# Supplementary material for: Deciphering the preeclampsia-specific immune microenvironment and the role of pro-inflammatory macrophages at the maternal–fetal interface
Source: eLife. 2025 Mar 28;13:RP100002. doi: 10.7554/eLife.100002 (PMC11952753; doi:10.7554/eLife.100002)
Supplement: Figure 2—source data 1. [file elife-100002-fig2-data1.zip › Figure 2-source data/figure 2 C.xls]

## Sheet: Sheet1
Frequency of IL-17A+ CD4+ cells in CCR7+CD45RO+ cells			Frequency of FOXP3+ CD4+ cells in CCR7+CD45RO+ cells
NP	PE		NP	PE
11.46	23.89		16.15	8.33
5.71	30		7.51	6.96
20.34	20.39		14.44	7.35
15.4	30.29		16.24	8.39
12.03	8.01		23.47	8.58
3.33	16.68		13.87	11.03
8.22	17.96		11.41	11.39
9.11	19.56			10.59
18.96	31.9			13.38
16.72	23.11
	25.01
	26.55
	26.7
	11.65
	14.92
