# Supplementary material for: Deciphering the preeclampsia-specific immune microenvironment and the role of pro-inflammatory macrophages at the maternal–fetal interface
Source: eLife. 2025 Mar 28;13:RP100002. doi: 10.7554/eLife.100002 (PMC11952753; doi:10.7554/eLife.100002)
Supplement: Figure 2—source data 1. [file elife-100002-fig2-data1.zip › Figure 2-source data/figure 2 H.xls]

## Sheet: Sheet1
PD-1					TIGIT
NP	PE	GDM	GDM&PE		NP	PE	GDM	GDM&PE
0.148747	0.134081	0.0951315	0.159355		0.0776028	0.0466035	0.0614892	0.0928598
0.248455	0.0476116	0.107164	0.0562337		0.187806	0.0774438	0.093878	0.0870494
0.165475	0.137205	0.0871382	0.0643964		0.145474	0.0750687	0.0830516	0.123434
0.0989483	0.103058	0.102417	0.0425837		0.0654696	0.112887	0.0862604	0.0705681
0.219717	0.12503	0.126104	0.0613997		0.25328	0.109178	0.0503998	0.0662471
0.131787	0.0883892	0.308041	0.207313		0.0937305	0.094466	0.143161	0.221168
0.154857	0.0743889	0.157524	0.106996		0.135403	0.0683937	0.159524	0.0659423
0.124005	0.152026	0.163515			0.10419	0.120989	0.124525
0.192553					0.229026
