# Supplementary material for: Deciphering the preeclampsia-specific immune microenvironment and the role of pro-inflammatory macrophages at the maternal–fetal interface
Source: eLife. 2025 Mar 28;13:RP100002. doi: 10.7554/eLife.100002 (PMC11952753; doi:10.7554/eLife.100002)
Supplement: Figure 2—figure supplement 1—source data 1. [file elife-100002-fig2-figsupp1-data1.zip › Figure 2-figure supplement 1-source data/Figure 2-figure supplement 1 E.xls]

## Sheet: Sheet1
NP	PE	GDM	GDM&PE
11.2319	3.82166	2.98223	13.6601
39.072	2.54279	6.28803	1.27628
16.7641	11.4994	18.4805	0.96831
11.8734	0.675219	9.00148	2.36318
26.4565	7.15649	3.24324	3.87377
6.91341	3.17003	6.42066	10.5115
7.70626	2.41228	4.68521	5.80444
25.1893	2.11168	6.39008
5.59039
