# Supplementary material for: Deciphering the preeclampsia-specific immune microenvironment and the role of pro-inflammatory macrophages at the maternal–fetal interface
Source: eLife. 2025 Mar 28;13:RP100002. doi: 10.7554/eLife.100002 (PMC11952753; doi:10.7554/eLife.100002)
Supplement: Figure 3—source data 1. [file elife-100002-fig3-data1.zip › Figure 3-source data/Figure 3 C.xls]

## Sheet: Sheet1
C12:CD68midCD39midHLADRlow CD15+ granulocytes					C23:CD206-CD163-CD38midCD107alow CD86midHLA-DRmid CD14+ macrophages					C25:CD206+CD163- CD86midCD33+ HLA-DR+ CD14+ macrophages
NP	PE	GDM	GDM&PE		NP	PE	GDM	GDM&PE		NP	PE	GDM	GDM&PE
31.3232	20.4239	29.8897	29.731		1.76822	7.33817	4.58015	0.993537		25.3818	6.47112	16.7308	13.08
24.4197	6.92148	23.8092	9.837		6.64223	17.8624	2.5043	11.9188		20.8564	2.78202	11.2992	8.82912
27.4376	7.3032	21.3766	3.1494		6.17402	4.57887	2.26439	25.8215		27.5936	4.81031	14.1557	2.4922
38.5299	6.90567	23.6342	7.86601		1.53395	9.09507	4.93216	18.5934		19.5402	3.67235	3.87457	2.95622
45.3662	16.088	10.0376	3.91936		1.19698	7.94802	10.6248	25.3884		18.2614	7.53822	4.02962	3.52136
15.5915	9.77194	10.3889	7.90713		4.17554	14.6751	1.37801	7.03925		4.33279	8.0293	7.73083	5.09784
14.1507	1.49655	6.96169	5.62598		4.03712	32.9464	11.8641	4.03953		5.96059	0.746408	7.50171	7.22373
16.4844	4.73951	12.8675			4.179	4.47358	7.04494			9.06569	2.50343	5.77714
7.03883					4.71352					3.48726
