# Supplementary material for: Deciphering the preeclampsia-specific immune microenvironment and the role of pro-inflammatory macrophages at the maternal–fetal interface
Source: eLife. 2025 Mar 28;13:RP100002. doi: 10.7554/eLife.100002 (PMC11952753; doi:10.7554/eLife.100002)
Supplement: Figure 4—source data 1. [file elife-100002-fig4-data1.zip › Figure 4-source data/figure 4 F.xls]

## Sheet: Embryo absorption rate (%)
C1	0		PLX1	22.2222		M2-1	0		M1-1	37.5
C2	0		PLX2	25		M2-2	14.2857		M1-2	25
C3	11.1111		PLX3	18.1818		M2-3	11.1111		M1-3	57.1429
C4	14.2857		PLX4	11.1111		M2-4	25		M1-4	50
C5	14.2857		PLX5	50		M2-5	10		M1-5	12.5
C6	0		PLX6	22.2222		M2-6	14.2857		M1-6	37.5
C7	0		PLX7	11.1111		M2-7	20		M1-7	50
C8	0		PLX8	11.1111		M2-8	16.6667		M1-8	33.3333

## Sheet: Crown-rump of pups (mm)
C1	C2	C3	C4	C5	C6	C7	C8
18	17	18.2	19.3	19	18.6	18.5	19
18.5	18.2	18	18.7	18.8	18.7	19.2	18.7
18.8	17.2	17.8	18.5	19.2	19.3	19	19.2
18.5	17.4	18.6	18.3	18.9	19	18.7
18.3	17.2	18.5	18	19	18.5	19.5
18.4	17.4	18.8	18.2	18.5	18.8	18.5
18.7	17	18			18.9	18.3
18	17.3	18.4			19.1	18.8
18.2	17.2					19
16.7						18.3
PLX1	PLX2	PLX3	PLX4	PLX5	PLX6	PLX7	PLX8
16.4	18.2	17.8	18	18.2	18	17.7	18
17	17.8	18	17.6	17.8	17.6	18.2	18.1
17.2	17.4	17.7	17.7	18.3	18.3	17.5	18.2
17.5	17	16.7	17.5		18.1	17.7	17.8
16.7	18.3	18.2	18.2		17.7	18.2	17.8
17.7	18.4	17.8	17.3		18	17	18
18		16.5	17		18.2	17.5	18.2
		16.4	16.9			18.7	18.5
		17
M2-1	M2-2	M2-3	M2-4	M2-5	M2-6	M2-7	M2-8
19	18.9	18.7	19	17	16.8	18.4	19.3
19.3	19.2	19.2	18.8	17.2	17.2	18.2	19.1
	19	18.2	18.9	17.2	17.5	17.9	19
	18.7	17.8		18	17.7	17.7	19.4
	18.4	18.5		17.5	17.3	18	19.2
	19.4	19.2		16.8	17.4	18.4
		19		17.2	17.5
		18		17.5	17.2
				17.6
M1-1	M1-2	M1-3	M1-4	M1-5	M1-6	M1-7	M1-8
18.4	16.4	17.8	17.2	18.3	16.7	18.7	17.5
17.5	16.8	18	17	18.7	17.3	18.5	17.1
18	18.2	17.4	16.8	18.8	17.4	19	17.7
18.2	17.7			18.5	17.2	18.6	17
17.4	17			18.7	17		17.5
	17.3			18.2			17.5
				17.5

## Sheet: Body weigh of pups (g)
C1	C2	C3	C4	C5	C6	C7	C8
0.874	0.701	0.956	0.914	0.932	0.875	1.023	0.965
0.912	0.854	0.943	0.953	0.867	0.84	0.986	0.912
0.812	0.732	0.969	0.866	0.91	0.954	1.003	0.967
0.883	0.712	1.008	0.822	0.9	0.932	0.964
0.861	0.753	0.843	0.845	0.954	0.892	0.894
0.942	0.743	0.958	0.896	0.834	0.867	0.976
0.781	0.792	0.902			0.853	0.944
0.876	0.785	0.977			0.976	0.99
0.802	0.712					1.076
0.723						0.934
PLX1	PLX2	PLX3	PLX4	PLX5	PLX6	PLX7	PLX8
0.754	0.86	0.76	0.817	0.865	0.867	0.768	0.892
0.712	0.723	0.864	0.8	0.788	0.766	0.843	0.765
0.786	0.798	0.734	0.743	0.842	0.801	0.798	0.832
0.734	0.743	0.701	0.724		0.842	0.767	0.798
0.698	0.86	0.854	0.797		0.712	0.804	0.774
0.734	0.824	0.723	0.704		0.833	0.772	0.712
0.8		0.686	0.764		0.767	0.712	0.865
		0.623	0.712			0.833	0.801
		0.754
M2-1	M2-2	M2-3	M2-4	M2-5	M2-6	M2-7	M2-8
1.001	0.894	0.897	0.894	0.872	0.756	0.83	0.906
0.986	0.953	0.934	0.977	0.775	0.723	0.773	0.965
	0.912	1.045	1.021	0.783	0.734	0.785	0.915
	0.845	0.965		0.801	0.743	0.801	0.975
	0.812	0.88		0.701	0.801	0.887	0.935
	0.967	0.896		0.843	0.791	0.843
		0.943		0.831	0.772
		0.976		0.832	0.705
				0.86
M1-1	M1-2	M1-3	M1-4	M1-5	M1-6	M1-7	M1-8
0.854	0.701	0.812	0.802	1.06	0.624	0.865	0.767
0.834	0.773	0.788	0.733	0.901	0.73	0.934	0.801
0.812	0.667	0.834	0.711	0.987	0.613	0.901	0.745
0.842	0.734			0.943	0.702	0.954	0.776
0.783	0.723			1.023	0.765		0.812
	0.74			0.966			0.793
				0.914
