# Supplementary material for: Deciphering the preeclampsia-specific immune microenvironment and the role of pro-inflammatory macrophages at the maternal–fetal interface
Source: eLife. 2025 Mar 28;13:RP100002. doi: 10.7554/eLife.100002 (PMC11952753; doi:10.7554/eLife.100002)
Supplement: Figure 4—figure supplement 1—source data 1. [file elife-100002-fig4-figsupp1-data1.zip › Figure 4-figure supplement 1-source data/Figure 4-figure supplement 1 B.xls]

## Sheet: Embryo absorption rate (%)
Control	RUPP
0	33.3333
14.2857	77.7778
0	25
0	0
12.5	12.5
0	14.2857
11.1111	25
0	25
0	9.09091

## Sheet: Crown-rump of pups (mm)
Control	RUPP
17	15.6
17.2	15.5
17
16.7	17.2
17.2
18	18.8
17.8	16.5
17.2	18.6
18	18.6
	17.5
19.4	17.6
19.2
19.1	17.7
18.5	18.4
18	17.5
19	17.3
	18.8
17.2	17.9
17	18.3
16.5
17.1	17.4
17.2	16.7
17.4	17.5
	17
16.5	17
16.7	17.2
17
17.2	18.2
17.4	17.5
17.2	17.1
17.3	18.5
17	16.4
16.8	16.9
	18
18.5	15.8
17.4	17.5
17.3
17	17.1
18.8	16.3
18.2	16
18.5	17
	16.7
18.3	17.5
18.5
18.5	17.2
18.2	16.9
18	17.3
18.3	16.2
18	17.4
17.5	16
17.4	15.8
	16
18.7
19	15.9
19.2	16.3
18.5	17.4
17.8	16.8
17.3	16.4
18.2	16.5
18.8	17
	16.5
19.3	17.3
18.5
19.8
19.1
19
19.4
18.8
19.3
18.7
18
18.2
19.2
19

## Sheet: Body weigh of pups (g)
Control	RUPP
0.715	0.603
0.701	0.606
0.704
0.757	0.723
0.763
0.721	0.988
0.738	0.923
0.774	0.85
0.781	0.808
	0.885
0.765	0.773
0.745
0.758	0.995
0.708	0.94
0.722	0.847
0.752	0.926
	0.997
0.994	0.922
1.04	1.01
0.97
0.832	0.839
1.029	0.813
0.878	0.776
	0.793
0.843	0.845
0.739	0.806
0.738
	0.973
0.89	0.879
0.897	0.878
0.778	0.922
0.938	0.866
0.844	0.965
0.886	1.001
0.841	0.846
	0.888
0.89
0.868	0.708
0.874	0.775
0.954	0.722
0.95	0.7884
0.778	0.832
0.881	0.781
0.787
0.903	0.853
	0.806
0.937	0.795
0.861	0.803
0.927	0.781
0.881	0.743
1.006	0.655
1.004	0.825
0.909
0.916	0.683
	0.742
1.095	0.826
1.016	0.77
1.009	0.748
1.068	0.786
0.971	0.769
	0.824
1.03	0.691
1.02
0.965
1.093
0.96
0.968
1.02
1.016
