# Supplementary material for: Deciphering the preeclampsia-specific immune microenvironment and the role of pro-inflammatory macrophages at the maternal–fetal interface
Source: eLife. 2025 Mar 28;13:RP100002. doi: 10.7554/eLife.100002 (PMC11952753; doi:10.7554/eLife.100002)
Supplement: Figure 4—figure supplement 1—source data 1. [file elife-100002-fig4-figsupp1-data1.zip › Figure 4-figure supplement 1-source data/Figure 4-figure supplement 1 E.xls]

## Sheet: D16.5 SBP
Control	RUPP
103.667	112
106.667	117.333
103.333	113
104.667	116.333
105.667	114.667
104	115.667

## Sheet: UACR
Control	RUPP
14.4002	39.6511
13.743	49.8597
22.0481	39.3687
33.2163	31.1818
15.1752	26.4057
22.1428	47.0762
