# Supplementary material for: Deciphering the preeclampsia-specific immune microenvironment and the role of pro-inflammatory macrophages at the maternal–fetal interface
Source: eLife. 2025 Mar 28;13:RP100002. doi: 10.7554/eLife.100002 (PMC11952753; doi:10.7554/eLife.100002)
Supplement: Figure 4—figure supplement 2—source data 1. [file elife-100002-fig4-figsupp2-data1.zip]

Archive with 6 entries (5 files):
- Figure 4-figure supplement 2-source data/Figure 4-figure supplement 2 A.xls
- Figure 4-figure supplement 2-source data/Figure 4-figure supplement 2 B.xls
- Figure 4-figure supplement 2-source data/Figure 4-figure supplement 2 C.xls
- Figure 4-figure supplement 2-source data/Figure 4-figure supplement 2 D.xls
- Figure 4-figure supplement 2-source data/Figure 4-figure supplement 2 E.xls
- Figure 4-figure supplement 2-source data/
