# Supplementary material for: Deciphering the preeclampsia-specific immune microenvironment and the role of pro-inflammatory macrophages at the maternal–fetal interface
Source: eLife. 2025 Mar 28;13:RP100002. doi: 10.7554/eLife.100002 (PMC11952753; doi:10.7554/eLife.100002)
Supplement: Figure 4—figure supplement 2—source data 1. [file elife-100002-fig4-figsupp2-data1.zip › Figure 4-figure supplement 2-source data/Figure 4-figure supplement 2 C.xls]

## Sheet: Embryo absorption rate (%)
C1	0		MD1	33.3333		MD+M1 1	16.6667		MD+M2 7	10
C2	14.2857		MD2	25		MD+M1 2	60		MD+M2 8	0
C3	0		MD3	16.6667		MD+M1 3	42.8571		MD+M2 9	0
C4	0		MD4	11.1111		MD+M1 4	25		MD+M2 10	14.2857
C5	0		MD5	40		MD+M1 5	40		MD+M2 11	25
C6	0		MD6	20		MD+M1 6	33.3333		MD+M2 12	0

## Sheet: Crown-rump of pups (mm)
C1	C2	C3	C4	C5	C6
19.5	18.4	17.8	17.3	18.7	17.5
19	18	18.1	17	18.5	17.7
18.9	18.8	18.3	16.5	16.9	17.8
19.3	18.7	17.7	16.9	17.9	18.2
19	18.4	17.5	17.3	17.2	17.5
19.2	18.2		15.7	18.8	18.1
18.8			16.8		18
			17.2		17.2
			17.4
MD1	MD2	MD3	MD4	MD5	MD6
18.7	17.4	19.2	17.8	17	19.2
19.5	16.9	18.4	16.5	17.8	18.6
	17.2	18.8	16.9	16.3	18.1
	17.6	18.5	16.3		15.5
	15.6	18.8	17
	17.3		16.5
			17.9
			14.1
MD+M1 1	MD+M1 2	MD+M1 3	MD+M1 4	MD+M1 5	MD+M1 6
18.1	18.7	17	17	19.2	18.7
17.5	18.8	17.4	17.9	17.9	17.7
18		18	17.5	17	18.2
17.9		14.9	17.5	19.4	18.4
18.2			17.3	18.5
			16.9	17.2
MD+M2 7	MD+M2 8	MD+M2 9	MD+M2 10	MD+M2 11	MD+M2 12
18.3	18.3	19.5	19	18.5	17.4
19	18.9	19.2	18.6	18.7	18.9
18.5	17.5	18.8	18.5	18.3	18.9
17.5	18	19.5	17.8	19	17.5
18.7	18.3	19.2	18.4	19.2	19.5
18.7	18.2	19.1	18.6	18.7	18.5
18.9	17.7	18.6			18.5
16.5	17.5	19.4			16.5
16.3

## Sheet: Body weigh of pups (g)
C1	C2	C3	C4	C5	C6
1.044	1.028	0.971	0.811	0.83	0.957
1.133	0.974	0.995	0.806	1.003	0.99
1.092	0.892	0.955	0.803	0.811	0.949
1.119	1.009	1.001	0.816	0.824	0.924
1.034	0.95	0.91	0.876	0.995	0.956
0.969	0.865		0.877	0.938	0.935
1.182			0.785		0.932
			0.791		0.988
			0.821
MD1	MD2	MD3	MD4	MD5	MD6
0.955	0.802	0.956	1.015	0.888	0.708
1.101	0.882	0.908	0.942	0.908	0.902
	0.805	0.951	0.945	0.714	0.913
	0.824	0.977	0.652		1.049
	0.795	0.797	0.939
	0.84		1.033
			0.897
			0.992
MD+M1 1	MD+M1 2	MD+M1 3	MD+M1 4	MD+M1 5	MD+M1 6
0.781	1.001	0.786	0.871	1.057	0.977
0.834	0.941	0.659	0.915	0.936	0.982
0.832		0.714	0.841	0.974	0.906
0.875		0.795	0.782	0.926	0.957
0.736			0.888	0.955
			0.774	0.983
MD+M2 7	MD+M2 8	MD+M2 9	MD+M2 10	MD+M2 11	MD+M2 12
0.914	0.968	1.041	1.024	0.917	1.022
0.903	0.966	1.005	1.041	0.953	1.043
0.696	0.923	1.13	0.971	0.941	0.998
0.813	0.905	1.148	0.994	0.95	0.949
0.985	0.897	1.106	1.014	0.877	0.876
0.872	0.802	1.09	1.028	0.842	0.91
0.966	0.903	1.008			1.023
0.825	0.751	1.038			1.085
0.843
