# Supplementary material for: Deciphering the preeclampsia-specific immune microenvironment and the role of pro-inflammatory macrophages at the maternal–fetal interface
Source: eLife. 2025 Mar 28;13:RP100002. doi: 10.7554/eLife.100002 (PMC11952753; doi:10.7554/eLife.100002)
Supplement: Figure 5—source data 1. [file elife-100002-fig5-data1.zip]

Archive with 13 entries (10 files):
- Figure 5-source data/
- Figure 5-source data/Figure 5 A-B/
- Figure 5-source data/Figure 5 A-B/celltype_B cells.csv
- Figure 5-source data/Figure 5 A-B/celltype_Basophils.csv
- Figure 5-source data/Figure 5 A-B/celltype_DC-like.csv
- Figure 5-source data/Figure 5 A-B/celltype_Granulocytes.csv
- Figure 5-source data/Figure 5 A-B/celltype_Macropahge.csv
- Figure 5-source data/Figure 5 A-B/celltype_Mast cells.csv
- Figure 5-source data/Figure 5 A-B/celltype_Monocytes.csv
- Figure 5-source data/Figure 5 A-B/celltype_T_NK cells.csv
- Figure 5-source data/Figure 5 C-G/
- Figure 5-source data/Figure 5 C-G/macrophage Diffgene.xls
- Figure 5-source data/Figure 5 C-G/macrophage GroupDiffgene  215 vs 214.xls
