# Supplementary material for: Deciphering the preeclampsia-specific immune microenvironment and the role of pro-inflammatory macrophages at the maternal–fetal interface
Source: eLife. 2025 Mar 28;13:RP100002. doi: 10.7554/eLife.100002 (PMC11952753; doi:10.7554/eLife.100002)
Supplement: Figure 5—source data 1. [file elife-100002-fig5-data1.zip › Figure 5-source data/Figure 5 A-B/celltype_B cells.csv]

p_val	avg_logFC	pct.1	pct.2	p_val_adj	gene	celltype
8.032752158554261e-231	-1.4803428094246993	0.244	0.908	1.5908865650016715e-226	Ctla2a	B cells
8.658146637731653e-179	0.5485718021342976	0.954	0.764	1.714745941602754e-174	S100a9	B cells
7.055656412443632e-171	-1.9106557796977297	0.466	0.912	1.3973727524844614e-166	Igha	B cells
2.4369009686970644e-161	0.7384212270669697	0.905	0.601	4.826282368504536e-157	S100a8	B cells
9.821846105184912e-156	0.5584425486087867	0.998	0.943	1.9452166211318718e-151	mt-Atp6	B cells
4.389614450249856e-150	0.6716948248872403	0.992	0.958	8.69363141871984e-146	Rpl21	B cells
7.943556687742922e-148	0.5246990499159767	0.998	0.939	1.5732214020074856e-143	mt-Co1	B cells
5.979893249892874e-144	0.6559814800902184	0.998	0.98	1.1843178581412837e-139	Fth1	B cells
9.536726752643424e-137	0.572167738717678	0.984	0.968	1.88874873336103e-132	Rps16	B cells
1.1231249300249859e-131	0.6103608891701553	0.993	0.972	2.2243489239144847e-127	Fau	B cells
3.3488133947128786e-128	0.4973785662353638	0.998	0.951	6.632324928228856e-124	mt-Co3	B cells
3.3846473339784406e-128	0.5450109328864468	0.988	0.974	6.703294044944302e-124	Rpl17	B cells
6.037141630978816e-128	0.8381906678203284	0.916	0.562	1.1956559000153546e-123	Ebf1	B cells
4.781575682673351e-125	0.5610850635957627	0.982	0.957	9.469910639534573e-121	Rps7	B cells
6.648213141812125e-124	0.5333604759060795	0.989	0.965	1.3166786127358912e-119	Rpl19	B cells
1.0090869854132956e-123	-1.776469422114109	0.245	0.681	1.998496774611032e-119	Jchain	B cells
1.6516493404169536e-123	0.5465538165795847	0.983	0.968	3.2710915186957766e-119	Rps15a	B cells
4.4924478230020524e-123	0.5912976681841875	0.982	0.947	8.897292913455565e-119	Rps5	B cells
1.0486116586563638e-121	0.5350159463802311	0.982	0.962	2.0767753899689286e-117	Rpl9	B cells
3.3156511700969655e-121	0.446395414965401	0.999	0.937	6.56664714237704e-117	mt-Co2	B cells
2.635448897131733e-119	0.7289849814509517	0.961	0.763	5.2195065407693965e-115	H2-Aa	B cells
6.037285601783153e-118	0.5244773317125051	0.99	0.97	1.1956844134331533e-113	Rps3a1	B cells
6.202649728430258e-118	0.5332437434265986	0.984	0.96	1.2284347787156126e-113	Rpl8	B cells
5.815859459585703e-117	0.49929135933681845	0.984	0.969	1.1518309659709486e-112	Rps10	B cells
6.983460027873329e-117	0.520370230582202	0.985	0.969	1.3830742585203128e-112	Rpl18a	B cells
2.359454875494951e-115	0.5160621079559884	0.985	0.968	4.6729003809177505e-111	Rps20	B cells
2.891883594677538e-115	0.5867214299491073	0.967	0.92	5.727375459258864e-111	Rpl29	B cells
1.731922130933259e-114	0.5353792927921464	0.986	0.964	3.4300717803133193e-110	Rps11	B cells
6.85981553706773e-114	0.5098459474963652	0.992	0.982	1.358586467116264e-109	Rpl13	B cells
1.3404079333879883e-113	0.5160065330884289	0.988	0.96	2.654677912074911e-109	Rps9	B cells
1.5009878287476757e-113	0.5626396765274517	0.981	0.942	2.9727063948347716e-109	Rpl12	B cells
1.19167878095772e-112	0.4767738071192764	0.983	0.962	2.3601198256867645e-108	Rps13	B cells
2.1259524329006195e-111	0.5344084292887095	0.992	0.925	4.210448793359677e-107	mt-Cytb	B cells
2.130829615844365e-111	0.5030077186671096	0.988	0.958	4.2201080541797646e-107	Rpl30	B cells
1.3441079309549027e-105	0.46378800745464854	0.986	0.974	2.662005757256185e-101	Rpl27a	B cells
5.013262335228129e-105	-1.327956104673604	0.175	0.558	9.92876605491931e-101	Txndc5	B cells
9.711914639431011e-104	0.47545700538937963	0.984	0.957	1.9234446943393118e-99	Rpl18	B cells
3.023596701366905e-103	0.46326910413865763	0.992	0.984	5.9882332670571556e-99	Rpl23	B cells
4.675337972698013e-102	0.625106580152976	0.918	0.853	9.259506854928415e-98	Uba52	B cells
2.7682052043582284e-101	0.7092155521834902	0.894	0.674	5.482430407231471e-97	Cxcl2	B cells
1.445325564228235e-100	0.45430045104278305	0.985	0.966	2.8624672799540194e-96	Rpl11	B cells
5.853884119329677e-100	-1.4897571586506952	0.992	1	1.1593617498332424e-95	Igkc	B cells
2.535769985858319e-98	-0.770391340475215	0.089	0.481	5.0220924569924e-94	Tent5c	B cells
2.579060292226824e-98	0.5025294388656274	0.976	0.942	5.107828908755224e-94	Rpl10a	B cells
3.610610431173307e-98	0.4430671293843895	0.988	0.97	7.150813958938735e-94	Rpl35a	B cells
6.249170058258162e-98	0.58588780614427	0.972	0.906	1.237648130038029e-93	H2-Ab1	B cells
1.913990378291264e-97	-1.2235856083459014	0.145	0.526	3.7906579442058483e-93	Xbp1	B cells
3.7606200033950997e-97	0.44397145729567544	0.988	0.973	7.447907916723995e-93	Rpl32	B cells
4.223745431860532e-97	0.5323800812964037	0.981	0.937	8.365127827799783e-93	H3f3a	B cells
1.0092526418019917e-95	0.4652112805040387	0.992	0.985	1.9988248570888446e-91	Rps24	B cells
4.762135252306557e-95	0.45834260706929886	0.983	0.966	9.431408867193136e-91	Rps4x	B cells
1.175780186636224e-94	0.533955678293661	0.952	0.826	2.3286326596330415e-90	H2-Eb1	B cells
1.5553424073058593e-93	0.45142627944832414	0.988	0.981	3.0803556376692542e-89	Rpsa	B cells
3.888430838797505e-93	0.521973980635241	0.968	0.899	7.70103727623846e-89	Cd79a	B cells
2.6807899091574377e-92	-0.5521291175530536	0.068	0.422	5.309304415086306e-88	Sdc1	B cells
4.085625299285002e-91	-1.232342480700801	0.459	0.729	8.091580905233946e-87	Hsp90b1	B cells
1.4361653601473296e-90	0.4930412714722996	0.974	0.951	2.8443254957717862e-86	Rpl3	B cells
2.9188996872323935e-90	0.43233437512555817	0.982	0.956	5.780880830563755e-86	Rps3	B cells
2.9591480939994907e-90	0.5275080170319777	0.991	0.97	5.860592800165991e-86	Cd74	B cells
3.994238069148819e-90	-0.6565303109292602	0.071	0.426	7.910588495949236e-86	Derl3	B cells
6.83036238831844e-90	-1.0066172920327334	0.095	0.453	1.352753271006467e-85	Tmem176a	B cells
6.9414219294431385e-90	0.5045185091899445	0.978	0.946	1.3747486131262136e-85	Eif1	B cells
1.0306592225493801e-89	-1.1170768797701083	0.149	0.531	2.0412205902590474e-85	Trp53inp1	B cells
1.4598818552492328e-88	-0.706108678183232	0.064	0.408	2.8912960143211057e-84	Ccr10	B cells
3.4960600325707756e-88	-0.9694072580652247	0.064	0.406	6.923946894506421e-84	Iglv1	B cells
5.089718796278239e-88	0.5679822156888454	0.872	0.79	1.008018807602905e-83	Eif3f	B cells
6.494627600126599e-88	-0.6823035896013862	0.07	0.418	1.2862609962050728e-83	Cacna1s	B cells
9.115483935280202e-88	-0.4671078300367126	0.023	0.298	1.805321593382244e-83	Sparc	B cells
5.247173487082307e-87	-0.914447514151353	0.159	0.562	1.039202709116651e-82	Mt1	B cells
7.181054027519189e-87	-0.9310425232425987	0.126	0.5	1.4222077501501754e-82	Edem1	B cells
2.5129402943665793e-86	0.4552618850759229	0.976	0.942	4.9768782529930104e-82	Rpl7	B cells
8.49222134553268e-86	-0.8078084134101133	0.098	0.464	1.6818844374827473e-81	Glipr1	B cells
2.954248562079248e-85	0.4463970908596062	0.982	0.945	5.850889277197951e-81	Rps2	B cells
7.285316145305838e-85	0.4323459049227374	0.976	0.933	1.4428568625778211e-80	Rps25	B cells
1.00119410578492e-84	0.39449816222877976	0.989	0.97	1.982864926507034e-80	Rps27a	B cells
1.9967127885430135e-82	0.35643293004582244	0.994	0.989	3.954489677709438e-78	Tpt1	B cells
1.175118012206778e-81	-0.9728501868811079	0.456	0.671	2.3273212231755238e-77	Ssr4	B cells
1.1950644780809744e-81	-0.911980027380033	0.152	0.518	2.36682519883937e-77	Fkbp2	B cells
1.2193778782975078e-81	-0.9256090379865181	0.107	0.461	2.4149778879682143e-77	Tmem176b	B cells
1.7531509798679237e-81	0.3898208315822047	0.989	0.957	3.472115515628423e-77	Rps23	B cells
1.5520901926555365e-80	-0.5982882143333703	0.079	0.418	3.07391462655429e-76	Eaf2	B cells
1.986542897454746e-79	0.3759147450967313	0.992	0.981	3.9343482084091245e-75	Rps8	B cells
2.551825665241348e-79	0.7797573552501726	0.794	0.418	5.053890730010489e-75	Ccr7	B cells
5.953194875945815e-79	-0.5228892966001365	0.064	0.383	1.1790302451810687e-74	Tnfrsf17	B cells
6.83453133031023e-79	-0.7349739600690677	0.192	0.585	1.3535789299679412e-74	Lgals1	B cells
7.187796410116364e-79	0.37086235790674893	0.983	0.968	1.423543079023546e-74	Rpl34	B cells
1.305430672441362e-78	-0.6092920714149616	0.029	0.298	2.5854054467701176e-74	Ccl8	B cells
2.625218887816787e-78	-0.87809882810912	0.247	0.604	5.199246007321147e-74	Bst2	B cells
4.395067569432042e-78	0.5645771205966663	0.714	0.651	8.70443132126016e-74	Pnrc1	B cells
1.0666900850822805e-77	-0.6421005250101074	0.092	0.433	2.1125797135054564e-73	Sdf2l1	B cells
1.131931662026378e-77	0.5728890641017101	0.916	0.686	2.2417906566432416e-73	Btg1	B cells
1.8398273830385797e-77	-0.5756054603985599	0.115	0.47	3.643778132107907e-73	Ckap4	B cells
1.6919741296774627e-75	-0.6475861176266304	0.091	0.425	3.350954763826215e-71	Creld2	B cells
8.078588164739645e-75	0.38140660518709657	0.988	0.96	1.5999643860266865e-70	Rps19	B cells
1.436450251193839e-74	-0.29732734718426357	0.062	0.364	2.844889722489398e-70	Kcnn4	B cells
1.8016540805044522e-74	-0.3674595943726403	0.06	0.364	3.5681759064390675e-70	Selenom	B cells
3.525666937148125e-74	-0.4302616974973819	0.019	0.259	6.982583369021862e-70	Col1a2	B cells
4.370418749450958e-74	-0.3831852447445324	0.066	0.375	8.655614333287622e-70	Tram2	B cells
8.1533264451585655e-74	-0.7553668839421388	0.11	0.45	1.6147663024636539e-69	Edem2	B cells
1.5500623434315596e-73	-0.4595630689535938	0.066	0.371	3.0698984711662036e-69	Trf	B cells
4.482200236301752e-73	-0.4841345501636679	0.075	0.388	8.87699756799562e-69	Grn	B cells
5.4572247231205236e-73	-0.69633220690384	0.088	0.412	1.0808033564140198e-68	Fkbp11	B cells
1.2575913199921839e-72	0.3465161203534288	0.99	0.982	2.49065960924452e-68	Eef1a1	B cells
1.8479284437361202e-72	-0.7440322871285006	0.129	0.476	3.6598222828193862e-68	Lman1	B cells
3.838967131829563e-72	0.3570285159219333	0.987	0.973	7.60307440458845e-68	Rpl26	B cells
1.4163157861636708e-71	0.772251832611563	0.447	0.131	2.8050134144971502e-67	Retnlg	B cells
1.4575447509284657e-70	-0.35416021957063326	0.142	0.474	2.8866673792138266e-66	St6gal1	B cells
1.5275379234809538e-70	-0.37373322777553664	0.018	0.243	3.025288857454029e-66	Col3a1	B cells
1.53770720082779e-70	-0.5349813220237238	0.11	0.443	3.045429111239438e-66	Sel1l	B cells
2.2782790017892775e-70	-0.4955520910938894	0.036	0.298	4.512131563043664e-66	Prg2	B cells
3.584738037366486e-70	-0.810747240076449	0.473	0.702	7.099573683004325e-66	Sec11c	B cells
5.7863703173129557e-70	-0.7786025966588134	0.165	0.512	1.145990641343831e-65	Rexo2	B cells
1.4436975442672845e-69	-0.3407833576720552	0.059	0.348	2.859242986421357e-65	Ergic1	B cells
2.2078122490548256e-69	-0.31133874834692	0.063	0.35	4.372572159253082e-65	Lgals3bp	B cells
2.55774558550866e-69	-0.6650290515651391	0.134	0.47	5.0656151320999004e-65	C1qb	B cells
5.804315901466817e-69	-0.6899778237205036	0.665	0.946	1.1495447642855032e-64	AY036118	B cells
1.5391639809114713e-68	0.8858794189506493	0.622	0.261	3.048314264195169e-64	BE692007	B cells
2.240030949751773e-68	-0.5198135545560916	0.046	0.317	4.4363812959833864e-64	Mt2	B cells
2.321211227441067e-68	-0.29230340776466	0.049	0.321	4.597158835947033e-64	Prdm1	B cells
2.9901853902322147e-68	-0.4933068329135002	0.118	0.45	5.922062165354901e-64	Spcs3	B cells
7.93813924412611e-68	0.3383977672892109	0.986	0.968	1.5721484772991763e-63	Rps14	B cells
8.613820018076697e-68	0.6128195214652394	0.746	0.371	1.70596705458009e-63	Gm8369	B cells
1.6141194844462517e-67	-0.27482681217553484	0.059	0.337	3.196763638945802e-63	Gm5547	B cells
2.4048783781556257e-67	0.5440757969156923	0.585	0.495	4.762861627937217e-63	Gm11808	B cells
6.05626386450033e-67	-0.44229310799289706	0.1	0.415	1.1994430583642902e-62	Cnpy2	B cells
1.2549340348941674e-66	0.5859872963120927	0.815	0.612	2.4853968561078985e-62	Cd37	B cells
1.6486847508680672e-66	-0.3812866369111847	0.012	0.221	3.265220149094207e-62	Col1a1	B cells
2.8182501951295866e-66	-0.2814342654734711	0.101	0.396	5.581544511454146e-62	Itgal	B cells
2.98905052021036e-66	-0.31355461088373116	0.141	0.457	5.919814555276618e-62	Sec61a1	B cells
4.485572366588572e-66	-0.459840763680686	0.135	0.468	8.883676072028667e-62	Nucb1	B cells
1.1315286345835804e-65	0.4546887933074384	0.857	0.815	2.240992460792781e-61	Btf3	B cells
2.716797274846167e-65	0.3431511250715187	0.985	0.966	5.380617002832833e-61	Rpl13a	B cells
5.785057826964554e-65	-0.5489289768868919	0.166	0.509	1.1457307026303299e-60	Hdlbp	B cells
6.891332469082505e-65	0.6858845647301773	0.622	0.372	1.3648283955017902e-60	Il1b	B cells
8.22605587959955e-65	0.366724596787642	0.975	0.935	1.6291703669546909e-60	Rps26	B cells
9.224741088864643e-65	0.325389293770352	0.985	0.96	1.8269599726496425e-60	Rps18	B cells
3.7483631836864667e-64	-0.3836937667831625	0.155	0.481	7.423633285291048e-60	P4hb	B cells
1.8671138325912095e-63	0.5538402998713798	0.824	0.768	3.6978189454468906e-59	Cd79b	B cells
2.0561396443293153e-63	-0.42338427689094366	0.134	0.453	4.072184565594209e-59	AI506816	B cells
2.461235182935677e-63	0.5701462615478649	0.579	0.453	4.874476279804109e-59	Srsf7	B cells
3.5429969255505385e-63	0.37152579841229594	0.97	0.939	7.016905411052841e-59	Rpl14	B cells
3.83185893204721e-63	0.42832354004119333	0.9	0.863	7.5889966149195e-59	Pfdn5	B cells
1.0110828551078687e-62	0.6708377657848281	0.708	0.349	2.002449594541134e-58	Fcmr	B cells
1.314478360983836e-62	0.2651978898054361	0.998	0.993	2.6033243939284874e-58	Tmsb4x	B cells
1.947470534426644e-62	0.4197146676469532	0.971	0.961	3.856965393431968e-58	Srgn	B cells
2.5443720005828487e-62	-0.47232539937639184	0.12	0.433	5.039128747154332e-58	Rpn1	B cells
6.318001783739726e-62	-0.2874869245404686	0.081	0.356	1.2512802532696529e-57	Ppa1	B cells
7.614637428518654e-62	-0.4157456589076767	0.965	0.987	1.5080789427181194e-57	B2m	B cells
8.240631339326965e-62	-0.25382086075216337	0.056	0.317	1.6320570367537053e-57	Cd28	B cells
8.506058205865973e-62	-0.30037534449975384	0.146	0.447	1.684624827671756e-57	Magt1	B cells
1.4348045555634113e-61	0.5052884451649498	0.886	0.747	2.841630422293336e-57	Stk17b	B cells
1.5071182878230507e-61	0.4181511335886592	0.964	0.863	2.984847769033552e-57	mt-Nd1	B cells
1.939909155773943e-61	0.3967222948345577	0.703	0.716	3.841990083010294e-57	Cnbp	B cells
2.617140106239521e-61	-0.42333765857204775	0.27	0.623	5.183245980407371e-57	Gm10076	B cells
3.446897439682637e-61	-0.33573776765772123	0.135	0.439	6.826580379291462e-57	Ube2j1	B cells
4.271224516340002e-61	-0.4223280068888029	0.112	0.415	8.459160154611374e-57	Trib1	B cells
5.8719305496181124e-61	-0.5373493772876982	0.278	0.632	1.1629358453518672e-56	Ctsb	B cells
1.138114910195153e-60	-0.3458301041721212	0.189	0.507	2.2540365796415007e-56	AI662270	B cells
1.1840480170563194e-60	-0.35334083790372295	0.138	0.447	2.3450070977800406e-56	Txndc11	B cells
2.7964276545425767e-60	0.36644579829967705	0.505	0.531	5.538324969821573e-56	Pabpn1	B cells
3.63790958427878e-60	-0.6959400657756429	0.138	0.453	7.204879931664125e-56	Prdx4	B cells
1.1998981556054816e-59	0.4513276073330903	0.726	0.66	2.3763982971766564e-55	Cox7a2l	B cells
1.3062083487135527e-59	-0.3816445279683364	0.057	0.314	2.586945634627191e-55	Ccdc88a	B cells
1.443308175775004e-59	0.39759707165520486	0.689	0.693	2.8584718421223953e-55	Hnrnpf	B cells
1.8861359711328242e-59	0.5576051608474462	0.765	0.664	3.735492290828558e-55	2410006H16Rik	B cells
1.92947007966356e-59	-0.2992736747579866	0.09	0.368	3.821315492773681e-55	Ptms	B cells
3.800603768122088e-59	-0.2600058740174199	0.099	0.375	7.527095762765795e-55	Nans	B cells
7.706990809893651e-59	-0.3557145604634421	0.183	0.497	1.5263695298994376e-54	Pycard	B cells
9.626775625406464e-59	0.40966415340867335	0.427	0.426	1.9065829126117502e-54	Ddx50	B cells
1.128263294495052e-58	-0.2547528292981683	0.141	0.429	2.2345254547474505e-54	Atf6	B cells
1.79651033506008e-58	0.30504033415803244	0.365	0.429	3.557988718586489e-54	Rp9	B cells
3.3895629970195696e-58	0.39048491409129005	0.951	0.842	6.7130295155972575e-54	mt-Nd4	B cells
7.231934200980298e-58	-0.36356281405856683	0.156	0.456	1.432284568504148e-53	Ift20	B cells
2.141981310305646e-57	0.36976404364211035	0.66	0.674	4.242193985060332e-53	Eif3h	B cells
2.4132520412162424e-57	0.4103669776631451	0.612	0.598	4.779445667628768e-53	Elf1	B cells
2.4694505407443012e-57	0.42036072623836107	0.938	0.899	4.890746795944089e-53	Naca	B cells
6.277153849315104e-57	-0.26973483423816	0.165	0.45	1.2431903198568563e-52	Ell2	B cells
1.5469538322261867e-56	0.44737148870877363	0.725	0.646	3.0637420647239628e-52	Hnrnpa0	B cells
1.8056825863473171e-56	0.3436361161161816	0.982	0.972	3.576154362260862e-52	Rplp0	B cells
4.693646038548567e-56	-0.33889791653057266	0.093	0.361	9.295765979345437e-52	Isg20	B cells
6.788652105632835e-56	0.47852170462290533	0.452	0.402	1.3444925495205828e-51	Srsf10	B cells
7.051805258290767e-56	-0.42625316916297873	0.275	0.616	1.3966100314044865e-51	Atp5k	B cells
7.137061244251519e-56	-0.458993773518563	0.18	0.493	1.4134949794240134e-51	Mrpl57	B cells
8.805383616659256e-56	0.3358960891280214	0.974	0.953	1.7439062252793657e-51	Rpl15	B cells
1.0457850859601942e-55	0.34105603675174123	0.975	0.95	2.0711773627441646e-51	Rack1	B cells
1.568103655506123e-55	0.29672220995726617	0.982	0.974	3.105629289729877e-51	Rpl28	B cells
1.8366245644454323e-55	0.3952827229740443	0.811	0.803	3.6374349498841786e-51	Rhoa	B cells
4.378692314451019e-55	0.6943278728747823	0.554	0.286	8.672000128770244e-51	Ccl4	B cells
6.908746463502205e-55	-0.4533134599070557	0.108	0.389	1.3682772370966117e-50	Basp1	B cells
7.009814138532092e-55	-0.5842521093644694	0.191	0.512	1.3882936901362807e-50	Pdia4	B cells
7.554195697564968e-55	-0.25748726851765974	0.172	0.453	1.4961084579027417e-50	Fndc3a	B cells
1.6422460929160073e-54	0.37176184540297297	0.588	0.606	3.2524683870201526e-50	Tax1bp1	B cells
1.8261460599811616e-54	0.3992040814715945	0.953	0.907	3.6166822717926906e-50	Tmsb10	B cells
2.1436535663765345e-54	-0.3289513865755461	0.178	0.472	4.2455058882087265e-50	Rpn2	B cells
4.3536008627457803e-54	-1.2260003196133882	0.147	0.441	8.622306508668019e-50	Ly6c2	B cells
5.18745353444936e-54	-0.3597054519766958	0.057	0.296	1.0273751724976957e-49	H1f0	B cells
5.621775767400748e-54	0.30017911845794387	0.981	0.939	1.1133926907337182e-49	Rpl27	B cells
1.7719284020853659e-53	-0.6196371295265591	0.28	0.588	3.509304200330067e-49	Ndufa1	B cells
1.9925913701251237e-53	-0.26502584144639385	0.175	0.456	3.946327208532808e-49	Slamf7	B cells
2.188753209170287e-53	-0.4777839909936579	0.176	0.481	4.3348257307617534e-49	Fam214a	B cells
2.7931602220834524e-53	0.37452022535874674	0.632	0.648	5.531853819836277e-49	D8Ertd738e	B cells
3.387516560254659e-53	-0.549513813603737	0.201	0.52	6.708976547584352e-49	H13	B cells
4.093750669235049e-53	-0.48946013610244476	0.111	0.388	8.107673200420015e-49	D10Wsu102e	B cells
5.23713830146089e-53	0.5065608075297083	0.814	0.664	1.0372152406043292e-48	Ets1	B cells
6.135845413721344e-53	0.3007004309455521	0.405	0.445	1.2152041841875121e-48	Bzw1	B cells
6.17567705059581e-53	0.29350943218000425	0.629	0.655	1.2230928398705001e-48	Myl12b	B cells
6.284074254949423e-53	0.32369165620945006	0.564	0.6	1.2445609061927332e-48	Srsf11	B cells
6.799599247130446e-53	0.6637191122125936	0.769	0.558	1.3466606308941849e-48	Cd83	B cells
7.997600698174929e-53	-0.26301996775017517	0.037	0.247	1.5839248182735448e-48	Gm49980	B cells
1.0903208057573964e-52	-0.645198727903395	0.116	0.398	2.1593803558025236e-48	C1qa	B cells
1.7637134774176987e-52	-0.5381297889267735	0.569	0.778	3.493034542025752e-48	Sec61g	B cells
1.8845851893411673e-52	0.3879805524231881	0.608	0.611	3.7324209674901817e-48	Gdi2	B cells
3.5510452974835705e-52	0.31417106492728775	0.642	0.674	7.032845211666211e-48	Eif3k	B cells
6.82526080848988e-52	0.3347207555415215	0.735	0.77	1.351742903121421e-47	Ptpn18	B cells
9.439358814522798e-52	-0.27384206271666445	0.205	0.484	1.8694650132162402e-47	Derl1	B cells
1.0576153062786535e-51	0.4013576165669297	0.504	0.504	2.0946071140848733e-47	Irf2	B cells
1.3804981726564758e-51	-0.674894020769349	0.278	0.594	2.7340766309461506e-47	Pdia6	B cells
1.5306531920211674e-51	-0.39541540837726324	0.157	0.446	3.031458646797922e-47	Ctsd	B cells
2.476861774916392e-51	0.26814063093667373	0.431	0.484	4.905424745221915e-47	Snrpb	B cells
2.6388622778025614e-51	0.27264026117197204	0.58	0.636	5.226266741187973e-47	Hnrnpk	B cells
4.301413238154083e-51	0.3988640946760629	0.779	0.759	8.518948918164161e-47	Gimap6	B cells
6.209698429739025e-51	-0.2587874144141201	0.082	0.329	1.229830774009814e-46	Epcam	B cells
6.35714964105808e-51	-0.33949630959541544	0.044	0.261	1.2590334864115527e-46	Iglv3	B cells
6.747404804169081e-51	-0.36814359896222926	0.031	0.232	1.3363235214656866e-46	Gpx3	B cells
9.205789499575314e-51	-0.45011207382821666	0.18	0.481	1.823206610390891e-46	Dnajb11	B cells
1.0199780566921744e-50	0.3134230219563985	0.584	0.615	2.0200665412788512e-46	Atp6v0b	B cells
1.1854786275181502e-50	-0.4745688380890072	0.221	0.532	2.3478404217996964e-46	Odc1	B cells
1.32879232248145e-50	-0.34942593169280717	0.184	0.468	2.6316731946745117e-46	Ddost	B cells
1.4595759238499455e-50	0.26820771848095726	0.525	0.615	2.890690117184817e-46	Ralgps2	B cells
1.958411317447086e-50	0.4122292849079905	0.745	0.705	3.8786336142039535e-46	Rbm3	B cells
3.552874748966361e-50	0.35674012606055483	0.572	0.573	7.036468440327878e-46	Arpc5	B cells
4.387381858723518e-50	0.26910642054209366	0.591	0.636	8.689209771201928e-46	Sumo2	B cells
5.600006003613183e-50	0.43952705655620194	0.879	0.83	1.1090811890155908e-45	Junb	B cells
7.211949587894106e-50	8.03907838331508e-6	0.228	0.419	1.4283266158824278e-45	Pbrm1	B cells
8.61062516014485e-50	-0.28642083226258586	0.335	0.633	1.7053343129666877e-45	Ndufa3	B cells
9.018483237566128e-50	-0.3745553583679787	0.188	0.481	1.7861106051999717e-45	Ssr3	B cells
1.046078596017863e-49	0.5354517891793931	0.585	0.45	2.071758659413378e-45	Arl6ip1	B cells
1.2642241417518928e-49	-0.46988722234124025	0.071	0.306	2.5037959127396238e-45	C1qc	B cells
1.6127110680945963e-49	0.5109175318540676	0.572	0.468	3.193974270361348e-45	Tra2a	B cells
1.6894444221720732e-49	-0.31682656614276944	0.021	0.199	3.345944678111791e-45	Dcn	B cells
1.9269624181679757e-49	0.3662616279840638	0.508	0.519	3.816349069181676e-45	Ddx24	B cells
2.1803761377817036e-49	0.28564255364755864	0.976	0.938	4.318234940876664e-45	Rpl22	B cells
2.3944442486216517e-49	0.5455671091018467	0.604	0.431	4.742196834395181e-45	Pold4	B cells
2.8632812710727956e-49	0.44469881590019544	0.755	0.647	5.670728557359672e-45	Foxp1	B cells
6.043575683515551e-49	0.2526711044246768	0.987	0.978	1.196930164120255e-44	Rplp1	B cells
6.379790701367164e-49	0.4528353672473495	0.7	0.379	1.2635175484057667e-44	Ighd	B cells
9.387311358872447e-49	-0.5042354572941632	0.154	0.431	1.859157014624688e-44	Ccl6	B cells
1.2312332062887119e-48	0.3965926685316066	0.599	0.575	2.4384573650547936e-44	Eif3e	B cells
1.2737029287134266e-48	0.6088443305416842	0.71	0.473	2.5225686503169413e-44	Rel	B cells
1.4191410202867574e-48	0.4274101957664589	0.806	0.733	2.810608790677923e-44	Gas5	B cells
1.743599150213511e-48	0.34005004182467724	0.975	0.961	3.4531981169978584e-44	Ptma	B cells
1.7469510454444993e-48	0.26395963181628534	0.977	0.968	3.459836545502831e-44	Rpl36	B cells
2.0792414376847396e-48	0.2798794444645085	0.658	0.693	4.1179376673346267e-44	Ube2d3	B cells
2.375927254188395e-48	0.29813774958650985	0.394	0.439	4.705523926920117e-44	Pak2	B cells
3.267317837632303e-48	0.3092118851778439	0.454	0.487	6.470922977430777e-44	Ube2i	B cells
4.7549560094315584e-48	0.4059070361367898	0.831	0.74	9.417190376679201e-44	Coro1a	B cells
5.331205955774518e-48	0.26516102150827986	0.276	0.323	1.0558453395411433e-43	Znrd1	B cells
6.228944665478484e-48	0.2842944062398052	0.458	0.496	1.2336424909980136e-43	Ube2s	B cells
2.967448406293676e-47	0.35278710933900603	0.849	0.844	5.877031568664625e-43	Uqcrh	B cells
3.613088744364508e-47	0.7167037520537913	0.592	0.381	7.155722258213908e-43	Vps37b	B cells
4.580310374584526e-47	0.4502705442084176	0.606	0.578	9.071304696864654e-43	Dnaja1	B cells
5.062075590205539e-47	-0.4173149869851236	0.098	0.338	1.002544070640207e-42	Pf4	B cells
5.28526386959325e-47	0.31053036537646217	0.466	0.505	1.0467465093729432e-42	Ppp1r11	B cells
6.902104349777951e-47	0.3405755727031241	0.696	0.718	1.3669617664735232e-42	Luc7l2	B cells
8.876510603164925e-47	0.3903600735468289	0.645	0.631	1.7579929249568134e-42	Ptprc	B cells
1.8706579611271184e-46	0.36392241429546224	0.548	0.563	3.704838092012258e-42	Snx5	B cells
2.153877569422754e-46	-0.545191989733678	0.221	0.522	4.2657545262417645e-42	Spcs1	B cells
2.6417849742377052e-46	0.6839132815658567	0.295	0.092	5.232055141477775e-42	Tpbpa	B cells
3.0934216672433068e-46	0.2572364146379724	0.348	0.4	6.126521611975369e-42	Cct4	B cells
4.371367482763804e-46	0.31331463018334516	0.741	0.749	8.657493299613713e-42	Arpc3	B cells
5.068526602151096e-46	0.31701102946315673	0.524	0.565	1.0038216935560245e-41	Gimap1	B cells
5.86099354279514e-46	0.3457757420483536	0.675	0.658	1.1607697711505774e-41	Rac2	B cells
7.06494451704539e-46	0.35009244167204723	0.707	0.705	1.3992122616008395e-41	Sf3b1	B cells
8.273625348033294e-46	0.26716637339353544	0.554	0.606	1.638591500177994e-41	Ptprcap	B cells
8.727787179324437e-46	0.44337727247918246	0.653	0.562	1.7285382508652049e-41	Msn	B cells
1.043437646831738e-45	0.3358478753392937	0.351	0.364	2.066528259550257e-41	Bnip3l	B cells
1.2080510076029658e-45	-0.26111472854607454	0.086	0.307	2.392545020557674e-41	Dusp4	B cells
1.4269309003833898e-45	-0.407166388896397	0.278	0.581	2.826036648209304e-41	Nme1	B cells
2.0311961369372147e-45	0.25227484179261717	0.541	0.6	4.0227839492041537e-41	Atp6v1f	B cells
2.3377551599262667e-45	-0.3693289116888625	0.229	0.516	4.629924094233971e-41	Selenos	B cells
2.859769735616513e-45	0.29579722442049494	0.521	0.58	5.663773961388503e-41	Macf1	B cells
3.7455237499750624e-45	0.27497674745091016	0.521	0.582	7.418009786825611e-41	Hnrnpu	B cells
4.3412510531188477e-45	-0.28392565560717153	0.239	0.505	8.597847710701878e-41	Cope	B cells
5.254723286078811e-45	0.2666563045621707	0.411	0.446	1.0406979468079084e-40	Use1	B cells
5.4794857143751396e-45	0.26328807436420143	0.349	0.42	1.0852121457319963e-40	Prdx6	B cells
7.873942410247296e-45	0.34610846635860115	0.826	0.807	1.559434294349477e-40	Arhgdib	B cells
9.854889012600681e-45	-0.3514501467061967	0.234	0.523	1.9517607689455647e-40	Uqcr11	B cells
1.1549562798560915e-44	0.4371835853940398	0.814	0.771	2.2873909122549893e-40	Btg2	B cells
1.3705541436696335e-44	0.27077824154395613	0.412	0.451	2.714382481537709e-40	Ube2d2a	B cells
1.4701370218046565e-44	0.4799529759338472	0.458	0.412	2.911606371684122e-40	Dmxl1	B cells
2.0410336231528962e-44	-0.2789486269476485	0.169	0.422	4.042267090654311e-40	Ccnd2	B cells
2.244576275782174e-44	0.25362612176574073	0.574	0.625	4.445383314186595e-40	Ndufa6	B cells
2.718334127591378e-44	0.30303655183635636	0.336	0.364	5.383660739694724e-40	Cdkn1b	B cells
3.1723203761171113e-44	0.3311485009382895	0.537	0.53	6.282780504899939e-40	Nop53	B cells
3.217421712365181e-44	0.2551272189952578	0.246	0.29	6.37210370133924e-40	Cacybp	B cells
3.5000896291905405e-44	-0.2645994236750481	0.312	0.577	6.931927510611865e-40	Txnip	B cells
6.600994303036139e-44	0.30606691039463607	0.413	0.446	1.3073269217163074e-39	Prdx5	B cells
7.044600085245517e-44	0.2820056409512226	0.692	0.728	1.3951830468828746e-39	Morf4l1	B cells
7.155177465797273e-44	-0.6323222115242487	0.309	0.594	1.41708289710115e-39	Herpud1	B cells
7.70844638426708e-44	0.2740503212872166	0.471	0.509	1.5266578064040953e-39	Pkig	B cells
8.388747463193597e-44	-0.6884792687454098	0.274	0.562	1.6613914350854918e-39	Manf	B cells
9.57829100094363e-44	0.2535697017134171	0.515	0.569	1.896980532736886e-39	Smap2	B cells
1.0253658054817572e-43	-0.32526366400787854	0.066	0.268	2.03073697775662e-39	Ccl9	B cells
1.13515622253291e-43	0.2898526025321282	0.508	0.555	2.2481768987264284e-39	Tpr	B cells
1.4002379302802223e-43	0.3329861214101236	0.398	0.394	2.7731712209199803e-39	Ubxn1	B cells
1.8301546221399842e-43	0.2585190784964979	0.568	0.633	3.624621229148239e-39	Tra2b	B cells
1.858292086607235e-43	0.28418251631879515	0.288	0.306	3.6803474775256286e-39	Fam204a	B cells
2.2977938109286697e-43	0.3611816456688439	0.849	0.794	4.5507806425442307e-39	Npm1	B cells
2.5520644187187625e-43	0.34269653848137427	0.763	0.77	5.054363581272509e-39	Cytip	B cells
3.2846144029272453e-43	0.3524511529491412	0.839	0.814	6.505178824997409e-39	Rpl22l1	B cells
3.333528812421386e-43	0.3232040662899043	0.36	0.371	6.602053813000555e-39	Birc2	B cells
3.955163477406295e-43	0.4090762810125168	0.525	0.48	7.833201267003168e-39	Fus	B cells
4.029431141013605e-43	0.32946322185514254	0.68	0.687	7.980288374777445e-39	Fam107b	B cells
5.937552054179468e-43	0.32313870101089726	0.639	0.67	1.1759321843302436e-38	Clk1	B cells
6.0635292513065e-43	0.3742373476244756	0.692	0.679	1.2008819682212523e-38	Hspe1	B cells
6.757879264764797e-43	0.31815917471141686	0.321	0.356	1.338397988386668e-38	Smc6	B cells
8.891045568422023e-43	0.4542381169883626	0.478	0.418	1.7608715748259818e-38	Chd2	B cells
9.650508959432096e-43	0.42708617034296203	0.571	0.497	1.9112832994155266e-38	Cd55	B cells
4.8363330301596233e-42	0.32729541987993416	0.329	0.35	9.578357566231133e-38	Hspd1	B cells
5.332255226569026e-42	0.2609699047622951	0.568	0.616	1.0560531476219955e-37	Srsf3	B cells
5.861078708762108e-42	0.28396738610989014	0.518	0.547	1.1607866382703354e-37	Ptbp3	B cells
6.267877621596974e-42	-0.485687141790474	0.74	0.933	1.2413531629572807e-37	Ifi27l2a	B cells
6.35014908709821e-42	0.6342784537794987	0.393	0.173	1.2576470266998005e-37	Lcn2	B cells
8.230390138458097e-42	0.263488705190298	0.348	0.404	1.630028766921626e-37	Bcl10	B cells
1.0452971335340895e-41	0.2906362668578688	0.547	0.575	2.0702109729642644e-37	Actr3	B cells
1.1477066945540717e-41	0.2559890227051873	0.661	0.701	2.273033108564339e-37	Eef1d	B cells
1.2189434060325767e-41	0.3748854978286795	0.416	0.396	2.414117415647518e-37	Rasgrp2	B cells
1.225268570884737e-41	0.2550484482845359	0.523	0.547	2.4266444046372216e-37	Supt4a	B cells
1.3451275054962835e-41	0.584615544889844	0.624	0.368	2.6640250246353896e-37	Satb1	B cells
1.456798268141898e-41	-0.5062276001555095	0.215	0.497	2.885188970055029e-37	Dnajc3	B cells
1.5709818883824767e-41	0.30086741455131616	0.909	0.903	3.1113296299414953e-37	Rbm39	B cells
1.574503298061359e-41	0.3752674765508356	0.402	0.354	3.118303781810522e-37	Cirbp	B cells
4.281881442088924e-41	0.2537136144596738	0.349	0.395	8.480266196057114e-37	Lsm4	B cells
4.446212958895461e-41	0.26171833515787035	0.334	0.363	8.80572476509246e-37	Trmt112	B cells
4.88381022124679e-41	0.2579023369543392	0.571	0.615	9.672386143179268e-37	Rsrc2	B cells
5.997551455187313e-41	0.34326023197726757	0.318	0.296	1.1878150656998473e-36	Coq10b	B cells
6.662235193594099e-41	-0.5493528514554231	0.563	0.701	1.3194556800913113e-36	Sec61b	B cells
8.434358533389802e-41	-0.602400398223568	0.355	0.627	1.6704247075378504e-36	Rrbp1	B cells
8.460985863981673e-41	-0.3022073981561286	0.274	0.546	1.6756982503615704e-36	Vcp	B cells
8.68040536934647e-41	0.3341387878905806	0.931	0.896	1.7191542833990682e-36	Eef1b2	B cells
8.866852366317025e-41	0.26813514915164516	0.467	0.497	1.756080111149087e-36	Nop10	B cells
9.356057033865712e-41	0.2743682638752952	0.408	0.433	1.8529670955571043e-36	Wdr89	B cells
9.729993677008401e-41	-0.7788434688869965	0.634	0.747	1.9270252477315138e-36	Mzb1	B cells
1.0121180598979358e-40	0.33051423335115104	0.492	0.496	2.0044998176278617e-36	Tpm4	B cells
1.3365472885037983e-40	-0.2861873024120202	0.232	0.484	2.6470319048817727e-36	Ssr2	B cells
2.456852806667541e-40	0.4685220800699452	0.659	0.365	4.865796983605065e-36	Ms4a1	B cells
2.535714139399106e-40	-0.3460948237541951	0.186	0.435	5.02198185307993e-36	Ahnak	B cells
2.5418781812090354e-40	-0.36503161822303853	0.318	0.574	5.034189737884495e-36	Saa3	B cells
2.986266908790831e-40	0.2699604866525762	0.394	0.461	5.914301612860241e-36	Rock1	B cells
3.219182515613964e-40	0.32281263027485396	0.955	0.937	6.375590972173456e-36	Ddx5	B cells
3.5318607957195742e-40	0.47753620104529704	0.455	0.356	6.994850305922616e-36	Tmod3	B cells
3.837618406585538e-40	-0.5734538776537507	0.278	0.553	7.600403254242658e-36	Rps27l	B cells
3.933528052560684e-40	0.2635105308422453	0.424	0.48	7.790352308096436e-36	Bclaf1	B cells
4.458806899155091e-40	0.36172916941631617	0.421	0.368	8.830667063776658e-36	Fam49b	B cells
6.276181292888285e-40	0.3519882056792132	0.52	0.499	1.242997705056525e-35	Purb	B cells
8.987156976514518e-40	0.2780101072113388	0.388	0.396	1.7799064391987002e-35	Xrn2	B cells
1.153718837840264e-39	0.4098527504167196	0.327	0.263	2.2849401583426428e-35	Ppp1r10	B cells
1.2315198180529793e-39	-0.503098067502415	0.513	0.772	2.4390249996539256e-35	Calr	B cells
1.4423403934021422e-39	0.28534701049950495	0.362	0.395	2.8565551491329426e-35	Fkbp3	B cells
1.541166173789788e-39	0.39640798069564764	0.479	0.461	3.052279607190675e-35	Bri3	B cells
1.6729107198014757e-39	0.32699777865548374	0.412	0.406	3.3131996805668227e-35	Gpbp1	B cells
1.7597091621852687e-39	0.29347371626797475	0.244	0.239	3.4851039957079246e-35	Dnttip2	B cells
2.1636401650873213e-39	0.3155617598530256	0.567	0.58	4.28508934695544e-35	Ezr	B cells
2.2335110995193563e-39	0.4274218625565491	0.972	0.953	4.423468732598085e-35	Jund	B cells
2.8565443163870987e-39	-0.2984587658078189	0.028	0.187	5.657386018604649e-35	Aif1	B cells
3.214194555838984e-39	0.2919923333046528	0.434	0.46	6.365712317839108e-35	Ythdc1	B cells
4.140397659127919e-39	0.2600470185680859	0.952	0.844	8.200057563902844e-35	mt-Nd2	B cells
4.8392399414056364e-39	0.3599157268797908	0.334	0.322	9.584114703953863e-35	Atxn7l3b	B cells
8.479883631973275e-39	-0.48200572238100714	0.324	0.609	1.6794409533123071e-34	Zfp36l2	B cells
9.049862605256586e-39	0.25851160367747217	0.426	0.457	1.7923252889710668e-34	Grb2	B cells
1.0149506130008205e-38	0.3019821208415493	0.348	0.361	2.010109689048125e-34	Mier1	B cells
1.100949564597708e-38	0.2817470268187382	0.308	0.319	2.1804306126857607e-34	Cisd2	B cells
1.2064123626371155e-38	0.460134268776242	0.583	0.472	2.389299684202807e-34	Sat1	B cells
1.7040785722961353e-38	0.29340628622108056	0.479	0.509	3.374927612432496e-34	Mndal	B cells
1.7407411572685804e-38	0.29643953821736524	0.972	0.947	3.4475378619704235e-34	Rps6	B cells
3.0499213990855406e-38	0.2598576075757335	0.346	0.372	6.0403693308889134e-34	Rab21	B cells
3.136297817236325e-38	0.28660979578532286	0.716	0.678	6.211437827036542e-34	Rps27rt	B cells
3.156828413950409e-38	0.3125634897393792	0.662	0.681	6.252098673828785e-34	Hmgb2	B cells
3.6063036720741513e-38	0.26277535680715136	0.538	0.553	7.142284422542857e-34	Limd2	B cells
4.5500135708616055e-38	0.3370238052795891	0.992	0.976	9.01130187709141e-34	H3f3b	B cells
4.584282973735367e-38	0.26742378217586626	0.279	0.296	9.079172429482895e-34	BC005624	B cells
5.085980939152562e-38	0.26570811890085766	0.983	0.961	1.0072785249991648e-33	Rpl24	B cells
6.697372316690554e-38	-1.44281152554996	0.334	0.456	1.3264145873205642e-33	Slpi	B cells
7.805258258690629e-38	0.29997427489719586	0.414	0.427	1.5458313981336792e-33	Arhgap15	B cells
8.439862011920178e-38	0.38125382368006433	0.429	0.385	1.671514671460791e-33	Klhl24	B cells
9.62444563470331e-38	0.47331982730727895	0.641	0.439	1.9061214579529905e-33	H2-DMa	B cells
1.0660553325315168e-37	0.3792917138462293	0.787	0.778	2.111322586078669e-33	Hsp90aa1	B cells
1.1210694853694821e-37	0.27814284963301417	0.304	0.31	2.2202781157742593e-33	Pdcd10	B cells
1.1741079012944754e-37	-0.4426281215260629	0.023	0.175	2.3253206985137086e-33	Mki67	B cells
1.242500032404739e-37	0.46587609772258154	0.55	0.403	2.4607713141775856e-33	Smim14	B cells
1.3991183772208743e-37	0.28468219591049293	0.445	0.473	2.7709539460859415e-33	Rhoh	B cells
1.4727676360633382e-37	0.46229760690923283	0.601	0.434	2.9168163032234414e-33	Napsa	B cells
1.5833498510908755e-37	0.44905284789522726	0.45	0.379	3.135824380085479e-33	Crlf3	B cells
1.8232530158051338e-37	0.30881999036347185	0.736	0.759	3.6109525978020675e-33	Ncl	B cells
2.0481578304004355e-37	0.26056807073028754	0.432	0.473	4.056376583108063e-33	H2-Q6	B cells
2.21999651116894e-37	0.2517149538761072	0.654	0.708	4.3967030903700857e-33	4930523C07Rik	B cells
4.280958247736358e-37	0.26949428442983603	0.434	0.454	8.478437809641857e-33	Nucks1	B cells
5.017284507056707e-37	0.3102553528088694	0.418	0.427	9.936731966225809e-33	H2-Q4	B cells
5.312771015406991e-37	0.3134650199732596	0.314	0.295	1.0521942996013545e-32	Zfp644	B cells
8.987410170088748e-37	0.4556498944399592	0.658	0.38	1.7799565841860765e-32	H2-DMb2	B cells
1.0889338866649807e-36	0.5742409071770067	0.726	0.609	2.1566335625399944e-32	Klf2	B cells
1.4143981677272187e-36	0.3266995580106742	0.344	0.323	2.8012155711837567e-32	Rpl9-ps6	B cells
2.1021289722879458e-36	-0.4014537621420462	0.161	0.384	4.1632664296162765e-32	Gm26917	B cells
7.160950441312264e-36	0.41335610128661504	0.408	0.346	1.418226234901894e-31	Kras	B cells
1.2717593866857638e-35	0.2953756001033325	0.357	0.356	2.518719465331155e-31	Ypel3	B cells
1.822339041600332e-35	0.4988148955795164	0.556	0.358	3.6091424718894577e-31	Cxcr4	B cells
2.3437027829944e-35	0.49068618186644253	0.711	0.562	4.641703361720409e-31	Plac8	B cells
2.573187500311592e-35	0.2503704049451211	0.271	0.306	5.096197844367108e-31	Ago2	B cells
3.227285781668632e-35	0.30715335211062533	0.649	0.675	6.3916394905947255e-31	Cd69	B cells
3.2708689055879157e-35	-0.29191484661142897	0.049	0.214	6.477955867516867e-31	Pltp	B cells
3.654769192284536e-35	0.28056524853050246	0.271	0.292	7.238270385319523e-31	Tcf12	B cells
6.250240860620208e-35	0.2677985212331918	0.274	0.313	1.2378602024458321e-30	Arid4a	B cells
6.544605127330219e-35	-0.26106067002589173	0.185	0.395	1.2961590454677498e-30	Tsix	B cells
1.1725130655287419e-34	0.43846249902881784	0.524	0.41	2.3221621262796733e-30	Tut4	B cells
2.123193704767013e-34	0.27144410722497175	0.277	0.275	4.204985132291069e-30	Emd	B cells
2.414327986878347e-34	-0.3030703711236655	0.478	0.74	4.781576578012566e-30	Ndufb1-ps	B cells
3.5312202289607957e-34	0.2782357182899522	0.229	0.225	6.993581663456856e-30	Ahsa1	B cells
3.53594387370756e-34	0.3953497973200176	0.343	0.274	7.002936841877823e-30	Tcp11l2	B cells
4.7475375003576465e-34	0.27657764491423587	0.948	0.927	9.40249801945832e-30	Ppia	B cells
4.7869838072611704e-34	0.4719335673628158	0.653	0.454	9.480621430280747e-30	Gmfg	B cells
6.885958185017309e-34	0.2519860691595546	0.266	0.29	1.363764018542678e-29	Hectd1	B cells
7.829090742528013e-34	0.26329297704969845	0.255	0.265	1.550551421557673e-29	Lsm5	B cells
8.000224740663043e-34	-0.2599255824757206	0.358	0.611	1.5844445098883157e-29	Cox17	B cells
9.902841092238006e-34	0.26082731100586676	0.634	0.637	1.961257678317737e-29	Lsp1	B cells
1.2042484430203022e-33	0.26740827534305645	0.817	0.794	2.3850140414017085e-29	Snrpg	B cells
2.378565618243386e-33	0.36703642269590503	0.232	0.181	4.7107492069310257e-29	Pip4p1	B cells
2.827063020792885e-33	0.2653332816093814	0.412	0.399	5.598998312680308e-29	Camk2d	B cells
3.6505597496575155e-33	-0.2768958819510817	0.156	0.353	7.22993358419671e-29	Ccl2	B cells
3.869780018493282e-33	-1.0428274971604226	0.048	0.21	7.664099326625944e-29	Hbb-bs	B cells
9.011873580789765e-33	0.30970717722983965	0.291	0.27	1.7848015626754128e-28	Krit1	B cells
1.319804553602204e-32	-2.159484105818666	0.019	0.151	2.613872918409165e-28	Ighg2b	B cells
1.5844863269583018e-32	0.418916703572336	0.649	0.392	3.1380751705409165e-28	H2-Ob	B cells
1.6860990217098422e-32	0.2514158195556748	0.298	0.323	3.3393191124963424e-28	Snhg1	B cells
2.0167265163680244e-32	0.2786559561717964	0.305	0.306	3.9941268656668723e-28	Cdk12	B cells
2.4107556975269508e-32	0.3052706192265153	0.366	0.353	4.774501658952126e-28	Sf3b3	B cells
2.435850032964052e-32	0.29367602830287187	0.307	0.303	4.824200990285305e-28	Crebrf	B cells
4.555500160586083e-32	0.4657457157292729	0.166	0.024	9.022168068040736e-28	Ceacam11	B cells
5.722085113864254e-32	0.3326696382061265	0.675	0.66	1.1332589568008156e-27	Dennd4a	B cells
5.897295705978029e-32	0.3042380426729475	0.481	0.46	1.1679594145689485e-27	Hmgn1	B cells
1.50850290056467e-31	0.4206906571385628	0.38	0.259	2.9875899945683293e-27	Avl9	B cells
1.6571046266091413e-31	0.2598599541325397	0.436	0.511	3.281895712999404e-27	Vpreb3	B cells
2.112126313794568e-31	0.30425315448411117	0.803	0.813	4.183066164470142e-27	Tsc22d3	B cells
2.224830566951173e-31	0.32862435252107813	0.405	0.373	4.406276937846798e-27	Rbm5	B cells
2.63832964928034e-31	0.2902457020923408	0.339	0.321	5.225211870399713e-27	Kansl1	B cells
3.1798736497810614e-31	0.32405840031131306	0.358	0.313	6.297739763391392e-27	Snhg12	B cells
3.8676319044680063e-31	0.4485173774068694	0.284	0.197	7.659844986798886e-27	Cenpa	B cells
4.11871681679137e-31	-0.35368475233764507	0.285	0.523	8.157118655655309e-27	Dusp1	B cells
4.692638057291454e-31	0.2745586492136245	0.855	0.875	9.293769672465725e-27	Mef2c	B cells
4.816339468266185e-31	0.32716466007553624	0.549	0.488	9.538760316901179e-27	Jak1	B cells
3.3614414955390526e-30	0.30146364870695663	0.208	0.179	6.657334881915094e-26	Nup98	B cells
1.0385474710104304e-29	0.3069297294230442	0.322	0.314	2.0568432663361574e-25	Fubp1	B cells
1.1171211692967462e-29	-0.46386939814568184	0.435	0.608	2.2124584757922057e-25	Spcs2	B cells
1.1577803177430807e-29	0.312135309707142	0.596	0.54	2.2929839192901715e-25	Ddx6	B cells
1.7392110268890748e-29	0.26598975703768146	0.795	0.845	3.4445074387538127e-25	Hspa8	B cells
2.0545789038800882e-29	0.2502482878771608	0.782	0.798	4.0690935191345145e-25	Actg1	B cells
3.335516283788123e-29	0.2664701776771059	0.805	0.798	6.605990000042378e-25	Hmgb1	B cells
3.804678673671486e-29	0.27006509474717166	0.416	0.419	7.535166113206378e-25	Sp100	B cells
4.157565342201165e-29	-0.30028115389161836	0.35	0.593	8.234058160229408e-25	Tmem258	B cells
5.233804594514646e-29	0.3291368421146528	0.551	0.499	1.0365549999436255e-24	Prrc2c	B cells
5.793460340257511e-29	-0.49108711934486055	0.096	0.275	1.147394820388e-24	Egr1	B cells
7.346982640696804e-29	0.3000476726813641	0.964	0.938	1.4550699119900022e-24	Ubb	B cells
8.790406554000504e-29	0.32357947925506475	0.252	0.218	1.7409400180198e-24	Map4k4	B cells
9.110205698282868e-29	0.25913060657951603	0.349	0.367	1.804276238544922e-24	Spag9	B cells
1.0176849018705002e-28	-0.40106669899074154	0.396	0.637	2.0155249481545256e-24	Uqcrq	B cells
2.5683934587705324e-28	0.2956787905339814	0.432	0.404	5.086703245095039e-24	Fcrla	B cells
3.339708265214658e-28	0.42798125628316275	0.201	0.067	6.61429221925763e-24	Cxcl3	B cells
3.526262783979675e-28	0.3257675097620169	0.234	0.195	6.983763443671746e-24	Farsb	B cells
3.6178999021979794e-28	0.28474419106768334	0.97	0.96	7.165250756303098e-24	Ly6e	B cells
6.113178481827691e-28	0.5351916390001872	0.475	0.282	1.2107149983259742e-23	Neurl3	B cells
1.2167547928376262e-27	0.2762780733155357	0.241	0.224	2.4097828672149187e-23	Smndc1	B cells
1.911764084820071e-27	0.36833595571627153	0.397	0.319	3.7862487699861505e-23	Add3	B cells
2.2762262171106125e-27	0.2809017029108445	0.317	0.286	4.508066022987568e-23	Tnrc6c	B cells
2.494803308238948e-27	0.250277932008498	0.182	0.181	4.9409579519672365e-23	Taz	B cells
2.498543416519828e-27	0.3413380678723029	0.336	0.309	4.9483652364175196e-23	Crem	B cells
2.702611889644875e-27	-0.4486235743339959	0.473	0.679	5.352522847441675e-23	Krtcap2	B cells
2.8959476584589146e-27	-0.597870746627567	0.132	0.33	5.735424337577881e-23	Ccl5	B cells
3.37902620554455e-27	0.27376009230990117	0.417	0.412	6.692161400080981e-23	Slc38a1	B cells
3.4988710818377556e-27	0.2524714729812136	0.237	0.226	6.929514177579675e-23	Snrnp48	B cells
5.5691568644179595e-27	0.47733315583819635	0.508	0.326	1.1029715169979769e-22	Stap1	B cells
1.0570305855488759e-26	0.47081290830684075	0.473	0.252	2.0934490746795486e-22	H2-Oa	B cells
1.2301105443292408e-26	0.27654973215574596	0.194	0.166	2.4362339330440614e-22	Cdc40	B cells
3.1906074313119675e-26	0.3818110940128519	0.281	0.185	6.318998017713352e-22	Pde7a	B cells
5.481074107041853e-26	0.2811088740671468	0.275	0.24	1.0855267268996391e-21	Gpsm3	B cells
5.559521624165652e-26	0.41027325350478083	0.376	0.28	1.1010632576660075e-21	Cd2	B cells
8.144310688666258e-26	0.35354309078056834	0.367	0.271	1.6129807318903525e-21	Aldh2	B cells
1.1749124912674283e-25	0.28262592652061763	0.269	0.244	2.3269141889551417e-21	Apbb1ip	B cells
1.2560069709300654e-25	0.26700856735193107	0.256	0.241	2.4875218059269946e-21	Taf15	B cells
1.7957510377849447e-25	0.46087118499530133	0.469	0.346	3.556484930333083e-21	Malt1	B cells
1.899164005740275e-25	0.30177209482062906	0.481	0.416	3.761294313368615e-21	Ctsh	B cells
2.8198141986570154e-25	0.25917709398547384	0.694	0.721	5.5846420204402194e-21	Hist1h1e	B cells
4.34778210433248e-25	0.4735202008316254	0.489	0.28	8.610782457630478e-21	Bank1	B cells
6.420599401751087e-25	0.29515568088777266	0.332	0.309	1.2715997115168027e-20	Litaf	B cells
9.431374449748878e-25	-0.27867631851258534	0.176	0.36	1.8678837097727654e-20	Tuba1b	B cells
1.2636144983836574e-24	0.2933943225388521	0.332	0.283	2.5025885140488334e-20	Tgif1	B cells
1.2668034857491234e-24	0.3836101351516928	0.145	0.065	2.508904303526139e-20	Il1rn	B cells
1.6265062372337189e-24	0.3031378970713565	0.319	0.282	3.2212956028413804e-20	Stat4	B cells
2.100147078016743e-24	0.2758712385860669	0.933	0.922	4.15934128801216e-20	Hsp90ab1	B cells
2.536713735424881e-24	0.3502864189412278	0.396	0.317	5.0239615530089765e-20	Ripor2	B cells
3.2888120609121704e-24	0.29323915624694685	0.298	0.257	6.513492286636553e-20	Irs2	B cells
4.2006519970795306e-24	0.2519553945732361	0.285	0.28	8.319391280216011e-20	Zfp638	B cells
5.175459077392729e-24	-0.3195096442504808	0.626	0.821	1.02499967027763e-19	Crip1	B cells
6.0198361933847684e-24	0.25301184609209093	0.255	0.229	1.1922285580998534e-19	Zfp869	B cells
6.1776544141620174e-24	0.28972072617821937	0.213	0.177	1.2234844567247876e-19	Arl5c	B cells
7.205422894924783e-24	0.26335886713113577	0.361	0.342	1.4270340043398531e-19	Ssh2	B cells
8.428632147718626e-24	-0.41623472305550635	0.409	0.632	1.6692905968556738e-19	mt-Nd3	B cells
8.832195937837464e-24	0.2513542561004879	0.246	0.228	1.7492164054887096e-19	Chd1	B cells
1.2672997976764772e-23	0.2523329155903452	0.408	0.383	2.5098872492982633e-19	Snx2	B cells
1.379769797949046e-23	0.37544250426756687	0.366	0.287	2.7326340848380855e-19	Cd14	B cells
1.794902156875622e-23	-0.3100321964781343	0.39	0.613	3.5548037216921694e-19	Txn1	B cells
1.853031662658296e-23	0.2532821072742035	0.821	0.809	3.669929207894755e-19	Chchd2	B cells
2.664060760603513e-23	0.4437049597672984	0.238	0.121	5.276172336375257e-19	Gm20559	B cells
4.5300678702308325e-23	0.4180291738403422	0.291	0.19	8.971799416992164e-19	Ccl3	B cells
6.235318727757923e-23	0.26452287639987737	0.419	0.423	1.2349048740324567e-18	Atp2b1	B cells
1.2403600326042574e-22	0.2727912522397353	0.306	0.295	2.456533044572732e-18	Inpp5d	B cells
1.864664718065586e-22	0.2779847504528513	0.412	0.375	3.692968474128893e-18	P2ry10	B cells
2.901267080759911e-22	0.27970630157701465	0.23	0.193	5.745959453445004e-18	Dnajc9	B cells
3.5001465861395415e-22	-1.1452689459594056	0.399	0.616	6.932040313849362e-18	Iglc1	B cells
4.398025414103123e-22	0.3126478404989483	0.249	0.179	8.710289332631235e-18	Arid5a	B cells
5.833262882392692e-22	0.3942706540534131	0.284	0.177	1.1552777138578728e-17	Cyp4f18	B cells
6.892956977284638e-22	0.3960563374978414	0.211	0.086	1.3651501293512225e-17	Chil3	B cells
8.115819993586025e-22	0.2839119573683927	0.298	0.255	1.6073381497297124e-17	Slc12a6	B cells
2.2085311999007957e-21	0.2549410269444581	0.196	0.166	4.373996041403526e-17	Dipk1a	B cells
3.3796518001448255e-21	0.4194145695041702	0.475	0.302	6.693400390186826e-17	Ltb	B cells
6.177288207176485e-21	0.27956965943016276	0.293	0.263	1.2234119294313028e-16	Ikbkb	B cells
7.032859922831522e-21	0.3931960229136774	0.159	0.047	1.392857907716783e-16	Tpbpb	B cells
7.359826395251741e-21	-0.3559893086087116	0.405	0.602	1.4576136175796073e-16	Vim	B cells
1.1303761737946038e-20	0.26569962192625596	0.864	0.833	2.238710012200213e-16	Sub1	B cells
1.6915312597240366e-20	0.3255629865370103	0.111	0.015	3.3500776598834544e-16	Ceacam12	B cells
4.9735833644659266e-20	0.2534952069514388	0.19	0.173	9.850181853324768e-16	Klf3	B cells
5.696032947828613e-20	0.3122107426076669	0.236	0.186	1.1280993253174568e-15	2810013P06Rik	B cells
6.791505778443879e-20	6.330117918154632e-5	0.071	0.148	1.3450577194208103e-15	Abl2	B cells
7.756061275186646e-20	-0.25842524474204187	0.437	0.635	1.536087935550715e-15	Ifitm3	B cells
8.633468765894711e-20	0.40591705967230596	0.386	0.216	1.7098584890854475e-15	Siglecg	B cells
9.596024694213662e-20	0.35863282122834184	0.338	0.267	1.9004926906890157e-15	Fchsd2	B cells
1.305860062746456e-19	0.2522963437008335	0.116	0.086	2.586255854269356e-15	AA467197	B cells
1.519634447296515e-19	1.7803346971045908e-5	0.125	0.209	3.0096360228707477e-15	Sirt7	B cells
1.6942261013231873e-19	-0.34857060590435185	0.474	0.655	3.3554147936705723e-15	Ndufa4	B cells
5.728161587571594e-19	0.3031905029392537	0.288	0.209	1.1344624024185542e-14	4632427E13Rik	B cells
1.4638217662163462e-18	0.26430876775957046	0.406	0.377	2.8990990079914737e-14	Pou2f2	B cells
4.2425281366826794e-18	0.2574263707770865	0.185	0.155	8.402326974700046e-14	Cblb	B cells
8.222944286257663e-18	0.4198453012614929	0.344	0.175	1.6285541158933302e-13	Cxcr5	B cells
1.2393486316775497e-17	0.40541708586198477	0.323	0.175	2.4545299650373873e-13	Serpinb1a	B cells
1.3310189487175465e-17	0.28291222217324974	0.219	0.167	2.636083027935101e-13	Tspan32	B cells
1.5382122079408966e-17	-9.418454294291001e-5	0.066	0.139	3.0464292778269457e-13	Ptpre	B cells
2.888092996346726e-17	0.28271866038667104	0.134	0.082	5.71986817926469e-13	Gm26532	B cells
3.5384467388768577e-17	-0.39497939017811534	0.79	0.925	7.007893766345616e-13	Lars2	B cells
6.926766135815338e-17	0.3403843216425947	0.246	0.155	1.3718460331982276e-12	Gch1	B cells
7.853146596743579e-17	0.3884928525089507	0.249	0.142	1.5553156834850659e-12	March1	B cells
2.3605041914788294e-16	0.37135640880624393	0.209	0.105	4.674978551223822e-12	G0s2	B cells
5.465181990040093e-16	0.2999881091152836	0.26	0.175	1.0823792931274405e-11	Myo1e	B cells
6.746211210996325e-16	-0.31654630165296593	0.589	0.716	1.336087130337822e-11	Ppib	B cells
8.468324314310272e-16	0.36394889817897214	0.304	0.173	1.6771516304491494e-11	S1pr1	B cells
1.7841795818664688e-15	0.3006220479669164	0.152	0.094	3.5335676618865414e-11	Fam169b	B cells
1.8847004428010202e-15	0.2580481431624239	0.207	0.167	3.7326492269674205e-11	Rasgef1b	B cells
2.138260379943996e-15	0.3541766506558794	0.225	0.116	4.2348246824790846e-11	Gm26740	B cells
2.7957297790550742e-15	-0.2807069212403163	0.039	0.128	5.536942827418574e-11	Fabp5	B cells
4.882837295519336e-15	0.39074565891632584	0.336	0.248	9.670459263776045e-11	Bcl2a1b	B cells
7.284453425200354e-15	0.26001478984186566	0.448	0.376	1.44268600086093e-10	Irf8	B cells
7.93627398770493e-15	-0.2752186526474245	0.701	0.802	1.5717790632649614e-10	Nme2	B cells
1.3654105174365846e-14	-0.4210758280532143	0.657	0.751	2.704195529783156e-10	Hspa5	B cells
3.316495747202859e-14	0.2597747797660399	0.373	0.299	6.568319827335262e-10	Ablim1	B cells
5.753528389846796e-14	-0.4727621686682699	0.621	0.749	1.139486297609158e-9	Ly6a	B cells
7.325372690536747e-14	0.2825580076656205	0.238	0.177	1.4507900613608029e-9	Cd38	B cells
3.752073431644114e-13	0.2742059286852907	0.503	0.342	7.430981431371168e-9	Scd1	B cells
7.234584310093484e-13	0.3243683488320438	0.378	0.244	1.4328094226140146e-8	Plaur	B cells
9.744824847861086e-13	0.2998242536019863	0.211	0.131	1.929962561118888e-8	Samd9l	B cells
2.085432132322408e-12	0.26082123018961834	0.274	0.257	4.130198338064529e-8	Rgs2	B cells
4.499111249128539e-12	-0.27657144838505476	0.616	0.764	8.910489828899072e-8	Nfkbia	B cells
1.2427244593998522e-11	0.2795614907048542	0.141	0.055	2.461215791841407e-7	Lamb3	B cells
3.803250557785681e-11	0.3383428898891153	0.271	0.147	7.532337729694541e-7	Fcer2a	B cells
3.9805327144541766e-11	0.2710010855780031	0.166	0.085	7.883445040976497e-7	Tespa1	B cells
5.2384789240057937e-11	0.27660644894429975	0.16	0.101	1.0374807508993475e-6	Gpr18	B cells
9.705322049036762e-11	0.265069149967025	0.309	0.216	1.9221390318117307e-6	Ms4a4c	B cells
1.8668209928243748e-10	0.2529914251308717	0.456	0.323	3.697238976288674e-6	Sell	B cells
3.2551312866872237e-10	0.25819555704398905	0.183	0.121	6.446787513284046e-6	Clec2i	B cells
1.2672072742355873e-9	0.252337598099154	0.226	0.159	2.5097040066235805e-5	Cd86	B cells
2.6336594374938886e-9	0.25752052740225606	0.195	0.119	5.215962515956646e-5	Haao	B cells
8.424504119101305e-8	0.38437928460093596	0.745	0.779	0.0016684730407880136	Iglc3	B cells
9.924819907316848e-8	0.2517084387184088	0.187	0.102	0.001965610582644102	Hs3st1	B cells
1.0784718802297482e-7	0.2523081050518913	0.264	0.17	0.0021359135587950165	Zfp318	B cells
9.529376001137225e-7	-0.42592110390711113	0.379	0.478	0.018872929170252274	S100a6	B cells
1.8769732691596133e-4	-1.2074111361846027	0.809	0.84	1	Iglc2	B cells
0.08999632343502452	-0.254831646793662	0.986	0.981	1	Rps29	B cells
