# Supplementary material for: Deciphering the preeclampsia-specific immune microenvironment and the role of pro-inflammatory macrophages at the maternal–fetal interface
Source: eLife. 2025 Mar 28;13:RP100002. doi: 10.7554/eLife.100002 (PMC11952753; doi:10.7554/eLife.100002)
Supplement: Figure 5—source data 1. [file elife-100002-fig5-data1.zip › Figure 5-source data/Figure 5 A-B/celltype_Basophils.csv]

p_val	avg_logFC	pct.1	pct.2	p_val_adj	gene	celltype
1.3851270457588422e-11	-0.5467879977861791	0.984	0.976	2.743244114125387e-7	Rps29	Basophils
4.164087015075358e-11	1.8696864696742117	0.951	0.571	8.246974333356746e-7	S100a9	Basophils
6.101223828853857e-11	-1.1021388118297406	0.434	0.881	1.2083473793045064e-6	Igha	Basophils
1.8409518474395026e-8	-0.39738670041510327	0.984	0.952	3.6460051338539347e-4	Rpl38	Basophils
2.6870779116703106e-8	1.6542989467205422	0.912	0.595	5.32175780406305e-4	S100a8	Basophils
3.097575341681287e-7	-0.8789573770037471	0.033	0.333	0.00613474796419979	Ccl8	Basophils
4.0073700124141355e-7	1.122716893278991	0.555	0.119	0.007936596309586196	Retnlg	Basophils
3.1759590711380757e-6	-0.9480009187028953	0.522	0.833	0.06289986940388959	Ctla2a	Basophils
8.615282247094269e-6	1.4059767047425993	0.5	0.119	0.17062566490370198	Lcn2	Basophils
1.157003341702629e-5	-0.39898958791037	0.912	0.595	0.22914451182420567	Cxcl2	Basophils
1.1798353815095679e-5	0.6546465627445123	0.324	0.024	0.23366639730796993	Mrps6	Basophils
1.686436806312223e-5	-0.3900155670774767	0.005	0.19	0.3339988094901358	Dcn	Basophils
2.287194015369827e-5	0.3728453920254746	1	0.905	0.45297877474399423	Rps27a	Basophils
3.157638374270584e-5	0.7523490768564594	0.692	0.31	0.6253702800242892	mt-Nd4	Basophils
4.302971689507138e-5	0.3656012449962218	0.995	0.952	0.8522035431068887	Eef1a1	Basophils
5.5785654050771295e-5	0.39622510085921636	0.984	0.929	1	Rps3a1	Basophils
8.217744108553533e-5	-0.5466383436462559	0.011	0.19	1	Col1a2	Basophils
1.1812607780152607e-4	-0.6838392887978684	0.72	0.857	1	AY036118	Basophils
1.4073224057728427e-4	0.546693993657187	0.187	0	1	Il1rn	Basophils
1.6481446813576545e-4	-0.4120779506185186	0.956	0.952	1	Rps27	Basophils
2.374141580863879e-4	0.6031966967751545	0.731	0.405	1	Ldha	Basophils
2.3890067247385138e-4	0.4556812191950437	0.945	0.857	1	Rpl10a	Basophils
2.506832452232737e-4	0.33979630196814803	0.995	1	1	Rpl13	Basophils
2.595983413521779e-4	0.4735873263527663	0.247	0.024	1	Arpc5l	Basophils
3.0594109989280085e-4	0.33801223884312065	0.17	0	1	Uhrf2	Basophils
3.0594109989280557e-4	0.4499217256177171	0.17	0	1	Ifitm6	Basophils
3.079816271884294e-4	-0.3196445589461949	0.005	0.143	1	Col1a1	Basophils
4.2001485571928105e-4	0.659904688939609	0.995	0.952	1	Fth1	Basophils
4.4099585653658825e-4	-0.647740162974703	0.632	0.714	1	Myh9	Basophils
5.176134650057434e-4	-0.2544093029500658	0.967	0.952	1	Rpl37	Basophils
6.369175135530395e-4	0.5250280579623787	0.901	0.69	1	Gapdh	Basophils
6.418984405633381e-4	0.5529653990167255	0.407	0.119	1	Psma1	Basophils
7.03093071350073e-4	0.5648177915186114	0.797	0.619	1	Rbm3	Basophils
7.99225472123453e-4	0.3512027304905026	0.203	0.024	1	Zrsr2	Basophils
8.523519963781213e-4	0.6046515577617413	0.39	0.119	1	Txnl1	Basophils
9.13545002933618e-4	-0.5015657763449487	0.231	0.31	1	Rps6ka1	Basophils
0.001088198221517737	-0.7717293644646208	0.648	0.619	1	Ccl3	Basophils
0.0010922315205029287	0.4270020670737958	0.143	0	1	Tpbpb	Basophils
0.0011269289637955426	0.5129180490646531	0.593	0.286	1	Hnrnpa0	Basophils
0.0012364979832571856	-0.58012838477344	0.907	0.952	1	Lars2	Basophils
0.0013507071989484504	0.37290363151723027	0.819	0.548	1	Eef2	Basophils
0.00135074352470781	0.3589197418073597	0.313	0.071	1	Eif2s1	Basophils
0.0013779984871481893	-0.4375738983940546	0.143	0.405	1	C1qb	Basophils
0.0013792845378548426	0.30456707298573393	0.989	0.952	1	Rpl21	Basophils
0.0013900939178204546	-0.7180099249891096	0.769	0.69	1	Ccl4	Basophils
0.001404751831740013	0.26923802730166413	0.137	0	1	Zfp511	Basophils
0.0014047518317400571	0.2667487094938853	0.137	0	1	Prrc1	Basophils
0.0014335925648932876	-0.4148745359574595	0.703	0.738	1	Ctsd	Basophils
0.0014718064081629613	-0.3357762655888006	0.632	0.571	1	Ndufb1-ps	Basophils
0.0014943566051099488	-0.370114776218021	0.835	0.929	1	Igkc	Basophils
0.0015143720037406516	-0.336870524979153	0.011	0.143	1	Col3a1	Basophils
0.0015150138455340308	0.35538986172022735	0.984	0.952	1	Rps7	Basophils
0.0016346745354836332	0.3002076719226294	0.258	0.048	1	Lamtor1	Basophils
0.0018051569840004259	0.2751661812214699	0.132	0	1	Fyttd1	Basophils
0.00186789845604399	0.37609478921725514	0.412	0.143	1	Kmt2e	Basophils
0.0019555118623265045	0.4973444171747201	0.313	0.071	1	Dek	Basophils
0.0020096618888841055	0.3171725707804014	0.989	0.929	1	Rps16	Basophils
0.002056772715281069	0.5691325753410328	0.308	0.071	1	Eny2	Basophils
0.0020799981027562323	0.4149912030520362	0.945	0.929	1	Ppia	Basophils
0.002084262395157473	0.5503243292413402	0.94	0.857	1	Rps2	Basophils
0.002317842701625254	0.36334312587176876	0.126	0	1	Gm8369	Basophils
0.0023813087651841937	0.3269560606791426	0.978	0.905	1	Rpl18	Basophils
0.0025054228240526475	0.34731677358240615	0.231	0.048	1	Vta1	Basophils
0.002579113719813067	2.0906438044416427	0.016	0.143	1	Hbb-bs	Basophils
0.0027448106644862307	0.42474122509719014	0.341	0.095	1	Tpbpa	Basophils
0.002799065792263282	0.5073703207127187	0.599	0.357	1	Gm11808	Basophils
0.0028601566706642103	0.48479820836227316	0.253	0.048	1	Cxcl3	Basophils
0.002895500132890152	-0.4906614966159112	0.5	0.619	1	Use1	Basophils
0.0029739359062893726	0.26576325802922524	0.121	0	1	Retreg1	Basophils
0.0029739359062893726	0.25709380767323475	0.121	0	1	Tex30	Basophils
0.003003075680872203	0.41918914532170737	0.731	0.452	1	Atp5j	Basophils
0.0030313442924674396	0.47411981697220984	0.615	0.333	1	Rbx1	Basophils
0.003072494738092341	-0.5240450544595421	0.253	0.381	1	Efhd2	Basophils
0.0031349420254906057	0.5160487193520649	0.533	0.262	1	Psma3	Basophils
0.0034120386430004567	0.3129754862055663	0.258	0.048	1	Pten	Basophils
0.0035038388551333595	0.3315872723871651	0.973	0.929	1	Rpl7	Basophils
0.0036050444165013607	-0.2994646050270863	0.126	0.048	1	Arrdc1	Basophils
0.0037066146749610922	0.32055600270468454	0.209	0.024	1	Chchd10	Basophils
0.0038131615129397218	0.3827037726339739	0.115	0	1	Wfdc21	Basophils
0.0038231118661729195	0.36614149498377074	0.187	0.024	1	Rnps1	Basophils
0.0039058536317890685	-0.42765086579239686	0.115	0.119	1	Zfp655	Basophils
0.004387392655801087	0.37492520897906023	0.225	0.048	1	Ascc3	Basophils
0.004535065505563498	-0.48404977813526845	0.137	0.19	1	Diaph2	Basophils
0.00460063609611676	-0.7168246055504559	0.511	0.524	1	Acod1	Basophils
0.004753043268389875	-0.5390639991061619	0.451	0.429	1	Csf2rb	Basophils
0.004886238996883451	0.4479556805923974	0.11	0	1	Slc7a11	Basophils
0.004886238996883487	0.25622918620263746	0.11	0	1	2510002D24Rik	Basophils
0.004905208722690631	-0.7648367178789057	0.143	0.095	1	Creb1	Basophils
0.005104805110244941	0.45098145309344795	0.846	0.667	1	Clic1	Basophils
0.005123823631641466	0.5852663180955426	0.319	0.095	1	Ifngr1	Basophils
0.005225908998509262	0.4624843123905679	0.335	0.119	1	Nucks1	Basophils
0.005362094013979734	-0.4535545880517937	0.06	0.238	1	Slc25a25	Basophils
0.005398418126517053	0.26306532398798993	0.22	0.048	1	Nufip2	Basophils
0.005455935296632376	-0.4533654162785026	0.61	0.571	1	Tnfaip3	Basophils
0.005895474974641994	0.3166868453501609	0.571	0.31	1	Sept7	Basophils
0.005957545314103255	-0.5261524881809827	0.44	0.643	1	Ptms	Basophils
0.006027055968904883	0.35747487254708377	0.973	0.905	1	Rplp0	Basophils
0.006039137378112033	0.5083003531488407	0.313	0.095	1	Zfp706	Basophils
0.006073652874121238	-0.5650506645105665	0.104	0.19	1	Svil	Basophils
0.0062167079589081735	0.26877860767184936	0.319	0.095	1	Mrpl32	Basophils
0.006257966887091298	0.6558284323442672	0.104	0	1	Ccr7	Basophils
0.006486306415852795	0.4619745580401484	0.522	0.262	1	Pabpn1	Basophils
0.006508396203451571	-0.25343381782714075	0.242	0.19	1	Eif4e	Basophils
0.006529422175821078	0.8084153966208025	0.758	0.619	1	mt-Cytb	Basophils
0.0066589610715781485	0.4577683149952706	0.527	0.262	1	Psma2	Basophils
0.006846344631289846	-0.4377419750814752	0.055	0.214	1	Abca2	Basophils
0.006880564144521884	-0.2923902827045114	0.242	0.143	1	Plaur	Basophils
0.006890863084562708	-0.2910063556042175	0.445	0.333	1	Tmsb15a	Basophils
0.006905149185609929	-0.27776283738382723	0.324	0.262	1	Irf2bp2	Basophils
0.00732379528054081	0.4056219125185273	0.412	0.167	1	Eid1	Basophils
0.007563786343573855	0.3103991773470455	0.165	0.024	1	Tm9sf2	Basophils
0.007804915325122093	0.29763908384868243	0.984	0.952	1	Rps8	Basophils
0.007921590232574481	-0.25055575307834926	0.214	0.167	1	H2-Q4	Basophils
0.008203045879824565	0.35399542106804843	0.236	0.048	1	Cldnd1	Basophils
0.008444175187424333	0.28213383529683034	1	0.976	1	Rps9	Basophils
0.008568840219619202	0.3113998561863247	0.984	0.929	1	Rps4x	Basophils
0.00868308017204557	0.4431792772313048	0.857	0.643	1	Calm1	Basophils
0.008775725834186027	0.25571487815274274	0.989	0.976	1	Rps11	Basophils
0.00882100271953255	-0.5905621076291554	0.115	0.262	1	Inpp1	Basophils
0.009016532613770297	0.28504493733723807	0.187	0.024	1	Neu1	Basophils
0.009290182154643317	0.4283092668889089	0.544	0.286	1	Supt4a	Basophils
0.009370995581578185	-0.4773286812274688	0.049	0.19	1	Sparc	Basophils
0.00962105119855284	0.3529231360683318	0.374	0.143	1	Plekhj1	Basophils
0.009675470241635297	0.2512305442807728	0.181	0.024	1	Ndufs8	Basophils
0.00970703878259996	-0.25719170173735195	0.929	0.929	1	B2m	Basophils
0.00986692304097238	-0.7248663823784139	0.121	0.262	1	Fgl2	Basophils
0.010062961322692512	0.2780702570920588	0.231	0.048	1	Hprt	Basophils
0.01023244610485763	-0.40920862726719853	0.286	0.357	1	M6pr	Basophils
0.010322505772453406	0.7462447022347918	0.39	0.19	1	Bcl2a1b	Basophils
0.010370616379413942	0.36545062359865343	0.566	0.31	1	Srsf3	Basophils
0.010672050450622344	0.9339847090200426	0.418	0.19	1	Cd14	Basophils
0.010682229640101178	-0.7809773719808963	0.467	0.548	1	Il6	Basophils
0.01102432747943622	-0.549552608169709	0.28	0.286	1	Ahnak	Basophils
0.011090240187373437	0.4260821898355208	0.291	0.095	1	Cops6	Basophils
0.011175997421727863	0.2875967412069681	0.181	0.024	1	Tm6sf1	Basophils
0.011197781231280046	-0.609904983364526	0.582	0.524	1	Ifrd1	Basophils
0.011203455712967787	-0.37594919618678957	0.5	0.548	1	Serinc3	Basophils
0.011290309016003133	-0.37846569830843224	0.121	0.262	1	Ecpas	Basophils
0.011497517756314093	0.48626174966617863	0.264	0.071	1	Mat2a	Basophils
0.01213053163018843	0.4611858846844083	0.451	0.214	1	Scand1	Basophils
0.012133357491993794	-0.7888852390842597	0.214	0.357	1	Csf2rb2	Basophils
0.01235449723404122	-0.25137267386829526	0.165	0.119	1	Ppp1r2	Basophils
0.012554768530988903	-0.2645893660201885	0.148	0.071	1	Fosl1	Basophils
0.012593524555635624	-0.9104575739723316	0.264	0.286	1	Prap1	Basophils
0.012685914180248866	-0.44928973292466684	0.154	0.19	1	Metrnl	Basophils
0.012925120447272129	0.562922566804833	0.582	0.333	1	mt-Nd1	Basophils
0.012971246649818184	0.41992564337856503	0.297	0.095	1	Bcl2l11	Basophils
0.0131464756580551	-0.38948205428824145	0.132	0.214	1	Naa10	Basophils
0.01320839423501555	0.5099067976300735	0.907	0.762	1	mt-Co3	Basophils
0.013209891494460183	0.5097854506863919	0.22	0.048	1	4930523C07Rik	Basophils
0.013262680860006268	0.40054599529802726	0.626	0.381	1	Hint1	Basophils
0.013502266447450265	0.39075414677947307	0.352	0.143	1	Arl4a	Basophils
0.013634487837990317	0.35956222114171443	0.22	0.071	1	Cmc2	Basophils
0.01399311402771683	-0.27479963336522084	0.258	0.167	1	Dleu2	Basophils
0.014131311347000295	0.28141617963448157	0.324	0.119	1	Snrpd1	Basophils
0.014160204939754412	-0.4507648755305051	0.187	0.262	1	Nmt1	Basophils
0.01448164881920637	-0.5667864008813976	0.313	0.405	1	Suco	Basophils
0.014537542360843215	0.34057564328268186	0.775	0.548	1	Anxa2	Basophils
0.014547292566606291	-0.30886674936615455	0.055	0.119	1	Ap3m1	Basophils
0.01465759694858868	0.4423441819479508	0.72	0.619	1	Txn1	Basophils
0.014991596675437025	0.44816558690794317	0.626	0.452	1	Eif3k	Basophils
0.015012698525760476	-0.49006018306382837	0.027	0.143	1	Retnla	Basophils
0.015056055786631606	-0.27345592384850403	0.148	0.167	1	Itpr2	Basophils
0.015322175705329334	-0.5042167418661232	0.484	0.524	1	Dapp1	Basophils
0.015584532361653485	-0.4331611551685347	0.385	0.476	1	Tsc22d4	Basophils
0.015681986703222604	-0.38357701556384166	0.181	0.357	1	Ube2r2	Basophils
0.01588235843246943	0.4152731826717744	0.648	0.405	1	Eif2s2	Basophils
0.01594598453930355	-0.4708652278691513	0.038	0.119	1	Fam129b	Basophils
0.01688040156264265	0.36314589986545764	0.247	0.071	1	Strap	Basophils
0.01695277323201579	1.262147409570133	0.313	0.119	1	H2-Aa	Basophils
0.01698106306955493	0.26019555490230484	0.165	0.024	1	Gm47283	Basophils
0.017054837142098864	-0.3004988535388276	0.093	0.262	1	Plcb2	Basophils
0.017288821382497366	-0.33317428375405267	0.258	0.167	1	Skil	Basophils
0.01743616427187824	-0.3089420325044723	0.302	0.238	1	March7	Basophils
0.01748345053202477	0.30243436118880007	0.962	0.905	1	Rack1	Basophils
0.0178375457104975	0.43226976152146973	0.352	0.143	1	Pcna	Basophils
0.017855380048537883	-0.5407608859200448	0.099	0.238	1	Itga2b	Basophils
0.017906099363136294	0.3283870426227904	0.154	0.024	1	Nck1	Basophils
0.018217306208080087	0.4126378425611893	0.374	0.167	1	Ptpn6	Basophils
0.018258682023106033	-0.2849320348283779	0.566	0.5	1	Zfp36	Basophils
0.01837739112297836	0.36703831306133333	0.214	0.048	1	Pdcl3	Basophils
0.01844301708881098	0.39833742753670065	0.692	0.571	1	Eif3f	Basophils
0.018655494440880403	0.2863608869169386	0.132	0.024	1	Pdpk1	Basophils
0.01883325223437666	-0.4464524112489001	0.357	0.286	1	Nr4a1	Basophils
0.018866134257886937	0.31239978559516457	0.945	0.857	1	Rpl14	Basophils
0.018880770519796808	0.3104656041181716	0.159	0.024	1	Gmds	Basophils
0.018965946535960364	-0.5001357077585903	0.148	0.286	1	Dock11	Basophils
0.01904742910505023	0.41831952071889744	0.797	0.667	1	Rhoa	Basophils
0.019067924886388202	-0.4780661800070485	0.093	0.19	1	Nfe2l1	Basophils
0.019131995676632017	0.3834696674623286	0.385	0.167	1	Park7	Basophils
0.019157127149770078	-0.3399483925230954	0.088	0.119	1	Odr4	Basophils
0.019232030729552447	-0.34445653204900073	0.511	0.69	1	Hcst	Basophils
0.01929429044867568	-0.5760437321129936	0.379	0.524	1	Padi2	Basophils
0.019748636833435054	0.33133849037924745	0.495	0.262	1	Ndufb9	Basophils
0.019789126928203418	0.2522312178700452	1	1	1	Rpl32	Basophils
0.020048069424895096	-0.3083666921252046	0.434	0.286	1	Rel	Basophils
0.020199850147017587	-0.4674614281564089	0.352	0.405	1	Cd200r3	Basophils
0.020267895648450853	-0.4863172235653065	0.258	0.381	1	Mapkapk3	Basophils
0.020272682646129164	-0.46028184575197656	0.225	0.31	1	Pbxip1	Basophils
0.020494346272059653	0.5594670055620654	0.495	0.262	1	Xist	Basophils
0.020541157197032832	0.3174666899129917	0.203	0.048	1	1110038B12Rik	Basophils
0.02109112345039494	0.33631506948404644	0.956	0.881	1	Rpl8	Basophils
0.021319919859477534	-0.34161723390014137	0.126	0.071	1	Crk	Basophils
0.021413145832490554	0.3751178704210141	0.126	0.024	1	Hmox1	Basophils
0.02163846736411768	0.28282583677663814	0.192	0.071	1	Pura	Basophils
0.02186867006291744	0.852815814171428	0.467	0.262	1	Slpi	Basophils
0.022015898097224765	-0.8175757409304372	0.451	0.571	1	Rgs2	Basophils
0.0228507370283141	0.4970534552455118	0.313	0.119	1	Tff1	Basophils
0.022914988413372143	-0.6765853556560728	0.522	0.595	1	Osm	Basophils
0.023006070328975874	-0.4188929742655521	0.055	0.167	1	Nceh1	Basophils
0.023224769479725942	0.3433524578600451	0.203	0.048	1	Eprs	Basophils
0.023230634721610667	-0.31649868287506155	1	1	1	Gm42418	Basophils
0.02329517180868001	-0.25143011489820577	0.401	0.333	1	Ppp2r5a	Basophils
0.024260152896524556	-0.2557736576445411	0.588	0.595	1	Os9	Basophils
0.024373736901237515	-0.3249693312191515	0.357	0.381	1	Grk2	Basophils
0.024632501457299782	-0.3498660839395291	0.363	0.476	1	Atp5k	Basophils
0.02465973252301344	-0.3142080800740155	0.049	0.167	1	Slc20a1	Basophils
0.02472084944483858	-0.2691631874694357	0.033	0.143	1	Ppox	Basophils
0.024778258843297728	0.3090637084330869	0.192	0.048	1	Capn2	Basophils
0.02493718889152714	0.2561604271271188	0.181	0.048	1	Hras	Basophils
0.025325637738580195	0.26506740618591085	0.203	0.048	1	Cul1	Basophils
0.025591373601869558	-0.2532529100296708	0.159	0.143	1	Kdm2a	Basophils
0.02581787155764516	-0.6384083587043763	0.187	0.262	1	Il4	Basophils
0.026096683294851188	-0.48583086364097183	0.049	0.143	1	Nfx1	Basophils
0.02643039532787552	0.403773943946764	0.747	0.548	1	Npm1	Basophils
0.02643878573656366	0.43904821278326517	0.341	0.143	1	Serpinb6b	Basophils
0.026513801078435657	-0.2983969284102994	0.055	0.19	1	Spen	Basophils
0.026519561450813914	-0.4050469591788912	0.407	0.619	1	Lat2	Basophils
0.027411095527208457	-0.4150365030360108	0.077	0.214	1	Hk3	Basophils
0.02750690815257463	0.27007559638619455	0.242	0.071	1	Klhdc2	Basophils
0.027595492914390188	0.4332948571805417	0.253	0.095	1	Cacybp	Basophils
0.027743700067329638	-0.316749891502721	0.137	0.262	1	Atp6v1b2	Basophils
0.027772469684619463	-0.3137660607206314	0.758	0.667	1	Nfkbia	Basophils
0.02837932761601381	0.35801725453437433	0.429	0.214	1	Sf3b6	Basophils
0.028681234130470686	-0.600575266340648	0.297	0.452	1	Hgf	Basophils
0.02876335598500179	-0.3687438322700398	0.324	0.333	1	Ms4a2	Basophils
0.029588315331845076	-0.4434111757856886	0.038	0.143	1	Pea15a	Basophils
0.029770641618916262	0.3395310387090598	0.308	0.119	1	Ubn1	Basophils
0.030061007922923134	-0.4430453198045119	0.044	0.167	1	I730030J21Rik	Basophils
0.03016339300622443	0.4087516645521241	0.857	0.69	1	mt-Atp6	Basophils
0.03051260233229012	0.263596973880379	0.198	0.048	1	Tpst2	Basophils
0.030741343814305547	-0.352527106596095	0.291	0.333	1	Rab44	Basophils
0.03085871530221599	-0.6748349411670905	0.176	0.238	1	Ehbp1l1	Basophils
0.030867621203651868	-0.33905443486462916	0.093	0.143	1	Ube2g2	Basophils
0.031021848862255945	-0.32264447283043257	0.236	0.262	1	Chd3	Basophils
0.031087628771992865	0.27271421402937007	0.198	0.048	1	Cdc42se1	Basophils
0.03110915688530928	0.30620003037790705	0.137	0.024	1	Pnpla8	Basophils
0.0316331474373106	0.41685495321920807	0.346	0.167	1	H13	Basophils
0.03167464485573282	-0.4049255079892786	0.489	0.476	1	Cd63	Basophils
0.031837135008019594	-0.3609207699302106	0.181	0.214	1	Ssr1	Basophils
0.0322120167655342	0.2790135199370888	0.198	0.048	1	Mrpl12	Basophils
0.03229929090465971	-0.36075130678740847	0.022	0.119	1	A630001O12Rik	Basophils
0.03286114633151367	0.2913825580142514	0.236	0.071	1	Zfr	Basophils
0.03316138465446186	-0.27918187173796905	0.527	0.524	1	H2-T23	Basophils
0.033361160013800066	0.30175192493704794	0.555	0.333	1	Capns1	Basophils
0.03336943667794058	-0.3968014206523371	0.132	0.214	1	Xbp1	Basophils
0.033371496090336676	0.26016344956795506	0.209	0.071	1	Dnttip2	Basophils
0.03353060908863513	0.32549286896526963	0.945	0.857	1	Serf2	Basophils
0.03353584546583848	-0.30826231411665295	0.022	0.119	1	Kap	Basophils
0.033907831062591334	0.33449991872798646	0.302	0.119	1	Ifnar2	Basophils
0.03407462027958904	0.4750078966090852	0.33	0.143	1	Odc1	Basophils
0.03414685803094099	-0.41178342163827475	0.181	0.333	1	Per1	Basophils
0.03473499725143985	0.3864606866696402	0.615	0.452	1	Ncl	Basophils
0.03481130381983467	0.4977417491309011	0.462	0.262	1	Cycs	Basophils
0.03517716027631022	0.33868439990866916	0.363	0.167	1	Crlf3	Basophils
0.035825343237986536	0.323251350070993	0.297	0.119	1	Lsm5	Basophils
0.036000014447527776	-0.45976549057953786	0.44	0.548	1	Gata2	Basophils
0.0360106827060369	-0.27428146111556895	0.11	0.262	1	Tpp1	Basophils
0.03610038704933052	-0.5201903224507358	0.181	0.357	1	Igf1r	Basophils
0.036506356126322824	0.5055417085085202	0.418	0.262	1	Atp6v1e1	Basophils
0.036838425620128776	0.26933288036987046	0.753	0.548	1	Nme2	Basophils
0.036904593808162356	0.34779005529912765	0.192	0.048	1	Senp2	Basophils
0.03703188168385224	-0.3448531205107665	0.033	0.143	1	Endod1	Basophils
0.03723006629963633	-0.5038605704382553	0.346	0.452	1	Trib1	Basophils
0.03736837458137194	0.27859397605905145	0.33	0.143	1	Uqcc2	Basophils
0.03738503736167522	-0.3919280237389635	0.11	0.19	1	Npl	Basophils
0.03760624667638641	-0.7264425954364572	0.319	0.357	1	Rabgef1	Basophils
0.037628126785156084	0.2757307098278783	0.132	0.024	1	Tial1	Basophils
0.038063931024549025	0.402938154778534	0.445	0.238	1	Mdh1	Basophils
0.03821439456615063	0.44308304977491064	0.231	0.071	1	Marcksl1	Basophils
0.039610770501731375	0.2932368463509813	0.357	0.167	1	Cd84	Basophils
0.04000981169013299	-0.5241911971312536	0.593	0.571	1	Lilr4b	Basophils
0.040025829127277784	0.3180735222981827	0.176	0.048	1	Ifngr2	Basophils
0.04070185068776807	0.3201178936357631	0.313	0.143	1	Lamtor5	Basophils
0.041107574486605944	-0.30833360217286176	0.033	0.143	1	Ms4a7	Basophils
0.04124709644092426	0.38792057534102253	0.214	0.071	1	Tmem126a	Basophils
0.04131612212150513	0.2738550078394074	0.313	0.143	1	Adipor2	Basophils
0.041413943307265125	-0.38317071172715783	0.038	0.119	1	Gm15472	Basophils
0.04143320184905681	-0.3831050429001909	0.038	0.143	1	Actr1b	Basophils
0.0417684399348611	-0.41202999822514097	0.418	0.381	1	Vps37b	Basophils
0.041938446373828715	0.2685185582044067	0.126	0.024	1	Snhg12	Basophils
0.042118566809702565	-0.4020863545893797	0.115	0.143	1	Dhx15	Basophils
0.04217327342489333	0.3391583671729565	0.187	0.048	1	Sgms1	Basophils
0.042240197381260405	0.3291873305547816	0.264	0.095	1	Cflar	Basophils
0.042555624148542796	-0.9626963728172069	0.368	0.452	1	Ptgs2	Basophils
0.04306821102441179	-0.2959732824850856	0.258	0.262	1	Otulin	Basophils
0.043411315698535596	-0.508385792477374	0.451	0.452	1	Mt2	Basophils
0.0436983800459066	0.346954690875457	0.231	0.095	1	Ggnbp2	Basophils
0.04374805680308893	-0.3201833842084854	0.137	0.19	1	Atp1a3	Basophils
0.043904584884414975	-0.258684670468627	0.593	0.524	1	Calr	Basophils
0.044069859607810256	0.31715549223266326	0.247	0.095	1	Xrn2	Basophils
0.04448499150324808	-0.33051834422832127	0.621	0.667	1	Tle5	Basophils
0.04492794093665094	-0.5651178432703272	0.104	0.167	1	Gdi1	Basophils
0.04497303342953697	0.3768187289601555	0.297	0.143	1	Ift20	Basophils
0.04506134067424477	-0.4499314397076045	0.137	0.238	1	Hhex	Basophils
0.04515833099122283	-0.35548664530531504	0.286	0.381	1	Bst2	Basophils
0.04517028025181978	0.34661226342158385	0.137	0.024	1	Tsix	Basophils
0.04550454816712397	-0.4600026531015202	0.154	0.238	1	Actn4	Basophils
0.046009394532061536	0.3365115867835406	0.198	0.071	1	Psmd7	Basophils
0.04629108199965472	-0.37334302317813917	0.242	0.238	1	Bclaf1	Basophils
0.046744233045843325	0.2918591576810925	0.187	0.048	1	Hint3	Basophils
0.04680186566817708	0.4067628623868218	0.714	0.524	1	Cox5b	Basophils
0.04711764480353342	0.31942508485940047	0.764	0.571	1	Cox6b1	Basophils
0.047806767708644	0.3244551842513125	0.291	0.119	1	Dctn4	Basophils
0.047843893712497726	0.2798762072229969	0.637	0.429	1	Atp5f1	Basophils
0.04796698059670177	0.3541701325174519	0.385	0.214	1	Hnrnpa1	Basophils
0.048010794906484806	0.26342166204659634	0.703	0.5	1	Atp5g2	Basophils
0.04836509409551063	0.2726744491389913	0.258	0.095	1	Rnf7	Basophils
0.04836853657899604	0.3825004092330775	0.945	0.905	1	Rpl12	Basophils
0.04837860120797851	-0.4341882587866567	0.319	0.5	1	Atp1b1	Basophils
0.049038306777315785	0.4017119785890548	0.176	0.048	1	Immp1l	Basophils
0.04936635025204135	-0.5561547276391305	0.396	0.5	1	Chd4	Basophils
0.0496688118705164	-0.4595743883044725	0.714	0.881	1	Plek	Basophils
0.049939939022339216	-0.31602984732395656	0.374	0.429	1	Ppp1r12a	Basophils
0.051955104219411144	0.43693076901161415	0.126	0.024	1	Irf2bpl	Basophils
0.05218556481965329	0.34037774390177367	0.231	0.095	1	R3hdm2	Basophils
0.05224904354560834	0.29258930302448116	0.132	0.024	1	Myo9b	Basophils
0.05248777391658977	0.3732325654427763	0.28	0.119	1	Ubald2	Basophils
0.05270072592577523	0.3526283547090565	0.538	0.333	1	Uqcr10	Basophils
0.05360047018979359	-0.6029297751634308	0.418	0.452	1	Csf1	Basophils
0.053976947644675616	0.27101649343186274	0.181	0.048	1	Tiparp	Basophils
0.054112498609798415	0.4368202519240404	0.159	0.048	1	Ceacam11	Basophils
0.0544573700705858	0.372572569219904	0.363	0.19	1	Vcp	Basophils
0.05468370704804436	-0.39362450590260334	0.313	0.452	1	Aff4	Basophils
0.055013702064406256	-0.36705514583938603	0.648	0.619	1	Jak1	Basophils
0.0553750604073402	0.420660110272703	0.253	0.095	1	Clec4d	Basophils
0.0553912766716239	-0.316549252247377	0.066	0.167	1	Atp2a2	Basophils
0.05541648613222317	0.295169268026068	0.907	0.786	1	Rpl3	Basophils
0.055535012113497914	0.3302840585935194	0.22	0.071	1	Ptbp1	Basophils
0.05599282426436182	-0.4164511687428978	0.341	0.405	1	Dync1i2	Basophils
0.05600512433188488	-0.29197294312164446	0.049	0.167	1	Nipal3	Basophils
0.05625733747472079	-0.40453885478587015	0.527	0.548	1	Hdc	Basophils
0.05681380454426511	-0.37896418826281963	0.33	0.405	1	Hacd4	Basophils
0.05739243894029086	-0.25747614698887855	0.044	0.143	1	Tacstd2	Basophils
0.05741793326489389	-0.3200336129424092	0.154	0.19	1	Sema4d	Basophils
0.057437390608391724	0.404499774896829	0.495	0.333	1	Vdac2	Basophils
0.05801492774653855	0.2713215254201544	0.978	0.952	1	Rps20	Basophils
0.05807660891176991	0.27886994642303053	0.192	0.071	1	Polr2m	Basophils
0.05890841353497406	-1.9589178582430375	0.066	0.119	1	Prss34	Basophils
0.059293544178334746	0.2812342378192776	0.94	0.881	1	Rpl29	Basophils
0.05933585842442965	-0.38146689256731625	0.231	0.286	1	Arrb2	Basophils
0.05947662396996073	0.3154559485449869	0.192	0.071	1	Isy1	Basophils
0.05978781806940291	-0.377360782462772	0.099	0.214	1	Pik3cd	Basophils
0.0597943741807379	-0.470439700124234	0.33	0.31	1	Kctd12	Basophils
0.06026145956903117	-0.37762399151581105	0.049	0.143	1	Ccdc85b	Basophils
0.060296018652756876	-0.5361375452513805	0.132	0.143	1	Nus1	Basophils
0.06054670068456955	0.35714716362708065	0.429	0.238	1	Gng10	Basophils
0.06107169827803362	0.2692062077145275	0.198	0.071	1	Nap1l4	Basophils
0.06108871115042709	0.38167103314912104	0.115	0.024	1	Csta2	Basophils
0.06141507695670471	0.25103362230162507	0.341	0.167	1	Hnrnph1	Basophils
0.061588562762645925	0.2667144677225173	0.604	0.405	1	Taf10	Basophils
0.061730860507878724	-0.2937436131023661	0.082	0.19	1	Nrros	Basophils
0.061785499290949585	0.2934920337977854	0.126	0.024	1	Ip6k1	Basophils
0.06225058677527184	-0.2853515608969125	0.495	0.571	1	Tmem50a	Basophils
0.06233577892205427	-0.35018447953292187	0.126	0.238	1	Chp1	Basophils
0.06260618287172413	-0.3959235404145048	0.137	0.238	1	Fcgr2b	Basophils
0.06321011210896041	0.3208828755350377	0.797	0.619	1	Eif5a	Basophils
0.06321947616299016	-0.35632659784070086	0.126	0.214	1	Gramd1a	Basophils
0.06349300117848562	-0.40919866405327476	0.088	0.119	1	Cnpy3	Basophils
0.06361936714203821	0.5633848178836035	0.137	0.048	1	Cybb	Basophils
0.06425297913789457	0.2542448467078105	0.214	0.071	1	Papola	Basophils
0.06471194087654863	0.2733292522144074	0.28	0.119	1	Khdrbs1	Basophils
0.06494837333259726	-0.47995613910385443	0.06	0.167	1	Helz2	Basophils
0.06578996943960605	-0.4040781062808684	0.099	0.167	1	Madd	Basophils
0.06598065253455135	0.5438947258704225	0.297	0.167	1	Bcl2a1d	Basophils
0.06630474308735441	-0.4118126558966403	0.368	0.524	1	Ubxn4	Basophils
0.06642481344898349	0.3075553507847335	0.341	0.167	1	Smim14	Basophils
0.0669789095077652	0.4292098960447799	0.747	0.571	1	Elob	Basophils
0.06748125743782758	-0.5579586941734584	0.071	0.143	1	Cog5	Basophils
0.06748335704749964	-0.41427913686165896	0.445	0.5	1	Ncf1	Basophils
0.06819171713628136	-0.29469845774174025	0.093	0.167	1	Acly	Basophils
0.06819813037636614	-0.35863362460663706	0.203	0.262	1	Samd4b	Basophils
0.06840256989905497	-0.2746282261866544	0.5	0.548	1	Itgb1	Basophils
0.06886129615706883	-0.2622035122827695	0.549	0.5	1	Hnrnpc	Basophils
0.06913414859928385	-0.4323870767233035	0.126	0.238	1	Tmem119	Basophils
0.06949207935040273	-0.5018315792215887	0.253	0.31	1	Snrnp27	Basophils
0.06995715654244572	-0.2582230679194714	0.198	0.19	1	Cul3	Basophils
0.07023456603976148	-0.44643555011973435	0.401	0.548	1	Nedd4	Basophils
0.07031001215299898	-0.30975245139138685	0.385	0.31	1	Atxn10	Basophils
0.07055494307560675	0.4232455532473093	0.549	0.357	1	Vasp	Basophils
0.07069285690664306	0.279878243125011	0.368	0.19	1	Dbnl	Basophils
0.07101683922323555	0.27291792252269054	0.308	0.143	1	Coq10b	Basophils
0.07125921199150077	0.26899078939385035	0.577	0.381	1	Pdia3	Basophils
0.0712746286147356	0.32085883466871346	0.577	0.381	1	Vamp8	Basophils
0.0713386856749042	0.25954525262967354	0.17	0.048	1	Ifi203	Basophils
0.07176006361135212	0.3790126128901261	0.363	0.214	1	H2afy	Basophils
0.07259656500917476	0.2679101081982236	0.621	0.429	1	Hnrnpf	Basophils
0.07298670210006777	-0.2937916936812899	0.269	0.214	1	Mafg	Basophils
0.07304120324639861	-0.3447404148578842	0.269	0.357	1	Cd164	Basophils
0.07364079515975455	0.2923464732557976	0.209	0.071	1	Trim30a	Basophils
0.07376177066118393	-0.4766465426880447	0.104	0.119	1	Ubn2	Basophils
0.0738341545796824	-0.41838952079155317	0.044	0.143	1	Gpx3	Basophils
0.0740988509899329	-0.2761614740799062	0.137	0.286	1	Gps2	Basophils
0.07446167213273636	-0.26822535802673075	0.154	0.238	1	Mob1b	Basophils
0.07478794011257762	-0.25539988025400784	0.28	0.333	1	Slc25a11	Basophils
0.07516326804826226	0.28377293825023725	0.181	0.071	1	Usp9x	Basophils
0.07561881840518629	-0.3204737523773364	0.159	0.214	1	Psmc2	Basophils
0.07562252441123118	-0.34306202400689856	0.242	0.214	1	Ccnd3	Basophils
0.07580408491245773	0.2911898767470157	0.165	0.048	1	Rnf111	Basophils
0.07585708895727655	0.2540085615251999	0.209	0.071	1	Brd1	Basophils
0.0765339668698423	-0.31920381190358915	0.412	0.476	1	Tgoln1	Basophils
0.07675928599769574	0.3197626881567891	0.571	0.381	1	Eif3c	Basophils
0.07691511105707738	-0.27941959915787673	0.082	0.19	1	Nipa2	Basophils
0.07695736282771652	0.2555781211311807	0.269	0.119	1	Adh5	Basophils
0.07719487262267415	0.36405674457037185	0.126	0.024	1	Il1a	Basophils
0.07738982342276747	0.371609966324968	0.187	0.095	1	Errfi1	Basophils
0.077680463993448	-0.38901743477145967	0.621	0.667	1	Lilrb4a	Basophils
0.07815523175575086	0.27622297662028317	0.418	0.238	1	Romo1	Basophils
0.07817523627069202	-0.3405157134675645	0.297	0.405	1	1810026B05Rik	Basophils
0.07886714689864094	0.5855095613794001	0.121	0.024	1	Serpine1	Basophils
0.07977686826199748	0.4167716490923752	0.357	0.19	1	Tubb4b	Basophils
0.08083491264036155	1.5157362821175075	0.396	0.262	1	Cd74	Basophils
0.08092068209724147	-0.2607521707997993	0.049	0.143	1	Ubfd1	Basophils
0.08107851847779783	0.2923235799236448	0.203	0.071	1	Mtch2	Basophils
0.08110051025316584	-0.5592341209184791	0.154	0.119	1	Ndrg1	Basophils
0.08124351803613995	0.8139619878602623	0.198	0.071	1	G0s2	Basophils
0.08177237379460245	0.25567626388374887	0.335	0.167	1	Hdlbp	Basophils
0.08179726450165141	-0.28366499845742865	0.951	0.952	1	Rps28	Basophils
0.08187171460782769	-0.36490630896865073	0.104	0.19	1	Pip5k1a	Basophils
0.08239465215273213	0.25213244094057097	0.445	0.262	1	Bnip3l	Basophils
0.08252109370965842	0.5456395189684397	0.302	0.143	1	Tubgcp2	Basophils
0.08277759904857503	0.32547718641489554	0.269	0.119	1	Pkn2	Basophils
0.08303114537471455	-0.36009745551180383	0.236	0.381	1	Jchain	Basophils
0.08311294271731415	-0.46423262741191385	0.099	0.214	1	Oxr1	Basophils
0.08364047364001274	-0.26447324376637393	0.363	0.333	1	Nfe2l2	Basophils
0.08395604981487531	0.26016503823605674	0.253	0.119	1	Pak1ip1	Basophils
0.08398249707034425	-0.34637440373730793	0.126	0.262	1	Acss2	Basophils
0.08413233773194988	-0.5285027596359682	0.148	0.262	1	Zfp292	Basophils
0.08424488564026883	-0.34760681287300654	0.588	0.595	1	Nfkbiz	Basophils
0.08425868049727524	-0.3131602207438647	0.198	0.095	1	Ubxn2a	Basophils
0.08435412580574875	-0.3091219518226749	0.637	0.667	1	Srsf5	Basophils
0.08457717919677879	0.31548969493438916	0.264	0.119	1	Stat3	Basophils
0.08696169801870578	-0.40707524084157665	0.319	0.405	1	Celf2	Basophils
0.08730933214710958	-0.4153104278061141	0.209	0.31	1	Etv3	Basophils
0.08792669854756403	0.4911376363552006	0.308	0.167	1	Trbc1	Basophils
0.08826440693776037	0.2558093572548453	0.192	0.071	1	Mapk1ip1l	Basophils
0.08852949136319013	-0.25509230672038596	0.066	0.167	1	Ubp1	Basophils
0.08912898105141889	0.2614155229281122	0.544	0.357	1	Snrpd2	Basophils
0.09045009058863807	-0.27165331176651475	0.714	0.69	1	Litaf	Basophils
0.09108747855429919	-0.27977943689903056	0.132	0.119	1	Ccdc88c	Basophils
0.09116046484157839	0.26161306831860853	0.159	0.048	1	Ing2	Basophils
0.0913084214204553	-0.2708750075696369	0.462	0.452	1	Cd69	Basophils
0.09282780080277363	-0.4631260646274906	0.104	0.119	1	Tomm34	Basophils
0.09297938967833623	0.2578650426677531	0.165	0.048	1	Krit1	Basophils
0.09439492326948547	-0.3338469033494382	0.066	0.167	1	Mgat5	Basophils
0.0944779965454097	0.2751785760812583	0.121	0.024	1	Gngt2	Basophils
0.09535406129370054	0.2743991188692268	0.17	0.071	1	Stk19	Basophils
0.0962999895700046	0.32457477834802084	0.231	0.095	1	Cebpg	Basophils
0.09639148578838491	-0.3150051707273888	0.203	0.143	1	Elmo1	Basophils
0.09662663927361018	0.314360054622951	0.516	0.333	1	D8Ertd738e	Basophils
0.09688175390412596	-1.0206829943720208	0.137	0.238	1	Dhx40	Basophils
0.09722020623950953	0.39055269573175133	0.286	0.143	1	Sh2d2a	Basophils
0.0973186068936736	0.507609797195183	0.176	0.071	1	Trbc2	Basophils
0.097828197031319	0.46773024245709	0.148	0.048	1	Ms4a4c	Basophils
0.09817913075488367	0.30601079571189416	0.181	0.071	1	Guk1	Basophils
0.0986084915758352	0.2796227397058265	0.121	0.024	1	Mcemp1	Basophils
0.09918621811801112	-0.3068099105707126	0.088	0.167	1	Prrc2b	Basophils
0.10046247177960961	0.29974607208175685	0.978	0.952	1	Rpsa	Basophils
0.10061953542383384	0.26888215596117	0.297	0.143	1	Nhp2	Basophils
0.1010771040545237	0.2880729646747888	0.286	0.143	1	Cct3	Basophils
0.10113602900568255	-0.35202017202858393	0.126	0.167	1	Ppt1	Basophils
0.10136606425153197	0.39413424127709507	0.247	0.119	1	Arglu1	Basophils
0.10190883838672861	0.345366752234561	0.396	0.238	1	Eif3i	Basophils
0.10229247244185528	-0.3341688896829074	0.181	0.238	1	Sipa1l1	Basophils
0.10300668433596347	0.27773573609490326	0.264	0.119	1	Smarce1	Basophils
0.10339903801651103	-0.28945980393999915	0.434	0.429	1	Rnf130	Basophils
0.10376434864349957	-0.250012327136433	0.17	0.31	1	Yaf2	Basophils
0.10469390665940802	0.29913369049459815	0.137	0.048	1	Sh2d1b1	Basophils
0.10493951426348525	0.313596646460949	0.231	0.095	1	Fam133b	Basophils
0.10521856630468387	0.335646530632709	0.709	0.571	1	Myl12b	Basophils
0.10527393209179552	0.4257685575729091	0.555	0.381	1	Hnrnpu	Basophils
0.10559443135822043	0.2858228834830234	0.78	0.619	1	Prdx5	Basophils
0.10580682291474015	-0.5294058318562453	0.066	0.119	1	Slc1a5	Basophils
0.1062349078975118	-0.3642052246642151	0.22	0.31	1	4932438A13Rik	Basophils
0.10690672388985901	-0.3459708365929983	0.049	0.119	1	Tshz1	Basophils
0.10727140353875345	0.295141803513459	0.918	0.833	1	Hsp90ab1	Basophils
0.10734664121085975	-0.3695686338417272	0.621	0.524	1	Sqstm1	Basophils
0.1073852378443811	-0.268493896664151	0.258	0.31	1	Aldh2	Basophils
0.1076238307638615	-0.2931857230061205	0.055	0.143	1	Plekhg5	Basophils
0.10996802181471682	-0.2516377654301414	0.115	0.19	1	Akap8l	Basophils
0.11163137011268115	-0.4730096445097486	0.308	0.405	1	Card19	Basophils
0.11173048347674541	-0.31132672418734364	0.077	0.143	1	Hipk3	Basophils
0.11195363722624872	-0.26779431915238333	0.06	0.143	1	Aff1	Basophils
0.11219322880801698	0.3058385497768504	0.407	0.238	1	Cdk2ap2	Basophils
0.11291840229207564	0.2713628846931945	0.379	0.214	1	Zfand5	Basophils
0.11393519928402185	0.3375846891490872	0.209	0.095	1	Ifi30	Basophils
0.11401861436676122	-0.25409052066953175	0.049	0.143	1	Ptgr2	Basophils
0.11409559491885223	-0.2540386192650819	0.159	0.214	1	Ddx41	Basophils
0.11479250046378824	0.4131261795797565	0.214	0.095	1	Rgs16	Basophils
0.11565131936156353	-0.36365796577215553	0.187	0.286	1	Il3ra	Basophils
0.11656578176714193	0.27250586167973584	0.154	0.048	1	S1pr4	Basophils
0.11663787824381605	-0.32803089832049426	0.187	0.214	1	Utp3	Basophils
0.11672325084359156	-0.35915403682213387	0.231	0.333	1	Lyst	Basophils
0.11793344428850153	-0.31261837395690284	0.286	0.238	1	Ets2	Basophils
0.1181194459537909	-0.41380186670782704	0.28	0.357	1	Fcer1a	Basophils
0.11854657261855527	0.3262817524446848	0.549	0.381	1	Srp9	Basophils
0.1195519342513327	-0.28664176927044255	0.17	0.31	1	Edem2	Basophils
0.11957617334978857	0.2557323340907043	0.137	0.048	1	Pdcd1lg2	Basophils
0.1196199267902765	-0.37536672460113074	0.319	0.357	1	Gcnt1	Basophils
0.11985051696179794	0.3415037897236001	0.176	0.071	1	Gtpbp4	Basophils
0.12056422339277956	-0.5187799140354424	0.071	0.143	1	Faah	Basophils
0.1209722141706733	0.43079419454782797	0.544	0.429	1	Ywhah	Basophils
0.12107811169946459	-0.3029844550692751	0.099	0.214	1	Pnpla7	Basophils
0.12116195311800945	0.2536093053361492	0.154	0.048	1	Emsy	Basophils
0.1223641215597025	-0.26592422418476924	0.088	0.167	1	Camk2g	Basophils
0.122712931716337	0.30746774549270683	0.258	0.119	1	Ppp4c	Basophils
0.1239391418378203	-0.327822201636337	0.049	0.119	1	Dck	Basophils
0.12423124169236979	0.2818295243916721	0.154	0.048	1	Slc15a3	Basophils
0.12466420582845383	0.29649838643995496	0.418	0.262	1	Ndufb10	Basophils
0.12527506893839926	1.3716327144319749	0.324	0.19	1	Isg15	Basophils
0.125691150208283	0.2516028454071109	0.352	0.214	1	Rtn3	Basophils
0.12582649973541205	-0.27909017273911946	0.066	0.143	1	Daxx	Basophils
0.12602957723274585	0.25563861182235853	0.374	0.214	1	Ptges3	Basophils
0.1266106996318903	0.27421771441256626	0.154	0.048	1	Rora	Basophils
0.12788485058301757	-0.3579483320550651	0.044	0.119	1	Anapc1	Basophils
0.12823308178106443	-0.2886730977092187	0.088	0.119	1	Cnot3	Basophils
0.12871214020521202	0.2560206469193305	0.148	0.048	1	Uck2	Basophils
0.13111916304541177	0.3202639815474268	0.154	0.048	1	Cd274	Basophils
0.1316329583410005	0.2523246388452743	0.247	0.119	1	Dnm2	Basophils
0.13163852033219037	0.7018591487026022	0.198	0.095	1	Thbs1	Basophils
0.13195722853758066	-0.3204748022113918	0.126	0.143	1	Nqo2	Basophils
0.13208361799280238	-0.3123466656278425	0.198	0.262	1	Ssbp4	Basophils
0.13211165123701618	-0.39839899356694275	0.198	0.214	1	Ppp2r2d	Basophils
0.1323895788292609	-0.363761052238913	0.049	0.119	1	Otud4	Basophils
0.13288907742293563	0.307063222067959	0.22	0.095	1	Atp2b1	Basophils
0.1347341659779235	0.32403556584918924	0.214	0.095	1	Tpd52	Basophils
0.13560813516459036	-0.31127197438566645	0.209	0.19	1	Pygl	Basophils
0.13724140493166767	0.314800068860142	0.89	0.833	1	Ptma	Basophils
0.13742014497858118	-0.33888654075511904	0.148	0.119	1	Rbbp8	Basophils
0.1382949023639975	0.27625300628451166	0.451	0.286	1	Txndc17	Basophils
0.1385982511289418	-0.3193337097956575	0.11	0.19	1	St3gal4	Basophils
0.13901908860055634	0.7817919497144126	0.687	0.524	1	Dnaja1	Basophils
0.13915185136966907	-0.3247120244995664	0.11	0.167	1	Gm20342	Basophils
0.13948766965363066	0.26681484837051994	0.692	0.548	1	Atp6v1f	Basophils
0.13998268851931736	0.2511570716010549	0.214	0.095	1	Zfp106	Basophils
0.14021217379175527	-0.3100748625427655	0.33	0.381	1	Nucb1	Basophils
0.14066315762732565	-0.3043517876869528	0.154	0.286	1	Selenop	Basophils
0.14072221859223127	0.27615567051115186	0.286	0.214	1	Timm8b	Basophils
0.14080470042589113	0.2838655414458282	0.341	0.19	1	Txn2	Basophils
0.14280749062408832	0.29727193770271176	0.104	0.024	1	H2-DMa	Basophils
0.14308443256808318	0.2532916164128317	0.253	0.119	1	Reep3	Basophils
0.1437575404875227	-0.26392916741211603	0.247	0.238	1	Ldlr	Basophils
0.1451921276046539	0.38693719840212254	0.346	0.214	1	Zwint	Basophils
0.14545166473168955	0.35717241484913004	0.401	0.262	1	Cct8	Basophils
0.14692183235561251	0.2751534341056549	0.407	0.262	1	Gdi2	Basophils
0.1469423766033582	-0.3292052445538687	0.121	0.143	1	Mia3	Basophils
0.1470436054658216	-0.4742175377238448	0.231	0.238	1	Klf10	Basophils
0.14757514308861275	0.3056048830036147	0.22	0.095	1	Glod4	Basophils
0.14806996368884426	0.3604321267792666	0.286	0.167	1	C1qbp	Basophils
0.1481210972798773	0.43918477768826636	0.374	0.262	1	Gadd45b	Basophils
0.14853584209728113	-0.32467851870359854	0.192	0.214	1	Abr	Basophils
0.15036132301598693	-0.28085580631263496	0.099	0.167	1	Prpf6	Basophils
0.15073315419814645	0.3442982646106618	0.654	0.5	1	Mpc2	Basophils
0.15086283924877375	0.3196456758871137	0.484	0.333	1	Cct2	Basophils
0.15112854226502911	0.3211371078277441	0.407	0.262	1	Apbb1ip	Basophils
0.15173951822622625	-0.27978900240937377	0.165	0.167	1	Cnpy2	Basophils
0.15230240255654492	0.2620908733414925	0.264	0.167	1	Tmem134	Basophils
0.1548270374995945	0.5257742881914012	0.731	0.667	1	Ifitm2	Basophils
0.15517414861463946	0.31792292138552347	0.549	0.405	1	Atp5c1	Basophils
0.15530441603566805	-0.28450001694049626	0.055	0.143	1	Trio	Basophils
0.15546278061082164	-0.4417029964557664	0.467	0.452	1	Mxd1	Basophils
0.15610557755727325	-0.35741624373268244	0.434	0.452	1	Nsd3	Basophils
0.15662961800459618	-0.32531320985271683	0.176	0.286	1	Ep300	Basophils
0.1575410666556096	-0.42968154898791205	0.121	0.214	1	Epcam	Basophils
0.15811265103275038	0.28866197431774654	0.264	0.143	1	Prmt1	Basophils
0.15894201510175107	0.2882321591201574	0.302	0.19	1	Cwc15	Basophils
0.15921757384961613	0.26363790883004073	0.302	0.167	1	Ndufa10	Basophils
0.160172458421802	-0.3101360116731713	0.093	0.167	1	Cbx4	Basophils
0.16115162094020846	-0.26040478287757585	0.121	0.167	1	Exoc3	Basophils
0.16116496775472577	0.3176223920609822	0.28	0.167	1	Taf7	Basophils
0.161225084094112	-0.3141508478409957	0.203	0.286	1	Anapc13	Basophils
0.16130939900711352	-0.271796562645245	0.099	0.167	1	Sgf29	Basophils
0.16332599299512288	-0.29956632544024975	0.082	0.119	1	Ctsj	Basophils
0.16359010824568712	-0.31294065401934607	0.088	0.167	1	Cwf19l2	Basophils
0.16360437396557873	-0.3119718011099686	0.176	0.214	1	Hk2	Basophils
0.16388867335147395	0.3459549409556013	0.264	0.143	1	Fyn	Basophils
0.1640071882001374	0.2908576528398181	0.209	0.095	1	Ssna1	Basophils
0.16423441902159097	0.27897579976700443	0.286	0.167	1	Emc6	Basophils
0.16439330110901457	0.3343973522644289	0.396	0.262	1	Saraf	Basophils
0.1656542010113716	0.4149901381386577	0.374	0.238	1	Rhoc	Basophils
0.16802703412417866	-0.44747325614802896	0.115	0.214	1	Sik3	Basophils
0.16805118644254238	-0.2632079430623864	0.269	0.333	1	Tmem71	Basophils
0.16835872372967717	-0.326563773018825	0.242	0.262	1	Susd6	Basophils
0.16899778357651501	-0.37389416108020856	0.286	0.429	1	Tec	Basophils
0.16973588391358269	-0.27435597577805343	0.247	0.31	1	Lsm6	Basophils
0.1704873081764288	-0.560653392271917	0.22	0.214	1	Dnajb9	Basophils
0.17173162413428616	0.3198578529155778	0.407	0.262	1	Snu13	Basophils
0.173629294454397	0.31231684969591483	0.242	0.119	1	Mndal	Basophils
0.17387895501093104	-0.4230929926155875	0.132	0.167	1	Ifi35	Basophils
0.1740764796727037	0.2696126661446647	0.203	0.095	1	Heca	Basophils
0.17703884635301842	-0.41359508916147425	0.104	0.119	1	Eaf1	Basophils
0.17737023632343898	0.4903012948068608	0.495	0.619	1	Apoe	Basophils
0.17751430917655428	-0.31252170487201203	0.198	0.167	1	Arfgef1	Basophils
0.1779327447895415	-0.28713267971169004	0.231	0.238	1	Ogt	Basophils
0.17817207281335753	-0.4855980078654662	0.104	0.19	1	Itga1	Basophils
0.17842336458043362	-0.3009517099802046	0.478	0.452	1	Grina	Basophils
0.1784490867430813	0.25145279221214956	0.242	0.119	1	Ddx21	Basophils
0.17877880936701618	-0.272084494617297	0.374	0.429	1	Rtn4	Basophils
0.1788311229153739	-0.2715120296231003	0.088	0.119	1	Ppp3r1	Basophils
0.17971461494333477	-0.39110937025427583	0.495	0.595	1	Ccl9	Basophils
0.18022268831110438	-0.3335024826401972	0.148	0.262	1	Cebpa	Basophils
0.18069045877549816	0.36567094751235896	0.978	0.929	1	Ubb	Basophils
0.18097751546369054	-0.31838009543645374	0.593	0.5	1	Spp1	Basophils
0.18122905550278015	-0.2550349433725433	0.308	0.286	1	Plgrkt	Basophils
0.18177039012181562	-0.5493538277815978	0.319	0.381	1	Zc3h12a	Basophils
0.1820710116997172	0.2616280282109706	0.242	0.119	1	Tbc1d15	Basophils
0.1822351553860247	0.28743655018312864	0.236	0.119	1	Tecpr1	Basophils
0.18288793571293654	0.2981672606940713	0.632	0.476	1	Ost4	Basophils
0.18353930721797065	-0.38667523316332053	0.588	0.619	1	Ier3	Basophils
0.18362966835112002	0.26992086254962233	0.736	0.595	1	Eif3h	Basophils
0.18424046157145976	0.25223658978865016	0.132	0.048	1	Dhps	Basophils
0.18495982124329002	0.26469054669029857	0.357	0.214	1	Srsf7	Basophils
0.18521412202010815	0.309659273604292	0.434	0.286	1	Ikbkb	Basophils
0.18617541412038116	0.3200441682072048	0.896	0.833	1	Tmsb10	Basophils
0.18713233920941758	0.3099551878807304	0.209	0.095	1	Ypel5	Basophils
0.1876578539118867	0.25775526484661215	0.154	0.071	1	Ruvbl1	Basophils
0.18813644975244426	0.29251151065843595	0.209	0.095	1	Sec63	Basophils
0.18880997844630196	0.2947992700596153	0.352	0.214	1	Isg20	Basophils
0.18969252759568342	-0.3689358033208582	0.275	0.238	1	Ltb	Basophils
0.1911142896402163	-0.3189708214435077	0.209	0.333	1	Ctnna1	Basophils
0.19191505394582173	0.4924929351975169	0.709	0.643	1	Hsp90aa1	Basophils
0.19222875399406522	-0.3881237383506071	0.088	0.19	1	Spry2	Basophils
0.19267178798037238	-0.2766822654861679	0.181	0.262	1	Hnrnpul2	Basophils
0.1942229128822229	-0.31095993563057367	0.148	0.095	1	Slc48a1	Basophils
0.1969307809280484	-0.25147595507977344	0.099	0.167	1	Col4a3bp	Basophils
0.19831742788975754	-0.37563840312160535	0.352	0.429	1	Plk3	Basophils
0.19911144094743782	0.27951383940419505	0.423	0.286	1	Pdia6	Basophils
0.20067777389443744	0.25696719340510704	0.137	0.048	1	Tstd3	Basophils
0.20090598966491552	-0.29671564575010184	0.143	0.19	1	Smim15	Basophils
0.20092802765191614	0.263665948315035	0.247	0.143	1	Ndufs3	Basophils
0.20133935598744646	0.29486705757377896	0.429	0.286	1	Rbm8a	Basophils
0.20329285319967938	-0.26862807329319605	0.104	0.143	1	Tcerg1	Basophils
0.20340159922369178	-0.2985599804971071	0.571	0.571	1	Btg2	Basophils
0.20345420024303906	0.30162958402548096	0.39	0.262	1	Eloc	Basophils
0.20456034138484155	-0.3647056381842295	0.33	0.333	1	Syne1	Basophils
0.20501988355051357	-0.3803550521771438	0.247	0.286	1	Pcf11	Basophils
0.20512878060128517	0.6088763266991526	0.225	0.119	1	Chil3	Basophils
0.20707785335432768	0.27272937421133325	0.137	0.048	1	Ttc14	Basophils
0.20717878316890076	-0.3039932848278468	0.308	0.381	1	Ell2	Basophils
0.21002228921161026	0.3398728335151845	0.538	0.405	1	Capza2	Basophils
0.2107235348599563	0.28501478837124034	0.324	0.19	1	Commd3	Basophils
0.21178264501293942	0.824195437212764	0.242	0.143	1	H2-Eb1	Basophils
0.21288336370827923	-0.2569302527419688	0.099	0.143	1	Mast3	Basophils
0.21335480407262242	-0.32850340113130577	0.132	0.167	1	Flnb	Basophils
0.2142737013819715	-0.26072053459676015	0.137	0.214	1	Mknk2	Basophils
0.2145638821848561	-0.33182233605934086	0.17	0.214	1	Pts	Basophils
0.21563493946904694	-0.25789253094035275	0.132	0.238	1	Stx3	Basophils
0.21593954425180073	-0.28894626064742135	0.159	0.19	1	Ino80d	Basophils
0.2159964704781518	0.4218251163231183	0.088	0.119	1	Iglc2	Basophils
0.2194385769828814	0.25960298146447613	0.291	0.167	1	Ndufa5	Basophils
0.22004811164479662	-0.36203178561198535	0.258	0.286	1	Rnaset2b	Basophils
0.22330991657448637	-0.3105508123141685	0.33	0.333	1	Arhgap45	Basophils
0.22473534396162498	0.26217380193368267	0.264	0.143	1	Cetn3	Basophils
0.22489692204664674	-0.2967312731907097	0.209	0.238	1	Pkp3	Basophils
0.22654466695684738	0.30031798408726684	0.473	0.333	1	Ran	Basophils
0.22708052719165378	-0.29069041159686215	0.275	0.262	1	Dlst	Basophils
0.22872340760007723	-0.2767460255231485	0.137	0.19	1	Thoc2	Basophils
0.22934042129065585	0.312839156329332	0.747	0.643	1	H2afz	Basophils
0.2353676310973106	-0.3567647618435834	0.665	0.69	1	Rgs1	Basophils
0.23579848139832738	-0.3118268381220139	0.06	0.119	1	Kat7	Basophils
0.23631379282590587	-0.2875935356035519	0.17	0.238	1	Zdhhc18	Basophils
0.23929272283341269	0.4568240689659986	0.313	0.452	1	Saa3	Basophils
0.2427678335135018	0.296589825719279	0.121	0.167	1	Hist1h1d	Basophils
0.24319172791855104	0.2639084190189698	0.714	0.667	1	Pkm	Basophils
0.24343027962658828	-0.25155451855974376	0.137	0.238	1	Akna	Basophils
0.245983996232108	-0.28938713297597074	0.478	0.524	1	Cyp11a1	Basophils
0.24713766430572986	0.2818749853427527	0.808	0.714	1	Ybx1	Basophils
0.24716054534496146	-0.2525229616632283	0.115	0.19	1	Jam2	Basophils
0.2473223237079656	0.28915315045034795	0.835	0.786	1	mt-Co2	Basophils
0.24756828489006494	0.58906718864468	0.115	0.048	1	Rsad2	Basophils
0.25035564533599103	-0.2780615022190576	0.22	0.286	1	Inpp4b	Basophils
0.25057734426296596	-0.3515718089946802	0.489	0.452	1	Ccnl1	Basophils
0.25124597405406907	0.25037894009635714	0.28	0.238	1	Dnaja2	Basophils
0.2527195034805344	0.34042541766741097	0.308	0.19	1	Gpr183	Basophils
0.2531943307454451	0.2663770486425483	0.522	0.381	1	Psmb2	Basophils
0.2540290254021361	0.25752813834178756	0.368	0.238	1	Zmat2	Basophils
0.25403704231302543	-0.27827386169358764	0.137	0.143	1	Usp8	Basophils
0.2542913798785833	-0.36285155466477126	0.643	0.714	1	Rbm39	Basophils
0.2547615524001232	-0.28658110382100843	0.33	0.405	1	Hist1h4d	Basophils
0.25728470730320296	-0.3013475452792921	0.236	0.333	1	Igsf6	Basophils
0.25961145018609205	0.37627923071351554	0.401	0.31	1	Map4k4	Basophils
0.2598839093509453	-0.5921946956940891	0.137	0.19	1	Chka	Basophils
0.26452298451434025	-0.39333240894260224	0.291	0.333	1	Hcar2	Basophils
0.26711504829906435	-0.3990000871608074	0.11	0.19	1	Pf4	Basophils
0.26717827189825977	0.27736639353658976	0.769	0.667	1	Lgals1	Basophils
0.2680198249538118	-0.2779031872217664	0.159	0.167	1	Acaa1a	Basophils
0.26860530671824007	-1.0796422796196643	0.489	0.429	1	Mcpt8	Basophils
0.26962542966059444	-0.31888487140357713	0.121	0.095	1	Wsb2	Basophils
0.2724308866230815	0.35473088231758293	0.143	0.071	1	Mef2c	Basophils
0.27302540620563354	-0.33230846456087637	0.071	0.119	1	Itga6	Basophils
0.27313835895546806	0.596303197132545	0.588	0.452	1	Lyz2	Basophils
0.27323221848109697	0.36944056971724915	0.462	0.333	1	Luc7l2	Basophils
0.27483371117197475	-0.26111332448451285	0.33	0.381	1	Rer1	Basophils
0.2765471808150821	-0.43302596080873434	0.132	0.19	1	Supt20	Basophils
0.27691449830264697	0.2570438348295051	0.192	0.095	1	Dynll2	Basophils
0.28010657392974825	-0.27840748483111155	0.055	0.119	1	Dyrk2	Basophils
0.28041758196009414	-0.41211933726064726	0.121	0.167	1	Gse1	Basophils
0.28249183160450586	0.25085086983992877	0.253	0.143	1	Glrx	Basophils
0.28282061538766795	0.42910157384896935	0.192	0.095	1	Hp	Basophils
0.28290982482468247	-0.25140685916386313	0.099	0.167	1	Sfxn1	Basophils
0.28364075308486997	-0.3286382938773881	0.17	0.262	1	Glyr1	Basophils
0.2858900470853174	-0.26295948149031667	0.445	0.524	1	Ndufa1	Basophils
0.2863811110733687	-0.31271602793811604	0.088	0.119	1	Egr3	Basophils
0.2870359843144514	0.26121015602818143	0.505	0.524	1	Vim	Basophils
0.2874166759504187	-0.2666277187430858	0.099	0.167	1	Gskip	Basophils
0.28904723826725237	-0.2900556082486787	0.231	0.286	1	Bptf	Basophils
0.29184282786787646	-0.37247102322254216	0.17	0.214	1	Tgfbr2	Basophils
0.29217744526320727	0.26366290661939906	0.462	0.333	1	Bri3	Basophils
0.2931904237053646	0.2550128855215663	0.538	0.405	1	Slc25a5	Basophils
0.29441091387017976	-0.3472723140173759	0.56	0.571	1	Hsp90b1	Basophils
0.29616508043406214	-0.26993033895863405	0.368	0.381	1	Samhd1	Basophils
0.29674782566773855	0.3137324901522023	0.802	0.762	1	mt-Co1	Basophils
0.2977516131858824	-0.3662028727705193	0.401	0.429	1	Clint1	Basophils
0.2977964069287248	-0.30367320003132625	0.099	0.167	1	Preb	Basophils
0.29816588656486387	-0.262700023916133	0.484	0.429	1	Spag9	Basophils
0.2983754431894482	-0.2834187509006238	0.099	0.167	1	Tor1a	Basophils
0.2996465404721883	-0.26007872471201665	0.632	0.619	1	Jun	Basophils
0.3018682224035013	0.2753956316742585	0.56	0.429	1	Cnn2	Basophils
0.30218503349583664	-0.283370411081975	0.071	0.119	1	Fam117a	Basophils
0.307511755901953	-0.27610901950925404	0.148	0.214	1	Ngly1	Basophils
0.3082946065332678	0.25145741721093906	0.247	0.143	1	Dock10	Basophils
0.3087469100886029	-0.30506216749203685	0.11	0.143	1	Galnt1	Basophils
0.3121379938725802	-0.32275455062723907	0.159	0.238	1	Cish	Basophils
0.3143093262046827	0.39406932850014154	0.385	0.262	1	Ccrl2	Basophils
0.31626423563897627	-0.30252914715646273	0.077	0.143	1	C1qtnf6	Basophils
0.31654051450782594	-0.27473994615354536	0.137	0.167	1	Tbl1xr1	Basophils
0.3180255826934683	0.3529921868949868	0.56	0.476	1	Hspe1	Basophils
0.31806275025324166	0.27001987983776565	0.143	0.095	1	Smox	Basophils
0.3194611609568511	0.6291614624857708	0.335	0.262	1	H2-Ab1	Basophils
0.32783822959372666	0.27899205491291273	0.352	0.238	1	Sdhb	Basophils
0.3306664024606911	-0.33055108996788257	0.148	0.19	1	Supt6	Basophils
0.33152904715448506	-0.41411607829461283	0.099	0.143	1	Rap1gap2	Basophils
0.33235162429121695	-0.2655677412083333	0.055	0.119	1	Dlg1	Basophils
0.3324191915643641	-0.4629170116773295	0.264	0.333	1	Rbm5	Basophils
0.3338545721015089	-0.2917740378765369	0.088	0.167	1	F2r	Basophils
0.33482325937769425	-0.30291266002248596	0.214	0.31	1	Cetn2	Basophils
0.336215143043447	-0.36714146788623847	0.264	0.262	1	Klf3	Basophils
0.34180607286714465	-0.3636819402629309	0.187	0.214	1	Cdc42se2	Basophils
0.34347000651073856	0.28542614378318787	0.467	0.405	1	Cstb	Basophils
0.3514055493064888	-0.2647905407104655	0.209	0.31	1	Cdh1	Basophils
0.35293357485424737	-0.32542643173578467	0.319	0.357	1	Ctsz	Basophils
0.3535137832032535	0.2974509925031026	0.176	0.095	1	Hspa9	Basophils
0.3558958028611634	-0.30982668741042363	0.478	0.5	1	Emilin2	Basophils
0.36129895086763253	-0.2979479557501295	0.132	0.214	1	Csrp3	Basophils
0.3706385519619468	-0.26764331244178197	0.165	0.214	1	Calu	Basophils
0.3738285104337405	-0.26442637222957843	0.077	0.119	1	Gbf1	Basophils
0.38152852068453924	-0.26899888978890457	0.099	0.167	1	Zmynd8	Basophils
0.38218233210918057	-0.3430460730084075	0.143	0.167	1	4833438C02Rik	Basophils
0.3834588222105232	-0.2964779259549424	0.341	0.429	1	Csrnp1	Basophils
0.3840474432756038	-0.2744585075578405	0.516	0.548	1	Tnfaip8	Basophils
0.3845067072143706	0.2994974001871096	0.588	0.5	1	Dynll1	Basophils
0.3893427992995982	-0.34536384571715595	0.17	0.262	1	Esyt2	Basophils
0.3895259967065517	0.2638721225333064	0.313	0.214	1	Nars	Basophils
0.39019265847755946	0.5206432174881781	0.28	0.238	1	Hs3st1	Basophils
0.3917664685225159	-0.315920803644704	0.137	0.214	1	Ccl7	Basophils
0.3928392220457175	-0.30207820449585476	0.56	0.643	1	Dusp1	Basophils
0.39508239176116167	-0.2612624447648224	0.126	0.143	1	Glg1	Basophils
0.3959632663653495	-0.45497788124673816	0.11	0.143	1	Casp4	Basophils
0.3987062936746906	-0.30209634082153847	0.231	0.238	1	Laptm4a	Basophils
0.4013905636066315	0.2625336333034204	0.126	0.071	1	Nbdy	Basophils
0.4022782305941695	0.3955488596583149	0.165	0.095	1	Cxcl10	Basophils
0.4031870922463885	-0.3305281757595846	0.302	0.286	1	Fkbp8	Basophils
0.41086837349741756	-0.41665861179147284	0.126	0.071	1	Gla	Basophils
0.41852200172029613	0.3135660929373594	0.269	0.19	1	Chd7	Basophils
0.4240633086430536	0.3641823441033446	0.396	0.31	1	Ninj1	Basophils
0.4267956929837259	-0.36150922956429093	0.115	0.167	1	Taok1	Basophils
0.43193853943815746	0.25554167689907037	0.632	0.548	1	Cd53	Basophils
0.4338920939218093	-0.45721441994108836	0.126	0.19	1	Rrad	Basophils
0.43481544929759375	0.25749268079920457	0.291	0.214	1	Blvrb	Basophils
0.43668291127660186	-0.3413083671861642	0.253	0.262	1	Zbtb7a	Basophils
0.445981704414254	-0.5124841483911021	0.077	0.119	1	Hivep2	Basophils
0.4488889806289338	-0.2544483406442278	0.187	0.214	1	Epas1	Basophils
0.45440091069466215	0.4245447718807557	0.275	0.19	1	Dusp2	Basophils
0.4572941278020022	0.2778167696418191	0.225	0.143	1	Gadd45g	Basophils
0.45798864599609734	-0.3553701809746148	0.396	0.452	1	Ptpre	Basophils
0.4710584851220963	-0.3533944279096173	0.17	0.214	1	Rela	Basophils
0.4732919157254143	0.2890387038398693	0.126	0.071	1	Cd83	Basophils
0.47645610044172537	-0.34806231589214187	0.621	0.643	1	Cebpb	Basophils
0.4910420599372215	0.3396137395095893	0.659	0.643	1	Pnrc1	Basophils
0.49657510115236825	0.2549138889611716	0.374	0.333	1	Slc38a2	Basophils
0.498686417380479	0.27516181786414134	0.148	0.095	1	Ly6a	Basophils
0.49884423865153366	-0.26057386148125805	0.088	0.119	1	Nfya	Basophils
0.5026039532612179	0.67674029895467	0.297	0.214	1	Dnajb1	Basophils
0.5191332340101706	-0.25522439830438204	0.456	0.476	1	Chmp2a	Basophils
0.5413684772378183	-0.3907624293166039	0.11	0.119	1	Ash2l	Basophils
0.5664925330755666	3.068526638938529e-5	0.467	0.405	1	Selenof	Basophils
0.5713797519256953	0.3569468342468679	0.143	0.143	1	Ighm	Basophils
0.5792457913879097	0.2549408277796614	0.297	0.238	1	Sms	Basophils
0.5896264596182276	0.27931470557660076	0.198	0.143	1	Gem	Basophils
0.5918611781288057	0.30041943156246065	0.467	0.476	1	Emb	Basophils
0.5947405416344513	-0.2591746366172041	0.308	0.333	1	Fndc3a	Basophils
0.6050675291319237	-0.3909884041040905	0.324	0.405	1	Txnip	Basophils
0.6287699269528668	0.2521425313543617	0.308	0.262	1	Gimap6	Basophils
0.6499504629033386	0.640828655276449	0.231	0.167	1	Ccl5	Basophils
0.6518953990569307	0.3431741952347074	0.275	0.214	1	Resf1	Basophils
0.6570375563738686	0.2626302251939836	0.407	0.333	1	Serpinb6a	Basophils
0.6859862275740252	0.30400590580238074	0.363	0.31	1	Wfdc17	Basophils
0.6963412660478547	-0.31819883704866136	0.214	0.262	1	Glul	Basophils
0.7208278630763514	-0.25700830888483694	0.121	0.095	1	Rgcc	Basophils
0.7209089743547716	0.6294061921833591	0.22	0.167	1	Gm12840	Basophils
0.7942960004383024	-0.3145217888219855	0.192	0.214	1	Mlec	Basophils
0.8249005153558955	0.25055451831238607	0.115	0.095	1	Ly6c2	Basophils
0.8376854811577431	-0.6337717605601734	0.621	0.595	1	Neat1	Basophils
0.863107390926119	0.32703508967151884	0.467	0.476	1	Klf6	Basophils
0.9170945406971512	0.2575362929903382	0.143	0.119	1	Perp	Basophils
0.9501134580682943	-4.2323192666532394e-5	0.126	0.119	1	Prpf38a	Basophils
0.9860747395398248	0.3035721570583847	0.203	0.214	1	H1f0	Basophils
