# Supplementary material for: Deciphering the preeclampsia-specific immune microenvironment and the role of pro-inflammatory macrophages at the maternal–fetal interface
Source: eLife. 2025 Mar 28;13:RP100002. doi: 10.7554/eLife.100002 (PMC11952753; doi:10.7554/eLife.100002)
Supplement: Figure 5—source data 1. [file elife-100002-fig5-data1.zip › Figure 5-source data/Figure 5 A-B/celltype_DC-like.csv]

p_val	avg_logFC	pct.1	pct.2	p_val_adj	gene	celltype
9.570591320118286e-45	-0.7385539955603178	0.984	0.987	1.8954556109494264e-40	B2m	DC-like
6.878167587681231e-41	-1.1412181695247412	0.365	0.919	1.3622210907402678e-36	Ctla2a	DC-like
8.979730762085018e-40	1.9985238767980875	0.937	0.575	1.7784356774309377e-35	Il1b	DC-like
1.3652503322693659e-31	-1.0405635298667129	0.786	0.978	2.703878283059479e-27	Ccl5	DC-like
4.662341294258376e-31	1.1604418015037432	0.921	0.739	9.233766933278714e-27	Ifitm2	DC-like
1.511811357121006e-26	2.0176204850379698	0.786	0.312	2.994142392778152e-22	Ccl4	DC-like
3.3212329046552815e-26	0.7348591811407381	0.96	0.564	6.577701767669785e-22	S100a8	DC-like
1.4302813197764105e-25	1.404877982642451	0.698	0.258	2.832672153817181e-21	Tnip3	DC-like
3.702759194209089e-25	1.0984903628700429	0.722	0.337	7.3333145841311e-21	Napsa	DC-like
5.392760138983258e-25	-0.9053350707455288	0.556	0.917	1.0680361455256343e-20	Igha	DC-like
1.328122755255858e-23	1.7681300399220665	0.659	0.404	2.630347116784227e-19	Ccl17	DC-like
9.358052491349327e-23	0.6716166576296416	0.984	0.924	1.8533622959117344e-18	mt-Atp6	DC-like
3.99461177502554e-22	0.7774784029755466	0.984	0.735	7.911328620438083e-18	S100a9	DC-like
1.1229479546921577e-21	0.8254218526962822	0.825	0.652	2.2239984242678184e-17	Cdkn1a	DC-like
3.644960734700577e-21	0.6246439401917967	0.889	0.854	7.218844735074492e-17	Bcl2a1d	DC-like
5.730699891135286e-21	0.7279091080757292	0.96	0.796	1.1349651134393433e-16	mt-Cytb	DC-like
1.0341348997206722e-20	-0.5562297439096713	0.437	0.867	2.0481041688967912e-16	Fscn1	DC-like
1.0968452893068345e-20	0.4819693670776384	0.952	0.935	2.1723020954721856e-16	Rpl8	DC-like
2.802881636136807e-20	-0.6370380454471666	0.603	0.829	5.551107080368946e-16	Atp5k	DC-like
3.594506368710518e-20	-0.40214414010579036	0.976	0.991	7.118919863231181e-16	H2-K1	DC-like
8.350191280988354e-20	-0.6284618929496149	0.825	0.951	1.6537553831997434e-15	Tmem123	DC-like
9.702531811980534e-20	1.0688118878869348	0.579	0.153	1.9215864253627447e-15	Retnlg	DC-like
1.2687860835533808e-19	0.5215274359944737	0.913	0.894	2.5128308384774705e-15	Rpl10a	DC-like
1.2950711793009262e-19	-0.6502647858709756	0.627	0.901	2.5648884706054843e-15	Epsti1	DC-like
2.001199431110735e-19	1.1349177252731781	0.841	0.757	3.963375473314811e-15	Ifitm3	DC-like
2.3565830407704116e-19	-0.5081444911689599	0.897	0.946	4.6672127122458e-15	Psmb8	DC-like
4.430991129087464e-19	0.4414528348975213	0.929	0.96	8.775577931157724e-15	Rps3a1	DC-like
5.462473177057211e-19	-0.6769559484098266	0.508	0.885	1.0818428127161807e-14	Cacnb3	DC-like
1.2528032194095914e-18	0.49357313809142367	0.968	0.937	2.481176776040696e-14	Rps2	DC-like
1.4128772846604743e-18	-0.5561033136535589	0.889	0.957	2.7982034622700694e-14	Psme1	DC-like
1.6452217615615524e-18	0.5707405692523038	0.984	0.919	3.2583616987726546e-14	mt-Co3	DC-like
2.6629185848626908e-18	-0.499332766352921	0.968	0.973	5.273910257320559e-14	Rps29	DC-like
2.9509339155280453e-18	0.47745017168439796	0.968	0.908	5.844324619703294e-14	Rpl29	DC-like
4.511679574528922e-18	0.4819397477243852	0.976	0.971	8.935381397354529e-14	Rpl13	DC-like
4.806504985439366e-18	0.4699268383590307	0.921	0.901	9.519283123662665e-14	Rpl14	DC-like
6.769449265485768e-18	0.4073217391557393	0.937	0.93	1.3406894270294563e-13	Rps6	DC-like
6.997451044740087e-18	0.4930850344491402	0.976	0.942	1.3858451794107742e-13	Rplp0	DC-like
8.472758819544094e-18	0.5624137381874648	0.984	0.921	1.678029884210708e-13	mt-Co2	DC-like
1.1230628804509478e-17	-0.7662198801253663	0.857	0.982	2.2242260347331022e-13	AY036118	DC-like
1.5947058274109467e-17	0.5136313128844017	0.96	0.91	3.15831489118738e-13	Rpl12	DC-like
2.686323947219429e-17	0.45666919302517517	0.992	0.964	5.320264577468079e-13	Rps16	DC-like
2.7406130468342456e-17	0.49998528640757955	0.976	0.951	5.427784139255223e-13	Rps27a	DC-like
3.182956704232865e-17	0.6143300965162912	0.944	0.724	6.303845752733189e-13	mt-Nd1	DC-like
3.4364446516416206e-17	0.43165185853881916	0.944	0.937	6.805878632576229e-13	Rps7	DC-like
3.4541852132024875e-17	-0.49250031737229216	0.96	0.96	6.841013814747527e-13	Npc2	DC-like
9.018957643781692e-17	0.3548197308730716	0.294	0.025	1.786204561350964e-12	H2-Ob	DC-like
1.0137813871815204e-16	-0.5423123848641127	0.778	0.881	2.0077940373130012e-12	Efhd2	DC-like
1.156649200891097e-16	1.1302967136623598	0.611	0.279	2.2907437423648173e-12	Tnfsf9	DC-like
1.9227216768796817e-16	0.45644785846971825	0.968	0.939	3.80795028106021e-12	Rps4x	DC-like
2.2360172823405323e-16	-0.45258528267392295	0.889	0.953	4.4284322276754244e-12	H2-Q7	DC-like
2.6143970112156725e-16	0.36658190724517914	0.222	0.007	5.17781328071264e-12	Klrb1b	DC-like
2.645827251222863e-16	-0.6219423946792905	0.429	0.755	5.24006087104688e-12	Nmt1	DC-like
2.961070468234932e-16	-0.6083637887850155	0.857	0.98	5.8644000623392826e-12	Igkc	DC-like
7.233042138617927e-16	1.0659873923746384	0.357	0.151	1.4325039955532804e-11	Ifi205	DC-like
7.82796680111291e-16	0.6031260494179855	0.571	0.187	1.5503288249604118e-11	Tle3	DC-like
8.171484258374298e-16	0.7559786319917481	0.937	0.879	1.6183624573710295e-11	Cd52	DC-like
1.1413041115190375e-15	-0.5039313904974372	0.889	0.946	2.260352792863454e-11	Psme2	DC-like
1.8953912919507816e-15	0.7825585965704589	0.651	0.342	3.753822453708523e-11	Lilrb4a	DC-like
2.0562789818854014e-15	0.49268195416854077	0.952	0.908	4.072460523624038e-11	Pim1	DC-like
4.216647483411265e-15	0.813329061166535	0.524	0.171	8.35107034089601e-11	Cybb	DC-like
4.223304944640846e-15	-0.5213343613428962	0.73	0.874	8.364255442861197e-11	Vamp8	DC-like
4.866366848877946e-15	-0.5189263340222419	0.968	0.984	9.637839544202772e-11	Calm1	DC-like
4.93242115898684e-15	1.571631620750235	0.405	0.108	9.768660105373437e-11	Cxcl10	DC-like
8.488010313552434e-15	-0.467167805421167	0.921	0.978	1.6810504425990595e-10	Lsp1	DC-like
9.446539155693468e-15	-0.5188738324534958	0.698	0.899	1.8708870797850912e-10	Lamp1	DC-like
1.0351663671963734e-14	0.5838681682989721	0.952	0.724	2.0501469902324174e-10	mt-Nd4	DC-like
1.1008125269563e-14	1.0618952228980132	0.46	0.196	2.180159209636952e-10	Ms4a4c	DC-like
1.697768904358928e-14	0.7981314122327284	0.659	0.317	3.362431315082857e-10	Lilr4b	DC-like
1.7843303695407786e-14	-0.28116325676748266	0.992	0.978	3.5338662968755123e-10	H2-D1	DC-like
1.9919734346209098e-14	0.6006235642049056	0.381	0.121	3.945103387266712e-10	Hk2	DC-like
2.2198473811543512e-14	0.4153100216902166	0.968	0.951	4.3964077383761926e-10	Rps3	DC-like
2.2349003051237876e-14	0.6370201300013596	0.746	0.578	4.4262200542976614e-10	Nfkb1	DC-like
4.4776477188556805e-14	-0.5177556629099329	0.595	0.818	8.867981307193676e-10	Erp29	DC-like
7.551623615250018e-14	-0.41129434390540665	0.952	0.98	1.495599057000266e-9	Hsp90ab1	DC-like
7.629058201408272e-14	0.9053636155245002	0.468	0.135	1.5109349767889084e-9	Slpi	DC-like
1.0411965029417788e-13	-0.7624829868099054	0.325	0.658	2.062089674076193e-9	Shtn1	DC-like
1.1486500045729844e-13	0.710042027654668	0.675	0.339	2.2749013340567956e-9	Socs3	DC-like
1.2067453984427327e-13	0.6688494829958513	0.635	0.407	2.3899592616158323e-9	Cd40	DC-like
1.3545375062438776e-13	0.597507021455352	0.913	0.883	2.6826615311159997e-9	Tagln2	DC-like
2.2400443729011346e-13	0.6086958652741372	0.667	0.387	4.436407880530697e-9	Txnrd1	DC-like
2.343169171844498e-13	0.8711322339195127	0.421	0.146	4.640646544838029e-9	Ifit1	DC-like
2.5670093913722034e-13	-0.49706095548188034	0.659	0.84	5.083962099612649e-9	Tapbp	DC-like
2.9440706408887777e-13	1.1315720868367167	0.714	0.676	5.8307319042802245e-9	Isg15	DC-like
3.068502870484188e-13	-0.578846158518804	0.54	0.822	6.0771699349939345e-9	Rgs10	DC-like
3.217918223704903e-13	-0.5271251319233758	0.627	0.852	6.373087042047561e-9	H2-Q6	DC-like
3.8575702510546443e-13	-0.5167220374639045	0.817	0.955	7.639917882213724e-9	Ptms	DC-like
4.2667428766994744e-13	0.35311705472431043	0.19	0.009	8.450284267303308e-9	Lrrc32	DC-like
5.413993050398313e-13	0.8044768398894199	0.508	0.166	1.072241323631386e-8	Lcn2	DC-like
5.669687613353415e-13	0.38996350437688054	0.976	0.906	1.1228816318246438e-8	mt-Co1	DC-like
5.919545868866381e-13	0.8568081089161714	0.778	0.519	1.1723660593289868e-8	Wfdc17	DC-like
1.3506763017438352e-12	0.5160181030853481	0.913	0.712	2.6750144156036655e-8	mt-Nd2	DC-like
1.9702031333541583e-12	0.3973876190301491	0.96	0.946	3.9019873056079104e-8	Rps18	DC-like
2.321979898789581e-12	-0.5136003845358665	0.571	0.852	4.598681189552765e-8	Rogdi	DC-like
2.4058481336622338e-12	1.0742658037956803	0.492	0.225	4.764782228718054e-8	Plac8	DC-like
2.4170185329530513e-12	0.5405620885572118	0.944	0.67	4.786905204513518e-8	Cxcl2	DC-like
2.8639171103794507e-12	0.7473618742999726	0.881	0.656	5.671987837106502e-8	Xist	DC-like
3.322924913205743e-12	-0.4539517949025482	0.079	0.391	6.581052790603975e-8	Gypc	DC-like
3.975726241536594e-12	0.3570386267846737	0.976	0.957	7.873925821363224e-8	Rpl23	DC-like
4.3110313261032255e-12	-0.3849921275789576	0.865	0.91	8.537997541347438e-8	Cox7c	DC-like
4.6801392470905795e-12	0.8476078422428016	0.46	0.22	9.269015778862893e-8	Mir155hg	DC-like
4.868890510805728e-12	0.3470206997727021	0.976	0.966	9.642837656650744e-8	Rpl17	DC-like
5.09494801806204e-12	-0.6748879014787471	0.341	0.67	1.009054454977187e-7	Pfkfb3	DC-like
5.704435529153463e-12	0.8743749126093583	0.889	0.809	1.1297634565488433e-7	H2-Ab1	DC-like
6.406446311338681e-12	-0.5655132136758216	0.381	0.69	1.2687966919606258e-7	Casp3	DC-like
6.961929462401791e-12	0.7211608756786496	0.341	0.108	1.3788101300286748e-7	Ccr5	DC-like
9.118378701758865e-12	-0.5683352411860754	0.762	0.894	1.8058949018833432e-7	Dusp1	DC-like
1.1711175875731614e-11	-0.46850933023032937	0.929	0.948	2.3193983821886462e-7	Sub1	DC-like
1.1811677807191024e-11	-0.722190459697119	0.413	0.712	2.3393027897141823e-7	Eno3	DC-like
1.2471657814549616e-11	-0.6599268384677017	0.468	0.771	2.4700118301715515e-7	Cd200	DC-like
1.5911738145622098e-11	0.6369013399057523	0.325	0.074	3.1513197397404564e-7	Tpbpa	DC-like
1.597057876762684e-11	0.36948518582044665	0.984	0.951	3.162973124928496e-7	Rps15a	DC-like
1.6829122813931524e-11	-0.7159909428849991	0.048	0.321	3.3330077732991384e-7	Ccl8	DC-like
1.715920330208232e-11	-0.511564993386235	0.738	0.894	3.398380213977404e-7	Psmb9	DC-like
1.77316761716007e-11	-0.5420455272464095	0.278	0.58	3.5117584657855184e-7	Myadm	DC-like
1.922880044942287e-11	0.4237154267056108	0.333	0.088	3.808263929008199e-7	Cish	DC-like
1.9709447614913928e-11	-0.5962722092275995	0.452	0.733	3.903456100133703e-7	Batf3	DC-like
2.06875086564735e-11	-0.6039473335960315	0.317	0.618	4.0971610894145765e-7	Mrpl38	DC-like
2.086378406792582e-11	-0.5605087766726364	0.444	0.724	4.1320724346527084e-7	Sinhcaf	DC-like
2.148789868793018e-11	0.3412115836539895	0.952	0.96	4.2556783351445726e-7	Rpl18	DC-like
2.2376760507985387e-11	0.3218583318175092	0.921	0.93	4.4317174186065057e-7	Rpl7	DC-like
2.5173441622587913e-11	0.2514467993348364	0.23	0.027	4.985600113353537e-7	Gpr171	DC-like
2.902049024415054e-11	0.668171001763342	0.333	0.081	5.747508092854015e-7	Ifitm6	DC-like
2.927807869965481e-11	0.34017350216712394	0.937	0.919	5.798523486466635e-7	Rpl10	DC-like
2.9389803040432424e-11	-0.5011689648691229	0.024	0.27	5.820650492157641e-7	Sparc	DC-like
3.121977404736085e-11	0.35135730650314745	0.913	0.906	6.183076250079816e-7	Rack1	DC-like
4.0688339713545986e-11	1.0778360856968456	0.627	0.474	8.058325680267783e-7	AA467197	DC-like
4.961124746148831e-11	-0.3166306489315809	0.944	0.962	9.82550755974776e-7	Rpl38	DC-like
5.319454265262982e-11	-0.8381169554077713	0.286	0.573	1.0535179172353337e-6	Aif1	DC-like
5.542237393515524e-11	0.5636024182205881	0.548	0.249	1.0976401157857495e-6	Cd53	DC-like
5.757473252721981e-11	0.4174927381450339	0.246	0.036	1.1402675777015884e-6	Prdm1	DC-like
6.275487484898619e-11	0.4900165549727537	0.317	0.099	1.2428602963841715e-6	Ifi47	DC-like
7.999646354492268e-11	-0.4446908267745102	0.873	0.906	1.5843299605071937e-6	Ctsh	DC-like
8.095300550640241e-11	-0.5911815451173933	0.278	0.6	1.6032742740542997e-6	Hmgn3	DC-like
9.128904480483565e-11	0.5149452925789855	0.627	0.364	1.80797953235977e-6	Parp14	DC-like
1.0220151717473272e-10	0.3181559977233346	0.944	0.948	2.0241010476455817e-6	Rps13	DC-like
1.0300362298263821e-10	0.6744537050736357	0.429	0.182	2.03998675317115e-6	Plbd1	DC-like
1.0647897168287947e-10	0.38753632864941334	0.976	0.973	2.108816034179428e-6	Rps8	DC-like
1.0767491581026423e-10	0.3090901984238994	0.944	0.948	2.132501707622283e-6	Rps10	DC-like
1.1334927041929406e-10	0.43155279919963446	0.135	0.002	2.2448823006541187e-6	Cd209a	DC-like
1.3237289141472801e-10	1.0686771159155213	0.46	0.18	2.6216451144686883e-6	Ifitm1	DC-like
1.3473008255566118e-10	0.6193981379053792	0.833	0.634	2.66832928501487e-6	Slfn2	DC-like
1.36188618292859e-10	-0.469300391921194	0.524	0.789	2.6972155852900722e-6	Prex1	DC-like
1.4263411997210804e-10	0.5286410277412825	0.548	0.261	2.8248687460475996e-6	Prdx6	DC-like
1.488686418345893e-10	0.6119135006546448	0.96	0.935	2.948343451534041e-6	H2-Aa	DC-like
1.775011097090416e-10	0.3308460103358466	0.984	0.96	3.5154094777875693e-6	Rpl35a	DC-like
1.8048388190189593e-10	-0.38174532138307793	0.786	0.84	3.5744832810670486e-6	Tomm7	DC-like
2.2326714753132898e-10	0.3428545637948359	0.897	0.856	4.4218058568579705e-6	Rbm3	DC-like
2.810889810470894e-10	-0.4322989700224401	0.643	0.78	5.566967269637605e-6	Tmem134	DC-like
2.870428324211688e-10	-0.3445389448970313	0.643	0.885	5.6848832961012475e-6	Cd63	DC-like
3.400413287261229e-10	-0.5990801958290135	0.278	0.569	6.734518515420864e-6	N4bp2l1	DC-like
3.77933955310777e-10	-0.5040839154602403	0.421	0.733	7.484981984929939e-6	AW112010	DC-like
3.9507298358979837e-10	-0.39305702480879523	0.341	0.667	7.824420439995958e-6	Rabgap1l	DC-like
4.094056488840446e-10	0.3197368040506885	0.952	0.953	8.108278876148503e-6	Rps5	DC-like
5.041608815492874e-10	-0.3290804555804474	0.016	0.227	9.984906259083638e-6	Col1a2	DC-like
5.848974449947717e-10	-0.43911129891722367	0.254	0.562	1.1583893898121453e-5	Eva1b	DC-like
5.887739418769309e-10	0.337827247292652	0.968	0.971	1.1660667918872617e-5	Rpl32	DC-like
5.966732106157797e-10	0.3575739407346176	0.254	0.052	1.1817112936245517e-5	Adora2b	DC-like
6.192486059405058e-10	-0.34834837039004246	0.103	0.382	1.2264218640651717e-5	Cat	DC-like
6.501735575239362e-10	0.3942390817766732	0.929	0.849	1.2876687306761557e-5	Rpl36al	DC-like
7.09391320081115e-10	0.30254376053644627	0.968	0.953	1.4049495094206484e-5	Rpl9	DC-like
7.180421116058146e-10	0.7898626913234992	0.841	0.762	1.4220824020353158e-5	Malt1	DC-like
7.686170458652621e-10	-0.5214189403073577	0.667	0.804	1.5222460593361515e-5	Tuba1b	DC-like
8.320148140694269e-10	-0.46137076389121323	0.683	0.852	1.6478053392645e-5	Tubb5	DC-like
1.0034107637871348e-9	-0.43399111498795495	0.151	0.445	1.9872550176804206e-5	Ssh1	DC-like
1.0976483008051492e-9	-0.38696794658775857	0.071	0.33	2.173892459744598e-5	Nek6	DC-like
1.1152435065288043e-9	-0.4335336242813409	0.27	0.521	2.2087397646802968e-5	Mknk2	DC-like
1.2008322698167022e-9	0.5926947549287958	0.976	0.953	2.3782483103719786e-5	Cd74	DC-like
1.2116248274989371e-9	0.6340391262567281	0.5	0.24	2.399622970861645e-5	Hilpda	DC-like
1.2898192020989472e-9	0.7782080568420828	0.214	0.04	2.554486929756965e-5	Mgl2	DC-like
1.2958585509417336e-9	-0.48462206408016995	0.437	0.71	2.5664478601401034e-5	Gbp2	DC-like
1.4087171811076206e-9	-0.9412179527322209	0.135	0.42	2.7899643771836426e-5	C1qa	DC-like
1.432846467406251e-9	0.83550791504634	0.556	0.321	2.83775242869808e-5	Il1rn	DC-like
1.7401041502381415e-9	-0.34198531633043694	0.865	0.921	3.446276269546639e-5	Gnai2	DC-like
1.8577716928876995e-9	0.4516233103648689	0.627	0.387	3.679316837764089e-5	Tmed5	DC-like
2.3481718607070076e-9	0.9788527650050435	0.524	0.254	4.6505543701302285e-5	Ccl3	DC-like
2.4958426961485635e-9	0.3768057526754005	0.238	0.049	4.94301645972223e-5	Clec4b1	DC-like
2.5403757844183514e-9	1.4980454649396207	0.175	0.025	5.031214241040545e-5	Cxcl9	DC-like
2.7015185886913714e-9	0.31056303376773275	0.968	0.957	5.350357564903261e-5	Rpl28	DC-like
2.767031353261504e-9	0.4272106073940911	0.897	0.798	5.480105595134408e-5	Sec61b	DC-like
2.966106227437544e-9	-0.42786021059234225	0.198	0.497	5.874373383440056e-5	Castor2	DC-like
3.2750771569941526e-9	-0.38037866812593624	0.944	0.942	6.48629030942692e-5	Ifi30	DC-like
3.342923628019163e-9	-0.5118981565615156	0.341	0.555	6.620660245291952e-5	Gsto1	DC-like
3.75608403678105e-9	-0.4924469421051003	0.437	0.724	7.43892443484487e-5	Tubb2a	DC-like
3.775881171058164e-9	-0.41082298023752173	0.056	0.294	7.478132659280694e-5	Spib	DC-like
3.815532398788141e-9	-0.3579714506634486	0.833	0.899	7.556661915799912e-5	Itm2b	DC-like
3.826537042925291e-9	-0.47128536211045313	0.683	0.856	7.578456613513539e-5	Tuba1a	DC-like
3.869839432949403e-9	0.4497397301923043	0.794	0.755	7.664216996956294e-5	Eif5a	DC-like
4.015602397411077e-9	0.6853782535207755	0.611	0.467	7.952900548072638e-5	Sdc4	DC-like
4.058551975034916e-9	0.35304755692562484	0.96	0.917	8.037962186556651e-5	Rpl3	DC-like
4.0819932406887605e-9	0.5098113089958463	0.421	0.187	8.08438761318409e-5	Slc15a3	DC-like
4.1425980274456264e-9	-0.422521275341031	0.77	0.906	8.204415393356063e-5	Laptm5	DC-like
4.234000962965166e-9	-0.44955935275509123	0.254	0.528	8.38543890715251e-5	Tapbpl	DC-like
4.326870684158307e-9	-0.29944833114092306	0.881	0.926	8.5693673899755275e-05	Selplg	DC-like
5.202688199658406e-9	0.3911259713739206	0.897	0.915	1.0303923979423474e-4	Bcl2a1b	DC-like
5.443382540963741e-9	0.4542557135512417	0.643	0.474	1.0780619122378689e-4	Vasp	DC-like
5.776951069605151e-9	-0.4634253524901759	0.714	0.836	1.1441251593353002e-4	Hspe1	DC-like
6.861731042661224e-9	0.6198604964210471	0.69	0.506	1.3589658329990554e-4	Cd86	DC-like
7.242003342944131e-9	-0.378356764292499	0.754	0.881	1.4342787620700851e-4	Ppp1ca	DC-like
7.317925354474211e-9	0.6348157266575919	0.262	0.072	1.4493151164536174e-4	Ifit2	DC-like
8.690591055437926e-9	-0.46210026456992054	0.325	0.596	1.7211715585294812e-4	Dnm1l	DC-like
9.042203302363691e-9	0.7479382155489749	0.762	0.571	1.790808364033129e-4	Lgals3	DC-like
9.08561169853352e-9	0.5970842961286811	0.492	0.312	1.7994053968945636e-4	Slfn5	DC-like
9.09817410956632e-9	-0.31885146812379306	0.389	0.69	1.8018933823996097e-4	Ogfrl1	DC-like
9.231823858534516e-9	-0.4800867353292899	0.595	0.818	1.828362715182761e-4	Bmp2k	DC-like
1.0670304150203687e-8	0.4538626412333677	0.881	0.764	2.1132537369478402e-4	Nme2	DC-like
1.1963861468441601e-8	-0.5064906534651159	0.278	0.515	2.369442763824859e-4	Got2	DC-like
1.2483144951481374e-8	-0.42396538012395346	0.19	0.47	2.472286857640886e-4	Uba7	DC-like
1.3009074534634572e-8	0.5475704252283947	0.619	0.396	2.5764472115843767e-4	Lmnb1	DC-like
1.3019828014271762e-8	0.4733232724243537	0.444	0.213	2.578576938226522e-4	Casp4	DC-like
1.3487442762098234e-8	-0.49693256247514506	0.603	0.787	2.6711880390335556e-4	Prpf38b	DC-like
1.7876149640828595e-8	-0.8947023856441059	0.532	0.762	3.5403714363661034e-4	Apoe	DC-like
2.5412476369392354e-8	0.5773378868472829	0.23	0.056	5.032940944958156e-4	Il1a	DC-like
2.711323390790886e-8	0.5231355212631519	0.738	0.524	5.36977597546135e-4	Plek	DC-like
2.919484368964465e-8	-0.37100897247802744	0.54	0.728	5.782038792734123e-4	Pet100	DC-like
3.595183087872886e-8	0.44813936374227503	0.714	0.557	7.120260105532251e-4	Mrpl52	DC-like
4.178673194114374e-8	0.41414213262178423	0.548	0.324	8.275862260943517e-4	Nme1	DC-like
4.295771768712184e-8	0.5413089751421936	0.651	0.36	8.50777598793448e-4	Cd14	DC-like
4.8582228195082545e-8	0.42631236050748494	0.452	0.196	9.621710294036098e-4	Ifi203	DC-like
5.1611913540699394e-8	-0.4737213929051891	0.476	0.71	0.0010221739476735515	Sod1	DC-like
5.3277627719340467e-8	0.3494735163389262	0.508	0.261	0.0010551634169815379	Crlf2	DC-like
5.6011612225883386e-8	-0.6595773226662885	0.071	0.276	0.0011093099801336205	Selenom	DC-like
5.647359599758572e-8	0.5881044777226345	0.579	0.348	0.0011184595687321853	Sod2	DC-like
5.747462078451704e-8	0.34238653912961464	0.373	0.162	0.00113828486463736	Gch1	DC-like
5.887098439838781e-8	0.6367556668028698	0.706	0.609	0.0011659398460100705	Ccnd2	DC-like
5.94444855798925e-8	0.25655468804475534	0.929	0.957	0.0011772980369097708	Rps25	DC-like
6.163825467970805e-8	-0.4287262463834127	0.69	0.82	0.001220745633931618	Glipr2	DC-like
6.242375928076534e-8	-0.3605019154173441	0.302	0.584	0.0012363025525555576	Mob3a	DC-like
6.601642309300352e-8	-0.27745543833003283	0.103	0.348	0.0013074552593569347	Arpin	DC-like
6.781843983441391e-8	0.5915547740889652	0.46	0.2	0.0013431442009205676	Ms4a6c	DC-like
7.13047889171351e-8	0.3339119198673639	0.833	0.802	0.0014121913445038607	Hnrnpa3	DC-like
7.746789246534543e-8	-0.7379955217146796	0.159	0.418	0.0015342516102761663	Bcl2l14	DC-like
7.93020069834823e-8	-0.36871513486125473	0.762	0.906	0.001570576248307867	Psap	DC-like
8.167448994386469e-8	-0.4566429104648576	0.595	0.778	0.00161756327333824	Itm2c	DC-like
8.208004760898509e-8	0.5113529478896681	0.579	0.346	0.0016255953428959496	Vmp1	DC-like
8.226390745702975e-8	-0.439708328787499	0.968	0.984	0.0016292366871864742	Crip1	DC-like
8.254520777946537e-8	0.6942885235591164	0.587	0.443	0.0016348078400723115	Dusp2	DC-like
9.02534878067592e-8	0.4232633735302527	0.333	0.11	0.001787470326012866	G0s2	DC-like
9.071981006268399e-8	0.38746305661359015	0.77	0.67	0.0017967058382914564	H2afy	DC-like
9.359747683474022e-8	-0.3971839705447003	0.317	0.584	0.00185369802871203	Rassf4	DC-like
9.413582795708201e-8	-0.5236746570198544	0.278	0.544	0.0018643600726900092	Cd1d1	DC-like
1.0243140297167219e-7	-0.451321269088677	0.143	0.384	0.0020286539358539677	Tnrc6a	DC-like
1.0519779188681288e-7	-0.33773617528291977	0.77	0.867	0.002083442268318329	Atp6v0e	DC-like
1.0907441874578942e-7	-0.3081009032642801	0.024	0.207	0.0021602188632603597	Col1a1	DC-like
1.1406413320112055e-7	-0.32878360990028116	0.349	0.526	0.0022590401580481925	Lamtor2	DC-like
1.1974687051085462e-7	-0.38765168226089874	0.563	0.787	0.0023715867704674756	H2-Q4	DC-like
1.2109805984673007e-7	-0.3771461565119937	0.333	0.553	0.002398347075264489	Os9	DC-like
1.2860766011992562e-7	0.5494976020624174	0.873	0.769	0.0025470747086751267	Fcer1g	DC-like
1.2985376665604024e-7	0.5494934759894402	0.159	0.04	0.002571753848622877	Clec10a	DC-like
1.304729017342234e-7	-0.3921102105352521	0.619	0.784	0.0025840158188462944	Mrpl14	DC-like
1.3957953923373515e-7	-0.3895797610998406	0.627	0.82	0.0027643727745241247	Psmb10	DC-like
1.5532456948924474e-7	0.5877725833787825	0.54	0.321	0.003076203098734492	Pkib	DC-like
1.6168987309581155e-7	0.3701311901386772	0.508	0.272	0.003202267936662548	Fem1c	DC-like
1.6499859285258475e-7	-0.3669894098727329	0.857	0.91	0.003267797131445441	Rps27l	DC-like
1.744321813514538e-7	0.5855335945700582	0.508	0.31	0.0034546293516655425	Gm2a	DC-like
1.7598870772105358e-7	-0.4825120243818176	0.095	0.328	0.003485456356415466	Pf4	DC-like
1.7863841768695965e-7	0.5404777071041305	0.294	0.106	0.003537933862290236	Isg20	DC-like
1.8855299811057965e-7	-0.3905924204756356	0.516	0.753	0.00373429212758003	Psmg4	DC-like
2.091780100521535e-7	-0.35222049405274386	0.135	0.38	0.0041427704890829	Parp8	DC-like
2.095396348849681e-7	-0.35049985920217114	0.079	0.294	0.004149932468896793	Ccdc28b	DC-like
2.3755272356251025e-7	-0.363484434261206	0.873	0.935	0.004704731690155515	Relb	DC-like
2.3999228667291807e-7	-0.32436480475657303	0.841	0.906	0.004753047237557142	Ucp2	DC-like
2.4884606640704156e-7	0.5795502142099349	0.349	0.171	0.004928396345191458	Ifi204	DC-like
2.806300133373973e-7	0.3503394251745464	0.857	0.818	0.005557877414147153	Msn	DC-like
3.200626449209034e-7	-0.5437766075510758	0.349	0.587	0.006338840682658492	Plaat3	DC-like
3.214460279199303e-7	-0.371558314593335	0.198	0.456	0.006366238582954219	Strbp	DC-like
3.3333152239599277e-7	0.2655792539169126	0.857	0.865	0.006601630801052636	Rpl4	DC-like
3.451782132433002e-7	0.5402744852849714	0.317	0.106	0.0068362545132835606	Acod1	DC-like
3.7370594212435087e-7	-0.3155742825760939	0.817	0.897	0.007401246183772769	Cnn2	DC-like
3.8854339197250873e-7	-0.4117311061333627	0.31	0.544	0.0076951018780155355	Pafah1b3	DC-like
3.937413409584887e-7	0.27685415028687776	0.976	0.957	0.007798047257682869	Rps23	DC-like
3.970042671322093e-7	-0.37014679024234737	0.19	0.42	0.007862669510553404	Abhd12	DC-like
4.0457485964608277e-7	0.25714168598384246	0.96	0.96	0.008012605095290668	Rpl18a	DC-like
4.092599531972427e-7	-0.40723348449764873	0.476	0.697	0.00810539337307139	Glud1	DC-like
4.1263669400976623e-7	0.4769591905187094	0.69	0.528	0.00817226972486342	Picalm	DC-like
4.4026672968373013e-7	-0.27043011936128214	0.786	0.836	0.008719482581386275	Pcbp2	DC-like
4.4256231902799905e-7	-0.5425371325832566	0.159	0.357	0.00876494672834952	Tnni2	DC-like
4.4294869296519425e-7	0.2664554875703526	0.111	0.007	0.008772598864175672	Ngp	DC-like
4.4877623822431067e-7	0.2653653535205205	0.968	0.966	0.008888013398032473	Rps20	DC-like
4.739708758312393e-7	-0.4016903231224288	0.056	0.254	0.009386993195837693	Slc4a8	DC-like
4.841669589722211e-7	0.8206181756889335	0.246	0.07	0.009588926622444838	Chil3	DC-like
4.867217659036857e-7	0.40015994255777143	0.5	0.292	0.009639524573722495	H13	DC-like
5.276325754374434e-7	0.31693934983195193	0.325	0.119	0.010449763156538568	Gm38115	DC-like
5.291895256964019e-7	0.3802963271823827	0.563	0.306	0.01048059855641724	Gmfg	DC-like
5.760513590457386e-7	-0.37822790236676473	0.659	0.813	0.011408697165900854	Nap1l1	DC-like
5.960957429950073e-7	-0.45614658766022265	0.405	0.613	0.011805676190016118	Zfas1	DC-like
5.993191260274525e-7	-0.4301279850913062	0.278	0.51	0.011869515290973697	Ttyh3	DC-like
6.386978743056076e-7	0.4005030130613647	0.294	0.115	0.012649411400622559	Cenpa	DC-like
6.506161585887079e-7	-0.3568414298059288	0.452	0.679	0.01288545302084936	Nfe2l1	DC-like
6.64060451988918e-7	0.292739543387468	0.968	0.953	0.013151717251640521	Rpl21	DC-like
6.881619295952047e-7	-0.4659420152665684	0.46	0.697	0.013629047015633028	Spint2	DC-like
7.057633602397254e-7	-0.39352516512919145	0.508	0.679	0.013977643349547762	Sdf4	DC-like
7.240749040865704e-7	-0.5024424812003121	0.159	0.402	0.014340303475434526	Tubb2b	DC-like
7.320298940403584e-7	-0.32884414107080007	0.151	0.369	0.014497852051469298	Yipf1	DC-like
7.979975456066023e-7	-0.37253789812452637	0.286	0.49	0.01580434139073876	Cdc5l	DC-like
7.983084556512349e-7	0.428680867499045	0.69	0.555	0.01581049896417271	Sh3bgrl	DC-like
8.039468793434658e-7	-0.39379417116498927	0.579	0.813	0.01592216794539734	Tspan3	DC-like
8.082851759026071e-7	-0.38478776255899505	0.69	0.804	0.016008087908751134	Calm3	DC-like
8.363322408034807e-7	-0.3344242771843774	0.468	0.712	0.016563560029112936	Gfpt1	DC-like
8.368217082276644e-7	0.6939106112625055	0.397	0.182	0.016573253931448893	Gm20186	DC-like
8.427814638664415e-7	0.5356271153560515	0.77	0.701	0.016691286891874876	Hspa5	DC-like
8.784127711061938e-7	0.5986105938474917	0.286	0.106	0.017396964931758168	Stap1	DC-like
8.846214686763278e-7	-0.3676665534151816	0.325	0.488	0.017519928187134673	Ap2b1	DC-like
1.0027725828489314e-6	-0.32639145773672595	0.81	0.881	0.019859911003323086	Clta	DC-like
1.0272920768419784e-6	-0.41931167078863973	0.46	0.638	0.020345519581855383	Gsdmd	DC-like
1.0512221041410906e-6	0.4304854028075096	0.619	0.36	0.0208194537725143	Pfkp	DC-like
1.0533806132609552e-6	-0.32420671169441295	0.881	0.921	0.02086220304563322	Cxcl16	DC-like
1.0756753558003938e-6	-0.4658027914930939	0.437	0.672	0.0213037504216268	Irf1	DC-like
1.1145258009834458e-6	-0.7948739166799159	0.349	0.573	0.022073183488477144	Hspa1b	DC-like
1.1455115890778407e-6	0.46719599674441725	0.46	0.27	0.022686857021686636	Jarid2	DC-like
1.2104124727900429e-06	-0.3332244070221513	0.317	0.535	0.0239722190236068	Arrb2	DC-like
1.268495661358556e-6	-0.34241410324458865	0.81	0.912	0.025122556573206202	Tmem176a	DC-like
1.2721595661062454e-6	-0.43559250509198655	0.468	0.627	0.02519512020673419	Dbnl	DC-like
1.352707667983952e-6	-0.3761556052709155	0.325	0.582	0.026790375364422168	Net1	DC-like
1.3913828012742372e-6	0.5469252824447078	0.54	0.391	0.027556336379236268	Tnfaip2	DC-like
1.4450761429274517e-6	-0.33255647930283694	0.341	0.562	0.028619733010678182	Sdc3	DC-like
1.4744161908271822e-6	-0.40292066967166473	0.73	0.798	0.029200812659332342	Cstb	DC-like
1.565566388518782e-6	0.5963552313557493	0.254	0.083	0.03100604232461448	Tnf	DC-like
1.639074777529075e-6	-0.38948622077446327	0.437	0.649	0.03246187596896333	Nub1	DC-like
1.6421475273177208e-6	-0.3876920400309327	0.056	0.213	0.032522731778527464	Cfb	DC-like
1.726425581800128e-6	-0.4297528592652581	0.294	0.537	0.03419185864755153	Il15ra	DC-like
1.936375702327546e-6	-0.2935106932373288	0.929	0.935	0.03834992078459705	Sh3bgrl3	DC-like
1.9582117879509802e-6	-0.3172657411035973	0.294	0.544	0.03878238446036916	Tmem106a	DC-like
1.990057061890382e-6	-0.2981253391123999	0.794	0.885	0.03941308011073902	Itgb1	DC-like
2.4711309308238722e-6	-0.3290924283023906	0.865	0.903	0.04894074808496679	Txn1	DC-like
2.570193061033488e-6	-0.43208318289333936	0.571	0.78	0.05090267357376823	Ktn1	DC-like
2.677537076364341e-6	0.27079021128243586	0.976	0.944	0.05302862179739577	Rpl11	DC-like
2.707852774646922e-6	0.5489078446353957	1	0.978	0.05362902420188229	Fth1	DC-like
2.806287103922771e-6	-0.31890420170760436	0.587	0.699	0.05557851609319048	Ccdc12	DC-like
3.090199839601617e-6	-0.316665683905747	0.397	0.643	0.061201407823310024	Arl5a	DC-like
3.096799984173569e-6	-0.31945595450301245	0.77	0.852	0.061332123686557535	Atpif1	DC-like
3.2947203706430746e-6	0.4150887565693959	0.96	0.935	0.06525193694058609	H2-Eb1	DC-like
3.3065751937180145e-6	0.3266228336843626	0.127	0.016	0.06548672171158527	F10	DC-like
3.327366153799732e-6	-0.2888097192752124	0.952	0.951	0.06589848667600369	Rps28	DC-like
3.382267103606986e-6	-0.31650661880421244	0.262	0.492	0.06698579998693635	Dnajc5	DC-like
3.427425305027171e-6	-0.39408995947584347	0.397	0.622	0.06788015816606312	Tpm1	DC-like
3.445174004136453e-6	-0.43080944544705474	0.341	0.537	0.06823167115192245	Tbc1d8	DC-like
3.4619582556545535e-6	-0.3397823701734325	0.286	0.515	0.06856408325323843	Eps15	DC-like
3.593183072497647e-6	0.5353537948580382	0.294	0.103	0.07116299075081589	Cxcl3	DC-like
3.6133830001293794e-6	-0.31134550188969445	0.738	0.834	0.07156305031756235	H2-T23	DC-like
3.662729421224032e-6	-0.3111788887614992	0.437	0.551	0.07254035618734196	H2afv	DC-like
3.858763040277643e-6	0.25829375255360887	0.968	0.969	0.07642280201269872	Rplp1	DC-like
3.9311143625038285e-6	0.45715068472016795	0.492	0.283	0.07785571994938832	Siglecg	DC-like
4.003207752740929e-6	-0.324570609921794	0.579	0.728	0.0792835295430341	Mob1a	DC-like
4.188212127703176e-6	-0.29429919539649974	0.135	0.344	0.0829475411891614	Arhgef6	DC-like
4.2100915342028455e-6	0.3851063214194298	0.675	0.485	0.08338086283488735	Srsf7	DC-like
4.514676130851074e-6	-0.4309883312594084	0.325	0.564	0.08941316077150552	Actn1	DC-like
4.585144383777069e-6	-0.3805059352638875	0.198	0.427	0.09080878452070486	Pdlim4	DC-like
4.622799147944101e-6	-0.34159636338801264	0.333	0.524	0.09155453712503292	Tsc22d4	DC-like
5.016887811514892e-6	-0.37242300645659865	0.444	0.604	0.09935946310705243	Slc25a4	DC-like
5.018589601042612e-6	0.35740808336613883	0.968	0.942	0.09939316704864894	Nfkbia	DC-like
5.095238271924395e-6	0.35303525052174595	0.23	0.074	0.10091119397546265	Dapk1	DC-like
5.197682509233116e-6	-0.30536562364764985	0.77	0.885	0.10294010209536186	Edf1	DC-like
5.263215567402812e-6	0.4629853709095899	0.556	0.348	0.10423798431241268	Ier3	DC-like
5.470000094050918e-6	-0.3249728209220779	0.341	0.564	0.10833335186267844	Nrbp1	DC-like
5.509321114152798e-6	-0.2891185773290691	0.079	0.261	0.10911210466579617	Nrde2	DC-like
5.77252839351718e-6	0.4813471802557223	0.214	0.074	0.11432492483360775	Ifit3	DC-like
6.273356923240123e-6	-0.37729984861937926	0.389	0.6	0.12424383386477064	Brd2	DC-like
6.283960435663465e-6	0.25740921685665	0.103	0.013	0.12445383642831492	Nrg1	DC-like
6.470724166534235e-6	0.31143770776707713	0.96	0.897	0.12815269211821054	Tyrobp	DC-like
6.638089123301618e-6	-0.37778402780413034	0.476	0.694	0.13146735508698854	Adam8	DC-like
6.7085389446014485e-6	-0.3542202539886993	0.063	0.231	0.13286261379783168	Gbp8	DC-like
6.949743104828581e-6	-0.33678812681377157	0.714	0.813	0.13763966219113005	Ndufb1-ps	DC-like
7.0730512220268175e-6	0.3603838644458639	0.476	0.274	0.14008177945224112	Med13l	DC-like
7.2919181620537544e-6	0.3067266811248201	0.238	0.081	0.1444164391994746	Cd82	DC-like
7.295336978056878e-6	0.5206959668332709	0.476	0.29	0.14448414885041647	H2-DMb1	DC-like
7.3076119428780975e-6	-0.4317097013358308	0.341	0.526	0.14472725452870072	Rad21	DC-like
7.438266180617314e-6	-0.3944133028473249	0.571	0.744	0.1473148617071259	Ncf1	DC-like
7.774986998115786e-6	0.41506284430692575	0.452	0.236	0.15398361749768313	Vps37b	DC-like
7.911381002700197e-6	-0.26768386402380284	0.087	0.279	0.1566849007584774	Rgs3	DC-like
7.947465383548676e-6	-0.26874842634549057	0.103	0.279	0.15739955192118152	Anapc16	DC-like
8.268576294606846e-6	-0.2602331954849643	0.278	0.515	0.1637591535146886	Plekhb2	DC-like
8.322109212491123e-6	-0.3457392558699488	0.841	0.933	0.1648193729533867	Samsn1	DC-like
8.548776946776504e-6	-0.256910877008074	0.238	0.472	0.16930852743090866	Adcy6	DC-like
1.0522553374113886e-5	0.2943671830578103	0.151	0.029	0.20839916957432553	Ceacam11	DC-like
1.0587241067639617e-5	-0.26909442116779625	0.27	0.506	0.20968030934460263	Cacna1s	DC-like
1.0678977687836067e-5	-0.2879037415486951	0.262	0.488	0.21149715310759332	Sh3bp1	DC-like
1.1041992334341507e-5	-0.30088815311813427	0.262	0.463	0.21868665818163355	Coa5	DC-like
1.1069203155854581e-5	0.3289250682031611	0.341	0.222	0.21922556850169997	Arl8b	DC-like
1.1232291744033707e-5	0.2912923513591149	0.333	0.144	0.22245553799058757	Agpat4	DC-like
1.2520009577316454e-5	0.410673948363783	0.643	0.485	0.24795878967875237	Csrnp1	DC-like
1.2578180030328824e-5	-0.32781164942769014	0.524	0.638	0.24911085550066236	Tmem234	DC-like
1.2992528311421153e-5	-0.2852942482062957	0.119	0.312	0.25731702320769595	Itpripl2	DC-like
1.3309601382212955e-5	-0.3523754861022367	0.19	0.375	0.2635966553747276	Mpnd	DC-like
1.3924763281047298e-5	-0.34913059571225896	0.325	0.499	0.27577993678114177	Polr2g	DC-like
1.4109794498207355e-5	-0.42036405554593415	0.373	0.564	0.2794444800369967	Nav1	DC-like
1.4156374738143395e-5	-0.26669674843769675	0.841	0.901	0.2803670016889299	Elob	DC-like
1.4442083453637907e-5	-0.3203651327044006	0.357	0.591	0.28602546279929875	Gpsm3	DC-like
1.4817917234112392e-5	-0.2735222718163337	0.802	0.861	0.2934688508215959	Arpc4	DC-like
1.4999032478580778e-5	-0.3419218683620871	0.349	0.535	0.2970558382382923	Cnih4	DC-like
1.5379035366323605e-5	-0.3828470437075209	0.611	0.737	0.304581795430039	Zfand6	DC-like
1.5803130727921924e-5	-0.31624889184699023	0.46	0.616	0.3129810040664937	Abi1	DC-like
1.6631294467870576e-5	-0.407069074539669	0.595	0.771	0.3293827869361768	Lactb	DC-like
1.677890191824781e-5	-0.38091243554671833	0.198	0.396	0.3323061524908979	Spsb1	DC-like
1.7438373891501552e-5	-0.33946052554581885	0.262	0.436	0.3453669949211882	Eid1	DC-like
1.762368095632635e-5	-0.382111950726361	0.183	0.378	0.3490370013400434	Myo9b	DC-like
1.798182969629422e-5	0.255373029204628	0.333	0.144	0.356130137135107	Fgr	DC-like
1.8155811903272116e-05	-0.47821887289851456	0.246	0.449	0.35957585474430426	Gnb4	DC-like
1.8307741409142328e-5	-0.3394241833225349	0.714	0.818	0.3625848186080638	Gnb1	DC-like
1.8626626038084058e-5	-0.3474919439920457	0.175	0.375	0.36890032868425476	Zbtb7a	DC-like
1.9968824616845425e-5	-0.3508124152788245	0.31	0.508	0.39548257153662364	Dynll2	DC-like
2.023170262474604e-5	-0.33048241747998075	0.81	0.879	0.4006888704830953	Ostf1	DC-like
2.0609258931312835e-5	-0.2772575336337225	0.151	0.348	0.4081663731346507	Lypla2	DC-like
2.065349700037504e-5	0.4148154124000125	0.722	0.679	0.40904250809242765	Bcl2a1a	DC-like
2.0760404381677782e-5	-0.2988665865583803	0.341	0.542	0.4111598087791285	Pbxip1	DC-like
2.1465582086734707e-5	-0.264735010735478	0.516	0.71	0.4251258532277809	Nt5c	DC-like
2.272208399655113e-5	-0.2948143911248634	0.603	0.71	0.4500108735516951	M6pr	DC-like
2.3408229666791966e-5	-0.4056126696285355	0.587	0.688	0.4635999885508149	Uvrag	DC-like
2.3435009695147044e-5	-0.5071101038626327	0.278	0.456	0.4641303670123872	Grn	DC-like
2.544452950201172e-5	0.325542729603007	0.286	0.115	0.5039289067873421	Ahr	DC-like
2.550487532692544e-5	-0.3211364811053694	0.183	0.36	0.5051240558497583	Atmin	DC-like
2.5620407659166808e-5	-0.37350029718964506	0.587	0.735	0.5074121736897986	Arhgap30	DC-like
2.672417325508355e-5	0.351298479445447	0.722	0.555	0.5292722513169297	Nfkbiz	DC-like
2.857574753736066e-5	0.5137699064018209	0.516	0.371	0.5659426799774279	Nfe2l2	DC-like
2.9690141183828546e-5	-0.3569213278880936	0.754	0.879	0.5880132461457244	Myh9	DC-like
3.060752340870274e-5	0.2776580774548403	0.317	0.144	0.6061820011093577	Fam241a	DC-like
3.11823161663294e-5	-0.3898724360398659	0.206	0.38	0.6175657716741537	Flt3	DC-like
3.2255522317531635e-5	-0.3800508616722255	0.206	0.404	0.638820619498714	Pdcd4	DC-like
3.445213147447656e-5	-0.2585645971136205	0.103	0.274	0.6823244638520082	Pld3	DC-like
3.928246745350319e-5	-0.2954978949469993	0.746	0.885	0.7779892679166306	Tmem176b	DC-like
3.955864012441026e-5	-0.3114076116668878	0.413	0.6	0.7834588676639452	Dctn2	DC-like
3.962499364283985e-5	0.4036783125535699	0.794	0.706	0.7847729990964432	Nr4a3	DC-like
4.050314684399544e-5	0.3832782864012694	0.77	0.674	0.8021648232453297	Arl5c	DC-like
4.232648972606743e-5	-0.3064381732054304	0.135	0.31	0.8382761290247654	Haus8	DC-like
4.2501295412915164e-5	-0.2583684185975341	0.333	0.542	0.8417381556527849	Anapc13	DC-like
4.306549285205648e-5	0.3394692932136141	0.786	0.703	0.8529120859349786	Ehd1	DC-like
4.3441384411974616e-5	-0.37644633826838114	0.262	0.474	0.8603566182791573	Strip2	DC-like
4.3840607930213515e-5	-0.4458509870627706	0.437	0.607	0.8682632400578787	Sema7a	DC-like
4.4110638886943054e-5	0.27485231989057984	0.437	0.238	0.8736112031559072	Hcls1	DC-like
4.412212528639077e-5	-0.3023937584861617	0.079	0.247	0.8738386912969691	Atxn1	DC-like
4.661691047511142e-5	0.3731313458515109	0.143	0.036	0.9232479119595817	Tpbpb	DC-like
4.826597894693615e-5	-0.7954786677140898	0.214	0.409	0.9559077130440704	C1qb	DC-like
4.880255112289188e-5	0.2882466643156403	0.563	0.351	0.9665345249888737	Tgif1	DC-like
5.129953748827211e-5	-0.36245359057034254	0.611	0.739	1	Zyx	DC-like
5.445078951719427e-5	-0.28461407466958666	0.024	0.151	1	Folr2	DC-like
5.7944539642148905e-5	-0.4099069578981932	0.04	0.178	1	Fgfbp3	DC-like
5.875109293384887e-5	-0.31033588177140714	0.333	0.535	1	Mef2a	DC-like
5.9851029913784876e-5	0.3544331022584275	0.325	0.187	1	Rtp4	DC-like
6.032748139052126e-5	-0.3507673152955527	0.492	0.645	1	Plxnc1	DC-like
6.500375506707698e-5	0.38698995222106547	0.683	0.56	1	Dad1	DC-like
6.541654696028456e-5	-0.35166119382660743	0.357	0.553	1	Map4	DC-like
6.75525621940066e-5	0.25502209895533756	0.27	0.11	1	Nop58	DC-like
6.793862997708898e-5	0.27696172812866127	0.254	0.097	1	Tgm2	DC-like
6.855324008751113e-5	-0.2600957220958948	0.921	0.964	1	Atox1	DC-like
6.872413476397991e-5	0.3412892944815004	0.325	0.146	1	Il1r2	DC-like
7.438134730966267e-5	0.39802900670948244	0.19	0.067	1	Cd70	DC-like
7.584817147094665e-5	-0.2530288899931128	0.135	0.315	1	Cbx1	DC-like
7.764054367273871e-5	-0.29165073535421193	0.778	0.87	1	Atp5j2	DC-like
7.837846765139776e-5	-0.3372925038937604	0.651	0.789	1	2410006H16Rik	DC-like
8.134662443077079e-5	-0.2821260796464272	0.365	0.573	1	Colgalt1	DC-like
8.531400486760845e-5	-0.3035945049077851	0.317	0.494	1	Smim14	DC-like
8.841781532367365e-5	0.3538737287670314	0.476	0.348	1	Pdia6	DC-like
9.892925582221573e-5	-0.3295026213805405	0.159	0.33	1	Gtpbp1	DC-like
1.0119708796879783e-4	-0.34095689946351737	0.437	0.578	1	Tsc22d3	DC-like
1.0667258557126954e-4	-0.2941444194756264	0.357	0.544	1	Plxnd1	DC-like
1.0790166261841751e-4	-0.36174963139764815	0.524	0.658	1	Rnf19b	DC-like
1.1109591456677774e-4	0.255708064463426	0.444	0.247	1	Oat	DC-like
1.1225569361948082e-4	-0.3608414020079193	0.198	0.396	1	Insl6	DC-like
1.1356731418886932e-4	0.26940616969524495	0.317	0.144	1	Irf4	DC-like
1.165102731766953e-4	0.3621457474498253	0.413	0.29	1	Ifngr1	DC-like
1.203791451307236e-4	0.4159252448459667	0.317	0.144	1	Ms4a6d	DC-like
1.2312337658714482e-4	0.2774337683493924	0.27	0.112	1	Cks2	DC-like
1.242838776352387e-4	-0.2528190999217754	0.651	0.775	1	Mvp	DC-like
1.2572473966902958e-4	0.6198499141576628	0.794	0.755	1	Ccl22	DC-like
1.2651757970088377e-4	-0.42659539191955587	0.262	0.431	1	Jchain	DC-like
1.3433247122678706e-4	-0.25471975383646345	0.262	0.373	1	Rbm22	DC-like
1.444339590554513e-4	-0.3065238458673586	0.389	0.566	1	Med11	DC-like
1.4751289557206945e-4	-0.29827474881289684	0.476	0.654	1	Poglut1	DC-like
1.534496402914518e-4	-0.3681419134403	0.365	0.494	1	Il2ra	DC-like
1.5417411890129558e-4	-0.39677892917609825	0.365	0.461	1	Tmpo	DC-like
1.6075197472536752e-4	-0.2827237928548947	0.238	0.429	1	Fam177a	DC-like
1.6084818199412642e-4	-0.28269240147296504	0.23	0.384	1	Gtf2a1	DC-like
1.6352374947333628e-4	-0.29097621563898834	0.389	0.569	1	Rsu1	DC-like
1.6401308370223806e-4	-0.25741578989730063	0.246	0.422	1	Fuca1	DC-like
1.655786917773687e-4	-0.2697324555446745	0.27	0.467	1	Add1	DC-like
1.6562367754202853e-4	-0.25512280783016694	0.167	0.324	1	Acvrl1	DC-like
1.691127208115881e-4	-0.34807488302159667	0.302	0.427	1	Washc2	DC-like
1.6947626903729147e-4	-0.29849031521947733	0.429	0.611	1	Ddx17	DC-like
1.7049593005321573e-4	0.3004718858629244	0.278	0.126	1	Slamf9	DC-like
1.7611602875008077e-4	0.25964518785640633	0.825	0.771	1	Srsf3	DC-like
1.801257382296293e-4	-0.25588047108171263	0.048	0.178	1	Fabp4	DC-like
1.8192364464538513e-4	0.3085918669644118	0.119	0.025	1	Plxdc2	DC-like
1.831465112760899e-4	0.37360604411940557	0.317	0.153	1	Plk2	DC-like
1.86129140345993e-4	-0.2806942662601104	0.31	0.416	1	Tpd52l2	DC-like
1.8845352588256676e-4	-0.3382125186631777	0.214	0.407	1	Mt2	DC-like
1.8938905641943717e-4	-0.2974317703606145	0.302	0.458	1	Bak1	DC-like
1.9967765672503096e-4	0.26803228113087074	0.262	0.108	1	Clec4d	DC-like
2.023834472957737e-4	0.31231734387389465	0.556	0.393	1	Pgam1	DC-like
2.2369216880866672e-4	-0.3423544109910399	0.444	0.575	1	Serinc3	DC-like
2.2413119764712295e-4	0.2965991849258316	0.635	0.47	1	Shisa5	DC-like
2.2479314593850313e-4	-0.48820609523599995	0.23	0.387	1	Hist1h2bc	DC-like
2.3018424766604924e-4	-0.2521893586574235	0.159	0.326	1	Per1	DC-like
2.3670709568882054e-4	0.4293017964352317	0.468	0.371	1	Pnp	DC-like
2.3972376106019778e-4	-0.29155145346220274	0.222	0.389	1	Ube2q1	DC-like
2.499508466452219e-4	-0.294864130945492	0.643	0.733	1	Calm2	DC-like
2.522674578140585e-4	0.25090569647480837	0.302	0.148	1	4833407H14Rik	DC-like
2.539286265094928e-4	0.47530510570431717	0.206	0.128	1	Procr	DC-like
2.58275065011916e-4	-0.33127129091866925	0.341	0.492	1	Dync1h1	DC-like
2.5876200605076227e-4	-0.2736767438020511	0.151	0.328	1	Snn	DC-like
2.6115281164670125e-4	0.33450432135509334	0.651	0.578	1	Zfand5	DC-like
2.8174122485434197e-4	0.32578480955149125	0.183	0.063	1	Wfdc21	DC-like
2.882999100329162e-4	0.31398337058246895	0.357	0.182	1	Clec4e	DC-like
2.886856797293624e-4	-0.34988278747158463	0.183	0.321	1	Nxf1	DC-like
2.918327481071837e-4	-0.25087400591335346	0.389	0.539	1	Lamtor1	DC-like
2.921643844431416e-4	-0.27114488766588174	0.413	0.58	1	Ccni	DC-like
2.972530442799412e-4	0.5324925854209843	0.595	0.454	1	Ccrl2	DC-like
3.0608268517409433e-4	-0.3608136318467493	0.222	0.375	1	Ncoa2	DC-like
3.2109168436282413e-4	-0.2589489301454698	0.095	0.218	1	Leng1	DC-like
3.2699098979908345e-4	-0.2537633028413783	0.238	0.373	1	Adipor1	DC-like
3.4090024199361546e-4	-0.3870360320190457	0.222	0.317	1	Clec12a	DC-like
3.421651597204607e-4	0.31576271769216513	0.556	0.393	1	Nipa2	DC-like
3.507517249898961e-4	0.5468801846125073	0.135	0.045	1	Gm14636	DC-like
3.65351439018128e-4	0.271248917874734	0.365	0.193	1	Ifi207	DC-like
3.6571299128023674e-4	-0.2607301835176239	0.714	0.818	1	Chmp2a	DC-like
3.67020802210086e-4	0.2642435745153074	0.429	0.254	1	Stx12	DC-like
3.67452219209455e-4	-0.322883105726104	0.381	0.519	1	Rab9	DC-like
3.6864542543350496e-4	-0.26621878188704146	0.365	0.555	1	Yif1b	DC-like
3.8253631864641703e-4	-0.2820900851072344	0.31	0.456	1	Ncoa3	DC-like
3.8282987683526656e-4	-0.36441597084926347	0.278	0.467	1	Lima1	DC-like
4.358518174297589e-4	-0.293290279412534	0.206	0.369	1	Cebpg	DC-like
4.483399832992157e-4	-0.25348172425369586	0.444	0.62	1	Sec11c	DC-like
4.640451040510432e-4	-0.26044918001394785	0.103	0.222	1	Clec2i	DC-like
4.750661570709301e-4	0.2794615851948005	0.341	0.178	1	Neurl3	DC-like
4.7725400698889946e-4	0.30843615860450185	0.389	0.222	1	H2-Eb2	DC-like
4.828330706119416e-4	-0.2656355178440317	0.373	0.535	1	B4galnt1	DC-like
4.8468494147556687e-4	-0.27942921614955074	0.508	0.607	1	Aup1	DC-like
4.872809566412273e-4	-0.2621162928745244	0.246	0.384	1	Lrch4	DC-like
4.933411135184039e-4	0.30279444588003346	0.667	0.524	1	Rilpl2	DC-like
5.11948418838038e-4	-0.25468012504052723	0.127	0.272	1	Phc2	DC-like
5.192049220851344e-4	0.26038375160629956	0.437	0.29	1	Ybx3	DC-like
5.2920276348674e-4	-0.3222169077398621	0.421	0.575	1	Dpp4	DC-like
5.353302589587234e-4	0.3135143802233896	0.444	0.276	1	Bach1	DC-like
5.50881893095229e-4	0.29237695627558624	0.667	0.604	1	Dynll1	DC-like
5.519572923530326e-4	0.2598868995568545	0.524	0.42	1	Rpl10-ps3	DC-like
5.560161742876197e-4	-0.25818629158742235	0.246	0.411	1	Glipr1	DC-like
5.572103338689976e-4	0.3189958688183874	0.706	0.6	1	Luc7l2	DC-like
5.723045741952554e-4	0.414751565878301	0.532	0.384	1	Ccl9	DC-like
5.774877172401194e-4	0.31076668485229	0.246	0.106	1	Gm47283	DC-like
5.866441908128265e-4	0.3893666598567791	0.341	0.218	1	Klrd1	DC-like
6.105303249144046e-4	-0.2685503062333865	0.183	0.33	1	Nfya	DC-like
6.262189401278488e-4	0.3540641344010492	0.556	0.411	1	Il7r	DC-like
6.263885885712075e-4	-0.25515380773089547	0.151	0.312	1	Cnot3	DC-like
6.389161751051565e-4	0.29232901111093224	0.389	0.22	1	Stat5a	DC-like
6.529631726240512e-4	-0.2608848369081393	0.278	0.454	1	Zfp207	DC-like
6.540080750072311e-4	-0.38194836550793587	0.23	0.393	1	AC149090.1	DC-like
6.576948342039127e-4	-0.28283766215974276	0.087	0.211	1	Gnptab	DC-like
6.615815751282046e-4	0.40230782777415086	0.563	0.443	1	Zbp1	DC-like
6.629789433500706e-4	0.35571991859513097	0.548	0.391	1	H2-DMa	DC-like
6.757968899213948e-4	-0.29839442860039156	0.46	0.607	1	Etv6	DC-like
6.776134314644676e-4	0.3852718980168739	0.373	0.317	1	Ifi211	DC-like
7.207619755847363e-4	-0.3256780295888957	0.405	0.584	1	Dleu2	DC-like
7.296747109739628e-4	0.25964818695935354	0.317	0.166	1	Hspa9	DC-like
7.815566115268347e-4	0.3468582776380308	0.563	0.443	1	Ubl3	DC-like
7.967034748790164e-4	-0.35401500648835316	0.563	0.71	1	Dstn	DC-like
8.012853899538732e-4	-0.28588255850513977	0.405	0.569	1	Map3k1	DC-like
8.015068564544057e-4	-0.2997836406068064	0.429	0.589	1	Ppp1r12a	DC-like
8.226016109917038e-4	0.276892699272552	0.714	0.629	1	Cycs	DC-like
8.459901683745098e-4	0.3164019807512366	0.516	0.342	1	Gngt2	DC-like
8.548323668058546e-4	-0.29589403435454775	0.651	0.753	1	Dek	DC-like
8.653087443959662e-4	0.9715380520719183	0.159	0.07	1	Areg	DC-like
8.838849627597663e-4	0.2838811182312544	0.222	0.108	1	Lad1	DC-like
8.857410930331594e-4	0.26816749261253875	0.381	0.236	1	Ifih1	DC-like
9.192038332171493e-4	0.2671598237081382	0.667	0.555	1	Ptpn1	DC-like
9.365839337975176e-4	-0.281063504854077	0.317	0.447	1	Rtf1	DC-like
9.677137566697452e-4	-0.2541727955875591	0.579	0.665	1	Mif4gd	DC-like
9.935173663637535e-4	-0.5158064243370888	0.111	0.258	1	C1qc	DC-like
0.001002386998202567	-0.3267226755913262	0.548	0.703	1	Atrx	DC-like
0.0010488898002336462	-0.4145882422183162	0.262	0.353	1	Ctsd	DC-like
0.0010602231341483434	-0.29469482438169364	0.302	0.465	1	Cyb5a	DC-like
0.0011126546993092275	0.2546733467425224	0.643	0.483	1	Mdh2	DC-like
0.00111627790118937	-0.27115310564474826	0.381	0.535	1	Cltc	DC-like
0.0011652130197846286	-0.2772497265061067	0.667	0.789	1	Sdhaf1	DC-like
0.0011977473790049677	-0.26035135288210143	0.254	0.409	1	Bri3bp	DC-like
0.0012395406739844415	-0.29925436809107336	0.135	0.27	1	Galnt7	DC-like
0.0012883709736111499	0.39159625372587126	0.23	0.133	1	Hnrnpll	DC-like
0.0013167901079136105	0.3860127277938543	0.302	0.175	1	Ms4a6b	DC-like
0.0013624331895197629	0.2811790614004426	0.254	0.135	1	Lcp2	DC-like
0.0013719709593766117	0.29881689562410285	0.738	0.598	1	Kdm6b	DC-like
0.0013925922037270704	0.2653851256733919	0.754	0.665	1	Ssr4	DC-like
0.001405584167380308	-0.29774149003192363	0.167	0.227	1	Rnase6	DC-like
0.001411791061946827	0.32398676908652735	0.429	0.258	1	Alox5ap	DC-like
0.001500101002653794	-0.4386438527028913	0.119	0.216	1	Maf	DC-like
0.0015673783779912014	-0.3030595873342823	0.817	0.793	1	S100a10	DC-like
0.0015908773936284567	-0.25361414129458043	0.254	0.4	1	Pira2	DC-like
0.0016235964478818463	0.25206844856426014	0.444	0.294	1	Clint1	DC-like
0.001678899488732485	-0.25748156816691736	0.698	0.807	1	Ubxn1	DC-like
0.0017169230572532128	-0.2895633287265822	0.698	0.787	1	Clec2d	DC-like
0.0017630278137455355	0.31101904459508084	0.341	0.227	1	Jaml	DC-like
0.001763883721885465	-0.2649508114980702	0.048	0.133	1	Ms4a7	DC-like
0.0017700041448644465	-0.2779525110301069	0.079	0.207	1	Mical3	DC-like
0.0017842160609470425	0.3530027042389381	0.365	0.234	1	Flrt3	DC-like
0.0017941060983126945	-0.25440811195123075	0.095	0.209	1	Nosip	DC-like
0.0018038440265580758	-0.3015085355549092	0.143	0.243	1	Myo18a	DC-like
0.0018409553489348084	0.3247044664699781	0.508	0.429	1	Fam107b	DC-like
0.0018433299052409162	-0.3259584741289139	0.516	0.688	1	Serpinb6b	DC-like
0.0019121444964213506	0.3943550955584808	0.397	0.247	1	Slc38a1	DC-like
0.0019351141138158226	-0.3287201641306481	0.69	0.784	1	Txndc17	DC-like
0.0019509843644165475	0.2764491660030002	0.802	0.721	1	Atp6v1g1	DC-like
0.0020177458727397915	-0.2642912981103492	0.095	0.189	1	Iglc1	DC-like
0.0020451627021482377	0.42178084177424835	0.46	0.337	1	Irf7	DC-like
0.0020570755357959304	-0.37914894680516276	0.294	0.4	1	Lst1	DC-like
0.002118690344851434	-0.5000317115820325	0.452	0.622	1	Hspa1a	DC-like
0.0021648487864638034	-0.2921811556896816	0.452	0.598	1	Mthfsl	DC-like
0.002207307371869407	0.39788056349916556	0.611	0.463	1	Gpr183	DC-like
0.0022498446344567653	-0.26941703549914	0.214	0.346	1	Psip1	DC-like
0.002250976426175517	0.30328961840257646	0.365	0.236	1	Tgfb1	DC-like
0.0022548490128881478	0.28756909676503795	0.73	0.69	1	Fxyd5	DC-like
0.0023441574992009917	-0.3735309323703203	0.349	0.479	1	Hist1h1e	DC-like
0.002358607781176292	-0.29211762804761804	0.381	0.517	1	Mlf2	DC-like
0.0023645215105693096	-1.4448203363385723	0.079	0.193	1	Hbb-bs	DC-like
0.00247984160875798	-0.29402139551401074	0.556	0.645	1	Hivep1	DC-like
0.0024972437936998403	0.2513118861949486	0.603	0.438	1	Ifi35	DC-like
0.0026141715114769036	0.27307664917604213	0.794	0.712	1	Capza2	DC-like
0.0026422453639141415	0.2728622940933394	0.603	0.445	1	Tra2a	DC-like
0.0026630496567322135	-0.27813085591032827	0.087	0.202	1	Gga3	DC-like
0.0026756841028287076	-0.2629119576996424	0.389	0.483	1	Galnt1	DC-like
0.002697149668036049	0.2806428944016668	0.341	0.207	1	Taf7	DC-like
0.0027011673277408848	0.38178389977407645	0.175	0.07	1	Hp	DC-like
0.0027315016923904318	0.25003947379618185	0.167	0.081	1	Slfn4	DC-like
0.002850787567143178	0.636449387175376	0.222	0.126	1	Il12b	DC-like
0.002915489338175991	0.2592425694937168	0.246	0.155	1	Rasgef1b	DC-like
0.0030104100398518152	-0.2571753726007383	0.405	0.56	1	Rab43	DC-like
0.003128055577232263	-0.2715255012610003	0.548	0.692	1	Tpr	DC-like
0.0031612756918345023	0.25153247954257063	0.214	0.099	1	Nlrp3	DC-like
0.0033813002117712	-0.26224060243297975	0.921	0.939	1	S100a11	DC-like
0.0034340666861394174	-0.25935304185815067	0.849	0.912	1	Zfp36l1	DC-like
0.003591956515552247	0.3065918440213453	0.738	0.69	1	Cflar	DC-like
0.0036274821417399874	-0.27114914232583626	0.222	0.348	1	Kmt2c	DC-like
0.0036396264594839895	-0.2600126690009662	0.389	0.537	1	Laptm4a	DC-like
0.003674170441129154	0.2501139914311576	0.421	0.281	1	Ube2h	DC-like
0.003701886894440998	0.3854845440424659	0.492	0.382	1	Ankrd33b	DC-like
0.003722559044046421	0.26165115629155855	0.492	0.348	1	Cd80	DC-like
0.004196211755049534	0.46617949477910403	0.667	0.537	1	Prdx5	DC-like
0.004373440013837516	0.28334150502016764	0.103	0.036	1	Mmp14	DC-like
0.004445465785441718	-0.4473303383268479	0.675	0.735	1	Ctsb	DC-like
0.004964600169371176	-0.26713235099460864	0.468	0.56	1	Ncor1	DC-like
0.004986646398262116	0.2521261577875736	0.429	0.285	1	Rlim	DC-like
0.004995639631420461	0.3338552305446179	0.278	0.175	1	Cfp	DC-like
0.005081973630073601	-0.4084465430400911	0.127	0.24	1	Pltp	DC-like
0.005102524554428666	0.2720890437886289	0.111	0.045	1	Srprb	DC-like
0.005677717528340655	-0.27022385229155	0.31	0.44	1	Cd2ap	DC-like
0.005769975089836363	0.2612234048243588	0.135	0.054	1	Satb1	DC-like
0.005917444587176821	-0.2860447414709446	0.643	0.739	1	Ahnak	DC-like
0.006009914189980009	-0.2928045640527509	0.492	0.609	1	Adora2a	DC-like
0.006621407911191341	0.276120488085015	0.619	0.479	1	Selenof	DC-like
0.006878895944635135	0.2569981965753481	0.341	0.207	1	Btbd9	DC-like
0.006972137857815726	0.35349711129051076	0.746	0.647	1	Prdx1	DC-like
0.0070852541131022845	-0.33044009274566294	0.151	0.263	1	Ccl7	DC-like
0.007265825161730054	0.3578227793791457	0.143	0.079	1	Timd4	DC-like
0.007405679534811245	0.2751687336228643	0.706	0.663	1	Ppp1r15a	DC-like
0.007548681226309934	0.29490418051741996	0.286	0.164	1	Tcf4	DC-like
0.007957485205328088	0.40165320160236784	0.349	0.245	1	Oasl1	DC-like
0.008014462429180372	0.2684107853057547	0.825	0.751	1	Emp3	DC-like
0.008366507182182988	0.3883113997832781	0.516	0.391	1	Zeb2	DC-like
0.008762415561187351	-0.25652115942441095	0.159	0.274	1	Arhgap5	DC-like
0.008886912865981639	0.26601194957727003	0.659	0.553	1	Baz1a	DC-like
0.009384818008961368	0.7433834969587161	0.151	0.065	1	Il17a	DC-like
0.010556988772243958	-0.28819814582454706	0.698	0.717	1	Smarce1	DC-like
0.010602834686322497	0.2911874053976384	0.46	0.357	1	Ostc	DC-like
0.010849947926019938	0.2901997795495267	0.468	0.402	1	Sp100	DC-like
0.010859347008708957	0.252374225237999	0.516	0.497	1	Ly6e	DC-like
0.011093199973304291	-0.2741779450237165	0.841	0.888	1	Gpx1	DC-like
0.011463843318443474	0.2721729422723683	0.333	0.299	1	Jdp2	DC-like
0.013214698299085741	0.34177297206921914	0.325	0.258	1	Tiparp	DC-like
0.013273764676030064	0.27439321913336334	0.762	0.665	1	Skil	DC-like
0.015788154162329777	0.2880366171412609	0.294	0.18	1	Zc3h12c	DC-like
0.016276805484588194	0.3012735977561578	0.421	0.348	1	Mndal	DC-like
0.017016498163180422	-0.2553776886086303	0.651	0.748	1	Rrbp1	DC-like
0.017827343080909917	0.560102179409479	0.317	0.227	1	Ly6a	DC-like
0.02267853316946136	0.3386007622970396	0.246	0.182	1	Emb	DC-like
0.024416352079691513	-0.30970050701989216	1	1	1	Gm42418	DC-like
0.02464965975501599	0.2517064138751329	0.27	0.173	1	Pik3ap1	DC-like
0.0259904504630875	-0.3000947680816455	0.5	0.611	1	Irf8	DC-like
0.026805297384805082	-0.2564121939317708	0.167	0.229	1	Nlrc5	DC-like
0.028014775881898143	0.28134510769861215	0.135	0.081	1	Plk3	DC-like
0.028169475869072026	0.2601517212800383	0.349	0.288	1	Lmo4	DC-like
0.03090965247485376	-0.27332278878508753	0.079	0.169	1	Clu	DC-like
0.03371239059000694	0.2763232645487168	0.508	0.393	1	Mmp25	DC-like
0.03372970681260812	0.2563368927179028	0.437	0.321	1	Dot1l	DC-like
0.03496328113374204	0.2544769020555907	0.524	0.409	1	Ier2	DC-like
0.03588915805256224	0.37259012288374493	0.524	0.517	1	Ddt	DC-like
0.038217018209419765	0.2732851145965285	0.762	0.694	1	Dapp1	DC-like
0.05157864193946116	-0.26845339032527804	0.071	0.139	1	Mafb	DC-like
0.05162541676906081	-0.32379208370864165	0.373	0.479	1	Zfc3h1	DC-like
0.052102562224572005	0.27858994953632055	0.206	0.121	1	Errfi1	DC-like
0.05252675487820912	-0.2767321226496593	0.095	0.135	1	Tm4sf5	DC-like
0.06411834139774578	-0.6386635929210774	0.183	0.281	1	Gm26917	DC-like
0.06684470882671498	0.2707058128559474	0.579	0.497	1	Sowahc	DC-like
0.07310011525934301	0.26092583102072775	0.492	0.411	1	Tspan13	DC-like
0.08298841181082632	0.25985092135044663	0.103	0.072	1	Trbc2	DC-like
0.08856333624996736	-0.3197746416819648	0.429	0.463	1	Paxbp1	DC-like
0.09645844914625538	0.2572010061992125	0.317	0.245	1	Ptgs2	DC-like
0.09779913094352949	-0.28440366690088315	0.849	0.892	1	Lars2	DC-like
0.11253123133988306	-0.3057963000099433	0.437	0.537	1	Ccl6	DC-like
0.11369459173550302	0.4143270632789714	0.421	0.33	1	Rsad2	DC-like
0.147401929241282	-0.2880254494401113	0.437	0.528	1	Saa3	DC-like
0.17795341842958085	0.2503540769580259	0.73	0.649	1	Lyz2	DC-like
0.6244105939443968	-9.410515170704681e-5	0.492	0.485	1	Kif5b	DC-like
0.7243345157862268	-5.999015544061459e-5	0.357	0.335	1	Fmnl1	DC-like
0.8116907059743548	-3.668204683088261e-5	0.222	0.249	1	Fyttd1	DC-like
