# Supplementary material for: Deciphering the preeclampsia-specific immune microenvironment and the role of pro-inflammatory macrophages at the maternal–fetal interface
Source: eLife. 2025 Mar 28;13:RP100002. doi: 10.7554/eLife.100002 (PMC11952753; doi:10.7554/eLife.100002)
Supplement: Figure 5—source data 1. [file elife-100002-fig5-data1.zip › Figure 5-source data/Figure 5 A-B/celltype_Granulocytes.csv]

p_val	avg_logFC	pct.1	pct.2	p_val_adj	gene	celltype
0	-1.0647977472258163	0.452	0.854	0	Igha	Granulocytes
0	-1.4277088034474636	0.269	0.851	0	Ctla2a	Granulocytes
3.85515906039726e-309	-1.0927323298393936	0.452	0.808	7.635142519116775e-305	Ly6e	Granulocytes
6.447611289591018e-304	1.4153833107966913	0.969	0.859	1.276949415903501e-299	Lcn2	Granulocytes
1.6313476273113014e-286	-0.8455906126746582	0.712	0.913	3.2308839758900327e-282	Csf3r	Granulocytes
5.723698041680251e-274	-0.7876495436231374	0.805	0.956	1.1335783971547738e-269	Igkc	Granulocytes
2.1448034586284738e-234	-0.9157559953944803	0.494	0.78	4.247783249813692e-230	Sell	Granulocytes
7.713613453614168e-225	-0.6018481406558363	0.932	0.983	1.527681144488286e-220	Fxyd5	Granulocytes
1.8598679530157962e-216	-0.7485924295552855	0.757	0.895	3.6834684809477847e-212	Rps29	Granulocytes
4.244911367138649e-208	-1.092695484545961	0.761	0.911	8.407046962618094e-204	Ifi27l2a	Granulocytes
5.197572454960789e-196	-0.6854673890281533	0.769	0.944	1.0293792247049843e-191	Il1r2	Granulocytes
4.660877395628881e-195	-0.9221262798714549	0.467	0.739	9.230867682042999e-191	Lst1	Granulocytes
1.3782112354252283e-191	1.7859829066768769	0.844	0.492	2.7295473517596646e-187	Ccl4	Granulocytes
2.8091498214170324e-186	-0.7878818941092047	0.527	0.786	5.5635212213164324e-182	Stk17b	Granulocytes
1.7874524170656362e-184	-0.7342883803276963	0.613	0.837	3.5400495119984925e-180	Lsp1	Granulocytes
5.732237989296391e-181	-0.4455325941357553	0.975	0.989	1.1352697337801502e-176	Tyrobp	Granulocytes
1.6683354935827325e-177	0.8061341334571877	1	0.998	3.3041384450406014e-173	Fth1	Granulocytes
3.546355213819181e-168	-0.583098539401107	0.87	0.921	7.023556500968889e-164	Rps27	Granulocytes
9.190015204604643e-162	1.4155493955641039	0.625	0.253	1.8200825112719496e-157	Il1a	Granulocytes
1.3476238868467962e-160	-0.7634242902658863	0.411	0.663	2.66896910790008e-156	Tgfbi	Granulocytes
9.23806078028387e-153	0.857342820939839	0.772	0.448	1.8295979375352204e-148	Upp1	Granulocytes
1.136710185343016e-149	1.3959703091415991	0.834	0.646	2.2512545220718433e-145	Il1rn	Granulocytes
8.48672898090499e-148	-0.7174625702398374	0.028	0.269	1.6807966746682332e-143	Ccl8	Granulocytes
9.431501004890872e-148	1.169080344507914	0.407	0.077	1.8679087740186372e-143	Ngp	Granulocytes
2.138390783087794e-146	-0.778508992520593	0.221	0.566	4.235082945905376e-142	Mpp7	Granulocytes
1.0531335680616439e-144	-0.6471882725520237	0.637	0.813	2.0857310315460858e-140	Cst3	Granulocytes
2.9514333737336106e-143	1.1121941600951328	0.774	0.508	5.845313796679416e-139	Sod2	Granulocytes
3.484622765451665e-137	0.7803757950528787	0.526	0.176	6.901295386977023e-133	Irak3	Granulocytes
9.303066668332829e-134	-0.5398573976239707	0.659	0.792	1.8424723536633167e-129	Selplg	Granulocytes
1.9243599574813183e-133	0.5951245734059034	0.949	0.894	3.811194895791751e-129	Cd9	Granulocytes
1.0835941779578778e-126	-0.453800843417536	0.998	0.998	2.146058269445577e-122	Malat1	Granulocytes
1.1803968714473165e-125	-0.5348837505940098	0.838	0.939	2.3377760039014103e-121	Dusp1	Granulocytes
9.264692331939167e-125	0.5386756425954793	0.891	0.758	1.834872316340552e-120	Vasp	Granulocytes
1.5207756054263195e-123	-0.6701121412914448	0.5	0.718	3.0118960865468257e-119	Cxcr2	Granulocytes
5.043091036062375e-120	1.0120748321678652	0.708	0.412	9.987841796921534e-116	Esd	Granulocytes
9.43062553855402e-120	-0.5174756752395451	0.783	0.877	1.8677353879106237e-115	Rpl37	Granulocytes
1.8268711528805514e-118	0.7537250538331408	0.777	0.506	3.618118318279932e-114	Mapkapk2	Granulocytes
1.1160150767214693e-116	-0.5435599215414175	0.685	0.85	2.2102678594468697e-112	Hmgb2	Granulocytes
2.5728783923889518e-115	1.102232390557214	0.736	0.461	5.095585656126319e-111	AA467197	Granulocytes
3.8206534486939222e-115	0.3365746152615987	0.982	0.988	7.566804155138313e-111	Eif1	Granulocytes
5.22953258174753e-115	-0.5439007899834007	0.617	0.791	1.0357089278150984e-110	Picalm	Granulocytes
6.112505270142253e-114	-0.3650588814965898	0.997	0.999	1.2105816687516732e-109	Tmsb4x	Granulocytes
6.40271858788368e-113	-0.563496652404202	0.583	0.757	1.2680584163303628e-108	Laptm5	Granulocytes
7.4322706797778165e-113	-0.5125318207582377	0.589	0.731	1.4719612081299966e-108	Adipor1	Granulocytes
8.075763477501388e-109	0.8317675793417337	0.434	0.134	1.5994049567191497e-104	Bcl2a1d	Granulocytes
1.413348286736907e-108	-0.5617794214343157	0.442	0.666	2.799136281882444e-104	Cd300ld	Granulocytes
4.3808254426791596e-108	-0.5486932904172348	0.562	0.748	8.676224789226076e-104	Gda	Granulocytes
4.742792205267994e-108	0.8087850656811637	0.666	0.355	9.393099962533263e-104	Chil1	Granulocytes
6.54997632672532e-106	-0.4519710574157467	0.858	0.931	1.2972228115079497e-101	Map1lc3b	Granulocytes
7.827724354839585e-105	-0.6265095003586179	0.407	0.623	1.5502808084759798e-100	Cytip	Granulocytes
3.1264075799309744e-104	-0.4283058155408037	0.906	0.969	6.191850212053295e-100	Cd52	Granulocytes
4.1127825853975245e-104	0.8940497024176706	0.337	0.078	8.145365910379797e-100	Batf	Granulocytes
5.572091699365599e-103	0.8598615602303398	0.422	0.132	1.1035527610593568e-98	Bcl2a1a	Granulocytes
5.209852763888364e-102	-0.5232962342963638	0.446	0.614	1.0318113398880904e-97	Vamp8	Granulocytes
2.082104284856151e-101	-0.6985586855644677	0.164	0.393	4.1236075361576073e-97	Gm2a	Granulocytes
3.1102620316744586e-100	0.6516630240130443	0.477	0.176	6.159873953731265e-96	Rgcc	Granulocytes
3.1394054603055563e-99	0.5696860690431458	0.401	0.121	6.217592514135154e-95	Anxa3	Granulocytes
8.08124172434395e-99	-0.5735540642182663	0.382	0.547	1.6004899235063192e-94	Gsn	Granulocytes
1.6854280717457056e-98	-0.5756660263349328	0.447	0.64	3.3379902960923697e-94	Rpl38	Granulocytes
8.339570949475386e-96	0.633106060854675	0.744	0.473	1.6516520265436e-91	Ldha	Granulocytes
4.400457716008298e-95	0.6435910433172083	0.368	0.103	8.715106506554434e-91	Slc31a2	Granulocytes
2.3992632034641577e-94	-0.5763305158212746	0.454	0.663	4.7517407744607645e-90	Pla2g7	Granulocytes
7.724643240680278e-94	0.5715281798492685	0.335	0.084	1.529865593816729e-89	Tpbpa	Granulocytes
1.6049072949138345e-93	0.7161658741410153	0.423	0.148	3.1785188975768494e-89	Mrgpra2a	Granulocytes
1.3580218438852955e-92	-0.6906566849532761	0.194	0.435	2.689562261814828e-88	Hist1h2bc	Granulocytes
4.212820642178328e-92	-0.5731258071455515	0.248	0.457	8.343491281834179e-88	Nfam1	Granulocytes
5.218731208079485e-92	-0.5959350518297362	0.268	0.448	1.033569715760142e-87	Ctss	Granulocytes
4.0655970144067874e-91	-0.5923545967744506	0.713	0.865	8.051914887032642e-87	Ccl6	Granulocytes
2.6385355810907015e-90	1.309725090075177	0.781	0.561	5.225619718350134e-86	Ccl3	Granulocytes
6.146228035703846e-90	0.7923983855180012	0.614	0.366	1.2172604624711466e-85	Mrgpra2b	Granulocytes
1.023376283498882e-89	0.4201056396255374	0.927	0.763	2.0267967294695357e-85	mt-Co1	Granulocytes
1.6217835616851896e-89	-0.5467002425253524	0.284	0.456	3.211942343917518e-85	Timm10b	Granulocytes
3.715726207429232e-89	-0.5980663315632153	0.758	0.822	7.358995753813594e-85	Tnfaip2	Granulocytes
8.239450259779793e-89	0.7748230554993347	0.687	0.424	1.631823123949388e-84	Bcl2a1b	Granulocytes
3.678672177236437e-88	-0.44210946751310193	0.022	0.181	7.285610247016763e-84	Col1a2	Granulocytes
5.66879987034361e-88	-0.5424884989864501	0.33	0.509	1.1227058143215519e-83	2310001H17Rik	Granulocytes
8.377781003055962e-88	0.48014111340626225	0.24	0.037	1.6592195276552334e-83	Schip1	Granulocytes
5.140253913232398e-87	0.6765492762452365	0.262	0.048	1.0180272875156764e-82	Dock10	Granulocytes
7.164290278306435e-87	-0.3917585865294062	0.863	0.949	1.4188876896185896e-82	Btg2	Granulocytes
1.0762992676168425e-86	0.6006723801675121	0.359	0.107	2.1316106995151565e-82	Gde1	Granulocytes
2.9473709262152286e-86	-0.4972436132544822	0.543	0.701	5.837268119369261e-82	Zyx	Granulocytes
3.461385352454792e-86	-0.5492358393187589	0.461	0.672	6.855273690536716e-82	Apoe	Granulocytes
5.28008311228798e-86	-0.49095769092791075	0.302	0.428	1.0457204603886343e-81	Ndufb1-ps	Granulocytes
1.8552539669499103e-85	-0.524891717892602	0.898	0.915	3.6743304815442974e-81	Ifitm1	Granulocytes
1.879548870304977e-85	0.5528938360092468	0.326	0.086	3.722446537639007e-81	Tgfb1	Granulocytes
1.6267082042538408e-84	-0.37652361397734957	0.895	0.922	3.2216955985247317e-80	Ets2	Granulocytes
2.619615505098118e-84	0.5477612333163645	0.332	0.092	5.188148507846823e-80	Cdk5r1	Granulocytes
8.045705411506109e-84	-0.509898181140747	0.2	0.358	1.593451956748785e-79	Grn	Granulocytes
1.9938614242485918e-83	-0.45309900896490096	0.719	0.83	3.948842550724336e-79	Mcemp1	Granulocytes
2.3151436986300702e-83	0.551523184364964	0.264	0.053	4.5851420951368543e-79	Sh3bp5	Granulocytes
4.113077545836118e-83	-0.40607671880536156	0.855	0.914	8.145950079528431e-79	Rpl41	Granulocytes
6.208960472375604e-83	-0.47440879083493653	0.042	0.217	1.2296846215539882e-78	Sparc	Granulocytes
1.264964181550366e-82	-0.5461487283783827	0.398	0.596	2.5052615615605e-78	Emb	Granulocytes
3.074139828603414e-82	-0.5702189188287363	0.788	0.863	6.0883339305490615e-78	Lyz2	Granulocytes
4.2532003103746256e-82	0.7419075705633159	0.305	0.078	8.423463214696946e-78	Prok2	Granulocytes
2.1331962794420332e-81	-0.3951935878701289	0.901	0.923	4.224795231434947e-77	Nfkbiz	Granulocytes
1.0471516297793755e-80	0.6861885417770619	0.931	0.814	2.073883802778053e-76	Retnlg	Granulocytes
4.6431439697429925e-80	1.0836927013511517	0.193	0.021	9.195746632075997e-76	Csf3	Granulocytes
5.806817397001983e-80	-0.49876158374596036	0.264	0.423	1.1500401854762427e-75	Grk2	Granulocytes
1.7222149821262096e-79	0.593444536116143	0.582	0.306	3.4108467721009583e-75	Rbpj	Granulocytes
2.1616824266730393e-79	-0.5148818249446238	0.242	0.43	4.2812120460259545e-75	Celf2	Granulocytes
4.5676481482552335e-79	-0.45479421185622837	0.351	0.473	9.04622715761949e-75	Pet100	Granulocytes
2.8374597630658484e-78	-0.3285420088283093	0.935	0.972	5.619589060751913e-74	S100a11	Granulocytes
1.0713973462845339e-77	-0.4766067781047343	0.429	0.606	2.1219024443165192e-73	Ypel3	Granulocytes
2.4011315014924085e-77	-0.40210127930571216	0.708	0.862	4.755440938705715e-73	Itm2b	Granulocytes
5.8657925440977654e-77	-0.5119680091144596	0.293	0.453	1.1617202133585624e-72	Ogfrl1	Granulocytes
1.071679261778248e-76	0.3554000941031368	0.98	0.979	2.1224607779518202e-72	Fcer1g	Granulocytes
1.5099573988529092e-76	0.7282549950821267	0.588	0.326	2.9904706284281866e-72	Cd274	Granulocytes
2.0455603993854852e-76	-0.45746986405898293	0.578	0.807	4.0512323709829533e-72	Mmp9	Granulocytes
3.2290903567111974e-75	0.47317652074048144	0.962	0.938	6.395213451466526e-71	Prdx5	Granulocytes
3.2296533282493126e-75	0.49736842915426127	0.671	0.399	6.396328416597764e-71	Cflar	Granulocytes
5.84260683513204e-75	-0.4228598127777955	0.499	0.62	1.1571282836979004e-70	Dazap2	Granulocytes
6.788042338552678e-75	0.4508249939551565	0.5	0.235	1.3443717851503579e-70	Nfkbib	Granulocytes
1.9621100778624217e-74	0.4257429760829021	0.246	0.051	3.885959009206526e-70	Cish	Granulocytes
2.5536465276048886e-74	-0.4138099851451569	0.587	0.673	5.057496947921482e-70	Snap23	Granulocytes
4.3555357490313675e-74	0.5711198177528874	0.272	0.066	8.626138550956624e-70	Ikbke	Granulocytes
5.709586822243049e-74	0.4273381464328412	0.415	0.168	1.130783670145236e-69	Morrbid	Granulocytes
6.7496794517093295e-74	-0.6493218164217046	0.188	0.362	1.3367740154110327e-69	Zfp36l2	Granulocytes
1.0144961406893373e-73	-0.47917154464659595	0.357	0.493	2.0092096066352325e-69	Hmgb1	Granulocytes
1.116063606305734e-73	0.4628923407675719	0.207	0.031	2.2103639722885062e-69	Adora2b	Granulocytes
2.897536543765882e-73	-0.5875530847907884	0.548	0.677	5.73857112492833e-69	Cdk2ap2	Granulocytes
3.9471146042011696e-73	0.44172921603326454	0.252	0.056	7.817260473620416e-69	Ralgds	Granulocytes
6.823876972104311e-73	-0.30760636238559513	0.957	0.98	1.3514688343252589e-68	H2-D1	Granulocytes
8.970747583930032e-73	0.5237492482161838	0.432	0.18	1.7766565589973428e-68	Tnip1	Granulocytes
1.138624467696585e-72	-0.5852081205698261	0.316	0.522	2.2550457582730866e-68	Mpeg1	Granulocytes
1.9041036855035293e-72	0.44809475419400235	0.679	0.415	3.7710773491397396e-68	Sp140	Granulocytes
2.1829043054965194e-72	-0.5136604536840459	0.162	0.342	4.323241977035857e-68	Ssh2	Granulocytes
2.7414898110209857e-72	-0.30857819738261005	0.936	0.963	5.429520570727062e-68	Rps9	Granulocytes
3.685915980672844e-72	-0.47614827517783365	0.719	0.848	7.299956599722567e-68	AY036118	Granulocytes
4.417617203823808e-72	-0.6150858759033193	0.138	0.295	8.749090872173051e-68	Gm13822	Granulocytes
1.6061283151509707e-71	0.46154543628318045	0.438	0.187	3.1809371281564976e-67	Rilpl2	Granulocytes
4.19318951872872e-71	-0.4404295431315408	0.605	0.702	8.30461184184223e-67	Rplp2	Granulocytes
4.489465491032553e-71	0.46493520530470667	0.637	0.374	8.891386404989971e-67	Tes	Granulocytes
5.84350456763654e-71	-0.47627173103419596	0.27	0.421	1.1573060796204168e-66	Lnpep	Granulocytes
9.75473370485472e-71	-0.3664529149671436	0.67	0.74	1.9319250102464772e-66	Srsf5	Granulocytes
1.3274102654037166e-70	0.549564981809508	0.185	0.024	2.6289360306320605e-66	Pwp1	Granulocytes
1.7221016886150167e-70	-0.3136067921003849	0.948	0.97	3.4106223943020406e-66	B2m	Granulocytes
2.439580688651088e-70	-0.34010329091727076	0.624	0.653	4.83158955387348e-66	Diaph1	Granulocytes
4.130615296174231e-70	0.4780398030640793	0.378	0.143	8.180683594073064e-66	Rhov	Granulocytes
4.3827650266508656e-70	0.9224786344875597	0.526	0.282	8.680066135282039e-66	Hmox1	Granulocytes
1.969483688219108e-69	-0.39523574548933404	0.584	0.677	3.900562444517943e-65	Pirb	Granulocytes
3.979211270254485e-69	-0.498663339184769	0.507	0.674	7.880827920739009e-65	Gpx1	Granulocytes
1.435991414976111e-68	-0.4432587257338767	0.541	0.625	2.8439809973601878e-64	Dennd4a	Granulocytes
1.974398533596025e-68	-0.38704418260593454	0.48	0.538	3.9102962957869275e-64	Atp5e	Granulocytes
3.697733347886171e-68	-0.41734204283813336	0.582	0.666	7.323360895488561e-64	Efhd2	Granulocytes
4.700575752188695e-68	0.48172450407432166	0.644	0.383	9.309490277209711e-64	Nfkb1	Granulocytes
4.9792900982897175e-68	0.27545585751640056	0.912	0.732	9.861484039662785e-64	mt-Co3	Granulocytes
6.190715057034788e-68	-0.3192343792227552	0.86	0.917	1.2260711170457398e-63	Ccr1	Granulocytes
6.2426267012305074e-68	-0.5399760292830347	0.393	0.585	1.236352218178702e-63	H2-Q10	Granulocytes
8.792299175066282e-68	-0.3936045300343134	0.595	0.677	1.741314851621877e-63	Elob	Granulocytes
1.5062612293947267e-67	-0.4139608932933282	0.38	0.498	2.9831503648162563e-63	Supt4a	Granulocytes
2.586680881906403e-67	-0.43427291478733665	0.357	0.484	5.122921486615632e-63	Serp1	Granulocytes
4.4081763826303905e-67	0.5607496506520983	0.445	0.2	8.730393325799489e-63	Arid5b	Granulocytes
1.0758575049794601e-66	-0.33414272977984527	0.019	0.146	2.130735788611821e-62	Col3a1	Granulocytes
2.8288368015009344e-66	0.4948419106856996	0.738	0.501	5.6025112853726e-62	Hilpda	Granulocytes
3.522356822197016e-66	0.37595661025893545	0.433	0.194	6.97602768636119e-62	Gk	Granulocytes
3.6861593130796495e-66	-0.38324893988872133	0.482	0.58	7.300438519554246e-62	Themis2	Granulocytes
3.7079751906674763e-66	0.40832094460180357	0.198	0.034	7.343644865116937e-62	Ceacam11	Granulocytes
4.6809825563139116e-66	-0.47620571754719077	0.108	0.282	9.270685952779702e-62	Gm5150	Granulocytes
2.5935381612146816e-65	-0.41993491263111804	0.463	0.614	5.136502328285677e-61	Coq10b	Granulocytes
9.184078368005739e-65	0.3221893290418014	0.217	0.048	1.8189067207835366e-60	Agpat4	Granulocytes
3.8500659854108977e-64	-0.4887168885094294	0.127	0.313	7.625055684106283e-60	C1qa	Granulocytes
6.369448163418114e-64	0.9103901778155292	0.727	0.559	1.2614692087649575e-59	Cstb	Granulocytes
8.696188034151099e-64	-0.41505246767764514	0.169	0.279	1.722280040163625e-59	Bin2	Granulocytes
9.754742220411819e-64	-0.43522314193539424	0.67	0.764	1.9319266967525607e-59	Slfn1	Granulocytes
2.2337784573450432e-63	-0.3326124432628109	0.419	0.469	4.423998234771858e-59	Ppp1r18	Granulocytes
6.58120855981037e-63	-0.4617545032361743	0.303	0.461	1.3034083552704439e-58	Ccpg1	Granulocytes
1.1461789649899797e-62	0.32144075158140195	0.735	0.492	2.270007440162655e-58	Sgms2	Granulocytes
2.718268801319604e-62	-0.3987857464141833	0.345	0.446	5.383531361013476e-58	Ppp2r5a	Granulocytes
2.822647245018365e-62	-0.44111188401478396	0.38	0.508	5.5902528687588724e-58	H2afj	Granulocytes
5.415684988014271e-62	-0.5061119966512966	0.156	0.328	1.0725764118762264e-57	C1qb	Granulocytes
7.432750362769374e-62	0.5100707988811828	0.374	0.152	1.4720562093464746e-57	Plgrkt	Granulocytes
8.040381620855413e-62	-0.4255989746679646	0.212	0.339	1.5923975800104146e-57	Pstpip1	Granulocytes
8.967680235506868e-62	0.39073865813702335	0.506	0.263	1.7760490706421352e-57	Irak2	Granulocytes
1.1759615442621304e-61	0.5872389050269538	0.334	0.126	2.328991838411149e-57	Cd177	Granulocytes
1.2763114191264525e-61	-0.4235162098399015	0.223	0.37	2.5277347655799392e-57	Smap2	Granulocytes
2.8089564784886693e-61	-0.49616548438033514	0.44	0.661	5.56313830564681e-57	Fos	Granulocytes
6.239164912712018e-61	0.4152750126504774	0.525	0.281	1.2356666109626152e-56	Eif4a1	Granulocytes
7.041922877633194e-61	0.46567067454236716	0.394	0.169	1.394652825915254e-56	Mafg	Granulocytes
1.2050478169369492e-60	-0.4315631258788304	0.657	0.693	2.3865972014436277e-56	Tgm2	Granulocytes
1.5204999887475996e-60	-0.37629424928414035	0.721	0.791	3.011350227714621e-56	Rpl37a	Granulocytes
1.6815688837595075e-60	-0.3932858003623556	0.559	0.694	3.3303471742857044e-56	Myh9	Granulocytes
1.7663118217260718e-60	-0.4019964043037132	0.427	0.526	3.4981805629284853e-56	Apbb1ip	Granulocytes
2.7723472579038376e-60	-0.5061855943316527	0.111	0.297	5.490633744278551e-56	Jaml	Granulocytes
3.761481358222071e-60	0.37625959347878085	0.359	0.146	7.4496138299588115e-56	Psme2	Granulocytes
4.682837827337848e-60	0.269100529627075	0.883	0.7	9.274360317042609e-56	mt-Atp6	Granulocytes
6.251025433145482e-60	-0.38624175297177543	0.6	0.689	1.2380155870344626e-55	Lyst	Granulocytes
4.30365089410664e-59	-0.488747622836195	0.386	0.492	8.5233805957782e-55	Rps28	Granulocytes
4.769554139161654e-59	0.43197608690274314	0.271	0.083	9.446101972609656e-55	Lipg	Granulocytes
5.248568055927721e-59	-0.2987366153354316	0.401	0.432	1.0394789034764851e-54	Brk1	Granulocytes
7.565130282702677e-59	0.3455850167328509	0.936	0.905	1.4982740524892653e-54	Gapdh	Granulocytes
1.3259308794096027e-58	0.4224666386529915	0.561	0.32	2.626006106670718e-54	Fas	Granulocytes
1.4342858724698947e-58	0.5723335692860306	0.492	0.263	2.8406031704266267e-54	Furin	Granulocytes
2.8805400680683852e-58	-0.408136735800519	0.341	0.473	5.704909604809437e-54	Rabac1	Granulocytes
3.419531829829112e-58	-0.38484737797572866	0.618	0.716	6.772382788976556e-54	Samhd1	Granulocytes
3.9124703393592e-58	0.31908514931727144	0.399	0.182	7.748647507100895e-54	Pomp	Granulocytes
6.052513799269468e-58	-0.356578015944776	0.79	0.867	1.198700357945318e-53	Ctsd	Granulocytes
6.289845494650007e-58	0.55635415095959	0.323	0.121	1.245703900215434e-53	Cybb	Granulocytes
9.113763259217631e-58	-0.3974471389780124	0.181	0.287	1.8049808134880517e-53	Unc93b1	Granulocytes
1.0243696920954642e-57	-0.3817652574754522	0.565	0.652	2.0287641751950667e-53	Fyb	Granulocytes
1.3406160675991606e-57	-0.3661917280367387	0.148	0.258	2.6550901218801375e-53	Cmtm7	Granulocytes
1.3540603607403813e-57	-0.35352421002070833	0.711	0.842	2.6817165444463253e-53	Taldo1	Granulocytes
3.37186787372397e-57	-0.40448479827279327	0.284	0.391	6.677984323910322e-53	Gm34084	Granulocytes
4.2071727001775535e-57	-0.37125879542661155	0.585	0.639	8.332305532701645e-53	Atox1	Granulocytes
4.940127563197453e-57	-0.449293060462965	0.371	0.479	9.783922638912556e-53	Irf7	Granulocytes
7.759838680044679e-57	-0.5066522854106017	0.334	0.463	1.5368360505828487e-52	Igfbp6	Granulocytes
9.61365938856294e-57	0.38100466424192025	0.744	0.516	1.9039852419048902e-52	Pik3ap1	Granulocytes
1.0599915855555396e-56	-0.419867812024205	0.418	0.551	2.099313335192746e-52	Gpx4	Granulocytes
1.6875578064002446e-56	-0.38864459141271096	0.028	0.153	3.342208235575685e-52	Gm19696	Granulocytes
2.216966891282436e-56	-0.3308632054951286	0.61	0.667	4.390702928184864e-52	Lyn	Granulocytes
3.4815038620323385e-56	0.38854712944829384	0.927	0.824	6.895118398755046e-52	Ubb	Granulocytes
3.5729473172624468e-56	-0.44239540732906457	0.138	0.284	7.076222161838276e-52	Rassf3	Granulocytes
5.414335752957942e-56	-0.3962344199068979	0.481	0.631	1.0723091958733204e-51	Sorl1	Granulocytes
5.69558297399853e-56	-0.43111777688634956	0.289	0.424	1.1280102080004088e-51	Cd300a	Granulocytes
6.597183008206683e-56	-0.4288960490823597	0.616	0.783	1.3065720947753336e-51	Lrg1	Granulocytes
7.507015279582935e-56	-0.43965553100488547	0.083	0.247	1.4867643761214004e-51	Pnpla2	Granulocytes
7.646319887164588e-56	0.47952575597889946	0.826	0.664	1.5143536536529466e-51	Plaur	Granulocytes
1.2900053082168194e-55	1.151761229125959	0.382	0.181	2.554855512923411e-51	Spp1	Granulocytes
1.620473624856611e-55	0.41042362244103137	0.297	0.106	3.209348014028518e-51	Fndc3a	Granulocytes
1.7328180666894045e-55	-0.5998364588832861	0.133	0.289	3.4318461810783654e-51	Ifi207	Granulocytes
1.357534916058681e-54	-0.7117973563751105	0.11	0.265	2.688597901254218e-50	Ifit3	Granulocytes
1.4948339155972848e-54	-0.3710389101170495	0.553	0.631	2.9605185698404224e-50	Rpl39	Granulocytes
2.529219904057254e-54	-0.33374061157157653	0.341	0.41	5.009120019985392e-50	Il13ra1	Granulocytes
3.864409159119499e-54	0.2934013346127351	0.357	0.162	7.653462339636168e-50	Spata13	Granulocytes
3.921592795484864e-54	-0.3768260952079754	0.492	0.596	7.766714531457773e-50	Syk	Granulocytes
5.463427872512225e-54	-0.4284184198662321	0.192	0.361	1.0820318901510461e-49	Sirpb1b	Granulocytes
5.572228403594854e-54	-0.32022264411440426	0.86	0.89	1.103579835331961e-49	Ptprc	Granulocytes
6.376962669177558e-54	-0.3245689464117265	0.021	0.132	1.2629574566306155e-49	Col1a1	Granulocytes
6.749777325768636e-54	-0.4297196686819055	0.175	0.34	1.3367933993684783e-49	Ankrd44	Granulocytes
6.919941518827408e-54	0.6065825997835261	0.295	0.107	1.3704944178037681e-49	Cpeb4	Granulocytes
1.7818161698073979e-53	0.35107598910793403	0.963	0.914	3.528886924303551e-49	Lilrb4a	Granulocytes
3.404162144701024e-53	-0.34771595552633444	0.025	0.137	6.741943127580378e-49	Dcn	Granulocytes
3.724923628705027e-53	-0.36407694224719733	0.278	0.366	7.377211246650306e-49	Apobr	Granulocytes
3.9065514196250572e-53	-0.4070196292007482	0.517	0.66	7.736925086567425e-49	D8Ertd738e	Granulocytes
3.950241545287441e-53	0.5038121713381071	0.569	0.35	7.823453380441777e-49	Dstn	Granulocytes
5.6268879132039815e-53	-0.3930596796603779	0.34	0.425	1.1144051512100485e-48	Fabp5	Granulocytes
8.305072153630348e-53	-0.3526978539154145	0.429	0.532	1.6448195400264902e-48	Fam49b	Granulocytes
2.432565825040552e-52	0.6439407953577239	0.461	0.241	4.8176966164928134e-48	Tnf	Granulocytes
4.221929599987126e-52	0.3401468112525837	0.391	0.187	8.361531572774504e-48	Gch1	Granulocytes
7.546575372783419e-52	-0.33552134826934177	0.588	0.677	1.4945992525797562e-47	Gpsm3	Granulocytes
9.04061918077937e-52	0.29597101842744106	0.338	0.148	1.7904946287533542e-47	Relb	Granulocytes
1.658748736164225e-51	-0.43399623171533386	0.604	0.691	3.2851518719732473e-47	Rdh12	Granulocytes
1.819323635686754e-51	0.3809918317810036	0.292	0.109	3.6031704604776165e-47	Slc25a37	Granulocytes
2.0551657038733442e-51	0.25901297055972744	0.363	0.174	4.070255676521158e-47	Clint1	Granulocytes
3.403503339883866e-51	0.3768893675784978	0.557	0.332	6.740638364639997e-47	Casp4	Granulocytes
3.638682388843743e-51	0.41956640152646196	0.797	0.62	7.206410471105033e-47	Cd24a	Granulocytes
5.040605102333348e-51	-0.31065381490473754	0.31	0.37	9.982918405171195e-47	Tomm7	Granulocytes
1.0404815110217711e-50	0.7604179204963212	0.257	0.086	2.0606736325786178e-46	Cxcl10	Granulocytes
1.523377407690973e-50	-0.3966667019784481	0.164	0.302	3.017048955931972e-46	Arhgap45	Granulocytes
2.3159407468617055e-50	0.31627248467150904	0.493	0.277	4.586720649159608e-46	Zc3h12a	Granulocytes
3.556817768949964e-50	0.5605389366279604	0.262	0.09	7.044277591405404e-46	F10	Granulocytes
4.385971463607599e-50	-0.34713447663624786	0.356	0.452	8.686416483674849e-46	Anp32a	Granulocytes
5.713208586691001e-50	-0.4730838077045759	0.233	0.392	1.1315009605941528e-45	Fgl2	Granulocytes
6.913796680465803e-50	-0.556935570800558	0.226	0.386	1.3692774325662522e-45	Slfn5	Granulocytes
7.352205807838249e-50	0.353195424074509	0.659	0.436	1.4561043602423652e-45	Slc3a2	Granulocytes
9.754851718638427e-50	-0.2905476854964467	0.433	0.487	1.9319483828763405e-45	Shisa5	Granulocytes
1.63582111206216e-49	-0.3427500247776094	0.484	0.553	3.2397437124391075e-45	Calm2	Granulocytes
1.6479671901268448e-49	-0.3974711048763942	0.187	0.314	3.2637990200462164e-45	Ppp3ca	Granulocytes
1.870835044943257e-49	0.28817258644081023	0.475	0.265	3.70518880651012e-45	Nfkb2	Granulocytes
1.9538493676885993e-49	-0.38332182957603567	0.405	0.543	3.8695986727072706e-45	Ankrd11	Granulocytes
2.2564876413151526e-49	-0.27259845753513745	0.437	0.451	4.4689737736246596e-45	Ccdc12	Granulocytes
2.990773478797463e-49	-0.27290131688815045	0.945	0.957	5.923226874758375e-45	Msrb1	Granulocytes
5.55379887609321e-49	-0.29314424333611244	0.826	0.907	1.0999298674102602e-44	Gnai2	Granulocytes
7.11847192225493e-49	-0.39204379187843674	0.228	0.307	1.4098133642025888e-44	Wac	Granulocytes
9.370509164122122e-49	-0.4467025817882043	0.202	0.353	1.8558293399543863e-44	Jchain	Granulocytes
9.863868226039284e-49	0.36483687501358686	0.697	0.481	1.9535391021670802e-44	Riok3	Granulocytes
1.1281245015630741e-48	-0.32009205202486635	0.343	0.4	2.2342505753456683e-44	Pira2	Granulocytes
1.75341832309967e-48	0.3743099472992721	0.198	0.051	3.4726449888988967e-44	Abcc1	Granulocytes
1.9630854582779132e-48	-0.35510353325319133	0.293	0.378	3.887890750119407e-44	Irf2	Granulocytes
2.0329368743843864e-48	-0.32910157369089665	0.512	0.579	4.026231479718277e-44	Tsc22d4	Granulocytes
2.3420349705421534e-48	0.343793697681766	0.186	0.046	4.638400259158735e-44	Tpbpb	Granulocytes
2.9937663389659146e-48	0.29000967426577723	0.339	0.154	5.929154234321994e-44	Optn	Granulocytes
3.817692441533511e-48	-0.2812587748547206	0.772	0.792	7.560939880457118e-44	Cox8a	Granulocytes
4.9279385796784325e-48	-0.3645828114511529	0.307	0.429	9.759782357053136e-44	Atg3	Granulocytes
5.299848695098082e-48	-0.35641006021295973	0.051	0.163	1.049635034064175e-43	Smim4	Granulocytes
6.427830750744861e-48	0.3151903634424604	0.246	0.085	1.2730318801850197e-43	Egln3	Granulocytes
8.612752770841324e-48	-0.292828988962489	0.419	0.457	1.7057556862651242e-43	Rnasek	Granulocytes
9.014261959780219e-48	-0.3098898587142045	0.741	0.764	1.7852745811344724e-43	Lamp2	Granulocytes
1.0187969279936047e-47	-0.37961292719590084	0.187	0.291	2.017727315891334e-43	Drap1	Granulocytes
1.2855047327929422e-47	-0.3757477571626435	0.299	0.421	2.545942123296422e-43	Dhrs7	Granulocytes
1.5812040317695787e-47	-0.28616670901324914	0.753	0.799	3.1315745849196505e-43	Rpl17	Granulocytes
2.223242808462687e-47	0.3788466601904814	0.374	0.179	4.403132382160352e-43	Mapk6	Granulocytes
2.300648981033562e-47	-0.33020125824044394	0.202	0.283	4.5564353069369696e-43	Rasgrp4	Granulocytes
3.240799168739399e-47	-0.38137964948364456	0.496	0.623	6.41840275368838e-43	Nudt4	Granulocytes
3.4999535880383763e-47	-0.34221624700495046	0.191	0.288	6.931658081110005e-43	Unc119	Granulocytes
1.3717305664964768e-46	-0.37557895921541484	0.402	0.513	2.7167123869462724e-42	Oasl2	Granulocytes
1.4690311700029499e-46	-0.3001279167866213	0.618	0.647	2.9094162321908426e-42	Rps21	Granulocytes
1.9291153817566556e-46	-0.29256396901250864	0.19	0.256	3.8206130135690564e-42	Fuca1	Granulocytes
2.6497660113645918e-46	0.42468176447219896	0.685	0.489	5.247861585507574e-42	Cd47	Granulocytes
2.745354573367949e-46	-0.3101624982328245	0.366	0.438	5.437174732555223e-42	Syf2	Granulocytes
3.1478952130877367e-46	0.2633595344461491	0.547	0.338	6.234406469520263e-42	Sept7	Granulocytes
3.9847875548990884e-46	0.3298521527665681	0.537	0.326	7.891871752477645e-42	Slc11a1	Granulocytes
4.295596112438019e-46	-0.27428945271774136	0.246	0.288	8.507428100683497e-42	Ndufa3	Granulocytes
5.009047751663913e-46	-0.2890025045182074	0.361	0.417	9.92041907217038e-42	H2-T23	Granulocytes
5.52655301059042e-46	-0.372890748549751	0.095	0.215	1.0945338237474326e-41	Sfxn5	Granulocytes
9.794489985939977e-46	-0.3511289738938068	0.032	0.135	1.9397987417154124e-41	Gpx3	Granulocytes
1.0620548148871514e-45	-0.2799922617693299	0.328	0.362	2.1033995608840034e-41	Oas3	Granulocytes
1.0759883635543902e-45	-0.3555233741193433	0.102	0.223	2.1309949540194698e-41	Tmem71	Granulocytes
1.5255078885314712e-45	0.3230729912445209	0.232	0.078	3.0212683732365785e-41	Ube2f	Granulocytes
3.135436260198362e-45	-0.27693146490259274	0.252	0.31	6.209731513322856e-41	Tcn2	Granulocytes
5.2219568227204415e-45	0.30670474544681015	0.534	0.325	1.0342085487397834e-40	Tarm1	Granulocytes
6.346110495034973e-45	-0.26315951966945916	0.451	0.479	1.2568471835416763e-40	Serinc3	Granulocytes
6.839975320237718e-45	-0.4091820627647209	0.108	0.239	1.3546571121730801e-40	Pf4	Granulocytes
7.766742090034666e-45	0.26798280199542046	0.318	0.151	1.5382032709313656e-40	Olr1	Granulocytes
1.2382733472938692e-44	-0.32246276107862604	0.269	0.34	2.452400364315508e-40	Itgal	Granulocytes
1.7774662783063895e-44	0.27390035364127974	0.17	0.042	3.5202719641858045e-40	B4galt5	Granulocytes
2.1992052850082676e-44	-0.3163372144204315	0.481	0.573	4.355526066958874e-40	Ucp2	Granulocytes
2.409114782175259e-44	-0.4997525248910083	0.105	0.244	4.771251826098101e-40	Rgs2	Granulocytes
2.4857368266670856e-44	-0.3962500228270075	0.213	0.326	4.923001785214163e-40	Plekho2	Granulocytes
3.7860310867113473e-44	0.2799189815640807	0.307	0.137	7.498234567231824e-40	Tmem38b	Granulocytes
3.8688826338799553e-44	0.2976763353884073	0.204	0.061	7.662322056399251e-40	6530402F18Rik	Granulocytes
4.291205889100643e-44	-0.33554383748712624	0.562	0.636	8.498733263363823e-40	Trib1	Granulocytes
4.769173626198423e-44	-0.33833475080339814	0.099	0.214	9.445348366685978e-40	Tmem154	Granulocytes
5.081053379435218e-44	-0.32087148737219184	0.21	0.289	1.006302621797145e-39	Fam129a	Granulocytes
6.266567034554334e-44	-0.3012703190546737	0.611	0.693	1.2410936011934858e-39	Emilin2	Granulocytes
7.314407353252791e-44	-0.2555365099477096	0.456	0.487	1.4486183763117152e-39	Fgr	Granulocytes
1.2922276501025653e-43	-0.2768572371397657	0.227	0.282	2.5592568610281306e-39	Atp6ap1	Granulocytes
1.6534225173023894e-43	-0.30768791260084605	0.415	0.486	3.2746032955173824e-39	AB124611	Granulocytes
2.071089677040326e-43	0.32024056892056085	0.331	0.154	4.1017931053783654e-39	Sirt2	Granulocytes
2.2439651444680826e-43	0.3788481147520826	0.48	0.277	4.4441729686190376e-39	Ero1l	Granulocytes
2.2568312138653006e-43	-0.3366977517169468	0.271	0.366	4.469654219060228e-39	Fcgr4	Granulocytes
2.2610119500659866e-43	-0.44615456349770977	0.664	0.775	4.477934167105686e-39	Ptgs2	Granulocytes
2.509193017035638e-43	-0.3127987357395903	0.758	0.806	4.969456770239081e-39	Ndel1	Granulocytes
3.483323228532653e-43	0.3842628839501308	0.324	0.146	6.89872165410892e-39	Ebi3	Granulocytes
3.986430223315609e-43	-0.3140956832123799	0.275	0.355	7.895125057276564e-39	Sema4a	Granulocytes
4.105203455421554e-43	0.3283785111915365	0.388	0.199	8.130355443462388e-39	Sf3b6	Granulocytes
6.2680825437808884e-43	0.3197150291500077	0.898	0.804	1.2413937477958049e-38	Cd53	Granulocytes
7.1567874535957076e-43	-0.2716226818584515	0.248	0.3	1.41740175518463e-38	Dennd5a	Granulocytes
9.358249656509498e-43	-0.3273788623105376	0.184	0.277	1.853401344471706e-38	Wipf1	Granulocytes
1.2425374830345818e-42	-0.2507263534062747	0.633	0.667	2.4608454851499894e-38	Ube2b	Granulocytes
2.8457421473910128e-42	-0.28003966183602946	0.477	0.532	5.635992322907901e-38	Pten	Granulocytes
2.943515200310555e-42	-0.2576976630950789	0.439	0.474	5.829631854215055e-38	Cox6b1	Granulocytes
4.4121579921117336e-42	-0.37714915212512745	0.071	0.189	8.738278903377288e-38	C1qc	Granulocytes
5.0623428425538146e-42	0.2555803086804618	0.613	0.412	1.002596999967783e-37	Vps4b	Granulocytes
8.805270590647038e-42	-0.3801532822686992	0.123	0.238	1.7438838404776458e-37	Lgals1	Granulocytes
9.056275478365319e-42	-0.27293896419404645	0.136	0.2	1.7935953584902514e-37	Hsd17b11	Granulocytes
1.0913984123348257e-41	-0.3486950882767623	0.097	0.186	2.161514555629122e-37	E530011L22Rik	Granulocytes
1.103778150847889e-41	0.5449799844898291	0.765	0.634	2.186032627754244e-37	Marcksl1	Granulocytes
2.0587416802383287e-41	0.25160457159026994	0.386	0.208	4.07733789771201e-37	Chic2	Granulocytes
2.0773399672685391e-41	-0.2762478841234509	0.371	0.427	4.1141718051753415e-37	Cmip	Granulocytes
2.3696888217558804e-41	-0.2867067640029546	0.387	0.453	4.693168711487521e-37	Hcst	Granulocytes
2.548542113027022e-41	0.39396099355428027	0.411	0.222	5.047387654850017e-37	Malt1	Granulocytes
3.7778367549503373e-41	0.3465936333659878	0.639	0.44	7.482005693179143e-37	Glrx	Granulocytes
4.779301370813285e-41	-0.43174818242093904	0.173	0.305	9.465406364895711e-37	Cd300c2	Granulocytes
6.114966751721561e-41	-0.27112508437406646	0.862	0.895	1.2110691651784552e-36	Gng5	Granulocytes
1.1114828645056532e-40	0.33081571916533714	0.26	0.105	2.201291813153446e-36	Syne1	Granulocytes
1.2678553394588762e-40	-0.3101409939980493	0.282	0.364	2.5109874997983042e-36	Ogt	Granulocytes
1.507246200632894e-40	0.2592750286177739	0.251	0.103	2.9851011003534464e-36	Arhgef3	Granulocytes
2.004243421134607e-40	-0.2973337001846157	0.567	0.655	3.9694040955570886e-36	Fosl2	Granulocytes
3.973427417216421e-40	-0.2725069821452849	0.297	0.323	7.869372999797123e-36	Rpl31	Granulocytes
6.799596829804527e-40	-0.3195310224790645	0.237	0.334	1.3466601521427865e-35	Tmem59	Granulocytes
7.974822843744106e-40	0.3168135606589302	0.899	0.855	1.5794136642035202e-35	Cyba	Granulocytes
9.486572256041902e-40	0.3040727189853134	0.238	0.092	1.8788156353090988e-35	Gpr84	Granulocytes
1.6284707065842034e-39	-0.2981134085179471	0.367	0.427	3.225186234390015e-35	Cdkn1b	Granulocytes
1.67214217735311e-39	0.33667105411710496	0.614	0.416	3.3116775822478346e-35	Slc9a3r1	Granulocytes
2.0459826022464975e-39	0.2641013874725931	0.298	0.138	4.052068543749188e-35	Rnf19a	Granulocytes
2.0931530257224847e-39	-0.3070284774512384	0.086	0.162	4.145489567443381e-35	Sft2d2	Granulocytes
3.621478467656737e-39	0.2538628390098542	0.437	0.257	7.172338105194169e-35	Lrrfip2	Granulocytes
5.7044731853667687e-39	0.2864095075921524	0.328	0.162	1.1297709143618884e-34	Kmt5a	Granulocytes
7.446747958060636e-39	0.27171359162283987	0.345	0.176	1.474828433093909e-34	Hsd11b1	Granulocytes
7.909241577912852e-39	-0.32529770989675955	0.295	0.396	1.5664252945056402e-34	Per1	Granulocytes
8.775932367124448e-39	-0.29813812055753386	0.253	0.32	1.738073405308997e-34	Tlr13	Granulocytes
9.729527656595548e-39	-0.2595705683557804	0.326	0.359	1.926932952388748e-34	Arhgap30	Granulocytes
1.011674361728219e-38	-0.3064852960894249	0.338	0.389	2.003621073402738e-34	Atp5md	Granulocytes
1.0400405351860232e-38	0.3303961416927031	0.132	0.026	2.0598002799359192e-34	Cldn1	Granulocytes
1.2946617232549435e-38	0.2547230570575394	0.322	0.158	2.5640775429064157e-34	Fosl1	Granulocytes
1.6367063099930636e-38	0.27231350564747403	0.257	0.108	3.2414968469412625e-34	A530032D15Rik	Granulocytes
2.0256134594862444e-38	-0.2671605363919499	0.324	0.393	4.011727456512507e-34	Ppp1ca	Granulocytes
3.1132105492691295e-38	-0.3855129140206166	0.418	0.575	6.165713492827511e-34	Ifi204	Granulocytes
3.2272061830185396e-38	-0.29547846700191016	0.815	0.86	6.391481845468218e-34	Slc16a3	Granulocytes
3.6772315466847423e-38	-0.328341366622363	0.096	0.2	7.282757078209132e-34	Phf21a	Granulocytes
4.2207225729728003e-38	-0.30221406661014383	0.276	0.355	8.359141055772631e-34	Arrb2	Granulocytes
5.713443459148341e-38	-0.3479238518735641	0.127	0.244	1.1315474770843289e-33	Ccl5	Granulocytes
8.478555819471041e-38	-0.32303373882056013	0.078	0.191	1.6791779800462397e-33	Pfkfb4	Granulocytes
8.592920710969621e-38	-2.244217518033602	0.057	0.165	1.7018279468075335e-33	Hbb-bs	Granulocytes
8.710749872999506e-38	-0.2800720171015355	0.266	0.319	1.725164012347552e-33	Mier1	Granulocytes
1.0072735271356125e-37	-0.3305928589311746	0.458	0.571	1.9949052204920805e-33	Csrnp1	Granulocytes
1.2643515600129404e-37	-0.29177862358780304	0.192	0.268	2.5040482646056284e-33	Mknk2	Granulocytes
1.3548777146113564e-37	-0.28859536510077066	0.355	0.424	2.6833353137877915e-33	Hnrnpc	Granulocytes
1.4201465585131372e-37	-0.33566922786847214	0.185	0.28	2.812600259135268e-33	Xylt1	Granulocytes
1.8800356947862542e-37	-0.3118314185272344	0.443	0.552	3.723410693524177e-33	Klf3	Granulocytes
2.5732609185372332e-37	-0.2992684926343777	0.218	0.29	5.09634324916299e-33	Mob1a	Granulocytes
2.58129597313636e-37	-0.41686752567965	0.351	0.445	5.1122566747965616e-33	Txnip	Granulocytes
2.946369053083375e-37	-0.3475792097517788	0.126	0.247	5.835283909631625e-33	1600010M07Rik	Granulocytes
3.2446265056904673e-37	0.3081470862271607	0.699	0.511	6.42598279451997e-33	Rab11fip1	Granulocytes
3.4128823173792977e-37	-0.3326903754789938	0.475	0.557	6.759213429569698e-33	Psap	Granulocytes
3.763339781769681e-37	0.28625481102080785	0.709	0.525	7.453294437794852e-33	App	Granulocytes
4.705634901889379e-37	0.38022565193059404	0.179	0.055	9.319509923191914e-33	Nos2	Granulocytes
5.3323140342160765e-37	-0.2547710940064649	0.481	0.498	1.056064794476494e-32	Retreg1	Granulocytes
1.0691140918445105e-36	0.30594423003000637	0.372	0.201	2.117380458898053e-32	Alas1	Granulocytes
1.101354437039733e-36	-0.2522726293116669	0.177	0.225	2.1812324625571912e-32	Tmem14c	Granulocytes
1.5744040618634775e-36	-0.25953315260662135	0.709	0.72	3.118107244520617e-32	Rplp1	Granulocytes
1.726580070323521e-36	0.288181436417538	0.396	0.221	3.4194918292757335e-32	Qsox1	Granulocytes
1.791631680354434e-36	-0.26192911445498734	0.519	0.544	3.5483265429419566e-32	Trim30a	Granulocytes
2.2881337106775424e-36	-0.2901030369017336	0.133	0.204	4.5316488139968726e-32	1600014C10Rik	Granulocytes
2.4475558979755658e-36	-0.2932878727880896	0.134	0.213	4.847384455940608e-32	Rassf5	Granulocytes
2.737262756668908e-36	0.26568089885647117	0.548	0.359	5.421148889582772e-32	Capg	Granulocytes
3.0001142090184537e-36	-0.2609278876886705	0.532	0.57	5.941726190961047e-32	Rpl27	Granulocytes
3.1047863450391014e-36	-0.27442319903438017	0.132	0.196	6.14902935634994e-32	Cr1l	Granulocytes
3.623240680565272e-36	-0.3304528813618548	0.454	0.525	7.175828167859522e-32	Chd7	Granulocytes
3.659589252007369e-36	-0.27525638567862376	0.389	0.443	7.247816513600594e-32	Fam32a	Granulocytes
3.8458993372127474e-36	-0.37397664547295195	0.383	0.487	7.616803637349847e-32	Tsc22d3	Granulocytes
5.2057924019902066e-36	-0.3205457652124418	0.216	0.305	1.0310071852141603e-31	Il17ra	Granulocytes
6.406268685877694e-36	-0.26179348167641386	0.173	0.222	1.2687615132380772e-31	Micos10	Granulocytes
8.775443113818043e-36	-0.42275916240607536	0.3	0.434	1.7379765086916634e-31	Egr1	Granulocytes
1.4787992874884852e-35	0.6061388014301465	0.575	0.399	2.928761988870945e-31	Sqstm1	Granulocytes
1.506514896729237e-35	0.28713803540048377	0.138	0.032	2.983652752972254e-31	Gas7	Granulocytes
1.615631860490692e-35	-0.2663551141619115	0.159	0.229	3.1997588997018154e-31	Abtb1	Granulocytes
2.010512039270807e-35	0.4090765629670512	0.773	0.627	3.981819093775833e-31	Atp6v1e1	Granulocytes
3.350335305783968e-35	-0.26534815133724254	0.374	0.427	6.635339073105149e-31	Ncor1	Granulocytes
5.729684452184526e-35	0.28454709906213704	0.398	0.228	1.1347640057551453e-30	Erbin	Granulocytes
5.768837239173957e-35	-0.2540523689137674	0.194	0.247	1.1425182152184021e-30	Mtpn	Granulocytes
6.38269755208768e-35	-0.2513794469167724	0.417	0.427	1.264093250190965e-30	Rps15	Granulocytes
6.509038859164507e-35	-0.3078798261719247	0.189	0.281	1.2891151460575308e-30	Pag1	Granulocytes
7.013148440997486e-35	-0.27828291258061233	0.518	0.599	1.3889540487395522e-30	Pygl	Granulocytes
7.413686509309978e-35	-0.3082665147817033	0.25	0.337	1.4682806131688411e-30	Pbxip1	Granulocytes
8.427986615610323e-35	0.49866829191038065	0.953	0.89	1.6691627492216243e-30	Slpi	Granulocytes
1.1359071395850562e-34	-0.2855853058922292	0.069	0.15	2.249664089948204e-30	Atp1a3	Granulocytes
1.137252722399053e-34	-0.325320567106161	0.059	0.152	2.2523290167113247e-30	Ly6a	Granulocytes
1.3017713209371011e-34	-0.25657893791460346	0.137	0.188	2.5781581011159287e-30	Scarb2	Granulocytes
1.3269819224070428e-34	-0.32611186686847504	0.222	0.287	2.6280876973271483e-30	Rps17	Granulocytes
1.449315872552114e-34	-0.2562169341572371	0.519	0.578	2.870370085589462e-30	Rpl13a	Granulocytes
1.491120168396137e-34	-0.30096859823410893	0.142	0.225	2.9531634935085494e-30	Pkn1	Granulocytes
1.890065223411112e-34	0.375888695432125	0.761	0.615	3.743274174965707e-30	Fpr1	Granulocytes
2.6451982645463177e-34	-0.25355563372491324	0.237	0.293	5.238815162933982e-30	Cmtm6	Granulocytes
2.736210777470516e-34	-0.3305353165438089	0.08	0.184	5.4190654447803565e-30	Ctsa	Granulocytes
4.11186648313442e-34	0.38823216853498066	0.389	0.218	8.143551569847719e-30	Map3k8	Granulocytes
5.4412698282744845e-34	0.259554792485728	0.293	0.148	1.0776434894897616e-29	Hk2	Granulocytes
5.757774324078878e-34	0.48451547349246504	0.292	0.139	1.1403272048838218e-29	Gclm	Granulocytes
5.953845455501585e-34	-0.2531781836513297	0.206	0.261	1.179159092462089e-29	Lilra6	Granulocytes
6.7845702756327675e-34	-0.3314313650198949	0.082	0.192	1.3436841430890697e-29	Sirpb1c	Granulocytes
7.079319306704369e-34	0.6872398060001568	0.818	0.76	1.4020591886928003e-29	Gadd45b	Granulocytes
7.557202324224674e-34	-0.26086523568560704	0.088	0.156	1.4967039203126967e-29	Ttyh3	Granulocytes
1.6985123192581958e-33	0.5443271461737721	0.357	0.2	3.363903648290857e-29	Pfkfb3	Granulocytes
2.5242661381512448e-33	-0.27054214351899575	0.258	0.311	4.9993090866085405e-29	Ltb4r1	Granulocytes
2.848834864605312e-33	-0.2643047471759601	0.308	0.367	5.64211744935082e-29	Cdc42se1	Granulocytes
2.8888655666096017e-33	0.290767639729295	0.453	0.279	5.721398254670317e-29	Pfkp	Granulocytes
3.2948956646510054e-33	-0.3354934712984332	0.308	0.361	6.525540863841316e-29	Rpl36	Granulocytes
3.5929896289547086e-33	-0.2615823386077607	0.181	0.239	7.1159159601448e-29	Klhl2	Granulocytes
3.689580198065068e-33	-0.26196225633190684	0.47	0.513	7.307213582267867e-29	Ddx3x	Granulocytes
5.015297608947087e-33	-0.3422672334982353	0.167	0.256	9.932796914519706e-29	Arid4a	Granulocytes
1.0002262008360738e-32	-0.3117636106801259	0.115	0.217	1.980947990755844e-28	Ttc7	Granulocytes
1.0227935848275821e-32	-0.2864646618436857	0.081	0.165	2.025642694751026e-28	Fgd4	Granulocytes
1.300411477344751e-32	-0.3055139815454215	0.144	0.22	2.5754649308812796e-28	Bst2	Granulocytes
2.0911485138433927e-32	-0.2671632418873773	0.279	0.321	4.141519631666839e-28	Zfp106	Granulocytes
2.3828997749356869e-32	0.3062401518025498	0.161	0.05	4.7193330042601275e-28	Clec12a	Granulocytes
3.031033360636084e-32	0.28436725268430907	0.708	0.535	6.002961570739764e-28	Rel	Granulocytes
3.8096481296757775e-32	-0.2711927717400142	0.939	0.947	7.545008120822877e-28	Ifitm3	Granulocytes
4.2433805541878734e-32	-0.38458471087523605	0.279	0.382	8.404015187569084e-28	Ptma	Granulocytes
4.470014461327165e-32	0.29129459354115483	0.716	0.545	8.85286364065845e-28	Hspa5	Granulocytes
7.557596720967501e-32	0.38125660335508904	0.561	0.383	1.4967820305876136e-27	Txnrd1	Granulocytes
7.92504573692934e-32	-0.2589062502528019	0.603	0.667	1.5695553081988559e-27	Ncf2	Granulocytes
8.524864858914484e-32	-0.2984319140003221	0.223	0.318	1.6883494853080137e-27	Tnrc6b	Granulocytes
1.6511344429989471e-31	-0.2904506709939261	0.061	0.147	3.270071764359415e-27	Rasa3	Granulocytes
2.027749481794874e-31	-0.2590181217877999	0.23	0.295	4.0159578486947485e-27	Ptpn18	Granulocytes
2.1091156761403066e-31	0.4991230954072787	0.608	0.461	4.1771035965958775e-27	Ctsz	Granulocytes
2.1109744900624613e-31	-0.27667423650164635	0.14	0.219	4.180784977568705e-27	Kmt2c	Granulocytes
2.491628505458939e-31	-0.3206167792339326	0.17	0.26	4.9346702550614286e-27	Rin3	Granulocytes
3.1011863744487294e-31	-0.27284308905141186	0.332	0.375	6.141899614595709e-27	Zc3hav1	Granulocytes
3.2212708058666068e-31	-0.31034867981919445	0.154	0.245	6.379726831018815e-27	Ptk2b	Granulocytes
4.000340987291346e-31	-0.26757181260853535	0.324	0.389	7.922675325330511e-27	Gpcpd1	Granulocytes
8.812180138349013e-31	-0.2805843160007074	0.14	0.212	1.745252276400022e-26	Hipk1	Granulocytes
1.0803426590643521e-30	-0.2588627009627836	0.096	0.163	2.1396186362769495e-26	Ptms	Granulocytes
1.1062435665388324e-30	-0.2687923005405224	0.07	0.165	2.1909153835301576e-26	Iglc1	Granulocytes
1.202459106315293e-30	0.33205187966804073	0.602	0.427	2.3814702600574377e-26	Tpi1	Granulocytes
1.2977906069088346e-30	-0.2793545544555492	0.203	0.273	2.570274296982947e-26	Med13l	Granulocytes
1.918022149673499e-30	-0.27338954411599303	0.514	0.572	3.798642867428364e-26	Pilra	Granulocytes
2.3305138068222224e-30	-0.25907572768171583	0.081	0.156	4.6155825944114114e-26	6430548M08Rik	Granulocytes
2.826319573112989e-30	-0.2681369941328604	0.595	0.694	5.597525914550275e-26	Cotl1	Granulocytes
4.347804247839683e-30	-0.28279006471062573	0.138	0.233	8.610826312846492e-26	Erp29	Granulocytes
7.663368046169669e-30	0.5592588114622106	0.726	0.599	1.517730041543903e-25	Il1f9	Granulocytes
1.2065172969857158e-29	-0.3352761814354042	0.121	0.236	2.38950750668021e-25	Tspan13	Granulocytes
1.656217245390477e-29	0.26850294508500894	0.452	0.291	3.28013825449584e-25	Gna13	Granulocytes
2.634648775358755e-29	-0.3363213295077295	0.17	0.296	5.217921899598014e-25	Nisch	Granulocytes
2.731486107172862e-29	0.3623827630676546	0.916	0.86	5.409708235255853e-25	Atp6v0c	Granulocytes
4.060588531603041e-29	-0.3148975074313585	0.102	0.185	8.041995586839822e-25	Hist1h4i	Granulocytes
4.191059181858466e-29	0.37995944897457945	0.861	0.761	8.300392709670692e-25	Ubc	Granulocytes
6.850156659544909e-29	-0.2746395975571154	0.057	0.141	1.3566735264228693e-24	Gcnt1	Granulocytes
9.054455708785971e-29	-0.2676037476416969	0.232	0.29	1.7932349531250613e-24	Itpkb	Granulocytes
9.329547037960276e-29	-0.26796211434250844	0.037	0.121	1.847716790868033e-24	Elp1	Granulocytes
1.0286313402142968e-28	-0.3161648743153209	0.082	0.172	2.037204369294415e-24	Rps27l	Granulocytes
1.3423105072993276e-28	-0.2705780653984123	0.193	0.266	2.658445959706318e-24	Ppt1	Granulocytes
1.3738615636759432e-28	-0.2585846082497242	0.403	0.467	2.7209328268602054e-24	Selenon	Granulocytes
2.605883752964382e-28	-0.27978879834179116	0.174	0.246	5.1609527727459585e-24	Sik1	Granulocytes
2.9185467652006497e-28	-0.28284985241400323	0.148	0.216	5.780181868479887e-24	Dapp1	Granulocytes
3.342360145200042e-28	0.28110560223529674	0.218	0.096	6.619544267568683e-24	Denr	Granulocytes
3.6160839625694297e-28	-0.29447681011617544	0.33	0.426	7.161654287868755e-24	Lbr	Granulocytes
3.698390379645545e-28	0.2763693558247651	0.884	0.786	7.324662146888002e-24	Ehd1	Granulocytes
4.0362081132225183e-28	-0.2592321897952583	0.216	0.265	7.993710168237198e-24	Crispld2	Granulocytes
7.458101840275753e-28	-0.29039297748983195	0.208	0.283	1.477077069466613e-23	Clec2d	Granulocytes
1.4466784235393276e-27	0.26167463135339697	0.148	0.049	2.865146617819638e-23	Fmnl2	Granulocytes
1.5758872203064642e-27	0.42489217129392354	0.783	0.643	3.1210446398169523e-23	Hcar2	Granulocytes
1.7677116425587455e-27	-0.3941890673570689	0.089	0.181	3.500952908087595e-23	Gngt2	Granulocytes
2.684427493056928e-27	0.25269860832656843	0.33	0.189	5.316508649999246e-23	Pts	Granulocytes
2.830353179675627e-27	-0.2706087258289503	0.131	0.191	5.605514472347579e-23	Atpif1	Granulocytes
3.264048061991245e-27	-0.2599890498649218	0.22	0.276	6.464447186773661e-23	Calr	Granulocytes
4.361492518363328e-27	-0.26823969527585123	0.24	0.32	8.637935932618572e-23	Pbx1	Granulocytes
6.244382980369385e-27	-0.2530324388355789	0.26	0.332	1.2367000492621568e-22	Xdh	Granulocytes
6.338455042799397e-27	-0.25508359649064855	0.121	0.205	1.2553310212264205e-22	Prex1	Granulocytes
9.652404726726964e-27	-0.26079659420472934	0.102	0.18	1.9116587561282752e-22	Mia2	Granulocytes
1.4725450264581515e-26	0.2869101178389873	0.194	0.081	2.916375424900369e-22	Slco3a1	Granulocytes
7.41417393377479e-26	0.25439889070357646	0.32	0.184	1.4683771475840973e-21	Sgpl1	Granulocytes
1.2233345702684038e-25	0.25177833627168833	0.782	0.676	2.4228141164165736e-21	Tpm3	Granulocytes
1.7367356954033774e-25	0.2735393339818323	0.364	0.219	3.4396050447463886e-21	Rybp	Granulocytes
2.712729604005485e-25	-0.2553352586075375	0.221	0.296	5.372560980732863e-21	Braf	Granulocytes
3.0962496606376464e-25	-0.3040330727599645	0.415	0.374	6.132122452892859e-21	Ly6c2	Granulocytes
4.8043605153258035e-25	0.46088836886709794	0.69	0.563	9.515036000602754e-21	Ezr	Granulocytes
1.5036090722045934e-24	0.34820862206135916	0.359	0.217	2.9778977675011974e-20	Parp14	Granulocytes
3.36365548443947e-24	-0.288748910353923	0.186	0.247	6.66171968693237e-20	Ltb	Granulocytes
4.35724751312584e-24	-0.46440208396928295	0.297	0.362	8.629528699745726e-20	Prap1	Granulocytes
1.2120441388472852e-23	0.47626709427826386	0.62	0.576	2.4004534169870486e-19	Ifitm6	Granulocytes
1.6665941117175328e-23	0.33075945435587184	0.714	0.58	3.300689638256574e-19	Ninj1	Granulocytes
2.0484578504206053e-23	-0.3225853250611084	0.051	0.119	4.056970772758009e-19	Ifit3b	Granulocytes
2.3152206484395038e-23	0.2874985051558463	0.633	0.483	4.585294494234437e-19	Tnfrsf1b	Granulocytes
3.315075991571703e-23	-0.28220665463438177	0.459	0.53	6.565508001307758e-19	Kctd12	Granulocytes
3.9661725429525295e-23	0.2822154278104726	0.294	0.168	7.855004721317485e-19	Plk2	Granulocytes
4.4413227814447547e-23	-0.26481431008185813	0.114	0.181	8.796039768651337e-19	Il6ra	Granulocytes
4.8824883388136066e-23	-0.28869222707814285	0.162	0.24	9.669768155020348e-19	Ccl2	Granulocytes
1.3319424286540228e-22	-0.3934601422838324	0.421	0.424	2.637911979949292e-18	Stfa2l1	Granulocytes
6.526730334419402e-22	-0.35503479473457866	0.243	0.337	1.2926189427317625e-17	Hist1h1c	Granulocytes
8.378840463506692e-22	-0.2768705570004768	0.252	0.331	1.6594293537975003e-17	Ddit3	Granulocytes
1.3320803403833349e-21	0.32867706306217753	0.185	0.085	2.6381851141291947e-17	Chka	Granulocytes
1.405084662214355e-21	0.4889563905070129	0.78	0.674	2.78277017351553e-17	Cxcl3	Granulocytes
2.0614203756825735e-21	0.2563150144298513	0.52	0.375	4.0826430540393365e-17	Bsg	Granulocytes
6.230766018731275e-21	0.25043691426589443	0.837	0.723	1.234003210009729e-16	Ier5	Granulocytes
2.0038431723797112e-20	0.31057909698622826	0.214	0.108	3.968611402898018e-16	Sephs2	Granulocytes
8.80198202796557e-20	-0.25590116140338537	0.053	0.109	1.743232540638581e-15	Ctsq	Granulocytes
1.4058279869474834e-19	-0.2613977285071261	0.176	0.244	2.784242328149491e-15	Fam111a	Granulocytes
1.4177447231926196e-19	0.30425437966024993	0.851	0.765	2.807843424282983e-15	Rab7	Granulocytes
4.609167982413287e-19	-0.2632618776455441	0.044	0.103	9.128457189169515e-15	Gm34455	Granulocytes
1.75706137603834e-17	0.25782616100416167	0.26	0.154	3.479860055243932e-13	Rhob	Granulocytes
1.8136783946220016e-16	-0.271275512010247	0.094	0.156	3.5919900605488744e-12	Cdc42ep3	Granulocytes
3.8411672346246306e-15	0.32799450512547335	0.762	0.664	7.60743170817408e-11	Klf2	Granulocytes
5.3500756439881774e-14	0.284574396999131	0.465	0.35	1.0595824812918585e-9	Gm20186	Granulocytes
5.186466569424599e-13	0.6085140013976378	0.059	0.122	1.0271797040745419e-8	Hspa1a	Granulocytes
7.719815655497582e-13	0.25789468098556856	0.396	0.29	1.528909490571296e-8	Ftl1-ps1	Granulocytes
1.0427978260137144e-12	9.747897156858754e-5	0.177	0.138	2.0652610944201613e-8	Vps35	Granulocytes
1.5442966477958384e-12	0.2878289017290834	0.764	0.682	3.058479510959658e-8	Marcks	Granulocytes
2.8206735583486672e-12	0.2623672922559295	0.457	0.35	5.586343982309535e-8	Atf3	Granulocytes
9.454320795643081e-12	0.2849832409631745	0.372	0.272	1.8724282335771122e-7	Icam1	Granulocytes
5.326281828777569e-11	0.5161515272903128	0.496	0.407	1.0548701161893977e-6	Hsp90aa1	Granulocytes
1.959181008571297e-10	-0.2596640430380681	0.086	0.141	3.880157987475454e-6	Cxcl1	Granulocytes
5.059246529990919e-10	0.29371626951451457	0.825	0.753	1.0019837752647015e-5	Slfn4	Granulocytes
7.417506954725159e-10	0.3146089304041384	0.552	0.483	1.4690372523833177e-5	Bri3	Granulocytes
4.630729982910258e-7	-0.28068302991508837	0.097	0.131	0.009171160731153765	Rgs1	Granulocytes
8.755665813610923e-4	0.281191656349959	1	0.999	1	Cxcl2	Granulocytes
0.00942794420724026	0.4547612528793516	0.147	0.122	1	Prdx1	Granulocytes
0.018034332529274548	1.0266444877149328	0.393	0.43	1	Saa3	Granulocytes
0.1474907301499261	0.3556548944533482	0.987	0.993	1	Ftl1	Granulocytes
