# Supplementary material for: Deciphering the preeclampsia-specific immune microenvironment and the role of pro-inflammatory macrophages at the maternal–fetal interface
Source: eLife. 2025 Mar 28;13:RP100002. doi: 10.7554/eLife.100002 (PMC11952753; doi:10.7554/eLife.100002)
Supplement: Figure 5—source data 1. [file elife-100002-fig5-data1.zip › Figure 5-source data/Figure 5 A-B/celltype_Macropahge.csv]

p_val	avg_logFC	pct.1	pct.2	p_val_adj	gene	celltype
0	0.8063309312672398	0.967	0.912	0	mt-Cytb	Macropahge
0	0.7588555435459994	0.987	0.956	0	mt-Co3	Macropahge
0	0.7566127646362051	0.988	0.947	0	mt-Atp6	Macropahge
0	0.6934773241696708	0.985	0.941	0	mt-Co1	Macropahge
0	-0.5859314528601165	0.931	0.98	0	B2m	Macropahge
0	-0.609330000145023	0.935	0.981	0	Rps29	Macropahge
0	-0.630552502032653	0.575	0.826	0	Atp5k	Macropahge
0	-0.6633008891275214	0.597	0.952	0	Igha	Macropahge
0	-0.981035765210917	0.549	0.961	0	Ctla2a	Macropahge
0	-1.6071287883223626	0.161	0.635	0	Ccl8	Macropahge
2.39385e-319	-0.8637722907854505	0.189	0.591	4.74101372e-315	Cfb	Macropahge
1.17172e-318	-0.6893315831684401	0.515	0.807	2.3205937277e-314	Lgals3bp	Macropahge
4.68686158143e-313	0.6475829250923169	0.983	0.945	9.282329362013335e-309	mt-Co2	Macropahge
2.6517860248092256e-300	-0.6841849684414056	0.712	0.892	5.251862222134671e-296	Grn	Macropahge
1.0127026756517708e-285	-0.8872533394671756	0.241	0.636	2.0056576491283322e-281	Folr2	Macropahge
8.454092147602538e-284	-0.5476897801371412	0.673	0.857	1.6743329498326826e-279	Ndufb1-ps	Macropahge
6.985183503330534e-282	0.696962227306615	0.945	0.868	1.3834155928346123e-277	mt-Nd4	Macropahge
5.075516282200835e-280	1.2855727964963872	0.657	0.251	1.0052059996898754e-275	Retnlg	Macropahge
5.7801484643899326e-272	-0.8373871337844503	0.883	0.964	1.1447584033724262e-267	Ifi27l2a	Macropahge
3.282938078987432e-271	-1.0209099073714372	0.168	0.541	6.501858865434608e-267	Mt2	Macropahge
3.157674448390356e-270	-0.5699861492471436	0.545	0.812	6.2537742450371e-266	St13	Macropahge
3.899803553937752e-267	0.8146011528262234	0.971	0.734	7.723560938573717e-263	S100a8	Macropahge
8.840160177491381e-262	-0.6980592840044704	0.605	0.825	1.750793723152168e-257	Aif1	Macropahge
1.8582857976963404e-246	-0.6935876625406792	0.394	0.705	3.680335022337602e-242	Adgre1	Macropahge
2.580332317641046e-241	-0.6583333474700989	0.039	0.32	5.110348155088091e-237	Slc13a3	Macropahge
1.0928711756663095e-240	-0.8739939855503828	0.175	0.524	2.164431363407126e-236	Cbr2	Macropahge
3.9281877983169055e-240	-0.7970371545928339	0.373	0.715	7.779775934566631e-236	Pltp	Macropahge
8.038194398007513e-226	-0.46795555590088944	0.163	0.511	1.591964400525388e-221	Tmem86a	Macropahge
4.0162735437629837e-224	-0.4879088660825843	0.877	0.951	7.954229753422589e-220	Itm2b	Macropahge
5.657071848586875e-224	-0.5938414787090127	0.781	0.926	1.1203830796126306e-219	Lgals1	Macropahge
1.0504829765373307e-216	-0.5548974573661017	0.448	0.745	2.0804815350321834e-212	Sdc3	Macropahge
1.814522810079839e-213	-0.4908003132124761	0.72	0.87	3.593662425363121e-209	Calm2	Macropahge
3.830023823996709e-213	-0.6301840190936846	0.277	0.614	7.585362183425482e-209	Serpinb6a	Macropahge
8.859210479761161e-213	-0.5224587672663268	0.805	0.928	1.754566635516698e-208	Ly6e	Macropahge
1.336658193744652e-212	-0.5449776792915677	0.527	0.819	2.6472515527112834e-208	Maf	Macropahge
1.0720649578457168e-211	-0.643202779362744	0.594	0.818	2.123224649013442e-207	Lst1	Macropahge
3.8694628198734095e-209	0.6264338105023128	0.984	0.837	7.663471114759288e-205	S100a9	Macropahge
1.0074173353954907e-206	-0.4169936520949351	0.905	0.96	1.9951900327507695e-202	Rpl38	Macropahge
4.8789987158519235e-205	-0.38764628895176567	0.047	0.311	9.662856956744735e-201	Col1a2	Macropahge
3.1786844564041726e-204	-0.7753571913394031	0.699	0.884	6.295384565908464e-200	Mt1	Macropahge
2.9674800660080936e-198	1.2867767686372384	0.612	0.311	5.877094270729029e-194	Slpi	Macropahge
4.915735841274571e-198	1.4163538095862436	0.579	0.317	9.735614833644289e-194	Cxcl10	Macropahge
6.3871562245039936e-195	0.6887911139752945	0.682	0.7	1.264976290263016e-190	Sod2	Macropahge
6.216106004826204e-194	-0.29189493766806374	0.062	0.331	1.2310997942558297e-189	Epb41l1	Macropahge
4.242942762073441e-192	-0.37714336742238325	0.037	0.279	8.403148140286449e-188	Col3a1	Macropahge
6.465724356418313e-192	-0.48522612608634264	0.718	0.895	1.280536708788647e-187	Bst2	Macropahge
1.183902223654353e-191	0.5735975300269334	0.944	0.88	2.3447183539474463e-187	mt-Nd1	Macropahge
1.839522832570389e-191	-0.580167489864823	0.571	0.804	3.643174969905655e-187	Tuba1b	Macropahge
5.915792097026401e-190	0.9770538439123504	0.907	0.731	1.1716226248160787e-185	Il1b	Macropahge
1.5544237401474818e-186	-0.5022312707436867	0.751	0.887	3.0785362173620874e-182	Calr	Macropahge
1.6745372371863483e-185	-0.4582716299185101	0.728	0.866	3.316420998247563e-181	Cotl1	Macropahge
1.9052506275979316e-181	-0.476612606260311	0.449	0.721	3.7733488679577035e-177	Lgals9	Macropahge
1.4164455543814624e-180	-0.4144398612570386	0.457	0.746	2.8052704204524863e-176	Nmt1	Macropahge
9.42621593519262e-180	-0.4396324490295601	0.093	0.37	1.8668620659648986e-175	Sparc	Macropahge
1.1805170269571713e-179	-0.4168858128838475	0.89	0.957	2.3380139718886778e-175	Rps28	Macropahge
3.656370185239455e-179	-0.6139636581446279	0.488	0.746	7.24144115186674e-175	Timp2	Macropahge
5.073377171424778e-178	-0.3673296819170333	0.92	0.962	1.0047823488006773e-173	H2-K1	Macropahge
1.82777093829365e-177	-0.47329544057976036	0.536	0.76	3.619900343290574e-173	Ap2m1	Macropahge
8.97000046168398e-174	-0.6112623138964448	0.686	0.866	1.7765085914365125e-169	Ctsd	Macropahge
7.972840991799933e-173	-0.4962700677870193	0.386	0.676	1.5790211584259766e-168	Clec4a3	Macropahge
3.915561376166244e-172	-0.3586320370061611	0.128	0.415	7.7547693054972465e-168	Siglec1	Macropahge
3.3468946543775476e-171	-0.35312027965332593	0.897	0.954	6.6285248629947326e-167	Calm1	Macropahge
1.326602072673271e-170	-0.867639821736077	0.346	0.648	2.627335404929413e-166	Ccl5	Macropahge
2.8447137215498667e-169	-0.3356039687592034	0.493	0.797	5.633955525529511e-165	Pf4	Macropahge
3.967058098014739e-168	-0.3530664178822236	0.036	0.256	7.85675856311819e-164	Col1a1	Macropahge
1.7846036887089936e-165	-0.49812901847293833	0.325	0.62	3.534407605488162e-161	Fcgr4	Macropahge
2.7595053371200688e-164	-0.2641332837430403	0.041	0.263	5.4652003201662964e-160	Gm15655	Macropahge
1.7252671109209512e-161	-0.47105151467286444	0.659	0.853	3.416891513178944e-157	Lgmn	Macropahge
2.320101078996574e-159	-0.3476416364213073	0.808	0.896	4.5949601869527145e-155	Cox7c	Macropahge
5.107705519686198e-159	-0.592846709850658	0.623	0.827	1.0115810781738516e-154	Ccl9	Macropahge
2.560114575359923e-158	-0.5396662881167864	0.572	0.769	5.070306916500327e-154	Cfp	Macropahge
2.571630328722451e-158	0.6215092574586223	0.605	0.52	5.093113866034814e-154	Traf1	Macropahge
1.804366999741686e-157	-0.7189676748760113	0.244	0.522	3.573548842988409e-153	Id3	Macropahge
2.8642502315914364e-156	-0.256980786470037	0.096	0.352	5.6726475836668396e-152	Slc37a2	Macropahge
3.1218377230152267e-156	-0.39539818356936385	0.399	0.697	6.182799610431657e-152	Dhrs3	Macropahge
8.072930579097834e-155	-0.3587683910170218	0.183	0.473	1.598843901190326e-150	Stard8	Macropahge
6.231521433057449e-154	-0.3500829148364922	0.264	0.565	1.2341528198170277e-149	Ap1b1	Macropahge
3.966890184522843e-153	-0.358274102329073	0.373	0.664	7.856426010447491e-149	Rnpep	Macropahge
1.0351184277941897e-152	-0.4089867997418599	0.712	0.866	2.0500520462463928e-148	Serinc3	Macropahge
4.149174801053031e-151	-0.3879146856167233	0.416	0.669	8.217440693485528e-147	Gm10076	Macropahge
2.4255049003716073e-149	-0.31079562840797204	0.161	0.438	4.8037124551859686e-145	Rab11fip5	Macropahge
1.6347448096219213e-148	0.6823382259235137	0.347	0.121	3.237612095456215e-144	Tpbpa	Macropahge
2.9478356238293728e-148	-0.40045580969881733	0.692	0.863	5.838188452994073e-144	Efhd2	Macropahge
3.220495937385055e-148	-0.4871708952440854	0.863	0.971	6.378192203991102e-144	AY036118	Macropahge
3.234501819444569e-148	-0.3480428470765344	0.31	0.609	6.405930853409969e-144	Nfic	Macropahge
4.403387838266883e-148	-0.47933381813827736	0.502	0.756	8.720909613687562e-144	Blvrb	Macropahge
3.311147544582518e-147	-0.47027829974807667	0.554	0.77	6.557727712045677e-143	Snx2	Macropahge
3.6620175059716293e-147	-0.7258170125084513	0.722	0.866	7.252625670576812e-143	Ccl6	Macropahge
1.8331980758880232e-146	-0.442260204928173	0.708	0.843	3.63064878929623e-142	Cd68	Macropahge
1.9973253564148405e-146	-0.44519536783005487	0.584	0.841	3.955702868379591e-142	C1qc	Macropahge
3.342471134179929e-146	-0.4269500391898984	0.659	0.829	6.61976408124335e-142	Rps27l	Macropahge
5.406584163420025e-144	-0.4422372798909997	0.628	0.871	1.070773993565336e-139	C1qa	Macropahge
1.318398235343098e-142	-0.41352542540765025	0.397	0.683	2.6110877050970055e-138	Wwp1	Macropahge
4.094084002840352e-142	-0.5148133142532036	0.38	0.651	8.108333367625318e-138	Fgl2	Macropahge
3.342514557267571e-141	-0.3911536090999262	0.054	0.266	6.619850080668425e-137	Dcn	Macropahge
6.415666039851066e-141	-0.8075138275487369	0.123	0.369	1.2706226591925037e-136	Lyve1	Macropahge
5.915133505170226e-140	-0.3731993955586308	0.473	0.739	1.1714921906989633e-135	Ap2a2	Macropahge
6.269709873330594e-140	0.31118322136763354	0.785	0.806	1.2417160404131242e-135	Uba52	Macropahge
1.3000336748132033e-139	-0.3205048952635803	0.913	0.965	2.5747166929675492e-135	Hsp90ab1	Macropahge
5.780495152027513e-139	-0.41438276687135067	0.41	0.671	1.144827064859049e-134	Pepd	Macropahge
2.1576572503352512e-138	-0.37651929594613165	0.422	0.675	4.273240184288965e-134	Anxa6	Macropahge
3.122311811817974e-138	-0.34031978315635464	0.317	0.594	6.183738543305498e-134	Comt	Macropahge
7.885403552235439e-138	-0.29165649877986094	0.171	0.439	1.5617041735202286e-133	Plod1	Macropahge
1.5755409091791763e-137	-0.3742064528695611	0.335	0.615	3.1203587706293586e-133	Adam15	Macropahge
3.7779038647102227e-137	-0.3002773427769273	0.297	0.586	7.482138604058595e-133	Nrp1	Macropahge
3.699361126595859e-136	0.9625254344291686	0.438	0.258	7.326584711223098e-132	Il1a	Macropahge
5.217263198037483e-136	-0.37931680084918307	0.528	0.762	1.0332789763713235e-131	Tsc22d4	Macropahge
1.2623313052188747e-135	-0.5444915136271635	0.329	0.608	2.5000471499859815e-131	Ly6a	Macropahge
6.112990428691648e-135	-0.4220445789247197	0.524	0.766	1.210677754402381e-130	Irf7	Macropahge
1.6373963040490623e-134	-0.4066247011613304	0.392	0.66	3.242863380169168e-130	Clec4a1	Macropahge
4.866807980676741e-134	-0.4446399392131606	0.891	0.958	9.638713205730286e-130	Ctsb	Macropahge
9.705258863202751e-134	-0.4042268156007224	0.512	0.749	1.922126517857305e-129	Cndp2	Macropahge
2.3854966337707973e-133	-0.389152841993361	0.672	0.829	4.724476083183064e-129	Snx3	Macropahge
5.452252012264053e-133	-0.3677604686094049	0.529	0.76	1.0798185110288957e-128	Dync1i2	Macropahge
2.5145818879960893e-132	0.5401416554570724	0.66	0.633	4.980129429176255e-128	Marcksl1	Macropahge
2.530006741797474e-132	-0.46798875144370033	0.088	0.315	5.010678352129897e-128	Timp1	Macropahge
1.8165752972987874e-131	-0.27302667650575474	0.23	0.504	3.5977273763002486e-127	Vwa5a	Macropahge
2.2451034325470884e-131	-0.37801104946195996	0.397	0.677	4.446427348159508e-127	Rab7b	Macropahge
9.204525927316509e-131	0.523734575038673	0.676	0.603	1.8229563599050344e-126	Nfkb1	Macropahge
5.7472000707092816e-129	-0.2960078815900078	0.368	0.648	1.1382329740039731e-124	Abhd12	Macropahge
8.442953187552198e-129	0.27203256330129477	0.897	0.932	1.672126878794713e-124	Eif1	Macropahge
1.1583535658153996e-128	-0.46621617018068573	0.58	0.785	2.294119237097399e-124	Tubb5	Macropahge
7.561074916682131e-128	-0.36371742521561545	0.664	0.88	1.497470887248896e-123	C1qb	Macropahge
2.2341958031837413e-127	-0.30816316574517266	0.295	0.57	4.4248247882053995e-123	Pld3	Macropahge
1.669451430400763e-126	0.7416402152672978	0.512	0.481	3.306348557908711e-122	Tnf	Macropahge
2.754712836054973e-126	0.3632491111730336	0.884	0.891	5.455708771806874e-122	Pim1	Macropahge
4.267838371378545e-126	-0.25487464440295904	0.23	0.499	8.452453894515208e-122	Myof	Macropahge
4.8842797968479425e-126	-0.28715783599810996	0.304	0.581	9.67331613765735e-122	Lair1	Macropahge
6.912680131482268e-126	-0.36256057518734275	0.385	0.65	1.3690563000400632e-121	Tmem106a	Macropahge
1.7650617957933886e-125	-0.3245357021359702	0.221	0.483	3.4957048865688062e-121	Prxl2b	Macropahge
3.8285266237634056e-125	-0.358396582571868	0.608	0.811	7.582396978363425e-121	Snx5	Macropahge
1.8519083040099341e-124	0.3118249312538559	0.884	0.906	3.6677043960916745e-120	Rpl10a	Macropahge
3.44351502601773e-122	-0.44322001963897384	0.305	0.578	6.819881509028114e-118	Lpl	Macropahge
3.9777648190636557e-122	-0.5606682676648371	0.276	0.526	7.87796322415557e-118	Tppp3	Macropahge
4.202966004437947e-122	-0.34182955487922906	0.53	0.758	8.323974171789354e-118	Ndufc1	Macropahge
1.5925238397041248e-121	-0.4588573726921218	0.423	0.67	3.153993464534019e-117	Cd81	Macropahge
4.826950401433863e-121	-0.3298069802835779	0.354	0.615	9.559775270039765e-117	Tpp1	Macropahge
7.357504403677541e-121	-0.33751655220959287	0.792	0.896	1.457153747148337e-116	Clta	Macropahge
1.1642105430691246e-120	-0.26531399573355996	0.091	0.307	2.3057189805484013e-116	Tns1	Macropahge
4.84287880592395e-120	-0.2973930062852227	0.273	0.54	9.591321475132384e-116	Rnase4	Macropahge
1.87369909165883e-119	-0.34734658679286357	0.348	0.611	3.7108610510303126e-115	Dnase2a	Macropahge
2.5072108309549495e-119	0.8524266524794264	0.459	0.337	4.965531050706277e-115	Tnip3	Macropahge
5.692564506781274e-119	1.1158403029845705	0.652	0.398	1.1274124005680313e-114	Lcn2	Macropahge
6.165617019347971e-119	-0.3186061807071373	0.404	0.666	1.2211004506818656e-114	Gns	Macropahge
1.165420427147784e-118	-0.33087362075912685	0.512	0.738	2.3081151559661864e-114	Romo1	Macropahge
1.9130003573319516e-118	0.6840510897550375	0.267	0.106	3.78869720769593e-114	F10	Macropahge
4.3776942103222235e-118	-0.28558148860583016	0.301	0.568	8.670023383543164e-114	Plxnb2	Macropahge
7.166928593637137e-118	-0.28212331314551875	0.869	0.926	1.419410207969835e-113	Laptm5	Macropahge
1.7940482351911285e-117	-0.25862234453391036	0.243	0.504	3.55311252979603e-113	Acp2	Macropahge
8.141137624169552e-117	-0.26023917204587227	0.217	0.473	1.6123523064667796e-112	Slc43a2	Macropahge
8.331859283248724e-117	-0.4544025984056199	0.557	0.77	1.6501247310474097e-112	Ctsl	Macropahge
8.809084320044218e-117	-0.2778801464302915	0.233	0.484	1.7446391495847575e-112	Plbd2	Macropahge
1.525209382584099e-116	-0.3296243577284017	0.466	0.712	3.020677182207808e-112	Vsir	Macropahge
2.0539719318050516e-116	-0.33759152836423156	0.469	0.703	4.0678914109399047e-112	Uqcc2	Macropahge
5.102376387783218e-116	0.289196073577241	0.754	0.786	1.0105256436004662e-111	Eif3f	Macropahge
8.260047386777965e-115	0.44945240459234026	0.777	0.745	1.6359023849513758e-110	Lilrb4a	Macropahge
1.6782828255469903e-113	-0.26914810517218496	0.261	0.52	3.3238391359958144e-109	Rab3il1	Macropahge
1.9076261675282572e-113	0.8091956593998504	0.568	0.437	3.7780536247897134e-109	Malt1	Macropahge
5.346927687523508e-113	-0.278226684381496	0.629	0.842	1.0589590285140306e-108	Selenop	Macropahge
1.4029364938462982e-112	-0.2539745059557669	0.194	0.438	2.7785157260625935e-108	Itsn1	Macropahge
2.4372205906959936e-112	-0.30402380152181874	0.201	0.443	4.8269153798734155e-108	Tspan3	Macropahge
5.96715138094956e-112	-0.6013824335175786	0.127	0.349	1.1817943309970603e-107	Il10	Macropahge
6.129780501734209e-112	-0.270312440490252	0.27	0.524	1.21400302836846e-107	Pdia4	Macropahge
1.1699553881022453e-111	-0.3178110321366634	0.412	0.655	2.3170966461364966e-107	Slirp	Macropahge
1.1959680379139828e-111	-0.3608456039586828	0.407	0.646	2.368614699088643e-107	Bin1	Macropahge
1.6112998442437667e-111	-0.33465731820182554	0.371	0.633	3.19117934152478e-107	Stab1	Macropahge
2.1754017766891937e-111	-0.2793869267809721	0.871	0.934	4.308383218732948e-107	Pfn1	Macropahge
2.999623461893734e-111	-0.2959919694583824	0.321	0.572	5.94075426628054e-107	Psmc1	Macropahge
3.923609300282442e-111	0.47388201629260784	0.938	0.925	7.770708219209376e-107	Srgn	Macropahge
4.7010880089331996e-111	-0.3281740222959346	0.029	0.186	9.310504801692202e-107	Mgp	Macropahge
1.5891473507804015e-110	-0.30142943361217545	0.444	0.683	3.147306328220585e-106	Pet100	Macropahge
2.4332399153875738e-110	-0.4808375437475128	0.119	0.336	4.81903165242509e-106	Fcna	Macropahge
2.5605339915729852e-110	0.35144352887635943	0.614	0.598	5.071137570310297e-106	Vasp	Macropahge
5.772206155231036e-110	-0.28745256947474956	0.324	0.577	1.1431854290435065e-105	5031439G07Rik	Macropahge
8.813365266118924e-110	-0.313816922647723	0.395	0.651	1.745486990954853e-105	Tubb2a	Macropahge
1.0016027089348152e-109	-0.3157476618001316	0.368	0.619	1.9836741650454014e-105	Tob2	Macropahge
1.2361403342909643e-109	-0.2955803360358805	0.392	0.638	2.4481759320632546e-105	Pfdn1	Macropahge
9.141535859739077e-109	-0.3134918547761144	0.23	0.477	1.8104811770213244e-104	Ecm1	Macropahge
2.2793948461396005e-108	-0.26768330910302723	0.344	0.6	4.5143414927794786e-104	Per1	Macropahge
5.8894050715702674e-108	-0.27624223917474405	0.34	0.593	1.1663966744244914e-103	Actn4	Macropahge
2.6821608380670015e-107	-0.28070988311772194	0.43	0.681	5.312019539791697e-103	Arrb2	Macropahge
3.559707988674451e-107	-0.35889707870111287	0.402	0.642	7.05000167156975e-103	Lipa	Macropahge
1.7086445713042603e-106	-0.388670007081374	0.237	0.483	3.3839705734680877e-102	Pmp22	Macropahge
3.13861032413495e-106	-0.3063790034511903	0.56	0.764	6.2160177469492684e-102	Ndufa3	Macropahge
8.24886730803774e-106	0.3906616560287277	0.193	0.04	1.6336881703568744e-101	Ceacam11	Macropahge
1.0244266521063138e-104	-0.2742420263214091	0.343	0.589	2.0288769844965546e-100	Cenpb	Macropahge
1.214583456567411e-104	-0.44496902762404167	0.573	0.737	2.4054825357317577e-100	Itgam	Macropahge
1.4758915127176393e-104	0.38794964020952394	0.939	0.877	2.923003140937285e-100	mt-Nd2	Macropahge
4.423180660761749e-104	-0.35731486718362726	0.627	0.795	8.760109298638644e-100	Selenow	Macropahge
4.9180283175191325e-104	-0.31718380561791804	0.5	0.719	9.740155082846642e-100	Rab1a	Macropahge
2.107548388059946e-103	-0.3739039160725973	0.488	0.71	4.173999582552723e-99	Fcgr1	Macropahge
3.0271979491576143e-103	0.5133724078923949	0.578	0.517	5.995365538306655e-99	Bcl2a1d	Macropahge
1.0844908388941125e-102	0.8217476528983096	0.5	0.393	2.1478341064297898e-98	Il1rn	Macropahge
1.4451798170434177e-102	-0.2928513656848455	0.469	0.715	2.8621786276544888e-98	C3ar1	Macropahge
2.8610260784830062e-102	-0.3020994761125849	0.458	0.699	5.666262148435594e-98	Cd84	Macropahge
1.8541552147830114e-101	-0.2875156095604936	0.815	0.904	3.672154402877754e-97	Gng5	Macropahge
4.466100102837233e-101	-0.2630805437831028	0.288	0.532	8.84511125366914e-97	Anxa4	Macropahge
5.5439042279554204e-101	0.8398458496081668	0.407	0.245	1.097970232346571e-96	AA467197	Macropahge
2.5677619147386135e-100	-0.2516206908010482	0.264	0.506	5.085452472139824e-96	Tmem37	Macropahge
3.008479273376666e-100	-0.2542664833062317	0.329	0.573	5.958293200922487e-96	Coro1c	Macropahge
7.289274534443695e-100	-0.3151209765376264	0.631	0.813	1.4436408215465738e-95	Cltc	Macropahge
1.1861102794701046e-99	-0.3017218261616619	0.603	0.803	2.349091408490542e-95	Ehd4	Macropahge
1.3814487624289535e-99	-0.2684794268450348	0.514	0.751	2.7359592739905425e-95	Dab2	Macropahge
5.540772785419452e-99	-0.38313677195627305	0.816	0.909	1.0973500501523224e-94	Gpx1	Macropahge
5.566772111504036e-99	-0.3097551214497486	0.528	0.733	1.1024992166833743e-94	Rnf130	Macropahge
1.6831388575470424e-98	-0.2963748114459155	0.693	0.846	3.3334565073719177e-94	Erp29	Macropahge
1.9160291422528305e-98	-0.26190003277813534	0.497	0.735	3.794695716231731e-94	Mafb	Macropahge
2.8389366745423264e-98	1.0390708257126176	0.875	0.782	5.622514083931077e-94	Ccl4	Macropahge
5.887211838519753e-98	-0.39264543790473705	0.542	0.734	1.165962304618837e-93	Hsbp1	Macropahge
6.32207068963172e-98	-0.31484641724080986	0.601	0.768	1.2520861000815623e-93	Rab5c	Macropahge
8.872666999487402e-98	-0.3610963570865888	0.452	0.694	1.75723169924848e-93	Ms4a7	Macropahge
2.382035277877525e-97	-0.31590180291419734	0.628	0.787	4.717620867836439e-93	Uqcr11	Macropahge
4.865325108597157e-97	-1.2165430962559778	0.512	0.698	9.63577637757667e-93	Saa3	Macropahge
1.0533996359975019e-96	-0.3147222473121183	0.743	0.865	2.0862579790930525e-92	Ptpn18	Macropahge
3.111811859721223e-96	0.4273968467766054	0.752	0.731	6.162943388177882e-92	Rel	Macropahge
1.1306368582336093e-95	-0.31089155480517694	0.505	0.726	2.2392262977316632e-91	Sirpa	Macropahge
4.627027748938325e-95	0.31812166949694554	0.903	0.93	9.163828456772352e-91	Rps7	Macropahge
5.0799880678529886e-95	0.3797073552813308	0.806	0.815	1.0060916368382844e-90	Plek	Macropahge
1.58352914191931e-94	0.2521354988418101	0.815	0.861	3.1361794655711933e-90	Eef1b2	Macropahge
1.892314368275767e-94	-0.2752714904921067	0.107	0.301	3.7477286063701563e-90	Cp	Macropahge
4.868458594271328e-94	-0.27159693615468383	0.456	0.68	9.641982245954364e-90	Ndufa5	Macropahge
5.74583166124535e-94	-0.571098607250156	0.182	0.402	1.1379619605096417e-89	Gdf15	Macropahge
1.0517397828028416e-93	0.5927778254317574	0.515	0.391	2.082970639841028e-89	Cd9	Macropahge
1.7054931557406155e-93	-0.30377386627069924	0.664	0.815	3.377729194944289e-89	Tomm7	Macropahge
1.0823756201009101e-92	-0.35892848924188836	0.432	0.649	2.1436449156098525e-88	Clec4a2	Macropahge
4.338890181144842e-92	-0.29244681474340783	0.509	0.72	8.59317200375736e-88	Bola2	Macropahge
4.6259915614700295e-92	-0.35135838291379584	0.516	0.741	9.161776287491393e-88	Cd63	Macropahge
7.080490728641902e-92	-0.3324020787186981	0.74	0.866	1.4022911888075285e-87	Lamp1	Macropahge
7.141044308280185e-92	0.4391420726104681	0.534	0.437	1.4142838252548905e-87	Plaur	Macropahge
1.6447512307952838e-91	-0.35918183044235286	0.666	0.816	3.2574298125900595e-87	H2-Q7	Macropahge
4.364261684393551e-91	-0.3003817002010536	0.539	0.759	8.643420265941428e-87	Ckb	Macropahge
4.3931229173121e-91	-0.2859618388565288	0.317	0.548	8.700579937736614e-87	Dok2	Macropahge
7.550077343777785e-91	-0.3286755159891266	0.56	0.76	1.4952928179351903e-86	Tsc22d3	Macropahge
7.680191023360472e-91	-0.2881858551835671	0.367	0.603	1.5210618321765413e-86	Frmd4b	Macropahge
8.658780241636961e-91	-0.303455449138923	0.648	0.806	1.7148714268562e-86	Atp5md	Macropahge
2.704961991291809e-90	-0.2641910486365343	0.381	0.611	5.3571772237534276e-86	Atp6v1b2	Macropahge
2.849395131395222e-90	0.4589078056963707	0.684	0.683	5.643227057728237e-86	Bcl2a1b	Macropahge
4.178063434151115e-90	0.509612563060803	0.478	0.343	8.274654631336284e-86	Napsa	Macropahge
4.563939621715999e-90	0.3065913465980934	0.908	0.933	9.038882420808537e-86	Rps5	Macropahge
7.532997303620818e-90	-0.2550933201345884	0.356	0.588	1.491910115982103e-85	Ppp1r12c	Macropahge
1.0234505530826851e-89	-0.28366924778933034	0.523	0.728	2.026943820380258e-85	Ndufs5	Macropahge
1.2364078148913604e-89	-0.40457135298046143	0.391	0.618	2.4487056773923392e-85	Cd36	Macropahge
2.581399121902999e-89	-0.27516696141877683	0.728	0.854	5.1124609609288897e-85	Arhgdia	Macropahge
2.792257066565456e-89	0.48704415836183956	0.225	0.101	5.530065120332885e-85	Upp1	Macropahge
3.275866964236979e-89	-0.26855819793536173	0.806	0.905	6.487854522671338e-85	Ucp2	Macropahge
5.3298638827278455e-89	-0.2851663699878082	0.728	0.848	1.0555795419742497e-84	Uqcrq	Macropahge
1.4646486428931967e-88	-0.2704352936128483	0.272	0.495	2.900736637249976e-84	Cd300ld	Macropahge
5.836218171592541e-88	0.3483846167991358	0.407	0.502	1.1558630088839027e-83	Oasl1	Macropahge
8.848685994758875e-88	0.2703604237310966	0.864	0.892	1.752482261261995e-83	Rpl3	Macropahge
1.324648059683872e-87	-0.2885313289714526	0.649	0.809	2.6234654822039085e-83	Cox6a1	Macropahge
3.1860823178519663e-87	-0.6907880911580755	0.013	0.124	6.310036030505819e-83	Cd209f	Macropahge
3.5030296801667324e-87	-0.31685793109400784	0.604	0.785	6.937750281570213e-83	Pycard	Macropahge
4.821626807899643e-87	-0.2636632624179427	0.773	0.879	9.549231893045244e-83	Capzb	Macropahge
3.84918068438808e-86	0.476206759414453	0.648	0.702	7.623302345430593e-82	Isg15	Macropahge
6.2945472577158426e-86	0.28538319800779854	0.932	0.945	1.2466350843906226e-81	Rps9	Macropahge
7.980685050328001e-86	-0.28291181393918063	0.564	0.745	1.5805746742174607e-81	Calm3	Macropahge
2.4495761346695716e-85	-0.3162310481723104	0.435	0.653	4.851385534713087e-81	Gas7	Macropahge
3.804259152345242e-85	-0.2706157927428944	0.483	0.696	7.534335251219752e-81	Sod1	Macropahge
4.134497711713247e-85	-0.26272438027203193	0.496	0.708	8.188372718048085e-81	Scamp2	Macropahge
6.703140981967027e-85	0.7196967300399332	0.41	0.267	1.3275570714785698e-80	Hp	Macropahge
7.693629637465094e-85	0.2948706119149911	0.934	0.948	1.5237233496999617e-80	Rps16	Macropahge
9.945832584162434e-85	0.3126621680131816	0.965	0.972	1.9697721432933702e-80	H3f3b	Macropahge
1.1258670643442508e-84	-0.2815409852724404	0.664	0.803	2.2297797209337888e-80	Capns1	Macropahge
2.944151277285138e-84	-1.4329220547499604	0.075	0.239	5.8308916046632155e-80	Hbb-bs	Macropahge
3.2606726817939402e-84	-0.2757336729196831	0.739	0.854	6.4577622462928985e-80	Atp5j2	Macropahge
9.33331514162729e-84	-0.2579040877254495	0.488	0.701	1.8484630637992846e-79	Dstn	Macropahge
3.72317676439566e-83	0.26746314643283364	0.921	0.945	7.373751581885605e-79	Rpl21	Macropahge
1.852701728169934e-82	-0.2702055653092109	0.599	0.781	3.669275772640554e-78	H2-T23	Macropahge
1.8875420353542504e-82	0.48540159129967186	0.853	0.767	3.738277001019093e-78	Neat1	Macropahge
3.8066832225382115e-82	-0.32203212089763944	0.443	0.657	7.539136122236928e-78	Fcgrt	Macropahge
6.523934138437375e-82	0.30546293309124106	0.918	0.935	1.2920651561175222e-77	Rps3a1	Macropahge
3.6111353821360194e-81	-0.46225088506794143	0.464	0.669	7.151853624320387e-77	Hspa1b	Macropahge
4.417541330910223e-81	-0.2578389792656005	0.344	0.567	8.748940605867697e-77	Naaa	Macropahge
5.041028868257014e-81	-0.26079839008481887	0.412	0.622	9.983757673583016e-77	Tmco1	Macropahge
6.387258618611257e-81	0.42324868036392127	0.335	0.352	1.2649965694159596e-76	Ifi205	Macropahge
2.014657699510602e-80	-0.27344517673991686	0.402	0.622	3.990029573880747e-76	Gpr65	Macropahge
4.323815643401625e-80	-0.27966436686178353	0.602	0.781	8.563316881756918e-76	BC005537	Macropahge
4.62297364994656e-80	-0.26099029746433455	0.497	0.696	9.155799313719163e-76	Mob1a	Macropahge
1.20508258718692e-79	0.259375896361997	0.803	0.846	2.386666063923695e-75	Sub1	Macropahge
1.5507118234852055e-79	-0.2517033515052437	0.351	0.573	3.0711847664124497e-75	AC149090.1	Macropahge
1.668311174162509e-79	0.5681387072054184	0.449	0.352	3.3040902804288493e-75	Ifitm6	Macropahge
4.6974292263210207e-79	-0.261098882623476	0.587	0.769	9.303258582728782e-75	Ap2s1	Macropahge
1.3755101672649496e-78	0.3048838651357677	0.912	0.941	2.7241978862682328e-74	Rplp0	Macropahge
1.440070824280469e-78	-0.2682162248912703	0.629	0.797	2.8520602674874686e-74	Pld4	Macropahge
1.8372220257119169e-78	-0.3859830269612119	0.847	0.919	3.6386182219224515e-74	Dusp1	Macropahge
7.975010590177503e-78	0.9556118162986106	0.407	0.22	1.5794508473846546e-73	Chil3	Macropahge
1.0554907068324282e-77	-0.3073622466261998	0.42	0.624	2.090399344881624e-73	Clec12a	Macropahge
3.3386227104415153e-77	0.6616624444384775	0.368	0.22	6.612142278029422e-73	Slc7a11	Macropahge
7.432542953104867e-77	-0.2792151438930597	0.571	0.751	1.472015131862419e-72	Itgb2	Macropahge
1.5497664663318367e-76	0.25551431479129594	0.916	0.946	3.0693124865702027e-72	Rps10	Macropahge
1.720750666829412e-76	-0.28460842948623133	0.448	0.65	3.4079466956556504e-72	Mpp1	Macropahge
2.184366389978648e-76	0.3456714729872663	0.595	0.573	4.326137635352712e-72	Map4k4	Macropahge
4.4567296473250264e-76	-0.2543486273222306	0.538	0.731	8.826553066527215e-72	Pdcd5	Macropahge
2.5855943241984606e-75	0.3650572499822995	0.743	0.741	5.120769559075052e-71	Cybb	Macropahge
2.793036431064018e-75	-0.2628499040413145	0.277	0.486	5.531608651722287e-71	Hist1h2bc	Macropahge
3.475865011792028e-75	0.25218507185156014	0.904	0.93	6.883950655854111e-71	Rpl9	Macropahge
4.228375198334032e-75	-0.29062874720855836	0.591	0.758	8.37429708030055e-71	Bax	Macropahge
1.0112895993764126e-74	0.5364700521105492	0.133	0.025	2.0028590515649853e-70	Ngp	Macropahge
1.483347965490128e-74	-0.3953541876341582	0.561	0.749	2.9377706456531984e-70	Hspa1a	Macropahge
4.975893276447487e-74	-0.2768636633858659	0.71	0.837	9.854756634004248e-70	Cox5a	Macropahge
1.894240410263234e-73	-0.33741272627298446	0.822	0.914	3.751543132526335e-69	Hsp90aa1	Macropahge
1.9015986483616245e-73	-0.25669963691520614	0.699	0.837	3.766116123080197e-69	Ywhae	Macropahge
2.0946669953389637e-73	0.4001180713391508	0.194	0.063	4.1484879842688173e-69	Tpbpb	Macropahge
4.143819302565798e-73	-0.2541250119771572	0.65	0.81	8.206834128731563e-69	Psmb3	Macropahge
1.6453180873872326e-71	0.5261181619532591	0.588	0.533	3.2585524720704144e-67	Clec4e	Macropahge
2.239818245849562e-71	-0.27459429705026783	0.573	0.745	4.435960035905058e-67	Epsti1	Macropahge
3.131998128782297e-71	0.32231362467005675	0.248	0.139	6.202922294053339e-67	Arg2	Macropahge
4.1094021174304325e-71	0.8288720074165004	0.73	0.679	8.138670893570972e-67	Ccl3	Macropahge
4.226720876418544e-71	0.3207787273892604	0.691	0.73	8.371020695746926e-67	Ppp1r15a	Macropahge
5.3026958398274125e-71	-0.2502419299485874	0.557	0.739	1.0501989110778191e-66	Atp5g3	Macropahge
1.2927703922796536e-70	0.28068914605408635	0.932	0.938	2.560331761909854e-66	Rpl17	Macropahge
9.235502243760605e-70	-0.2614072690691942	0.487	0.688	1.8290912193767878e-65	Rgs2	Macropahge
1.2177717207713537e-69	-0.3024355400821892	0.84	0.92	2.411796892987666e-65	Zfp36	Macropahge
1.5627139116074692e-69	0.7640040700554727	0.445	0.262	3.0949549019385927e-65	Cxcl3	Macropahge
2.5498962613698456e-69	-0.25551178797793583	0.623	0.775	5.0500695456429794e-65	Eif5b	Macropahge
2.644878249655324e-68	0.34650709174566335	0.17	0.054	5.238181373442369e-64	Il6	Macropahge
3.250997449242e-68	-0.25741262293640504	0.271	0.464	6.438600448223782e-64	Bst1	Macropahge
1.3790363465577096e-67	0.29189001815925986	0.933	0.951	2.731181484357544e-63	Rpsa	Macropahge
4.0770426729239196e-67	0.5314027691445742	0.363	0.221	8.074583013725823e-63	Gm14636	Macropahge
7.335371475027643e-67	0.30472639416171177	0.544	0.517	1.4527703206292247e-62	Txnrd1	Macropahge
8.099518722996244e-67	0.27763203199635944	0.405	0.359	1.604109683089406e-62	Tes	Macropahge
4.6043525156684894e-66	0.33575103559015984	0.586	0.576	9.118920157281444e-62	Cytip	Macropahge
5.386387709511691e-66	-0.2550533372089181	0.665	0.812	1.0667740858687903e-61	Atp5g1	Macropahge
1.0748941719435835e-64	-0.27421979665083773	0.65	0.808	2.128827907534267e-60	Zfp36l2	Macropahge
5.338383003286689e-64	0.25732992511793956	0.173	0.057	1.0572667538009286e-59	Gpr84	Macropahge
2.110021771351077e-63	0.3426947764287891	0.68	0.68	4.178898118160808e-59	Socs3	Macropahge
6.030189089623466e-63	-0.2636913097274327	0.839	0.909	1.1942789491999275e-58	Ctss	Macropahge
1.255999296777616e-62	0.3554053319364405	0.246	0.3	2.4875066072680683e-58	Mgl2	Macropahge
3.9714101376967165e-62	0.2908140413947583	0.496	0.493	7.865377777708347e-58	Jarid2	Macropahge
4.467823107211648e-62	0.35691359665716726	0.616	0.569	8.84852366383267e-58	Nlrp3	Macropahge
3.3949061649020166e-61	-0.25166173522955937	0.827	0.91	6.723611659588444e-57	Ctsz	Macropahge
4.630783446335619e-61	-0.30712603764318036	0.593	0.75	9.171266615467694e-57	Capg	Macropahge
1.1680426095936851e-60	-0.2506142187410534	0.694	0.82	2.313308388300293e-56	Lyn	Macropahge
2.0577859451333778e-60	0.30426292695363744	0.396	0.38	4.0754450643366547e-56	Gsr	Macropahge
2.9663788742622383e-60	0.325171890458158	0.775	0.829	5.874913360476363e-56	Ifrd1	Macropahge
8.902510779537474e-60	0.38278744974956314	0.722	0.6	1.763142259887397e-55	mt-Nd5	Macropahge
2.489214595140145e-59	0.2583635414430181	0.969	0.971	4.929889505675057e-55	Fau	Macropahge
3.2065447911221178e-59	0.36454919638941763	0.398	0.311	6.350561958817354e-55	Arl5c	Macropahge
3.5794311286222613e-59	0.2829133832780546	0.693	0.823	7.089063350236389e-55	Fosb	Macropahge
1.7743179401813725e-58	0.5929779510147171	0.488	0.351	3.5140366805292085e-54	Acod1	Macropahge
2.0681842978886582e-58	-0.2529332757300413	0.61	0.759	4.0960390019684876e-54	App	Macropahge
3.9143289098376755e-58	0.28392871790939456	0.732	0.788	7.752328405933516e-54	Cd83	Macropahge
1.4857007518548144e-57	-0.31815082878754003	0.158	0.317	2.94243033904846e-53	Ednrb	Macropahge
1.543531270187911e-57	0.42605774174566724	0.824	0.848	3.056963680607158e-53	Prdx5	Macropahge
3.3019236834105786e-57	0.2695028974996506	0.633	0.614	6.539459854994651e-53	Srsf7	Macropahge
4.180743947526601e-57	-0.261949993857457	0.659	0.798	8.279963388076434e-53	Mif	Macropahge
6.737632312978254e-57	0.2508838642214407	0.105	0.022	1.3343880795853432e-52	Ceacam12	Macropahge
1.136529112076395e-56	0.423188373019151	0.166	0.077	2.2508959064673003e-52	Vcan	Macropahge
3.3584612508991956e-56	-0.25231597561178387	0.534	0.714	6.651432507405857e-52	Tmem176a	Macropahge
3.65252238021563e-56	0.40554750749468815	0.409	0.312	7.233820574017055e-52	Bcl2a1a	Macropahge
1.7362815671104462e-55	0.3598789910438325	0.68	0.706	3.438705643662239e-51	Ccrl2	Macropahge
9.896374861902707e-55	-0.35772898925545094	0.529	0.704	1.9599770413998311e-50	Hmox1	Macropahge
2.5162574586587944e-54	0.5157193361358938	0.325	0.227	4.983447896873742e-50	Gm26532	Macropahge
2.9453095003153396e-54	-0.26485900006025975	0.332	0.513	5.83318546537453e-50	Ccnd1	Macropahge
4.092265113159366e-54	0.6941966118498242	0.433	0.259	8.104731056612124e-50	G0s2	Macropahge
2.9168689487336622e-53	0.33725440646997584	0.706	0.684	5.776858952967018e-49	Lilr4b	Macropahge
7.616351794513235e-52	0.25585766572627866	0.684	0.69	1.5084184729033462e-47	Purb	Macropahge
1.0914612739293349e-51	-0.26277673624006936	0.29	0.461	2.1616390530170479e-47	Tsix	Macropahge
1.1768018997154601e-51	0.6204214918348949	0.359	0.435	2.330656162386469e-47	Ccl12	Macropahge
2.272585836703615e-51	0.2619465422141549	0.451	0.424	4.50085624959151e-47	Pfkp	Macropahge
2.66384525444392e-51	0.25033344941192803	0.588	0.586	5.275745526426183e-47	Prdx6	Macropahge
8.984288245585326e-51	0.32262840711664953	0.386	0.312	1.779338287038174e-46	Tle3	Macropahge
1.384387673063745e-50	-0.26162678002393713	0.647	0.783	2.741779786502747e-46	Nr4a1	Macropahge
2.244202344901152e-50	0.28695387122973537	0.47	0.43	4.444642744076732e-46	Csf2rb	Macropahge
2.5482345197761764e-50	-0.4863310090445869	0.096	0.223	5.0467784664167175e-46	Retnla	Macropahge
3.3291499019348597e-50	0.4086161634099539	0.306	0.217	6.59338138078199e-46	Mefv	Macropahge
1.1208568204122294e-49	0.2899295467306066	0.134	0.055	2.2198569328264202e-45	Mrgpra2b	Macropahge
1.2787465892960722e-49	0.31204332180877115	0.475	0.449	2.532557620100871e-45	Clec4d	Macropahge
4.561062591266468e-49	0.2550189118806824	0.431	0.383	9.03318446200324e-45	Atp11b	Macropahge
2.82064877955611e-48	0.38225111009200907	0.115	0.032	5.586294907910876e-44	Serpinb2	Macropahge
3.60928911357954e-48	0.3099516136276814	0.732	0.717	7.148197089444278e-44	Spag9	Macropahge
1.0500877704126457e-47	-0.2591646943408372	0.469	0.64	2.079698829302245e-43	F13a1	Macropahge
1.7024446328823142e-46	0.4916418602630266	0.725	0.757	3.371691595423423e-42	H2-Aa	Macropahge
1.8560236722117025e-46	-0.27201710958650493	0.716	0.818	3.675854882815277e-42	Tnfaip3	Macropahge
2.7734937363997617e-46	0.40862075038542406	0.363	0.305	5.492904344939728e-42	Errfi1	Macropahge
8.062207871547225e-46	0.4034682715165778	0.134	0.051	1.596720268959928e-41	Inhba	Macropahge
1.0355684926780577e-44	0.46610531046821	0.623	0.51	2.0509433997488932e-40	Plac8	Macropahge
1.3897164679252088e-44	-0.2535398177185715	0.743	0.844	2.752333464725876e-40	S100a10	Macropahge
2.20033639082415e-44	0.3197870995741886	0.273	0.282	4.357766222027229e-40	Ifit1	Macropahge
1.7136129728359112e-43	0.4528697284750067	0.851	0.851	3.393810492701522e-39	Cd14	Macropahge
1.9791820463318468e-43	0.2621614865760975	0.234	0.147	3.919770042760223e-39	Sgms2	Macropahge
2.0530581782224547e-43	0.2597226424405187	0.431	0.378	4.0660817219695714e-39	Arid5a	Macropahge
6.350997108615326e-43	-0.30544896237192143	0.394	0.555	1.2578149773612653e-38	Prap1	Macropahge
1.260133330164979e-42	0.26788228587885776	0.419	0.402	2.495694060391741e-38	Gm20186	Macropahge
2.1410100003843326e-42	0.2891550556568926	0.396	0.32	4.2402703057611704e-38	Rab11fip1	Macropahge
5.001839598972605e-41	-0.2589802923762613	0.298	0.451	9.906143325765243e-37	Cd38	Macropahge
2.526391094910893e-40	0.30564217371905766	0.505	0.469	5.003517563471024e-36	Icam1	Macropahge
3.5742819646671678e-40	0.2868373261493534	0.562	0.582	7.078865431023326e-36	Neurl3	Macropahge
4.674139771297204e-40	0.2754728353737481	0.491	0.457	9.257133817054113e-36	Lmnb1	Macropahge
4.7003216108469964e-40	0.5444328012903332	0.292	0.179	9.308986950282476e-36	Wfdc21	Macropahge
9.655450077720349e-40	0.2825848370693984	0.566	0.618	1.9122618878925152e-35	Mef2c	Macropahge
4.041753613183266e-39	0.27924368746298683	0.327	0.23	8.004693030909459e-35	Mcemp1	Macropahge
5.101714326540863e-39	0.3800836193370306	0.384	0.338	1.0103945223714179e-34	Tnfsf9	Macropahge
1.752293498912889e-38	0.28645602313297025	0.449	0.439	3.4704172745969768e-34	Etv3	Macropahge
3.2027247414609347e-38	0.2671389621715261	0.742	0.735	6.3429963504633815e-34	Luc7l2	Macropahge
3.7435932320050233e-38	0.25584481076484944	0.462	0.471	7.414186395985949e-34	H2-DMb1	Macropahge
3.8941034359264085e-38	0.28512064412403826	0.357	0.271	7.712271854852251e-34	Sowahc	Macropahge
4.144936060419881e-36	-0.4031070654778468	0.055	0.139	8.209045867661574e-32	Trdc	Macropahge
6.174709817131081e-36	0.4200458584553406	0.741	0.766	1.2229012792828106e-31	H2-Ab1	Macropahge
6.779913513337016e-36	0.32953839200521057	0.251	0.18	1.342761871316396e-31	Hcar2	Macropahge
8.517946533189451e-36	0.25144648763036226	0.509	0.498	1.6869793108981708e-31	Bcl2l11	Macropahge
1.4174632383900365e-35	-0.2706844065143268	0.482	0.619	2.8072859436314673e-31	Odc1	Macropahge
1.7818045474816487e-35	0.279609975037586	0.456	0.426	3.5288639062874054e-31	Sbno2	Macropahge
2.5521531110499546e-35	0.4056988503432031	0.892	0.944	5.054539236434435e-31	Cst3	Macropahge
3.4502023526458275e-35	0.29231094707614996	0.255	0.226	6.833125759415061e-31	Fpr1	Macropahge
6.834263793995458e-35	0.26261820594097246	0.118	0.049	1.3535259444008004e-30	Siglecg	Macropahge
1.3112482676748937e-34	0.26362321948390566	0.468	0.439	2.596927194130127e-30	Stap1	Macropahge
2.0255464143653963e-34	0.2843449585789737	0.828	0.868	4.011594673650667e-30	Sat1	Macropahge
3.393320340280285e-34	0.28631407352270827	0.401	0.37	6.720470933925104e-30	4930523C07Rik	Macropahge
2.291939025771673e-33	0.698623835876961	0.107	0.051	4.539185240540798e-29	Ebf1	Macropahge
5.294935933304733e-33	0.33439625754661684	0.688	0.717	1.0486620615910023e-28	H2-Eb1	Macropahge
1.1852375621265074e-32	0.5092160714671454	0.978	0.928	2.347362991791548e-28	Cxcl2	Macropahge
1.2333125265045664e-32	-1.257086202356277	0.039	0.113	2.4425754587422937e-28	Hba-a2	Macropahge
2.8874257454251532e-31	0.41018534884104213	0.241	0.219	5.718546688814516e-27	Satb1	Macropahge
4.816425475906604e-31	0.414563622902971	0.533	0.402	9.538930655033029e-27	Ifitm1	Macropahge
2.492503335216748e-30	0.28980181751281786	0.294	0.219	4.93640285539677e-26	Cd24a	Macropahge
2.8311677785301044e-30	-1.3144521160859621	0.037	0.105	5.607127785378872e-26	Hba-a1	Macropahge
6.575484145974185e-30	0.2516586817779508	0.652	0.624	1.3022746351101873e-25	Tra2a	Macropahge
6.799193409899398e-30	0.28934556306823256	0.188	0.133	1.3465802548305758e-25	Gm8369	Macropahge
1.1099127120761612e-29	0.3349831438578841	0.641	0.614	2.1981821262668373e-25	Dennd4a	Macropahge
1.1398384139443066e-29	0.28162632825085065	0.851	0.874	2.257449978816699e-25	Btg2	Macropahge
2.567222911287363e-29	0.30379272625908527	0.344	0.258	5.084384975804622e-25	Trem1	Macropahge
7.989439624971449e-28	0.3123991616390357	0.203	0.121	1.5823085177255954e-23	Mmp8	Macropahge
2.696511714252199e-26	0.29699439994947063	0.116	0.071	5.3404414500764805e-22	BE692007	Macropahge
1.1756907515332352e-24	0.33231117373799446	0.999	0.994	2.3284555334115724e-20	Fth1	Macropahge
3.0697619057932668e-24	0.3837181988174454	0.299	0.292	6.079663454423565e-20	Slfn4	Macropahge
5.934099797799333e-24	0.2653332081982134	0.846	0.859	1.175248464954158e-19	Tmsb10	Macropahge
4.6227509907828835e-23	0.44313446425025305	0.847	0.863	9.155358337245501e-19	Cd74	Macropahge
2.560150133197568e-22	2.0764053326433052e-5	0.148	0.222	5.070377338797784e-18	Wipi2	Macropahge
3.381998351311461e-21	0.4797742413782342	0.38	0.433	6.698047734772349e-17	Gm26917	Macropahge
7.332323927587407e-21	-0.3124694606658929	0.197	0.267	1.452166753858686e-16	Cd3g	Macropahge
7.664364942319687e-21	0.2596016653657734	0.197	0.14	1.517927476826414e-16	Ccr7	Macropahge
2.310377391093351e-20	0.27615298576339126	0.246	0.207	4.575702423060381e-16	Pglyrp1	Macropahge
2.498465754274364e-19	0.41111933123594957	0.491	0.406	4.9482114263403785e-15	Thbs1	Macropahge
8.996074857935837e-19	-3.479797678143659e-5	0.085	0.132	1.7816726256141924e-14	4930503L19Rik	Macropahge
1.2274621096169901e-15	0.25464940455331875	0.154	0.118	2.430988708096449e-11	Il1f9	Macropahge
4.5116429776667415e-15	0.3112793411400756	0.479	0.458	8.935308917268981e-11	Ptgs2	Macropahge
8.392682811761979e-12	1.1496199670002483e-7	0.178	0.227	1.66217083086946e-7	Jaml	Macropahge
1.7346030838889414e-10	0.3016582347491421	0.16	0.107	3.4353814076420486e-6	Cstdc4	Macropahge
2.060426205935263e-8	-5.2780957715992116e-5	0.096	0.129	4.0806741008547883e-4	Rpia	Macropahge
1.2160903196477778e-6	-3.597362411805749e-5	0.083	0.109	0.02408466878062424	Gtpbp6	Macropahge
2.391922308597774e-5	9.72047858158187e-6	0.112	0.131	0.4737202132177891	Wdr46	Macropahge
0.2952580095586294	0.3272099435575999	1	1	1	Gm42418	Macropahge
