# Supplementary material for: Deciphering the preeclampsia-specific immune microenvironment and the role of pro-inflammatory macrophages at the maternal–fetal interface
Source: eLife. 2025 Mar 28;13:RP100002. doi: 10.7554/eLife.100002 (PMC11952753; doi:10.7554/eLife.100002)
Supplement: Figure 5—source data 1. [file elife-100002-fig5-data1.zip › Figure 5-source data/Figure 5 A-B/celltype_Mast cells.csv]

p_val	avg_logFC	pct.1	pct.2	p_val_adj	gene	celltype
1.0019069052322721e-19	-0.6677564701262857	0.984	1	1.9842766258125147e-15	Rps29	Mast cells
9.115755334654302e-19	-0.6305477459758699	1	1	1.8053753440282847e-14	B2m	Mast cells
1.6249929799890535e-17	1.9978116202042437	1	0.584	3.21829859686832e-13	S100a8	Mast cells
9.948770983159126e-17	-1.0572942486613521	0.557	0.926	1.970354093214665e-12	Igha	Mast cells
2.126629346318721e-15	-0.9991385974138325	0.836	0.919	4.211789420384227e-11	Bst2	Mast cells
8.892118764728313e-15	-1.3452583402298737	0.459	0.879	1.7610841213544425e-10	Ly6a	Mast cells
1.9052000084291899e-13	1.5730263256189825	0.967	0.664	3.77324861669401e-9	S100a9	Mast cells
1.8232590838175944e-11	0.6651627348512039	1	0.96	3.610964615500746e-7	mt-Cytb	Mast cells
3.553573042504726e-11	1.6818249324787047	0.59	0.121	7.037851410680609e-7	Lcn2	Mast cells
2.8265186395760807e-10	-0.6309965924986738	0.836	0.946	5.597920165680428e-6	Igkc	Mast cells
3.607324092137819e-10	1.2883637714817104	0.754	0.289	7.1443053644789505e-6	Il1b	Mast cells
8.175071267671596e-10	-0.5817271278410834	0.984	0.96	1.6190728645623597e-5	H2-K1	Mast cells
1.6045228037421651e-9	-0.37462846645473036	0.984	0.987	3.177757412811358e-5	Rpl38	Mast cells
5.324371522839256e-9	1.9021236948052453	0.508	0.107	1.0544917800983147e-4	Retnlg	Mast cells
6.08564133579408e-9	-0.7421870485902164	0.475	0.745	1.2052612665540176e-4	Tapbp	Mast cells
1.4001739226779004e-8	-0.4854577234406037	0.984	0.987	2.773044453863582e-4	Rps28	Mast cells
1.860321140684978e-8	1.459001756654513	0.492	0.121	3.684366019126599e-4	Slpi	Mast cells
2.2992207713190206e-8	1.012682895700083	0.393	0.054	4.55360673759732e-4	Cxcl3	Mast cells
2.508492753973249e-8	0.6135809768783289	0.344	0.034	4.968069899244019e-4	Il1rn	Mast cells
2.9113220518421024e-8	-0.37686516146263926	0.984	0.98	5.765873323673284e-4	Rps27	Mast cells
5.066177700694897e-8	-0.8042400729393637	0.869	0.96	0.0010033564936226243	Ctla2a	Mast cells
1.0837161592420119e-7	-0.7828616405521832	0	0.255	0.0021462998533788046	Ccl8	Mast cells
1.141622516343978e-7	-0.425292615495541	0.951	0.98	0.0022609833936192486	Samsn1	Mast cells
2.094986119053886e-7	1.2822703112451568	0.934	0.658	0.004149120008786221	Cxcl2	Mast cells
4.6890516152269954e-7	0.3008562920765834	0.951	0.966	0.009286666723957065	Rpl29	Mast cells
4.778694556928883e-7	0.4687634217671621	1	0.94	0.009464204569997652	mt-Nd4	Mast cells
5.656057225057287e-7	-0.815386395350824	0.656	0.866	0.011201821334225957	Hes1	Mast cells
8.991399213259771e-7	-0.6712669290299156	0.77	0.94	0.017807466141860975	Zfp36	Mast cells
9.222995799815901e-7	-0.5874773351926573	0.77	0.805	0.01826614318153539	Grn	Mast cells
1.4004699601874192e-6	-0.7094583160981425	0.754	0.94	0.02773630756151184	Dusp1	Mast cells
1.408032384504711e-6	-0.6570452361011819	0.295	0.537	0.0278860813751158	Stat1	Mast cells
1.4678708199492115e-6	-0.8000251144110307	0.623	0.799	0.029071181589094133	Zfp36l2	Mast cells
1.5139002687456587e-6	-0.27394768453658075	0	0.215	0.02998279482250777	Col1a2	Mast cells
1.5331351920880859e-6	0.5037569754378904	0.639	0.289	0.03036374247930454	Map2k5	Mast cells
3.6090898119227826e-6	-0.5294057702824311	0.77	0.919	0.07147802372513071	Tnfaip3	Mast cells
4.181639680778243e-6	-0.46732094672289337	0.984	0.966	0.0828173738778131	Ptma	Mast cells
5.8217066777541635e-6	-0.5987764333770256	0.672	0.799	0.11529890075292121	Ly6e	Mast cells
6.246396985508874e-6	-0.3793554605095699	0.689	0.725	0.12370989229800325	Lgals9	Mast cells
6.730918487632994e-6	0.3680524766579558	0.984	0.879	0.13330584064757145	Arpc1b	Mast cells
9.12641206178313e-6	0.2758848189502616	0.459	0.141	0.1807485908836149	U2af1l4	Mast cells
9.475517651159754e-6	0.40713768087253754	1	0.96	0.18766262708121892	Rps2	Mast cells
9.762823894592157e-6	0.5451387952043083	0.885	0.745	0.19335272723239766	Anxa5	Mast cells
9.841003392384075e-6	0.6667216085353136	0.852	0.57	0.19490107218616662	S100a6	Mast cells
1.0872098059224649e-5	0.5884490056958578	1	0.987	0.21532190206294416	Fth1	Mast cells
1.2052243115718921e-5	-0.4571987364533221	0.77	0.839	0.23869467490681323	Psme1	Mast cells
1.239912870262871e-5	0.28799848721464416	1	0.993	0.2455647439555616	Rpl11	Mast cells
1.3921310483088772e-5	-0.5404095585462557	0.672	0.772	0.27571155411757314	Dek	Mast cells
2.5472995103365783e-5	1.010645801888106	0.393	0.107	0.5044926680221593	G0s2	Mast cells
2.5882887432667984e-5	0.5298026457439667	0.23	0.027	0.5126105856039894	Slc7a11	Mast cells
2.7794851601030767e-5	-0.49056636250318975	0.656	0.832	0.5504770359584144	H2-Q7	Mast cells
3.650329369072296e-5	0.4518793582578642	0.377	0.101	0.7229477315447682	Clec4e	Mast cells
4.094875526150209e-5	-0.4422548672200786	0.066	0.336	0.8109900979540489	Hspa1a	Mast cells
4.6502471087037756e-5	0.3555229261552232	0.836	0.537	0.9209814398787828	Sde2	Mast cells
4.865464938692154e-5	-0.4620761282886834	0.689	0.812	0.9636053311079811	Lyn	Mast cells
5.981625330877538e-5	-0.457081494315412	0.705	0.785	1	Tmco1	Mast cells
8.02970986053097e-5	-0.43804498796649227	0.836	0.94	1	Calr	Mast cells
8.182665309694591e-5	-0.4380513155972793	0.574	0.799	1	Atp5k	Mast cells
9.473454445903269e-5	-0.3016666325377111	1	0.987	1	H2-D1	Mast cells
9.611145681303782e-5	0.30414703491258566	0.984	0.987	1	Rps3a1	Mast cells
1.0040449916839699e-4	-0.2931240263180858	0	0.148	1	Pltp	Mast cells
1.1149164602897064e-4	-0.5529411129111799	0.016	0.221	1	Ifit1	Mast cells
1.1688089397462854e-4	0.4242518651996253	0.705	0.436	1	Uap1	Mast cells
1.2181865543911388e-4	0.35236546724648016	0.426	0.148	1	S100a4	Mast cells
1.4119046790796484e-4	0.473851330090631	0.377	0.128	1	Cald1	Mast cells
1.5406357733287098e-4	-0.35186119086862244	0.967	0.96	1	Serinc3	Mast cells
1.623967830794403e-4	-0.338227045766228	0.918	0.772	1	Egr1	Mast cells
1.970637849592128e-4	-0.36353293276211274	0.082	0.302	1	Dtx3l	Mast cells
2.1337006091075436e-4	-0.376344858967541	0.164	0.43	1	Pip5k1c	Mast cells
2.457070536873773e-4	0.26231332224350457	1	0.966	1	Rpl8	Mast cells
2.6010462153611114e-4	-0.36376938695927485	0.557	0.792	1	Ptpn7	Mast cells
2.637973514152786e-4	0.4958743821443703	0.852	0.711	1	Prdx5	Mast cells
2.8583902134309426e-4	0.5571491440651708	0.23	0.04	1	Acod1	Mast cells
2.9059944922856456e-4	0.4033883458751589	0.574	0.289	1	Map2k3	Mast cells
3.0230398799810246e-4	-0.45952279375579685	0.869	0.906	1	Fos	Mast cells
3.0712950037587426e-4	0.31152141699398683	0.984	0.886	1	mt-Nd1	Mast cells
3.352583817932493e-4	0.3067337700520043	0.984	0.966	1	mt-Co3	Mast cells
3.422431220680156e-4	-0.4511813567479267	0.066	0.289	1	Isg20	Mast cells
3.467868779448439e-4	0.5510981801364133	0.262	0.06	1	Hp	Mast cells
3.473509471357617e-4	0.5984553633937744	0.541	0.342	1	Cd9	Mast cells
3.485011458245118e-4	-0.37347992383419415	0.967	0.98	1	Kit	Mast cells
3.4942127716561515e-4	-0.30651051094163184	0.18	0.322	1	Snhg6	Mast cells
3.6661362046959287e-4	-0.42774436553530903	0.934	0.933	1	Zfp36l1	Mast cells
3.7022498947553796e-4	0.5058411605465472	0.459	0.208	1	Ehd1	Mast cells
3.8522076400979534e-4	-0.37432364090833375	0.131	0.383	1	Rtp4	Mast cells
4.1405262291372e-4	0.3092123815490322	0.918	0.893	1	Btf3	Mast cells
4.6244661637592267e-4	0.37584332364209194	0.934	0.718	1	Btg1	Mast cells
4.6340139536291244e-4	-0.34630935754959	0.328	0.456	1	Nudcd3	Mast cells
4.890285848721285e-4	-0.3772270545714466	0.18	0.416	1	Rnf114	Mast cells
5.11337032309704e-4	-0.33594750144930463	0.525	0.705	1	Gm10076	Mast cells
5.123886495179766e-4	-0.3892471755300124	0.738	0.819	1	Dync1i2	Mast cells
5.286313327518628e-4	-0.4092093028359283	0.393	0.604	1	Pip4k2a	Mast cells
5.311557702149288e-4	-0.3904242884154838	0.426	0.678	1	Nmt1	Mast cells
5.31523051012798e-4	-0.40316198558047756	0.574	0.732	1	Cbx3	Mast cells
5.473500539293673e-4	-0.2929684493547824	0.984	1	1	Rpl39	Mast cells
5.776005496253661e-4	-0.3134805360030777	0.115	0.362	1	Oasl2	Mast cells
5.818248684762654e-4	-0.45677042501560305	0.246	0.443	1	Kif1bp	Mast cells
5.860222773966486e-4	0.3769016776426825	0.164	0.02	1	Il1a	Mast cells
6.077436006344061e-4	-0.3597473073165057	0.492	0.664	1	Fli1	Mast cells
6.478856294330338e-4	0.3424193223600911	0.721	0.483	1	Card19	Mast cells
6.742982845512044e-4	-0.3766174932418258	0.148	0.396	1	Rnf213	Mast cells
6.857260155767823e-4	0.4915276991342635	0.279	0.074	1	Clec4d	Mast cells
6.959506059212993e-4	-0.3590762896690175	0.623	0.55	1	Adrb2	Mast cells
6.96978165120526e-4	0.33350409451153684	0.934	0.839	1	Atp6v0c	Mast cells
7.285044746080223e-4	0.705437108662516	0.262	0.067	1	Chil3	Mast cells
7.366400686606104e-4	0.4027974613917624	0.754	0.544	1	Anxa1	Mast cells
7.489197790163885e-4	0.6856228840932105	0.197	0.034	1	Wfdc21	Mast cells
7.561812752304009e-4	-0.30571751243879564	0.754	0.852	1	St13	Mast cells
7.590681619190263e-4	-0.2631146549306388	0.59	0.564	1	Ttc28	Mast cells
7.741704097142767e-4	-0.4738322485786144	0.77	0.919	1	Klf6	Mast cells
7.810336221483127e-4	-0.517127489454995	0.557	0.691	1	Tsc22d3	Mast cells
7.842181464917883e-4	-0.3173417629682964	0.475	0.55	1	Aimp1	Mast cells
8.320367226791218e-4	-0.3611225899445737	0.246	0.517	1	Lgals3bp	Mast cells
9.046937959020198e-4	0.26640843102956646	0.377	0.141	1	Snx8	Mast cells
9.467309216886541e-4	-0.37718729346925495	0.344	0.51	1	Sp100	Mast cells
9.519661025711623e-4	-0.25631411466374604	0.066	0.248	1	Kdm6a	Mast cells
9.616259896975338e-4	0.27712151871827406	0.754	0.711	1	Vdac2	Mast cells
9.84900592891993e-4	-0.3743192597185725	0.557	0.685	1	Frmd4a	Mast cells
0.00110487322609502	-0.3388099716098665	0.803	0.846	1	Ndufb1-ps	Mast cells
0.0011267156414097813	-0.2963458958240712	0.393	0.389	1	Myadm	Mast cells
0.0011660330134373835	0.3893471724764492	0.23	0.06	1	Ifitm6	Mast cells
0.001177602456419984	0.4790055851562278	0.836	0.624	1	Pim1	Mast cells
0.0012203980083284789	0.4483924708990932	0.902	0.725	1	Lgals3	Mast cells
0.0012399825988405912	0.45199599617020747	0.672	0.456	1	Sod2	Mast cells
0.0012426827866127011	0.31187465798367553	0.656	0.383	1	Stap1	Mast cells
0.001246537288463598	-0.42762676439759156	0.41	0.577	1	Cbfa2t3	Mast cells
0.0012749628206426113	-0.365276890062302	0.541	0.691	1	Rsrp1	Mast cells
0.0012809855163565364	0.817191677180218	0.377	0.148	1	Plac8	Mast cells
0.001312858611222522	-0.39978574708773307	0.508	0.644	1	Spn	Mast cells
0.0013723240589207295	-0.3941544305377529	0.738	0.826	1	Psmb8	Mast cells
0.0014132456016306444	-0.36192236201878725	0.344	0.497	1	Wipf1	Mast cells
0.0014480462708510984	-0.4033354851191748	0.262	0.47	1	Usp25	Mast cells
0.0015269350130014746	0.32035146871033704	0.967	0.846	1	Mcl1	Mast cells
0.0015965980443078478	0.28344698288796144	0.787	0.557	1	Ndfip1	Mast cells
0.001650273943779704	-0.42014734542440535	0.623	0.725	1	Rdx	Mast cells
0.001674584761239161	-0.5670702196155426	0.656	0.698	1	Ifi27l2a	Mast cells
0.0019026438536699705	-0.3000299692161209	0.115	0.329	1	Fer	Mast cells
0.0020617509912242518	-0.4076242389090273	0.164	0.376	1	Nmt2	Mast cells
0.0021348759652538335	-0.3604601509564837	0.377	0.55	1	Psmb9	Mast cells
0.002161117978218799	-0.38576641571303205	0.262	0.409	1	Zfas1	Mast cells
0.0023651797345993976	-0.562459856766924	0.475	0.658	1	Gpr65	Mast cells
0.002377878411463488	0.3225676613071655	0.59	0.342	1	Fem1c	Mast cells
0.002439966522104303	0.26439169231206505	0.951	0.812	1	Uba52	Mast cells
0.0024453916358998006	-0.38782684448462107	0.311	0.47	1	Hmgn2	Mast cells
0.0024716560150698104	0.8548330944138715	0.279	0.134	1	Thbs1	Mast cells
0.00248058648591136	0.28366623962158716	0.574	0.315	1	Car8	Mast cells
0.0025436879603812812	-0.28391053013568923	0.574	0.792	1	Creb3l1	Mast cells
0.0027588996979292643	-0.2790973240830463	0.098	0.309	1	Ube2l6	Mast cells
0.002792728956485169	0.2540927793969168	0.18	0.034	1	Mcemp1	Mast cells
0.0028223748613949947	-0.28612671981116056	0.131	0.342	1	Adi1	Mast cells
0.002893792144261686	0.26450158424091463	0.361	0.148	1	Txnrd1	Mast cells
0.0029951923433247196	-0.380871340856648	0.803	0.886	1	Stk17b	Mast cells
0.003068061186058018	-0.2781921111665232	0.066	0.248	1	Syde2	Mast cells
0.00314506853262736	0.34464408185350726	0.705	0.503	1	Ninj1	Mast cells
0.0032363545250502137	0.43740655790662564	0.787	0.57	1	S100a11	Mast cells
0.003269943139866597	-0.25207943895907026	0.098	0.221	1	Stat2	Mast cells
0.0033212063998033304	-0.2912961948459436	0.098	0.302	1	Pds5a	Mast cells
0.003331333164841479	-0.3408495814198797	0.246	0.43	1	Tnrc6a	Mast cells
0.003543179900951469	-0.3023873136471944	0.934	0.94	1	Rpl35	Mast cells
0.003680449253410559	0.2737089783845338	0.148	0.027	1	Vcan	Mast cells
0.0037334011891050622	-0.43852969108762463	0.361	0.57	1	H2-Q6	Mast cells
0.0038014937737654657	0.6277839683366526	0.59	0.423	1	Gadd45b	Mast cells
0.003873468530152525	0.28094932813317897	1	0.96	1	Rplp0	Mast cells
0.003931648433949273	0.4301576025853765	0.541	0.295	1	Cd52	Mast cells
0.003948389245557408	-0.28508009590412087	0.77	0.792	1	Eif4g2	Mast cells
0.004041081828024675	-0.25643175910209226	0.082	0.248	1	Topbp1	Mast cells
0.004109403429280458	-0.3126222677724684	0.557	0.752	1	Eif3j1	Mast cells
0.004125679518888017	-0.26975187081409124	0.164	0.383	1	Stk24	Mast cells
0.0041604724151238495	-0.2576203683806336	0.049	0.215	1	Cep192	Mast cells
0.0042565930404752615	-0.31054344335315376	0.18	0.322	1	Irf9	Mast cells
0.004307805212096822	-0.31641405597933414	0.164	0.383	1	Trim12c	Mast cells
0.004420808449289705	-0.48557645666981053	0.344	0.53	1	Gbp7	Mast cells
0.00446444829799954	-0.35087974972946434	0.557	0.638	1	Tspan13	Mast cells
0.004466299466428268	-0.3677034287751693	0.18	0.383	1	Il4ra	Mast cells
0.0045193670630898145	-0.29201995070838505	0.115	0.322	1	Epsti1	Mast cells
0.00452626192052669	-0.26253712866284507	0.41	0.463	1	H2-Q4	Mast cells
0.004562467583036203	0.34657366655527116	0.328	0.128	1	Ptgs2	Mast cells
0.004655466931120394	-0.2557446379127042	0.541	0.53	1	Crlf3	Mast cells
0.004680748698884258	-0.31119734384354714	0.541	0.497	1	Rhob	Mast cells
0.004858995768109014	-0.40898843753423314	0.131	0.275	1	Lig1	Mast cells
0.004871919788104358	-0.3250367061383197	0.131	0.315	1	Srek1ip1	Mast cells
0.004926354767910842	-0.35588417544746653	0.443	0.53	1	Glul	Mast cells
0.0049500974595748076	0.7319606619520422	0.705	0.463	1	Ccl4	Mast cells
0.005053489596228713	-0.25466918077159817	0.885	0.866	1	Slc18a2	Mast cells
0.005235319062539882	-0.34266324204539167	0.705	0.745	1	Ifitm3	Mast cells
0.005317406353986094	-0.3495866031532979	0.951	0.98	1	Fcer1a	Mast cells
0.005372026788761433	0.25591469410455625	0.689	0.45	1	Mrpl30	Mast cells
0.005489563585398914	-0.2836491708600351	0.393	0.53	1	Raly	Mast cells
0.0055335231614514375	-0.3278241694415075	0.377	0.456	1	Cmc2	Mast cells
0.005572834874211046	-0.28393297139350643	0.311	0.483	1	Cpne3	Mast cells
0.005602784651266403	-0.28073262565507084	0.705	0.765	1	Ppp3ca	Mast cells
0.005761897205562836	0.44235069792757864	0.869	0.732	1	Ifrd1	Mast cells
0.005947916795106589	0.37954687783773844	0.836	0.725	1	Gch1	Mast cells
0.005966080366841764	-0.2827008768796549	0.311	0.47	1	Psmb10	Mast cells
0.0060385947446583346	0.2848094644990449	0.262	0.087	1	Rcan1	Mast cells
0.006076690044447464	0.35700448373516647	0.574	0.369	1	Aprt	Mast cells
0.006663746126218265	-0.3355694193881559	0.475	0.557	1	Gns	Mast cells
0.006706355185667295	0.399890543896106	0.82	0.611	1	Cdkn1a	Mast cells
0.006749245534221531	-0.43963199765380445	0.18	0.389	1	C1qa	Mast cells
0.006858535580933894	-0.30518175342580545	0.607	0.691	1	Lcp2	Mast cells
0.007011914831213515	-0.3140056058711602	0.967	0.993	1	Jun	Mast cells
0.007088985709370256	0.26667232483878966	0.787	0.752	1	Psmb3	Mast cells
0.00727066114497037	0.2805805336590349	0.574	0.376	1	Gng10	Mast cells
0.007298804068764924	-0.30224875843833265	0.098	0.282	1	Ptgs1	Mast cells
0.007403891294621044	-0.2800340419101397	0.525	0.47	1	Smc4	Mast cells
0.007438840814821265	0.3413192371373053	0.852	0.698	1	Suco	Mast cells
0.007504066393617346	-0.3134272329833143	0.787	0.846	1	H2-T23	Mast cells
0.007663044676392505	-0.3429672208946854	0.295	0.456	1	Usp18	Mast cells
0.007747629143780173	-0.2674443954801823	0.393	0.483	1	Rnps1	Mast cells
0.007763432591569765	-0.3197086104818767	0.754	0.805	1	Inpp5d	Mast cells
0.007766263564592664	0.25556698410577033	0.23	0.081	1	Tpbpa	Mast cells
0.007781281103189641	-0.3109639515518755	0.049	0.208	1	Cx3cr1	Mast cells
0.007824425853301288	-0.30251382927231996	0.754	0.846	1	Tsc22d4	Mast cells
0.008019214231479471	0.28154584330049237	0.18	0.074	1	C5ar1	Mast cells
0.008072494426877328	0.25983770591511635	0.869	0.705	1	Tmed2	Mast cells
0.00809413275687717	0.27290083972569557	0.902	0.866	1	Lamtor2	Mast cells
0.008449294120106778	0.3599625763072835	0.541	0.376	1	Riok3	Mast cells
0.008481517828850645	-0.2783583065688162	0.836	0.872	1	Rgs18	Mast cells
0.008499611160074421	-0.3370028466686152	0.246	0.383	1	Fcgr2b	Mast cells
0.008590275726297877	0.30616790205306865	0.623	0.436	1	Cd33	Mast cells
0.008673225953212824	-0.3186239124653514	0.148	0.322	1	Ercc6l2	Mast cells
0.008779603407685509	0.37192703036182556	0.426	0.221	1	Il6	Mast cells
0.008809902718326362	-0.3621012173167875	0.016	0.128	1	Cenpf	Mast cells
0.008937421902080661	-0.25350726482160185	0.295	0.342	1	Arl5b	Mast cells
0.00897217755506476	-0.2557363250203769	0.164	0.289	1	Gsk3a	Mast cells
0.009004829040499335	-0.28530739435052455	0.738	0.758	1	Pcbp2	Mast cells
0.009244512775989859	-0.32266997311606205	0.459	0.57	1	Cetn2	Mast cells
0.009409533726639191	-0.2580472016015706	0.213	0.356	1	Tcerg1	Mast cells
0.009532857022516848	0.37812608506282475	0.984	0.893	1	Tmsb10	Mast cells
0.009560034554727308	-0.2942219138691995	0.607	0.745	1	Mtss1	Mast cells
0.009791680237003638	0.7250235292499502	0.475	0.289	1	Cd14	Mast cells
0.00999046388871244	-0.34819524102777344	0.508	0.651	1	Gcnt1	Mast cells
0.01022559506138418	0.2600084546289736	0.787	0.671	1	Hcst	Mast cells
0.011255711419621901	-0.3772608957458066	0.41	0.55	1	Aamp	Mast cells
0.011285986914862637	-0.30198725789799563	0.77	0.772	1	Kcne3	Mast cells
0.011551743083515403	-0.2575556126381935	0.115	0.188	1	Mcm2	Mast cells
0.0115858914241553	-0.25438471254818773	0.787	0.752	1	Mbnl1	Mast cells
0.011609155185230157	-0.3048049603874413	0.443	0.55	1	Slc7a8	Mast cells
0.012101188622433126	0.2530349758169943	0.984	0.987	1	Tyrobp	Mast cells
0.01219719487686018	0.31696634122313905	0.262	0.134	1	Tpd52	Mast cells
0.01221803831576758	0.45365802473640565	0.311	0.154	1	Traf1	Mast cells
0.012359030319451514	-0.2501730864844719	0.475	0.564	1	Tor1aip1	Mast cells
0.012372942283350133	0.33788239572991424	0.475	0.268	1	Rffl	Mast cells
0.01251547438238893	-0.2627270257804296	0.344	0.53	1	Hint2	Mast cells
0.012859628042133982	-0.25252190685127596	0.393	0.503	1	Nfe2l1	Mast cells
0.0131150850704999	-0.2974044840937425	0.131	0.248	1	Dnajc9	Mast cells
0.013189757684019933	0.2927430977317145	0.967	0.886	1	Ifitm2	Mast cells
0.01333847940766393	-0.4185538538032797	0.361	0.456	1	Txnip	Mast cells
0.01339202532781301	-0.25900420966525795	0.393	0.477	1	H2-T22	Mast cells
0.013891487082155821	-0.31036326152735133	0.279	0.443	1	Shoc2	Mast cells
0.013900618450253218	-0.4309512376966603	0.311	0.376	1	Hist1h4d	Mast cells
0.013923440991414102	-0.26930689609674263	0.082	0.221	1	Mcm7	Mast cells
0.01395111194268536	-0.2646753197475785	0.525	0.664	1	Anapc13	Mast cells
0.014870361637917233	-0.3059665073808209	0.295	0.456	1	Sec61a1	Mast cells
0.01505754038363771	0.27076177034909077	0.426	0.228	1	Pdpk1	Mast cells
0.015064098394877967	-0.3674316426409099	0.623	0.765	1	Isg15	Mast cells
0.015084691512719815	0.32338891792455826	0.41	0.221	1	Marcksl1	Mast cells
0.015235133764258809	-0.34549740034998966	0.443	0.557	1	Trim30a	Mast cells
0.015268129678960136	0.40055873899045924	0.18	0.087	1	Ly6c2	Mast cells
0.015582709963582344	0.31304163523906636	0.361	0.181	1	Gimap6	Mast cells
0.016071041621381687	-0.2628915134655514	0.557	0.611	1	Tgfbr2	Mast cells
0.016072377020339045	-0.2628986101777355	0.836	0.926	1	Pla2g7	Mast cells
0.016571747285647278	-7.212444852433553e-5	0.443	0.315	1	Pygl	Mast cells
0.016633358981936866	-0.27027498053276633	0.279	0.436	1	Ptpa	Mast cells
0.01671106429010603	-0.25861910541948263	0.262	0.362	1	Pdia4	Mast cells
0.01716827272659523	0.2547579275295523	0.508	0.302	1	Pirb	Mast cells
0.01719605814139332	-0.2608966795133956	0.344	0.503	1	Brd7	Mast cells
0.01744297682686822	0.728714561222695	0.377	0.195	1	Ccl3	Mast cells
0.017460580519978695	-0.2678748322304083	0.689	0.691	1	Pet100	Mast cells
0.017491285711485276	-0.2549045137578221	0.803	0.819	1	Papss2	Mast cells
0.017719696068692045	-0.3142480371553533	0.082	0.242	1	C1qc	Mast cells
0.018215844380876537	0.2540162206145681	0.738	0.557	1	Aldh2	Mast cells
0.018231471909843016	-0.4166797839137757	0.148	0.289	1	Rsad2	Mast cells
0.018340550808413063	-0.3188219805842162	0.59	0.705	1	Mitf	Mast cells
0.018814380541876334	-0.3581862539823809	0.311	0.49	1	Rad21	Mast cells
0.01887870548117395	-0.49530512828843176	0.361	0.483	1	Tuba1b	Mast cells
0.019651944199634695	-0.26032445260065273	0.18	0.289	1	Cwf19l2	Mast cells
0.019850172744548235	-0.2642043875392761	0.344	0.456	1	Irf7	Mast cells
0.02066924118095587	-0.290460104327543	0.852	0.859	1	Ncl	Mast cells
0.020766503181490436	-9.352703497778059e-7	0.459	0.336	1	Ola1	Mast cells
0.02122191356819022	-0.39304151893086664	0.131	0.289	1	Maf	Mast cells
0.02138737669456429	0.3488954376029132	0.262	0.107	1	Cxcl10	Mast cells
0.02148980726470228	-0.27382410360831244	0.459	0.544	1	Sh3kbp1	Mast cells
0.021689060196182598	-0.29870737850069634	0.311	0.456	1	Baz2b	Mast cells
0.022448282925546573	0.29094146168577784	0.328	0.161	1	Slc16a3	Mast cells
0.022768022674532352	-0.2954271035974632	0.115	0.174	1	C2	Mast cells
0.023198809583902746	-0.3476326334919601	0.18	0.275	1	Erv3	Mast cells
0.02338718041112714	0.2834874640346342	0.754	0.597	1	Rnh1	Mast cells
0.02342735701238495	-0.26300850448957847	0.623	0.57	1	Ccnd2	Mast cells
0.023481787082723905	-0.3332689268879402	0.525	0.577	1	H2afv	Mast cells
0.023502923618957557	-0.45225979616260525	0.492	0.517	1	Stmn1	Mast cells
0.023898478207395546	-0.2649691663268547	0.443	0.544	1	Ap2b1	Mast cells
0.02395156612707525	0.29763286670883826	0.607	0.409	1	Nfatc1	Mast cells
0.02413260205437003	-0.32470368784181014	0.475	0.584	1	Shisa5	Mast cells
0.024205623375952345	0.2605454340345996	0.623	0.443	1	Plin2	Mast cells
0.02449373750843669	0.403194078954201	0.754	0.705	1	Rel	Mast cells
0.024891304573624144	-0.2654885761649256	0.639	0.691	1	Stk4	Mast cells
0.024964254569934105	-0.2785836098776524	0.492	0.591	1	Tns1	Mast cells
0.02571999094318592	-0.25474674595187186	0.197	0.322	1	Dnm1l	Mast cells
0.02577010623764507	-0.3092392961194341	0.525	0.698	1	Ppig	Mast cells
0.025772638622574985	-0.4663955779942116	0.148	0.322	1	Ccl5	Mast cells
0.025892807702222142	0.2502418082954968	0.525	0.342	1	Hist1h1c	Mast cells
0.025913346494045485	-0.2833207810911357	0.639	0.698	1	Ndst2	Mast cells
0.02610467756921616	-0.2811954735413723	0.541	0.644	1	Srsf2	Mast cells
0.026573424625026428	-0.26731504443965654	0.279	0.43	1	Eif4a2	Mast cells
0.026686819469139436	-0.2961705371439005	0.721	0.772	1	Eif5b	Mast cells
0.026705719498602877	0.25791237874274664	0.984	0.926	1	Actg1	Mast cells
0.027242540954328657	-0.26307490798680966	0.508	0.544	1	Myb	Mast cells
0.027376873675882547	-0.27636263096083624	0.77	0.826	1	Gng2	Mast cells
0.027378193016018855	0.3693751735247358	0.754	0.584	1	Tespa1	Mast cells
0.028265378984219797	0.8402214290731421	0.525	0.356	1	Wfdc17	Mast cells
0.028886311596221903	-0.3685174684956678	0.508	0.658	1	Tob2	Mast cells
0.029027575764355686	-0.25649935796518997	0.541	0.591	1	Psip1	Mast cells
0.030212863355409573	-0.287290778011553	0.426	0.557	1	P2rx7	Mast cells
0.030295754791203416	-0.255351871161584	0.541	0.604	1	Ids	Mast cells
0.030588953505536465	0.2689158365305978	0.262	0.121	1	Gla	Mast cells
0.030672551151061028	-0.38218822567485233	0.639	0.745	1	Nfkbid	Mast cells
0.03154602292185895	-0.31945482384778584	0.393	0.497	1	Per1	Mast cells
0.03163034946257793	-0.28157769029612145	0.59	0.678	1	Cobl	Mast cells
0.032118292699230375	-0.29659248552560524	0.426	0.577	1	Caprin1	Mast cells
0.032764212206743706	-0.3065210885314883	0.197	0.362	1	Jchain	Mast cells
0.03340656124036365	-0.3253361817752787	0.18	0.315	1	Dut	Mast cells
0.03450597817826569	-0.2748953359667158	0.328	0.389	1	Zfp292	Mast cells
0.03491997926814865	-0.28560592763498016	0.246	0.389	1	Cadm3	Mast cells
0.035950882824157315	-0.3710558620460065	0.508	0.624	1	Lbr	Mast cells
0.0370506625685525	0.26568741988493505	0.639	0.503	1	Evi2a	Mast cells
0.03782490101084605	-0.31227089579997036	0.164	0.275	1	Abhd12	Mast cells
0.03801116842061537	0.3164461198439462	0.607	0.423	1	Malt1	Mast cells
0.03804235116276538	-0.25513585097999525	0.262	0.416	1	Mcm3	Mast cells
0.038255884870147125	0.29816885839463514	0.23	0.107	1	Socs3	Mast cells
0.03950347778052868	-0.2719557473751986	0.361	0.45	1	Eapp	Mast cells
0.040590422860437646	0.2771156360537337	0.836	0.718	1	Prdx1	Mast cells
0.04165103849198219	0.2595928241450701	0.525	0.362	1	Tmem9b	Mast cells
0.04267867483245249	-0.26200881003420207	0.459	0.483	1	Cirbp	Mast cells
0.043285044621198226	-0.29606082523588206	0.77	0.799	1	Id2	Mast cells
0.04434102576139861	-0.25983326760748326	0.328	0.396	1	Lpin1	Mast cells
0.04599894883477435	0.3020811985938068	0.951	0.899	1	Tax1bp1	Mast cells
0.04780702103007029	-0.3459611636685347	0.541	0.644	1	Cd69	Mast cells
0.047937638882334904	-0.3575290024534718	0.033	0.101	1	Ccnb2	Mast cells
0.0495489888255566	0.2635434138342182	0.443	0.315	1	Mapkapk2	Mast cells
0.049768781405459935	0.2709421865909859	0.508	0.329	1	Hilpda	Mast cells
0.049923717080273364	-0.2562556108421106	0.18	0.342	1	Edem3	Mast cells
0.05280895477964292	-0.25071598381801263	0.738	0.785	1	Ndufa6	Mast cells
0.0531467459808272	-0.2947201591802152	0.459	0.55	1	Prnp	Mast cells
0.053330209665184806	0.30563354993036257	0.197	0.289	1	Tsix	Mast cells
0.054772262302858955	-0.44851781543234714	0.525	0.624	1	Tubb5	Mast cells
0.05492776046139266	-0.27538872505282697	0.115	0.221	1	Trappc12	Mast cells
0.056385587465074445	0.26175339038111756	0.639	0.47	1	Got1	Mast cells
0.06014624013878323	-0.3192303507657632	0.344	0.403	1	Ddit3	Mast cells
0.061711899872076446	-0.27260025854537073	0.59	0.671	1	Cox20	Mast cells
0.06213334686530225	-0.26967146968038713	0.393	0.53	1	Pex13	Mast cells
0.0632548482011259	-0.26251738780755274	0.393	0.523	1	Cr1l	Mast cells
0.06421634812508852	-0.2904775779685119	0.262	0.43	1	Dusp6	Mast cells
0.06492467767635778	-0.9433500740282184	0.131	0.242	1	Pf4	Mast cells
0.06572426352846915	-0.27246040007432015	0.607	0.638	1	Ube2v2	Mast cells
0.06879375814141148	0.29575601892129355	0.344	0.208	1	Gimap5	Mast cells
0.069397008487196	-0.2888539199248433	0.41	0.497	1	Hmgn5	Mast cells
0.07146906488237365	-0.2608716409933057	0.279	0.389	1	Wtap	Mast cells
0.07255677635946367	0.325761717643692	0.934	0.906	1	Ccl7	Mast cells
0.07257260131697282	-0.5724117684031764	0.049	0.141	1	Top2a	Mast cells
0.07452720107190842	-0.2790456817861511	0.508	0.57	1	St3gal5	Mast cells
0.07453556624458553	0.3115416093642853	0.393	0.376	1	Slfn2	Mast cells
0.07547081182685857	0.25388920293003236	0.984	0.987	1	H3f3b	Mast cells
0.07700005600335072	-0.41409417221218336	0.082	0.168	1	Mki67	Mast cells
0.07771442580788589	0.29853410250202295	0.656	0.49	1	Spi1	Mast cells
0.0801298050185693	-0.25315576368898207	0.541	0.584	1	Itgb7	Mast cells
0.08184299722435975	-0.2616013238387081	0.393	0.497	1	Dynll2	Mast cells
0.0840541203096167	-0.25012939573457854	0.279	0.383	1	Pik3cg	Mast cells
0.08478624852454922	0.39834199564096506	0.426	0.309	1	P2ry10b	Mast cells
0.08981160241117832	0.25167133561692634	0.508	0.362	1	Rhoc	Mast cells
0.09149000408532591	-0.38224825084844855	0.131	0.255	1	Sapcd1	Mast cells
0.09513872393369399	-0.489260632282134	0.754	0.738	1	Hmgb2	Mast cells
0.09998150972376661	0.2863180148595096	0.689	0.564	1	Camk2d	Mast cells
0.10136642660345324	-0.27012183830058767	0.361	0.483	1	Gcsam	Mast cells
0.10524228889134928	0.2639444415027439	0.377	0.248	1	Hipk2	Mast cells
0.11150587357985617	0.2629813867639932	0.869	0.785	1	Txn1	Mast cells
0.11632611783934353	0.25858796754298163	0.689	0.557	1	Uhrf2	Mast cells
0.11907642181048421	-0.26259783831037775	0.492	0.57	1	Samd9l	Mast cells
0.13011579623529315	0.3417863167305162	0.508	0.43	1	Resf1	Mast cells
0.13347807343761592	-0.35287437970169355	0.689	0.718	1	Nucks1	Mast cells
0.142863520343833	0.5996395427295027	0.672	0.564	1	Lyz2	Mast cells
0.15300380262129817	0.5071577925097622	0.115	0.047	1	Rasl11a	Mast cells
0.1594068169706948	-0.26282443400664657	0.623	0.651	1	Atf4	Mast cells
0.16107637364449587	-0.3660879019447121	0.672	0.725	1	Cited2	Mast cells
0.1705659500628457	-0.25360578067789086	0.377	0.477	1	Arhgef2	Mast cells
0.1882273463130455	0.4910193886097469	0.295	0.201	1	Il13	Mast cells
0.20015125842179748	-0.2687806056327038	0.836	0.859	1	Ucp2	Mast cells
0.2069388101097834	-0.30284457958326133	0.18	0.235	1	Hspa1b	Mast cells
0.20706104151451057	-0.256565974343462	0.377	0.483	1	Rfc1	Mast cells
0.22255836390060102	-0.262504145190079	0.115	0.208	1	Bmp2	Mast cells
0.23461401437746418	0.26448896346069717	0.344	0.235	1	Fam110c	Mast cells
0.2594167058208073	-0.5614099428484336	0.475	0.584	1	AY036118	Mast cells
0.2682245489829872	-0.31800354001529824	0.131	0.215	1	Serpine1	Mast cells
0.29417668770561317	-0.5806720369462162	0.148	0.081	1	Spp1	Mast cells
0.42280560303622766	0.32126421239718583	0.787	0.779	1	Furin	Mast cells
0.4776968143457533	0.360961743549304	0.197	0.275	1	H2-Eb1	Mast cells
0.4948114326712685	-2.106753417774332e-6	0.361	0.295	1	Trib2	Mast cells
0.5615371304068829	0.43827509212828353	0.213	0.154	1	Ccl1	Mast cells
0.5811201733905693	-6.834055198762234e-5	0.164	0.134	1	Dusp12	Mast cells
0.5921721621799027	3.53664957153943e-5	0.131	0.101	1	Cog2	Mast cells
0.6350127396128183	-8.329665852802037e-5	0.984	0.96	1	Rab27b	Mast cells
0.7643106692243767	0.44629312369514673	0.344	0.295	1	H2-Aa	Mast cells
0.8213803216248595	0.5908079384925005	0.426	0.383	1	Cd74	Mast cells
0.941307858361689	-0.3994071557779735	0.213	0.235	1	Glb1	Mast cells
0.9853664594492259	8.382875792095623e-5	0.131	0.128	1	Dennd4b	Mast cells
