# Supplementary material for: Deciphering the preeclampsia-specific immune microenvironment and the role of pro-inflammatory macrophages at the maternal–fetal interface
Source: eLife. 2025 Mar 28;13:RP100002. doi: 10.7554/eLife.100002 (PMC11952753; doi:10.7554/eLife.100002)
Supplement: Figure 5—source data 1. [file elife-100002-fig5-data1.zip › Figure 5-source data/Figure 5 A-B/celltype_Monocytes.csv]

p_val	avg_logFC	pct.1	pct.2	p_val_adj	gene	celltype
0	2.145516983074943	0.935	0.578	0	Slpi	Monocytes
0	1.4886850763685862	0.969	0.767	0	Sod2	Monocytes
0	-0.7563482029565454	0.996	0.998	0	Rps29	Monocytes
0	-0.8752598695163643	0.602	0.945	0	Igha	Monocytes
0	-1.0862233671683188	0.397	0.942	0	Ctla2a	Monocytes
3.06e-322	-0.6266203027967809	0.992	0.993	6.06668e-318	Rpl38	Monocytes
2.6347903e-317	-0.7799434097901785	0.801	0.936	5.2182022507e-313	Grn	Monocytes
7.988721501878451e-290	1.094552373062715	0.906	0.536	1.5821662934470274e-285	F10	Monocytes
1.2824739637788623e-247	0.8518816725708667	0.994	0.979	2.5399396852640365e-243	Prdx5	Monocytes
1.0229362284576826e-246	-1.0280017123417453	0.599	0.845	2.02592520046044e-242	Aif1	Monocytes
9.160132414052136e-246	0.7844074385061806	0.978	0.854	1.8141642246030256e-241	Clec4e	Monocytes
9.314424178349783e-244	0.9877344479804742	0.953	0.706	1.8447217085221745e-239	Hp	Monocytes
2.9350368554718803e-241	-0.5519539442937789	0.984	0.986	5.812840492262059e-237	Rps28	Monocytes
2.3518736943497567e-240	1.0612734685352472	0.842	0.411	4.657885851659693e-236	Slc7a11	Monocytes
5.140173513564777e-240	-0.7112073798869496	0.674	0.866	1.0180113643615042e-235	Serinc3	Monocytes
4.915620582817091e-233	-0.9449357997824958	0.605	0.833	9.73538656426925e-229	Lgmn	Monocytes
5.181734249100091e-233	-0.5906083705571337	0.877	0.988	1.026242468034273e-228	Igkc	Monocytes
1.555238121995391e-222	-0.8769068954845479	0.496	0.759	3.0801491006118717e-218	Selenop	Monocytes
2.1313482741458734e-218	-1.3013242197955077	0.819	0.97	4.221135256945902e-214	Apoe	Monocytes
8.626040646983753e-217	-1.685142886008411	0.299	0.69	1.7083873501351323e-212	C1qb	Monocytes
6.538370654856324e-214	1.0619899820212697	0.99	0.919	1.294924308194295e-209	Il1b	Monocytes
1.932943231699416e-212	-0.5456344225649046	0.98	0.98	3.8281940703806934e-208	Ctss	Monocytes
1.7512972495605262e-209	0.5416706943655472	0.999	0.997	3.468444202754622e-205	Srgn	Monocytes
1.8834611646802787e-206	1.459266683769674	0.842	0.436	3.730194836649292e-202	Lcn2	Monocytes
2.002110263430994e-203	0.7243215240312204	0.912	0.615	3.9651793767250836e-199	Map4k4	Monocytes
2.985496809129993e-200	-0.4941062875770461	0.997	0.999	5.912776430481951e-196	B2m	Monocytes
5.419584110374432e-193	-1.2885377562118334	0.163	0.525	1.0733486330596563e-188	C1qc	Monocytes
1.1085276285013662e-185	-1.483587427572732	0.216	0.599	2.1954389682469558e-181	C1qa	Monocytes
2.3242015682731174e-182	0.6797070112419266	0.631	0.204	4.603081205964909e-178	Tarm1	Monocytes
1.7962650803613088e-177	-1.005558834684241	0.29	0.688	3.557502991655572e-173	Rgs2	Monocytes
8.875837083048157e-177	-0.522055128480619	0.983	0.986	1.7578595342976873e-172	Ly6e	Monocytes
6.565306307028109e-174	-0.7819091840968155	0.503	0.844	1.300258914106917e-169	Zfp36l2	Monocytes
4.556480096620149e-171	-0.53815023805918	0.923	0.97	9.024108831356205e-167	Ucp2	Monocytes
1.1165852167437744e-166	-0.6024365323061371	0.488	0.747	2.2113970217610454e-162	Lgals3bp	Monocytes
3.20366162228424e-162	-0.49591585907178093	0.788	0.885	6.344851842933938e-158	Atp5k	Monocytes
2.1870911659556403e-159	1.3656805246199428	0.746	0.385	4.331534054175146e-155	Il1rn	Monocytes
3.016425498034006e-159	-0.5718590635081556	0.454	0.723	5.974030698856349e-155	Snx5	Monocytes
5.367382898923934e-155	0.4554337574967482	1	0.997	1.0630101831318851e-150	H3f3b	Monocytes
5.264300173496104e-154	0.8382456468278962	0.446	0.077	1.0425946493609034e-149	Il6	Monocytes
9.347450088370694e-153	0.7357706813093372	0.871	0.608	1.851262490001816e-148	Traf1	Monocytes
6.954741559150999e-152	-0.41814771710768284	0.942	0.955	1.3773865657898553e-147	Ndufb1-ps	Monocytes
4.1711085763781516e-150	-0.6965394566439135	0.165	0.504	8.26088053551693e-146	C3ar1	Monocytes
1.0449161353788597e-147	-0.5843661557414606	0.939	0.966	2.0694564061178315e-143	Lst1	Monocytes
1.7841854407189532e-146	1.2516775681452654	0.629	0.258	3.533579265343887e-142	Il1a	Monocytes
1.9586912231610969e-146	-0.45288757901857757	0.975	0.985	3.8791879674705526e-142	Laptm5	Monocytes
7.990516205938692e-146	-0.4162866740796807	0.954	0.955	1.5825217345861578e-141	Rpl35	Monocytes
5.795869944890663e-144	-0.5094903403134814	0.171	0.489	1.1478720425855958e-139	Dhrs3	Monocytes
1.4814619363217751e-143	0.588967951622084	0.989	0.964	2.9340353648852756e-139	Cd14	Monocytes
1.8412512660831524e-142	-0.5218888067488165	0.832	0.891	3.6465981324776836e-138	Calm2	Monocytes
3.304823545476756e-142	-0.6498741546513824	0.338	0.69	6.545203031816715e-138	Tsc22d3	Monocytes
2.2941700809717304e-141	-0.5576933030799763	0.041	0.335	4.543603845364512e-137	Ccl8	Monocytes
3.7886034380119725e-141	-0.3964348457575366	0.993	0.994	7.503329108982711e-137	Rpl37	Monocytes
5.048646607241557e-141	-0.4573052940680946	0.977	0.985	9.998844605641903e-137	Itm2b	Monocytes
1.268184432176634e-140	-0.7208573344829836	0.867	0.928	2.5116392679258236e-136	Ctsd	Monocytes
1.693869889023888e-139	1.5790622785875343	0.885	0.607	3.35470931521181e-135	Ccl4	Monocytes
1.849681110092633e-139	0.43800388437350257	0.994	0.947	3.6632934385384596e-135	mt-Cytb	Monocytes
4.027216192819705e-139	-0.5106111930873504	0.439	0.711	7.975901669879426e-135	Tubb5	Monocytes
5.719016496741442e-139	0.7874857960317552	0.843	0.565	1.1326512171796426e-134	Malt1	Monocytes
1.6772474571461816e-137	0.7797332960308954	0.722	0.364	3.3217885888780126e-133	Vcan	Monocytes
1.030675445329587e-136	-0.6180069644571227	0.271	0.567	2.0412527194752472e-132	Rab7b	Monocytes
1.198142413855016e-136	0.5271634999946117	0.686	0.301	2.3729210506398594e-132	Tes	Monocytes
6.479743099466381e-136	-0.83221971231554015	0.621	0.894	1.2833131208493167e-131	Fos	Monocytes
7.626762324522392e-136	0.5843870273866711	0.85	0.599	1.5104802783716597e-131	Nfkb1	Monocytes
1.2435770838982366e-134	1.5354518875147647	0.618	0.245	2.4629044146604577e-130	Cxcl10	Monocytes
1.2756736939452351e-133	-0.5606816274425126	0.353	0.629	2.526471750858538e-129	Sdc3	Monocytes
6.957842571465003e-133	-0.700903610753949	0.426	0.743	1.378000721278644e-128	Fosb	Monocytes
2.759389269418279e-132	0.5197602509776997	0.988	0.803	5.464970448082902e-128	S100a8	Monocytes
5.952878015275756e-132	0.5716924077279755	1	0.999	1.1789674909253634e-127	Fth1	Monocytes
3.3436854515951603e-131	0.5431740618332062	0.974	0.907	6.6221690368842155e-127	Plek	Monocytes
6.598610633866701e-131	0.5744394147116529	0.855	0.574	1.3068548360373002e-126	Txnrd1	Monocytes
7.004890443722468e-131	-0.37067502734795665	0.987	0.985	1.3873185523792348e-126	Rpl36	Monocytes
8.827520314731803e-131	0.4440490324239805	0.978	0.865	1.7482903983326336e-126	Lilrb4a	Monocytes
4.486152123324965e-129	0.8504196791375718	0.806	0.55	8.884824280245093e-125	Marcksl1	Monocytes
1.340015298438041e-128	-0.7101234818471474	0.343	0.625	2.6539002985565404e-124	Maf	Monocytes
8.801236882853985e-127	-0.43009018039445357	0.491	0.685	1.7430849646492317e-122	Gm10076	Monocytes
2.563774716865385e-125	0.8721747126787205	0.745	0.403	5.077555826751894e-121	Acod1	Monocytes
4.4284336113306845e-125	-0.8441129940040035	0.909	0.95	8.77051276724042e-121	Ccl6	Monocytes
8.95950710332871e-125	0.6645858038035154	0.763	0.46	1.774430381814251e-120	Arl5c	Monocytes
4.270737114580348e-123	-0.5130694534022502	0.974	0.974	8.45819485542638e-119	Psap	Monocytes
6.995362153342319e-123	0.50889446733692	0.943	0.819	1.3854314744694462e-118	Ehd1	Monocytes
7.894466608187859e-123	0.31748577797281907	0.999	0.973	1.5634991117516056e-118	mt-Co3	Monocytes
1.1383577561756201e-122	0.7543460724221107	0.631	0.252	2.2545175361058157e-118	Retnlg	Monocytes
4.5236489716599257e-122	0.8691434070967632	0.859	0.621	8.959086788372482e-118	Ptgs2	Monocytes
9.089109132998962e-121	-0.41610057820898927	0.058	0.334	1.8000980637904444e-116	Tmem37	Monocytes
2.882703926845395e-119	-0.4729544771094061	0.602	0.8	5.709195127117304e-115	Tsc22d4	Monocytes
5.046405922652693e-119	-0.46858132291318844	0.027	0.26	9.994406929813659e-115	Folr2	Monocytes
1.891894887640571e-118	0.4941611862538968	0.626	0.272	3.746897824972151e-114	Alas1	Monocytes
1.7859587420254842e-116	0.9109999576662595	0.46	0.162	3.5370912885814715e-112	Upp1	Monocytes
2.533108843314493e-115	0.9032154027240145	0.555	0.225	5.0168220641843536e-111	Tnip3	Monocytes
4.333640722312579e-115	-0.4405730761507093	0.022	0.241	8.582775450540062e-111	Cbr2	Monocytes
2.765884555013883e-112	-0.47725358789985584	0.501	0.716	5.477834361204995e-108	Rgs10	Monocytes
9.237894656952028e-112	0.4666036371579594	0.97	0.926	1.8295650368093492e-107	Hspa5	Monocytes
4.715435224163996e-111	0.7365639714838235	0.998	0.945	9.338919461456795e-107	Cxcl2	Monocytes
1.6016183259329622e-110	-1.4698546474525336	0.16	0.43	3.1720050945102317e-106	Pf4	Monocytes
6.026749867736792e-110	-0.6465997619494592	0.906	0.969	1.1935978113052716e-105	AY036118	Monocytes
2.192637837286205e-108	0.46513864952257744	0.352	0.067	4.342519236745329e-104	Mir155hg	Monocytes
2.22434371051468e-107	0.7699741301208978	0.765	0.558	4.4053127186743237e-103	Bcl2a1d	Monocytes
2.5671262251248153e-107	-0.47311099753951924	0.595	0.749	5.084193488859697e-103	Ly86	Monocytes
1.0019657203437271e-106	-0.4308699564099431	0.588	0.715	1.9843931091407517e-102	Tuba1b	Monocytes
1.1885469219945707e-106	-0.446915061019815	0.129	0.413	2.353917179010247e-102	Nfic	Monocytes
1.9176512569862331e-106	-0.42473838586734936	0.574	0.759	3.797908314461235e-102	Nmt1	Monocytes
2.1374264440551302e-106	-0.555759226394862	0.505	0.78	4.233173072451185e-102	Cd300c2	Monocytes
4.871036782066856e-106	-0.6868094162212619	0.811	0.877	9.647088346883409e-102	Ccl9	Monocytes
4.792507789215037e-104	0.4634939550061993	0.779	0.491	9.491561676540381e-100	Gch1	Monocytes
2.5071533997638306e-103	-0.6368086475795508	0.097	0.363	4.9654173082322665e-99	Pltp	Monocytes
1.1292180773464302e-102	-0.43189782195130877	0.83	0.888	2.236416402184605e-98	Ptpn18	Monocytes
2.3618385197642967e-102	-0.2553147283687521	0.028	0.244	4.6776211883931897e-98	Col1a2	Monocytes
4.3363533290801526e-102	-0.3208459035196727	0.996	0.992	8.588147768243242e-98	Rpl37a	Monocytes
9.679990188348811e-102	-0.4506919366529225	0.91	0.953	1.917122056802482e-97	Plin2	Monocytes
1.5013051112737652e-101	-0.5626270653493484	0.513	0.717	2.973334772877692e-97	Fcgr4	Monocytes
1.559333987146364e-101	0.4227456534634175	0.843	0.558	3.0882609615433734e-97	Mcemp1	Monocytes
3.9835388082238534e-101	-0.6466567272092609	0.509	0.763	7.889398609687341e-97	Klf4	Monocytes
7.620196792330287e-101	-0.4074756992706341	0.129	0.387	1.5091799747210133e-96	Rnase4	Monocytes
9.013667216940246e-101	-0.36374098468944194	0.991	0.988	1.7851567923150157e-96	Rpl39	Monocytes
1.4086913309527725e-100	0.548418980500543	0.931	0.79	2.789913180951966e-96	Socs3	Monocytes
2.513500173243532e-100	0.25850603834419195	0.999	0.998	4.977987093108815e-96	Fcer1g	Monocytes
4.1435358986728725e-99	-0.3307209645434077	0.973	0.972	8.206272847321624e-95	Rpl31	Monocytes
5.5219795680315985e-98	0.3217814785785893	0.993	0.99	1.093628053448658e-93	Pim1	Monocytes
8.042017641628065e-98	0.4567347198485474	0.88	0.674	1.5927215939244382e-93	Cflar	Monocytes
1.8294660304768493e-97	0.4635618068921372	0.969	0.868	3.6232574733594e-93	Cybb	Monocytes
8.84902380886635e-96	0.9977286779863601	0.612	0.459	1.7525491653459808e-91	Sdc4	Monocytes
8.889193828296435e-96	-0.41756762671859216	0.213	0.493	1.760504837694109e-91	Itgb5	Monocytes
1.1852977914866977e-95	-0.3888509615421596	0.555	0.684	2.347482276039405e-91	St13	Monocytes
1.8046625774284868e-95	1.2550385617960813	0.788	0.556	3.574134234597118e-91	Ccl3	Monocytes
2.7767193680641033e-95	0.3358594780357138	0.988	0.967	5.499292708450956e-91	Atp6v0c	Monocytes
4.372188162701841e-95	0.380323656256087	0.971	0.925	8.659118656230996e-91	Anxa2	Monocytes
9.299685529086808e-95	0.49136615196948097	0.833	0.65	1.8418027190356425e-90	Vasp	Monocytes
1.3052796790269963e-94	1.5043622958270801	0.553	0.264	2.585106404312966e-90	AA467197	Monocytes
1.681529040147652e-94	-0.4059964613059006	0.214	0.501	3.3302682640124246e-90	Rassf3	Monocytes
4.1995662049891294e-94	0.3970897663457226	0.509	0.195	8.31724086898097e-90	Gk	Monocytes
6.01733800018557e-94	0.3264070507865138	0.995	0.979	1.191733790936752e-89	Ifitm2	Monocytes
8.376005708491655e-94	-0.4578292940943949	0.848	0.903	1.6588679305667723e-89	Bst2	Monocytes
9.82489693882994e-94	0.27866410913651984	0.995	0.994	1.9458208387352695e-89	Eif1	Monocytes
1.5898752435255e-93	-0.45940213270479524	0.649	0.811	3.148747919802253e-89	Rsrp1	Monocytes
2.7865872547410887e-93	0.41427297852088474	0.957	0.893	5.518836058014726e-89	Rbm3	Monocytes
3.079280880271825e-93	-0.35735632628265757	0.885	0.928	6.0985157833783494e-89	Efhd2	Monocytes
3.7001144053976504e-93	-0.50470138145	0.32	0.602	7.328076579890047e-89	Lair1	Monocytes
2.554581714198213e-92	-0.2817768760391503	0.052	0.282	5.059349084969561e-88	Sparc	Monocytes
1.9602174577600855e-91	0.46222822642247735	0.567	0.253	3.8822106750938494e-87	Arg2	Monocytes
2.2924160595892508e-91	0.591861498882083	0.938	0.799	4.540130006016511e-87	Ccrl2	Monocytes
1.0184000199785275e-90	-0.5899205867298275	0.203	0.454	2.0169412395674736e-86	Dab2	Monocytes
1.0798634818626127e-90	-0.4579825397043408	0.442	0.652	2.1386696258289045e-86	Blvrb	Monocytes
1.426960560584157e-90	-0.5120574444071649	0.638	0.813	2.8260953902369228e-86	Stk17b	Monocytes
2.394511625425913e-90	-0.3960274542097316	0.276	0.553	4.742330274156021e-86	Abhd12	Monocytes
4.623786007313668e-90	0.3338985944520505	0.964	0.878	9.15740818748472e-86	Gmfg	Monocytes
1.0837110224920406e-89	-0.4219896869659318	0.313	0.567	2.1462896800454863e-85	Per1	Monocytes
9.142529752001773e-89	0.34846010243020054	0.925	0.705	1.8106780173839513e-84	Xist	Monocytes
5.828035861827918e-88	0.5396784455224468	0.609	0.33	1.1542425024350192e-83	Ero1l	Monocytes
1.1502201941752954e-87	-0.41451993676625687	0.307	0.565	2.2780110945641726e-83	Tob2	Monocytes
3.9538689294533348e-87	-0.5702297400626837	0.308	0.567	7.83063741478233e-83	Ecm1	Monocytes
6.126837497825258e-87	0.4628153160560262	0.666	0.386	1.2134201664442924e-82	Tnip1	Monocytes
9.739103262275898e-87	-0.3977230510520159	0.405	0.61	1.9288294010937417e-82	Ap2a2	Monocytes
1.1718350696585383e-86	-0.4529602351282488	0.304	0.546	2.320819355458735e-82	Zfas1	Monocytes
8.667878985902826e-86	-0.2756507867350845	0.041	0.247	1.7166734331580546e-81	Tmem86a	Monocytes
1.3288845996891233e-85	-0.32866335798224977	0.934	0.938	2.6318559496843085e-81	Cotl1	Monocytes
3.353982222608642e-85	0.40539675235411937	0.594	0.294	6.6425617918764155e-81	Tle3	Monocytes
4.197124426781053e-85	0.4538130899818209	0.332	0.079	8.312404927239876e-81	Nrg1	Monocytes
5.165156561406948e-85	-0.5813279215505398	0.9	0.918	1.0229592569866461e-80	Lgals1	Monocytes
3.6337037571829807e-84	0.9012102064498668	0.398	0.124	7.196550291100893e-80	Inhba	Monocytes
1.5482467616892233e-83	-0.3459636471149392	0.83	0.896	3.0663027115255065e-79	Erp29	Monocytes
3.760659698256223e-83	0.39743832772915844	0.789	0.523	7.44798653239645e-79	C3	Monocytes
8.961137420390126e-83	0.29006309690728654	0.392	0.118	1.7747532661082645e-78	Mfsd7a	Monocytes
1.5564279222176832e-82	-0.40474209415532814	0.453	0.654	3.082505499952122e-78	Gsn	Monocytes
8.286789765004613e-82	-0.37949434984261626	0.179	0.44	1.6411987129591634e-77	Klf10	Monocytes
1.6187488413262725e-81	0.6566244977277691	0.942	0.859	3.205932080246683e-77	Ier3	Monocytes
1.651621247205211e-81	0.3800809120545495	0.541	0.257	3.2710358800899205e-77	Fas	Monocytes
7.104503899299865e-81	-0.2834428359719485	0.995	0.99	1.4070469972563382e-76	Rps27	Monocytes
2.427958990331769e-80	0.42606173059513597	0.676	0.402	4.8085727803520684e-76	Slc2a1	Monocytes
3.597344314602439e-80	0.42437415964126535	0.872	0.705	7.12454041507013e-76	Hif1a	Monocytes
4.2176459515176964e-79	-0.3586215862507358	0.88	0.89	8.353047806980798e-75	Gm2a	Monocytes
4.55623045832576e-78	-0.43286553273732586	0.716	0.823	9.023614422714167e-74	Clec4a3	Monocytes
5.504770042059482e-78	-0.6913651285414845	0.222	0.468	1.0902197068298805e-73	Ly6a	Monocytes
7.033349336888771e-78	-0.30285131616651717	0.828	0.858	1.3929548361708211e-73	Dazap2	Monocytes
1.0405459522852342e-77	0.38428428964392425	0.921	0.779	2.0608012585009062e-73	Napsa	Monocytes
1.1938018378113046e-77	-0.3879091854751313	0.596	0.777	2.364324539785289e-73	Vsir	Monocytes
1.310251607811762e-77	0.30581502159620977	0.443	0.165	2.5949533092711947e-73	Dram1	Monocytes
1.5840091466641055e-77	0.39185780827066913	0.309	0.071	3.137130114968261e-73	Gpr84	Monocytes
2.3682823223326653e-77	-0.32411248394924286	0.982	0.983	4.690383139379844e-73	Ptma	Monocytes
3.0515358681816837e-77	0.3825299341886421	0.891	0.688	6.043566786933824e-73	Gsr	Monocytes
6.293255541501635e-77	0.26108941481953696	0.33	0.084	1.246379259994399e-72	Tpbpa	Monocytes
1.3955046452402082e-76	0.4152898928311176	0.488	0.202	2.763796949898232e-72	Gadd45a	Monocytes
1.2042039749961635e-75	0.5060129329670707	0.565	0.312	2.384925972479902e-71	Cd38	Monocytes
2.7855176248026157e-75	-0.4194756867265812	0.99	0.988	5.51671765592158e-71	Ctsb	Monocytes
3.0892494896973543e-75	-0.42754217932004135	0.563	0.695	6.11825861434561e-71	Clec4a2	Monocytes
4.958391659246649e-75	0.6311765344439146	0.575	0.31	9.820094681137988e-71	Bcl2a1a	Monocytes
9.632482476233991e-75	0.7773999301144205	0.875	0.701	1.907713154418142e-70	Chil3	Monocytes
9.774049743533657e-75	0.3291417438863726	0.536	0.249	1.9357505517068406e-70	Morrbid	Monocytes
1.046089398587943e-74	-0.3837950113074071	0.619	0.762	2.0717800539034213e-70	BC005537	Monocytes
3.578353578436185e-74	-0.33323667585372474	0.064	0.264	7.086929262092865e-70	Tmcc3	Monocytes
4.0501304896214996e-74	-0.33884215049751254	0.81	0.876	8.02128343469538e-70	Ctsa	Monocytes
4.780368903660176e-74	-0.326087096152834	0.119	0.327	9.467520613698979e-70	Wwp1	Monocytes
5.095194370433467e-74	-0.5750933464514312	0.087	0.283	1.0091032450643482e-69	Ms4a7	Monocytes
8.42661313593807e-74	0.33421179742385676	0.934	0.854	1.6688907315725347e-69	Esd	Monocytes
8.473695793787075e-74	0.7099116299984736	0.188	0.015	1.6782154519595303e-69	Nos2	Monocytes
2.4759585855030653e-73	-0.6205231108484448	0.555	0.767	4.903635978588821e-69	Mafb	Monocytes
3.194105626176525e-73	-1.0354944559556465	0.239	0.489	6.325926192642607e-69	Rgs1	Monocytes
8.510876077936813e-73	-0.2990104023038831	0.129	0.356	1.6855790072353859e-68	Tbxas1	Monocytes
8.541785737033983e-73	0.2766043716938287	0.966	0.912	1.6917006652195802e-68	Ube2d3	Monocytes
9.865155977954886e-73	0.3606696380505825	0.581	0.296	1.953794141433965e-68	Sgms2	Monocytes
3.5738269504707235e-72	0.3880746766729781	0.954	0.878	7.077964275407268e-68	Ptpn1	Monocytes
8.180355478670319e-72	0.46828567001679694	0.413	0.158	1.6201194025506566e-67	Gm14636	Monocytes
8.927995648036839e-72	0.34994100086000657	0.986	0.965	1.768189538093696e-67	S100a11	Monocytes
1.0280934105929626e-71	-0.3460693591504762	0.412	0.594	2.0361389996793624e-67	Csk	Monocytes
1.6367717668301565e-71	-0.359586465979573	0.687	0.791	3.241626484207125e-67	Hspe1	Monocytes
1.6971370563950694e-71	0.30749003061930447	0.997	0.992	3.361179940190435e-67	Actg1	Monocytes
2.696467459465855e-71	0.35698344931342696	0.974	0.95	5.340353803472126e-67	Tspo	Monocytes
7.45037645736721e-71	0.3910321880689871	0.528	0.264	1.475547057381576e-66	Uck2	Monocytes
1.3086118288167877e-70	-0.3383614138551089	0.222	0.455	2.591705726971648e-66	Dnase2a	Monocytes
1.7301704497851838e-70	0.2844595652594692	0.446	0.176	3.4266025757995567e-66	Spata13	Monocytes
1.8363498793884828e-70	-0.3643259696838398	0.59	0.688	3.63689093612889e-66	Snx2	Monocytes
2.666823233739159e-70	0.288632938644354	0.81	0.545	5.281643414420404e-66	Trem1	Monocytes
7.03366131876665e-70	-0.4402986245965292	0.07	0.254	1.393016624181735e-65	Mrc1	Monocytes
1.1512531324583233e-69	0.32052915546676886	0.985	0.97	2.2800568288337092e-65	Txn1	Monocytes
1.7032064478318368e-69	0.35312811499450314	0.881	0.685	3.373200369930953e-65	Clec4d	Monocytes
5.510127549816065e-68	-0.367120489899472	0.538	0.713	1.0912807612410718e-63	Plekho2	Monocytes
6.007443557947899e-68	-0.34625151335498683	0.834	0.873	1.1897741966515813e-63	Rps27l	Monocytes
1.2103320808565002e-67	-0.5848244845645377	0.077	0.27	2.3970626861362986e-63	Lpl	Monocytes
2.58733681858015e-67	-0.3517608478748877	0.518	0.679	5.124220569197987e-63	Sod1	Monocytes
3.028258086025124e-67	0.8451306237397302	0.284	0.079	5.997465139372759e-63	Serpinb2	Monocytes
6.272594495306952e-67	-0.36796907902256687	0.398	0.629	1.2422873397955418e-62	Plekho1	Monocytes
1.348039521392043e-66	0.32477868361191864	0.905	0.751	2.669792272116941e-62	Prdx6	Monocytes
1.7412502790554354e-66	-0.35750452561706314	0.205	0.418	3.44854617766929e-62	Atp1a3	Monocytes
2.1049932737349778e-66	-0.31091140691469465	0.508	0.669	4.168939178632123e-62	Lamtor1	Monocytes
2.938490988442151e-66	-0.28049221182664974	0.993	0.991	5.8196814026096805e-62	Rps21	Monocytes
3.7328594165837424e-66	-0.3333423436386742	0.919	0.927	7.3929280745441015e-62	Cd68	Monocytes
6.253981452752845e-66	-0.4007482327992411	0.405	0.627	1.238601026717701e-61	Apobec1	Monocytes
1.333155525924482e-65	-0.2866569438365691	0.116	0.328	2.6403145190934365e-61	Zmynd8	Monocytes
2.648214986380099e-65	0.4341396466805524	0.349	0.119	5.244789780525786e-61	Dmkn	Monocytes
8.90023417552668e-65	0.3002323762756647	0.995	0.992	1.762691378463059e-60	Gapdh	Monocytes
1.9922652133410082e-64	0.27024298101843597	0.32	0.095	3.945681255021867e-60	Met	Monocytes
4.912147273684748e-64	-0.3436949256167624	0.259	0.498	9.728507675532644e-60	Sik1	Monocytes
9.022129076158299e-64	-0.4071342383257348	0.677	0.733	1.7868326635331512e-59	Ccr2	Monocytes
1.268013997193012e-63	-0.37082289995022383	0.259	0.479	2.51130172144076e-59	Tubb2a	Monocytes
1.3828924072118224e-63	-0.3258538887047242	0.725	0.795	2.738818412483014e-59	Atpif1	Monocytes
1.716452292967089e-63	-0.3141246173349297	0.757	0.828	3.3994337662213193e-59	Ptp4a2	Monocytes
1.945174266449874e-63	0.37162752860457293	0.797	0.602	3.8524176347039752e-59	Jarid2	Monocytes
2.2994486921237018e-63	-0.2533803237815324	0.874	0.885	4.554058134750991e-59	Tomm7	Monocytes
2.3686044879399796e-63	-0.36529406971435857	0.05	0.219	4.6910211883651296e-59	Ltc4s	Monocytes
3.167437012789614e-63	0.2891633680729455	0.455	0.198	6.273109003829831e-59	Plcb1	Monocytes
5.328243565990498e-63	0.4108512426542489	0.78	0.599	1.055258638244418e-58	Manf	Monocytes
5.995918037334779e-63	-0.2519030600503026	0.063	0.25	1.187491567294153e-58	Spon1	Monocytes
7.368064351616332e-63	0.3493353933147806	0.512	0.272	1.4592451448376145e-58	Btg3	Monocytes
1.8647763974034412e-62	0.41396572551469635	0.318	0.107	3.6931896550575155e-58	Gbp5	Monocytes
3.46003453094693e-62	-0.3385672058860768	0.648	0.743	6.852598388540395e-58	Clec4a1	Monocytes
7.682490865436588e-62	0.47059002734242417	0.47	0.215	1.5215173158997163e-57	Lrg1	Monocytes
1.7943309765628928e-61	-0.3691891437068983	0.366	0.572	3.553672499082809e-57	Pip4k2a	Monocytes
2.4928395155649475e-61	-0.3562753426275083	0.345	0.532	4.9370686605763786e-57	Lipa	Monocytes
2.5339289596418693e-61	-0.5743577870608405	0.723	0.817	5.018446304570722e-57	Nr4a1	Monocytes
9.352884623381355e-61	-0.33082006712705586	0.153	0.376	1.8523387996606774e-56	Abcg1	Monocytes
2.581758571264058e-60	-0.30825119074019414	0.766	0.821	5.113172850388467e-56	Tuba1c	Monocytes
2.842193375483136e-60	-0.39015441097279957	0.516	0.672	5.628963980144351e-56	H2-DMa	Monocytes
3.017367148355619e-60	0.35340491220884074	0.964	0.916	5.975895637318304e-56	Sec61b	Monocytes
4.572506528806919e-60	-0.2990054762082214	0.259	0.48	9.055849180302103e-56	Sept9	Monocytes
5.622508958265945e-60	-0.3089884383957252	0.712	0.723	1.1135378991845703e-55	mt-Nd3	Monocytes
6.176821462307354e-60	0.30883442013186424	0.646	0.399	1.2233194906099716e-55	Nfkb2	Monocytes
6.38842091331395e-60	-0.34801789341031264	0.473	0.664	1.2652267618818279e-55	Nrros	Monocytes
6.640739280749877e-60	-0.27982554441543606	0.115	0.312	1.3151984145525131e-55	Nrp1	Monocytes
7.781842800195394e-60	-0.3392980609427523	0.542	0.681	1.5411939665786979e-55	Ehd4	Monocytes
1.0955536404040829e-59	0.25134627774734575	0.333	0.111	2.169743984820286e-55	Siglece	Monocytes
1.1603550450877418e-59	-0.30322656627146527	0.143	0.357	2.2980831667962727e-55	Fgd4	Monocytes
1.6609762383940895e-59	-0.28048230359531323	0.17	0.369	3.2895634401394944e-55	Elmo2	Monocytes
9.96340280916929e-59	0.32997636359086535	0.499	0.261	1.9732519263559777e-54	Irak3	Monocytes
1.1440972748893634e-58	-0.26634541822366975	0.996	0.998	2.265884652918384e-54	Rpl41	Monocytes
1.3759625574098673e-58	0.34510657061680805	0.836	0.708	2.725093844950242e-54	Spcs2	Monocytes
2.2539034546831974e-58	0.54752237866682	0.511	0.258	4.4638557920000726e-54	Wfdc21	Monocytes
2.4993568815752743e-58	0.34667938660923237	0.704	0.477	4.949976303959831e-54	Rab11fip1	Monocytes
4.535838115570175e-58	0.378749953210904	0.881	0.734	8.983227387886731e-54	Tiparp	Monocytes
6.176374813922533e-58	-0.4536252105962988	0.716	0.84	1.2232310318973577e-53	Irf7	Monocytes
1.6067659120341833e-57	0.5736814958710711	0.193	0.032	3.1821998887837e-53	Csf3	Monocytes
1.6467832640715047e-57	-0.2656996052151348	0.866	0.893	3.261454254493615e-53	Arhgdia	Monocytes
2.3410624094174286e-57	-0.3484931557980168	0.251	0.453	4.636474101851217e-53	Rnase6	Monocytes
2.9598833631380945e-57	-0.251210964793424	0.932	0.93	5.862049000694996e-53	Psme1	Monocytes
5.477595982131347e-57	-0.37846066506659604	0.922	0.968	1.0848378842611134e-52	Zfp36	Monocytes
7.393043161317783e-57	-0.2624264516783269	0.178	0.393	1.4641921980989869e-52	Cpt1a	Monocytes
8.082892639601341e-57	-0.2678354045557363	0.151	0.348	1.6008168872730455e-52	Lbh	Monocytes
8.777075849682478e-57	-0.2860469143974954	0.247	0.468	1.738299872029615e-52	Mapre2	Monocytes
2.019627496921847e-56	-0.2535740083634137	0.853	0.88	3.999872257653718e-52	Pcbp2	Monocytes
2.6106767676365807e-56	0.45094570471730827	0.476	0.25	5.170445338304248e-52	Ass1	Monocytes
3.7257279868229463e-56	0.35599952060366324	0.573	0.34	7.378804277902845e-52	Ccdc71l	Monocytes
3.7690317375465217e-56	0.28094879527996364	0.34	0.13	7.464567356210887e-52	Casp6	Monocytes
3.914393569688304e-56	-0.5085983364045288	0.917	0.968	7.752456464767686e-52	Dusp1	Monocytes
5.069162917673401e-56	0.25590531848399234	0.985	0.911	1.0039477158452172e-51	Plac8	Monocytes
1.2596966716944362e-55	-0.3083977396890737	0.591	0.707	2.494829258290831e-51	Uqcc2	Monocytes
2.873874632198303e-55	0.3894212106684839	0.18	0.028	5.691708709068739e-51	Slc7a2	Monocytes
7.053243611698075e-55	-0.3213766061126939	0.634	0.722	1.3968948972968037e-50	Lrp1	Monocytes
8.000415751446663e-55	0.6776126321783777	0.593	0.511	1.5844823395740115e-50	Ifi205	Monocytes
1.0998724572312232e-54	0.34330665918525494	0.779	0.559	2.1782974015464374e-50	Bhlhe40	Monocytes
1.4005722776747762e-54	0.6328623585797841	0.815	0.699	2.773833395934894e-50	Bcl2a1b	Monocytes
1.8710751453120728e-54	-0.30319931864907834	0.329	0.484	3.70566432529056e-50	Pepd	Monocytes
2.476197150073092e-54	0.3065022035817285	0.715	0.478	4.904108455719759e-50	Mefv	Monocytes
3.7034260438367964e-54	0.30826510416411285	0.491	0.247	7.334635279818775e-50	Osgin2	Monocytes
4.0865645475376887e-54	-0.26429583809134893	0.972	0.967	8.093441086398392e-50	Rps17	Monocytes
4.5664661549771944e-54	-0.4528266245795695	0.288	0.506	9.043886219932333e-50	Rhob	Monocytes
4.968504135271207e-54	0.3375303824056376	0.744	0.541	9.840122439904626e-50	Smox	Monocytes
8.887912221667727e-54	-0.35119248361757704	0.596	0.758	1.7602510155012935e-49	Selplg	Monocytes
9.89282946216745e-54	0.5559298268483741	0.792	0.619	1.9592748749822634e-49	Hilpda	Monocytes
1.1624840630436558e-53	-0.3141882037731234	0.258	0.47	2.3022996868579604e-49	Fam111a	Monocytes
1.3363245012524677e-53	-0.3044198729071733	0.384	0.584	2.6465906747305124e-49	Ralbp1	Monocytes
1.3566265096471978e-53	0.32020905334016225	0.658	0.437	2.6867988023562753e-49	Pfkp	Monocytes
1.7240562636406105e-53	-0.3141064795899584	0.766	0.845	3.4144934301402293e-49	Pld4	Monocytes
1.7442829268572788e-53	-0.25857150374364357	0.824	0.87	3.454552336640841e-49	Tmem50a	Monocytes
2.526289445805533e-53	0.4039234152735588	0.743	0.57	5.003316247417858e-49	Parp14	Monocytes
3.4920976531617762e-53	0.3550285585409403	0.916	0.816	6.916099402086897e-49	Tax1bp1	Monocytes
3.5833706475623186e-53	0.2548230440441559	0.983	0.945	7.096865567497173e-49	Pkm	Monocytes
4.161244113069828e-53	-0.3081479675339085	0.609	0.713	8.241343965934794e-49	Bola2	Monocytes
5.265997871884418e-53	-0.33206878735133494	0.69	0.789	1.042930878526709e-48	Epsti1	Monocytes
8.178594239825031e-53	-0.2823662239643222	0.549	0.679	1.6197705891973476e-48	Ppp1r18	Monocytes
1.678039957300918e-52	0.2595716279976874	0.979	0.927	3.3233581354344686e-48	Lcp1	Monocytes
1.759652094947041e-52	-0.25137338510829776	0.821	0.851	3.4849909740426145e-48	Ndufa3	Monocytes
2.6513300278366194e-52	-0.33241432619520256	0.241	0.458	5.2509591201304247e-48	Mef2c	Monocytes
4.0192480346228135e-52	-0.29625433483065744	0.663	0.728	7.960120732570482e-48	Cltc	Monocytes
4.3605834770178406e-52	-0.4313435423204579	0.978	0.983	8.636135576233833e-48	Ifi27l2a	Monocytes
5.065262448514096e-52	-0.3197599321999504	0.386	0.555	1.0031752279282168e-47	Nfam1	Monocytes
5.9941845251854925e-52	-0.27594037073658695	0.332	0.517	1.1871482452129868e-47	Polr2i	Monocytes
6.676833001845716e-52	-0.29582538860426644	0.254	0.466	1.3223467760155442e-47	Jchain	Monocytes
6.689779675270164e-52	0.29271369778269896	0.925	0.847	1.324910864687256e-47	Abracl	Monocytes
9.000979012893305e-52	-0.4822508014417907	0.295	0.46	1.782643893503519e-47	Lmna	Monocytes
1.0739450400423946e-51	0.324748856348132	0.947	0.871	2.1269481518039623e-47	Ldha	Monocytes
1.1852337467195424e-51	0.27110879417962996	0.913	0.773	2.3473554353780537e-47	Lilr4b	Monocytes
1.3555178090636767e-51	0.3242068248112765	0.81	0.641	2.684603020850612e-47	Csf2rb	Monocytes
2.079249547176269e-51	0.3352574901772142	0.674	0.437	4.1179537281826005e-47	Mgst1	Monocytes
2.5868832032274228e-51	-0.2945611323839763	0.684	0.773	5.1233221839919105e-47	Ubl3	Monocytes
2.616713997063032e-51	-0.2731739923571346	0.646	0.742	5.182402071183335e-47	Pet100	Monocytes
2.6490673911169117e-51	-0.26982883480203057	0.237	0.44	5.246477968107044e-47	Lrch4	Monocytes
2.655862772200467e-51	0.33128168367574573	0.734	0.572	5.259936220343025e-47	Ssr2	Monocytes
1.314487537656593e-50	-0.31674214998222083	0.602	0.748	2.6033425683288825e-46	Mbnl1	Monocytes
1.5527188356572806e-50	-0.27024019143702	0.356	0.519	3.0751596540192442e-46	Adam15	Monocytes
1.7085970199139658e-50	0.30208521923487497	0.522	0.28	3.3838763979396093e-46	Mmp8	Monocytes
2.6766374137887644e-50	-0.2920193867119476	0.155	0.343	5.301080398008648e-46	St3gal5	Monocytes
2.6833786129450834e-50	-0.2739739655564487	0.41	0.569	5.314431342937738e-46	Pxn	Monocytes
3.5862796301824293e-50	-0.3263818284341073	0.251	0.438	7.102626807576301e-46	Gm34084	Monocytes
5.071373210619298e-50	0.2586775500706998	0.44	0.219	1.004385464363152e-45	Pfkl	Monocytes
6.312256859239875e-50	0.4189242033834375	0.866	0.76	1.2501424709724571e-45	Tpi1	Monocytes
6.567153179722184e-50	-0.31829223446852284	0.627	0.743	1.3006246872439785e-45	Lgals9	Monocytes
1.4476720309068133e-49	0.33913161696096283	0.916	0.811	2.867114457210944e-45	Pgk1	Monocytes
1.7271949759443223e-49	-0.39889008984465346	0.393	0.572	3.42070964985773e-45	Cd300ld	Monocytes
3.1050349910510816e-49	0.30731883665909776	0.532	0.3	6.149521799776667e-45	Arid5b	Monocytes
6.2097254563798e-49	0.25707151004855266	0.511	0.277	1.2298361266360196e-44	St3gal4	Monocytes
6.968824988270172e-49	-0.30910981434863577	0.424	0.61	1.3801757889269074e-44	Eif4a2	Monocytes
7.043659177238466e-49	-0.3227220171894114	0.965	0.976	1.3949967000520783e-44	Gpx1	Monocytes
7.40118679037844e-49	-0.2850039532856438	0.342	0.526	1.4658050438344501e-44	Gns	Monocytes
1.193011712212928e-48	-0.32811715349609005	0.37	0.549	2.362759696037704e-44	Ypel3	Monocytes
1.6733222776780318e-48	-0.26813029777471475	0.343	0.513	3.314014770941342e-44	5031439G07Rik	Monocytes
1.8620826274218427e-48	-0.2978583145131453	0.44	0.6	3.6878546436089594e-44	Ppp2r5c	Monocytes
2.0504331301072617e-48	0.28019472513716814	0.824	0.639	4.060882814177432e-44	Igsf6	Monocytes
2.2497728651645128e-48	0.3129371884749994	0.893	0.778	4.4556751594583176e-44	Mapkapk2	Monocytes
3.4667691033618704e-48	-0.2512955785505939	0.212	0.406	6.865936209208185e-44	Atp13a2	Monocytes
4.33520445128932e-48	0.5603232042030424	0.565	0.33	8.585872415778498e-44	Cxcl3	Monocytes
4.7130754556893456e-48	0.2646633538053469	0.898	0.788	9.334245939992749e-44	Dad1	Monocytes
4.952049445433477e-48	-0.29524660189727236	0.502	0.659	9.807533926681002e-44	Cd48	Monocytes
5.806501875978367e-48	-0.27664431845108006	0.636	0.736	1.1499776965375157e-43	Dync1i2	Monocytes
7.049525725618635e-48	-0.35721478862036765	0.236	0.415	1.3961585699587707e-43	Timp2	Monocytes
7.193375608791002e-48	-0.2715837297970776	0.346	0.504	1.424648039321058e-43	Stx4a	Monocytes
1.8302496724557162e-47	0.2606143166098265	0.606	0.369	3.624809476298546e-43	Cdc42ep2	Monocytes
3.441464764728551e-47	-0.25628242244989663	0.686	0.756	6.815820966544896e-43	Romo1	Monocytes
3.809451259829262e-47	-0.28477914981033603	0.327	0.509	7.544618220091854e-43	Arrb2	Monocytes
5.148577940041778e-47	-0.25246182266204537	0.132	0.304	1.0196758610252741e-42	Fkbp5	Monocytes
1.158977095278035e-46	0.3115211230922683	0.922	0.827	2.2953541371981483e-42	Pnrc1	Monocytes
1.3882822983753378e-46	0.3548220631856227	0.563	0.328	2.7494930919323566e-42	Rgcc	Monocytes
1.5341556879294368e-46	-0.2725927567269221	0.275	0.466	3.0383953399442494e-42	Lat2	Monocytes
1.775255628010292e-46	0.47687346407190645	0.161	0.028	3.515893771274384e-42	Ptges	Monocytes
3.4346531543989093e-46	-0.3539616595379554	0.377	0.547	6.802330572287039e-42	Add3	Monocytes
3.893166615577879e-46	-0.2568503726094	0.634	0.723	7.710416482151988e-42	Hexa	Monocytes
4.50399985969444e-46	-0.2630701035227639	0.212	0.404	8.920171722124838e-42	Rasa3	Monocytes
5.110257047746809e-46	0.28869802866846017	0.933	0.845	1.0120864083062556e-41	Ninj1	Monocytes
7.645321214700234e-46	-0.5625026915797176	0.245	0.397	1.5141558665713815e-41	Cd63	Monocytes
1.0097380859589114e-45	-0.2535585450218314	0.761	0.802	1.999786279241624e-41	Eef1g	Monocytes
1.1611769839015383e-45	-0.2698856047942259	0.405	0.545	2.2997110166169964e-41	Gusb	Monocytes
1.2055177726690092e-45	-0.42776858272191176	0.75	0.789	2.387527948770973e-41	Ctsl	Monocytes
1.6140416715750933e-45	-0.27966161383643723	0.389	0.536	3.1966095305544724e-41	Tmem106a	Monocytes
4.5905259113529914e-45	-0.2653162851247282	0.325	0.502	9.0915365674346e-41	Wipf1	Monocytes
8.524344647637473e-45	-0.25194256746760835	0.59	0.661	1.6882464574646015e-40	Slc6a6	Monocytes
1.0452481428653266e-44	-0.2777175154805904	0.32	0.547	2.0701139469447792e-40	Cfb	Monocytes
1.1075544614378809e-44	0.2555485982044343	0.361	0.158	2.1935116108777233e-40	Dgat2	Monocytes
4.3258195557038845e-44	0.2650797226779683	0.839	0.7	8.567285630071544e-40	Tmed2	Monocytes
5.912503584006863e-44	-0.2832252620619653	0.382	0.543	1.1709713348125592e-39	Cd84	Monocytes
2.215430217657991e-43	-0.26432391128608324	0.316	0.478	4.3876595460716515e-39	Inpp5d	Monocytes
2.8456066112518294e-43	0.2582747269982433	0.794	0.63	5.635723893584248e-39	Riok3	Monocytes
3.872953519100645e-43	-0.2968212377309466	0.602	0.704	7.670384444578827e-39	Adipor1	Monocytes
1.0756830970135178e-42	-0.5231782509135969	0.063	0.211	2.130390373635272e-38	Hbb-bs	Monocytes
1.3305094381713451e-42	0.3489209287406867	0.84	0.691	2.635073942298349e-38	Pid1	Monocytes
1.6180444042526106e-42	-0.2604249811597135	0.22	0.411	3.204536942622295e-38	Tnrc6b	Monocytes
1.7539126358918638e-42	-0.7068239668325683	0.244	0.413	3.4736239753838363e-38	Ccl7	Monocytes
2.0955585193551562e-42	0.2846616877749016	0.541	0.332	4.1502536475828867e-38	Slc31a2	Monocytes
2.6969434363271475e-42	-0.25853955648269245	0.292	0.449	5.341296475645915e-38	Plxnb2	Monocytes
5.4497299528443214e-42	-0.328460484104915	0.286	0.464	1.079319017160818e-37	Ckb	Monocytes
6.944950792953234e-42	-0.540447417451543	0.628	0.753	1.3754475045443879e-37	Klf2	Monocytes
1.009041731913747e-41	0.2722535174482117	0.933	0.858	1.998407150055176e-37	Mrpl52	Monocytes
2.3767928935165025e-41	-0.2764260970334802	0.521	0.643	4.707238325609433e-37	Celf2	Monocytes
2.618701078837214e-41	0.4682331441896119	0.477	0.267	5.186337486637102e-37	Tnfsf9	Monocytes
3.6758840117671184e-41	-0.3116496963429485	0.295	0.469	7.280088285304778e-37	Got1	Monocytes
4.3890428699694205e-41	-0.3065908362482819	0.401	0.596	8.692499403974437e-37	Irf8	Monocytes
4.992653517883729e-41	0.2931168867996927	0.729	0.536	9.887950292168725e-37	Adora2b	Monocytes
5.638442302314561e-41	-0.252274420896885	0.153	0.311	1.1166934979733989e-36	Pdcd4	Monocytes
1.3046330693888463e-40	-0.2620038806894449	0.614	0.735	2.58382579392461e-36	Sirpa	Monocytes
1.3358780047913726e-40	-0.30190278171143864	0.304	0.48	2.6457063884893134e-36	Ssh2	Monocytes
1.641567519319873e-40	-0.25560470587521866	0.988	0.993	3.2511244720130084e-36	Cst3	Monocytes
2.2103000628426324e-40	-0.2540935137242144	0.123	0.285	4.377499274459834e-36	Fcgrt	Monocytes
2.2936612727394115e-40	-0.26594198829763077	0.337	0.497	4.5425961506604046e-36	Mknk2	Monocytes
2.3006784715435807e-40	0.3941330501835766	0.641	0.466	4.5564937128920615e-36	Cd274	Monocytes
2.5274554568026023e-40	0.2669110603324649	0.796	0.624	5.005625532197554e-36	Vmp1	Monocytes
3.5483668324812987e-40	0.2930282134703883	0.614	0.409	7.027540511729212e-36	Icam1	Monocytes
5.0217549849215545e-40	-0.35525811211407926	0.27	0.428	9.945585747637139e-36	Txnip	Monocytes
1.1368621285840623e-39	-0.2706222087154222	0.467	0.589	2.2515554456607355e-35	Tab2	Monocytes
1.1513148976110479e-39	-0.2688891075112093	0.439	0.554	2.2801791547186802e-35	Adgre1	Monocytes
1.8069977521525193e-39	0.2850091276193592	0.529	0.341	3.5787590481380645e-35	Magohb	Monocytes
2.4508284751230072e-39	0.2692978985618413	0.891	0.785	4.853865794981116e-35	Card19	Monocytes
5.4577304876959674e-39	0.4721730865511232	0.574	0.386	1.0809035230881862e-34	Tnf	Monocytes
6.532435027750166e-39	-0.25609578761704743	0.707	0.771	1.2937487572459203e-34	Clk1	Monocytes
1.2498633939914328e-38	-0.33296590683339766	0.392	0.536	2.4753544518000328e-34	Ptms	Monocytes
3.402007753262052e-38	-0.36697857486897123	0.093	0.241	6.737676355335494e-34	Cd36	Monocytes
5.641262418954576e-38	-0.26233111520920616	0.608	0.706	1.1172520220739538e-33	Mef2a	Monocytes
1.7797363834068228e-37	0.4085054915648617	0.365	0.182	3.524767907337212e-33	Hcar2	Monocytes
3.370402594568014e-37	-0.2580305312693203	0.553	0.655	6.675082338541953e-33	Ywhah	Monocytes
3.451686282258951e-37	0.2928421473933711	0.983	0.981	6.836064682013853e-33	Tmsb10	Monocytes
4.656034297665672e-37	-0.35493003574907495	0.342	0.477	9.221275926526864e-33	Pmaip1	Monocytes
5.109869556781262e-37	-0.2582818314929005	0.432	0.567	1.012009665720529e-32	Hacd4	Monocytes
7.763936789067027e-37	-0.2581267394885236	0.331	0.487	1.5376476810747246e-32	Midn	Monocytes
9.292041740024189e-37	0.3136921532583604	0.802	0.688	1.8402888666117906e-32	Higd1a	Monocytes
2.781258107460656e-36	-0.28298682309503154	0.713	0.796	5.508281681825829e-32	Irf2bp2	Monocytes
3.625900619366611e-36	-0.30273349275031214	0.445	0.551	7.181096176655573e-32	Gpr65	Monocytes
4.450644756656298e-36	-0.30888304978862424	0.231	0.361	8.814501940557798e-32	Klf9	Monocytes
1.0133791193965913e-35	-0.291481540888915	0.646	0.762	2.006997345964949e-31	Trim25	Monocytes
1.0275974778678128e-35	-0.362290015603702	0.541	0.645	2.0351568049172034e-31	Hist1h1e	Monocytes
2.920417511928911e-35	-0.3289619009242037	0.271	0.428	5.783886882375208e-31	Nr4a2	Monocytes
4.892558719107042e-35	0.26583952433308145	0.464	0.267	9.689712543191497e-31	Ddit4	Monocytes
5.146393104458611e-35	0.5376149392626116	0.502	0.368	1.0192431543380278e-30	Oasl1	Monocytes
1.0642072095529977e-34	0.28852789131907597	0.582	0.394	2.107662378519712e-30	Fpr2	Monocytes
1.2382271955300668e-34	0.36491152343982874	0.393	0.218	2.4523089607472974e-30	Fpr1	Monocytes
5.307036917848108e-34	0.2655746417922553	0.958	0.907	1.0510586615798179e-29	Cdkn1a	Monocytes
7.042853549273816e-34	-0.2853820746390391	0.609	0.743	1.3948371454336792e-29	Cd300a	Monocytes
1.0560297585129128e-33	-0.2600895142810983	0.356	0.505	2.0914669367348236e-29	Il6ra	Monocytes
1.0899993520860489e-33	0.37304491063081696	0.345	0.181	2.1587437168064199e-29	Mmp14	Monocytes
1.614357554381403e-33	-0.3344885443099799	0.685	0.76	3.1972351364523687e-29	Fcgr1	Monocytes
2.0486212419678845e-33	-0.29882361333108065	0.772	0.832	4.0572943697173955e-29	Adgre5	Monocytes
1.8219987374096425e-32	0.3567456891605605	0.783	0.687	3.608468499439797e-28	Ifi203	Monocytes
4.65495969030753e-32	-0.2587520865450512	0.651	0.728	9.219147666654063e-28	Klf13	Monocytes
5.688214288972305e-32	0.6156318071350848	0.822	0.771	1.126550839930965e-27	Isg15	Monocytes
6.636768075730256e-32	0.28770069868174264	0.592	0.423	1.3144119173983773e-27	Hk2	Monocytes
1.2457904112945132e-31	0.2692968315602893	0.907	0.826	2.4672879095687834e-27	Pgam1	Monocytes
4.236799243916306e-31	-0.2565720590946239	0.701	0.8	8.390980902576243e-27	Ifngr1	Monocytes
5.333124790467239e-31	-0.2539203937983428	0.326	0.459	1.0562253647520366e-26	Unc119	Monocytes
6.212745194013971e-31	-0.3342965563421007	0.21	0.334	1.230434185674467e-26	Emp1	Monocytes
6.652380205326792e-31	-0.4155902816871324	0.719	0.764	1.317503899664971e-26	Apoc2	Monocytes
7.156649622199214e-31	0.32548497406734134	0.821	0.724	1.4173744576765542e-26	Ifi211	Monocytes
8.389866988245762e-31	-0.2768100239008502	0.552	0.633	1.6616131570220732e-26	Ap1s2	Monocytes
1.0547393837664833e-30	-0.2500676670858915	0.388	0.498	2.0889113495495201e-26	Ogfrl1	Monocytes
1.241371428671854e-30	-0.30969179838412764	0.297	0.391	2.458536114484607e-26	Trem2	Monocytes
1.80901390704199e-30	1.1426066662629473	0.757	0.775	3.582752042896661e-26	Saa3	Monocytes
2.1224787857847327e-30	0.26305911221212386	0.255	0.108	4.203569235246663e-26	Lif	Monocytes
2.3653130220342324e-30	-0.252349968637398	0.65	0.706	4.6845024401387973e-26	Wnk1	Monocytes
2.6470271985938545e-30	-0.30163046782727143	0.999	0.999	5.242437366815129e-26	Ftl1	Monocytes
8.072576762230561e-30	-0.29499910117376804	0.184	0.319	1.5987738277597625e-25	Rasgef1b	Monocytes
1.6137839715096654e-29	-0.3207884215268644	0.83	0.896	3.196099155574892e-25	Ier5	Monocytes
1.1562602450217546e-28	-0.3112208328276289	0.391	0.5	2.289973415265585e-24	Stk10	Monocytes
2.714257177775074e-28	-0.3009636475897238	0.213	0.359	5.375586340583534e-24	Cbfa2t3	Monocytes
3.0325011601403215e-28	0.29813030526944695	0.357	0.202	6.005868547657907e-24	Gm20186	Monocytes
3.092829185774498e-28	-0.29374902348014875	0.824	0.85	6.125348202426393e-24	Ahnak	Monocytes
3.287183839776847e-28	0.3329835145005742	0.824	0.715	6.510267594678046e-24	Ifitm6	Monocytes
4.928018432819737e-28	-0.26726734580069544	0.728	0.795	9.75994050619949e-24	Creg1	Monocytes
1.6075347204804701e-27	-0.27656693363384466	0.39	0.508	3.183722513911571e-23	Fgl2	Monocytes
6.470134048779475e-27	0.628717304194683	0.126	0.03	1.2814100483607752e-22	Ngp	Monocytes
1.1500166717966534e-26	-0.509621498204982	0.176	0.302	2.277608018493272e-22	Cx3cr1	Monocytes
5.242595119770149e-26	-0.2840932021872191	0.958	0.967	1.038295963470478e-21	Lars2	Monocytes
8.182700261041327e-26	-0.2514665549069575	0.271	0.428	1.6205837866992348e-21	Mpp7	Monocytes
1.225522313399975e-25	-0.32440565565607926	0.339	0.473	2.4271469416886505e-21	Cxcr4	Monocytes
5.076860408333797e-25	0.2628003876211519	0.699	0.584	1.0054722038705085e-20	Glrx	Monocytes
7.845872185253997e-25	-0.42285810043543504	0.756	0.824	1.553874986289554e-20	Jun	Monocytes
1.666723888195604e-22	-0.33798757454181183	0.201	0.331	3.3009466605713938e-18	Egr1	Monocytes
1.908081013328042e-22	0.2845573876847116	0.749	0.688	3.7789544468961876e-18	Anxa1	Monocytes
2.884712741948944e-22	-0.27775652239871973	0.543	0.668	5.713173585429883e-18	Cd83	Monocytes
1.0233050845373497e-21	0.3245484344871182	0.418	0.291	2.026655719926221e-17	Pfkfb3	Monocytes
1.3021750542064649e-21	1.1206110686315505	0.383	0.35	2.5789576948559037e-17	Ccl5	Monocytes
1.605907290603191e-19	-0.5254470089740315	0.421	0.525	3.18049938903962e-15	H2-Aa	Monocytes
2.2450427874743196e-19	-0.25064323374855224	0.857	0.867	4.44630724059289e-15	Klf6	Monocytes
5.56759269216237e-19	0.6887277038165909	0.2	0.138	1.1026617326827574e-14	Timp1	Monocytes
4.023060959582366e-18	-0.4831315567060188	0.511	0.52	7.967672230452876e-14	H2-Ab1	Monocytes
1.6002215118958986e-17	0.28582794268120404	0.972	0.934	3.169238704309827e-13	Wfdc17	Monocytes
1.5488419840730746e-16	-0.60645068269802	0.346	0.404	3.0674815494567244e-12	H2-Eb1	Monocytes
1.7448446255041298e-15	-0.2715948285322205	0.847	0.824	3.455664780810929e-11	Ly6c2	Monocytes
2.560107217864412e-15	-0.34888731953483676	0.593	0.677	5.0702923449804685e-11	Ccl2	Monocytes
2.4271140998114853e-14	-0.30118150548555733	0.275	0.35	4.806899474676646e-10	Sgk1	Monocytes
3.450778000428986e-14	-0.534371289924355	0.151	0.247	6.834265829849607e-10	Arg1	Monocytes
6.566663698769404e-14	-0.3946799722638351	0.106	0.174	1.3005277455412806e-9	Apoc1	Monocytes
4.0220884936019024e-13	-0.2718932793123733	0.141	0.216	7.965746261578568e-9	Ace	Monocytes
5.2381568668802e-13	0.3109022941674048	0.297	0.202	1.0374169674856236e-8	Ifit1	Monocytes
1.3892614988568923e-12	0.26394318483704765	0.181	0.103	2.751432398486075e-8	Gm12840	Monocytes
9.670162734303633e-12	0.328464938275691	0.387	0.328	1.9151757295288344e-7	Gbp2	Monocytes
1.2599817835999156e-10	0.4345731391574714	0.449	0.432	2.495393922419633e-6	Rsad2	Monocytes
1.528666302499379e-9	-0.3992798171933525	0.771	0.778	3.02752361210002e-5	Cd74	Monocytes
2.635648578275678e-7	-0.650831882516349	0.317	0.314	0.00521990200927498	Spp1	Monocytes
2.114296318535983e-6	-4.2825196997609005e-5	0.42	0.366	0.04187363858860515	Med13l	Monocytes
0.007168293474013823	-6.982754675677327e-5	0.982	0.969	1	Ppia	Monocytes
0.014148912042234174	-6.24650608527233e-5	0.355	0.327	1	Atxn10	Monocytes
0.015291198432118647	7.173199684118448e-5	0.159	0.139	1	Khdc4	Monocytes
0.2274166693352602	-7.681837611672737e-5	0.263	0.249	1	Suz12	Monocytes
0.34071925099989075	-7.681732269275432e-5	0.125	0.117	1	Smad3	Monocytes
