# Supplementary material for: Deciphering the preeclampsia-specific immune microenvironment and the role of pro-inflammatory macrophages at the maternal–fetal interface
Source: eLife. 2025 Mar 28;13:RP100002. doi: 10.7554/eLife.100002 (PMC11952753; doi:10.7554/eLife.100002)
Supplement: Figure 5—source data 1. [file elife-100002-fig5-data1.zip › Figure 5-source data/Figure 5 A-B/celltype_T_NK cells.csv]

p_val	avg_logFC	pct.1	pct.2	p_val_adj	gene	celltype
3.003913296243799e-243	0.725653670389288	0.998	0.879	5.949250283210844e-239	mt-Co1	T_NK cells
9.375159169864812e-224	0.6344548604775975	0.998	0.913	1.856750273591726e-219	mt-Atp6	T_NK cells
1.0750546994696299e-218	0.5470656108204675	0.969	0.655	2.129145832299602e-214	S100a9	T_NK cells
9.906114047354691e-199	0.6456769936769704	0.918	0.529	1.9619058870785966e-194	S100a8	T_NK cells
4.185300611634869e-197	-0.7212954757984817	0.445	0.874	8.288987861342858e-193	Igha	T_NK cells
2.380033069423689e-183	0.571413029386433	0.997	0.921	4.7136554939936154e-179	mt-Co3	T_NK cells
1.3147458951013908e-170	-0.48635055713840014	0.971	0.979	2.6038542452483044e-166	Rps29	T_NK cells
8.742356812077287e-168	0.5429223400175331	0.996	0.885	1.7314237666319067e-163	mt-Co2	T_NK cells
3.818558232923953e-162	0.6107370678661086	0.989	0.842	7.562654580305889e-158	mt-Cytb	T_NK cells
8.092464587470402e-150	-0.46055386776274254	0.975	0.984	1.602712611548513e-145	B2m	T_NK cells
2.4981962552802037e-134	-0.6475390679951563	0.534	0.907	4.947677683582444e-130	Ctla2a	T_NK cells
3.5802441070457855e-130	-0.8854890046234795	0.226	0.62	7.090673454004178e-126	Fgl2	T_NK cells
8.159070625889833e-124	-0.4556417694317645	0.998	0.992	1.6159039374574815e-119	Tmsb4x	T_NK cells
2.2676459685511158e-116	-0.6318160910583069	0.418	0.723	4.491072840715485e-112	Atp5k	T_NK cells
5.071458880452945e-115	-1.06061798582052	0.156	0.477	1.0044024312737058e-110	Ckb	T_NK cells
5.3088861243385245e-115	0.562554185399363	0.949	0.735	1.0514248969252448e-110	mt-Nd4	T_NK cells
1.6225125700950826e-110	0.9373993566034475	0.432	0.089	3.213386145073311e-106	Retnlg	T_NK cells
8.793657805644477e-109	0.4501984349277848	0.981	0.972	1.7415839284078886e-104	Rps16	T_NK cells
4.669621730124093e-106	0.4124269511245702	0.96	0.95	9.248185836510766e-102	Rpl29	T_NK cells
9.347558134610487e-106	0.33744033950798613	0.98	0.974	1.851283888559607e-101	Fau	T_NK cells
3.908183556294885e-105	-0.7822735660767828	0.748	0.905	7.74015753324202e-101	S100a6	T_NK cells
4.754541694798459e-101	-0.3318928041968294	0.971	0.973	9.416369826548348e-97	Rpl38	T_NK cells
8.656942742412454e-100	-0.6890988311722405	0.033	0.283	1.7145075101347863e-95	Ccl8	T_NK cells
5.900086139117823e-99	-1.0090964007905223	0.305	0.599	1.1685120598522848e-94	Tmem176a	T_NK cells
5.5102041696956524e-98	0.3999661585627403	0.971	0.967	1.091295935808224e-93	Rpl18	T_NK cells
1.1492879247225119e-94	0.3584625731576563	0.976	0.977	2.276164734912935e-90	Rpl18a	T_NK cells
2.57483623809704e-93	0.343119892543982	0.978	0.979	5.0994631695511875e-89	Rpl19	T_NK cells
2.664673368433006e-91	0.6330995858179476	0.647	0.295	5.277385606181568e-87	Il1b	T_NK cells
3.155049644430032e-91	0.3842196948373271	0.967	0.967	6.248575820793679e-87	Rps5	T_NK cells
7.952198100986744e-90	0.38967210132389685	0.977	0.97	1.5749328339004247e-85	Rps10	T_NK cells
8.046183472097345e-89	0.34673054513719226	0.97	0.97	1.5935466366488792e-84	Rps3	T_NK cells
7.393539943234035e-88	-1.0153461569159763	0.094	0.346	1.4642905857575005e-83	Cd163l1	T_NK cells
7.937058310096072e-87	0.4166967215248394	0.973	0.966	1.5719343983145272e-82	Rps7	T_NK cells
1.3139006185481496e-86	-0.47730416016481625	0.809	0.961	2.6021801750346104e-82	Igkc	T_NK cells
6.26112189262296e-85	-0.5403836882557789	0.706	0.667	1.2400151908339773e-80	Cd3g	T_NK cells
1.710685935657863e-83	-0.5708041369027115	0.748	0.919	3.3880134955703975e-79	AY036118	T_NK cells
3.315634924809455e-82	-0.8642441697517205	0.317	0.597	6.566614968585126e-78	Tmem176b	T_NK cells
1.4384129186498611e-80	0.3924185116630987	0.979	0.971	2.84877678538605e-76	Rps3a1	T_NK cells
2.217213519154776e-79	0.8208515996670951	0.42	0.124	4.391191374686034e-75	Lcn2	T_NK cells
5.676026859874361e-79	0.3670112778481611	0.978	0.97	1.1241371195981172e-74	Rpl17	T_NK cells
1.6372191490992716e-78	-0.7152995718645876	0.287	0.549	3.2425125247911073e-74	Selenop	T_NK cells
1.5962520284162655e-76	-0.5148207732475807	0.609	0.856	3.1613771422784137e-72	Ahnak	T_NK cells
1.7496293557072545e-76	0.4037171647568507	0.971	0.966	3.4651409389782177e-72	Rplp0	T_NK cells
7.75269726371915e-76	-0.5329539375088022	0.725	0.911	1.5354216930795777e-71	Lgals1	T_NK cells
2.7361185843136707e-75	-0.38663159331623653	0.83	0.921	5.418882856233225e-71	Cox7c	T_NK cells
6.641665160303985e-75	-0.4941318837913533	0.887	0.943	1.3153817849982043e-70	Itm2b	T_NK cells
7.703652792106165e-74	-0.8074640791338789	0.172	0.422	1.525708435476626e-69	Tcrg-C1	T_NK cells
1.3808021814719201e-73	-0.41998845105555477	0.017	0.195	2.7346787204051376e-69	Col1a2	T_NK cells
4.5110383159685075e-73	-0.438633000797382	0.831	0.925	8.934111384775629e-69	Laptm5	T_NK cells
8.067436163744471e-73	0.3696297312677803	0.977	0.964	1.5977557322295926e-68	Rpl21	T_NK cells
1.760010534230041e-72	0.759793721695835	0.392	0.119	3.4857008630425965e-68	Gm8369	T_NK cells
4.0174049412241385e-72	-0.5911300108060327	0.215	0.487	7.956470486094406e-68	Lgals3bp	T_NK cells
5.589494370204347e-72	0.39592918173894187	0.954	0.777	1.106999360018971e-67	mt-Nd1	T_NK cells
9.44535205658412e-72	-0.40872634212065995	0.904	0.946	1.870651974806485e-67	Calm1	T_NK cells
1.1502093158202588e-69	0.37500638824273747	0.913	0.861	2.2779895499820227e-65	Uba52	T_NK cells
2.87565050033653e-69	0.3693614745574023	0.971	0.965	5.6952258159164975e-65	Rpl8	T_NK cells
4.097394979936291e-68	-0.8784039447097843	0.109	0.353	8.114890757763824e-64	Trdv4	T_NK cells
7.0046952690043914e-68	0.31800305874985924	0.979	0.973	1.3872798980263198e-63	Rps11	T_NK cells
7.1113767095565815e-68	0.31741796014922796	0.973	0.971	1.408408157327681e-63	Rps13	T_NK cells
1.4064105132511384e-67	0.3238016676651818	0.975	0.973	2.7853960214938797e-63	Rpl9	T_NK cells
1.7600367875099124e-66	0.4024251567001338	0.87	0.789	3.4857528576633814e-62	Eif3f	T_NK cells
1.0130507772115844e-65	-0.7605886185756918	0.583	0.779	2.0063470642675427e-61	S100a4	T_NK cells
1.1157719105128535e-65	-0.45759399015547997	0.551	0.779	2.2097862687707065e-61	Ndufb1-ps	T_NK cells
1.616230292674638e-65	-0.44414563967497045	0.016	0.174	3.2009440946421205e-61	Col1a1	T_NK cells
4.937448871788305e-65	0.3119340136048594	0.973	0.973	9.778617490576738e-61	Rps9	T_NK cells
2.1990174728717428e-64	-0.7157393086433994	0.315	0.58	4.3551541050224865e-60	Ramp1	T_NK cells
2.7096826781181945e-64	0.798482309187196	0.422	0.171	5.366526544013084e-60	Gramd3	T_NK cells
3.576390332698175e-64	-0.6563376269446397	0.128	0.381	7.083041053908736e-60	C1qa	T_NK cells
2.5160471015545067e-62	-0.5276274487976638	0.107	0.34	4.9830312846287005e-58	F2r	T_NK cells
6.619589878155415e-62	0.541965735041205	0.296	0.069	1.3110097753686801e-57	Tpbpa	T_NK cells
8.100926532263603e-62	0.3415365555115577	0.978	0.973	1.6043884997148067e-57	Rps15a	T_NK cells
1.165275824758018e-61	-0.6772526465651534	0.205	0.418	2.3078287709332545e-57	Actn2	T_NK cells
1.2531035548406875e-61	0.5799934899078054	0.351	0.104	2.4817715903619816e-57	Slpi	T_NK cells
1.986529257296546e-61	-0.4173608833336378	0.036	0.216	3.9343211940758094e-57	Sparc	T_NK cells
2.5930759146404322e-61	0.35260208634537094	0.926	0.91	5.135586848945376e-57	Eef1b2	T_NK cells
3.0376231900407633e-61	-0.7347179800284547	0.417	0.688	6.016012727875732e-57	Apoe	T_NK cells
9.730553031720446e-61	0.345892484323044	0.98	0.968	1.9271360279322344e-56	Rpsa	T_NK cells
5.448755308948769e-60	-0.6028597854407033	0.459	0.674	1.0791259889373037e-55	Cd164	T_NK cells
4.446758510569054e-59	0.29968997178956025	0.98	0.975	8.80680523018201e-55	Rps27a	T_NK cells
9.182803496794122e-59	-0.44866304061713125	0.846	0.927	1.8186542325400757e-54	S100a10	T_NK cells
5.555529023196656e-58	-0.7386875602593834	0.603	0.778	1.1002725230440978e-53	Zfp36l1	T_NK cells
1.3920614843340794e-57	-0.5909453449531419	0.417	0.659	2.756977769723644e-53	Gpx1	T_NK cells
1.9846052076989737e-57	-0.3654419489535621	0.792	0.894	3.9305106138478177e-53	Cox6c	T_NK cells
5.0140667772613176e-57	-0.4743498074395853	0.589	0.791	9.93035925236604e-53	Atp5md	T_NK cells
6.773484579401565e-57	-0.3284196315412111	0.88	0.919	1.34148862095048e-52	Atp5e	T_NK cells
9.601634570261389e-57	-0.2898736666200272	0.961	0.965	1.901603726640268e-52	Rps28	T_NK cells
1.0743927164334022e-56	-0.5459285958714872	0.172	0.408	2.127834774896353e-52	Serpinb6a	T_NK cells
3.1788387444375014e-56	-0.4692719412632891	0.482	0.725	6.295690133358472e-52	Serinc3	T_NK cells
3.4187052040711874e-56	-0.3284639660515143	0.018	0.163	6.770745656662987e-52	Col3a1	T_NK cells
3.92028561326964e-56	0.2951563768612253	0.97	0.957	7.764125657080522e-52	Rpl7	T_NK cells
4.720017373323879e-56	-0.4856042916399814	0.701	0.884	9.347994407867943e-52	Vim	T_NK cells
8.360035578324916e-56	-0.40046658587977957	0.86	0.926	1.6557050462872497e-51	Ly6e	T_NK cells
1.6114904351000583e-55	0.3267671832857011	0.958	0.952	3.191556806715666e-51	Rpl10a	T_NK cells
2.7533980092793087e-55	0.7348996935485312	0.656	0.45	5.45310475737767e-51	Klf2	T_NK cells
5.426186297146216e-55	-0.5135534944565872	0.501	0.716	1.0746561961498082e-50	Thy1	T_NK cells
5.7401281341158524e-55	-0.45734293580729424	0.369	0.624	1.1368323769616447e-50	Itgal	T_NK cells
7.184627055038644e-55	-0.8902497538604308	0.218	0.441	1.4229153882504034e-50	Trdc	T_NK cells
2.9019240342123335e-54	-0.37226003155301735	0.659	0.802	5.747260549757527e-50	Tomm7	T_NK cells
7.90310393519403e-54	-0.5390512614364229	0.486	0.71	1.5652097343651778e-49	Ndufa1	T_NK cells
8.067551009270942e-54	-0.6251848957837217	0.212	0.439	1.59777847738611e-49	Ltb4r1	T_NK cells
3.582105270804605e-53	-0.5850326258833116	0.369	0.611	7.09435948882852e-49	Maf	T_NK cells
4.555194182062259e-53	0.262709709577591	0.975	0.971	9.021562077574304e-49	Rps14	T_NK cells
7.705307744769343e-53	-0.46202581089668593	0.759	0.872	1.5260361988515684e-48	Tagln2	T_NK cells
1.556279806071492e-52	-0.3242554167116949	0.899	0.935	3.0822121559245897e-48	Sh3bgrl3	T_NK cells
1.7211836217847786e-52	-0.4235753576317568	0.373	0.603	3.408804162944754e-48	Gm10076	T_NK cells
4.2706851138707434e-52	0.31831179165376433	0.984	0.976	8.458091868021007e-48	Rpl13	T_NK cells
8.539110702776044e-52	-0.4865123379855232	0.407	0.644	1.6911708746847955e-47	Psap	T_NK cells
1.4222020303942925e-51	0.3408949134902093	0.984	0.982	2.8166711211958963e-47	Rps24	T_NK cells
1.5290474137832014e-50	0.2708600172791278	0.96	0.964	3.0282784029976304e-46	Rack1	T_NK cells
1.548945450700915e-50	-0.4339061885591916	0.363	0.599	3.067686465113162e-46	Uqcr11	T_NK cells
5.743434859215435e-49	-0.421502886445686	0.622	0.782	1.137487273867617e-44	Ucp2	T_NK cells
8.979643120668326e-49	-0.49414535848245533	0.462	0.706	1.778418320048362e-44	Capg	T_NK cells
1.3193681682213592e-48	-0.46372057651349063	0.511	0.75	2.613008657162402e-44	Bhlhe40	T_NK cells
1.378906549335499e-48	-0.6604674824345382	0.147	0.363	2.730924420958956e-44	C1qb	T_NK cells
3.658386236081969e-48	0.26437449087642406	0.988	0.98	7.24543394056034e-44	Tpt1	T_NK cells
4.029119335571865e-48	-0.3028427621504878	0.021	0.155	7.979670844100079e-44	Dcn	T_NK cells
4.760057151961549e-48	0.4541781626914112	0.625	0.366	9.427293189459846e-44	Ccl4	T_NK cells
6.370851920893388e-48	-0.30680593126897504	0.897	0.943	1.2617472229329356e-43	Pfn1	T_NK cells
2.262368027564322e-47	-0.413637746479102	0.068	0.245	4.48061987859114e-43	Podnl1	T_NK cells
1.792976238318881e-46	-0.4034862996101961	0.112	0.313	3.550989439990544e-42	Mgat5	T_NK cells
2.070314739575729e-46	-0.2962017616366799	0.949	0.956	4.100258341729731e-42	Cd52	T_NK cells
3.815779806317681e-46	-0.34042663584453603	0.729	0.872	7.557151906412167e-42	Sec61g	T_NK cells
4.540527140963163e-46	0.307352143219517	0.966	0.961	8.992514002677544e-42	Rps4x	T_NK cells
5.968686550707304e-46	0.49451264931738637	0.653	0.464	1.1820983713675817e-41	Fyb	T_NK cells
1.2346905027638492e-45	0.4059229052207317	0.167	0.023	2.4453045407238034e-41	Ceacam11	T_NK cells
1.5195498683213258e-45	-0.5685341413170993	0.2	0.416	3.0094685142103856e-41	Irs2	T_NK cells
3.683195847273618e-45	0.5385323898303676	0.576	0.372	7.2945693755254e-41	Cd2	T_NK cells
9.283101928091967e-45	0.2942749165537477	0.96	0.95	1.838518336858614e-40	Rpl3	T_NK cells
1.3882817381857665e-44	-0.43562358409857915	0.499	0.706	2.7494919824769106e-40	Itgb7	T_NK cells
3.4008092696373523e-44	0.3823140127386755	0.785	0.687	6.735302758516776e-40	Cox7a2l	T_NK cells
3.807544157648315e-44	-0.3933119926832368	0.334	0.579	7.540841204222488e-40	Sept11	T_NK cells
3.852779315622783e-44	0.6332351500910729	0.354	0.158	7.630429434590921e-40	Lef1	T_NK cells
5.314729835422008e-44	0.3832441640282247	0.968	0.964	1.0525822439053288e-39	Rpl12	T_NK cells
2.4475115948427482e-43	-0.4442942950015498	0.726	0.871	4.847296713586063e-39	Tnfaip3	T_NK cells
2.781838058881229e-43	-0.5778868775082537	0.515	0.72	5.509430275614274e-39	Nr4a1	T_NK cells
3.791019846297683e-43	-0.41645385091418174	0.464	0.7	7.508114805592561e-39	Dusp1	T_NK cells
4.876856699522237e-43	-0.40944128448420525	0.729	0.875	9.658614693403791e-39	S100a11	T_NK cells
7.66897729188932e-43	0.2929633856904066	0.979	0.977	1.51884095265868e-38	Rps8	T_NK cells
1.1562378002631409e-42	-0.3748703046357176	0.644	0.813	2.2899289634211506e-38	Ptprcap	T_NK cells
2.14448947710658e-42	-0.4138972032769612	0.462	0.678	4.2471614094095814e-38	Diaph1	T_NK cells
5.1652238134153025e-42	-0.3762035152832963	0.606	0.809	1.0229725762469006e-37	Zfp36l2	T_NK cells
8.855787484619227e-42	0.46784855523839486	0.701	0.474	1.753888711328838e-37	Ms4a4b	T_NK cells
2.111005921863714e-41	-0.5274963495717105	0.313	0.527	4.1808472282510855e-37	Nr4a3	T_NK cells
6.056150920268296e-41	0.2594999503551225	0.976	0.973	1.199420689759136e-36	Rpl32	T_NK cells
2.212077098501077e-40	-0.517113299559868	0.232	0.439	4.3810186935813836e-36	Plin2	T_NK cells
2.694718349291941e-40	-0.3188387666336485	0.761	0.859	5.336889690772689e-36	Psmb8	T_NK cells
2.8060073921089047e-40	-0.479971352170689	0.403	0.616	5.557297640071686e-36	Ctsb	T_NK cells
6.999317801018007e-40	-0.41064735716050804	0.478	0.674	1.3862148904916165e-35	Ctsd	T_NK cells
7.718564886523205e-40	0.563033906310284	0.46	0.253	1.5286617757759208e-35	Cd28	T_NK cells
1.5364600208832503e-39	0.2521117815747642	0.975	0.973	3.042959071359277e-35	Rpl30	T_NK cells
5.484769090960357e-39	0.26320034803735615	0.984	0.98	1.0862585184646988e-34	Rpl23	T_NK cells
7.798485233988752e-39	-0.3890696265073088	0.36	0.592	1.5444900005914724e-34	Rbpj	T_NK cells
7.86397013316725e-39	-0.47458631015250896	0.118	0.297	1.5574592848737738e-34	Gm36723	T_NK cells
9.345102968117613e-39	0.5342100959904558	0.524	0.308	1.8507976428356932e-34	Trac	T_NK cells
1.7079255008490572e-38	-0.37358513141235267	0.068	0.215	3.3825464544315576e-34	Ly6g5b	T_NK cells
1.7176806064401098e-38	-0.29843029911398844	0.742	0.849	3.4018664410546376e-34	Sem1	T_NK cells
2.3802328176094757e-38	-0.37036128709033633	0.689	0.81	4.714051095275566e-34	Txn1	T_NK cells
2.768199011487223e-38	-0.37363239041327023	0.09	0.258	5.482418142250445e-34	Grn	T_NK cells
3.4762385634556596e-38	0.623465447905718	0.238	0.07	6.884690474923934e-34	Cxcl3	T_NK cells
4.57061290290088e-38	-0.40558210455680843	0.397	0.606	9.052098854195193e-34	Flna	T_NK cells
1.4422095858133876e-37	-0.31356926508562594	0.037	0.165	2.856296084703414e-33	Frmd4a	T_NK cells
2.713935499498056e-37	-0.3608054839013489	0.263	0.471	5.3749492567558996e-33	Pet100	T_NK cells
3.0841652971432692e-37	-0.3437938484326757	0.306	0.525	6.108189370992245e-33	Esyt1	T_NK cells
6.458602452300233e-37	-0.31520592316753504	0.789	0.88	1.279126215678061e-32	Tspo	T_NK cells
2.342224439675128e-36	-0.34617485276331617	0.501	0.698	4.638775502776591e-32	Cox17	T_NK cells
5.9927223754060945e-36	-0.33165990394390954	0.204	0.407	1.186858666449177e-31	Tmco1	T_NK cells
7.300486074942471e-36	0.4428374712357137	0.721	0.616	1.4458612671423565e-31	Gimap6	T_NK cells
9.741496139029473e-36	-0.5794884645953069	0.203	0.384	1.929303310334787e-31	Pdcd1	T_NK cells
2.1826584891930484e-35	-0.38374030487211286	0.363	0.571	4.322755137846832e-31	Itgb2	T_NK cells
2.973360434554009e-35	0.4102887930989234	0.643	0.547	5.888740340634215e-31	Gimap1	T_NK cells
4.889182705258293e-35	-0.49066006701752424	0.169	0.357	9.683026347764048e-31	Mt1	T_NK cells
4.958014876835853e-35	-0.5599763945253075	0.131	0.304	9.819348463573405e-31	Bcl2a1a	T_NK cells
6.294512483367038e-35	-0.29511377707671715	0.74	0.846	1.246628197330842e-30	Ndufa13	T_NK cells
6.395868395773223e-35	-0.446292605498564	0.399	0.578	1.2667017357828867e-30	Bst2	T_NK cells
6.998297308201984e-35	-0.3163830153314007	0.579	0.597	1.3860127818894028e-30	Cd3e	T_NK cells
1.1921502909898491e-34	-0.418508063701831	0.526	0.72	2.361053651305396e-30	Fosl2	T_NK cells
2.1633410563602317e-34	-0.3664491119358057	0.13	0.305	4.284496962121439e-30	Osbpl3	T_NK cells
2.710690501118869e-34	-0.45404261240146293	0.217	0.414	5.36852253746592e-30	Nfkbid	T_NK cells
4.104577939274339e-34	-0.3305861042816429	0.692	0.803	8.129116608732828e-30	Cox7b	T_NK cells
4.406465475747623e-34	-0.32335462376071566	0.473	0.662	8.727004874718168e-30	Ndufa3	T_NK cells
4.458299034758175e-34	0.31223131123038117	0.892	0.839	8.829661238338565e-30	Pnrc1	T_NK cells
6.873420117139502e-34	-1.0863583392326523	0.18	0.242	1.3612808541994783e-29	Ptgs2	T_NK cells
9.049199561131806e-34	-0.396937077746297	0.061	0.201	1.792193973082154e-29	Tnfsf11	T_NK cells
1.6010361091648887e-33	-0.323938155439903	0.6	0.775	3.170852014201062e-29	S100a13	T_NK cells
2.649823926068419e-33	0.49694423816852856	0.252	0.089	5.247976285578504e-29	G0s2	T_NK cells
3.8337733539200156e-33	0.45202279042174864	0.316	0.184	7.592788127438591e-29	Batf	T_NK cells
8.383543574474342e-33	-0.30486932109186005	0.44	0.653	1.6603608049246435e-28	Fosb	T_NK cells
8.571515239045923e-33	0.5649121065893443	0.288	0.124	1.697588593093045e-28	Ccr7	T_NK cells
9.96898147298728e-33	0.33205400970104415	0.169	0.039	1.9743567807251308e-28	Tpbpb	T_NK cells
1.0922867451836583e-32	0.2760080423483924	0.984	0.973	2.1632738988362355e-28	H3f3b	T_NK cells
1.1021947999645964e-32	0.3131412933793456	0.976	0.975	2.1828968013298833e-28	Rps20	T_NK cells
1.9398512574406056e-32	-0.31386357359480177	0.22	0.416	3.8418754153611195e-28	Cst7	T_NK cells
2.5791395207725885e-32	-0.27553881287485416	0.73	0.844	5.107985820890112e-28	Atp5j2	T_NK cells
3.760514384877181e-32	-0.3555502067002262	0.362	0.554	7.447698739249258e-28	Ndufs5	T_NK cells
4.6648973313640153e-32	0.4348642425213992	0.321	0.145	9.238829164766433e-28	S1pr1	T_NK cells
5.210922715878859e-32	-0.32622847351323836	0.231	0.422	1.0320232438798079e-27	Tmem256	T_NK cells
5.583110042789918e-32	-0.36518825015256295	0.204	0.395	1.1057349439745431e-27	Jchain	T_NK cells
5.664287696227399e-32	-0.3159164701864694	0.526	0.702	1.1218121782378365e-27	Micos10	T_NK cells
2.0024749731150015e-31	-0.4161866839693068	0.279	0.481	3.9659016842542605e-27	Mpp7	T_NK cells
2.2953154818560043e-31	-0.35704482071149624	0.48	0.648	4.5458723118158164e-27	Nme1	T_NK cells
2.657940642058455e-31	0.36399829087170205	0.161	0.039	5.26405144159677e-27	BE692007	T_NK cells
3.126780182791456e-31	-0.4358079407792951	0.131	0.295	6.1925881520184786e-27	Sdc4	T_NK cells
3.403424130627623e-31	-0.2575187759843025	0.032	0.139	6.740481490708008e-27	Nr1d1	T_NK cells
4.494532801085393e-31	-0.290903692945346	0.042	0.157	8.901422212549621e-27	Cd93	T_NK cells
5.705126331073e-31	-0.33165818674619485	0.385	0.584	1.1299002698690077e-26	Gng2	T_NK cells
5.740104972264174e-31	-0.2968406186194765	0.048	0.17	1.1368277897569196e-26	Rnase4	T_NK cells
8.36432794977618e-31	-0.3001588202372609	0.866	0.945	1.6565551504531725e-26	Crip1	T_NK cells
8.84503005890562e-31	-0.3292177989455932	0.43	0.616	1.7517582031662583e-26	Cops9	T_NK cells
9.639708303629641e-31	-0.27128845075894037	0.59	0.775	1.9091442295338505e-26	Hsp90b1	T_NK cells
1.049800466660798e-30	-0.316877857469526	0.099	0.251	2.0791298242217106e-26	Tcrg-C4	T_NK cells
1.6283680035023693e-30	-0.31464291226110574	0.459	0.656	3.2249828309364426e-26	Anxa6	T_NK cells
1.67494653908928e-30	-0.33815924898025485	0.296	0.484	3.317231620666319e-26	Ndufc1	T_NK cells
1.988272140341519e-30	-0.3245330781712368	0.505	0.699	3.9377729739463783e-26	Anxa2	T_NK cells
3.626996458335975e-30	-0.2599431003278122	0.031	0.137	7.183266485734398e-26	Pltp	T_NK cells
4.312265558323222e-30	-0.4581119362072731	0.104	0.256	8.54044193825914e-26	Pf4	T_NK cells
8.346599034078058e-30	-0.32563170249139267	0.234	0.421	1.6530439386991595e-25	Sept9	T_NK cells
8.549671630618321e-30	-0.3190320328015215	0.079	0.217	1.6932624664439585e-25	Igf1r	T_NK cells
9.127215581046685e-30	-0.4143030484123863	0.3	0.485	1.8076450458262959e-25	Gpr65	T_NK cells
1.5327790493367843e-29	-0.3384708700884984	0.415	0.603	3.0356689072115015e-25	Tsc22d4	T_NK cells
2.3672186627102678e-29	-0.3342005699127686	0.63	0.788	4.688276561497686e-25	Calr	T_NK cells
4.058581879739793e-29	-0.29032708711492056	0.196	0.376	8.038021412824659e-25	Fkbp2	T_NK cells
5.455458011686998e-29	0.34449705324124724	0.654	0.488	1.08045345921461e-24	Srsf7	T_NK cells
5.679693382850661e-29	-0.3258487841422529	0.216	0.395	1.1248632744735734e-24	Galnt1	T_NK cells
7.657230490774445e-29	-0.4002872263604793	0.257	0.435	1.516514498697879e-24	Tmem64	T_NK cells
8.235855684042446e-29	-0.49345857693226125	0.04	0.15	1.6311112182246066e-24	Hbb-bs	T_NK cells
9.591781864332348e-29	-0.29930321565911666	0.582	0.75	1.8996523982310217e-24	Pdia3	T_NK cells
1.0183246861998862e-28	-0.3024558194562589	0.225	0.408	2.0167920410188744e-24	Anapc13	T_NK cells
1.124672867632597e-28	-0.41537320571012293	0.575	0.722	2.2274146143463583e-24	Samsn1	T_NK cells
1.4918340447253862e-28	-0.3160628453854144	0.642	0.778	2.9545773255786272e-24	Myh9	T_NK cells
3.428747786638801e-28	-0.3296843599590624	0.56	0.721	6.790634991438144e-24	H2-T23	T_NK cells
3.503817539901565e-28	-0.4021466204603754	0.3	0.482	6.93931063777505e-24	Ikzf3	T_NK cells
3.5427742732209133e-28	-0.34500428271128303	0.321	0.503	7.016464448114019e-24	Sod1	T_NK cells
3.6886339722474042e-28	0.30184930996480785	0.158	0.04	7.305339582035984e-24	Fam169b	T_NK cells
4.418874118008964e-28	-0.26095910628151714	0.034	0.134	8.751580190716752e-24	Il17re	T_NK cells
7.567322288340396e-28	-0.34556297989770113	0.418	0.612	1.4987081792058155e-23	Fos	T_NK cells
8.628603250444395e-28	-0.29158510407668947	0.558	0.74	1.7088948737505125e-23	Id2	T_NK cells
8.855775668240878e-28	-0.3622018092166919	0.47	0.657	1.753886371095106e-23	Rgs2	T_NK cells
9.126979208771171e-28	0.46513593634435757	0.253	0.107	1.8075982322971304e-23	Cd5	T_NK cells
1.0720007876321664e-27	-0.2726783950675684	0.647	0.792	2.1230975599055053e-23	Ppp1ca	T_NK cells
1.0769972324068277e-27	0.4275874798047946	0.167	0.051	2.1329930187817223e-23	Il1rn	T_NK cells
1.2702793178564648e-27	-0.5170006357920107	0.376	0.546	2.5157881890147284e-23	Cxcr6	T_NK cells
1.6859984453395776e-27	-0.2772952980229208	0.092	0.229	3.3391199209950334e-23	Comt	T_NK cells
2.648893193553363e-27	-0.25231230332408794	0.743	0.838	5.2461329698324355e-23	Cox6b1	T_NK cells
2.8754094892918576e-27	0.30952556276157916	0.794	0.732	5.694748493542524e-23	Cytip	T_NK cells
3.826018807373406e-27	-0.2958214093725725	0.259	0.44	7.577430248003031e-23	Nucb1	T_NK cells
4.500622654164845e-27	0.4284623602390052	0.347	0.208	8.913483166573476e-23	Klf3	T_NK cells
5.1727491051865276e-27	-0.38016697095037366	0.337	0.52	1.0244629602821918e-22	Cish	T_NK cells
6.114746947653291e-27	-0.2880030696732305	0.588	0.711	1.2110256329827343e-22	Cox6a1	T_NK cells
6.873755937502229e-27	-0.28272509666967993	0.584	0.747	1.3613473634223163e-22	Nedd8	T_NK cells
8.57943393370574e-27	0.28340318681995075	0.216	0.078	1.6991568905704217e-22	Chil3	T_NK cells
9.907379081286451e-27	-0.27948537210756	0.132	0.285	1.9621564270487818e-22	Wls	T_NK cells
1.0601296901432302e-26	-0.4202407075385957	0.079	0.208	2.0995868513286675e-22	C1qc	T_NK cells
2.994594486455317e-26	-0.29073838016624065	0.486	0.664	5.930794380424755e-22	Ndufv3	T_NK cells
3.0145330359999844e-26	-0.2677604493696666	0.265	0.446	5.970282677797969e-22	Etfb	T_NK cells
3.117830010403294e-26	-0.32040034018496183	0.099	0.235	6.174862335603723e-22	Pgm2l1	T_NK cells
3.7866796003243364e-26	-0.2585262978702908	0.075	0.202	7.499518948442348e-22	Iglc1	T_NK cells
3.8602617376939466e-26	-0.36295001242445074	0.233	0.392	7.645248371502861e-22	Tuba1b	T_NK cells
4.720553637943225e-26	0.38485416009809303	0.576	0.438	9.349056479946557e-22	Ms4a6b	T_NK cells
4.7264451734194893e-26	-0.2910971174879722	0.382	0.565	9.360724665957298e-22	Calm3	T_NK cells
4.96143278035361e-26	-0.2857548877734415	0.275	0.455	9.826117621490324e-22	M6pr	T_NK cells
1.0302767148487032e-25	-0.38400223298012504	0.131	0.275	2.0404630337578567e-21	Tnf	T_NK cells
1.2994315562802892e-25	0.3662458333481524	0.317	0.156	2.5735241972131128e-21	Gm26740	T_NK cells
1.494625166606759e-25	-0.30212703898550053	0.491	0.651	2.960105142464686e-21	Capns1	T_NK cells
1.6581360633020501e-25	-0.2825050692805522	0.324	0.503	3.2839384733697104e-21	Ndufs6	T_NK cells
1.8383044595567163e-25	-0.2981252652526938	0.729	0.851	3.640761982152076e-21	Lsp1	T_NK cells
2.180247484845226e-25	-0.2698363082982499	0.347	0.531	4.31798014373597e-21	Tapbp	T_NK cells
2.3388419854839286e-25	-0.30294015163338184	0.274	0.445	4.63207655225092e-21	Ech1	T_NK cells
2.609143666332064e-25	-0.3269043135087297	0.383	0.561	5.167409031170652e-21	Rexo2	T_NK cells
4.066313593504055e-25	-0.4319367713951201	0.488	0.633	8.05333407193478e-21	Rora	T_NK cells
5.152941456804019e-25	-0.3066604194925068	0.339	0.519	1.020540055520036e-20	Ccnd3	T_NK cells
5.213417915763401e-25	0.3510003165761605	0.192	0.069	1.0325174182169415e-20	Slamf6	T_NK cells
6.237771108467486e-25	-0.4242366250146724	0.041	0.14	1.2353905680319856e-20	Hbegf	T_NK cells
8.625503097306495e-25	-0.38156008575165845	0.074	0.192	1.7082808884215515e-20	Ccl9	T_NK cells
1.3232273796558452e-24	-0.3196971027555861	0.195	0.355	2.6206518254084015e-20	Nudt4	T_NK cells
1.4251200215243442e-24	-0.25521172030671047	0.256	0.431	2.822450202628964e-20	Surf4	T_NK cells
1.8736753979298056e-24	-0.29867626089094756	0.385	0.556	3.71081412559998e-20	Ppp1r18	T_NK cells
2.682337463226532e-24	0.3642300100672038	0.523	0.427	5.3123693459201465e-20	Peli1	T_NK cells
2.806795306977549e-24	-0.2716535254882253	0.238	0.407	5.558858105469036e-20	Acot7	T_NK cells
2.8650743735631684e-24	-0.2858660616055301	0.356	0.53	5.674279796841856e-20	Pdap1	T_NK cells
4.080172671102395e-24	-0.35282120432304015	0.069	0.173	8.080781975118294e-20	Trgv2	T_NK cells
4.718315201322308e-24	-0.32232141889046767	0.17	0.317	9.34462325621883e-20	Pi4k2a	T_NK cells
5.478898785813934e-24	-0.2705754340846258	0.674	0.773	1.0850959045304495e-19	Cox5a	T_NK cells
6.11443345761109e-24	0.3554730364441989	0.176	0.06	1.2109635462798763e-19	Trat1	T_NK cells
6.157937703829785e-24	0.303353679871347	0.413	0.258	1.2195795622434889e-19	Stk38	T_NK cells
8.914704903791276e-24	0.27352212697193745	0.618	0.512	1.7655573061958623e-19	Gm11808	T_NK cells
8.944663254820018e-24	0.348377116075523	0.589	0.447	1.7714905576171046e-19	Chd2	T_NK cells
1.3679018884502867e-23	0.33645740100707444	0.453	0.312	2.709129690075793e-19	Ssh2	T_NK cells
1.705445006705979e-23	-0.28697353342234944	0.118	0.253	3.3776338357811914e-19	Coro2a	T_NK cells
1.8119617623253296e-23	-0.2668068094545386	0.272	0.444	3.588590270285315e-19	Il2ra	T_NK cells
1.8598820331868628e-23	-0.2621084014655273	0.524	0.683	3.683496366726582e-19	Uqcrb	T_NK cells
3.1515224328890266e-23	-0.2647927037049447	0.518	0.674	6.241590178336717e-19	Arhgdia	T_NK cells
3.6903764145336265e-23	-0.35223897918326	0.124	0.251	7.308790488983847e-19	Il1r1	T_NK cells
3.970383564481539e-23	-0.28376083150582465	0.562	0.725	7.863344649455688e-19	Il2rb	T_NK cells
6.468090659549443e-23	-0.25485361130576367	0.292	0.463	1.2810053551237673e-18	Rnh1	T_NK cells
7.767352708261083e-23	-0.25983995742631305	0.223	0.384	1.5383242038711075e-18	Actn4	T_NK cells
9.551444151996146e-23	-0.2529389743924958	0.21	0.369	1.8916635143028365e-18	Ptk2b	T_NK cells
1.029954252050485e-22	-0.36206800843604725	0.159	0.305	2.0398243961859855e-18	Hk2	T_NK cells
1.0318934607918982e-22	-0.258531756838592	0.319	0.492	2.0436649990983542e-18	Dync1i2	T_NK cells
1.4160842608465583e-22	-0.31923513434111517	0.191	0.342	2.804554878606609e-18	Cd226	T_NK cells
1.9807995503112633e-22	0.32623743808700556	0.363	0.249	3.9229735093914566e-18	Srsf10	T_NK cells
3.4863566403821783e-22	-0.28618806645671163	0.09	0.203	6.9047293262769045e-18	Mmp25	T_NK cells
4.522535924182936e-22	-0.29280142015303245	0.237	0.397	8.956882397844305e-18	Atp2b4	T_NK cells
4.8874639394075145e-22	-0.26229247763079044	0.486	0.645	9.679622331996582e-18	Tmem258	T_NK cells
6.297128510329357e-22	-0.292365331985858	0.307	0.465	1.2471463014707291e-17	Atpif1	T_NK cells
6.631967376396197e-22	-0.260153538949782	0.849	0.912	1.3134611388952669e-17	Lars2	T_NK cells
8.187708863434542e-22	-0.2760406087908585	0.093	0.215	1.621575740403211e-17	Cysltr2	T_NK cells
9.39012175838371e-22	-0.4670588732621982	0.178	0.323	1.859713614247894e-17	Ccl6	T_NK cells
1.27851652145532e-21	0.36122766144060525	0.466	0.341	2.5321019707422613e-17	Lck	T_NK cells
1.7314700143114148e-21	0.32652092038666225	0.315	0.191	3.429176363343757e-17	Tcf7	T_NK cells
2.026562294962129e-21	0.40311786292675095	0.231	0.107	4.013606625172496e-17	Cd6	T_NK cells
2.1327797321574263e-21	-0.2930205357888749	0.08	0.191	4.2239702595377827e-17	Zbtb16	T_NK cells
2.723521750817251e-21	-0.2710142604312167	0.428	0.599	5.3939348274935657e-17	Ccr2	T_NK cells
2.979684687443794e-21	0.3277551303272357	0.595	0.534	5.901265523482434e-17	Satb1	T_NK cells
3.3729238919302753e-21	-0.27223582050345707	0.227	0.384	6.68007576796791e-17	Per1	T_NK cells
3.848056506772713e-21	-0.2512136049632161	0.676	0.783	7.621075911663358e-17	Ndufa4	T_NK cells
3.848161111076133e-21	0.28571722696026824	0.419	0.272	7.621283080486281e-17	Birc2	T_NK cells
4.221299042666133e-21	0.33144885606675245	0.492	0.383	8.360282754000277e-17	Crlf3	T_NK cells
4.338091338554158e-21	-0.25406814868649885	0.706	0.82	8.591589896006509e-17	Emp3	T_NK cells
5.638122176867062e-21	-0.2969558685485324	0.237	0.387	1.1166300971285216e-16	Efhd2	T_NK cells
5.6647859819085495e-21	-0.26594639250894947	0.268	0.424	1.1219108637169884e-16	Uqcc2	T_NK cells
5.691648260338791e-21	-0.31574465552049513	0.092	0.195	1.1272309379600974e-16	Ppp1r14c	T_NK cells
7.274975086090498e-21	-0.2638823378298333	0.427	0.582	1.440808815800223e-16	Ywhab	T_NK cells
7.608800276881481e-21	-0.3842379495113575	0.574	0.718	1.5069228948363773e-16	Cd69	T_NK cells
8.484305592116829e-21	-0.281416512894176	0.257	0.405	1.680316722518738e-16	P4hb	T_NK cells
8.552028269121042e-21	-0.3920822194935391	0.204	0.347	1.6937291986994225e-16	Tsix	T_NK cells
1.1865286017759168e-20	0.33722126814131603	0.406	0.247	2.349919895817203e-16	Cd14	T_NK cells
1.458187960074334e-20	-0.2573899254103741	0.251	0.406	2.887941254927219e-16	Ndufa5	T_NK cells
1.5869918186215834e-20	-0.29475420705232735	0.14	0.267	3.143037296780046e-16	Prelid2	T_NK cells
2.244814395410457e-20	0.34995334447871973	0.621	0.578	4.44585491011041e-16	Traf1	T_NK cells
2.991304732816343e-20	-0.2987583363482118	0.238	0.384	5.924279023342767e-16	Rasgrp1	T_NK cells
4.633063687939682e-20	0.29881941351859104	0.147	0.065	9.17578263396454e-16	Fam241a	T_NK cells
5.3543177228122474e-20	-0.30779288482056355	0.495	0.641	1.0604226250029656e-15	Nfkbiz	T_NK cells
5.3770670589533386e-20	-0.28389712856936167	0.207	0.35	1.0649281310257088e-15	Eid1	T_NK cells
5.643050996589355e-20	-0.30107130550928707	0.478	0.637	1.1176062498745217e-15	Ubl3	T_NK cells
1.677090319947764e-19	-0.2567867755449541	0.344	0.485	3.3214773786565464e-15	Romo1	T_NK cells
2.2241877528545895e-19	-0.3888367809690989	0.457	0.599	4.405003844528514e-15	Nrip1	T_NK cells
2.679118045809032e-19	-0.26234536983412604	0.551	0.691	5.305993289724787e-15	Ccnd2	T_NK cells
2.98355476074241e-19	0.4439620299681042	0.362	0.221	5.908930203650343e-15	Ccl3	T_NK cells
3.3981227327493984e-19	-0.27791631177924025	0.343	0.485	6.729982072210183e-15	Rps27l	T_NK cells
3.6136355403698444e-19	-0.3957929968120619	0.325	0.469	7.156805187702476e-15	Tob2	T_NK cells
5.1887474186658425e-19	0.2826115511331133	0.729	0.659	1.0276314262667701e-14	Mcl1	T_NK cells
5.280587764325445e-19	0.3205157631790114	0.506	0.398	1.0458204067246543e-14	Atp11b	T_NK cells
5.682949876959509e-19	0.25947346309822206	0.101	0.026	1.1255082231318308e-14	Il1a	T_NK cells
5.695124503794609e-19	-0.4492773253946294	0.36	0.495	1.1279194079765223e-14	Eprs	T_NK cells
6.263152816267398e-19	0.30129352362643635	0.397	0.292	1.2404174152617581e-14	Vmp1	T_NK cells
9.312455767646348e-19	0.3247860976116761	0.608	0.523	1.844331864782359e-14	Tsc22d3	T_NK cells
1.0097389233965586e-18	-0.27550317617917663	0.29	0.442	1.9997879377868842e-14	Sik1	T_NK cells
1.220207440895724e-18	-0.2662922773175863	0.458	0.611	2.4166208366939815e-14	Tmem59	T_NK cells
1.4321718624655767e-18	0.48083933183502625	0.242	0.201	2.8364163736130748e-14	Tnfrsf9	T_NK cells
1.5562532928779493e-18	0.25089376341665304	0.974	0.967	3.0821596465447786e-14	Rps19	T_NK cells
1.5874394373199524e-18	-0.28452618860832835	0.461	0.611	3.1439238056121655e-14	Cd44	T_NK cells
2.028562018472722e-18	0.5476217189539369	0.325	0.195	4.017567077585226e-14	Gm12840	T_NK cells
2.2317649401993126e-18	0.2881294519784279	0.614	0.459	4.420010464064739e-14	Gm20186	T_NK cells
2.254580255294272e-18	-0.25761063536445966	0.143	0.267	4.4651961956103057e-14	Map4	T_NK cells
2.4061620798048377e-18	-0.25298763549995934	0.068	0.162	4.7654039990534814e-14	Arrb1	T_NK cells
3.1623943505803196e-18	-0.25363108991067074	0.325	0.472	6.263122011324323e-14	Lamp1	T_NK cells
4.29233481066845e-18	-0.25820928044128943	0.565	0.706	8.500969092528864e-14	Cst3	T_NK cells
6.125425264837757e-18	-0.25017026940324927	0.518	0.661	1.2131404737011178e-13	Fkbp3	T_NK cells
8.329095327406796e-18	-0.30048905919505786	0.108	0.22	1.6495773295929158e-13	Abi3bp	T_NK cells
1.0748850978446569e-17	-0.2821758172090019	0.145	0.265	2.128809936281343e-13	Mex3c	T_NK cells
1.479072565944461e-17	-0.4278754914531344	0.836	0.868	2.929303216853005e-13	Nfkbia	T_NK cells
1.622168690706079e-17	-0.28471941562976544	0.208	0.342	3.2127050919433893e-13	Map3k8	T_NK cells
1.6534885903352426e-17	-0.30201539038387687	0.138	0.249	3.274734153158948e-13	Mdfic	T_NK cells
1.6896803258047684e-17	-0.29380609418771086	0.378	0.527	3.346411885256344e-13	Ddx3x	T_NK cells
1.999798473704628e-17	-0.27796425761680116	0.123	0.225	3.960600877172016e-13	Gcnt2	T_NK cells
2.136325346778558e-17	-0.3564719960825861	0.17	0.293	4.2309923492949343e-13	Ccl2	T_NK cells
2.2242175051425446e-17	-0.30633542135742803	0.151	0.271	4.4050627689348097e-13	Blk	T_NK cells
2.3524600543088322e-17	-0.3026053567451543	0.078	0.166	4.659047137558642e-13	Lst1	T_NK cells
2.859203457886608e-17	0.3013064350394804	0.404	0.312	5.662652448344427e-13	Rnf138	T_NK cells
2.916772957755206e-17	-0.422379582618444	0.536	0.646	5.776668842834185e-13	Bcl2a1b	T_NK cells
3.012269118351405e-17	0.2625044413382381	0.195	0.107	5.965798988894958e-13	Gpr18	T_NK cells
3.1829717362526115e-17	-0.3043213901865973	0.22	0.355	6.303875523648297e-13	Jaml	T_NK cells
6.147053572482397e-17	-0.30719695661655155	0.545	0.666	1.2174239600301386e-12	Gadd45b	T_NK cells
8.101744654290615e-17	-0.25491428299874574	0.277	0.421	1.6045505287822563e-12	Tor1aip1	T_NK cells
1.0550768614624356e-16	0.27228411494962224	0.689	0.613	2.089579724126354e-12	2410006H16Rik	T_NK cells
1.0771004242596427e-16	-0.2884093686319926	0.474	0.624	2.1331973902462222e-12	D16Ertd472e	T_NK cells
1.8298354248901858e-16	0.2935432214641007	0.552	0.441	3.623989058995013e-12	Neat1	T_NK cells
2.438726029899746e-16	0.25456176679521336	0.159	0.065	4.829896902216447e-12	Cd4	T_NK cells
3.0414048813661737e-16	0.27944231988668494	0.16	0.065	6.023502367545707e-12	Acod1	T_NK cells
5.939964648186279e-16	-0.2931188601786463	0.428	0.574	1.1764099985732926e-11	Bcl2a1d	T_NK cells
1.4902781945080207e-15	1.4112140087482274	0.12	0.047	2.951495964223135e-11	Il17f	T_NK cells
1.6375723414615747e-15	0.27112658366369946	0.558	0.431	3.243212022264649e-11	Cdkn1b	T_NK cells
1.753714643118556e-15	-0.26282299657130437	0.198	0.323	3.4732318506963e-11	Fam110a	T_NK cells
1.9929194703286656e-15	-0.277999161466732	0.096	0.191	3.9469770109859224e-11	Tcrg-C2	T_NK cells
2.8346966200221476e-15	0.3099348139637845	0.144	0.057	5.6141166559538636e-11	Cd8b1	T_NK cells
8.882269547262114e-15	-0.2662369102682309	0.097	0.195	1.7591334838352615e-10	Gbp6	T_NK cells
2.292957496994852e-14	-0.30930860108679803	0.24	0.367	4.5412023227983045e-10	Lmo4	T_NK cells
4.336520502833274e-14	-0.2840002033711906	0.49	0.607	8.588478855861299e-10	Stk24	T_NK cells
6.898643172707493e-14	-0.2551084029465451	0.086	0.177	1.366276280354719e-9	Pxdc1	T_NK cells
7.328576609316232e-14	0.271507580649033	0.223	0.145	1.4514245974750797e-9	Crbn	T_NK cells
8.864899568196912e-14	-0.3013252809169338	0.478	0.603	1.7556933594813983e-9	Hilpda	T_NK cells
9.187095414596322e-14	-0.35076547031292526	0.267	0.393	1.8195042468608015e-9	AC149090.1	T_NK cells
1.1229696262323981e-13	-0.3217324405116643	0.351	0.477	2.2240413447532646e-9	Saa3	T_NK cells
1.2839496399221977e-13	0.40558971380892617	0.415	0.472	2.5428622618659124e-9	Ccl5	T_NK cells
2.1813696165541972e-13	0.2681768859600671	0.215	0.115	4.320202525585587e-9	Thbs1	T_NK cells
2.3920184030119805e-13	0.2653490747772068	0.323	0.233	4.737392447165227e-9	Socs3	T_NK cells
5.581079089733428e-13	0.4794716351442802	0.146	0.066	1.1053327137217053e-8	Tnfrsf4	T_NK cells
1.1654200137320646e-12	0.33275633766968427	0.561	0.476	2.308114337196354e-8	Neurl3	T_NK cells
4.314220840502563e-12	0.4961745118365005	0.234	0.136	8.544314374615326e-8	Cxcl10	T_NK cells
1.61862532565398e-11	0.2527031544836732	0.434	0.363	3.2056874574577076e-7	Smchd1	T_NK cells
2.5328698267883875e-11	0.27860840450243546	0.245	0.184	5.016348691954401e-7	Lilrb4a	T_NK cells
2.984663531026787e-11	0.2753380723509349	0.38	0.324	5.911126123198552e-7	Tnfrsf18	T_NK cells
9.120852458802026e-11	-0.3531689986646821	0.235	0.33	1.8063848294657414e-6	Cwc25	T_NK cells
1.0627931524237998e-10	0.3489540766424347	0.338	0.313	2.1048618383753353e-6	Hopx	T_NK cells
1.0660836131382625e-10	-0.284279020991427	0.35	0.456	2.1113785958203287e-6	Uhrf2	T_NK cells
1.3088365367335035e-10	0.29897886204307456	0.298	0.297	2.592150761000704e-6	Ctla4	T_NK cells
1.4420340106115211e-10	-0.4115763452587182	0.187	0.287	2.8559483580161177e-6	Areg	T_NK cells
3.5368116297431133e-10	0.2582660757462608	0.422	0.363	7.004655432706236e-6	Resf1	T_NK cells
1.4783487722330877e-9	-0.25474659547015344	0.434	0.492	2.92786974340763e-5	mt-Nd3	T_NK cells
2.704165380820291e-9	0.2804062152945277	0.349	0.323	5.355599536714586e-5	Klrk1	T_NK cells
1.4226164599910228e-8	0.2544614092518124	0.28	0.205	2.8174918990122206e-4	Cd9	T_NK cells
1.5250350562517062e-8	-0.3762520958822609	0.073	0.132	3.020331928906504e-4	Gm43305	T_NK cells
1.9399504720844807e-8	-0.2517067232724993	0.26	0.346	3.842071909963314e-4	Ctsz	T_NK cells
4.0407469561421974e-8	-0.2681169735470732	0.451	0.477	8.002699346639622e-4	Tyrobp	T_NK cells
4.842452057364522e-8	0.26869885756098943	0.796	0.842	9.590476299610436e-4	Hspa5	T_NK cells
6.147126815339707e-7	0.4052936611604813	0.105	0.113	0.01217438465778029	Ifng	T_NK cells
3.3614063019644766e-6	-0.260853567473593	0.246	0.325	0.06657265181040646	Prap1	T_NK cells
1.3313354293968915e-4	0.3761271734345919	0.397	0.361	1	Gzmb	T_NK cells
0.0029156954009784417	-0.4425896481189956	0.129	0.149	1	Spp1	T_NK cells
0.007178469446631145	-5.0194487847488034e-5	0.345	0.372	1	Fam104a	T_NK cells
0.00871250181639188	-3.262437782741712e-5	0.112	0.13	1	Actr1a	T_NK cells
0.013825409466178164	-0.3617966746269876	0.191	0.208	1	Gzma	T_NK cells
