# Supplementary material for: Deciphering the preeclampsia-specific immune microenvironment and the role of pro-inflammatory macrophages at the maternal–fetal interface
Source: eLife. 2025 Mar 28;13:RP100002. doi: 10.7554/eLife.100002 (PMC11952753; doi:10.7554/eLife.100002)
Supplement: Figure 5—source data 1. [file elife-100002-fig5-data1.zip › Figure 5-source data/Figure 5 C-G/macrophage Diffgene.xls]

## Sheet: 0
p_val	avg_logFC	cluster 0	other cluster	p_val_adj	gene		source	term_name	term_id	highlighted	adjusted_p_value	negative_log10_of_adjusted_p_value	term_size	query_size	intersection_size	effective_domain_size	intersections
0	1.81006	0.854	0.311	0	Ccl7		GO:MF	chemokine activity	GO:0008009	TRUE	5.10054e-14	13.2924	45	48	9	25063	CCL7,CCL8,CCL2,CCL6,CXCL1,CCL12,CCL5,PF4,CCL9
3.90129e-308	1.76029	0.671	0.189	7.72651e-304	Ccl8		GO:MF	chemokine receptor binding	GO:0042379	FALSE	8.87753e-12	11.0517	77	48	9	25063	CCL7,CCL8,CCL2,CCL6,CXCL1,CCL12,CCL5,PF4,CCL9
0	1.63999	0.826	0.134	0	Folr2		GO:MF	cytokine activity	GO:0005125	FALSE	3.3101e-10	9.48016	241	48	11	25063	CCL7,CCL8,CCL2,CCL6,CXCL1,GDF15,CCL12,CCL5,PF4,CCL9,IL10
0	1.47317	0.999	0.483	0	C1qa		GO:MF	CCR chemokine receptor binding	GO:0048020	FALSE	5.00986e-09	8.30017	56	48	7	25063	CCL7,CCL8,CCL2,CCL6,CCL12,CCL5,CCL9
0	1.46324	0.925	0.504	0	Ccl2		GO:MF	receptor ligand activity	GO:0048018	FALSE	8.61537e-09	8.06473	549	48	13	25063	CCL7,CCL8,CCL2,CCL6,CXCL1,GDF15,CCL12,CCL5,PF4,CCL9,IL10,SAA3,HSPA1A
0	1.42761	0.701	0.093	0	Cbr2		GO:MF	signaling receptor activator activity	GO:0030546	FALSE	1.00828e-08	7.99642	556	48	13	25063	CCL7,CCL8,CCL2,CCL6,CXCL1,GDF15,CCL12,CCL5,PF4,CCL9,IL10,SAA3,HSPA1A
0	1.42669	0.91	0.264	0	Pltp		GO:MF	signaling receptor regulator activity	GO:0030545	FALSE	2.64116e-08	7.5782	601	48	13	25063	CCL7,CCL8,CCL2,CCL6,CXCL1,GDF15,CCL12,CCL5,PF4,CCL9,IL10,SAA3,HSPA1A
0	1.41512	0.999	0.541	0	C1qb		GO:MF	molecular function activator activity	GO:0140677	FALSE	5.43062e-08	7.26515	1124	48	16	25063	CCL7,CCL8,CCL2,LTC4S,CCL6,CXCL1,GDF15,CCL12,APOE,CCL5,PF4,CCL9,LGMN,IL10,SAA3,HSPA1A
0	1.28061	0.997	0.425	0	C1qc		GO:MF	CCR1 chemokine receptor binding	GO:0031726	FALSE	6.86328e-08	7.16347	6	48	4	25063	CCL7,CCL6,CCL5,CCL9
6.82666e-230	1.21753	0.455	0.078	1.35202e-225	Lyve1		GO:MF	signaling receptor binding	GO:0005102	FALSE	1.15613e-07	6.93699	1591	48	18	25063	CCL7,CCL8,CCL2,CCL6,CXCL1,GDF15,CD36,CCL12,APOE,CCL5,CD81,PF4,FCNA,LPL,CCL9,IL10,SAA3,HSPA1A
0	1.21019	0.913	0.317	0	Timp2		GO:MF	cytokine receptor binding	GO:0005126	FALSE	1.50695e-07	6.8219	317	48	10	25063	CCL7,CCL8,CCL2,CCL6,CXCL1,CCL12,CCL5,PF4,CCL9,IL10
0	1.18768	0.979	0.643	0	Mt1		GO:MF	G protein-coupled receptor binding	GO:0001664	FALSE	1.60177e-07	6.7954	319	48	10	25063	CCL7,CCL8,CCL2,CCL6,CXCL1,CCL12,CCL5,PF4,CCL9,HSPA1A
2.1735e-276	1.1775	0.619	0.165	4.30462e-272	Ltc4s		GO:MF	molecular function regulator activity	GO:0098772	FALSE	1.08669e-06	5.96389	2074	48	19	25063	CCL7,CCL8,CCL2,TIMP2,LTC4S,CCL6,CXCL1,GDF15,CCL12,APOE,CCL5,PF4,SERPINB6A,CCL9,LGMN,ID3,IL10,SAA3,HSPA1A
0	1.10598	0.95	0.582	0	Selenop		GO:MF	glycosaminoglycan binding	GO:0005539	TRUE	3.7306e-06	5.42822	223	48	8	25063	CCL7,CCL8,CCL2,LYVE1,APOE,CCL5,PF4,LPL
8.00504e-207	1.05801	0.568	0.164	1.5854e-202	Mt2		GO:MF	heparin binding	GO:0008201	FALSE	9.45276e-06	5.02444	162	48	7	25063	CCL7,CCL8,CCL2,APOE,CCL5,PF4,LPL
2.37725394230566e-309	1.03973	0.98	0.747	4.70815e-305	Ccl6		GO:MF	sulfur compound binding	GO:1901681	FALSE	2.12158e-05	4.67334	279	48	8	25063	CCL7,CCL8,CCL2,LTC4S,APOE,CCL5,PF4,LPL
1.90155e-98	1.02837	0.467	0.21	3.76603e-94	Cxcl1		GO:MF	protein binding	GO:0005515	FALSE	5.14505e-05	4.28861	10460	48	38	25063	CCL7,CCL8,C1QA,CCL2,CBR2,PLTP,C1QB,C1QC,TIMP2,LTC4S,SELENOP,CCL6,CXCL1,CD63,GDF15,CD36,CCL12,APOE,CCL5,TMEM176A,CD81,PF4,LMNA,TMEM176B,FCNA,LGALS1,SERPINB6A,LPL,C3AR1,CCL9,KLF2,ID3,ATF3,CTSB,IL10,SAA3,MRC1,HSPA1A
0	1.01573	0.94	0.319	0	Cd63		GO:MF	lipoprotein particle binding	GO:0071813	TRUE	0.000138999	3.85699	31	48	4	25063	PLTP,CD36,APOE,LPL
5.58423e-155	1.01456	0.469	0.134	1.10596e-150	Gdf15		GO:MF	protein-lipid complex binding	GO:0071814	FALSE	0.000138999	3.85699	31	48	4	25063	PLTP,CD36,APOE,LPL
0	1.01313	0.822	0.244	0	Cd36		GO:MF	CCR2 chemokine receptor binding	GO:0031727	FALSE	0.000142132	3.84731	8	48	3	25063	CCL7,CCL2,CCL12
9.385e-136	0.995685	0.548	0.205	1.8587e-131	Ccl12		GO:MF	chemoattractant activity	GO:0042056	FALSE	0.000486879	3.31258	42	48	4	25063	CCL6,CCL5,CCL9,SAA3
0	0.964842	0.999	0.841	0	Apoe		GO:MF	cargo receptor activity	GO:0038024	TRUE	0.00719278	2.1431	82	48	4	25063	FOLR2,LYVE1,CD36,MRC1
1.40156e-104	0.959918	0.616	0.337	2.77579e-100	Ccl5		GO:MF	binding	GO:0005488	FALSE	0.00946124	2.02405	16378	48	44	25063	CCL7,CCL8,FOLR2,C1QA,CCL2,CBR2,PLTP,C1QB,C1QC,LYVE1,TIMP2,MT1,LTC4S,SELENOP,MT2,CCL6,CXCL1,CD63,GDF15,CD36,CCL12,APOE,CCL5,TMEM176A,CD81,PF4,LMNA,TMEM176B,FCNA,LGALS1,SERPINB6A,LPL,CD209F,C3AR1,CCL9,KLF2,ID3,ADGRE1,ATF3,CTSB,IL10,SAA3,MRC1,HSPA1A
0	0.950873	0.877	0.38	0	Tmem176a		GO:MF	proteoglycan binding	GO:0043394	FALSE	0.029881	1.5246	43	48	3	25063	APOE,LPL,CTSB
0	0.9396	0.879	0.262	0	Cd81		GO:BP	response to external stimulus	GO:0009605	TRUE	9.50022e-15	14.0223	3042	49	31	26944	CCL7,CCL8,FOLR2,C1QA,CCL2,C1QB,C1QC,MT2,CCL6,CXCL1,CD63,GDF15,CD36,CCL12,APOE,CCL5,CD81,PF4,FCNA,LGALS1,LPL,C3AR1,CFB,CCL9,LGMN,ATF3,IL10,SAA3,MRC1,HSPA1A,CD68
0	0.936698	0.935	0.364	0	Pf4		GO:BP	immune system process	GO:0002376	FALSE	1.47701e-14	13.8306	2819	49	30	26944	CCL7,CCL8,C1QA,CCL2,C1QB,C1QC,LYVE1,CCL6,CXCL1,CD36,CCL12,APOE,CCL5,TMEM176A,CD81,PF4,TMEM176B,FCNA,LGALS1,CD209F,C3AR1,CFB,CCL9,LGMN,KLF2,ADGRE1,IL10,MRC1,HSPA1A,CD68
2.22638e-290	0.923246	0.863	0.383	4.40935e-286	Lmna		GO:BP	biological process involved in interspecies interaction between organisms	GO:0044419	FALSE	3.29328e-14	13.4824	1940	49	26	26944	CCL7,CCL8,C1QA,CCL2,C1QB,C1QC,MT2,CCL6,CXCL1,CD36,CCL12,APOE,CCL5,CD81,PF4,FCNA,LGALS1,LPL,CFB,CCL9,CTSB,IL10,SAA3,MRC1,HSPA1A,CD68
1.0700222e-316	0.920814	0.902	0.433	2.11917892435e-312	Tmem176b		GO:BP	regulation of immune system process	GO:0002682	FALSE	5.64453e-14	13.2484	1575	49	24	26944	CCL7,C1QA,CCL2,C1QB,C1QC,LYVE1,CXCL1,CD36,CCL12,APOE,CCL5,TMEM176A,CD81,PF4,TMEM176B,FCNA,LGALS1,C3AR1,CFB,CCL9,LGMN,IL10,HSPA1A,CD68
6.18391e-197	0.915253	0.411	0.072	1.22472e-192	Fcna		GO:BP	defense response	GO:0006952	FALSE	9.44935e-14	13.0246	1812	49	25	26944	CCL7,CCL8,C1QA,CCL2,C1QB,C1QC,CCL6,CXCL1,CD36,CCL12,APOE,CCL5,CD81,PF4,FCNA,LGALS1,LPL,C3AR1,CFB,CCL9,IL10,SAA3,MRC1,HSPA1A,CD68
0	0.906928	0.989	0.798	0	Lgals1		GO:BP	inflammatory response	GO:0006954	FALSE	1.39947e-13	12.854	811	49	19	26944	CCL7,CCL8,C1QA,CCL2,CCL6,CXCL1,CD36,CCL12,APOE,CCL5,CD81,PF4,LGALS1,LPL,C3AR1,CCL9,IL10,SAA3,CD68
0	0.903809	0.644	0.122	0	Pmp22		GO:BP	cellular response to chemical stimulus	GO:0070887	FALSE	3.62305e-13	12.4409	3162	49	30	26944	CCL7,CCL8,FOLR2,CCL2,MT1,LTC4S,MT2,CCL6,CXCL1,GDF15,CD36,CCL12,APOE,CCL5,PF4,LMNA,SERPINB6A,LPL,C3AR1,CCL9,LGMN,KLF2,ID3,ATF3,CTSB,IL10,SAA3,MRC1,HSPA1A,CD68
9.40494e-301	0.900599	0.683	0.181	1.86265e-296	Serpinb6a		GO:BP	immune response	GO:0006955	FALSE	4.97154e-13	12.3035	1945	49	25	26944	CCL7,CCL8,C1QA,CCL2,C1QB,C1QC,CCL6,CXCL1,CD36,CCL12,APOE,CCL5,CD81,PF4,FCNA,LGALS1,CD209F,C3AR1,CFB,CCL9,ADGRE1,IL10,MRC1,HSPA1A,CD68
1.06191e-299	0.898511	0.739	0.213	2.10312e-295	Lpl		GO:BP	positive regulation of response to stimulus	GO:0048584	FALSE	3.77654e-12	11.4229	2359	49	26	26944	CCL7,CCL8,C1QA,CCL2,C1QB,C1QC,CCL6,CXCL1,CD63,GDF15,CD36,CCL12,APOE,CCL5,CD81,FCNA,LGALS1,LPL,C3AR1,CFB,CCL9,LGMN,KLF2,ATF3,IL10,HSPA1A
7.45495e-68	0.897065	0.138	0.02	1.47645e-63	Cd209f		GO:BP	neutrophil chemotaxis	GO:0030593	FALSE	5.32954e-12	11.2733	103	49	10	26944	CCL7,CCL8,CCL2,CCL6,CXCL1,CCL12,CCL5,PF4,C3AR1,CCL9
0	0.893706	0.907	0.434	0	Blvrb		GO:BP	response to other organism	GO:0051707	FALSE	1.16077e-11	10.9353	1778	49	23	26944	CCL7,CCL8,C1QA,CCL2,C1QB,C1QC,MT2,CCL6,CXCL1,CD36,CCL12,APOE,CCL5,PF4,FCNA,LPL,CFB,CCL9,IL10,SAA3,MRC1,HSPA1A,CD68
0	0.889425	0.906	0.281	0	C3ar1		GO:BP	eosinophil chemotaxis	GO:0048245	FALSE	1.21072e-11	10.917	22	49	7	26944	CCL7,CCL8,CCL2,CCL6,CCL12,CCL5,CCL9
1.80376e-230	0.87708	0.66	0.225	3.57235e-226	Cfb		GO:BP	response to external biotic stimulus	GO:0043207	FALSE	1.21793e-11	10.9144	1782	49	23	26944	CCL7,CCL8,C1QA,CCL2,C1QB,C1QC,MT2,CCL6,CXCL1,CD36,CCL12,APOE,CCL5,PF4,FCNA,LPL,CFB,CCL9,IL10,SAA3,MRC1,HSPA1A,CD68
3.302959635583e-311	0.8769	0.968	0.652	6.54151e-307	Ccl9		GO:BP	response to stress	GO:0006950	FALSE	1.4964e-11	10.825	3936	49	31	26944	CCL7,CCL8,C1QA,CCL2,C1QB,C1QC,MT1,MT2,CCL6,CXCL1,CD36,CCL12,APOE,CCL5,CD81,PF4,LMNA,FCNA,LGALS1,SERPINB6A,LPL,C3AR1,CFB,CCL9,KLF2,ATF3,IL10,SAA3,MRC1,HSPA1A,CD68
0	0.862218	0.978	0.616	0	Lgmn		GO:BP	myeloid leukocyte migration	GO:0097529	FALSE	1.8398e-11	10.7352	236	49	12	26944	CCL7,CCL8,CCL2,CCL6,CXCL1,CCL12,CCL5,CD81,PF4,C3AR1,CCL9,LGMN
4.61615e-240	0.859829	0.945	0.625	9.14228e-236	Klf2		GO:BP	response to biotic stimulus	GO:0009607	FALSE	1.88943e-11	10.7237	1819	49	23	26944	CCL7,CCL8,C1QA,CCL2,C1QB,C1QC,MT2,CCL6,CXCL1,CD36,CCL12,APOE,CCL5,PF4,FCNA,LPL,CFB,CCL9,IL10,SAA3,MRC1,HSPA1A,CD68
5.14599e-146	0.859535	0.591	0.258	1.01916e-141	Id3		GO:BP	positive regulation of immune system process	GO:0002684	FALSE	3.83407e-11	10.4163	1105	49	19	26944	CCL7,C1QA,CCL2,C1QB,C1QC,LYVE1,CXCL1,CD36,CCL12,CCL5,CD81,FCNA,LGALS1,C3AR1,CFB,CCL9,LGMN,IL10,HSPA1A
1.227557055e-314	0.857865	0.84	0.389	2.4311767474736e-310	Adgre1		GO:BP	granulocyte chemotaxis	GO:0071621	FALSE	4.22217e-11	10.3745	126	49	10	26944	CCL7,CCL8,CCL2,CCL6,CXCL1,CCL12,CCL5,PF4,C3AR1,CCL9
6.55411e-263	0.85689	0.967	0.711	1.29804e-258	Atf3		GO:BP	neutrophil migration	GO:1990266	FALSE	4.22217e-11	10.3745	126	49	10	26944	CCL7,CCL8,CCL2,CCL6,CXCL1,CCL12,CCL5,PF4,C3AR1,CCL9
0	0.844359	1	0.907	0	Ctsb		GO:BP	eosinophil migration	GO:0072677	FALSE	4.64441e-11	10.3331	26	49	7	26944	CCL7,CCL8,CCL2,CCL6,CCL12,CCL5,CCL9
2.04494e-122	0.843129	0.374	0.101	4.05001e-118	Il10		GO:BP	chemokine-mediated signaling pathway	GO:0070098	FALSE	5.7262e-11	10.2421	84	49	9	26944	CCL7,CCL8,CCL2,CCL6,CXCL1,CCL12,CCL5,PF4,CCL9
0.00302181	0.832219	0.634	0.596	1	Saa3		GO:BP	cellular response to chemokine	GO:1990869	FALSE	1.80091e-10	9.74451	95	49	9	26944	CCL7,CCL8,CCL2,CCL6,CXCL1,CCL12,CCL5,PF4,CCL9
0	0.804344	0.873	0.265	0	Mrc1		GO:BP	response to chemokine	GO:1990868	FALSE	1.80091e-10	9.74451	95	49	9	26944	CCL7,CCL8,CCL2,CCL6,CXCL1,CCL12,CCL5,PF4,CCL9
0	0.780897	0.851	0.284	0	Dhrs3		GO:BP	leukocyte migration	GO:0050900	FALSE	1.90539e-10	9.72002	378	49	13	26944	CCL7,CCL8,CCL2,LYVE1,CCL6,CXCL1,CCL12,CCL5,CD81,PF4,C3AR1,CCL9,LGMN
7.26387e-261	0.776737	0.885	0.424	1.43861e-256	Hspa1a		GO:BP	granulocyte migration	GO:0097530	FALSE	3.03352e-10	9.51805	153	49	10	26944	CCL7,CCL8,CCL2,CCL6,CXCL1,CCL12,CCL5,PF4,C3AR1,CCL9
0	0.773257	0.98	0.727	0	Cd68		GO:BP	cellular response to interleukin-1	GO:0071347	FALSE	4.54454e-10	9.34251	105	49	9	26944	CCL7,CCL8,CCL2,CCL6,CCL12,CCL5,CCL9,KLF2,SAA3
9.84295e-245	0.760094	0.787	0.336	1.9494e-240	Fcgrt		GO:BP	leukocyte chemotaxis	GO:0030595	FALSE	4.96815e-10	9.3038	229	49	11	26944	CCL7,CCL8,CCL2,CCL6,CXCL1,CCL12,CCL5,PF4,C3AR1,CCL9,LGMN
1.3856e-307	0.759716	0.872	0.39	2.74418e-303	Sdc3		GO:BP	defense response to other organism	GO:0098542	FALSE	5.35038e-10	9.27162	1281	49	19	26944	CCL7,CCL8,C1QA,CCL2,C1QB,C1QC,CCL6,CXCL1,CD36,CCL12,APOE,CCL5,PF4,FCNA,CFB,CCL9,IL10,MRC1,HSPA1A
1.59369e-224	0.753155	0.975	0.83	3.1563e-220	Dusp1		GO:BP	monocyte chemotaxis	GO:0002548	FALSE	5.99881e-10	9.22194	66	49	8	26944	CCL7,CCL8,CCL2,CCL6,CCL12,CCL5,CCL9,LGMN
0	0.749679	0.834	0.26	0	Wwp1		GO:BP	cell chemotaxis	GO:0060326	FALSE	7.14179e-10	9.14619	321	49	12	26944	CCL7,CCL8,CCL2,CCL6,CXCL1,CCL12,CCL5,PF4,C3AR1,CCL9,LGMN,SAA3
4.24159e-260	0.736723	0.947	0.591	8.40048e-256	Aif1		GO:BP	defense response to symbiont	GO:0140546	FALSE	1.1002e-09	8.95853	1150	49	18	26944	CCL7,CCL8,C1QA,CCL2,C1QB,C1QC,CCL6,CXCL1,CD36,CCL12,APOE,CCL5,PF4,FCNA,CFB,CCL9,MRC1,HSPA1A
2.67448e-95	0.73636	0.9	0.731	5.29682e-91	Ccl4		GO:BP	regulation of response to stimulus	GO:0048583	FALSE	1.80283e-09	8.74405	3987	49	29	26944	CCL7,CCL8,C1QA,CCL2,C1QB,C1QC,CCL6,CXCL1,CD63,GDF15,CD36,CCL12,APOE,CCL5,CD81,PF4,LMNA,FCNA,LGALS1,LPL,C3AR1,CFB,CCL9,LGMN,KLF2,ATF3,IL10,DHRS3,HSPA1A
2.24714e-277	0.730348	0.969	0.751	4.45045e-273	Grn		GO:BP	response to interleukin-1	GO:0070555	FALSE	3.45276e-09	8.46183	131	49	9	26944	CCL7,CCL8,CCL2,CCL6,CCL12,CCL5,CCL9,KLF2,SAA3
2.26323e-283	0.724953	0.995	0.88	4.48233e-279	Itm2b		GO:BP	cellular response to organic substance	GO:0071310	FALSE	7.63685e-09	8.11709	2420	49	23	26944	CCL7,CCL8,FOLR2,CCL2,CCL6,CXCL1,GDF15,CD36,CCL12,CCL5,PF4,LPL,CCL9,LGMN,KLF2,ID3,ATF3,CTSB,IL10,SAA3,MRC1,HSPA1A,CD68
6.97657e-284	0.719357	0.801	0.361	1.38171e-279	Pepd		GO:BP	innate immune response	GO:0045087	FALSE	1.4848e-08	7.82833	977	49	16	26944	CCL7,CCL8,C1QA,CCL2,C1QB,C1QC,CCL6,CD36,CCL12,APOE,CCL5,FCNA,CFB,CCL9,MRC1,HSPA1A
2.67844e-218	0.718387	0.869	0.577	5.30466e-214	Cfp		GO:BP	lymphocyte chemotaxis	GO:0048247	FALSE	1.57172e-08	7.80362	56	49	7	26944	CCL7,CCL8,CCL2,CCL6,CCL12,CCL5,CCL9
4.48637e-212	0.71188	0.888	0.487	8.88527e-208	Mafb		GO:BP	response to chemical	GO:0042221	FALSE	2.82829e-08	7.54848	5561	49	32	26944	CCL7,CCL8,FOLR2,CCL2,MT1,LTC4S,SELENOP,MT2,CCL6,CXCL1,GDF15,CD36,CCL12,APOE,CCL5,CD81,PF4,LMNA,SERPINB6A,LPL,C3AR1,CCL9,LGMN,KLF2,ID3,ATF3,CTSB,IL10,SAA3,MRC1,HSPA1A,CD68
3.27187e-202	0.6983	0.774	0.337	6.47994e-198	Egr1		GO:BP	response to stimulus	GO:0050896	FALSE	3.30097e-08	7.48136	10506	49	42	26944	CCL7,CCL8,FOLR2,C1QA,CCL2,C1QB,C1QC,MT1,LTC4S,SELENOP,MT2,CCL6,CXCL1,CD63,GDF15,CD36,CCL12,APOE,CCL5,CD81,PF4,LMNA,FCNA,LGALS1,SERPINB6A,LPL,CD209F,C3AR1,CFB,CCL9,LGMN,KLF2,ID3,ADGRE1,ATF3,CTSB,IL10,SAA3,MRC1,DHRS3,HSPA1A,CD68
0	0.697382	0.883	0.273	0	Ms4a7		GO:BP	chemotaxis	GO:0006935	FALSE	4.20859e-08	7.37586	455	49	12	26944	CCL7,CCL8,CCL2,CCL6,CXCL1,CCL12,CCL5,PF4,C3AR1,CCL9,LGMN,SAA3
0	0.691375	0.778	0.214	0	Rgl1		GO:BP	taxis	GO:0042330	FALSE	4.42751e-08	7.35384	457	49	12	26944	CCL7,CCL8,CCL2,CCL6,CXCL1,CCL12,CCL5,PF4,C3AR1,CCL9,LGMN,SAA3
1.23004e-153	0.690796	0.98	0.793	2.43609e-149	Wfdc17		GO:BP	locomotion	GO:0040011	FALSE	6.98667e-08	7.15573	1273	49	17	26944	CCL7,CCL8,CCL2,LYVE1,CCL6,CXCL1,CD63,CCL12,APOE,CCL5,CD81,PF4,LMNA,C3AR1,CCL9,LGMN,SAA3
2.50522e-213	0.6764	0.791	0.341	4.96158e-209	Hspa1b		GO:BP	mononuclear cell migration	GO:0071674	FALSE	9.44312e-08	7.02488	189	49	9	26944	CCL7,CCL8,CCL2,CCL6,CCL12,CCL5,C3AR1,CCL9,LGMN
4.19419e-220	0.665909	0.969	0.699	8.30659e-216	Fos		GO:BP	cellular response to lipoprotein particle stimulus	GO:0071402	FALSE	1.41561e-07	6.84906	39	49	6	26944	CCL2,CD36,APOE,CD81,LPL,CD68
0	0.6635	0.926	0.398	0	Maf		GO:BP	cellular response to type II interferon	GO:0071346	FALSE	1.65427e-07	6.78139	131	49	8	26944	CCL7,CCL8,CCL2,CCL6,CCL12,CCL5,CCL9,MRC1
3.80839e-170	0.660782	0.827	0.44	7.54251e-166	Sdc4		GO:BP	response to organic substance	GO:0010033	FALSE	1.95001e-07	6.70996	3435	49	25	26944	CCL7,CCL8,FOLR2,CCL2,CCL6,CXCL1,GDF15,CD36,CCL12,APOE,CCL5,CD81,PF4,LPL,CCL9,LGMN,KLF2,ID3,ATF3,CTSB,IL10,SAA3,MRC1,HSPA1A,CD68
1.5103e-218	0.65544	0.862	0.517	2.99115e-214	Snx2		GO:BP	cellular response to tumor necrosis factor	GO:0071356	FALSE	4.45884e-07	6.35078	225	49	9	26944	CCL7,CCL8,CCL2,CCL6,CCL12,CCL5,CCL9,KLF2,HSPA1A
5.379e-305	0.654289	0.632	0.133	1.06531e-300	Gas6		GO:BP	positive regulation of ERK1 and ERK2 cascade	GO:0070374	FALSE	5.01395e-07	6.29982	228	49	9	26944	CCL7,CCL8,CCL2,CCL6,CD36,CCL12,APOE,CCL5,CCL9
1.62091e-242	0.649901	0.911	0.561	3.21022e-238	Ehd4		GO:BP	regulation of ERK1 and ERK2 cascade	GO:0070372	FALSE	5.80004e-07	6.23657	328	49	10	26944	CCL7,CCL8,CCL2,CCL6,CD36,CCL12,APOE,CCL5,CCL9,ATF3
5.0856e-238	0.647289	0.883	0.481	1.0072e-233	Lgals3bp		GO:BP	anatomical structure development	GO:0048856	FALSE	7.64888e-07	6.1164	6269	49	32	26944	CCL7,CCL8,C1QA,CCL2,C1QB,C1QC,SELENOP,CXCL1,CD63,GDF15,CD36,CCL12,APOE,CCL5,TMEM176A,CD81,PF4,LMNA,TMEM176B,LGALS1,PMP22,SERPINB6A,LPL,C3AR1,CCL9,KLF2,ID3,ATF3,CTSB,IL10,DHRS3,HSPA1A
1.06548e-229	0.63488	0.771	0.325	2.11019e-225	Tubb2a		GO:BP	response to type II interferon	GO:0034341	FALSE	8.19859e-07	6.08626	160	49	8	26944	CCL7,CCL8,CCL2,CCL6,CCL12,CCL5,CCL9,MRC1
4.45773e-146	0.63241	0.333	0.06	8.82854e-142	Slc13a3		GO:BP	cell surface receptor signaling pathway	GO:0007166	FALSE	8.93469e-07	6.04892	2766	49	22	26944	CCL7,CCL8,CCL2,CCL6,CXCL1,CD63,GDF15,CD36,CCL12,APOE,CCL5,CD81,PF4,LMNA,FCNA,C3AR1,CCL9,LGMN,ADGRE1,ATF3,IL10,HSPA1A
1.26205e-261	0.631519	0.992	0.778	2.4995e-257	Klf6		GO:BP	response to tumor necrosis factor	GO:0034612	FALSE	1.13128e-06	5.94643	250	49	9	26944	CCL7,CCL8,CCL2,CCL6,CCL12,CCL5,CCL9,KLF2,HSPA1A
1.28503e-218	0.625686	0.836	0.52	2.545e-214	Ap2m1		GO:BP	ERK1 and ERK2 cascade	GO:0070371	FALSE	1.14928e-06	5.93957	352	49	10	26944	CCL7,CCL8,CCL2,CCL6,CD36,CCL12,APOE,CCL5,CCL9,ATF3
1.71389e-184	0.621446	0.651	0.24	3.39436e-180	Emp1		GO:BP	cell motility	GO:0048870	FALSE	1.21717e-06	5.91465	1760	49	18	26944	CCL7,CCL8,CCL2,PLTP,LYVE1,CCL6,CXCL1,CD63,CCL12,APOE,CCL5,CD81,PF4,LMNA,C3AR1,CCL9,LGMN,SAA3
2.03085e-211	0.619274	0.954	0.68	4.02209e-207	Cstb		GO:BP	cell migration	GO:0016477	FALSE	1.29837e-06	5.8866	1538	49	17	26944	CCL7,CCL8,CCL2,LYVE1,CCL6,CXCL1,CD63,CCL12,APOE,CCL5,CD81,PF4,LMNA,C3AR1,CCL9,LGMN,SAA3
2.01786e-229	0.617902	0.561	0.14	3.99638e-225	Tmem86a		GO:BP	regulation of response to external stimulus	GO:0032101	FALSE	1.34895e-06	5.87	1126	49	15	26944	CCL7,CCL2,CXCL1,CD36,APOE,CCL5,CD81,PF4,FCNA,LGALS1,LPL,C3AR1,LGMN,IL10,HSPA1A
9.3968e-283	0.615593	0.641	0.164	1.86104e-278	Prxl2b		GO:BP	positive regulation of MAPK cascade	GO:0043410	FALSE	1.39695e-06	5.85482	480	49	11	26944	CCL7,CCL8,CCL2,CCL6,GDF15,CD36,CCL12,APOE,CCL5,CD81,CCL9
8.87423e-163	0.611898	0.608	0.224	1.75754e-158	Plk2		GO:BP	developmental process	GO:0032502	FALSE	1.44462e-06	5.84025	6854	49	33	26944	CCL7,CCL8,C1QA,CCL2,C1QB,C1QC,SELENOP,CXCL1,CD63,GDF15,CD36,CCL12,APOE,CCL5,TMEM176A,CD81,PF4,LMNA,TMEM176B,LGALS1,PMP22,SERPINB6A,LPL,C3AR1,CCL9,LGMN,KLF2,ID3,ATF3,CTSB,IL10,DHRS3,HSPA1A
2.19894e-257	0.609879	0.838	0.365	4.35499e-253	Gas7		GO:BP	lymphocyte migration	GO:0072676	FALSE	2.1351e-06	5.67058	111	49	7	26944	CCL7,CCL8,CCL2,CCL6,CCL12,CCL5,CCL9
1.55212e-246	0.608444	0.631	0.17	3.07397e-242	Tmem37		GO:BP	positive regulation of response to external stimulus	GO:0032103	FALSE	2.64921e-06	5.57688	654	49	12	26944	CCL7,CCL2,CXCL1,CD36,CCL5,CD81,FCNA,LGALS1,LPL,C3AR1,LGMN,HSPA1A
6.65212e-228	0.607211	0.913	0.638	1.31745e-223	Snx3		GO:BP	positive regulation of biological process	GO:0048518	FALSE	2.93226e-06	5.5328	6589	49	32	26944	CCL7,CCL8,FOLR2,C1QA,CCL2,PLTP,C1QB,C1QC,LYVE1,CCL6,CXCL1,CD63,GDF15,CD36,CCL12,APOE,CCL5,CD81,PF4,LMNA,FCNA,LGALS1,LPL,C3AR1,CFB,CCL9,LGMN,KLF2,ID3,ATF3,IL10,HSPA1A
2.15422e-209	0.604162	0.976	0.751	4.26644e-205	Plin2		GO:BP	regulation of MAPK cascade	GO:0043408	FALSE	3.47671e-06	5.45883	670	49	12	26944	CCL7,CCL8,CCL2,CCL6,GDF15,CD36,CCL12,APOE,CCL5,CD81,CCL9,ATF3
5.90797e-183	0.603186	0.993	0.855	1.17007e-178	Ubc		GO:BP	humoral immune response	GO:0006959	FALSE	5.27618e-06	5.27768	298	49	9	26944	CCL8,C1QA,C1QB,C1QC,CXCL1,CD81,PF4,FCNA,CFB
6.02016e-273	0.601431	0.866	0.368	1.19229e-268	Rhob		GO:BP	response to lipoprotein particle	GO:0055094	FALSE	8.66116e-06	5.06242	35	49	5	26944	CD36,APOE,CD81,LPL,CD68
2.3236e-226	0.599752	0.819	0.403	4.60189e-222	Mpp1		GO:BP	regulation of multicellular organismal process	GO:0051239	FALSE	1.14484e-05	4.94125	3165	49	22	26944	CCL2,C1QC,CD63,GDF15,CD36,APOE,CCL5,TMEM176A,CD81,PF4,LMNA,TMEM176B,FCNA,LGALS1,LPL,C3AR1,CCL9,LGMN,KLF2,IL10,DHRS3,HSPA1A
1.07281e-172	0.594423	0.855	0.466	2.1247e-168	Hmox1		GO:BP	MAPK cascade	GO:0000165	FALSE	1.38011e-05	4.86009	758	49	12	26944	CCL7,CCL8,CCL2,CCL6,GDF15,CD36,CCL12,APOE,CCL5,CD81,CCL9,ATF3
2.66002e-213	0.592218	0.883	0.484	5.26817e-209	C5ar1		GO:BP	regulation of leukocyte migration	GO:0002685	FALSE	1.75545e-05	4.75561	236	49	8	26944	CCL7,CCL2,LYVE1,CCL12,CCL5,CD81,C3AR1,LGMN
1.95627e-221	0.591505	0.946	0.7	3.8744e-217	Calm2		GO:BP	cytokine-mediated signaling pathway	GO:0019221	FALSE	1.94174e-05	4.71181	473	49	10	26944	CCL7,CCL8,CCL2,CCL6,CXCL1,CCL12,CCL5,PF4,CCL9,HSPA1A
1.09047e-135	0.590387	0.836	0.492	2.15968e-131	H2-Eb1		GO:BP	positive regulation of signal transduction	GO:0009967	FALSE	2.21302e-05	4.65502	1613	49	16	26944	CCL7,CCL8,CCL2,CCL6,CD63,GDF15,CD36,CCL12,APOE,CCL5,CD81,CCL9,KLF2,ATF3,IL10,HSPA1A
1.2616e-97	0.584977	0.592	0.294	2.4986e-93	Oasl1		GO:BP	immune effector process	GO:0002252	FALSE	2.34023e-05	4.63074	795	49	12	26944	C1QA,CCL2,C1QB,C1QC,CXCL1,CD36,CD81,PF4,FCNA,LGALS1,CFB,IL10
7.14202e-246	0.580329	0.795	0.337	1.41448e-241	Tmem106a		GO:BP	regulation of developmental process	GO:0050793	FALSE	2.64674e-05	4.57729	2698	49	20	26944	CCL7,CCL8,CCL2,C1QC,GDF15,CD36,APOE,CCL5,TMEM176A,PF4,LMNA,TMEM176B,LPL,C3AR1,CCL9,LGMN,KLF2,ID3,IL10,HSPA1A
3.13003e-101	0.578376	0.836	0.572	6.19902e-97	Ccl3		GO:BP	positive regulation of leukocyte migration	GO:0002687	FALSE	3.5351e-05	4.4516	166	49	7	26944	CCL7,CCL2,LYVE1,CCL12,CCL5,C3AR1,LGMN
1.42343e-95	0.578235	0.373	0.128	2.81911e-91	Ednrb		GO:BP	cellular response to stimulus	GO:0051716	FALSE	4.57366e-05	4.33974	8752	49	35	26944	CCL7,CCL8,FOLR2,CCL2,MT1,LTC4S,MT2,CCL6,CXCL1,CD63,GDF15,CD36,CCL12,APOE,CCL5,CD81,PF4,LMNA,FCNA,SERPINB6A,LPL,C3AR1,CCL9,LGMN,KLF2,ID3,ADGRE1,ATF3,CTSB,IL10,SAA3,MRC1,DHRS3,HSPA1A,CD68
4.58745e-209	0.573406	0.872	0.516	9.08544e-205	St13		GO:BP	biological regulation	GO:0065007	FALSE	5.60733e-05	4.25124	13527	49	43	26944	CCL7,CCL8,FOLR2,C1QA,CCL2,PLTP,C1QB,C1QC,LYVE1,MT1,SELENOP,MT2,CCL6,CXCL1,CD63,GDF15,CD36,CCL12,APOE,CCL5,TMEM176A,CD81,PF4,LMNA,TMEM176B,FCNA,LGALS1,PMP22,SERPINB6A,LPL,C3AR1,CFB,CCL9,LGMN,KLF2,ID3,ADGRE1,ATF3,CTSB,IL10,DHRS3,HSPA1A,CD68
1.04124e-113	0.571598	0.94	0.759	2.06218e-109	Cd74		GO:BP	humoral immune response mediated by circulating immunoglobulin	GO:0002455	FALSE	6.13221e-05	4.21238	51	49	5	26944	C1QA,C1QB,C1QC,CD81,CFB
1.09398e-214	0.568702	0.885	0.511	2.16663e-210	Cndp2		GO:BP	positive regulation of cell communication	GO:0010647	FALSE	6.18447e-05	4.2087	1990	49	17	26944	CCL7,CCL8,CCL2,CCL6,CD63,GDF15,CD36,CCL12,APOE,CCL5,CD81,CCL9,LGMN,KLF2,ATF3,IL10,HSPA1A
1.30721e-94	0.565944	0.622	0.327	2.58894e-90	Tppp3		GO:BP	positive regulation of signaling	GO:0023056	FALSE	6.18447e-05	4.2087	1990	49	17	26944	CCL7,CCL8,CCL2,CCL6,CD63,GDF15,CD36,CCL12,APOE,CCL5,CD81,CCL9,LGMN,KLF2,ATF3,IL10,HSPA1A
6.755987e-318	0.559577	0.882	0.34	1.33802323307e-313	Dab2		GO:BP	cellular response to oxygen-containing compound	GO:1901701	FALSE	6.26467e-05	4.2031	1497	49	15	26944	CCL7,FOLR2,CCL2,MT1,CXCL1,GDF15,CD36,PF4,LPL,LGMN,KLF2,ID3,IL10,MRC1,CD68
2.31396e-217	0.55718	0.477	0.094	4.58279e-213	Mgl2		GO:BP	cellular response to cytokine stimulus	GO:0071345	FALSE	7.10548e-05	4.14841	1074	49	13	26944	CCL7,CCL8,CCL2,CCL6,CXCL1,CCL12,CCL5,PF4,CCL9,KLF2,SAA3,MRC1,HSPA1A
4.99315e-173	0.547135	0.977	0.779	9.88893e-169	Emp3		GO:BP	regulation of immune response	GO:0050776	FALSE	0.000105567	3.97647	912	49	12	26944	C1QA,C1QB,C1QC,CD36,APOE,CD81,PF4,FCNA,C3AR1,CFB,IL10,HSPA1A
3.10389e-203	0.542861	0.669	0.242	6.14726e-199	Nrp1		GO:BP	complement activation	GO:0006956	FALSE	0.000118481	3.92635	58	49	5	26944	C1QA,C1QB,C1QC,FCNA,CFB
1.26046e-189	0.542135	0.607	0.196	2.49634e-185	Slamf9		GO:BP	regulation of biological process	GO:0050789	FALSE	0.000127122	3.89578	13144	49	42	26944	CCL7,CCL8,FOLR2,C1QA,CCL2,PLTP,C1QB,C1QC,LYVE1,MT1,SELENOP,MT2,CCL6,CXCL1,CD63,GDF15,CD36,CCL12,APOE,CCL5,TMEM176A,CD81,PF4,LMNA,TMEM176B,FCNA,LGALS1,PMP22,SERPINB6A,LPL,C3AR1,CFB,CCL9,LGMN,KLF2,ID3,ADGRE1,ATF3,IL10,DHRS3,HSPA1A,CD68
1.16046e-218	0.533907	0.703	0.263	2.29829e-214	Camk1		GO:BP	cell differentiation	GO:0030154	FALSE	0.000199854	3.69929	4777	49	25	26944	CCL8,C1QA,CCL2,C1QC,CXCL1,CD63,GDF15,CD36,APOE,CCL5,TMEM176A,CD81,PF4,LMNA,TMEM176B,LGALS1,PMP22,LPL,CCL9,KLF2,ID3,ATF3,CTSB,IL10,HSPA1A
6.3152e-217	0.530432	0.552	0.135	1.25073e-212	Stard8		GO:BP	cellular developmental process	GO:0048869	FALSE	0.0002007	3.69745	4778	49	25	26944	CCL8,C1QA,CCL2,C1QC,CXCL1,CD63,GDF15,CD36,APOE,CCL5,TMEM176A,CD81,PF4,LMNA,TMEM176B,LGALS1,PMP22,LPL,CCL9,KLF2,ID3,ATF3,CTSB,IL10,HSPA1A
1.44206e-153	0.524243	0.939	0.682	2.856e-149	Ctsd		GO:BP	response to cytokine	GO:0034097	FALSE	0.000229489	3.63924	1188	49	13	26944	CCL7,CCL8,CCL2,CCL6,CXCL1,CCL12,CCL5,PF4,CCL9,KLF2,SAA3,MRC1,HSPA1A
1.41361e-143	0.52293	0.978	0.836	2.79965e-139	Zfp36		GO:BP	regulation of defense response	GO:0031347	FALSE	0.000303622	3.51767	811	49	11	26944	CXCL1,CD36,APOE,CCL5,CD81,PF4,FCNA,LGALS1,LPL,IL10,HSPA1A
3.18564e-261	0.51701	0.543	0.102	6.30915e-257	Rab11fip5		GO:BP	hemopoiesis	GO:0030097	FALSE	0.000454342	3.34262	1044	49	12	26944	C1QC,CXCL1,CCL5,TMEM176A,CD81,PF4,TMEM176B,LGALS1,CCL9,KLF2,IL10,HSPA1A
1.63032e-147	0.515397	0.738	0.388	3.22886e-143	Lipa		GO:BP	nitric oxide mediated signal transduction	GO:0007263	FALSE	0.000504971	3.29673	31	49	4	26944	MT1,MT2,CD36,APOE
3.03406e-167	0.514763	0.704	0.335	6.00895e-163	Adam15		GO:BP	negative regulation of developmental process	GO:0051093	TRUE	0.000639754	3.19399	1078	49	12	26944	CCL2,C1QC,GDF15,APOE,TMEM176A,PF4,LMNA,TMEM176B,CCL9,LGMN,KLF2,ID3
1.62432e-118	0.51296	0.862	0.558	3.21697e-114	H2-Aa		GO:BP	positive regulation of cytokine production	GO:0001819	FALSE	0.000648761	3.18792	523	49	9	26944	CCL2,CD36,CCL5,CD81,FCNA,LPL,C3AR1,IL10,HSPA1A
3.65026e-25	0.509558	0.202	0.095	7.22934e-21	Retnla		GO:BP	intracellular signaling cassette	GO:0141124	FALSE	0.000661458	3.1795	1794	49	15	26944	CCL7,CCL8,CCL2,MT1,MT2,CCL6,GDF15,CD36,CCL12,APOE,CCL5,CD81,C3AR1,CCL9,ATF3
8.12318e-161	0.509328	0.692	0.299	1.6088e-156	Rasgef1b		GO:BP	regulation of cell population proliferation	GO:0042127	TRUE	0.000685473	3.16401	1799	49	15	26944	FOLR2,CCL2,CXCL1,CCL12,APOE,CCL5,CD81,PF4,LMNA,PMP22,C3AR1,LGMN,ATF3,IL10,HSPA1A
1.13656e-225	0.507837	0.647	0.198	2.25096e-221	Pld3		GO:BP	cellular response to low-density lipoprotein particle stimulus	GO:0071404	FALSE	0.000741295	3.13001	34	49	4	26944	CD36,CD81,LPL,CD68
5.43051e-204	0.507339	0.647	0.216	1.07551e-199	Dok2		GO:BP	activation of immune response	GO:0002253	FALSE	0.000760002	3.11919	533	49	9	26944	C1QA,C1QB,C1QC,CD36,CD81,FCNA,C3AR1,CFB,HSPA1A
6.05737e-174	0.505821	0.953	0.713	1.19966e-169	Anxa5		GO:BP	regulation of signal transduction	GO:0009966	FALSE	0.000883422	3.05383	3005	49	19	26944	CCL7,CCL8,CCL2,CCL6,CD63,GDF15,CD36,CCL12,APOE,CCL5,CD81,LMNA,CCL9,LGMN,KLF2,ATF3,IL10,DHRS3,HSPA1A
2.69656e-164	0.502804	0.698	0.318	5.34053e-160	Bin1		GO:BP	negative regulation of biological process	GO:0048519	FALSE	0.00090766	3.04208	5966	49	27	26944	CCL2,C1QC,MT1,MT2,CD63,GDF15,CD36,CCL12,APOE,CCL5,TMEM176A,PF4,LMNA,TMEM176B,LGALS1,PMP22,SERPINB6A,LPL,CCL9,LGMN,KLF2,ID3,ATF3,IL10,DHRS3,HSPA1A,CD68
1.24256e-144	0.499631	0.328	0.058	2.46089e-140	C4b		GO:BP	complement activation, classical pathway	GO:0006958	FALSE	0.00105147	2.9782	37	49	4	26944	C1QA,C1QB,C1QC,CFB
3.67729e-143	0.496464	0.93	0.686	7.28286e-139	Ifi207		GO:BP	regulation of response to stress	GO:0080134	FALSE	0.00120762	2.91807	1374	49	13	26944	CCL2,CXCL1,CD36,APOE,CCL5,CD81,PF4,LMNA,FCNA,LGALS1,LPL,IL10,HSPA1A
3.42376e-129	0.49376	0.875	0.589	6.78075e-125	Itgam		GO:BP	cell population proliferation	GO:0008283	FALSE	0.00129777	2.8868	2168	49	16	26944	FOLR2,CCL2,CXCL1,CCL12,APOE,CCL5,CD81,PF4,LMNA,PMP22,C3AR1,CFB,LGMN,ATF3,IL10,HSPA1A
1.19232e-201	0.491802	0.385	0.054	2.36139e-197	Cp		GO:BP	positive regulation of immune response	GO:0050778	FALSE	0.00129842	2.88658	744	49	10	26944	C1QA,C1QB,C1QC,CD36,CD81,FCNA,C3AR1,CFB,IL10,HSPA1A
1.12438e-147	0.48968	0.349	0.069	2.22684e-143	Rcn3		GO:BP	positive regulation of cellular process	GO:0048522	FALSE	0.00134336	2.87181	6078	49	27	26944	CCL7,CCL8,FOLR2,CCL2,LYVE1,CCL6,CXCL1,CD63,GDF15,CD36,CCL12,APOE,CCL5,CD81,PF4,LMNA,FCNA,LGALS1,LPL,C3AR1,CCL9,LGMN,KLF2,ID3,ATF3,IL10,HSPA1A
5.14214e-181	0.488735	1	0.95	1.0184e-176	Ftl1		GO:BP	biological process involved in symbiotic interaction	GO:0044403	FALSE	0.00153006	2.81529	289	49	7	26944	CCL8,CXCL1,APOE,CCL5,CD81,LGALS1,CTSB
2.13434e-147	0.484797	0.793	0.442	4.22706e-143	Fcgr2b		GO:BP	response to endogenous stimulus	GO:0009719	FALSE	0.00173203	2.76144	1935	49	15	26944	FOLR2,CCL2,CD63,GDF15,CD36,APOE,CCL5,CD81,PF4,LPL,LGMN,KLF2,CTSB,IL10,CD68
2.5841e-265	0.474829	0.705	0.21	5.1178e-261	Frmd4b		GO:BP	response to bacterium	GO:0009617	FALSE	0.0017474	2.75761	968	49	11	26944	CCL2,MT2,CXCL1,CD36,PF4,LPL,CFB,IL10,SAA3,MRC1,CD68
2.83931e-146	0.467964	0.771	0.418	5.62326e-142	Clec12a		GO:BP	regulation of hemopoiesis	GO:1903706	FALSE	0.00175941	2.75463	431	49	8	26944	C1QC,CCL5,TMEM176A,PF4,TMEM176B,CCL9,IL10,HSPA1A
5.97131e-151	0.467801	0.442	0.115	1.18262e-146	Clec4b1		GO:BP	regulation of cell migration	GO:0030334	FALSE	0.00205072	2.68809	984	49	11	26944	CCL7,CCL2,LYVE1,CD63,CCL12,APOE,CCL5,CD81,LMNA,C3AR1,LGMN
1.41173e-140	0.467194	0.88	0.562	2.79594e-136	Ctsl		GO:BP	negative regulation of multicellular organismal process	GO:0051241	FALSE	0.00224388	2.649	1214	49	12	26944	CCL2,C1QC,CD63,GDF15,APOE,TMEM176A,PF4,LMNA,TMEM176B,LGMN,KLF2,IL10
1.60617e-104	0.466037	0.75	0.455	3.18102e-100	Trf		GO:BP	regulation of macrophage migration	GO:1905521	FALSE	0.00234686	2.62951	45	49	4	26944	CCL2,CCL5,CD81,C3AR1
7.36752e-140	0.464952	0.825	0.484	1.45914e-135	Fcgr1		GO:BP	positive regulation of leukocyte chemotaxis	GO:0002690	FALSE	0.00257149	2.58982	107	49	5	26944	CCL7,CCL2,CCL5,C3AR1,LGMN
2.28298e-76	0.46342	0.993	0.9	4.52145e-72	Ifi27l2a		GO:BP	synapse pruning	GO:0098883	TRUE	0.00275151	2.56043	13	49	3	26944	C1QA,C1QB,C1QC
2.34993e-135	0.463108	0.793	0.47	4.65403e-131	Ap2a2		GO:BP	cellular response to lipopolysaccharide	GO:0071222	FALSE	0.00277276	2.55709	316	49	7	26944	CCL2,CXCL1,CD36,PF4,IL10,MRC1,CD68
2.3174e-174	0.46217	0.642	0.249	4.58962e-170	Anxa4		GO:BP	cellular response to molecule of bacterial origin	GO:0071219	FALSE	0.0032062	2.49401	323	49	7	26944	CCL2,CXCL1,CD36,PF4,IL10,MRC1,CD68
4.53304e-233	0.460799	0.617	0.168	8.97768e-229	Rab3il1		GO:BP	regulation of cytokine production	GO:0001817	FALSE	0.0032582	2.48702	824	49	10	26944	CCL2,CD36,CCL5,CD81,FCNA,LPL,C3AR1,KLF2,IL10,HSPA1A
7.21403e-91	0.459735	0.935	0.728	1.42874e-86	S100a10		GO:BP	regulation of cell differentiation	GO:0045595	FALSE	0.00326899	2.48559	1761	49	14	26944	CCL8,C1QC,CD36,APOE,CCL5,TMEM176A,PF4,LMNA,TMEM176B,LPL,CCL9,ID3,IL10,HSPA1A
8.50482e-177	0.459326	0.769	0.358	1.68438e-172	Rab7b		GO:BP	cytokine production	GO:0001816	FALSE	0.00347668	2.45883	830	49	10	26944	CCL2,CD36,CCL5,CD81,FCNA,LPL,C3AR1,KLF2,IL10,HSPA1A
3.09727e-238	0.456678	0.344	0.024	6.13414e-234	Chp2		GO:BP	regulation of cell motility	GO:2000145	FALSE	0.00367735	2.43447	1045	49	11	26944	CCL7,CCL2,LYVE1,CD63,CCL12,APOE,CCL5,CD81,LMNA,C3AR1,LGMN
3.13606e-213	0.454828	0.58	0.17	6.21098e-209	Fcrls		GO:BP	positive regulation of intracellular signal transduction	GO:1902533	FALSE	0.00385093	2.41443	1050	49	11	26944	CCL7,CCL8,CCL2,CCL6,GDF15,CD36,CCL12,APOE,CCL5,CD81,CCL9
3.31372e-150	0.454119	0.933	0.676	6.56283e-146	Bri3		GO:BP	positive regulation of gene expression	GO:0010628	FALSE	0.00405612	2.39189	1285	49	12	26944	CCL2,CD36,CCL5,CD81,LMNA,FCNA,LPL,C3AR1,ID3,ATF3,IL10,HSPA1A
7.85096e-141	0.453578	0.485	0.152	1.55488e-136	Clec10a		GO:BP	response to oxygen-containing compound	GO:1901700	FALSE	0.00420679	2.37605	2077	49	15	26944	CCL7,FOLR2,CCL2,MT1,CXCL1,GDF15,CD36,PF4,LPL,LGMN,KLF2,ID3,IL10,MRC1,CD68
3.04015e-196	0.452542	0.51	0.123	6.02102e-192	Rhoc		GO:BP	regulation of leukocyte differentiation	GO:1902105	FALSE	0.00458835	2.33834	341	49	7	26944	C1QC,CCL5,TMEM176A,PF4,TMEM176B,CCL9,IL10
5.03285e-156	0.450795	0.872	0.548	9.96756e-152	Snx5		GO:BP	leukocyte differentiation	GO:0002521	FALSE	0.00489707	2.31006	668	49	9	26944	C1QC,CCL5,TMEM176A,CD81,PF4,TMEM176B,LGALS1,CCL9,IL10
2.48263e-217	0.450541	0.481	0.093	4.91685e-213	Siglec1		GO:BP	regulation of locomotion	GO:0040012	FALSE	0.00547168	2.26188	1089	49	11	26944	CCL7,CCL2,LYVE1,CD63,CCL12,APOE,CCL5,CD81,LMNA,C3AR1,LGMN
2.44051e-147	0.449391	0.944	0.727	4.83342e-143	Jun		GO:BP	cellular response to biotic stimulus	GO:0071216	FALSE	0.00565557	2.24752	352	49	7	26944	CCL2,CXCL1,CD36,PF4,IL10,MRC1,CD68
1.38416e-222	0.448201	0.497	0.106	2.74133e-218	Igf1		GO:BP	positive regulation of defense response	GO:0031349	FALSE	0.00622311	2.20599	511	49	8	26944	CXCL1,CD36,CCL5,CD81,FCNA,LGALS1,LPL,HSPA1A
1.26905e-149	0.446256	0.653	0.278	2.51335e-145	Nfic		GO:BP	regulation of mononuclear cell migration	GO:0071675	FALSE	0.00671058	2.17324	130	49	5	26944	CCL7,CCL2,CCL5,C3AR1,LGMN
2.46354e-71	0.445143	0.605	0.359	4.87905e-67	Fgl2		GO:BP	regulation of leukocyte chemotaxis	GO:0002688	FALSE	0.00723184	2.14075	132	49	5	26944	CCL7,CCL2,CCL5,C3AR1,LGMN
2.39249e-149	0.443032	0.86	0.539	4.73834e-145	Cyfip1		GO:BP	macrophage migration	GO:1905517	FALSE	0.00804609	2.09442	61	49	4	26944	CCL2,CCL5,CD81,C3AR1
6.79302e-220	0.442917	0.799	0.341	1.34536e-215	Cd84		GO:BP	cell communication	GO:0007154	FALSE	0.00925789	2.03349	7582	49	29	26944	CCL7,CCL8,FOLR2,CCL2,MT1,MT2,CCL6,CXCL1,CD63,GDF15,CD36,CCL12,APOE,CCL5,CD81,PF4,LMNA,FCNA,LPL,C3AR1,CCL9,LGMN,KLF2,ADGRE1,ATF3,IL10,DHRS3,HSPA1A,CD68
4.0436e-70	0.441464	0.308	0.106	8.00835e-66	Timp1		GO:BP	regulation of inflammatory response	GO:0050727	FALSE	0.00950369	2.02211	381	49	7	26944	APOE,CCL5,CD81,PF4,LGALS1,LPL,IL10
6.32198e-149	0.440899	0.881	0.585	1.25207e-144	Cltc		GO:BP	detoxification	GO:0098754	TRUE	0.00964306	2.01578	140	49	5	26944	MT1,LTC4S,MT2,CD36,APOE
2.70232e-236	0.440344	0.688	0.219	5.35195e-232	Sash1		GO:BP	response to organonitrogen compound	GO:0010243	FALSE	0.0100871	1.99624	1161	49	11	26944	FOLR2,CCL2,GDF15,CD36,APOE,CD81,LPL,LGMN,KLF2,IL10,CD68
4.65751e-171	0.439356	0.563	0.181	9.22421e-167	Vat1		GO:BP	regulation of plasma lipoprotein particle levels	GO:0097006	FALSE	0.0110383	1.9571	66	49	4	26944	PLTP,CD36,APOE,LPL
1.23739e-146	0.437111	0.945	0.713	2.45066e-142	Unc93b1		GO:BP	response to toxic substance	GO:0009636	FALSE	0.0111052	1.95447	253	49	6	26944	MT1,LTC4S,MT2,CD36,APOE,CCL5
5.50005e-103	0.437091	0.986	0.841	1.08928e-98	Vim		GO:BP	receptor-mediated endocytosis	GO:0006898	TRUE	0.0113583	1.94469	254	49	6	26944	LYVE1,CD63,CD36,APOE,CD81,MRC1
7.27863e-125	0.433575	0.875	0.565	1.44153e-120	H2-Ab1		GO:BP	multicellular organismal process	GO:0032501	FALSE	0.0119527	1.92254	9132	49	32	26944	FOLR2,C1QA,CCL2,PLTP,C1QC,SELENOP,CD63,GDF15,CD36,CCL12,APOE,CCL5,TMEM176A,CD81,PF4,LMNA,TMEM176B,FCNA,LGALS1,PMP22,SERPINB6A,LPL,C3AR1,CFB,CCL9,LGMN,KLF2,ID3,CTSB,IL10,DHRS3,HSPA1A
5.23963e-129	0.429901	0.902	0.61	1.03771e-124	Metrnl		GO:BP	positive chemotaxis	GO:0050918	FALSE	0.0131875	1.87984	69	49	4	26944	CCL6,CCL5,CCL9,SAA3
6.78325e-54	0.429898	0.511	0.288	1.34342e-49	Rsad2		GO:BP	regulation of cell communication	GO:0010646	FALSE	0.0145795	1.83626	3616	49	19	26944	CCL7,CCL8,CCL2,CCL6,CD63,GDF15,CD36,CCL12,APOE,CCL5,CD81,LMNA,CCL9,LGMN,KLF2,ATF3,IL10,DHRS3,HSPA1A
5.01643e-172	0.429681	0.555	0.175	9.93503e-168	Serpinb8		GO:BP	regulation of signaling	GO:0023051	FALSE	0.0145795	1.83626	3616	49	19	26944	CCL7,CCL8,CCL2,CCL6,CD63,GDF15,CD36,CCL12,APOE,CCL5,CD81,LMNA,CCL9,LGMN,KLF2,ATF3,IL10,DHRS3,HSPA1A
1.83698e-208	0.427878	0.343	0.034	3.63814e-204	Fxyd2		GO:BP	regulation of intracellular signal transduction	GO:1902531	FALSE	0.014645	1.83431	1722	49	13	26944	CCL7,CCL8,CCL2,CCL6,GDF15,CD36,CCL12,APOE,CCL5,CD81,CCL9,ATF3,IL10
1.14679e-70	0.427798	0.617	0.353	2.27122e-66	Tnf		GO:BP	intracellular signal transduction	GO:0035556	FALSE	0.0147254	1.83193	2610	49	16	26944	CCL7,CCL8,CCL2,MT1,MT2,CCL6,GDF15,CD36,CCL12,APOE,CCL5,CD81,C3AR1,CCL9,ATF3,IL10
6.80625e-63	0.427113	0.982	0.928	1.34798e-58	Cxcl2		GO:BP	circulatory system development	GO:0072359	TRUE	0.015632	1.80599	1216	49	11	26944	CCL2,CCL12,APOE,CCL5,PF4,LMNA,C3AR1,KLF2,ID3,IL10,DHRS3
4.57507e-120	0.425858	0.78	0.448	9.06092e-116	Tsc22d3		GO:BP	anatomical structure formation involved in morphogenesis	GO:0048646	FALSE	0.0162482	1.7892	1221	49	11	26944	CCL8,CCL2,GDF15,CD36,CCL12,CCL5,CD81,PF4,C3AR1,KLF2,IL10
6.78952e-140	0.424075	0.68	0.328	1.34467e-135	Tpp1		GO:BP	response to fatty acid	GO:0070542	FALSE	0.016515	1.78212	73	49	4	26944	CCL2,CD36,LPL,ID3
3.95361e-127	0.422036	0.864	0.573	7.83012e-123	Rgs10		GO:BP	lipoprotein particle mediated signaling	GO:0055095	FALSE	0.0167385	1.77628	3	49	2	26944	CD36,LPL
6.02306e-137	0.419666	0.649	0.308	1.19287e-132	Comt		GO:BP	low-density lipoprotein particle mediated signaling	GO:0055096	FALSE	0.0167385	1.77628	3	49	2	26944	CD36,LPL
4.03274e-166	0.4181	0.999	0.915	7.98683e-162	H2-K1		GO:BP	negative regulation of dendritic cell differentiation	GO:2001199	TRUE	0.0167385	1.77628	3	49	2	26944	TMEM176A,TMEM176B
8.02457e-141	0.417098	0.898	0.624	1.58927e-136	Rtn4		GO:BP	viral life cycle	GO:0019058	TRUE	0.0167778	1.77526	272	49	6	26944	CCL8,APOE,CCL5,CD81,LGALS1,CTSB
1.42356e-102	0.415884	0.787	0.517	2.81936e-98	Hsbp1		GO:BP	signal transduction	GO:0007165	FALSE	0.0178115	1.7493	6895	49	27	26944	CCL7,CCL8,CCL2,MT1,MT2,CCL6,CXCL1,CD63,GDF15,CD36,CCL12,APOE,CCL5,CD81,PF4,LMNA,FCNA,LPL,C3AR1,CCL9,LGMN,KLF2,ADGRE1,ATF3,IL10,DHRS3,HSPA1A
6.48394e-202	0.413252	0.501	0.114	1.28415e-197	Pdlim4		GO:BP	adaptive immune response	GO:0002250	FALSE	0.0182172	1.73952	592	49	8	26944	C1QA,C1QB,C1QC,CD81,PF4,C3AR1,CFB,ADGRE1
1.94354e-117	0.41317	0.624	0.288	3.84918e-113	Trem2		GO:BP	cellular response to lipid	GO:0071396	FALSE	0.0187506	1.72699	789	49	9	26944	CCL2,CXCL1,CD36,PF4,LPL,ID3,IL10,MRC1,CD68
2.16296e-172	0.410407	0.541	0.163	4.28373e-168	Lima1		GO:BP	positive regulation of chemotaxis	GO:0050921	FALSE	0.0190295	1.72057	161	49	5	26944	CCL7,CCL2,CCL5,C3AR1,LGMN
2.74952e-94	0.409489	0.742	0.456	5.44543e-90	Clec4a2		GO:BP	protein-lipid complex remodeling	GO:0034368	TRUE	0.0191999	1.7167	24	49	3	26944	PLTP,APOE,LPL
1.93093e-152	0.407825	0.681	0.302	3.8242e-148	Dnase2a		GO:BP	plasma lipoprotein particle remodeling	GO:0034369	FALSE	0.0191999	1.7167	24	49	3	26944	PLTP,APOE,LPL
1.4885e-129	0.404547	0.959	0.761	2.94798e-125	Lamp1		GO:BP	positive regulation of macrophage chemotaxis	GO:0010759	FALSE	0.0191999	1.7167	24	49	3	26944	CCL2,CCL5,C3AR1
1.10348e-104	0.400851	0.675	0.36	2.18545e-100	Fcgr4		GO:BP	cell junction disassembly	GO:0150146	FALSE	0.0217902	1.66174	25	49	3	26944	C1QA,C1QB,C1QC
2.41222e-175	0.398936	0.638	0.234	4.7774e-171	P2ry6		GO:BP	signaling	GO:0023052	FALSE	0.025005	1.60197	7472	49	28	26944	CCL7,CCL8,CCL2,MT1,MT2,CCL6,CXCL1,CD63,GDF15,CD36,CCL12,APOE,CCL5,CD81,PF4,LMNA,FCNA,LPL,C3AR1,CCL9,LGMN,KLF2,ADGRE1,ATF3,IL10,DHRS3,HSPA1A,CD68
9.727e-142	0.3982	0.96	0.731	1.92643e-137	Bst2		GO:BP	response to nitrogen compound	GO:1901698	FALSE	0.0258508	1.58753	1283	49	11	26944	FOLR2,CCL2,GDF15,CD36,APOE,CD81,LPL,LGMN,KLF2,IL10,CD68
8.20381e-165	0.396291	0.621	0.232	1.62476e-160	Tbxas1		GO:BP	adaptive immune response based on somatic recombination of immune receptors built from immunoglobulin superfamily domains	GO:0002460	FALSE	0.0267826	1.57215	447	49	7	26944	C1QA,C1QB,C1QC,CD81,PF4,C3AR1,CFB
7.52546e-97	0.396036	0.827	0.589	1.49042e-92	Bax		GO:BP	regulation of multicellular organismal development	GO:2000026	FALSE	0.0273911	1.56239	1550	49	12	26944	CCL2,C1QC,APOE,CCL5,TMEM176A,PF4,TMEM176B,C3AR1,CCL9,KLF2,IL10,HSPA1A
2.58649e-112	0.395894	0.723	0.409	5.12255e-108	Tubb6		GO:BP	protein-containing complex remodeling	GO:0034367	FALSE	0.0276406	1.55845	27	49	3	26944	PLTP,APOE,LPL
2.10026e-148	0.395323	0.726	0.349	4.15957e-144	Rap2b		GO:BP	response to lipopolysaccharide	GO:0032496	FALSE	0.028362	1.54726	451	49	7	26944	CCL2,CXCL1,CD36,PF4,IL10,MRC1,CD68
1.18688e-159	0.393678	0.998	0.935	2.35062e-155	H2-D1		GO:BP	positive regulation of mononuclear cell migration	GO:0071677	FALSE	0.02885	1.53985	84	49	4	26944	CCL7,CCL2,CCL5,LGMN
1.86772e-116	0.393106	0.872	0.569	3.69902e-112	Capg		GO:BP	positive regulation of monocyte chemotaxis	GO:0090026	FALSE	0.0309179	1.50979	28	49	3	26944	CCL2,CCL5,LGMN
9.49659e-85	0.392694	0.385	0.143	1.8808e-80	Ifit3		GO:BP	regulation of angiogenesis	GO:0045765	FALSE	0.0326675	1.48588	306	49	6	26944	CCL2,CCL5,PF4,C3AR1,KLF2,IL10
8.60028e-154	0.392173	0.598	0.224	1.70328e-149	Ap1b1		GO:BP	helper T cell extravasation	GO:0035684	TRUE	0.0334381	1.47576	4	49	2	26944	CCL2,CCL5
5.30281e-147	0.389189	0.739	0.364	1.05022e-142	Glul		GO:BP	response to molecule of bacterial origin	GO:0002237	FALSE	0.0354724	1.45011	467	49	7	26944	CCL2,CXCL1,CD36,PF4,IL10,MRC1,CD68
1.86864e-120	0.387245	0.848	0.578	3.70084e-116	Rab5c		GO:BP	myeloid cell differentiation	GO:0030099	FALSE	0.0359617	1.44416	468	49	7	26944	C1QC,CCL5,CD81,PF4,CCL9,KLF2,HSPA1A
6.77424e-113	0.387083	0.963	0.77	1.34164e-108	Ctsc		GO:BP	regulation of vasculature development	GO:1901342	FALSE	0.0364383	1.43844	312	49	6	26944	CCL2,CCL5,PF4,C3AR1,KLF2,IL10
1.05275e-129	0.385164	0.982	0.77	2.08498e-125	Tagln2		GO:BP	positive regulation of macrophage migration	GO:1905523	FALSE	0.0382191	1.41772	30	49	3	26944	CCL2,CCL5,C3AR1
3.20378e-134	0.384655	0.866	0.547	6.34508e-130	Tuba1b		GO:BP	blood vessel morphogenesis	GO:0048514	TRUE	0.0385396	1.41409	657	49	8	26944	CCL2,CCL12,APOE,CCL5,PF4,C3AR1,KLF2,IL10
8.06432e-127	0.384427	0.754	0.421	1.59714e-122	Snx6		GO:BP	regulation of macrophage chemotaxis	GO:0010758	FALSE	0.0422599	1.37407	31	49	3	26944	CCL2,CCL5,C3AR1
1.72448e-123	0.384233	0.544	0.214	3.41533e-119	Ecm1		GO:CC	extracellular space	GO:0005615	TRUE	6.83353e-17	16.1654	1836	49	27	26995	CCL7,CCL8,C1QA,CCL2,PLTP,C1QB,C1QC,SELENOP,CCL6,CXCL1,CD63,GDF15,CCL12,APOE,CCL5,CD81,PF4,FCNA,LGALS1,SERPINB6A,LPL,CFB,CCL9,CTSB,IL10,SAA3,HSPA1A
6.99542e-111	0.38333	0.766	0.468	1.38544e-106	Scamp2		GO:CC	extracellular region	GO:0005576	FALSE	2.34632e-14	13.6296	2554	49	28	26995	CCL7,CCL8,C1QA,CCL2,PLTP,C1QB,C1QC,SELENOP,CCL6,CXCL1,CD63,GDF15,CCL12,APOE,CCL5,CD81,PF4,FCNA,LGALS1,SERPINB6A,LPL,CFB,CCL9,LGMN,CTSB,IL10,SAA3,HSPA1A
2.20205e-160	0.380278	1	0.938	4.36116e-156	B2m		GO:CC	complement component C1 complex	GO:0005602	FALSE	1.33174e-06	5.87558	3	49	3	26995	C1QA,C1QB,C1QC
3.10291e-128	0.379355	0.513	0.185	6.14531e-124	Slamf7		GO:CC	complement component C1q complex	GO:0062167	FALSE	1.33174e-06	5.87558	3	49	3	26995	C1QA,C1QB,C1QC
1.87249e-92	0.378411	0.877	0.649	3.70847e-88	Tnfaip3		GO:CC	lipoprotein particle	GO:1990777	FALSE	0.00021877	3.66001	41	49	4	26995	PLTP,APOE,LPL,SAA3
9.02477e-77	0.377477	0.53	0.268	1.78736e-72	Cd38		GO:CC	plasma lipoprotein particle	GO:0034358	FALSE	0.00021877	3.66001	41	49	4	26995	PLTP,APOE,LPL,SAA3
4.11983e-123	0.377215	0.888	0.598	8.15932e-119	App		GO:CC	protein-lipid complex	GO:0032994	FALSE	0.000292087	3.53449	44	49	4	26995	PLTP,APOE,LPL,SAA3
6.34316e-110	0.375787	0.723	0.412	1.25626e-105	Eid1		GO:CC	cell surface	GO:0009986	TRUE	0.00333515	2.47688	1037	49	10	26995	FOLR2,CD63,CD36,APOE,LGALS1,LPL,CD209F,ADGRE1,CTSB,MRC1
3.37227e-180	0.374712	0.461	0.106	6.67879e-176	Trim47		GO:CC	collagen trimer	GO:0005581	TRUE	0.00412496	2.38458	85	49	4	26995	C1QA,C1QB,C1QC,FCNA
6.25357e-107	0.374488	0.855	0.587	1.23852e-102	Selenow		GO:CC	high-density lipoprotein particle	GO:0034364	FALSE	0.00699271	2.15535	33	49	3	26995	PLTP,APOE,SAA3
6.12475e-102	0.373659	0.906	0.691	1.21301e-97	Serinc3		GO:CC	multivesicular body, internal vesicle	GO:0097487	TRUE	0.0114195	1.94235	6	49	2	26995	CD63,APOE
7.88505e-88	0.373291	0.878	0.631	1.56163e-83	Cd83		GO:CC	chylomicron	GO:0042627	FALSE	0.0416293	1.3806	11	49	2	26995	APOE,LPL
1.95285e-128	0.369107	0.767	0.415	3.86762e-124	Rgs1		GO:CC	cellular anatomical entity	GO:0110165	FALSE	0.0435847	1.36067	22653	49	49	26995	CCL7,CCL8,FOLR2,C1QA,CCL2,CBR2,PLTP,C1QB,C1QC,LYVE1,MT1,LTC4S,SELENOP,MT2,CCL6,CXCL1,CD63,GDF15,CD36,CCL12,APOE,CCL5,TMEM176A,CD81,PF4,LMNA,TMEM176B,FCNA,LGALS1,PMP22,SERPINB6A,LPL,CD209F,BLVRB,C3AR1,CFB,CCL9,LGMN,KLF2,ID3,ADGRE1,ATF3,CTSB,IL10,SAA3,MRC1,DHRS3,HSPA1A,CD68
2.56179e-63	0.367544	0.753	0.518	5.07363e-59	Klf4		KEGG	Viral protein interaction with cytokine and cytokine receptor	KEGG:04061	FALSE	2.05365e-10	9.68747	92	39	10	9330	CCL7,CCL8,CCL2,CCL6,CXCL1,CCL12,CCL5,PF4,CCL9,IL10
2.52131e-75	0.367351	0.979	0.896	4.99345e-71	Junb		KEGG	Cytokine-cytokine receptor interaction	KEGG:04060	FALSE	1.29617e-06	5.88734	290	39	11	9330	CCL7,CCL8,CCL2,CCL6,CXCL1,GDF15,CCL12,CCL5,PF4,CCL9,IL10
4.56259e-208	0.357089	0.514	0.122	9.03622e-204	Itsn1		KEGG	Chemokine signaling pathway	KEGG:04062	FALSE	4.61673e-06	5.33567	189	39	9	9330	CCL7,CCL8,CCL2,CCL6,CXCL1,CCL12,CCL5,PF4,CCL9
5.4747e-115	0.356397	0.998	0.914	1.08426e-110	Hsp90ab1		KEGG	Chagas disease	KEGG:05142	FALSE	1.45181e-05	4.83809	103	39	7	9330	C1QA,CCL2,C1QB,C1QC,CCL12,CCL5,IL10
1.21208e-123	0.354724	0.647	0.307	2.40052e-119	Arl8a		KEGG	Malaria	KEGG:05144	FALSE	0.000226583	3.64477	55	39	5	9330	CCL2,CD36,CCL12,CD81,IL10
1.87852e-173	0.354321	0.359	0.058	3.72042e-169	Tns1		KEGG	Staphylococcus aureus infection	KEGG:05150	FALSE	0.000748921	3.12556	121	39	6	9330	C1QA,C1QB,C1QC,C3AR1,CFB,IL10
7.72456e-117	0.352844	0.787	0.459	1.52985e-112	Clec4a1		KEGG	Complement and coagulation cascades	KEGG:04610	FALSE	0.00301536	2.52066	93	39	5	9330	C1QA,C1QB,C1QC,C3AR1,CFB
6.99822e-120	0.352349	0.862	0.549	1.386e-115	Pid1		KEGG	Cholesterol metabolism	KEGG:04979	FALSE	0.00405313	2.39221	50	39	4	9330	PLTP,CD36,APOE,LPL
1.66289e-115	0.350936	0.65	0.32	3.29335e-111	Plxnb2		KEGG	Coronavirus disease - COVID-19	KEGG:05171	FALSE	0.00436174	2.36034	243	39	7	9330	C1QA,CCL2,C1QB,C1QC,CCL12,C3AR1,CFB
6.59997e-126	0.350493	0.808	0.465	1.30712e-121	Ckb		KEGG	Lipid and atherosclerosis	KEGG:05417	FALSE	0.0191787	1.71718	216	39	6	9330	CCL2,CXCL1,CD36,CCL12,CCL5,HSPA1A
3.62394e-118	0.350202	0.788	0.461	7.17721e-114	Lrrc25		KEGG	Alcoholic liver disease	KEGG:04936	FALSE	0.021673	1.66408	141	39	5	9330	C1QA,C1QB,C1QC,CXCL1,C3AR1
9.23602e-101	0.348628	0.864	0.612	1.82919e-96	Sh3bgrl		KEGG	Pertussis	KEGG:05133	FALSE	0.0219638	1.65829	77	39	4	9330	C1QA,C1QB,C1QC,IL10
3.48671e-137	0.347584	0.48	0.153	6.90544e-133	Plod1		KEGG	Rheumatoid arthritis	KEGG:05323	FALSE	0.0350598	1.45519	87	39	4	9330	CCL2,CXCL1,CCL12,CCL5
2.49699e-154	0.345646	0.589	0.216	4.94529e-150	Cmtm3		KEGG	Efferocytosis	KEGG:04148	FALSE	0.039942	1.39857	161	39	5	9330	C1QA,C1QB,C1QC,CD36,IL10
2.15755e-136	0.345384	0.486	0.157	4.27302e-132	Aoah		KEGG	IL-17 signaling pathway	KEGG:04657	FALSE	0.045169	1.34516	93	39	4	9330	CCL7,CCL2,CXCL1,CCL12
6.10083e-119	0.345023	0.977	0.813	1.20827e-114	Rap1b
5.77362e-80	0.344331	0.917	0.743	1.14347e-75	Ptpn18
9.96617e-40	0.343821	0.3	0.141	1.9738e-35	Ifit1
1.22544e-125	0.343455	0.997	0.862	2.42698e-121	Pfn1
1.24949e-183	0.343245	0.644	0.235	2.47462e-179	Abca1
9.12728e-102	0.342811	0.85	0.585	1.80766e-97	Txndc17
4.68956e-110	0.342504	0.527	0.229	9.28767e-106	Plbd2
6.63622e-122	0.341468	0.988	0.842	1.3143e-117	Ctsz
1.35927e-78	0.33982	0.771	0.501	2.69204e-74	Marcksl1
7.76974e-55	0.337811	0.719	0.491	1.5388e-50	F13a1
9.00107e-108	0.335685	0.97	0.8	1.78266e-103	Clta
1.07938e-195	0.335361	0.703	0.275	2.13772e-191	Stab1
2.24325e-81	0.334528	0.817	0.584	4.44276e-77	Hexa
2.97423e-101	0.332411	0.543	0.24	5.89046e-97	Phf11d
2.98368e-100	0.332391	0.896	0.654	5.90919e-96	Capns1
5.4148e-146	0.331875	0.605	0.237	1.0724e-141	Tgfbr2
3.47126e-83	0.33064	0.731	0.469	6.87483e-79	Lgals9
4.47671e-93	0.330442	0.692	0.411	8.86612e-89	Hmox2
1.46745e-92	0.327375	0.789	0.521	2.90628e-88	Dync1i2
5.7939e-106	0.326017	0.94	0.711	1.14748e-101	Efhd2
3.69438e-104	0.325278	0.625	0.313	7.31672e-100	Cenpb
2.99231e-121	0.323999	0.574	0.24	5.92627e-117	Myof
2.79989e-131	0.323876	0.713	0.354	5.54518e-127	Arrb2
1.45102e-182	0.320503	0.365	0.056	2.87374e-178	Epb41l1
1.2431e-130	0.319472	0.31	0.06	2.46195e-126	Nxpe5
2.74404e-113	0.318297	0.998	0.907	5.43457e-109	Fcer1g
2.89864e-83	0.318061	0.641	0.372	5.74077e-79	0610012G03Rik
4.09664e-87	0.317292	0.615	0.324	8.1134e-83	Cd93
1.97414e-102	0.315215	0.698	0.383	3.90979e-98	Abhd12
2.56319e-115	0.313486	0.982	0.803	5.07639e-111	Gng5
4.29263e-119	0.312653	0.972	0.785	8.50155e-115	Sdcbp
2.4061e-68	0.31251	0.835	0.603	4.76528e-64	Sqstm1
3.73633e-105	0.311322	0.599	0.289	7.3998e-101	2610001J05Rik
4.0334e-90	0.308417	0.473	0.2	7.98814e-86	Tspan3
1.23159e-178	0.307503	0.587	0.197	2.43917e-174	Mtss1
6.87399e-100	0.306683	0.636	0.331	1.36139e-95	Stx4a
3.22372e-131	0.304652	0.514	0.182	6.38458e-127	Dse
5.08408e-76	0.304173	0.793	0.568	1.0069e-71	Rnf130
5.81906e-40	0.303539	0.461	0.272	1.15246e-35	Ly6a
5.9232e-99	0.303116	0.84	0.564	1.17309e-94	BC005537
4.91592e-92	0.301583	0.834	0.564	9.73598e-88	Eif5b
3.48136e-61	0.299155	0.329	0.13	6.89484e-57	Rnd3
2.16311e-93	0.299047	0.948	0.75	4.28404e-89	Marcks
7.86368e-77	0.298879	0.769	0.514	1.5574e-72	Plekho2
2.31383e-90	0.298141	0.598	0.308	4.58254e-86	Sgpl1
2.35668e-134	0.298055	0.271	0.038	4.66741e-130	Cela1
1.12941e-105	0.297265	0.994	0.861	2.23679e-101	Cfl1
5.4775e-71	0.296856	0.673	0.423	1.08482e-66	Aplp2
4.00683e-100	0.296761	0.909	0.654	7.93553e-96	Csf1r
1.7965e-109	0.292316	0.45	0.16	3.55797e-105	Nagk
6.95784e-94	0.292118	0.797	0.503	1.378e-89	Clec4a3
2.49593e-78	0.291059	0.65	0.375	4.94319e-74	Peli1
3.7558e-68	0.290537	0.653	0.405	7.43835e-64	Anxa6
1.40894e-76	0.290228	0.573	0.308	2.79041e-72	Capn2
1.18199e-92	0.290184	0.505	0.223	2.34093e-88	Acvrl1
5.84938e-80	0.289756	0.248	0.061	1.15847e-75	Hbegf
1.23007e-97	0.289696	0.522	0.229	2.43615e-93	Snx9
9.72743e-107	0.288682	0.857	0.559	1.92652e-102	H2-Q7
3.82483e-113	0.288316	0.413	0.13	7.57507e-109	Fez2
2.20477e-140	0.288314	0.69	0.321	4.36655e-136	Txnip
1.20228e-104	0.286567	0.701	0.381	2.38111e-100	Gns
7.96555e-76	0.286353	0.718	0.454	1.57758e-71	Ppp1r14b
1.6854e-85	0.285594	0.564	0.284	3.33793e-81	Idh2
2.4684e-114	0.28552	0.571	0.248	4.88866e-110	Rnase4
2.63052e-85	0.284824	0.966	0.808	5.20974e-81	Hsp90aa1
5.38907e-78	0.284755	0.771	0.515	1.0673e-73	Atp6ap2
2.66682e-86	0.284669	0.875	0.63	5.28164e-82	Jpt1
1.50703e-85	0.284619	0.527	0.252	2.98468e-81	Vwa5a
1.25303e-90	0.284137	0.54	0.252	2.48163e-86	Atp13a2
4.41941e-80	0.283827	0.775	0.514	8.75264e-76	Slc6a6
9.60316e-80	0.282293	0.419	0.171	1.90191e-75	Gm34084
1.00955e-41	0.282226	0.761	0.578	1.99941e-37	Ier2
6.48537e-84	0.280745	0.915	0.717	1.28443e-79	Vamp8
3.44067e-81	0.280233	0.599	0.322	6.81425e-77	Coro1c
3.52686e-64	0.279905	0.524	0.282	6.98495e-60	Bst1
2.27722e-48	0.279409	0.441	0.238	4.51003e-44	Cfh
1.15663e-76	0.276411	0.931	0.733	2.2907e-72	Nfkbiz
2.21717e-95	0.275919	0.982	0.841	4.3911e-91	Rrbp1
2.92366e-180	0.275717	0.555	0.179	5.79031e-176	Hpgds
1.56236e-118	0.27568	0.723	0.383	3.09426e-114	P2rx4
8.1619e-96	0.275127	0.507	0.218	1.61646e-91	Rab31
7.57662e-88	0.274225	0.699	0.406	1.50055e-83	Eps8
3.11843e-68	0.273407	0.877	0.655	6.17604e-64	Ehd1
0.0143653	0.273181	0.421	0.387	1	Cxcl10
1.50445e-156	0.272518	0.482	0.142	2.97955e-152	Blnk
3.96521e-88	0.272474	0.531	0.251	7.85311e-84	Mtln
4.05492e-172	0.272411	0.496	0.142	8.03077e-168	Smagp
3.39319e-79	0.272348	0.652	0.379	6.72022e-75	Pfdn1
6.90405e-76	0.271963	0.713	0.448	1.36735e-71	Psmd7
1.50676e-67	0.27193	0.995	0.9	2.98414e-63	Hspa8
1.94543e-87	0.271162	0.988	0.852	3.85292e-83	Jund
3.94124e-82	0.270166	0.55	0.275	7.80563e-78	Nfe2l1
1.49838e-75	0.269875	0.754	0.49	2.96755e-71	Vsir
1.72645e-85	0.269736	0.439	0.18	3.41923e-81	Tnfsf12
1.12542e-80	0.269683	0.941	0.737	2.22888e-76	Cotl1
9.29931e-86	0.268675	0.333	0.105	1.84173e-81	Zfand2a
4.18098e-91	0.268282	0.462	0.189	8.28044e-87	Gnpda1
1.69275e-75	0.267966	0.756	0.501	3.35248e-71	Rab1a
3.71824e-78	0.266762	0.821	0.578	7.36398e-74	Laptm4a
4.95404e-90	0.266148	0.68	0.382	9.81148e-86	Naaa
9.20835e-66	0.265997	0.796	0.564	1.82371e-61	Epsti1
2.2638e-99	0.265995	0.421	0.149	4.48345e-95	Pla2g15
6.83979e-97	0.265016	0.813	0.519	1.35462e-92	Sirpa
7.38939e-148	0.262991	0.37	0.078	1.46347e-143	Sept8
4.17567e-77	0.26257	0.734	0.461	8.26992e-73	Ccr5
1.73105e-90	0.262357	0.997	0.895	3.42834e-86	Ubb
4.96217e-103	0.261707	0.559	0.251	9.82758e-99	Acp2
2.31904e-57	0.261633	0.558	0.329	4.59286e-53	Tcn2
4.23589e-81	0.261628	0.553	0.279	8.38919e-77	Dpysl2
6.43188e-59	0.261492	0.45	0.23	1.27383e-54	Sertad1
8.21328e-36	0.261115	0.748	0.569	1.62664e-31	Isg15
1.49864e-116	0.259842	0.381	0.107	2.96805e-112	Arhgap10
1.15539e-63	0.259504	0.686	0.448	2.28826e-59	Ndufa5
1.50168e-124	0.257313	0.624	0.281	2.97409e-120	Srgap2
1.36625e-48	0.256497	0.925	0.772	2.70585e-44	Calr
1.32267e-103	0.256299	0.484	0.19	2.61955e-99	Renbp
2.97922e-65	0.25625	0.739	0.5	5.90034e-61	Rab11a
6.39446e-67	0.255989	0.653	0.396	1.26642e-62	Msr1
4.03789e-109	0.254924	0.291	0.062	7.99705e-105	Tspan4
1.37469e-75	0.25473	0.594	0.327	2.72257e-71	Psmc1
4.49244e-94	0.254695	0.914	0.667	8.89728e-90	Atpif1
4.02531e-68	0.254049	0.675	0.426	7.97213e-64	Akr1b3
1.83083e-71	0.253585	0.887	0.675	3.62595e-67	Ctsa
7.65818e-96	0.253425	0.42	0.152	1.5167e-91	Slc29a1
7.52854e-59	0.252898	0.825	0.606	1.49103e-54	Ninj1
3.78511e-99	0.252679	0.543	0.243	7.49641e-95	Shtn1
9.70069e-94	0.252579	0.357	0.112	1.92122e-89	Ly9
1.07498e-82	0.252005	0.612	0.329	2.129e-78	Ppp1r12c
6.15259e-11	7.69454e-05	0.291	0.218	1.21852e-06	Camkk2
3.28397e-08	7.0765e-05	0.293	0.226	0.00065039	Atg12
0.329777	6.97869e-05	0.117	0.104	1	Asf1a

## Sheet: 1
p_val	avg_logFC	cluster 0	other cluster	p_val_adj	gene	cluster		source	term_name	term_id	highlighted	adjusted_p_value	negative_log10_of_adjusted_p_value	term_size	query_size	intersection_size	effective_domain_size	intersections
0	2.3427	0.925	0.275	0	Chil3	1		GO:MF	antioxidant activity	GO:0016209	TRUE	1.80092e-09	8.7445	86	48	8	25063	HP,GSR,MGST1,PTGS2,S100A8,PRDX5,ALOX5AP,SOD2
0	1.91001	0.885	0.363	0	Slpi	1		GO:MF	identical protein binding	GO:0042802	TRUE	1.4334e-06	5.84363	2369	48	20	25063	HP,THBS1,FN1,GSR,MGST1,LCN2,LYZ2,S100A11,S100A4,S100A6,PTGS2,MCEMP1,PRDX5,TGFBI,ESD,ANXA1,ALOX5AP,ANXA2,SOD2,DBI
0	1.57862	0.967	0.271	0	Hp	1		GO:MF	calcium-dependent protein binding	GO:0048306	FALSE	6.65894e-06	5.17659	88	48	6	25063	S100A11,S100A4,S100A6,S100A8,ANXA1,ANXA2
0	1.49277	0.974	0.275	0	Ly6c2	1		GO:MF	calcium ion binding	GO:0005509	TRUE	3.34242e-05	4.47594	719	48	11	25063	THBS1,VCAN,S100A11,F10,CLEC4E,S100A4,S100A6,MMP8,S100A8,ANXA1,ANXA2
0	1.48612	0.946	0.355	0	Thbs1	1		GO:MF	protein binding	GO:0005515	FALSE	5.14505e-05	4.28861	10460	48	38	25063	CHIL3,SLPI,HP,LY6C2,THBS1,PLAC8,FN1,GSR,MGST1,LCN2,LYZ2,S100A11,MSRB1,CLEC4E,IL1B,S100A4,S100A6,PTGS2,CD14,MCEMP1,MMP8,EMB,IER3,S100A8,PRDX5,SEC61B,TGFBI,TSPO,ARHGDIB,LGALS3,LRG1,ESD,EMILIN2,ANXA1,ALOX5AP,ANXA2,SOD2,DBI
0	1.31111	0.813	0.113	0	Vcan	1		GO:MF	S100 protein binding	GO:0044548	FALSE	0.000916421	3.0379	14	48	3	25063	S100A11,S100A6,ANXA2
0	1.20779	0.998	0.52	0	Plac8	1		GO:MF	peroxidase activity	GO:0004601	FALSE	0.00193304	2.71376	59	48	4	25063	MGST1,PTGS2,PRDX5,ALOX5AP
0	1.19226	0.88	0.224	0	Fn1	1		GO:MF	oxidoreductase activity, acting on peroxide as acceptor	GO:0016684	FALSE	0.00221024	2.65556	61	48	4	25063	MGST1,PTGS2,PRDX5,ALOX5AP
0	1.18082	0.948	0.326	0	Gsr	1		GO:MF	extracellular matrix binding	GO:0050840	TRUE	0.00267973	2.57191	64	48	4	25063	THBS1,TGFBI,LGALS3,ANXA2
0	1.16404	0.869	0.182	0	Mgst1	1		GO:MF	molecular function regulator activity	GO:0098772	TRUE	0.00853862	2.06861	2074	48	14	25063	SLPI,LY6C2,THBS1,FN1,IL1B,S100A4,PRDX5,WFDC21,ARHGDIB,LGALS3,LRG1,ANXA1,ALOX5AP,ANXA2
6.62986e-182	1.14483	0.774	0.417	1.31304e-177	Lcn2	1		GO:MF	phospholipase A2 inhibitor activity	GO:0019834	TRUE	0.01387	1.85792	5	48	2	25063	ANXA1,ANXA2
0	1.13663	0.999	0.816	0	Tmsb10	1		GO:MF	lipid binding	GO:0008289	TRUE	0.0154438	1.81125	885	48	9	25063	THBS1,F10,CLEC4E,CD14,TSPO,ANXA1,ALOX5AP,ANXA2,DBI
0	1.13642	1	0.925	0	Lyz2	1		GO:MF	modified amino acid binding	GO:0072341	TRUE	0.0228274	1.64154	110	48	4	25063	THBS1,GSR,MGST1,ANXA2
0	1.1282	0.996	0.721	0	S100a11	1		GO:MF	phospholipase inhibitor activity	GO:0004859	FALSE	0.0386936	1.41236	8	48	2	25063	ANXA1,ANXA2
0	1.12658	0.885	0.194	0	F10	1		GO:BP	response to stress	GO:0006950	TRUE	4.37005e-14	13.3595	3936	48	33	26944	CHIL3,SLPI,HP,THBS1,PLAC8,FN1,GSR,MGST1,LCN2,LYZ2,F10,MSRB1,CLEC4E,IL1B,IFITM6,PTGS2,CD14,SLC7A11,MMP8,IER3,S100A8,PRDX5,WFDC21,SEC61B,TSPO,LRG1,ADORA2B,EMILIN2,ANXA1,ALOX5AP,ANXA2,SOD2,DBI
0	1.06971	0.991	0.516	0	Msrb1	1		GO:BP	response to external stimulus	GO:0009605	FALSE	7.34605e-12	11.1339	3042	48	28	26944	SLPI,HP,THBS1,PLAC8,FN1,MGST1,LCN2,LYZ2,MSRB1,CLEC4E,IL1B,S100A4,IFITM6,PTGS2,CD14,MMP8,IER3,S100A8,WFDC21,TSPO,LGALS3,LRG1,ADORA2B,EMILIN2,ANXA1,ALOX5AP,ANXA2,SOD2
2.44182e-308	1.03798	0.956	0.489	4.83603e-304	Clec4e	1		GO:BP	defense response	GO:0006952	FALSE	9.22369e-12	11.0351	1812	48	23	26944	CHIL3,SLPI,HP,THBS1,PLAC8,FN1,LCN2,LYZ2,MSRB1,CLEC4E,IL1B,IFITM6,PTGS2,CD14,MMP8,IER3,S100A8,WFDC21,ADORA2B,EMILIN2,ANXA1,ALOX5AP,DBI
3.26691e-146	1.01732	0.948	0.789	6.47012e-142	Il1b	1		GO:BP	biological process involved in interspecies interaction between organisms	GO:0044419	FALSE	4.59842e-10	9.33739	1940	48	22	26944	SLPI,HP,PLAC8,FN1,MGST1,LCN2,LYZ2,MSRB1,CLEC4E,IL1B,IFITM6,PTGS2,CD14,MMP8,IER3,S100A8,WFDC21,TSPO,LRG1,EMILIN2,ANXA1,SOD2
0	1.01629	0.999	0.622	0	S100a4	1		GO:BP	response to bacterium	GO:0009617	FALSE	5.78193e-10	9.23793	968	48	17	26944	SLPI,HP,PLAC8,MGST1,LCN2,LYZ2,CLEC4E,IL1B,PTGS2,CD14,MMP8,S100A8,WFDC21,TSPO,LRG1,EMILIN2,SOD2
0	0.998946	1	0.805	0	S100a6	1		GO:BP	response to other organism	GO:0051707	FALSE	9.20132e-10	9.03615	1778	48	21	26944	SLPI,HP,PLAC8,MGST1,LCN2,LYZ2,MSRB1,CLEC4E,IL1B,IFITM6,PTGS2,CD14,MMP8,IER3,S100A8,WFDC21,TSPO,LRG1,EMILIN2,ANXA1,SOD2
0	0.991871	0.947	0.355	0	Ifitm6	1		GO:BP	response to external biotic stimulus	GO:0043207	FALSE	9.60934e-10	9.01731	1782	48	21	26944	SLPI,HP,PLAC8,MGST1,LCN2,LYZ2,MSRB1,CLEC4E,IL1B,IFITM6,PTGS2,CD14,MMP8,IER3,S100A8,WFDC21,TSPO,LRG1,EMILIN2,ANXA1,SOD2
1.01887e-158	0.976766	0.759	0.368	2.01787e-154	Ptgs2	1		GO:BP	response to toxic substance	GO:0009636	FALSE	1.07937e-09	8.96683	253	48	11	26944	HP,GSR,MGST1,LCN2,PTGS2,SLC7A11,S100A8,PRDX5,ESD,ALOX5AP,SOD2
0	0.974925	0.959	0.404	0	Smpdl3a	1		GO:BP	cellular detoxification	GO:1990748	FALSE	1.28178e-09	8.89219	121	48	9	26944	HP,GSR,MGST1,PTGS2,S100A8,PRDX5,ESD,ALOX5AP,SOD2
5.20589e-296	0.955505	0.817	0.241	1.03103e-291	Apoc2	1		GO:BP	response to biotic stimulus	GO:0009607	FALSE	1.42827e-09	8.84519	1819	48	21	26944	SLPI,HP,PLAC8,MGST1,LCN2,LYZ2,MSRB1,CLEC4E,IL1B,IFITM6,PTGS2,CD14,MMP8,IER3,S100A8,WFDC21,TSPO,LRG1,EMILIN2,ANXA1,SOD2
3.2359e-253	0.935497	0.991	0.815	6.40871e-249	Cd14	1		GO:BP	cellular response to toxic substance	GO:0097237	FALSE	2.83754e-09	8.54706	132	48	9	26944	HP,GSR,MGST1,PTGS2,S100A8,PRDX5,ESD,ALOX5AP,SOD2
1.48011e-208	0.926482	0.679	0.206	2.93136e-204	Slc7a11	1		GO:BP	detoxification	GO:0098754	FALSE	4.84675e-09	8.31455	140	48	9	26944	HP,GSR,MGST1,PTGS2,S100A8,PRDX5,ESD,ALOX5AP,SOD2
0	0.906091	0.855	0.208	0	Mcemp1	1		GO:BP	cellular oxidant detoxification	GO:0098869	FALSE	1.13622e-08	7.94454	97	48	8	26944	HP,GSR,MGST1,PTGS2,S100A8,PRDX5,ALOX5AP,SOD2
0	0.89335	0.666	0.078	0	Mmp8	1		GO:BP	inflammatory response	GO:0006954	FALSE	1.77949e-06	5.7497	811	48	13	26944	CHIL3,HP,THBS1,FN1,IL1B,PTGS2,CD14,MMP8,IER3,S100A8,ADORA2B,ANXA1,ALOX5AP
0	0.88504	0.961	0.397	0	Emb	1		GO:BP	response to lipopolysaccharide	GO:0032496	FALSE	9.34133e-06	5.02959	451	48	10	26944	SLPI,MGST1,IL1B,PTGS2,CD14,MMP8,S100A8,WFDC21,TSPO,SOD2
5.20295e-178	0.881919	0.937	0.638	1.03044e-173	Ier3	1		GO:BP	regulation of response to external stimulus	GO:0032101	FALSE	9.40606e-06	5.02659	1126	48	14	26944	THBS1,FN1,CLEC4E,IL1B,PTGS2,CD14,MMP8,IER3,S100A8,ADORA2B,EMILIN2,ANXA1,ALOX5AP,ANXA2
2.91728e-122	0.878346	0.945	0.803	5.77767e-118	S100a8	1		GO:BP	cellular response to chemical stress	GO:0062197	FALSE	9.62966e-06	5.01639	329	48	9	26944	GSR,MGST1,LCN2,PTGS2,SLC7A11,PRDX5,TSPO,ANXA1,SOD2
0	0.860949	0.997	0.796	0	Prdx5	1		GO:BP	response to molecule of bacterial origin	GO:0002237	FALSE	1.30109e-05	4.88569	467	48	10	26944	SLPI,MGST1,IL1B,PTGS2,CD14,MMP8,S100A8,WFDC21,TSPO,SOD2
0	0.84638	0.989	0.712	0	Taldo1	1		GO:BP	response to stimulus	GO:0050896	FALSE	2.49825e-05	4.60236	10506	48	38	26944	CHIL3,SLPI,HP,LY6C2,THBS1,PLAC8,FN1,GSR,MGST1,LCN2,LYZ2,F10,MSRB1,CLEC4E,IL1B,S100A4,IFITM6,PTGS2,CD14,SLC7A11,MMP8,IER3,S100A8,PRDX5,WFDC21,SEC61B,TSPO,ARHGDIB,LGALS3,LRG1,ADORA2B,ESD,EMILIN2,ANXA1,ALOX5AP,ANXA2,SOD2,DBI
2.61045e-139	0.840327	0.455	0.116	5.17e-135	Wfdc21	1		GO:BP	positive regulation of response to external stimulus	GO:0032103	FALSE	2.55462e-05	4.59267	654	48	11	26944	THBS1,FN1,CLEC4E,IL1B,PTGS2,CD14,MMP8,S100A8,ADORA2B,EMILIN2,ALOX5AP
0	0.838826	0.994	0.749	0	Sec61b	1		GO:BP	cellular response to chemical stimulus	GO:0070887	FALSE	4.0781e-05	4.38954	3162	48	21	26944	HP,LY6C2,THBS1,FN1,GSR,MGST1,LCN2,IL1B,IFITM6,PTGS2,CD14,SLC7A11,MMP8,S100A8,PRDX5,TSPO,LGALS3,ESD,ANXA1,ALOX5AP,SOD2
8.8048e-290	0.819522	0.972	0.592	1.74379e-285	Tgfbi	1		GO:BP	defense response to bacterium	GO:0042742	FALSE	4.27304e-05	4.36926	391	48	9	26944	SLPI,HP,PLAC8,LCN2,LYZ2,CLEC4E,IL1B,WFDC21,EMILIN2
0	0.791928	0.973	0.412	0	Napsa	1		GO:BP	locomotion	GO:0040011	FALSE	4.42193e-05	4.35439	1273	48	14	26944	THBS1,FN1,LCN2,S100A11,IL1B,S100A4,PTGS2,S100A8,ARHGDIB,LGALS3,ADORA2B,EMILIN2,ANXA1,SOD2
8.32494e-300	0.776317	0.989	0.77	1.64875e-295	Tspo	1		GO:BP	defense response to other organism	GO:0098542	FALSE	4.7824e-05	4.32035	1281	48	14	26944	SLPI,HP,PLAC8,LCN2,LYZ2,MSRB1,CLEC4E,IL1B,IFITM6,CD14,S100A8,WFDC21,EMILIN2,ANXA1
0	0.771658	0.997	0.786	0	Arhgdib	1		GO:BP	response to wounding	GO:0009611	FALSE	5.21431e-05	4.2828	541	48	10	26944	THBS1,FN1,F10,SLC7A11,TSPO,LRG1,EMILIN2,ANXA1,ANXA2,SOD2
4.32444e-295	0.762673	0.999	0.788	8.56456e-291	Lgals3	1		GO:BP	cell migration	GO:0016477	FALSE	6.13024e-05	4.21252	1538	48	15	26944	THBS1,FN1,LCN2,S100A11,IL1B,PTGS2,S100A8,TSPO,ARHGDIB,LGALS3,LRG1,ADORA2B,EMILIN2,ANXA1,SOD2
2.1873e-184	0.762255	0.452	0.08	4.33194e-180	Lrg1	1		GO:BP	positive regulation of multicellular organismal process	GO:0051240	FALSE	7.11735e-05	4.14768	1804	48	16	26944	CHIL3,THBS1,PLAC8,FN1,LCN2,CLEC4E,IL1B,PTGS2,CD14,MMP8,TSPO,LRG1,ADORA2B,EMILIN2,ANXA1,ANXA2
7.10729e-295	0.759415	0.967	0.455	1.4076e-290	Ms4a4c	1		GO:BP	response to oxygen-containing compound	GO:1901700	FALSE	7.61244e-05	4.11848	2077	48	17	26944	SLPI,LY6C2,THBS1,MGST1,LCN2,IL1B,PTGS2,CD14,MMP8,S100A8,PRDX5,WFDC21,TSPO,ADORA2B,ESD,ANXA1,SOD2
1.76904e-270	0.750844	0.753	0.222	3.50359e-266	Adora2b	1		GO:BP	positive regulation of cell migration	GO:0030335	FALSE	9.52675e-05	4.02106	577	48	10	26944	THBS1,FN1,LCN2,S100A11,IL1B,PTGS2,LGALS3,ADORA2B,ANXA1,SOD2
6.12615e-271	0.749106	0.959	0.63	1.21328e-266	Esd	1		GO:BP	regulation of response to stress	GO:0080134	FALSE	0.000114389	3.94162	1374	48	14	26944	THBS1,CLEC4E,IL1B,PTGS2,CD14,SLC7A11,MMP8,IER3,S100A8,ADORA2B,EMILIN2,ANXA1,ALOX5AP,ANXA2
2.03596e-302	0.74144	0.94	0.434	4.03223e-298	Emilin2	1		GO:BP	positive regulation of cell motility	GO:2000147	FALSE	0.000152694	3.81618	607	48	10	26944	THBS1,FN1,LCN2,S100A11,IL1B,PTGS2,LGALS3,ADORA2B,ANXA1,SOD2
8.90782e-205	0.707909	0.879	0.47	1.76419e-200	Anxa1	1		GO:BP	regulation of apoptotic process	GO:0042981	TRUE	0.000164512	3.7838	1658	48	15	26944	THBS1,PLAC8,FN1,LCN2,IL1B,PTGS2,SLC7A11,IER3,S100A8,PRDX5,TSPO,LGALS3,EMILIN2,ANXA1,SOD2
1.34176e-297	0.700868	0.994	0.769	2.65735e-293	Alox5ap	1		GO:BP	regulation of cell migration	GO:0030334	FALSE	0.000175726	3.75516	984	48	12	26944	THBS1,FN1,LCN2,S100A11,IL1B,PTGS2,ARHGDIB,LGALS3,ADORA2B,EMILIN2,ANXA1,SOD2
7.97136e-232	0.694547	0.984	0.69	1.57873e-227	Anxa2	1		GO:BP	positive regulation of locomotion	GO:0040017	FALSE	0.00019727	3.70494	624	48	10	26944	THBS1,FN1,LCN2,S100A11,IL1B,PTGS2,LGALS3,ADORA2B,ANXA1,SOD2
1.60689e-129	0.685595	0.888	0.628	3.18244e-125	Sod2	1		GO:BP	regulation of defense response	GO:0031347	FALSE	0.000226395	3.64513	811	48	11	26944	CLEC4E,IL1B,PTGS2,CD14,MMP8,IER3,S100A8,ADORA2B,EMILIN2,ANXA1,ALOX5AP
1.39513e-277	0.680614	0.985	0.689	2.76305e-273	Dbi	1		GO:BP	regulation of programmed cell death	GO:0043067	FALSE	0.000240433	3.61901	1707	48	15	26944	THBS1,PLAC8,FN1,LCN2,IL1B,PTGS2,SLC7A11,IER3,S100A8,PRDX5,TSPO,LGALS3,EMILIN2,ANXA1,SOD2
6.99719e-242	0.675229	0.913	0.423	1.38579e-237	Plaur	1		GO:BP	regulation of cytokine production	GO:0001817	FALSE	0.000265489	3.57595	824	48	11	26944	CHIL3,THBS1,FN1,CLEC4E,IL1B,PTGS2,CD14,MMP8,TSPO,ADORA2B,ANXA1
0	0.666799	0.999	0.816	0	Sem1	1		GO:BP	cytokine production	GO:0001816	FALSE	0.000285475	3.54443	830	48	11	26944	CHIL3,THBS1,FN1,CLEC4E,IL1B,PTGS2,CD14,MMP8,TSPO,ADORA2B,ANXA1
2.06104e-242	0.662991	0.986	0.752	4.08188e-238	Pkm	1		GO:BP	regulation of cell motility	GO:2000145	FALSE	0.000336057	3.47359	1045	48	12	26944	THBS1,FN1,LCN2,S100A11,IL1B,PTGS2,ARHGDIB,LGALS3,ADORA2B,EMILIN2,ANXA1,SOD2
3.83571e-260	0.660688	0.655	0.146	7.59663e-256	Sirpb1c	1		GO:BP	cell motility	GO:0048870	FALSE	0.000357366	3.44689	1760	48	15	26944	THBS1,FN1,LCN2,S100A11,IL1B,PTGS2,S100A8,TSPO,ARHGDIB,LGALS3,LRG1,ADORA2B,EMILIN2,ANXA1,SOD2
1.59592e-262	0.654477	0.69	0.167	3.16072e-258	Hopx	1		GO:BP	positive regulation of defense response	GO:0031349	FALSE	0.00041485	3.38211	511	48	9	26944	CLEC4E,IL1B,PTGS2,CD14,MMP8,S100A8,ADORA2B,EMILIN2,ALOX5AP
3.50885e-210	0.651474	0.893	0.467	6.94927e-206	Prdx6	1		GO:BP	regulation of small molecule metabolic process	GO:0062012	TRUE	0.000441933	3.35464	370	48	8	26944	IL1B,PTGS2,SLC7A11,IER3,TSPO,ADORA2B,ANXA1,DBI
2.30332e-217	0.649566	0.999	0.906	4.56173e-213	Srgn	1		GO:BP	cellular response to oxidative stress	GO:0034599	FALSE	0.000454936	3.34205	249	48	7	26944	GSR,MGST1,LCN2,SLC7A11,PRDX5,ANXA1,SOD2
1.13227e-208	0.649563	0.815	0.333	2.24246e-204	Slc16a3	1		GO:BP	regulation of cell population proliferation	GO:0042127	TRUE	0.000474147	3.32409	1799	48	15	26944	THBS1,PLAC8,FN1,S100A11,IL1B,PTGS2,SLC7A11,TSPO,LGALS3,LRG1,ADORA2B,EMILIN2,ANXA1,ANXA2,SOD2
3.06257e-257	0.649115	0.725	0.19	6.06541e-253	Ltb4r1	1		GO:BP	positive regulation of cytokine production	GO:0001819	FALSE	0.000504038	3.29754	523	48	9	26944	CHIL3,THBS1,CLEC4E,IL1B,PTGS2,CD14,MMP8,ADORA2B,ANXA1
1.44035e-244	0.647186	0.992	0.778	2.8526e-240	Sec61g	1		GO:BP	wound healing	GO:0042060	FALSE	0.000509393	3.29295	377	48	8	26944	THBS1,FN1,F10,SLC7A11,LRG1,EMILIN2,ANXA1,ANXA2
9.12512e-240	0.643311	1	0.836	1.80723e-235	Cd52	1		GO:BP	response to chemical	GO:0042221	FALSE	0.000509552	3.29281	5561	48	26	26944	SLPI,HP,LY6C2,THBS1,FN1,GSR,MGST1,LCN2,IL1B,S100A4,IFITM6,PTGS2,CD14,SLC7A11,MMP8,S100A8,PRDX5,WFDC21,SEC61B,TSPO,LGALS3,ADORA2B,ESD,ANXA1,ALOX5AP,SOD2
1.96099e-208	0.638301	0.373	0.034	3.88374e-204	Dmkn	1		GO:BP	positive regulation of inflammatory response	GO:0050729	FALSE	0.000513221	3.2897	154	48	6	26944	IL1B,PTGS2,MMP8,S100A8,ADORA2B,ALOX5AP
1.57864e-216	0.634024	0.898	0.414	3.1265e-212	Ccr2	1		GO:BP	regulation of locomotion	GO:0040012	FALSE	0.000522644	3.28179	1089	48	12	26944	THBS1,FN1,LCN2,S100A11,IL1B,PTGS2,ARHGDIB,LGALS3,ADORA2B,EMILIN2,ANXA1,SOD2
4.56544e-232	0.630671	0.995	0.751	9.04185e-228	Ms4a6c	1		GO:BP	regulation of inflammatory response	GO:0050727	FALSE	0.000551768	3.25824	381	48	8	26944	IL1B,PTGS2,MMP8,IER3,S100A8,ADORA2B,ANXA1,ALOX5AP
2.34301e-235	0.629894	0.997	0.87	4.64034e-231	Gapdh	1		GO:BP	positive regulation of prostaglandin biosynthetic process	GO:0031394	FALSE	0.000713478	3.14662	9	48	3	26944	IL1B,PTGS2,ANXA1
3.14917e-214	0.615112	0.967	0.649	6.23693e-210	Mrpl33	1		GO:BP	cell population proliferation	GO:0008283	FALSE	0.000883457	3.05381	2168	48	16	26944	THBS1,PLAC8,FN1,S100A11,IL1B,PTGS2,SLC7A11,TSPO,LGALS3,LRG1,ADORA2B,EMILIN2,ANXA1,ANXA2,SOD2,DBI
1.61413e-245	0.61433	0.998	0.82	3.19679e-241	Coro1a	1		GO:BP	angiogenesis	GO:0001525	TRUE	0.000905553	3.04309	561	48	9	26944	THBS1,FN1,IL1B,PTGS2,TGFBI,LRG1,EMILIN2,ANXA1,ANXA2
1.11469e-236	0.613592	0.988	0.694	2.20764e-232	Tpd52	1		GO:BP	response to lipid	GO:0033993	FALSE	0.000977066	3.01008	1155	48	12	26944	SLPI,THBS1,MGST1,IL1B,PTGS2,CD14,MMP8,S100A8,WFDC21,TSPO,ANXA1,SOD2
6.80171e-307	0.608826	1	0.915	1.34708e-302	H3f3a	1		GO:BP	reactive nitrogen species metabolic process	GO:2001057	TRUE	0.0010226	2.99029	92	48	5	26944	IL1B,PTGS2,PRDX5,TSPO,SOD2
6.35816e-190	0.606962	0.861	0.408	1.25923e-185	Pla2g7	1		GO:BP	response to oxidative stress	GO:0006979	FALSE	0.00109007	2.96254	417	48	8	26944	GSR,MGST1,LCN2,PTGS2,SLC7A11,PRDX5,ANXA1,SOD2
2.42966e-285	0.606636	0.724	0.167	4.81195e-281	Sell	1		GO:BP	positive regulation of unsaturated fatty acid biosynthetic process	GO:2001280	FALSE	0.00139797	2.8545	11	48	3	26944	IL1B,PTGS2,ANXA1
6.03812e-200	0.606635	0.955	0.637	1.19585e-195	Rnh1	1		GO:BP	positive regulation of transport	GO:0051050	FALSE	0.0014059	2.85205	975	48	11	26944	LCN2,IL1B,PTGS2,CD14,S100A8,TSPO,LGALS3,ADORA2B,ANXA1,ANXA2,DBI
3.62152e-129	0.595257	0.989	0.905	7.17242e-125	Nfkbia	1		GO:BP	vasculature development	GO:0001944	FALSE	0.00176602	2.75301	793	48	10	26944	THBS1,FN1,IL1B,PTGS2,TGFBI,LRG1,EMILIN2,ANXA1,ANXA2,SOD2
8.59687e-197	0.592716	0.963	0.639	1.70261e-192	Ptpn1	1		GO:BP	ameboidal-type cell migration	GO:0001667	FALSE	0.00180392	2.74378	446	48	8	26944	THBS1,FN1,LCN2,PTGS2,ARHGDIB,LRG1,ADORA2B,ANXA1
1.89446e-201	0.591348	1	0.918	3.75197e-197	Actg1	1		GO:BP	regulation of prostaglandin biosynthetic process	GO:0031392	FALSE	0.00186162	2.73011	12	48	3	26944	IL1B,PTGS2,ANXA1
4.4542e-204	0.589016	1	0.846	8.82154e-200	Ifitm2	1		GO:BP	positive regulation of lipid biosynthetic process	GO:0046889	FALSE	0.00206843	2.68436	106	48	5	26944	IL1B,PTGS2,ADORA2B,ANXA1,DBI
3.28217e-194	0.587413	0.999	0.858	6.50034e-190	Cebpb	1		GO:BP	regulation of signaling	GO:0023051	TRUE	0.00209115	2.67962	3616	48	20	26944	THBS1,FN1,F10,IL1B,S100A4,PTGS2,CD14,SLC7A11,MMP8,IER3,S100A8,TSPO,ARHGDIB,LGALS3,LRG1,ADORA2B,ANXA1,ANXA2,SOD2,DBI
1.78941e-231	0.586458	0.999	0.825	3.54392e-227	Fxyd5	1		GO:BP	positive regulation of apoptotic process	GO:0043065	FALSE	0.00212902	2.67182	622	48	9	26944	THBS1,LCN2,IL1B,PTGS2,S100A8,TSPO,EMILIN2,ANXA1,SOD2
5.55836e-185	0.586408	0.924	0.553	1.10083e-180	Aprt	1		GO:BP	regulation of transport	GO:0051049	FALSE	0.00214243	2.66909	1749	48	14	26944	THBS1,LCN2,IL1B,PTGS2,CD14,SLC7A11,IER3,S100A8,TSPO,LGALS3,ADORA2B,ANXA1,ANXA2,DBI
1.11293e-179	0.586201	0.903	0.534	2.20416e-175	Card19	1		GO:BP	regulation of response to stimulus	GO:0048583	FALSE	0.00219897	2.65778	3987	48	21	26944	THBS1,FN1,F10,CLEC4E,IL1B,S100A4,PTGS2,CD14,SLC7A11,MMP8,IER3,S100A8,ARHGDIB,LGALS3,LRG1,ADORA2B,EMILIN2,ANXA1,ALOX5AP,ANXA2,SOD2
2.42224e-200	0.5854	1	0.913	4.79724e-196	Ifitm3	1		GO:BP	apoptotic process	GO:0006915	FALSE	0.0024951	2.60291	2050	48	15	26944	THBS1,PLAC8,FN1,LCN2,IL1B,PTGS2,SLC7A11,IER3,S100A8,PRDX5,TSPO,LGALS3,EMILIN2,ANXA1,SOD2
2.96827e-226	0.583883	0.8	0.29	5.87866e-222	C3	1		GO:BP	positive regulation of endothelial cell migration	GO:0010595	FALSE	0.00259858	2.58526	111	48	5	26944	THBS1,LCN2,PTGS2,ADORA2B,ANXA1
6.12644e-167	0.582952	0.872	0.471	1.21334e-162	Cdk2ap2	1		GO:BP	positive regulation of programmed cell death	GO:0043068	FALSE	0.0027619	2.55879	642	48	9	26944	THBS1,LCN2,IL1B,PTGS2,S100A8,TSPO,EMILIN2,ANXA1,SOD2
5.14115e-245	0.580489	0.964	0.483	1.0182e-240	Cytip	1		GO:BP	acute-phase response	GO:0006953	FALSE	0.00285568	2.54429	49	48	4	26944	HP,FN1,IL1B,PTGS2
1.56701e-241	0.579626	0.52	0.076	3.10346e-237	Tarm1	1		GO:BP	positive regulation of gene expression	GO:0010628	FALSE	0.00299459	2.52366	1285	48	12	26944	CHIL3,THBS1,FN1,LCN2,CLEC4E,IL1B,PTGS2,CD14,MMP8,ADORA2B,ANXA1,ANXA2
3.36701e-186	0.578591	0.989	0.756	6.66837e-182	Ifi30	1		GO:BP	regulation of unsaturated fatty acid biosynthetic process	GO:2001279	FALSE	0.00307243	2.51252	14	48	3	26944	IL1B,PTGS2,ANXA1
9.02073e-273	0.576466	0.477	0.043	1.78656e-268	Prtn3	1		GO:BP	response to inorganic substance	GO:0010035	FALSE	0.00309599	2.5092	651	48	9	26944	THBS1,FN1,LCN2,PTGS2,CD14,TSPO,ANXA1,ALOX5AP,SOD2
2.55173e-180	0.573304	0.905	0.557	5.0537e-176	Sec11c	1		GO:BP	icosanoid biosynthetic process	GO:0046456	FALSE	0.00309995	2.50865	50	48	4	26944	IL1B,PTGS2,ANXA1,ALOX5AP
4.23243e-181	0.567339	0.55	0.143	8.38232e-177	Uck2	1		GO:BP	blood vessel morphogenesis	GO:0048514	FALSE	0.00333764	2.47656	657	48	9	26944	THBS1,FN1,IL1B,PTGS2,TGFBI,LRG1,EMILIN2,ANXA1,ANXA2
2.59823e-167	0.566803	0.797	0.354	5.14579e-163	Clec4d	1		GO:BP	negative regulation of programmed cell death	GO:0043069	FALSE	0.00344422	2.46291	1069	48	11	26944	THBS1,PLAC8,FN1,LCN2,IL1B,PTGS2,SLC7A11,IER3,PRDX5,LGALS3,SOD2
6.94252e-40	0.566424	0.434	0.236	1.37497e-35	Cxcl3	1		GO:BP	regulation of lipid biosynthetic process	GO:0046890	FALSE	0.00380069	2.42014	217	48	6	26944	IL1B,PTGS2,TSPO,ADORA2B,ANXA1,DBI
3.96242e-242	0.562999	0.792	0.26	7.84758e-238	Itgb7	1		GO:BP	programmed cell death	GO:0012501	FALSE	0.00390915	2.40792	2125	48	15	26944	THBS1,PLAC8,FN1,LCN2,IL1B,PTGS2,SLC7A11,IER3,S100A8,PRDX5,TSPO,LGALS3,EMILIN2,ANXA1,SOD2
8.01253e-102	0.561363	0.464	0.156	1.58688e-97	Rgcc	1		GO:BP	cell death	GO:0008219	FALSE	0.00390915	2.40792	2125	48	15	26944	THBS1,PLAC8,FN1,LCN2,IL1B,PTGS2,SLC7A11,IER3,S100A8,PRDX5,TSPO,LGALS3,EMILIN2,ANXA1,SOD2
2.17097e-245	0.561312	1	0.907	4.29961e-241	Tyrobp	1		GO:BP	response to organic substance	GO:0010033	FALSE	0.00442278	2.3543	3435	48	19	26944	SLPI,LY6C2,THBS1,FN1,MGST1,IL1B,IFITM6,PTGS2,CD14,SLC7A11,MMP8,S100A8,WFDC21,SEC61B,TSPO,ADORA2B,ESD,ANXA1,SOD2
3.13519e-169	0.558666	0.827	0.393	6.20923e-165	Ccr1	1		GO:BP	immune system process	GO:0002376	TRUE	0.00582259	2.23488	2819	48	17	26944	SLPI,HP,THBS1,FN1,LCN2,MSRB1,CLEC4E,IL1B,IFITM6,CD14,SLC7A11,MMP8,S100A8,WFDC21,LGALS3,ADORA2B,ANXA1
4.77071e-189	0.557669	0.959	0.67	9.44839e-185	Ndufa4	1		GO:BP	glutathione metabolic process	GO:0006749	TRUE	0.00605463	2.21791	59	48	4	26944	GSR,MGST1,SLC7A11,SOD2
5.88425e-190	0.547513	0.928	0.503	1.16538e-185	Gda	1		GO:BP	acute inflammatory response	GO:0002526	FALSE	0.00609881	2.21475	132	48	5	26944	HP,FN1,IL1B,PTGS2,ALOX5AP
2.09034e-228	0.54223	0.999	0.863	4.13991e-224	Cyba	1		GO:BP	regulation of multicellular organismal process	GO:0051239	FALSE	0.00617605	2.20929	3165	48	18	26944	CHIL3,THBS1,PLAC8,FN1,LCN2,CLEC4E,IL1B,PTGS2,CD14,MMP8,TSPO,ARHGDIB,LGALS3,LRG1,ADORA2B,EMILIN2,ANXA1,ANXA2
5.7623e-175	0.541956	0.993	0.774	1.14122e-170	Txn1	1		GO:BP	tube morphogenesis	GO:0035239	FALSE	0.00712085	2.14747	927	48	10	26944	THBS1,FN1,LCN2,IL1B,PTGS2,TGFBI,LRG1,EMILIN2,ANXA1,ANXA2
3.30746e-171	0.537619	0.889	0.522	6.55041e-167	Lamtor4	1		GO:BP	reactive oxygen species metabolic process	GO:0072593	TRUE	0.00746664	2.12687	244	48	6	26944	THBS1,LCN2,IER3,PRDX5,TSPO,SOD2
8.65173e-107	0.535197	0.722	0.371	1.71347e-102	Osm	1		GO:BP	tube development	GO:0035295	FALSE	0.00895839	2.04777	1181	48	11	26944	THBS1,FN1,LCN2,IL1B,PTGS2,SLC7A11,TGFBI,LRG1,EMILIN2,ANXA1,ANXA2
1.4739e-113	0.534789	0.399	0.1	2.91905e-109	Il6	1		GO:BP	regulation of cell communication	GO:0010646	TRUE	0.0095479	2.02009	3616	48	19	26944	THBS1,FN1,F10,IL1B,S100A4,PTGS2,CD14,SLC7A11,MMP8,IER3,S100A8,TSPO,ARHGDIB,LGALS3,LRG1,ADORA2B,ANXA1,SOD2,DBI
6.92157e-177	0.528908	0.906	0.527	1.37082e-172	Eno1	1		GO:BP	response to manganese ion	GO:0010042	FALSE	0.0095504	2.01998	20	48	3	26944	PTGS2,TSPO,SOD2
2.26098e-242	0.528443	0.562	0.095	4.47787e-238	Sgms2	1		GO:BP	response to metal ion	GO:0010038	FALSE	0.00976517	2.01032	395	48	7	26944	THBS1,FN1,PTGS2,CD14,TSPO,ALOX5AP,SOD2
1.06157e-176	0.521305	0.695	0.272	2.10243e-172	Ethe1	1		GO:BP	blood vessel development	GO:0001568	FALSE	0.011	1.95861	761	48	9	26944	THBS1,FN1,IL1B,PTGS2,TGFBI,LRG1,EMILIN2,ANXA1,ANXA2
2.65436e-154	0.515736	0.782	0.378	5.25696e-150	Bin2	1		GO:BP	regulation of lipid transport	GO:0032368	FALSE	0.0113886	1.94353	150	48	5	26944	THBS1,IL1B,TSPO,ANXA2,DBI
3.01516e-164	0.515703	0.953	0.667	5.97153e-160	H2afj	1		GO:BP	regulation of nitric oxide biosynthetic process	GO:0045428	FALSE	0.0127249	1.89534	71	48	4	26944	IL1B,PTGS2,TSPO,SOD2
2.28106e-166	0.511175	0.988	0.731	4.51765e-162	S100a10	1		GO:BP	positive regulation of lipid metabolic process	GO:0045834	FALSE	0.0133579	1.87426	155	48	5	26944	IL1B,PTGS2,ADORA2B,ANXA1,DBI
1.5473e-144	0.510529	0.977	0.751	3.06444e-140	Rbm3	1		GO:BP	regulation of apoptotic signaling pathway	GO:2001233	FALSE	0.0138962	1.8571	417	48	7	26944	THBS1,IL1B,PTGS2,IER3,S100A8,LGALS3,SOD2
2.05727e-172	0.510295	0.974	0.712	4.07443e-168	Gmfg	1		GO:BP	positive regulation of response to stimulus	GO:0048584	FALSE	0.0141183	1.85022	2359	48	15	26944	THBS1,FN1,F10,CLEC4E,IL1B,S100A4,PTGS2,CD14,MMP8,S100A8,LRG1,ADORA2B,EMILIN2,ANXA1,ALOX5AP
4.58981e-171	0.508682	0.907	0.523	9.09012e-167	Ncf4	1		GO:BP	positive regulation of epithelial cell migration	GO:0010634	FALSE	0.0142163	1.84721	157	48	5	26944	THBS1,LCN2,PTGS2,ADORA2B,ANXA1
1.44464e-170	0.504374	0.977	0.746	2.8611e-166	Ppib	1		GO:BP	cellular response to oxygen-containing compound	GO:1901701	FALSE	0.0143702	1.84254	1497	48	12	26944	LY6C2,MGST1,LCN2,IL1B,PTGS2,CD14,MMP8,PRDX5,TSPO,ESD,ANXA1,SOD2
5.42802e-196	0.503662	0.993	0.777	1.07502e-191	Atp5h	1		GO:BP	positive regulation of biological process	GO:0048518	FALSE	0.0152527	1.81665	6589	48	26	26944	CHIL3,THBS1,PLAC8,FN1,LCN2,S100A11,F10,CLEC4E,IL1B,S100A4,PTGS2,CD14,MMP8,IER3,S100A8,PRDX5,TSPO,LGALS3,LRG1,ADORA2B,EMILIN2,ANXA1,ALOX5AP,ANXA2,SOD2,DBI
8.22441e-173	0.502954	0.986	0.731	1.62884e-168	H2afz	1		GO:BP	regulation of reactive oxygen species metabolic process	GO:2000377	FALSE	0.0155843	1.80731	160	48	5	26944	THBS1,LCN2,IER3,TSPO,SOD2
8.55035e-116	0.502826	0.686	0.316	1.6934e-111	Arl5c	1		GO:BP	regulation of nitric oxide metabolic process	GO:0080164	FALSE	0.0158351	1.80038	75	48	4	26944	IL1B,PTGS2,TSPO,SOD2
9.85092e-150	0.502424	0.797	0.416	1.95097e-145	Ciao2a	1		GO:BP	positive regulation of metabolic process	GO:0009893	FALSE	0.0160303	1.79506	3745	48	19	26944	CHIL3,THBS1,PLAC8,FN1,LCN2,CLEC4E,IL1B,PTGS2,CD14,MMP8,IER3,S100A8,PRDX5,TSPO,ADORA2B,ANXA1,ANXA2,SOD2,DBI
1.57776e-148	0.496892	0.902	0.556	3.12475e-144	Pgk1	1		GO:BP	organonitrogen compound metabolic process	GO:1901564	TRUE	0.0168	1.77469	5744	48	24	26944	CHIL3,SLPI,HP,THBS1,FN1,GSR,MGST1,F10,MSRB1,IL1B,PTGS2,SMPDL3A,SLC7A11,MMP8,IER3,S100A8,PRDX5,TALDO1,SEC61B,NAPSA,TSPO,ANXA2,SOD2,DBI
1.17338e-50	0.495682	0.217	0.059	2.32388e-46	Serpinb2	1		GO:BP	regulation of cellular ketone metabolic process	GO:0010565	FALSE	0.0186278	1.72984	166	48	5	26944	IL1B,PTGS2,SLC7A11,ANXA1,DBI
8.72562e-173	0.495348	0.965	0.676	1.72811e-168	Ppp1ca	1		GO:BP	negative regulation of apoptotic process	GO:0043066	FALSE	0.0193372	1.71361	1039	48	10	26944	THBS1,PLAC8,FN1,LCN2,IL1B,PTGS2,IER3,PRDX5,LGALS3,SOD2
4.67833e-146	0.491886	0.937	0.598	9.26544e-142	Ninj1	1		GO:BP	small molecule metabolic process	GO:0044281	FALSE	0.0213425	1.67075	1836	48	13	26944	IL1B,PTGS2,SMPDL3A,SLC7A11,IER3,PRDX5,TALDO1,TSPO,ADORA2B,ESD,ANXA1,ALOX5AP,DBI
2.97827e-194	0.489027	0.623	0.169	5.89845e-190	Gpr141	1		GO:BP	positive regulation of reactive oxygen species metabolic process	GO:2000379	FALSE	0.0215065	1.66743	81	48	4	26944	THBS1,LCN2,TSPO,SOD2
1.11123e-242	0.488103	0.727	0.203	2.20079e-238	Mefv	1		GO:BP	multicellular organismal process	GO:0032501	FALSE	0.0218047	1.66145	9132	48	31	26944	CHIL3,HP,THBS1,PLAC8,FN1,GSR,LCN2,F10,CLEC4E,IL1B,PTGS2,CD14,SLC7A11,MMP8,EMB,IER3,S100A8,PRDX5,TGFBI,NAPSA,TSPO,ARHGDIB,LGALS3,LRG1,ADORA2B,EMILIN2,ANXA1,ALOX5AP,ANXA2,SOD2,DBI
2.07716e-146	0.487558	0.868	0.535	4.11382e-142	Cope	1		GO:BP	apoptotic signaling pathway	GO:0097190	FALSE	0.0235904	1.62726	633	48	8	26944	THBS1,LCN2,IL1B,PTGS2,IER3,S100A8,LGALS3,SOD2
8.38242e-33	0.487414	0.974	0.933	1.66014e-28	Cxcl2	1		GO:BP	nitric oxide biosynthetic process	GO:0006809	FALSE	0.0236922	1.62539	83	48	4	26944	IL1B,PTGS2,TSPO,SOD2
3.04729e-155	0.48722	0.823	0.404	6.03517e-151	Nfil3	1		GO:BP	positive regulation of fatty acid biosynthetic process	GO:0045723	FALSE	0.0242905	1.61456	27	48	3	26944	IL1B,PTGS2,ANXA1
6.12371e-157	0.486721	0.963	0.684	1.2128e-152	Gpx4	1		GO:BP	chemotaxis	GO:0006935	FALSE	0.0244218	1.61222	455	48	7	26944	THBS1,FN1,IL1B,S100A4,S100A8,LGALS3,ANXA1
2.20135e-168	0.482376	0.945	0.591	4.35977e-164	Pirb	1		GO:BP	regulation of localization	GO:0032879	FALSE	0.0250089	1.6019	2161	48	14	26944	THBS1,LCN2,IL1B,PTGS2,CD14,SLC7A11,IER3,S100A8,TSPO,LGALS3,ADORA2B,ANXA1,ANXA2,DBI
9.30024e-143	0.481466	0.912	0.574	1.84191e-138	Pgam1	1		GO:BP	taxis	GO:0042330	FALSE	0.025121	1.59996	457	48	7	26944	THBS1,FN1,IL1B,S100A4,S100A8,LGALS3,ANXA1
1.46139e-164	0.477902	0.989	0.759	2.89428e-160	Psma7	1		GO:BP	regulation of endothelial cell migration	GO:0010594	FALSE	0.0253976	1.59521	177	48	5	26944	THBS1,LCN2,PTGS2,ADORA2B,ANXA1
4.60636e-151	0.477004	0.889	0.537	9.12289e-147	Prelid1	1		GO:BP	lipid transport	GO:0006869	FALSE	0.0258368	1.58776	459	48	7	26944	THBS1,IL1B,PTGS2,TSPO,ANXA1,ANXA2,DBI
1.99857e-211	0.476465	0.712	0.22	3.95817e-207	Trem1	1		GO:BP	negative regulation of transport	GO:0051051	FALSE	0.0258368	1.58776	459	48	7	26944	THBS1,IL1B,PTGS2,TSPO,LGALS3,ANXA1,ANXA2
6.45286e-151	0.476428	0.975	0.705	1.27799e-146	Cd44	1		GO:BP	blood coagulation	GO:0007596	FALSE	0.0260969	1.58341	178	48	5	26944	THBS1,F10,SLC7A11,EMILIN2,ANXA2
4.90507e-203	0.476064	0.999	0.865	9.71448e-199	Serf2	1		GO:BP	organic anion transport	GO:0015711	TRUE	0.0277003	1.55752	464	48	7	26944	THBS1,MGST1,IL1B,PTGS2,SLC7A11,EMB,ANXA1
3.39983e-156	0.474629	0.894	0.53	6.73336e-152	Rab5if	1		GO:BP	positive regulation of biosynthetic process	GO:0009891	FALSE	0.0281783	1.55008	2827	48	16	26944	CHIL3,THBS1,PLAC8,FN1,LCN2,CLEC4E,IL1B,PTGS2,CD14,MMP8,PRDX5,ADORA2B,ANXA1,ANXA2,SOD2,DBI
6.77306e-155	0.472158	0.976	0.701	1.3414e-150	Samhd1	1		GO:BP	coagulation	GO:0050817	FALSE	0.0282853	1.54844	181	48	5	26944	THBS1,F10,SLC7A11,EMILIN2,ANXA2
4.27398e-127	0.472026	0.55	0.199	8.46462e-123	Alas1	1		GO:BP	hemostasis	GO:0007599	FALSE	0.0290457	1.53692	182	48	5	26944	THBS1,F10,SLC7A11,EMILIN2,ANXA2
7.49411e-144	0.471164	0.995	0.837	1.48421e-139	Btg1	1		GO:BP	positive regulation of vascular endothelial growth factor production	GO:0010575	FALSE	0.0302685	1.51901	29	48	3	26944	IL1B,PTGS2,ADORA2B
8.26647e-160	0.471078	0.499	0.122	1.63717e-155	Gm5150	1		GO:BP	positive regulation of cell population proliferation	GO:0008284	FALSE	0.0309183	1.50978	1097	48	10	26944	THBS1,PLAC8,FN1,IL1B,PTGS2,TSPO,LRG1,ADORA2B,ANXA1,ANXA2
4.46199e-164	0.470769	0.522	0.131	8.83698e-160	Igfbp6	1		GO:BP	epithelial cell migration	GO:0010631	FALSE	0.0324505	1.48878	316	48	6	26944	THBS1,LCN2,PTGS2,LRG1,ADORA2B,ANXA1
1.74705e-166	0.469992	0.945	0.589	3.46004e-162	Ncf2	1		GO:BP	nitric oxide metabolic process	GO:0046209	FALSE	0.0326443	1.48619	90	48	4	26944	IL1B,PTGS2,TSPO,SOD2
3.69321e-151	0.469825	0.897	0.561	7.3144e-147	Srp9	1		GO:BP	prostanoid biosynthetic process	GO:0046457	FALSE	0.0335896	1.47379	30	48	3	26944	IL1B,PTGS2,ANXA1
5.07381e-138	0.469179	0.82	0.443	1.00487e-133	Hif1a	1		GO:BP	prostaglandin biosynthetic process	GO:0001516	FALSE	0.0335896	1.47379	30	48	3	26944	IL1B,PTGS2,ANXA1
3.35646e-158	0.468532	0.919	0.578	6.64748e-154	Fis1	1		GO:BP	regulation of lipid localization	GO:1905952	FALSE	0.0339488	1.46918	188	48	5	26944	THBS1,IL1B,TSPO,ANXA2,DBI
4.53418e-83	0.464973	0.815	0.562	8.97994e-79	Saa3	1		GO:BP	epithelium migration	GO:0090132	FALSE	0.0342212	1.46571	319	48	6	26944	THBS1,LCN2,PTGS2,LRG1,ADORA2B,ANXA1
6.81393e-155	0.463249	0.937	0.608	1.3495e-150	Tmem14c	1		GO:BP	tissue migration	GO:0090130	FALSE	0.0379965	1.42026	325	48	6	26944	THBS1,LCN2,PTGS2,LRG1,ADORA2B,ANXA1
1.78018e-172	0.461837	0.998	0.812	3.52564e-168	Nme2	1		GO:BP	monocarboxylic acid transport	GO:0015718	TRUE	0.0424857	1.37176	197	48	5	26944	THBS1,IL1B,PTGS2,EMB,ANXA1
3.50349e-121	0.46168	0.88	0.576	6.93866e-117	Krtcap2	1		GO:BP	multicellular organismal-level homeostasis	GO:0048871	FALSE	0.0462844	1.33457	912	48	9	26944	PLAC8,LCN2,IL1B,PTGS2,SLC7A11,PRDX5,NAPSA,ANXA1,SOD2
2.5525e-149	0.458229	0.822	0.417	5.05522e-145	Igsf6	1		GO:BP	defense response to symbiont	GO:0140546	FALSE	0.0463109	1.33432	1150	48	10	26944	SLPI,LCN2,MSRB1,CLEC4E,IL1B,IFITM6,CD14,S100A8,WFDC21,ANXA1
4.22814e-145	0.458196	0.995	0.83	8.37384e-141	Slfn2	1		GO:BP	response to xenobiotic stimulus	GO:0009410	FALSE	0.0464183	1.33331	503	48	7	26944	THBS1,MGST1,LCN2,IL1B,PTGS2,TSPO,SOD2
7.72127e-125	0.453679	0.928	0.63	1.5292e-120	Pycard	1		GO:BP	cell activation	GO:0001775	FALSE	0.049856	1.30228	1160	48	10	26944	THBS1,FN1,CLEC4E,IL1B,SLC7A11,MMP8,LGALS3,ADORA2B,EMILIN2,ANXA1
3.01085e-149	0.45003	0.327	0.041	5.96298e-145	Nrg1	1		GO:CC	extracellular space	GO:0005615	TRUE	2.09939e-11	10.6779	1836	48	22	26995	CHIL3,SLPI,HP,THBS1,FN1,LCN2,LYZ2,S100A11,F10,IL1B,S100A4,SMPDL3A,CD14,MMP8,S100A8,WFDC21,TGFBI,NAPSA,LRG1,ANXA1,ANXA2,DBI
1.07812e-192	0.449498	0.984	0.612	2.13521e-188	Lsp1	1		GO:CC	extracellular region	GO:0005576	FALSE	1.88312e-10	9.72512	2554	48	24	26995	CHIL3,SLPI,HP,THBS1,VCAN,FN1,LCN2,LYZ2,S100A11,F10,IL1B,S100A4,SMPDL3A,CD14,MMP8,S100A8,WFDC21,TGFBI,NAPSA,LRG1,EMILIN2,ANXA1,ANXA2,DBI
1.6825e-158	0.4476	0.998	0.906	3.3322e-154	Rplp0	1		GO:CC	extracellular matrix	GO:0031012	TRUE	3.46808e-06	5.45991	499	48	10	26995	THBS1,VCAN,FN1,S100A11,S100A6,MMP8,TGFBI,EMILIN2,ANXA1,ANXA2
1.28975e-117	0.445736	0.875	0.575	2.55435e-113	P4hb	1		GO:CC	external encapsulating structure	GO:0030312	FALSE	3.60159e-06	5.44351	501	48	10	26995	THBS1,VCAN,FN1,S100A11,S100A6,MMP8,TGFBI,EMILIN2,ANXA1,ANXA2
2.91471e-150	0.443555	0.599	0.197	5.77258e-146	Ms4a8a	1		GO:CC	collagen-containing extracellular matrix	GO:0062023	FALSE	0.000927152	3.03285	371	48	7	26995	FN1,S100A11,S100A6,TGFBI,EMILIN2,ANXA1,ANXA2
3.06823e-167	0.443537	0.999	0.833	6.07663e-163	Rpl36al	1		GO:CC	fibrinogen complex	GO:0005577	FALSE	0.0108009	1.96654	6	48	2	26995	THBS1,FN1
1.01087e-140	0.443364	0.973	0.721	2.00202e-136	Aldoa	1		GO:CC	rough endoplasmic reticulum lumen	GO:0048237	TRUE	0.0151041	1.8209	7	48	2	26995	CHIL3,LYZ2
5.3655e-142	0.443003	0.967	0.708	1.06264e-137	Pitpna	1		GO:CC	cell surface	GO:0009986	TRUE	0.0178714	1.74784	1037	48	9	26995	LY6C2,THBS1,GSR,CLEC4E,CD14,SLC7A11,ADORA2B,ANXA1,ANXA2
8.34675e-148	0.441639	0.954	0.644	1.65307e-143	Atp5c1	1		GO:CC	vesicle	GO:0031982	TRUE	0.0229245	1.6397	2228	48	13	26995	CHIL3,THBS1,FN1,LCN2,LYZ2,CLEC4E,IL1B,PRDX5,NAPSA,ESD,ANXA1,ANXA2,DBI
3.17737e-166	0.440433	0.999	0.918	6.29278e-162	Rps9	1		GO:CC	rough endoplasmic reticulum	GO:0005791	FALSE	0.0433077	1.36344	62	48	3	26995	CHIL3,LYZ2,SEC61B
3.90552e-136	0.438636	0.946	0.62	7.73488e-132	Ms4a6b	1		GO:CC	cytoplasmic vesicle	GO:0031410	TRUE	0.049779	1.30295	2077	48	12	26995	CHIL3,THBS1,LCN2,LYZ2,CLEC4E,IL1B,PRDX5,NAPSA,ESD,ANXA1,ANXA2,DBI
2.2879e-136	0.437546	0.97	0.7	4.53119e-132	Cox7b	1		KEGG	IL-17 signaling pathway	KEGG:04657	FALSE	0.00763216	2.11735	93	26	4	9330	LCN2,IL1B,PTGS2,S100A8
1.47623e-147	0.437438	1	0.836	2.92367e-143	Ly6e	1
9.29332e-147	0.437209	0.897	0.522	1.84054e-142	Snx18	1
8.19389e-177	0.436528	0.998	0.853	1.6228e-172	Arpc1b	1
8.87706e-157	0.435356	0.992	0.776	1.7581e-152	Cox6c	1
1.856e-101	0.433854	0.776	0.487	3.67581e-97	Ssr2	1
1.71041e-122	0.432387	0.829	0.499	3.38748e-118	Ndufb2	1
1.7137e-131	0.427163	0.955	0.689	3.39397e-127	Atp5f1	1
2.0993e-128	0.426938	0.891	0.539	4.15767e-124	Samsn1	1
9.06787e-173	0.426076	0.999	0.831	1.79589e-168	Cox4i1	1
9.16434e-120	0.424524	0.405	0.098	1.815e-115	Arg2	1
5.983e-125	0.421833	0.788	0.434	1.18493e-120	Mpc1	1
2.49752e-115	0.419267	0.882	0.575	4.94634e-111	Tmem258	1
1.34131e-139	0.419032	0.723	0.325	2.65647e-135	Cib1	1
6.55452e-154	0.417876	0.994	0.78	1.29812e-149	Cox6b1	1
5.00038e-153	0.417671	0.992	0.768	9.90325e-149	Sub1	1
1.74376e-132	0.415568	0.997	0.85	3.45351e-128	Pim1	1
1.18319e-139	0.41391	0.986	0.767	2.34331e-135	Cox5b	1
3.30191e-137	0.413734	0.962	0.699	6.53944e-133	Arf5	1
5.07138e-121	0.413714	0.776	0.427	1.00439e-116	Sys1	1
5.40033e-127	0.411927	0.899	0.571	1.06954e-122	Psmb5	1
5.44172e-149	0.411578	0.993	0.785	1.07773e-144	Atp5l	1
1.09888e-165	0.41145	0.725	0.281	2.17634e-161	Fgr	1
2.91126e-123	0.408742	0.953	0.706	5.76575e-119	Atp5j	1
1.31906e-140	0.407511	0.986	0.723	2.6124e-136	Ndufb1-ps	1
5.01685e-114	0.407352	0.626	0.262	9.93588e-110	Slfn1	1
6.04141e-219	0.406406	0.471	0.065	1.1965e-214	Plcb1	1
5.8801e-143	0.404576	0.993	0.806	1.16455e-138	Oaz1	1
7.15122e-142	0.402493	0.985	0.742	1.4163e-137	Uqcrh	1
6.09784e-101	0.40231	0.781	0.469	1.20768e-96	Ostc	1
1.91555e-125	0.401423	0.954	0.672	3.79375e-121	Cox6a1	1
2.93666e-109	0.399698	0.775	0.442	5.81605e-105	Ddost	1
9.92217e-133	0.396799	0.975	0.711	1.96509e-128	D8Ertd738e	1
1.25413e-127	0.394756	0.582	0.221	2.4838e-123	1110008P14Rik	1
1.12035e-140	0.392909	0.456	0.112	2.21885e-136	Morrbid	1
2.17902e-128	0.392715	0.741	0.354	4.31555e-124	AB124611	1
9.65213e-120	0.392588	0.927	0.631	1.91161e-115	Ndufb8	1
4.81491e-121	0.39231	0.688	0.323	9.53593e-117	Ggh	1
1.36103e-115	0.391979	0.927	0.643	2.69553e-111	Dad1	1
2.64584e-130	0.39114	0.964	0.692	5.2401e-126	Fam49b	1
3.70893e-121	0.389676	0.644	0.27	7.34554e-117	Adssl1	1
3.48641e-152	0.389622	0.622	0.21	6.90483e-148	Ldlr	1
1.52752e-107	0.389011	0.866	0.571	3.02526e-103	Scp2	1
1.02165e-118	0.388976	0.976	0.728	2.02339e-114	Cybb	1
2.06761e-129	0.388075	0.588	0.211	4.09489e-125	Klra2	1
4.20926e-103	0.386611	0.511	0.186	8.33645e-99	Cdc42ep2	1
1.62898e-122	0.386082	0.889	0.56	3.2262e-118	Ndufa1	1
8.50979e-138	0.384686	0.998	0.872	1.68536e-133	Rpl10	1
1.03676e-78	0.384599	0.887	0.621	2.0533e-74	Socs3	1
1.7149e-130	0.383879	0.603	0.225	3.39636e-126	Gyg	1
1.77059e-103	0.380471	0.869	0.573	3.50666e-99	Tmed2	1
7.61627e-116	0.379743	0.63	0.263	1.5084e-111	Cdkn2d	1
5.43653e-118	0.378337	0.967	0.712	1.0767e-113	Ssr4	1
8.76997e-132	0.378179	0.593	0.212	1.73689e-127	Glipr2	1
4.44152e-102	0.376472	0.694	0.356	8.79642e-98	Rnaseh2c	1
4.90221e-108	0.37534	0.88	0.568	9.70882e-104	Prr13	1
5.99302e-116	0.373922	0.887	0.557	1.18692e-111	Snx20	1
1.47707e-100	0.373832	0.877	0.574	2.92533e-96	Nme1	1
4.11943e-124	0.373765	0.762	0.38	8.15853e-120	Mcub	1
3.59579e-133	0.373631	0.95	0.63	7.12147e-129	Tkt	1
1.28236e-105	0.372173	0.85	0.535	2.53971e-101	Ndufb3	1
2.40068e-142	0.37129	0.544	0.164	4.75456e-138	Pygl	1
6.91117e-134	0.37098	0.997	0.811	1.36876e-129	Chchd2	1
8.79968e-112	0.369717	0.869	0.546	1.74278e-107	Ndufb5	1
1.47266e-110	0.367374	0.895	0.585	2.9166e-106	Ndufb11	1
1.56401e-88	0.365276	0.78	0.464	3.09752e-84	Txnrd1	1
1.62403e-94	0.364177	1	0.958	3.21639e-90	H3f3b	1
1.13259e-96	0.364128	0.885	0.593	2.24309e-92	Tgfb1	1
9.02552e-125	0.363695	0.993	0.81	1.7875e-120	Cox8a	1
2.53284e-154	0.363658	0.472	0.109	5.01628e-150	Trem3	1
1.72227e-105	0.362011	0.854	0.536	3.41095e-101	Tomm6	1
5.20385e-115	0.361539	0.623	0.259	1.03062e-110	Bcl3	1
1.03075e-110	0.359251	0.894	0.58	2.0414e-106	S100a13	1
2.59448e-98	0.358647	0.874	0.575	5.13837e-94	Tmem256	1
7.85723e-128	0.358099	0.992	0.784	1.55613e-123	Btf3	1
1.86494e-143	0.357975	0.584	0.191	3.69352e-139	Sorl1	1
4.97295e-93	0.357195	0.69	0.37	9.84893e-89	Tm2d2	1
5.21267e-119	0.356629	0.958	0.679	1.03237e-114	Atp5mpl	1
2.35929e-131	0.356303	0.998	0.828	4.67257e-127	Arpc3	1
6.67559e-111	0.355645	0.918	0.613	1.3221e-106	Prdx2	1
3.71367e-121	0.355165	0.683	0.302	7.35492e-117	Pira2	1
3.04246e-123	0.354881	0.983	0.735	6.02559e-119	Uqcrq	1
1.4279e-102	0.35428	0.863	0.548	2.82796e-98	Ndufb10	1
1.15185e-152	0.353363	0.765	0.338	2.28124e-148	Cyp4f18	1
1.72513e-122	0.353297	0.977	0.721	3.41662e-118	Ubl5	1
3.82339e-113	0.352886	0.62	0.259	7.57223e-109	Smox	1
1.58798e-119	0.352142	0.949	0.659	3.145e-115	Myl12b	1
6.37e-123	0.35183	0.998	0.864	1.26158e-118	Myl6	1
4.72945e-110	0.350996	0.906	0.596	9.36667e-106	Ndufa3	1
1.12581e-82	0.350812	0.938	0.712	2.22966e-78	Pdia3	1
2.38854e-123	0.346127	0.98	0.724	4.7305e-119	Ndufa13	1
8.1393e-113	0.344852	0.999	0.851	1.61199e-108	Crip1	1
7.3312e-99	0.341901	0.546	0.217	1.45194e-94	Tnfsf13	1
1.65808e-76	0.340786	0.652	0.354	3.28383e-72	Sdf2l1	1
1.1665e-104	0.340227	0.998	0.848	2.31025e-100	Vim	1
5.44457e-91	0.340056	0.743	0.434	1.0783e-86	Ufc1	1
8.66893e-78	0.339245	0.704	0.417	1.71688e-73	Dnajb11	1
1.16512e-138	0.339003	0.936	0.576	2.30753e-134	Capg	1
2.82751e-103	0.339002	0.956	0.706	5.59988e-99	Atp5d	1
2.60339e-86	0.337446	0.596	0.289	5.15601e-82	Flot1	1
4.57278e-93	0.336386	0.726	0.406	9.05639e-89	Snf8	1
2.73265e-104	0.335403	0.904	0.598	5.412e-100	Rhog	1
1.54834e-118	0.335299	0.969	0.7	3.06649e-114	Eif3k	1
5.96234e-179	0.334553	0.413	0.061	1.18084e-174	Pi16	1
3.0648e-96	0.333376	0.848	0.536	6.06983e-92	Tmem160	1
4.94275e-107	0.333306	0.931	0.647	9.78911e-103	Psma2	1
1.06577e-122	0.332588	1	0.921	2.11077e-118	Rps16	1
1.36056e-91	0.332216	0.755	0.436	2.69459e-87	Mrpl20	1
7.67603e-104	0.330716	0.979	0.773	1.52024e-99	Gnb2	1
9.77249e-97	0.330551	0.463	0.161	1.93544e-92	Fas	1
7.73724e-113	0.329947	0.773	0.406	1.53236e-108	Csf2rb	1
2.86081e-83	0.328482	0.712	0.404	5.66584e-79	Lrpap1	1
3.44183e-106	0.328473	0.55	0.212	6.81655e-102	St3gal4	1
3.01152e-90	0.327625	0.783	0.467	5.96432e-86	Higd1a	1
1.26776e-59	0.327376	0.789	0.542	2.5108e-55	Manf	1
1.12677e-95	0.32686	0.81	0.491	2.23157e-91	Mpc2	1
9.67291e-131	0.326211	0.997	0.771	1.91572e-126	Atox1	1
9.85207e-109	0.326054	0.937	0.644	1.9512e-104	Abracl	1
1.03337e-100	0.326003	0.956	0.69	2.04659e-96	Cdkn1a	1
1.24895e-117	0.323556	0.964	0.674	2.47355e-113	Tomm7	1
1.22962e-78	0.323115	0.82	0.526	2.43526e-74	Ifi211	1
8.78752e-94	0.322383	0.616	0.29	1.74037e-89	Acaa2	1
6.10678e-77	0.321961	0.448	0.183	1.20945e-72	Btg3	1
1.37838e-96	0.321907	0.78	0.445	2.72988e-92	Pgd	1
6.58743e-133	0.321773	0.844	0.454	1.30464e-128	Gng10	1
2.22783e-84	0.319956	0.786	0.484	4.41222e-80	Rpn2	1
5.01739e-95	0.319941	0.936	0.674	9.93693e-91	Psmb3	1
3.67081e-98	0.319238	0.924	0.642	7.27004e-94	Atp6v1e1	1
4.49152e-83	0.316973	0.786	0.485	8.89546e-79	Eif6	1
9.0318e-86	0.316462	0.743	0.431	1.78875e-81	Acaa1a	1
6.16525e-92	0.31611	0.552	0.233	1.22103e-87	Mxi1	1
1.22319e-109	0.315962	0.998	0.83	2.42252e-105	Atp5e	1
5.43643e-88	0.315939	0.809	0.508	1.07669e-83	Dctn3	1
1.7312e-99	0.315799	0.917	0.632	3.42864e-95	Psmd8	1
1.98506e-97	0.31561	0.83	0.507	3.93141e-93	Supt4a	1
6.62232e-98	0.314509	0.804	0.473	1.31155e-93	Uqcrfs1	1
1.77509e-94	0.313367	0.812	0.484	3.51557e-90	Cd300a	1
3.41639e-84	0.312756	0.799	0.502	6.76615e-80	Tmem167	1
6.29265e-107	0.310783	0.999	0.93	1.24626e-102	Rps27a	1
8.42206e-67	0.310406	0.865	0.618	1.66799e-62	Pdia6	1
2.41e-105	0.310192	0.975	0.73	4.773e-101	Cox7a2	1
2.69635e-72	0.308718	0.661	0.368	5.34013e-68	Gch1	1
3.7302e-92	0.307953	0.992	0.849	7.38767e-88	Atp6v0c	1
1.12836e-83	0.307597	0.382	0.124	2.23471e-79	Casp6	1
4.61558e-94	0.307426	0.88	0.579	9.14116e-90	Flna	1
7.56414e-99	0.307161	0.942	0.671	1.49808e-94	Psmb4	1
4.71321e-107	0.306776	0.999	0.908	9.33451e-103	Rpl8	1
1.75621e-82	0.306509	0.853	0.578	3.47818e-78	Vapa	1
8.14645e-100	0.305655	0.972	0.73	1.6134e-95	Slc25a5	1
3.05938e-84	0.304253	0.88	0.604	6.0591e-80	Ost4	1
2.39428e-97	0.304021	0.701	0.357	4.74187e-93	Ifitm1	1
1.39582e-91	0.303952	0.608	0.281	2.76442e-87	Smim3	1
1.21974e-73	0.303872	0.767	0.478	2.41569e-69	Nfkbib	1
4.90327e-102	0.302904	0.888	0.572	9.71094e-98	Lrrfip1	1
1.2019e-99	0.30285	0.969	0.738	2.38036e-95	Rac1	1
2.79954e-92	0.30277	0.846	0.541	5.54448e-88	Sf3b6	1
4.99414e-91	0.301944	0.958	0.72	9.8909e-87	Smdt1	1
7.7252e-67	0.301839	0.479	0.216	1.52998e-62	Ccdc71l	1
1.71087e-91	0.301787	0.483	0.18	3.38839e-87	Slc2a1	1
4.07902e-109	0.301622	0.573	0.225	8.0785e-105	Gpr35	1
1.69345e-89	0.301511	0.518	0.212	3.35388e-85	Sqor	1
3.353e-96	0.301427	0.234	0.032	6.64062e-92	Tnfaip6	1
8.54163e-96	0.30121	0.76	0.425	1.69167e-91	Ppp2r5a	1
9.38599e-98	0.300662	0.376	0.102	1.8589e-93	Pbx1	1
9.92153e-83	0.300206	0.749	0.44	1.96496e-78	Xbp1	1
1.78043e-100	0.299769	0.418	0.126	3.52614e-96	Gm14548	1
1.7614e-102	0.299766	0.378	0.099	3.48845e-98	Sirpb1b	1
6.27578e-105	0.299247	0.998	0.855	1.24292e-100	Sh3bgrl3	1
9.63232e-92	0.299075	0.895	0.606	1.90768e-87	Lamtor2	1
7.90839e-109	0.298601	0.594	0.242	1.56626e-104	Rnf149	1
2.63672e-88	0.298516	0.817	0.505	5.22202e-84	Sde2	1
9.69136e-119	0.298464	0.702	0.326	1.91937e-114	Cd93	1
1.06054e-89	0.296288	0.828	0.515	2.1004e-85	Aldh2	1
2.13829e-100	0.295662	0.95	0.68	4.23489e-96	Atp5g1	1
2.86603e-81	0.295407	0.879	0.606	5.67617e-77	Glud1	1
1.91865e-95	0.295125	0.961	0.717	3.79989e-91	Tma7	1
8.64349e-90	0.294246	0.562	0.246	1.71184e-85	Plod3	1
1.76704e-85	0.294178	0.742	0.425	3.49961e-81	Ube2a	1
1.04394e-102	0.293852	0.972	0.729	2.06753e-98	Pomp	1
5.52269e-99	0.293052	0.995	0.822	1.09377e-94	Gnai2	1
3.47468e-100	0.29219	0.964	0.713	6.88161e-96	Eif3f	1
3.92842e-84	0.291836	0.362	0.108	7.78023e-80	Gadd45a	1
3.66797e-104	0.291615	0.999	0.889	7.26442e-100	Rpl18	1
7.41425e-79	0.291325	0.746	0.445	1.46839e-74	Sra1	1
2.86049e-92	0.291218	0.766	0.436	5.6652e-88	Kdm7a	1
4.34867e-105	0.291052	0.819	0.471	8.61253e-101	Pde4b	1
2.14078e-108	0.290961	0.893	0.562	4.23982e-104	Ms4a6d	1
9.83505e-75	0.289019	0.726	0.428	1.94783e-70	Ifi209	1
6.33989e-107	0.288925	0.89	0.562	1.25561e-102	Zyx	1
3.62986e-63	0.288677	0.864	0.625	7.18893e-59	Spcs2	1
2.25527e-95	0.287361	0.954	0.699	4.46656e-91	Nedd8	1
7.01788e-101	0.28728	0.999	0.888	1.38989e-96	Rps3	1
3.18147e-65	0.286188	0.566	0.305	6.3009e-61	Hsd17b10	1
5.25678e-66	0.286143	0.655	0.377	1.04111e-61	Kmt5a	1
6.04883e-79	0.285327	0.602	0.298	1.19797e-74	Siva1	1
1.7294e-76	0.284549	0.759	0.461	3.42508e-72	Ndufs8	1
1.40348e-65	0.284351	0.527	0.257	2.7796e-61	Tnip1	1
1.65531e-84	0.283515	0.921	0.664	3.27835e-80	Ndufb7	1
7.38786e-89	0.282021	0.887	0.595	1.46317e-84	Psmb10	1
1.95458e-100	0.281646	0.981	0.748	3.87105e-96	Atp5j2	1
5.98559e-95	0.281471	0.389	0.112	1.18545e-90	AI839979	1
2.8006e-95	0.281293	0.996	0.845	5.54658e-91	Arpc2	1
1.3662e-112	0.280787	0.429	0.119	2.70577e-108	Tmem38b	1
2.98451e-99	0.28065	1	0.959	5.91083e-95	Fau	1
2.86507e-57	0.280526	0.525	0.273	5.67427e-53	Tes	1
1.67275e-91	0.280231	0.943	0.679	3.31287e-87	Mrpl52	1
1.55017e-83	0.2788	0.607	0.293	3.07012e-79	Rab32	1
3.53157e-33	0.27811	0.198	0.07	6.99427e-29	Inhba	1
9.37479e-91	0.277271	0.982	0.775	1.85668e-86	Elob	1
1.45941e-98	0.275954	1	0.972	2.89037e-94	Tpt1	1
3.71692e-66	0.275847	0.739	0.465	7.36135e-62	Mydgf	1
8.62048e-82	0.275787	0.97	0.758	1.70729e-77	Eif5a	1
1.27208e-94	0.275374	0.945	0.681	2.51935e-90	Eif3h	1
2.68562e-85	0.275351	0.913	0.641	5.31888e-81	Reep5	1
2.49334e-77	0.273905	0.782	0.487	4.93806e-73	Tomm22	1
6.28722e-92	0.27311	0.597	0.273	1.24518e-87	Pilra	1
1.82867e-104	0.271311	0.557	0.222	3.62168e-100	Rasgrp2	1
4.70617e-69	0.27009	0.82	0.548	9.32056e-65	Tiparp	1
5.16394e-97	0.269913	0.999	0.892	1.02272e-92	Rpl9	1
8.96568e-85	0.269898	0.856	0.559	1.77565e-80	Ndufa11	1
3.96929e-86	0.269159	0.999	0.893	7.86118e-82	Rps2	1
2.05229e-69	0.268729	0.797	0.523	4.06456e-65	Mrps14	1
9.15242e-93	0.268711	0.271	0.051	1.81264e-88	Rhov	1
2.12282e-99	0.268371	0.737	0.39	4.20425e-95	Nfkbie	1
1.11576e-76	0.267999	0.86	0.586	2.20976e-72	Ndufb9	1
2.36834e-69	0.267972	0.738	0.453	4.69051e-65	AI662270	1
2.61822e-99	0.267421	0.843	0.514	5.18539e-95	Clec4a3	1
5.95232e-92	0.265942	0.932	0.657	1.17886e-87	Atp5md	1
1.13476e-155	0.264796	0.881	0.473	2.24739e-151	F13a1	1
1.08983e-67	0.264569	0.519	0.252	2.15841e-63	Slc35b1	1
3.48531e-98	0.263448	0.879	0.562	6.90266e-94	Diaph1	1
6.69569e-71	0.262887	0.843	0.579	1.32608e-66	Rab2a	1
2.59135e-86	0.262787	0.944	0.692	5.13216e-82	Chmp2a	1
2.0707e-91	0.262756	0.947	0.689	4.10101e-87	Psmb1	1
1.50842e-78	0.262206	0.817	0.524	2.98742e-74	Cmpk1	1
7.24817e-59	0.261944	0.797	0.545	1.4355e-54	Fkbp2	1
1.56499e-75	0.261398	0.723	0.422	3.09947e-71	Dnajc15	1
1.21818e-91	0.261055	0.467	0.169	2.4126e-87	Slc2a6	1
1.45481e-86	0.260686	0.6	0.281	2.88125e-82	Cers6	1
6.93488e-67	0.259613	0.563	0.287	1.37345e-62	Vamp4	1
9.88709e-96	0.258649	0.933	0.652	1.95814e-91	Ube2l3	1
9.49611e-91	0.257539	0.986	0.781	1.88071e-86	Arpc5	1
3.67968e-78	0.256882	0.629	0.322	7.2876e-74	Ccnd3	1
7.05473e-76	0.256465	0.619	0.318	1.39719e-71	Nab1	1
8.37349e-75	0.25646	0.885	0.619	1.65837e-70	Pnp	1
4.81734e-92	0.256352	0.938	0.667	9.54075e-88	Ndufa7	1
7.29241e-83	0.256317	0.914	0.651	1.44426e-78	Map1lc3b	1
5.28316e-169	0.256246	0.857	0.417	1.04633e-164	Gngt2	1
4.75494e-69	0.256041	0.764	0.483	9.41716e-65	Ndufa8	1
5.38411e-87	0.255712	0.914	0.636	1.06632e-82	Cycs	1
4.27706e-77	0.255619	0.815	0.523	8.47073e-73	Mrps21	1
7.83085e-91	0.254402	0.999	0.88	1.5509e-86	Rps25	1
2.69194e-64	0.254336	0.593	0.321	5.33139e-60	Ap3s1	1
4.0811e-64	0.25406	0.674	0.396	8.08263e-60	Degs1	1
5.56746e-83	0.253027	0.999	0.885	1.10264e-78	Eif1	1
5.77235e-80	0.252886	0.599	0.295	1.14321e-75	Runx3	1
4.35772e-72	0.252813	0.858	0.591	8.63046e-68	Cops9	1
7.85702e-80	0.252813	0.594	0.288	1.55608e-75	Atp11b	1
1.09403e-76	0.252589	0.901	0.64	2.16673e-72	Atp5o	1
3.80727e-73	0.251715	0.792	0.504	7.5403e-69	Mrpl30	1
2.39433e-69	0.251676	0.882	0.631	4.74197e-65	Psmb2	1
5.01629e-72	0.25153	0.747	0.456	9.93476e-68	Ndufs4	1
9.12213e-72	0.25113	0.642	0.349	1.80664e-67	Dpm1	1
8.16576e-88	0.250781	0.995	0.838	1.61723e-83	Gpx1	1
2.22384e-69	0.250511	0.39	0.144	4.40431e-65	Atp1a3	1
0.172754	7.47257e-05	0.116	0.098	1	Tmem199	1
0.00314109	5.17406e-05	0.208	0.169	1	Ppie	1
0.600501	1.20663e-05	0.153	0.142	1	Apool	1

## Sheet: 2
p_val	avg_logFC	pct.1	pct.2	p_val_adj	gene	cluster		source	term_name	term_id	highlighted	adjusted_p_value	negative_log10_of_adjusted_p_value	term_size	query_size	intersection_size	effective_domain_size	intersections
4.46902e-261	2.30079	0.572	0.284	8.8509e-257	Gm26917	2		GO:MF	oxidoreduction-driven active transmembrane transporter activity	GO:0015453	TRUE	2.32125e-16	15.6343	33	38	9	25063	MT-ND2,MT-CO1,MT-ND1,MT-CO3,MT-CO2,MT-ND4,MT-CYTB,MT-ND5,MT-ND3
0	1.76947	1	1	0	Gm42418	2		GO:MF	electron transfer activity	GO:0009055	FALSE	3.13137e-14	13.5043	54	38	9	25063	MT-ND2,MT-CO1,MT-ND1,MT-CO3,MT-CO2,MT-ND4,MT-CYTB,MT-ND5,MT-ND3
0	1.56226	0.999	0.997	0	Malat1	2		GO:MF	primary active transmembrane transporter activity	GO:0015399	FALSE	4.14789e-12	11.3822	142	38	10	25063	MT-ND2,MT-CO1,MT-ND1,MT-CO3,MT-CO2,MT-ND4,MT-CYTB,MT-ND5,MT-ND3,ATP2B1
0	1.56149	0.877	0.772	0	Neat1	2		GO:MF	NADH dehydrogenase (ubiquinone) activity	GO:0008137	FALSE	2.09212e-08	7.67941	18	38	5	25063	MT-ND2,MT-ND1,MT-ND4,MT-ND5,MT-ND3
0	1.42617	0.886	0.78	0	Xist	2		GO:MF	NADH dehydrogenase (quinone) activity	GO:0050136	FALSE	2.8362e-08	7.54726	19	38	5	25063	MT-ND2,MT-ND1,MT-ND4,MT-ND5,MT-ND3
0	1.39557	0.884	0.925	0	Lars2	2		GO:MF	NAD(P)H dehydrogenase (quinone) activity	GO:0003955	FALSE	6.40203e-08	7.19368	22	38	5	25063	MT-ND2,MT-ND1,MT-ND4,MT-ND5,MT-ND3
1.3296e-187	1.3674	0.395	0.491	2.63326e-183	Malt1	2		GO:MF	NADH dehydrogenase activity	GO:0003954	FALSE	6.40203e-08	7.19368	22	38	5	25063	MT-ND2,MT-ND1,MT-ND4,MT-ND5,MT-ND3
0	1.35648	0.913	0.901	0	mt-Nd2	2		GO:MF	active transmembrane transporter activity	GO:0022804	FALSE	2.78625e-07	6.55498	435	38	10	25063	MT-ND2,MT-CO1,MT-ND1,MT-CO3,MT-CO2,MT-ND4,MT-CYTB,MT-ND5,MT-ND3,ATP2B1
1.4799e-319	1.32395	0.97	0.959	2.93098995e-315	mt-Co1	2		GO:MF	oxidoreductase activity, acting on NAD(P)H, quinone or similar compound as acceptor	GO:0016655	FALSE	1.19901e-06	5.92118	38	38	5	25063	MT-ND2,MT-ND1,MT-ND4,MT-ND5,MT-ND3
0	1.29461	0.691	0.693	0	Spag9	2		GO:MF	oxidoreductase activity, acting on NAD(P)H	GO:0016651	FALSE	2.99943e-05	4.52296	71	38	5	25063	MT-ND2,MT-ND1,MT-ND4,MT-ND5,MT-ND3
4.17654e-280	1.27753	0.973	0.964	8.27163e-276	mt-Atp6	2		GO:MF	transporter activity	GO:0005215	FALSE	4.29824e-05	4.36671	1189	38	12	25063	MT-ND2,MT-CO1,MT-ATP6,MT-ND1,MT-CO3,MT-CO2,MT-ND4,MT-CYTB,MT-ND5,MT-ND3,ATP2B1,VMP1
2.3112744466e-314	1.2765	0.927	0.907	4.57747904145757e-310	mt-Nd1	2		GO:MF	cytochrome-c oxidase activity	GO:0004129	FALSE	4.55568e-05	4.34145	7	38	3	25063	MT-CO1,MT-CO3,MT-CO2
2.75925e-273	1.27585	0.976	0.968	5.4647e-269	mt-Co3	2		GO:MF	oxidoreductase activity	GO:0016491	FALSE	7.01965e-05	4.15368	780	38	10	25063	MT-ND2,MT-CO1,MT-ND1,MT-CO3,MT-CO2,MT-ND4,MT-CYTB,MT-ND5,MT-ND3,JMJD1C
1.6223e-306	1.27563	0.969	0.96	3.21297e-302	mt-Co2	2		GO:MF	oxidoreductase activity, acting on a heme group of donors	GO:0016675	FALSE	7.28145e-05	4.13778	8	38	3	25063	MT-CO1,MT-CO3,MT-CO2
0	1.24829	0.914	0.903	0	mt-Nd4	2		GO:MF	transmembrane transporter activity	GO:0022857	FALSE	0.000161496	3.79184	1087	38	11	25063	MT-ND2,MT-CO1,MT-ATP6,MT-ND1,MT-CO3,MT-CO2,MT-ND4,MT-CYTB,MT-ND5,MT-ND3,ATP2B1
1.25919e-287	1.20863	0.675	0.655	2.49383e-283	Lilr4b	2		GO:MF	proton transmembrane transporter activity	GO:0015078	FALSE	0.000451522	3.34532	122	38	5	25063	MT-CO1,MT-ATP6,MT-CO3,MT-CO2,MT-CYTB
1.68146e-302	1.20482	0.868	0.848	3.33014e-298	Zeb2	2		GO:MF	active monoatomic ion transmembrane transporter activity	GO:0022853	FALSE	0.0107869	1.9671	234	38	5	25063	MT-CO1,MT-CO3,MT-CO2,MT-CYTB,ATP2B1
1.61892e-259	1.19843	0.948	0.935	3.20628e-255	mt-Cytb	2		GO:MF	catalytic activity	GO:0003824	FALSE	0.0259591	1.58571	5738	38	20	25063	LARS2,MALT1,MT-ND2,MT-CO1,MT-ATP6,MT-ND1,MT-CO3,MT-CO2,MT-ND4,MT-CYTB,MT-ND5,SLFN4,NKTR,MT-ND3,JMJD1C,CHKA,ATP2B1,LACC1,ITPKB,WNK1
0	1.1498	0.655	0.646	0	mt-Nd5	2		GO:MF	MAP-kinase scaffold activity	GO:0005078	TRUE	0.0496159	1.30438	11	38	2	25063	SPAG9,IQGAP1
6.1361e-115	1.13287	0.237	0.184	1.21525e-110	Slfn4	2		GO:BP	ATP synthesis coupled electron transport	GO:0042773	TRUE	6.51793e-12	11.1859	83	40	9	26944	MT-ND2,MT-CO1,MT-ND1,MT-CO3,MT-CO2,MT-ND4,MT-CYTB,MT-ND5,MT-ND3
0	1.1142	0.778	0.799	0	Ccnl1	2		GO:BP	oxidative phosphorylation	GO:0006119	FALSE	1.89961e-11	10.7213	146	40	10	26944	MT-ND2,MT-CO1,MT-ATP6,MT-ND1,MT-CO3,MT-CO2,MT-ND4,MT-CYTB,MT-ND5,MT-ND3
2.30073e-123	1.08277	0.432	0.4	4.55659e-119	Prap1	2		GO:BP	respiratory electron transport chain	GO:0022904	FALSE	9.73291e-11	10.0118	111	40	9	26944	MT-ND2,MT-CO1,MT-ND1,MT-CO3,MT-CO2,MT-ND4,MT-CYTB,MT-ND5,MT-ND3
3.07997e-286	1.04289	0.578	0.595	6.09988e-282	Nktr	2		GO:BP	aerobic electron transport chain	GO:0019646	FALSE	1.25041e-10	9.90295	68	40	8	26944	MT-ND2,MT-CO1,MT-ND1,MT-CO3,MT-ND4,MT-CYTB,MT-ND5,MT-ND3
4.1623e-301	1.02118	0.592	0.638	8.24343e-297	mt-Nd3	2		GO:BP	aerobic respiration	GO:0009060	FALSE	5.04039e-10	9.29754	202	40	10	26944	MT-ND2,MT-CO1,MT-ATP6,MT-ND1,MT-CO3,MT-CO2,MT-ND4,MT-CYTB,MT-ND5,MT-ND3
1.47037e-255	1.01455	0.544	0.578	2.91206e-251	Jmjd1c	2		GO:BP	mitochondrial ATP synthesis coupled electron transport	GO:0042775	FALSE	5.36647e-10	9.27031	81	40	8	26944	MT-ND2,MT-CO1,MT-ND1,MT-CO3,MT-ND4,MT-CYTB,MT-ND5,MT-ND3
5.56481e-132	1.00886	0.29	0.267	1.10211e-127	Gm14636	2		GO:BP	electron transport chain	GO:0022900	FALSE	5.87191e-10	9.23122	135	40	9	26944	MT-ND2,MT-CO1,MT-ND1,MT-CO3,MT-CO2,MT-ND4,MT-CYTB,MT-ND5,MT-ND3
4.56826e-103	1.00748	0.23	0.252	9.04745e-99	Chka	2		GO:BP	cellular respiration	GO:0045333	FALSE	7.25983e-09	8.13907	264	40	10	26944	MT-ND2,MT-CO1,MT-ATP6,MT-ND1,MT-CO3,MT-CO2,MT-ND4,MT-CYTB,MT-ND5,MT-ND3
3.36236e-212	0.994381	0.732	0.752	6.65916e-208	Lilrb4a	2		GO:BP	energy coupled proton transmembrane transport, against electrochemical gradient	GO:0015988	TRUE	3.3533e-08	7.47453	5	40	4	26944	MT-CO1,MT-ND4,MT-CYTB,MT-ND5
1.68273e-235	0.994251	0.707	0.793	3.33265e-231	Atp2b1	2		GO:BP	electron transport coupled proton transport	GO:0015990	FALSE	3.3533e-08	7.47453	5	40	4	26944	MT-CO1,MT-ND4,MT-CYTB,MT-ND5
3.28833e-172	0.960453	0.682	0.669	6.51253e-168	Ctla2a	2		GO:BP	energy derivation by oxidation of organic compounds	GO:0015980	FALSE	1.3009e-07	6.88576	354	40	10	26944	MT-ND2,MT-CO1,MT-ATP6,MT-ND1,MT-CO3,MT-CO2,MT-ND4,MT-CYTB,MT-ND5,MT-ND3
2.8116e-155	0.957754	0.355	0.324	5.56838e-151	AC149090.1	2		GO:BP	proton motive force-driven mitochondrial ATP synthesis	GO:0042776	FALSE	7.44588e-07	6.12808	63	40	6	26944	MT-ND2,MT-ATP6,MT-ND1,MT-ND4,MT-ND5,MT-ND3
5.54287e-280	0.957051	0.559	0.634	1.09777e-275	Vmp1	2		GO:BP	mitochondrial electron transport, NADH to ubiquinone	GO:0006120	FALSE	8.60035e-07	6.06548	28	40	5	26944	MT-ND2,MT-ND1,MT-ND4,MT-ND5,MT-ND3
3.35103e-180	0.954039	0.887	0.918	6.63672e-176	Igkc	2		GO:BP	proton motive force-driven ATP synthesis	GO:0015986	FALSE	1.426e-06	5.84588	70	40	6	26944	MT-ND2,MT-ATP6,MT-ND1,MT-ND4,MT-ND5,MT-ND3
2.88459e-91	0.946659	0.32	0.399	5.71293e-87	Tnip3	2		GO:BP	proton transmembrane transport	GO:1902600	FALSE	2.07092e-06	5.68384	138	40	7	26944	MT-CO1,MT-ATP6,MT-CO3,MT-CO2,MT-ND4,MT-CYTB,MT-ND5
2.85679e-216	0.90008	0.392	0.391	5.65786e-212	Lacc1	2		GO:BP	generation of precursor metabolites and energy	GO:0006091	FALSE	3.0886e-06	5.51024	491	40	10	26944	MT-ND2,MT-CO1,MT-ATP6,MT-ND1,MT-CO3,MT-CO2,MT-ND4,MT-CYTB,MT-ND5,MT-ND3
1.57481e-164	0.898205	0.867	0.91	3.11891e-160	AY036118	2		GO:BP	ATP biosynthetic process	GO:0006754	FALSE	1.41459e-05	4.84937	102	40	6	26944	MT-ND2,MT-ATP6,MT-ND1,MT-ND4,MT-ND5,MT-ND3
1.49845e-178	0.888459	0.348	0.31	2.96768e-174	Tsix	2		GO:BP	purine ribonucleoside triphosphate biosynthetic process	GO:0009206	FALSE	2.62278e-05	4.58124	113	40	6	26944	MT-ND2,MT-ATP6,MT-ND1,MT-ND4,MT-ND5,MT-ND3
5.26867e-269	0.882145	0.575	0.689	1.04346e-264	Rbm25	2		GO:BP	purine nucleoside triphosphate biosynthetic process	GO:0009145	FALSE	2.76549e-05	4.55823	114	40	6	26944	MT-ND2,MT-ATP6,MT-ND1,MT-ND4,MT-ND5,MT-ND3
1.58758e-178	0.881889	0.268	0.265	3.14421e-174	Gm47283	2		GO:BP	ribonucleoside triphosphate biosynthetic process	GO:0009201	FALSE	3.57892e-05	4.44625	119	40	6	26944	MT-ND2,MT-ATP6,MT-ND1,MT-ND4,MT-ND5,MT-ND3
6.74717e-245	0.865847	0.368	0.409	1.33628e-240	Sbno2	2		GO:BP	nucleoside triphosphate biosynthetic process	GO:0009142	FALSE	5.0412e-05	4.29747	126	40	6	26944	MT-ND2,MT-ATP6,MT-ND1,MT-ND4,MT-ND5,MT-ND3
2.69661e-287	0.860399	0.81	0.865	5.34063e-283	Son	2		GO:BP	response to stress	GO:0006950	TRUE	0.000214106	3.66937	3936	40	20	26944	NEAT1,MALT1,MT-CO1,MT-ATP6,MT-ND1,MT-CO2,MT-ND4,ZEB2,MT-CYTB,MT-ND5,PRAP1,MT-ND3,CHKA,CTLA2A,TNIP3,LACC1,SBNO2,AHNAK,NFAT5,WNK1
3.45528e-214	0.855688	0.359	0.401	6.84319e-210	Itpkb	2		GO:BP	inorganic cation transmembrane transport	GO:0098662	FALSE	0.000226247	3.64542	774	40	10	26944	MT-CO1,MT-ATP6,MT-CO3,MT-CO2,MT-ND4,MT-CYTB,MT-ND5,ATP2B1,VMP1,WNK1
1.22101e-194	0.854329	0.28	0.321	2.41821e-190	Rapgef2	2		GO:BP	monoatomic cation transmembrane transport	GO:0098655	FALSE	0.000296601	3.52783	797	40	10	26944	MT-CO1,MT-ATP6,MT-CO3,MT-CO2,MT-ND4,MT-CYTB,MT-ND5,ATP2B1,VMP1,WNK1
1.44115e-146	0.850685	0.754	0.786	2.8542e-142	Ahnak	2		GO:BP	cellular metabolic process	GO:0044237	FALSE	0.000333149	3.47736	12956	40	35	26944	LARS2,MALT1,MT-ND2,MT-CO1,SPAG9,MT-ATP6,MT-ND1,MT-CO3,MT-CO2,MT-ND4,ZEB2,MT-CYTB,MT-ND5,CCNL1,NKTR,MT-ND3,JMJD1C,CHKA,ATP2B1,CTLA2A,VMP1,TNIP3,LACC1,TSIX,RBM25,SBNO2,SON,ITPKB,RAPGEF2,AHNAK,SRRM2,IQGAP1,NFAT5,WNK1,PAXBP1
1.43656e-264	0.849617	0.649	0.762	2.8451e-260	Srrm2	2		GO:BP	response to abiotic stimulus	GO:0009628	FALSE	0.00038762	3.41159	1300	40	12	26944	MT-CO1,MT-ATP6,MT-ND1,MT-CO2,MT-ND4,ZEB2,MT-CYTB,MT-ND5,PRAP1,MT-ND3,NFAT5,WNK1
2.84635e-236	0.836113	0.744	0.862	5.6372e-232	Iqgap1	2		GO:BP	response to oxygen levels	GO:0070482	FALSE	0.00041986	3.3769	447	40	8	26944	MT-CO1,MT-ATP6,MT-ND1,MT-CO2,MT-ND4,ZEB2,MT-CYTB,MT-ND5
1.97044e-186	0.83546	0.289	0.331	3.90246e-182	Nfat5	2		GO:BP	inorganic ion transmembrane transport	GO:0098660	FALSE	0.000744682	3.12803	881	40	10	26944	MT-CO1,MT-ATP6,MT-CO3,MT-CO2,MT-ND4,MT-CYTB,MT-ND5,ATP2B1,VMP1,WNK1
2.38704e-197	0.825313	0.578	0.696	4.72753e-193	Wnk1	2		GO:BP	purine ribonucleotide biosynthetic process	GO:0009152	FALSE	0.00100725	2.99686	209	40	6	26944	MT-ND2,MT-ATP6,MT-ND1,MT-ND4,MT-ND5,MT-ND3
7.01709e-192	0.818395	0.442	0.549	1.38973e-187	Dennd4a	2		GO:BP	ribonucleotide biosynthetic process	GO:0009260	FALSE	0.0015094	2.8212	224	40	6	26944	MT-ND2,MT-ATP6,MT-ND1,MT-ND4,MT-ND5,MT-ND3
9.55001e-178	0.814673	0.285	0.24	1.89138e-173	Paxbp1	2		GO:BP	ATP metabolic process	GO:0046034	FALSE	0.00176047	2.75437	230	40	6	26944	MT-ND2,MT-ATP6,MT-ND1,MT-ND4,MT-ND5,MT-ND3
3.77584e-231	0.799709	0.499	0.629	7.47804e-227	Cflar	2		GO:BP	ribose phosphate biosynthetic process	GO:0046390	FALSE	0.00176047	2.75437	230	40	6	26944	MT-ND2,MT-ATP6,MT-ND1,MT-ND4,MT-ND5,MT-ND3
3.38807e-229	0.799705	0.322	0.334	6.71008e-225	mt-Nd4l	2		GO:BP	monoatomic ion transmembrane transport	GO:0034220	FALSE	0.00187109	2.72791	975	40	10	26944	MT-CO1,MT-ATP6,MT-CO3,MT-CO2,MT-ND4,MT-CYTB,MT-ND5,ATP2B1,VMP1,WNK1
4.78442e-218	0.794872	0.302	0.415	9.47554e-214	Mdm2	2		GO:BP	organophosphate biosynthetic process	GO:0090407	FALSE	0.0022272	2.65224	558	40	8	26944	MT-ND2,MT-ATP6,MT-ND1,MT-ND4,MT-ND5,MT-ND3,CHKA,ITPKB
3.29003e-120	0.793878	0.567	0.671	6.5159e-116	Fosb	2		GO:BP	response to decreased oxygen levels	GO:0036293	FALSE	0.00222864	2.65196	383	40	7	26944	MT-CO1,MT-ND1,MT-CO2,MT-ND4,ZEB2,MT-CYTB,MT-ND5
4.25988e-233	0.791838	0.531	0.652	8.43668e-229	Ankrd11	2		GO:BP	purine nucleotide biosynthetic process	GO:0006164	FALSE	0.00225433	2.64698	240	40	6	26944	MT-ND2,MT-ATP6,MT-ND1,MT-ND4,MT-ND5,MT-ND3
3.09349e-238	0.79096	0.396	0.603	6.12665e-234	Nfkb1	2		GO:BP	purine-containing compound biosynthetic process	GO:0072522	FALSE	0.00272634	2.56442	248	40	6	26944	MT-ND2,MT-ATP6,MT-ND1,MT-ND4,MT-ND5,MT-ND3
3.27487e-209	0.789321	0.478	0.557	6.48588e-205	Macf1	2		GO:BP	monoatomic cation transport	GO:0006812	FALSE	0.0028595	2.54371	1022	40	10	26944	MT-CO1,MT-ATP6,MT-CO3,MT-CO2,MT-ND4,MT-CYTB,MT-ND5,ATP2B1,VMP1,WNK1
1.2436e-245	0.787621	0.564	0.668	2.46294e-241	Luc7l2	2		GO:BP	purine ribonucleoside triphosphate metabolic process	GO:0009205	FALSE	0.00313094	2.50433	254	40	6	26944	MT-ND2,MT-ATP6,MT-ND1,MT-ND4,MT-ND5,MT-ND3
6.73395e-245	0.785304	0.445	0.552	1.33366e-240	Ythdc1	2		GO:BP	mitochondrial respiratory chain complex I assembly	GO:0032981	TRUE	0.00352005	2.45345	62	40	4	26944	MT-ND2,MT-ND1,MT-ND4,MT-ND5
2.34673e-244	0.782051	0.421	0.512	4.6477e-240	Mbnl2	2		GO:BP	NADH dehydrogenase complex assembly	GO:0010257	FALSE	0.00352005	2.45345	62	40	4	26944	MT-ND2,MT-ND1,MT-ND4,MT-ND5
2.56704e-237	0.774915	0.329	0.405	5.08403e-233	Tank	2		GO:BP	ribonucleoside triphosphate metabolic process	GO:0009199	FALSE	0.00374546	2.42649	262	40	6	26944	MT-ND2,MT-ATP6,MT-ND1,MT-ND4,MT-ND5,MT-ND3
3.89061e-146	0.768309	0.229	0.299	7.70536e-142	Mefv	2		GO:BP	purine nucleoside triphosphate metabolic process	GO:0009144	FALSE	0.00374546	2.42649	262	40	6	26944	MT-ND2,MT-ATP6,MT-ND1,MT-ND4,MT-ND5,MT-ND3
1.06724e-176	0.762816	0.375	0.396	2.11366e-172	Pnisr	2		GO:BP	nucleotide biosynthetic process	GO:0009165	FALSE	0.00527081	2.27812	278	40	6	26944	MT-ND2,MT-ATP6,MT-ND1,MT-ND4,MT-ND5,MT-ND3
1.08029e-233	0.759156	0.529	0.668	2.13952e-229	Clk1	2		GO:BP	nucleoside triphosphate metabolic process	GO:0009141	FALSE	0.00538081	2.26915	279	40	6	26944	MT-ND2,MT-ATP6,MT-ND1,MT-ND4,MT-ND5,MT-ND3
4.10234e-179	0.758932	0.433	0.589	8.12469e-175	Map4k4	2		GO:BP	nucleoside phosphate biosynthetic process	GO:1901293	FALSE	0.00560643	2.25131	281	40	6	26944	MT-ND2,MT-ATP6,MT-ND1,MT-ND4,MT-ND5,MT-ND3
1.84446e-212	0.754643	0.312	0.371	3.65296e-208	Tet2	2		GO:BP	metabolic process	GO:0008152	FALSE	0.00752249	2.12364	14364	40	35	26944	LARS2,MALT1,MT-ND2,MT-CO1,SPAG9,MT-ATP6,MT-ND1,MT-CO3,MT-CO2,MT-ND4,ZEB2,MT-CYTB,MT-ND5,CCNL1,NKTR,MT-ND3,JMJD1C,CHKA,ATP2B1,CTLA2A,VMP1,TNIP3,LACC1,TSIX,RBM25,SBNO2,SON,ITPKB,RAPGEF2,AHNAK,SRRM2,IQGAP1,NFAT5,WNK1,PAXBP1
1.34512e-161	0.748293	0.67	0.734	2.66402e-157	Igha	2		GO:BP	monoatomic ion transport	GO:0006811	FALSE	0.015765	1.80231	1239	40	10	26944	MT-CO1,MT-ATP6,MT-CO3,MT-CO2,MT-ND4,MT-CYTB,MT-ND5,ATP2B1,VMP1,WNK1
9.38857e-153	0.746434	0.328	0.306	1.85941e-148	Zcchc7	2		GO:BP	response to hypoxia	GO:0001666	FALSE	0.0196316	1.70704	350	40	6	26944	MT-CO1,MT-ND1,MT-CO2,MT-ND4,MT-CYTB,MT-ND5
2.64819e-229	0.74531	0.431	0.575	5.24474e-225	Tra2a	2		GO:BP	organophosphate metabolic process	GO:0019637	FALSE	0.0230394	1.63753	1017	40	9	26944	MT-ND2,MT-ATP6,MT-ND1,MT-ND4,MT-ND5,MT-ND3,CHKA,LACC1,ITPKB
1.2662e-220	0.741554	0.352	0.437	2.5077e-216	Wsb1	2		GO:BP	purine nucleotide metabolic process	GO:0006163	FALSE	0.0235544	1.62793	549	40	7	26944	MT-ND2,MT-ATP6,MT-ND1,MT-ND4,MT-ND5,MT-ND3,LACC1
1.33611e-164	0.728224	0.286	0.398	2.64616e-160	Etv3	2		GO:BP	mitochondrial respiratory chain complex assembly	GO:0033108	FALSE	0.0256933	1.59018	102	40	4	26944	MT-ND2,MT-ND1,MT-ND4,MT-ND5
4.019e-206	0.725977	0.306	0.364	7.95963e-202	Zc3h7a	2		GO:BP	purine-containing compound metabolic process	GO:0072521	FALSE	0.0346541	1.46024	583	40	7	26944	MT-ND2,MT-ATP6,MT-ND1,MT-ND4,MT-ND5,MT-ND3,LACC1
1.52055e-179	0.723785	0.378	0.455	3.01145e-175	Dleu2	2		GO:BP	nucleotide metabolic process	GO:0009117	FALSE	0.0439137	1.3574	605	40	7	26944	MT-ND2,MT-ATP6,MT-ND1,MT-ND4,MT-ND5,MT-ND3,LACC1
2.63543e-181	0.715772	0.371	0.452	5.21948e-177	Cd84	2		GO:BP	cellular biosynthetic process	GO:0044249	TRUE	0.0444462	1.35217	10717	40	29	26944	LARS2,MALT1,MT-ND2,MT-ATP6,MT-ND1,MT-ND4,ZEB2,MT-ND5,CCNL1,NKTR,MT-ND3,JMJD1C,CHKA,ATP2B1,CTLA2A,TNIP3,LACC1,TSIX,RBM25,SBNO2,SON,ITPKB,RAPGEF2,AHNAK,SRRM2,IQGAP1,NFAT5,WNK1,PAXBP1
1.42992e-220	0.70785	0.403	0.545	2.83195e-216	Mycbp2	2		GO:BP	phosphate-containing compound metabolic process	GO:0006796	FALSE	0.0472744	1.32537	2428	40	13	26944	MT-ND2,SPAG9,MT-ATP6,MT-ND1,MT-ND4,MT-ND5,MT-ND3,CHKA,LACC1,ITPKB,RAPGEF2,IQGAP1,WNK1
6.43565e-213	0.706573	0.452	0.598	1.27458e-208	Prpf38b	2		GO:BP	nucleoside phosphate metabolic process	GO:0006753	FALSE	0.0482486	1.31652	614	40	7	26944	MT-ND2,MT-ATP6,MT-ND1,MT-ND4,MT-ND5,MT-ND3,LACC1
1.72198e-207	0.703192	0.295	0.358	3.41039e-203	Ascc3	2		GO:CC	mitochondrial respirasome	GO:0005746	TRUE	7.90175e-13	12.1023	90	37	9	26995	MT-ND2,MT-CO1,MT-ND1,MT-CO3,MT-CO2,MT-ND4,MT-CYTB,MT-ND5,MT-ND3
3.30224e-182	0.70208	0.375	0.489	6.54009e-178	Atrx	2		GO:CC	respiratory chain complex	GO:0098803	FALSE	7.90175e-13	12.1023	90	37	9	26995	MT-ND2,MT-CO1,MT-ND1,MT-CO3,MT-CO2,MT-ND4,MT-CYTB,MT-ND5,MT-ND3
2.64341e-168	0.696005	0.309	0.407	5.23527e-164	Slc38a1	2		GO:CC	inner mitochondrial membrane protein complex	GO:0098800	FALSE	1.28905e-12	11.8897	150	37	10	26995	MT-ND2,MT-CO1,MT-ATP6,MT-ND1,MT-CO3,MT-CO2,MT-ND4,MT-CYTB,MT-ND5,MT-ND3
4.54531e-198	0.691403	0.551	0.731	9.00199e-194	Kdm6b	2		GO:CC	respirasome	GO:0070469	FALSE	1.92048e-12	11.7166	99	37	9	26995	MT-ND2,MT-CO1,MT-ND1,MT-CO3,MT-CO2,MT-ND4,MT-CYTB,MT-ND5,MT-ND3
4.97268e-168	0.690978	0.485	0.635	9.8484e-164	Pid1	2		GO:CC	mitochondrial protein-containing complex	GO:0098798	FALSE	1.25759e-09	8.90046	298	37	10	26995	MT-ND2,MT-CO1,MT-ATP6,MT-ND1,MT-CO3,MT-CO2,MT-ND4,MT-CYTB,MT-ND5,MT-ND3
5.08697e-208	0.685939	0.242	0.4	1.00747e-203	Furin	2		GO:CC	oxidoreductase complex	GO:1990204	FALSE	5.38381e-08	7.26891	120	37	7	26995	MT-ND2,MT-CO1,MT-ND1,MT-ND4,MT-CYTB,MT-ND5,MT-ND3
7.93607e-94	0.684664	0.29	0.337	1.57174e-89	Emp1	2		GO:CC	mitochondrial inner membrane	GO:0005743	FALSE	4.04397e-07	6.39319	539	37	10	26995	MT-ND2,MT-CO1,MT-ATP6,MT-ND1,MT-CO3,MT-CO2,MT-ND4,MT-CYTB,MT-ND5,MT-ND3
8.79545e-132	0.683986	0.315	0.322	1.74194e-127	Frmd4b	2		GO:CC	organelle inner membrane	GO:0019866	FALSE	1.00729e-06	5.99685	593	37	10	26995	MT-ND2,MT-CO1,MT-ATP6,MT-ND1,MT-CO3,MT-CO2,MT-ND4,MT-CYTB,MT-ND5,MT-ND3
2.33948e-64	0.681508	0.272	0.331	4.63334e-60	Acod1	2		GO:CC	respiratory chain complex I	GO:0045271	FALSE	1.50351e-06	5.82289	50	37	5	26995	MT-ND2,MT-ND1,MT-ND4,MT-ND5,MT-ND3
2.65872e-73	0.676838	0.258	0.211	5.2656e-69	Tpbpa	2		GO:CC	mitochondrial respiratory chain complex I	GO:0005747	FALSE	1.50351e-06	5.82289	50	37	5	26995	MT-ND2,MT-ND1,MT-ND4,MT-ND5,MT-ND3
5.6081e-186	0.666485	0.362	0.45	1.11068e-181	Nisch	2		GO:CC	NADH dehydrogenase complex	GO:0030964	FALSE	1.50351e-06	5.82289	50	37	5	26995	MT-ND2,MT-ND1,MT-ND4,MT-ND5,MT-ND3
2.66375e-101	0.66577	0.296	0.331	5.27556e-97	Cd38	2		GO:CC	intracellular membrane-bounded organelle	GO:0043231	FALSE	9.37532e-06	5.02801	14435	37	35	26995	NEAT1,LARS2,MALT1,MT-ND2,MT-CO1,SPAG9,MT-ATP6,MT-ND1,MT-CO3,MT-CO2,MT-ND4,ZEB2,MT-CYTB,MT-ND5,SLFN4,CCNL1,PRAP1,NKTR,MT-ND3,JMJD1C,ATP2B1,VMP1,LACC1,RBM25,SBNO2,SON,ITPKB,RAPGEF2,AHNAK,SRRM2,IQGAP1,NFAT5,WNK1,DENND4A,PAXBP1
4.00738e-208	0.661629	0.33	0.475	7.93661e-204	P2rx4	2		GO:CC	intracellular organelle	GO:0043229	FALSE	1.45665e-05	4.83665	15836	37	36	26995	NEAT1,LARS2,MALT1,MT-ND2,MT-CO1,SPAG9,MT-ATP6,MT-ND1,MT-CO3,MT-CO2,MT-ND4,ZEB2,MT-CYTB,MT-ND5,SLFN4,CCNL1,PRAP1,NKTR,MT-ND3,JMJD1C,CHKA,ATP2B1,VMP1,LACC1,RBM25,SBNO2,SON,ITPKB,RAPGEF2,AHNAK,SRRM2,IQGAP1,NFAT5,WNK1,DENND4A,PAXBP1
1.08018e-209	0.661192	0.338	0.438	2.1393e-205	Hnrnph1	2		GO:CC	mitochondrial membrane	GO:0031966	FALSE	1.5242e-05	4.81696	791	37	10	26995	MT-ND2,MT-CO1,MT-ATP6,MT-ND1,MT-CO3,MT-CO2,MT-ND4,MT-CYTB,MT-ND5,MT-ND3
3.85288e-136	0.660722	0.239	0.206	7.63063e-132	Slc25a37	2		GO:CC	mitochondrial envelope	GO:0005740	FALSE	2.75488e-05	4.5599	843	37	10	26995	MT-ND2,MT-CO1,MT-ATP6,MT-ND1,MT-CO3,MT-CO2,MT-ND4,MT-CYTB,MT-ND5,MT-ND3
2.72896e-194	0.659759	0.385	0.567	5.4047e-190	Parp14	2		GO:CC	membrane-bounded organelle	GO:0043227	FALSE	2.85814e-05	4.54392	14934	37	35	26995	NEAT1,LARS2,MALT1,MT-ND2,MT-CO1,SPAG9,MT-ATP6,MT-ND1,MT-CO3,MT-CO2,MT-ND4,ZEB2,MT-CYTB,MT-ND5,SLFN4,CCNL1,PRAP1,NKTR,MT-ND3,JMJD1C,ATP2B1,VMP1,LACC1,RBM25,SBNO2,SON,ITPKB,RAPGEF2,AHNAK,SRRM2,IQGAP1,NFAT5,WNK1,DENND4A,PAXBP1
7.22154e-224	0.658975	0.335	0.47	1.43023e-219	Trps1	2		GO:CC	organelle	GO:0043226	FALSE	2.99743e-05	4.52325	16169	37	36	26995	NEAT1,LARS2,MALT1,MT-ND2,MT-CO1,SPAG9,MT-ATP6,MT-ND1,MT-CO3,MT-CO2,MT-ND4,ZEB2,MT-CYTB,MT-ND5,SLFN4,CCNL1,PRAP1,NKTR,MT-ND3,JMJD1C,CHKA,ATP2B1,VMP1,LACC1,RBM25,SBNO2,SON,ITPKB,RAPGEF2,AHNAK,SRRM2,IQGAP1,NFAT5,WNK1,DENND4A,PAXBP1
2.49775e-97	0.65663	0.209	0.168	4.94679e-93	Psd3	2		GO:CC	cytochrome complex	GO:0070069	FALSE	5.35366e-05	4.27135	40	37	4	26995	MT-CO1,MT-CO3,MT-CO2,MT-CYTB
3.81688e-231	0.656032	0.426	0.589	7.55933e-227	Mef2a	2		GO:CC	catalytic complex	GO:1902494	FALSE	7.04182e-05	4.15231	1783	37	13	26995	MT-ND2,MT-CO1,MT-ATP6,MT-ND1,MT-CO3,MT-CO2,MT-ND4,MT-CYTB,MT-ND5,CCNL1,MT-ND3,JMJD1C,SRRM2
2.33719e-191	0.655413	0.349	0.442	4.62881e-187	Ranbp2	2		GO:CC	membrane protein complex	GO:0098796	FALSE	0.000107703	3.96777	1242	37	11	26995	MT-ND2,MT-CO1,MT-ATP6,MT-ND1,MT-CO3,MT-CO2,MT-ND4,MT-CYTB,MT-ND5,MT-ND3,AHNAK
4.94672e-209	0.65429	0.27	0.366	9.79697e-205	Ccnl2	2		GO:CC	transmembrane transporter complex	GO:1902495	FALSE	0.000293628	3.5322	420	37	7	26995	MT-ND2,MT-CO1,MT-ND1,MT-ND4,MT-CYTB,MT-ND5,MT-ND3
5.85877e-140	0.651882	0.265	0.303	1.16033e-135	Phip	2		GO:CC	intracellular anatomical structure	GO:0005622	FALSE	0.000385993	3.41342	17412	37	36	26995	NEAT1,LARS2,MALT1,MT-ND2,MT-CO1,SPAG9,MT-ATP6,MT-ND1,MT-CO3,MT-CO2,MT-ND4,ZEB2,MT-CYTB,MT-ND5,SLFN4,CCNL1,PRAP1,NKTR,MT-ND3,JMJD1C,CHKA,ATP2B1,VMP1,LACC1,RBM25,SBNO2,SON,ITPKB,RAPGEF2,AHNAK,SRRM2,IQGAP1,NFAT5,WNK1,DENND4A,PAXBP1
4.77883e-109	0.6502	0.202	0.305	9.46446e-105	Errfi1	2		GO:CC	transporter complex	GO:1990351	FALSE	0.000437127	3.35939	446	37	7	26995	MT-ND2,MT-CO1,MT-ND1,MT-ND4,MT-CYTB,MT-ND5,MT-ND3
6.74884e-221	0.642996	0.33	0.505	1.33661e-216	Ifnar1	2		GO:CC	cytoplasm	GO:0005737	FALSE	0.000440227	3.35632	11561	37	30	26995	LARS2,MALT1,MT-ND2,MT-CO1,SPAG9,MT-ATP6,MT-ND1,MT-CO3,MT-CO2,MT-ND4,ZEB2,MT-CYTB,MT-ND5,SLFN4,CCNL1,PRAP1,NKTR,MT-ND3,CHKA,ATP2B1,VMP1,LACC1,RBM25,ITPKB,RAPGEF2,AHNAK,IQGAP1,NFAT5,WNK1,DENND4A
4.28828e-222	0.642663	0.508	0.696	8.49293e-218	Tra2b	2		GO:CC	mitochondrial respiratory chain complex IV	GO:0005751	FALSE	0.00108519	2.96449	25	37	3	26995	MT-CO1,MT-CO3,MT-CO2
1.21378e-188	0.641066	0.451	0.597	2.40388e-184	Tut7	2		GO:CC	envelope	GO:0031975	FALSE	0.00144047	2.8415	1305	37	10	26995	MT-ND2,MT-CO1,MT-ATP6,MT-ND1,MT-CO3,MT-CO2,MT-ND4,MT-CYTB,MT-ND5,MT-ND3
1.56841e-211	0.639141	0.382	0.5	3.10624e-207	Arhgap17	2		GO:CC	organelle envelope	GO:0031967	FALSE	0.00144047	2.8415	1305	37	10	26995	MT-ND2,MT-CO1,MT-ATP6,MT-ND1,MT-CO3,MT-CO2,MT-ND4,MT-CYTB,MT-ND5,MT-ND3
1.27044e-108	0.639093	0.361	0.526	2.51611e-104	Traf1	2		GO:CC	respiratory chain complex IV	GO:0045277	FALSE	0.00154131	2.81211	28	37	3	26995	MT-CO1,MT-CO3,MT-CO2
7.74773e-155	0.636139	0.266	0.364	1.53444e-150	Chd7	2		GO:CC	mitochondrion	GO:0005739	FALSE	0.00624654	2.20436	1895	37	11	26995	LARS2,MT-ND2,MT-CO1,MT-ATP6,MT-ND1,MT-CO3,MT-CO2,MT-ND4,MT-CYTB,MT-ND5,MT-ND3
1.48999e-107	0.634913	0.219	0.259	2.95092e-103	Mpp7	2		GO:CC	mitochondrial respiratory chain complex III	GO:0005750	FALSE	0.0243096	1.61422	12	37	2	26995	MT-CO1,MT-CYTB
5.2576e-66	0.632459	0.155	0.152	1.04127e-61	Kcnq1ot1	2		GO:CC	respiratory chain complex III	GO:0045275	FALSE	0.0243096	1.61422	12	37	2	26995	MT-CO1,MT-CYTB
8.12317e-175	0.631762	0.442	0.587	1.60879e-170	Slc38a2	2		KEGG	Oxidative phosphorylation	KEGG:00190	FALSE	2.70272e-11	10.5682	134	24	10	9330	MT-ND2,MT-CO1,MT-ATP6,MT-ND1,MT-CO3,MT-CO2,MT-ND4,MT-CYTB,MT-ND5,MT-ND3
5.15361e-186	0.631137	0.348	0.471	1.02067e-181	Arglu1	2		KEGG	Diabetic cardiomyopathy	KEGG:05415	FALSE	1.94153e-09	8.71186	205	24	10	9330	MT-ND2,MT-CO1,MT-ATP6,MT-ND1,MT-CO3,MT-CO2,MT-ND4,MT-CYTB,MT-ND5,MT-ND3
6.60592e-221	0.624148	0.429	0.602	1.3083e-216	Syk	2		KEGG	Chemical carcinogenesis - reactive oxygen species	KEGG:05208	FALSE	4.27948e-09	8.36861	222	24	10	9330	MT-ND2,MT-CO1,MT-ATP6,MT-ND1,MT-CO3,MT-CO2,MT-ND4,MT-CYTB,MT-ND5,MT-ND3
2.46321e-168	0.623409	0.335	0.413	4.87838e-164	Chd2	2		KEGG	Thermogenesis	KEGG:04714	FALSE	5.81771e-09	8.23525	229	24	10	9330	MT-ND2,MT-CO1,MT-ATP6,MT-ND1,MT-CO3,MT-CO2,MT-ND4,MT-CYTB,MT-ND5,MT-ND3
1.26592e-173	0.62166	0.265	0.337	2.50716e-169	Nufip2	2		KEGG	Parkinson disease	KEGG:05012	FALSE	2.27344e-08	7.64332	263	24	10	9330	MT-ND2,MT-CO1,MT-ATP6,MT-ND1,MT-CO3,MT-CO2,MT-ND4,MT-CYTB,MT-ND5,MT-ND3
1.66687e-184	0.621412	0.31	0.413	3.30123e-180	Aff4	2		KEGG	Prion disease	KEGG:05020	FALSE	2.54086e-08	7.59502	266	24	10	9330	MT-ND2,MT-CO1,MT-ATP6,MT-ND1,MT-CO3,MT-CO2,MT-ND4,MT-CYTB,MT-ND5,MT-ND3
1.63079e-205	0.621399	0.293	0.391	3.22978e-201	Xdh	2		KEGG	Huntington disease	KEGG:05016	FALSE	8.49759e-08	7.0707	301	24	10	9330	MT-ND2,MT-CO1,MT-ATP6,MT-ND1,MT-CO3,MT-CO2,MT-ND4,MT-CYTB,MT-ND5,MT-ND3
1.05183e-139	0.618746	0.187	0.188	2.08314e-135	Impact	2		KEGG	Amyotrophic lateral sclerosis	KEGG:05014	FALSE	5.77965e-07	6.2381	367	24	10	9330	MT-ND2,MT-CO1,MT-ATP6,MT-ND1,MT-CO3,MT-CO2,MT-ND4,MT-CYTB,MT-ND5,MT-ND3
3.04315e-177	0.618268	0.232	0.312	6.02695e-173	Asph	2		KEGG	Alzheimer disease	KEGG:05010	FALSE	8.27759e-07	6.0821	381	24	10	9330	MT-ND2,MT-CO1,MT-ATP6,MT-ND1,MT-CO3,MT-CO2,MT-ND4,MT-CYTB,MT-ND5,MT-ND3
5.65771e-194	0.617903	0.421	0.606	1.12051e-189	Rsrp1	2		KEGG	Pathways of neurodegeneration - multiple diseases	KEGG:05022	FALSE	6.09141e-06	5.21528	470	24	10	9330	MT-ND2,MT-CO1,MT-ATP6,MT-ND1,MT-CO3,MT-CO2,MT-ND4,MT-CYTB,MT-ND5,MT-ND3
7.13309e-188	0.615475	0.338	0.443	1.41271e-183	Rbm5	2		KEGG	Retrograde endocannabinoid signaling	KEGG:04723	FALSE	0.00185976	2.73054	147	24	5	9330	MT-ND2,MT-ND1,MT-ND4,MT-ND5,MT-ND3
6.48066e-155	0.613194	0.375	0.566	1.28349e-150	Resf1	2		KEGG	Metabolic pathways	KEGG:01100	FALSE	0.00276836	2.55778	1616	24	13	9330	MT-ND2,MT-CO1,MT-ATP6,MT-ND1,MT-CO3,MT-CO2,MT-ND4,MT-CYTB,MT-ND5,MT-ND3,CHKA,LACC1,ITPKB
1.32051e-169	0.611419	0.213	0.288	2.61527e-165	Golgb1	2		KEGG	Cardiac muscle contraction	KEGG:04260	FALSE	0.00399251	2.39875	87	24	4	9330	MT-CO1,MT-CO3,MT-CO2,MT-CYTB
1.17499e-205	0.610345	0.361	0.52	2.32707e-201	Jarid2	2		KEGG	Non-alcoholic fatty liver disease	KEGG:04932	FALSE	0.0369079	1.43288	155	24	4	9330	MT-CO1,MT-CO3,MT-CO2,MT-CYTB
2.81538e-66	0.61015	0.514	0.584	5.57586e-62	Mafb	2
3.91602e-205	0.609889	0.644	0.814	7.75568e-201	Picalm	2
3.00689e-176	0.609876	0.773	0.884	5.95515e-172	Rrbp1	2
8.81281e-218	0.607933	0.522	0.721	1.74538e-213	Prrc2c	2
2.67411e-51	0.607786	0.186	0.297	5.29607e-47	Slc7a11	2
4.23024e-196	0.60706	0.455	0.642	8.378e-192	Slc15a3	2
2.2097e-130	0.606327	0.195	0.205	4.3763e-126	Fnbp4	2
1.7884e-199	0.605469	0.495	0.696	3.54193e-195	Akap13	2
7.25387e-147	0.60069	0.328	0.471	1.43663e-142	Bcl2l11	2
2.27705e-147	0.599366	0.546	0.718	4.50971e-143	Tnfaip3	2
1.5495e-114	0.598614	0.16	0.131	3.06879e-110	Stard9	2
3.91204e-152	0.598536	0.541	0.729	7.74779e-148	Rel	2
2.78906e-84	0.597593	0.34	0.375	5.52373e-80	Stab1	2
9.16549e-49	0.594373	0.21	0.193	1.81523e-44	Gm26532	2
6.97852e-183	0.594163	0.466	0.645	1.3821e-178	BC005537	2
1.81395e-233	0.593525	0.346	0.535	3.59253e-229	Prkcd	2
9.0062e-144	0.59167	0.296	0.327	1.78368e-139	Sash1	2
1.63074e-152	0.591503	0.298	0.351	3.22967e-148	Ash1l	2
2.93397e-177	0.589003	0.286	0.38	5.81073e-173	Safb2	2
1.2921e-143	0.58781	0.253	0.374	2.55899e-139	Fbxl5	2
6.87162e-157	0.586844	0.262	0.358	1.36092e-152	Osbpl8	2
2.17372e-191	0.585621	0.346	0.52	4.30506e-187	Clec2d	2
2.52692e-175	0.583181	0.256	0.384	5.00457e-171	Luc7l3	2
6.41138e-176	0.583054	0.322	0.452	1.26977e-171	Camk2d	2
2.69305e-181	0.58229	0.263	0.372	5.33359e-177	Dot1l	2
1.23863e-224	0.580771	0.293	0.445	2.4531e-220	Uvrag	2
1.03257e-193	0.58064	0.33	0.481	2.045e-189	Prpf4b	2
2.17574e-137	0.580199	0.2	0.239	4.30906e-133	Raph1	2
8.12225e-175	0.578297	0.233	0.374	1.60861e-170	Ell2	2
6.61472e-141	0.578262	0.325	0.474	1.31005e-136	Neurl3	2
2.80964e-121	0.576005	0.644	0.864	5.56448e-117	Sat1	2
8.17081e-141	0.57586	0.236	0.305	1.61823e-136	Tmcc1	2
1.45529e-139	0.575566	0.263	0.318	2.88221e-135	Ogt	2
3.51274e-169	0.574707	0.215	0.264	6.95699e-165	Btaf1	2
5.49956e-123	0.572042	0.23	0.237	1.08919e-118	Dclre1c	2
6.57301e-177	0.57072	0.405	0.604	1.30178e-172	Trim25	2
2.28552e-122	0.57013	0.173	0.18	4.52648e-118	Zfc3h1	2
1.04034e-184	0.568107	0.268	0.387	2.0604e-180	Birc6	2
5.68763e-156	0.567671	0.292	0.394	1.12643e-151	Sgms1	2
1.30541e-132	0.565238	0.665	0.799	2.58536e-128	Fyb	2
1.18426e-143	0.562549	0.223	0.238	2.34542e-139	Nav1	2
6.08987e-177	0.558423	0.268	0.418	1.2061e-172	Ccdc88a	2
7.1074e-167	0.557875	0.199	0.254	1.40762e-162	Mir22hg	2
5.94646e-122	0.557232	0.326	0.516	1.1777e-117	Tnfaip2	2
5.8278e-77	0.554861	0.103	0.239	1.1542e-72	Hsph1	2
1.13239e-227	0.554498	0.285	0.433	2.2427e-223	Ist1	2
3.29771e-133	0.553253	0.361	0.547	6.53112e-129	Mxd1	2
3.66388e-190	0.552959	0.356	0.524	7.25632e-186	Bclaf1	2
3.09462e-113	0.552865	0.207	0.228	6.12889e-109	Prpf39	2
1.32252e-91	0.551284	0.149	0.147	2.61925e-87	Dst	2
8.58098e-162	0.549733	0.213	0.342	1.69946e-157	Tle3	2
5.03288e-65	0.548826	0.26	0.316	9.96762e-61	Plk2	2
8.36232e-163	0.54851	0.348	0.53	1.65616e-158	Cd86	2
4.08253e-194	0.548074	0.299	0.441	8.08545e-190	Gls	2
6.9135e-160	0.546746	0.296	0.424	1.36922e-155	Dock10	2
1.57579e-47	0.546405	0.256	0.348	3.12085e-43	Rsad2	2
1.68219e-142	0.544938	0.186	0.256	3.33157e-138	Stat2	2
1.13545e-168	0.544628	0.393	0.571	2.24875e-164	Skil	2
1.09652e-106	0.542981	0.223	0.234	2.17166e-102	4932438A13Rik	2
4.12314e-112	0.541256	0.146	0.182	8.16589e-108	Utrn	2
7.64832e-140	0.54067	0.216	0.281	1.51475e-135	Kmt2c	2
4.79437e-185	0.538105	0.326	0.492	9.49525e-181	Nipbl	2
7.41948e-86	0.536225	0.205	0.182	1.46943e-81	Lncpint	2
1.31856e-248	0.533783	0.465	0.697	2.61142e-244	Tcf25	2
2.01811e-173	0.533694	0.296	0.462	3.99686e-169	Smchd1	2
4.41593e-202	0.532171	0.305	0.469	8.74575e-198	Larp4b	2
3.55634e-127	0.531909	0.28	0.332	7.04333e-123	Myo5a	2
1.37446e-125	0.531477	0.219	0.23	2.72211e-121	mt-Atp8	2
3.96962e-143	0.530991	0.186	0.228	7.86184e-139	Cdk14	2
6.32212e-161	0.530394	0.187	0.241	1.2521e-156	Cpeb4	2
8.84767e-128	0.528511	0.176	0.234	1.75228e-123	Chd3	2
6.75238e-152	0.528413	0.22	0.314	1.33731e-147	Smg1	2
1.40184e-202	0.527914	0.258	0.397	2.77634e-198	Mapk6	2
3.50355e-20	0.527434	0.206	0.209	6.93877e-16	Gdf15	2
2.71074e-195	0.527003	0.229	0.363	5.36863e-191	Synj1	2
5.36124e-97	0.526866	0.712	0.839	1.06179e-92	Klf6	2
1.2348e-172	0.526273	0.25	0.331	2.44552e-168	Celf1	2
1.06063e-152	0.524741	0.312	0.428	2.10058e-148	Rock2	2
7.15628e-76	0.523393	0.187	0.236	1.4173e-71	Gpx3	2
9.30944e-64	0.523192	0.133	0.093	1.84373e-59	Mir99ahg	2
3.53699e-220	0.522785	0.465	0.688	7.00502e-216	Srsf11	2
1.84341e-137	0.522653	0.232	0.297	3.65087e-133	Adap2	2
1.36325e-131	0.522291	0.183	0.296	2.69992e-127	Jak2	2
1.73804e-78	0.520943	0.175	0.181	3.44219e-74	Tasor	2
1.2636e-141	0.520622	0.253	0.345	2.50256e-137	Usp34	2
3.48745e-150	0.520497	0.233	0.395	6.90689e-146	Hk2	2
2.78542e-153	0.519685	0.166	0.293	5.51651e-149	Ldlr	2
2.61625e-126	0.519659	0.205	0.281	5.18149e-122	Zup1	2
2.70742e-130	0.519052	0.203	0.258	5.36204e-126	Ktn1	2
8.86596e-180	0.516394	0.239	0.334	1.7559e-175	Cep170	2
1.51428e-146	0.515876	0.276	0.421	2.99904e-142	Plec	2
7.35378e-39	0.511297	0.11	0.122	1.45642e-34	Gm12840	2
3.12716e-144	0.511189	0.235	0.358	6.19334e-140	Ankrd44	2
7.92126e-86	0.51047	0.253	0.288	1.56881e-81	Mtss1	2
1.56299e-140	0.510323	0.185	0.256	3.09549e-136	Bdp1	2
2.23402e-83	0.508983	0.166	0.198	4.42447e-79	Zbtb20	2
1.03262e-160	0.507476	0.235	0.356	2.0451e-156	Cdk12	2
8.56904e-166	0.504617	0.24	0.385	1.6971e-161	Stk38	2
1.77535e-189	0.503765	0.229	0.343	3.51608e-185	Atp13a3	2
1.95583e-112	0.502893	0.185	0.257	3.87352e-108	Pfkfb3	2
1.27648e-149	0.502421	0.276	0.367	2.52806e-145	Srgap2	2
7.14494e-179	0.502128	0.249	0.375	1.41506e-174	Sbno1	2
1.22782e-108	0.501749	0.136	0.187	2.4317e-104	AI504432	2
2.46718e-181	0.501069	0.21	0.317	4.88626e-177	Ap3d1	2
6.46025e-216	0.500898	0.423	0.648	1.27945e-211	Qk	2
4.26611e-88	0.500784	0.29	0.356	8.44903e-84	Jchain	2
4.53385e-76	0.499574	0.338	0.395	8.97929e-72	Wwp1	2
1.2339e-150	0.499129	0.245	0.425	2.44374e-146	Nrip1	2
2.22484e-183	0.498942	0.236	0.369	4.4063e-179	Rbbp8	2
9.04185e-185	0.498422	0.306	0.471	1.79074e-180	Taf1d	2
1.28428e-112	0.494539	0.176	0.186	2.54352e-108	Oas2	2
9.92797e-161	0.494129	0.273	0.456	1.96624e-156	Peli1	2
2.25893e-114	0.493891	0.159	0.211	4.4738e-110	Itgav	2
4.9148e-202	0.493185	0.342	0.547	9.73376e-198	Acin1	2
1.05996e-167	0.491987	0.258	0.392	2.09926e-163	Nup98	2
1.19732e-115	0.490898	0.186	0.212	2.37128e-111	Srek1	2
9.27174e-198	0.490175	0.318	0.521	1.83627e-193	Nsd3	2
7.62101e-167	0.488352	0.197	0.257	1.50934e-162	Arhgap31	2
1.38576e-169	0.488204	0.275	0.435	2.74451e-165	Fubp1	2
3.3414e-153	0.487916	0.411	0.665	6.61764e-149	Ifi203	2
1.79596e-192	0.487635	0.31	0.511	3.55689e-188	Slk	2
2.16102e-209	0.487428	0.465	0.718	4.27989e-205	Cyth4	2
3.15778e-177	0.485311	0.333	0.524	6.25397e-173	Fosl2	2
9.21781e-130	0.482639	0.209	0.272	1.82559e-125	Golga4	2
5.76121e-95	0.482574	0.235	0.294	1.14101e-90	Ankrd12	2
8.76895e-189	0.482022	0.299	0.497	1.73669e-184	N4bp1	2
2.85992e-154	0.48168	0.226	0.333	5.66407e-150	Ccnt1	2
1.76444e-125	0.481663	0.661	0.841	3.49448e-121	Ptprc	2
4.66066e-147	0.480307	0.202	0.296	9.23044e-143	Ubn2	2
6.45739e-159	0.479289	0.252	0.382	1.27889e-154	Fcho2	2
5.54156e-171	0.477628	0.485	0.703	1.09751e-166	Irf2bp2	2
3.16694e-114	0.476715	0.196	0.233	6.27212e-110	Fgd4	2
4.69289e-163	0.476011	0.262	0.378	9.29427e-159	Ankrd17	2
1.82737e-120	0.47524	0.182	0.275	3.6191e-116	R3hdm1	2
7.5674e-176	0.474078	0.22	0.345	1.49872e-171	Arih2	2
3.81484e-184	0.473546	0.26	0.536	7.55528e-180	Eif4e	2
2.06933e-152	0.472496	0.405	0.587	4.09832e-148	Runx1	2
1.00125e-142	0.472465	0.159	0.234	1.98297e-138	Vps13c	2
4.36712e-145	0.47242	0.192	0.241	8.64909e-141	Trpm7	2
2.92878e-133	0.472376	0.236	0.318	5.80044e-129	Rb1cc1	2
8.72372e-112	0.471688	0.193	0.224	1.72773e-107	Mdm4	2
3.05981e-114	0.471413	0.329	0.501	6.05995e-110	Pou2f2	2
1.75772e-119	0.471055	0.139	0.193	3.48117e-115	Ikbke	2
6.30997e-122	0.470909	0.149	0.164	1.24969e-117	Leng8	2
6.35043e-189	0.470636	0.34	0.562	1.2577e-184	Pik3ap1	2
7.91537e-144	0.468714	0.256	0.384	1.56764e-139	Thoc2	2
1.38897e-65	0.46863	0.113	0.096	2.75086e-61	mt-Nd6	2
9.92336e-133	0.468457	0.17	0.222	1.96532e-128	Ccnt2	2
2.62851e-214	0.468091	0.393	0.631	5.20577e-210	Sfpq	2
1.43179e-142	0.467716	0.247	0.35	2.83567e-138	Ppp1r10	2
1.9287e-88	0.467587	0.186	0.213	3.81978e-84	Itsn1	2
3.48238e-191	0.466444	0.252	0.405	6.89685e-187	Tcirg1	2
1.6991e-112	0.46573	0.182	0.246	3.36507e-108	Zfp292	2
8.34404e-189	0.465114	0.358	0.563	1.65254e-184	Dock2	2
1.25607e-225	0.465096	0.379	0.614	2.48765e-221	Snrnp70	2
1.1891e-152	0.463999	0.177	0.265	2.35502e-148	Zfp263	2
8.78445e-74	0.46397	0.24	0.286	1.73976e-69	Dmxl1	2
2.15239e-148	0.463662	0.227	0.362	4.2628e-144	Git2	2
5.25721e-173	0.463492	0.222	0.318	1.04119e-168	Mdfic	2
8.19331e-118	0.462935	0.21	0.261	1.62268e-113	Rbm26	2
1.03774e-51	0.461203	0.295	0.45	2.05525e-47	Ptgs2	2
1.2489e-147	0.460778	0.242	0.357	2.47345e-143	Phf20l1	2
3.77246e-178	0.460506	0.22	0.361	7.47136e-174	Arih1	2
7.79919e-135	0.460477	0.237	0.337	1.54463e-130	Ttc14	2
8.17519e-199	0.45937	0.225	0.366	1.6191e-194	Itprid2	2
3.44642e-107	0.459323	0.165	0.166	6.82564e-103	Wdr91	2
1.88346e-194	0.458707	0.429	0.677	3.73019e-190	Fus	2
7.253e-125	0.458614	0.203	0.264	1.43646e-120	Gm20559	2
2.0543e-122	0.457349	0.172	0.236	4.06853e-118	Ubr2	2
1.54259e-185	0.457311	0.27	0.461	3.05509e-181	Ppp1r12a	2
2.24126e-165	0.456021	0.263	0.46	4.43882e-161	Rbbp6	2
5.04361e-168	0.455103	0.707	0.888	9.98887e-164	Rbm39	2
2.28205e-116	0.453657	0.187	0.242	4.51959e-112	Setd5	2
7.2471e-168	0.450137	0.524	0.729	1.43529e-163	Mbnl1	2
6.72191e-74	0.450103	0.215	0.269	1.33127e-69	Hpgds	2
1.99614e-74	0.449987	0.139	0.124	3.95336e-70	Ints6l	2
4.47202e-172	0.449839	0.306	0.509	8.85683e-168	Birc3	2
9.96512e-96	0.44946	0.144	0.17	1.97359e-91	Myo9a	2
9.93935e-123	0.449034	0.17	0.302	1.96849e-118	Ifih1	2
3.50197e-140	0.448812	0.482	0.732	6.93564e-136	Kctd12	2
1.60407e-152	0.448556	0.177	0.277	3.17687e-148	Atad2b	2
5.47215e-174	0.448145	0.29	0.452	1.08376e-169	Ddx17	2
2.00643e-113	0.448136	0.134	0.158	3.97374e-109	Trerf1	2
3.26136e-122	0.4435	0.249	0.438	6.45912e-118	Stap1	2
7.26314e-139	0.443422	0.212	0.333	1.43846e-134	Tnrc6a	2
1.52838e-127	0.441964	0.219	0.319	3.02695e-123	Fnip1	2
7.73556e-172	0.441284	0.27	0.47	1.53203e-167	Nfkbie	2
8.90505e-104	0.440995	0.203	0.265	1.76364e-99	Pan3	2
1.86724e-150	0.440319	0.157	0.24	3.69808e-146	Plekhm3	2
1.14494e-70	0.43983	0.127	0.111	2.26755e-66	Ptbp2	2
4.31915e-142	0.43908	0.207	0.304	8.55407e-138	Stag1	2
4.93122e-102	0.438643	0.183	0.295	9.76627e-98	Cd274	2
4.73564e-203	0.438215	0.3	0.506	9.37893e-199	Thrap3	2
2.98622e-202	0.437218	0.378	0.644	5.9142e-198	Purb	2
4.22644e-87	0.437087	0.126	0.115	8.37047e-83	Kif13b	2
3.70466e-160	0.436132	0.213	0.345	7.33708e-156	Mkln1	2
2.75537e-95	0.435541	0.326	0.448	5.45702e-91	Tcf4	2
3.04568e-183	0.434803	0.245	0.41	6.03196e-179	Ppp1r12c	2
6.69499e-214	0.43331	0.247	0.449	1.32594e-209	Lrrfip2	2
1.86555e-135	0.433169	0.207	0.288	3.69473e-131	Specc1l	2
3.72748e-166	0.432469	0.182	0.323	7.38228e-162	Itga5	2
1.42391e-104	0.431904	0.17	0.188	2.82005e-100	Tmem87b	2
1.08304e-66	0.431738	0.147	0.162	2.14497e-62	2810013P06Rik	2
4.36924e-157	0.431704	0.235	0.416	8.65327e-153	Epb41l2	2
1.56759e-182	0.431615	0.282	0.463	3.10462e-178	2024-03-07	2
7.20594e-109	0.431056	0.235	0.38	1.42714e-104	St8sia4	2
9.01872e-124	0.430335	0.219	0.32	1.78616e-119	Arid5b	2
2.90496e-126	0.43029	0.162	0.207	5.75327e-122	Htt	2
6.42364e-187	0.429936	0.298	0.544	1.2722e-182	Ptpre	2
1.40605e-165	0.429581	0.185	0.304	2.78468e-161	Rasa4	2
1.94361e-185	0.428828	0.305	0.556	3.84933e-181	Bach1	2
3.9326e-142	0.428695	0.186	0.261	7.78852e-138	Vav3	2
1.7473e-116	0.4271	0.192	0.286	3.46053e-112	Setd2	2
4.47103e-165	0.426974	0.275	0.43	8.85488e-161	Tpp2	2
1.43113e-148	0.426452	0.276	0.413	2.83435e-144	Baz2b	2
5.00646e-152	0.425833	0.25	0.385	9.9153e-148	Per1	2
5.31065e-143	0.425788	0.209	0.356	1.05178e-138	Sowahc	2
1.56778e-86	0.425365	0.449	0.59	3.10499e-82	Gda	2
9.27806e-140	0.425331	0.225	0.362	1.83752e-135	Stxbp3	2
3.94698e-130	0.423864	0.167	0.287	7.817e-126	Akap9	2
1.00364e-141	0.423791	0.146	0.234	1.98771e-137	Npepps	2
8.46171e-173	0.422837	0.256	0.455	1.67584e-168	Sltm	2
1.14469e-79	0.42263	0.124	0.121	2.26706e-75	Zfp407	2
2.00404e-151	0.42262	0.431	0.666	3.969e-147	Ppp1r15a	2
5.04147e-60	0.421803	0.336	0.367	9.98463e-56	Retnlg	2
1.88843e-142	0.421387	0.21	0.388	3.74003e-138	Pfkp	2
7.48235e-129	0.421349	0.159	0.245	1.48188e-124	Ubr5	2
6.45403e-115	0.421313	0.146	0.155	1.27822e-110	Inpp4a	2
6.95497e-151	0.420399	0.182	0.324	1.37743e-146	Noct	2
1.44087e-126	0.419653	0.137	0.257	2.85364e-122	Cmtr1	2
2.01655e-195	0.41899	0.3	0.559	3.99378e-191	Ikbkb	2
1.14229e-159	0.41843	0.217	0.344	2.2623e-155	Erbin	2
5.69234e-156	0.416264	0.298	0.472	1.12737e-151	H2-Q4	2
2.67458e-102	0.415648	0.155	0.24	5.29701e-98	Grk3	2
1.70269e-138	0.414093	0.237	0.355	3.37218e-134	Tnrc6c	2
1.76427e-112	0.414003	0.165	0.22	3.49413e-108	Hivep2	2
7.36774e-125	0.413426	0.159	0.203	1.45918e-120	Ccdc88b	2
7.31999e-115	0.412964	0.179	0.22	1.44972e-110	Wdfy3	2
1.81831e-128	0.411741	0.129	0.146	3.60115e-124	Mtm1	2
8.70092e-122	0.411031	0.157	0.209	1.72322e-117	Fam193a	2
1.14224e-158	0.410451	0.203	0.328	2.26222e-154	Cep350	2
1.04789e-112	0.41041	0.219	0.336	2.07535e-108	H2-Q6	2
2.14556e-210	0.409588	0.379	0.653	4.24928e-206	Csf2ra	2
5.26184e-158	0.409549	0.233	0.381	1.04211e-153	Taok1	2
6.25399e-135	0.409382	0.157	0.221	1.2386e-130	Btbd9	2
7.70923e-129	0.40931	0.165	0.233	1.52681e-124	Plekha1	2
1.07533e-161	0.409062	0.242	0.448	2.1297e-157	Arid4a	2
5.06648e-119	0.408571	0.16	0.244	1.00342e-114	Ankhd1	2
1.35626e-163	0.408064	0.237	0.416	2.68607e-159	Mafg	2
4.41923e-121	0.407718	0.17	0.249	8.75228e-117	Krit1	2
8.20849e-149	0.407435	0.202	0.309	1.62569e-144	Kdm2a	2
2.34641e-150	0.406812	0.195	0.33	4.64707e-146	Zc3h13	2
5.06532e-188	0.40601	0.365	0.597	1.00319e-183	Slc6a6	2
1.3329e-79	0.405369	0.106	0.105	2.63982e-75	Cacna1d	2
6.7119e-62	0.405126	0.137	0.124	1.32929e-57	Tns1	2
4.33757e-190	0.405033	0.229	0.426	8.59056e-186	Eif4g3	2
3.46029e-117	0.404535	0.173	0.256	6.85311e-113	Rictor	2
1.41863e-126	0.403012	0.232	0.373	2.8096e-122	Eea1	2
7.58659e-97	0.402814	0.139	0.137	1.50252e-92	Ago3	2
4.94778e-100	0.401728	0.129	0.163	9.79908e-96	Sec24a	2
1.61761e-123	0.401233	0.182	0.28	3.20367e-119	Zfp644	2
2.52388e-106	0.400928	0.144	0.18	4.99854e-102	Vps13d	2
3.01375e-126	0.400684	0.212	0.365	5.96873e-122	Gpcpd1	2
1.57861e-108	0.400632	0.166	0.235	3.12644e-104	Chd9	2
1.21051e-84	0.400299	0.122	0.157	2.39741e-80	Gabpb2	2
1.95206e-132	0.400079	0.212	0.367	3.86606e-128	Mat2a	2
6.11721e-134	0.39969	0.227	0.377	1.21151e-129	Itsn2	2
3.91722e-49	0.398974	0.169	0.182	7.75805e-45	Sparc	2
1.90932e-30	0.398283	0.368	0.451	3.78141e-26	Hspa1b	2
3.65996e-112	0.39818	0.186	0.281	7.24855e-108	Pcf11	2
4.64936e-118	0.398113	0.177	0.266	9.20807e-114	Pds5a	2
2.52815e-84	0.397483	0.09	0.103	5.007e-80	Naip5	2
7.63129e-107	0.3969	0.19	0.3	1.51138e-102	Etnk1	2
1.2199e-146	0.395462	0.365	0.564	2.41602e-142	Ap2a2	2
1.14809e-83	0.394832	0.134	0.141	2.27379e-79	Phc3	2
1.11347e-102	0.394768	0.106	0.179	2.20522e-98	Dpep2	2
5.56049e-111	0.392935	0.127	0.26	1.10126e-106	Ahr	2
8.44038e-92	0.392705	0.092	0.139	1.67162e-87	Atg2a	2
3.49649e-100	0.392136	0.155	0.185	6.92479e-96	Clock	2
2.54296e-88	0.392036	0.09	0.101	5.03633e-84	Gm36486	2
5.77362e-116	0.39161	0.166	0.256	1.14346e-111	Aff1	2
1.03103e-98	0.391399	0.103	0.131	2.04196e-94	Gm49774	2
2.15275e-200	0.3913	0.34	0.588	4.26352e-196	Arhgap30	2
1.1587e-165	0.391272	0.255	0.436	2.29481e-161	Cdk11b	2
1.48142e-119	0.391221	0.296	0.469	2.93395e-115	Rab7b	2
3.18172e-206	0.391087	0.336	0.594	6.30139e-202	Riok3	2
2.572e-108	0.390593	0.156	0.206	5.09384e-104	Spen	2
7.66422e-109	0.3897	0.103	0.141	1.5179e-104	Slc39a14	2
9.43159e-159	0.389188	0.309	0.575	1.86793e-154	Clic4	2
1.83298e-162	0.388556	0.16	0.27	3.63022e-158	Slc35f6	2
3.2484e-192	0.388406	0.349	0.584	6.43345e-188	Ncor1	2
2.02612e-153	0.388337	0.185	0.333	4.01273e-149	Huwe1	2
1.18122e-128	0.387194	0.18	0.293	2.33941e-124	Hook3	2
4.72816e-141	0.386961	0.142	0.231	9.36412e-137	Pvr	2
2.23308e-106	0.38671	0.212	0.291	4.42262e-102	Herc1	2
3.87972e-104	0.385875	0.136	0.16	7.68378e-100	Rufy3	2
3.53677e-118	0.384889	0.192	0.322	7.00458e-114	Rab11fip1	2
7.08462e-103	0.384699	0.202	0.357	1.40311e-98	Dusp16	2
8.08344e-95	0.384362	0.17	0.22	1.60093e-90	Dennd1a	2
4.80295e-165	0.384324	0.318	0.555	9.51224e-161	Slc11a1	2
3.24953e-120	0.383598	0.207	0.326	6.4357e-116	Zfp638	2
1.13028e-117	0.383168	0.142	0.212	2.23851e-113	Atp7a	2
1.28249e-164	0.383135	0.206	0.366	2.53997e-160	Usp15	2
1.93701e-120	0.382939	0.239	0.412	3.83624e-116	Tent5a	2
2.42896e-124	0.381896	0.142	0.227	4.81056e-120	Pik3c2a	2
1.60227e-155	0.381892	0.306	0.496	3.17329e-151	Tgif1	2
1.41593e-123	0.381838	0.165	0.259	2.80424e-119	Npc1	2
2.034e-76	0.381677	0.258	0.335	4.02833e-72	Abca1	2
2.08574e-125	0.38149	0.206	0.339	4.13081e-121	Pik3r1	2
1.69604e-188	0.381484	0.471	0.769	3.35902e-184	Top1	2
2.07506e-151	0.381178	0.213	0.352	4.10966e-147	Arap1	2
3.01569e-130	0.380887	0.246	0.419	5.97258e-126	Fnbp1	2
6.5319e-96	0.380775	0.127	0.171	1.29364e-91	Fnip2	2
2.87192e-99	0.380458	0.166	0.224	5.68784e-95	Zfp871	2
6.48289e-182	0.380431	0.237	0.479	1.28394e-177	Nipa2	2
1.84095e-120	0.380155	0.177	0.283	3.64601e-116	Pcm1	2
6.02507e-90	0.379214	0.18	0.255	1.19326e-85	Lima1	2
7.49403e-99	0.378901	0.195	0.323	1.48419e-94	Irf1	2
2.99356e-149	0.378828	0.18	0.34	5.92875e-145	Rlim	2
1.84582e-25	0.377427	0.076	0.114	3.65565e-21	Serpine1	2
8.05918e-92	0.375538	0.146	0.184	1.59612e-87	Rc3h2	2
5.95715e-116	0.375428	0.147	0.207	1.17981e-111	Uhrf1bp1l	2
2.3075e-107	0.375304	0.134	0.186	4.57e-103	Chuk	2
1.77747e-100	0.375024	0.143	0.203	3.52028e-96	Mga	2
1.0577e-129	0.375002	0.22	0.368	2.09477e-125	Tle4	2
2.64615e-177	0.374931	0.502	0.758	5.2407e-173	Srsf5	2
2.61394e-100	0.374893	0.167	0.251	5.1769e-96	Atf7ip	2
2.40315e-66	0.374561	0.143	0.149	4.75944e-62	Fam13b	2
3.7821e-75	0.374517	0.097	0.15	7.49044e-71	Mir155hg	2
1.00438e-149	0.373682	0.219	0.364	1.98917e-145	Ddx50	2
1.32629e-30	0.373446	0.398	0.439	2.62673e-26	Egr1	2
4.13218e-140	0.372981	0.19	0.302	8.18378e-136	Rlf	2
1.89748e-41	0.372691	0.099	0.111	3.75797e-37	Ceacam11	2
8.04073e-126	0.372679	0.147	0.23	1.59247e-121	Ext1	2
1.64274e-156	0.372552	0.308	0.511	3.25344e-152	Trib1	2
5.72619e-210	0.37247	0.31	0.609	1.13407e-205	Tm6sf1	2
1.41417e-175	0.371949	0.259	0.459	2.80076e-171	Fndc3a	2
1.10248e-126	0.370886	0.199	0.327	2.18345e-122	Spred1	2
2.08649e-93	0.370288	0.2	0.3	4.1323e-89	Klhl24	2
1.3718e-147	0.36984	0.446	0.689	2.71684e-143	Rbpj	2
3.78784e-106	0.369567	0.143	0.195	7.50182e-102	Zzef1	2
1.39997e-71	0.369098	0.114	0.122	2.77264e-67	Mertk	2
4.93087e-100	0.368323	0.134	0.182	9.76558e-96	Abcc5	2
6.01872e-143	0.368034	0.176	0.316	1.19201e-138	Rnf149	2
1.08407e-133	0.36783	0.19	0.315	2.14701e-129	Dhx36	2
4.27738e-43	0.367799	0.119	0.112	8.47135e-39	Gm26740	2
3.94502e-122	0.367743	0.152	0.246	7.81312e-118	Fam102b	2
1.39741e-119	0.367447	0.192	0.269	2.76758e-115	Ppp6r3	2
1.56703e-167	0.367098	0.235	0.427	3.10351e-163	Hectd1	2
1.17791e-157	0.367033	0.308	0.544	2.33285e-153	Kmt2e	2
9.8932e-94	0.367009	0.112	0.155	1.95935e-89	Lcorl	2
3.08517e-136	0.366582	0.2	0.336	6.11017e-132	Diaph2	2
1.57385e-112	0.366312	0.172	0.27	3.11701e-108	Lpin2	2
1.33157e-142	0.366115	0.196	0.324	2.63718e-138	Gapvd1	2
6.67162e-148	0.36587	0.177	0.289	1.32132e-143	Myo9b	2
2.38591e-110	0.365049	0.129	0.227	4.7253e-106	Lyst	2
1.90654e-114	0.364547	0.192	0.297	3.77591e-110	Lifr	2
2.38197e-183	0.364356	0.239	0.441	4.7175e-179	Wapl	2
1.19765e-143	0.363079	0.255	0.438	2.37194e-139	Il4ra	2
2.6261e-140	0.363075	0.213	0.382	5.20099e-136	Bptf	2
8.00806e-151	0.362734	0.249	0.494	1.586e-146	Csf2rb	2
2.21683e-103	0.36236	0.117	0.167	4.39043e-99	Zswim8	2
1.55394e-94	0.36228	0.219	0.317	3.07757e-90	Tut4	2
2.53517e-137	0.362153	0.594	0.837	5.0209e-133	Zfand5	2
7.99721e-109	0.361688	0.165	0.256	1.58385e-104	Slc16a6	2
3.53788e-175	0.360785	0.398	0.678	7.00678e-171	Gna13	2
2.4861e-136	0.36057	0.142	0.233	4.92373e-132	Apaf1	2
5.88174e-149	0.360442	0.26	0.445	1.16488e-144	Foxn3	2
1.55489e-55	0.360282	0.084	0.118	3.07946e-51	Gm34455	2
9.40526e-144	0.360043	0.15	0.271	1.86271e-139	Cnot4	2
8.73266e-99	0.359787	0.163	0.228	1.7295e-94	Rassf2	2
2.30282e-172	0.359142	0.282	0.486	4.56074e-168	Ptprj	2
1.90585e-90	0.359017	0.155	0.205	3.77454e-86	Tug1	2
1.20005e-191	0.358838	0.263	0.495	2.37669e-187	Cbl	2
1.08337e-117	0.358173	0.236	0.366	2.14562e-113	Man1a	2
1.60317e-163	0.357836	0.226	0.402	3.17508e-159	Nfkb2	2
1.24225e-92	0.35736	0.1	0.175	2.46027e-88	Itpr1	2
1.20789e-130	0.356819	0.182	0.302	2.39222e-126	Larp4	2
2.3745e-187	0.356752	0.189	0.386	4.70269e-183	Dlst	2
1.44011e-182	0.35596	0.313	0.557	2.85213e-178	Stat3	2
1.19167e-87	0.355625	0.14	0.179	2.36011e-83	Ncoa2	2
3.46813e-31	0.355125	0.126	0.121	6.86864e-27	Tpbpb	2
1.93859e-72	0.354583	0.116	0.143	3.83938e-68	Nr2c2	2
4.02552e-157	0.354518	0.237	0.417	7.97255e-153	Dync1h1	2
5.6822e-128	0.354433	0.33	0.531	1.12536e-123	Foxp1	2
8.32501e-101	0.354225	0.192	0.284	1.64877e-96	Zfhx3	2
3.93996e-160	0.354132	0.17	0.314	7.8031e-156	Rsrc1	2
1.62011e-177	0.353761	0.239	0.457	3.20863e-173	Azin1	2
7.73261e-100	0.353461	0.163	0.252	1.53144e-95	Arl5b	2
2.79962e-113	0.352617	0.146	0.281	5.54466e-109	Klf10	2
4.42522e-104	0.352406	0.124	0.228	8.76414e-100	Map3k14	2
3.1217e-94	0.352059	0.153	0.209	6.18252e-90	Peak1	2
8.08225e-170	0.351542	0.239	0.458	1.60069e-165	Lnpep	2
7.0108e-72	0.351353	0.102	0.111	1.38849e-67	Mapk8ip3	2
5.6019e-136	0.350911	0.179	0.282	1.10946e-131	Rbm47	2
2.15955e-201	0.350857	0.342	0.624	4.27699e-197	Hnrnpdl	2
8.71785e-85	0.350714	0.122	0.17	1.72657e-80	Fnbp1l	2
4.70273e-70	0.350523	0.106	0.12	9.31376e-66	Gas2l3	2
8.46206e-138	0.349603	0.495	0.739	1.67591e-133	Ifi204	2
8.44522e-111	0.348554	0.144	0.234	1.67258e-106	Upf2	2
2.48656e-121	0.347971	0.22	0.343	4.92464e-117	Tet3	2
1.93535e-67	0.34739	0.114	0.132	3.83296e-63	Ric1	2
7.20373e-26	0.346821	0.126	0.117	1.4267e-21	C4b	2
6.91642e-121	0.345739	0.149	0.265	1.3698e-116	Slfn8	2
6.84339e-72	0.345642	0.147	0.189	1.35533e-67	Sbf2	2
5.77919e-134	0.345459	0.186	0.342	1.14457e-129	Elmo1	2
5.31213e-131	0.345193	0.183	0.298	1.05207e-126	Rnf111	2
4.92849e-103	0.344646	0.152	0.231	9.76088e-99	Xpr1	2
1.05118e-109	0.344387	0.189	0.298	2.08185e-105	Hip1	2
4.63068e-46	0.344079	0.079	0.138	9.17105e-42	Tbc1d4	2
6.63198e-114	0.344063	0.189	0.336	1.31346e-109	9930111J21Rik2	2
3.43038e-123	0.34392	0.278	0.515	6.79386e-119	Itga4	2
3.17035e-156	0.343702	0.182	0.354	6.27889e-152	Cers6	2
5.78978e-69	0.342824	0.11	0.123	1.14667e-64	Khdc4	2
8.19484e-166	0.342792	0.162	0.332	1.62299e-161	Tmbim1	2
1.67161e-83	0.341961	0.11	0.169	3.31061e-79	Kmt5b	2
8.1905e-110	0.34177	0.122	0.198	1.62213e-105	Sipa1l1	2
3.21302e-114	0.341484	0.123	0.203	6.36339e-110	Luc7l	2
1.03335e-134	0.341365	0.149	0.267	2.04655e-130	Hivep1	2
2.14103e-59	0.340882	0.11	0.161	4.24032e-55	Cblb	2
2.05724e-109	0.340148	0.176	0.262	4.07436e-105	Map3k2	2
6.62894e-135	0.340119	0.365	0.621	1.31286e-130	Tiparp	2
1.5734e-125	0.34003	0.186	0.313	3.11613e-121	Trip11	2
3.05593e-60	0.339323	0.14	0.2	6.05226e-56	Creb5	2
1.41577e-88	0.338929	0.119	0.166	2.80393e-84	Usp48	2
2.41411e-136	0.338607	0.177	0.306	4.78115e-132	Ythdf3	2
3.71888e-115	0.33837	0.156	0.277	7.36525e-111	Aebp2	2
1.08722e-172	0.338168	0.348	0.605	2.15325e-168	Celf2	2
5.38864e-141	0.337496	0.169	0.317	1.06722e-136	Smad4	2
1.1499e-111	0.3373	0.205	0.344	2.27738e-107	Gnl3	2
2.52653e-101	0.336696	0.598	0.826	5.00378e-97	Plek	2
1.09493e-141	0.336514	0.186	0.336	2.16851e-137	Med13l	2
3.01807e-110	0.336323	0.193	0.328	5.97729e-106	Samd9l	2
6.47414e-125	0.336115	0.183	0.326	1.2822e-120	Shtn1	2
1.28778e-88	0.335512	0.139	0.179	2.55044e-84	Mitf	2
4.29618e-127	0.335164	0.179	0.305	8.50858e-123	Taf15	2
5.99432e-76	0.335124	0.13	0.247	1.18717e-71	Nr4a2	2
3.52448e-153	0.334448	0.182	0.343	6.98024e-149	Glyr1	2
2.77921e-140	0.334212	0.177	0.317	5.50422e-136	Tfe3	2
1.26539e-154	0.334025	0.229	0.411	2.5061e-150	Trip12	2
8.55017e-83	0.333907	0.104	0.143	1.69336e-78	Ddhd1	2
6.50156e-100	0.333742	0.187	0.273	1.28763e-95	Dip2b	2
1.19619e-77	0.33372	0.143	0.226	2.36906e-73	Tsc22d2	2
7.36892e-124	0.333681	0.156	0.271	1.45941e-119	Fbxo11	2
7.70194e-126	0.333627	0.183	0.332	1.52537e-121	Kansl1	2
1.6915e-176	0.333441	0.22	0.426	3.35002e-172	Ensa	2
4.12234e-101	0.333107	0.235	0.471	8.1643e-97	Odc1	2
1.54809e-91	0.332416	0.132	0.205	3.06598e-87	Ralgds	2
1.60988e-104	0.332166	0.113	0.195	3.18837e-100	Acox3	2
8.72126e-110	0.332009	0.149	0.235	1.72725e-105	Col4a3bp	2
1.13022e-63	0.331992	0.142	0.186	2.23841e-59	Ddx60	2
2.90979e-138	0.331929	0.189	0.373	5.76285e-134	Srsf10	2
1.75451e-182	0.331894	0.474	0.765	3.4748e-178	Hnrnpu	2
2.1117e-30	0.331351	0.162	0.186	4.18223e-26	Ednrb	2
3.10777e-178	0.330552	0.353	0.621	6.15493e-174	Rock1	2
1.58651e-61	0.330197	0.123	0.201	3.14208e-57	Vegfa	2
3.2501e-102	0.330139	0.112	0.186	6.43682e-98	Crybg3	2
1.42804e-118	0.329318	0.156	0.284	2.82823e-114	Oga	2
2.31297e-113	0.328714	0.137	0.236	4.58083e-109	Atxn7l1	2
4.99156e-149	0.328383	0.187	0.376	9.88579e-145	Ccar1	2
1.26303e-122	0.327834	0.124	0.24	2.50143e-118	Slc4a7	2
8.25973e-120	0.326648	0.106	0.158	1.63584e-115	Tnip2	2
2.16943e-145	0.326255	0.209	0.385	4.29656e-141	Casp4	2
9.34883e-135	0.326034	0.155	0.295	1.85154e-130	Usp16	2
2.07548e-70	0.325897	0.123	0.177	4.11049e-66	Cdc37l1	2
1.14579e-140	0.325731	0.206	0.373	2.26923e-136	Cyth1	2
2.35586e-203	0.325495	0.395	0.697	4.66578e-199	Srrm1	2
1.81783e-89	0.325256	0.159	0.219	3.60021e-85	Dnmt3a	2
9.86319e-137	0.324626	0.1	0.199	1.9534e-132	Casc3	2
5.16967e-100	0.324169	0.139	0.219	1.02385e-95	Mbtd1	2
2.55081e-183	0.323852	0.216	0.489	5.05187e-179	Myo1g	2
2.94522e-157	0.323287	0.165	0.326	5.83301e-153	Prkx	2
2.71642e-130	0.323117	0.19	0.357	5.37987e-126	Atp11b	2
1.22776e-67	0.323068	0.124	0.162	2.43158e-63	Nrp2	2
3.37393e-52	0.322604	0.137	0.169	6.68207e-48	Iglc1	2
6.53527e-113	0.32254	0.247	0.406	1.29431e-108	Cd93	2
1.70423e-81	0.322535	0.124	0.181	3.37523e-77	Dennd1c	2
2.14872e-41	0.322351	0.126	0.156	4.25554e-37	Prl3b1	2
1.21693e-117	0.322314	0.14	0.233	2.41014e-113	Abcc1	2
1.99116e-174	0.321689	0.272	0.534	3.9435e-170	Baz1a	2
5.54722e-67	0.321622	0.155	0.194	1.09863e-62	Slc25a36	2
7.09522e-93	0.321392	0.16	0.24	1.40521e-88	Kif1b	2
1.0833e-80	0.320975	0.129	0.183	2.14547e-76	Nbeal1	2
8.5718e-72	0.320789	0.102	0.123	1.69765e-67	Mllt6	2
1.53992e-113	0.320328	0.147	0.255	3.04982e-109	Brd9	2
3.66202e-98	0.320319	0.152	0.239	7.25262e-94	Lpp	2
5.65347e-99	0.319962	0.332	0.488	1.11967e-94	Gas7	2
9.79327e-124	0.319062	0.299	0.492	1.93956e-119	Eps8	2
5.36069e-138	0.319044	0.19	0.388	1.06168e-133	Rabgef1	2
3.87284e-85	0.318816	0.114	0.155	7.67016e-81	Atxn7	2
5.05527e-131	0.318806	0.11	0.228	1.0012e-126	Cep83	2
1.72939e-85	0.318615	0.117	0.164	3.42506e-81	Kidins220	2
1.93712e-110	0.317687	0.109	0.196	3.83647e-106	Gsap	2
1.50671e-128	0.31752	0.155	0.272	2.98404e-124	Tbk1	2
2.91247e-93	0.31704	0.126	0.175	5.76815e-89	Nxf1	2
9.10794e-73	0.316335	0.245	0.352	1.80383e-68	Rgl1	2
3.08395e-122	0.316017	0.14	0.278	6.10776e-118	Cop1	2
4.90632e-112	0.316003	0.139	0.25	9.71696e-108	Cntrl	2
1.42547e-91	0.315985	0.147	0.26	2.82314e-87	Cyth3	2
6.75097e-91	0.315662	0.186	0.285	1.33703e-86	Zmynd8	2
9.40739e-52	0.315561	0.142	0.179	1.86313e-47	Rnd3	2
1.42236e-73	0.315343	0.12	0.141	2.81699e-69	Zfp445	2
4.6137e-67	0.315244	0.094	0.126	9.13743e-63	Cdc42bpb	2
1.13326e-152	0.315236	0.22	0.442	2.24443e-148	Phf3	2
8.18548e-114	0.314812	0.17	0.277	1.62113e-109	Strn3	2
6.39239e-73	0.314433	0.092	0.136	1.26601e-68	Pot1b	2
9.11253e-189	0.314292	0.236	0.482	1.80474e-184	Brd4	2
6.38371e-58	0.314258	0.102	0.123	1.26429e-53	Sik2	2
3.77956e-94	0.314041	0.14	0.23	7.48542e-90	Alkbh1	2
4.73393e-183	0.314003	0.24	0.482	9.37554e-179	Cux1	2
5.53909e-78	0.313747	0.13	0.181	1.09702e-73	Usp24	2
2.01849e-152	0.313534	0.193	0.358	3.99763e-148	Dnajc5	2
3.74076e-113	0.313104	0.124	0.204	7.40857e-109	Sh3pxd2b	2
1.28193e-114	0.312845	0.14	0.236	2.53886e-110	Tulp4	2
1.11002e-126	0.312382	0.2	0.362	2.1984e-122	Arhgap15	2
1.10244e-150	0.312368	0.21	0.393	2.18338e-146	Ppp1r15b	2
4.05025e-32	0.312361	0.116	0.123	8.02151e-28	Dcn	2
1.51307e-99	0.312049	0.109	0.16	2.99664e-95	Nhlrc3	2
4.99303e-119	0.311916	0.187	0.329	9.8887e-115	Usp9x	2
4.20448e-152	0.311469	0.23	0.437	8.32696e-148	Inpp5d	2
6.13536e-121	0.311463	0.177	0.3	1.21511e-116	Fgd2	2
7.7542e-159	0.311301	0.23	0.443	1.53572e-154	Il6ra	2
2.57167e-68	0.311059	0.096	0.15	5.0932e-64	Zbtb18	2
1.60771e-59	0.310594	0.102	0.136	3.18407e-55	Dgat1	2
4.77145e-115	0.310464	0.176	0.291	9.44985e-111	Safb	2
9.18585e-140	0.309922	0.13	0.265	1.81926e-135	Tmem259	2
1.34783e-208	0.309455	0.34	0.648	2.66938e-204	Csnk1a1	2
7.41768e-136	0.308907	0.162	0.303	1.46907e-131	Zswim6	2
4.01711e-173	0.308795	0.256	0.507	7.95588e-169	Zmiz1	2
4.79537e-105	0.308357	0.133	0.202	9.49724e-101	Tbc1d23	2
5.81269e-117	0.307961	0.155	0.269	1.1512e-112	Rbm28	2
1.0596e-86	0.307594	0.126	0.179	2.09853e-82	Plekhm2	2
7.34183e-99	0.307458	0.103	0.204	1.45405e-94	Nt5c2	2
1.12271e-76	0.307258	0.104	0.167	2.22352e-72	Smg6	2
2.79104e-60	0.307193	0.114	0.158	5.52766e-56	Brwd1	2
1.99939e-128	0.307088	0.196	0.362	3.95979e-124	Rest	2
4.01939e-48	0.306072	0.077	0.102	7.96039e-44	Ankrd33b	2
2.29723e-103	0.30561	0.117	0.222	4.54966e-99	Galnt11	2
4.49667e-85	0.305285	0.099	0.154	8.90566e-81	Ahctf1	2
8.60562e-77	0.305197	0.136	0.185	1.70434e-72	Lrp6	2
9.79082e-95	0.305115	0.116	0.216	1.93907e-90	Birc2	2
2.75643e-30	0.305021	0.097	0.11	5.45911e-26	Col1a1	2
9.16411e-149	0.304793	0.197	0.399	1.81495e-144	Pkn2	2
1.24433e-112	0.304769	0.142	0.309	2.4644e-108	Il17ra	2
5.02657e-135	0.303529	0.143	0.294	9.95512e-131	Svil	2
4.03576e-137	0.303247	0.18	0.348	7.99281e-133	N4bp2l2	2
1.46126e-142	0.303027	0.137	0.274	2.89403e-138	Rexo1	2
4.45396e-144	0.303021	0.243	0.47	8.82107e-140	Rnf213	2
3.98315e-111	0.302739	0.117	0.197	7.88864e-107	C9orf72	2
9.63124e-127	0.302312	0.203	0.364	1.90747e-122	Pnn	2
3.81237e-77	0.302289	0.114	0.156	7.55039e-73	Vps13a	2
5.6223e-118	0.302152	0.139	0.25	1.1135e-113	Stx16	2
1.34197e-199	0.302069	0.262	0.537	2.65778e-195	Atxn7l3b	2
1.14753e-102	0.301444	0.14	0.233	2.27268e-98	Kdm6a	2
5.95791e-140	0.301267	0.195	0.383	1.17996e-135	Nsd1	2
3.21721e-188	0.300922	0.212	0.421	6.37168e-184	Cmip	2
4.51828e-46	0.300828	0.082	0.118	8.94845e-42	Ccdc88c	2
6.5011e-58	0.300131	0.106	0.129	1.28754e-53	Lcor	2
4.39006e-116	0.300017	0.146	0.247	8.6945e-112	Usp12	2
7.99937e-145	0.299707	0.272	0.518	1.58427e-140	Kdm7a	2
1.23852e-212	0.299668	0.356	0.669	2.45289e-208	Csde1	2
7.43944e-148	0.299545	0.167	0.332	1.47338e-143	Mapk1ip1l	2
2.73017e-66	0.299365	0.109	0.122	5.40709e-62	Amn1	2
1.23569e-57	0.299218	0.1	0.125	2.44729e-53	Ttc3	2
3.18251e-92	0.298815	0.117	0.172	6.30296e-88	Pikfyve	2
7.52808e-115	0.298657	0.177	0.328	1.49094e-110	Fam133b	2
8.49414e-181	0.29815	0.388	0.678	1.68226e-176	Rbms1	2
6.2621e-91	0.29767	0.103	0.176	1.24021e-86	Taf1	2
1.26809e-45	0.296965	0.102	0.107	2.51146e-41	Gigyf1	2
6.28013e-180	0.296037	0.196	0.422	1.24378e-175	Hnrnpl	2
1.54863e-98	0.295888	0.116	0.192	3.06707e-94	Vps37a	2
2.681e-104	0.295765	0.172	0.305	5.30972e-100	Arid5a	2
3.81235e-88	0.295571	0.114	0.193	7.55036e-84	Apc	2
9.09036e-187	0.295512	0.286	0.545	1.80034e-182	Ewsr1	2
4.95206e-129	0.295395	0.156	0.285	9.80756e-125	Irak1	2
1.19122e-137	0.29486	0.173	0.303	2.35921e-133	Gnaq	2
6.57327e-91	0.294724	0.144	0.214	1.30184e-86	Rbm6	2
1.68251e-126	0.294626	0.192	0.343	3.33221e-122	Brd1	2
2.80267e-62	0.29455	0.08	0.111	5.55068e-58	Ciita	2
3.29519e-128	0.294162	0.123	0.242	6.52612e-124	Pcgf5	2
2.32887e-75	0.293289	0.114	0.163	4.61233e-71	Relch	2
2.07961e-88	0.293281	0.107	0.199	4.11868e-84	Slc20a1	2
7.38373e-109	0.292762	0.112	0.208	1.46235e-104	Arnt	2
1.28476e-73	0.292691	0.179	0.296	2.54447e-69	Cfh	2
4.58651e-51	0.292271	0.197	0.324	9.08358e-47	F10	2
4.68464e-120	0.292014	0.093	0.188	9.27794e-116	Crybg1	2
4.46124e-78	0.291844	0.093	0.144	8.83549e-74	Dock4	2
8.45366e-147	0.291452	0.252	0.477	1.67425e-142	Gns	2
4.61408e-98	0.29105	0.122	0.191	9.13818e-94	Ppm1h	2
5.64496e-38	0.291038	0.076	0.107	1.11798e-33	Atr	2
4.0114e-103	0.290846	0.114	0.194	7.94458e-99	Braf	2
1.94165e-100	0.290191	0.106	0.178	3.84543e-96	Kmt2b	2
1.67377e-113	0.289855	0.126	0.22	3.3149e-109	Gtpbp2	2
4.19814e-87	0.289848	0.212	0.399	8.31441e-83	Arl5c	2
1.06162e-161	0.289635	0.369	0.655	2.10254e-157	Eif5b	2
5.90493e-144	0.289486	0.305	0.519	1.16947e-139	Lrp1	2
6.12594e-120	0.28945	0.143	0.266	1.21324e-115	Plpbp	2
3.72371e-81	0.289308	0.084	0.181	7.37482e-77	Gk	2
3.71872e-150	0.289077	0.245	0.473	7.36492e-146	Eif4a2	2
1.92151e-129	0.289044	0.2	0.346	3.80555e-125	Arhgef2	2
3.71778e-107	0.289042	0.133	0.258	7.36305e-103	Uhrf2	2
2.93355e-149	0.28869	0.195	0.374	5.8099e-145	Pi4k2a	2
1.75958e-107	0.288089	0.165	0.29	3.48484e-103	Rapgef6	2
3.34421e-93	0.287909	0.133	0.234	6.6232e-89	Epb41	2
3.45774e-153	0.287678	0.315	0.58	6.84806e-149	Ddx3x	2
5.23433e-64	0.287478	0.1	0.128	1.03666e-59	Epb41l1	2
8.16681e-191	0.287362	0.308	0.602	1.61744e-186	Ndel1	2
1.89447e-98	0.287244	0.137	0.238	3.75201e-94	Trim12a	2
2.46454e-94	0.287243	0.09	0.156	4.88102e-90	Vps13b	2
3.38194e-61	0.287182	0.124	0.194	6.69794e-57	Chd6	2
3.33789e-38	0.286655	0.129	0.143	6.6107e-34	Col1a2	2
9.04658e-114	0.286313	0.123	0.254	1.79167e-109	Zfp131	2
7.37438e-118	0.286146	0.144	0.282	1.4605e-113	Srrt	2
4.81495e-69	0.285996	0.619	0.8	9.53602e-65	Ifrd1	2
4.48496e-84	0.285864	0.124	0.195	8.88245e-80	Tpm1	2
1.25837e-163	0.28581	0.165	0.348	2.4922e-159	Atp6v1h	2
1.73511e-133	0.285799	0.155	0.317	3.43638e-129	B4galt5	2
5.70188e-135	0.285609	0.425	0.706	1.12926e-130	Mndal	2
5.0183e-117	0.28559	0.14	0.26	9.93875e-113	Zfp326	2
2.25205e-130	0.285441	0.134	0.274	4.46019e-126	Ep400	2
1.01179e-154	0.285241	0.19	0.419	2.00385e-150	Crlf3	2
5.82372e-78	0.285166	0.127	0.176	1.15339e-73	Cpsf7	2
4.19123e-111	0.285024	0.132	0.232	8.30074e-107	Ecpas	2
8.11089e-71	0.2849	0.092	0.122	1.60636e-66	Exoc6b	2
1.24536e-130	0.284554	0.165	0.331	2.46643e-126	Senp2	2
1.3372e-104	0.28443	0.156	0.26	2.64833e-100	Ppp4r3a	2
3.37427e-132	0.284394	0.179	0.339	6.68273e-128	Ncoa3	2
3.27397e-133	0.284287	0.126	0.268	6.4841e-129	Raf1	2
4.23914e-91	0.28414	0.109	0.189	8.39562e-87	Gramd1a	2
2.94503e-117	0.283418	0.122	0.217	5.83262e-113	Usp47	2
3.58703e-52	0.283401	0.097	0.106	7.10412e-48	Slc38a6	2
1.38469e-148	0.282874	0.197	0.436	2.74239e-144	Eprs	2
9.62571e-137	0.282795	0.195	0.364	1.90637e-132	Xiap	2
1.01495e-105	0.28267	0.169	0.303	2.01011e-101	Baz1b	2
2.31055e-126	0.282455	0.179	0.337	4.57604e-122	Arhgap18	2
7.15967e-69	0.281384	0.086	0.123	1.41797e-64	Smc5	2
7.84857e-168	0.281295	0.318	0.599	1.55441e-163	Atf4	2
1.5615e-126	0.281019	0.316	0.547	3.09256e-122	Ccr5	2
9.99749e-122	0.280807	0.153	0.3	1.98e-117	Rc3h1	2
3.1749e-99	0.280475	0.12	0.198	6.28789e-95	Atxn2	2
1.19842e-202	0.280185	0.226	0.502	2.37348e-198	Rab5a	2
1.43769e-116	0.279922	0.124	0.245	2.84734e-112	Cnot1	2
2.88686e-128	0.279688	0.147	0.308	5.71743e-124	Clip1	2
1.01521e-73	0.279659	0.084	0.148	2.01062e-69	Cpeb2	2
1.02802e-94	0.279474	0.133	0.247	2.036e-90	Zmynd11	2
2.29125e-153	0.279386	0.165	0.353	4.53783e-149	Ttc7	2
1.98886e-186	0.279115	0.315	0.623	3.93894e-182	Mtdh	2
2.62984e-86	0.278759	0.133	0.182	5.20839e-82	Ano6	2
1.70829e-119	0.27862	0.179	0.319	3.38327e-115	Kat6a	2
3.56384e-116	0.278567	0.143	0.279	7.05818e-112	Luzp1	2
8.43719e-120	0.27848	0.129	0.232	1.67098e-115	Slc8b1	2
4.71906e-119	0.278242	0.152	0.275	9.3461e-115	Btbd7	2
4.78847e-114	0.277754	0.113	0.21	9.48357e-110	Xpo6	2
5.94325e-88	0.277367	0.109	0.175	1.17706e-83	Ubp1	2
6.52469e-136	0.277244	0.19	0.379	1.29221e-131	Gm21188	2
2.79371e-119	0.277194	0.155	0.311	5.53294e-115	Ep300	2
2.81869e-80	0.277002	0.069	0.115	5.58241e-76	Abca7	2
5.20502e-134	0.27665	0.189	0.366	1.03085e-129	Itch	2
2.75026e-131	0.276365	0.227	0.456	5.44688e-127	Oasl2	2
9.37759e-69	0.276075	0.097	0.135	1.85723e-64	Mtmr10	2
1.19254e-171	0.276055	0.206	0.412	2.36183e-167	Dhx15	2
1.51885e-155	0.275785	0.192	0.393	3.00809e-151	Nsf	2
2.42502e-97	0.275771	0.112	0.193	4.80275e-93	Mib1	2
4.43476e-103	0.275575	0.166	0.283	8.78304e-99	Gpatch8	2
6.04777e-131	0.273986	0.153	0.314	1.19776e-126	Gripap1	2
4.18554e-66	0.273732	0.099	0.109	8.28946e-62	Galc	2
2.33889e-159	0.273438	0.196	0.395	4.63217e-155	Adam17	2
7.75377e-86	0.273022	0.117	0.243	1.53563e-81	Osgin2	2
3.12633e-153	0.272968	0.249	0.486	6.1917e-149	Fem1c	2
2.71527e-170	0.27196	0.564	0.857	5.3776e-166	Atp6v0b	2
2.54673e-176	0.271947	0.205	0.448	5.0438e-172	Snx10	2
1.63228e-60	0.271201	0.648	0.793	3.23273e-56	Nfkbiz	2
6.32066e-145	0.271173	0.185	0.398	1.25181e-140	Arhgap45	2
9.94957e-76	0.27108	0.084	0.117	1.97051e-71	Mroh1	2
4.50898e-77	0.270771	0.12	0.215	8.93004e-73	Elmsan1	2
7.62767e-177	0.269295	0.212	0.452	1.51066e-172	Ddx46	2
2.1931e-78	0.269015	0.14	0.222	4.34343e-74	Ino80d	2
4.16399e-80	0.26839	0.112	0.17	8.24679e-76	Mau2	2
5.64896e-114	0.268284	0.167	0.321	1.11878e-109	Klf7	2
2.18009e-146	0.267919	0.235	0.443	4.31767e-142	Gsk3b	2
2.14078e-109	0.26782	0.106	0.201	4.23982e-105	Thoc1	2
1.45735e-104	0.267738	0.14	0.242	2.88628e-100	Srpk2	2
7.86667e-96	0.267389	0.107	0.211	1.55799e-91	Madd	2
1.69847e-104	0.26718	0.195	0.373	3.36382e-100	Bod1l	2
2.01834e-52	0.266565	0.099	0.11	3.99732e-48	Hdac9	2
1.57049e-49	0.266288	0.089	0.106	3.11035e-45	Trim56	2
5.61738e-152	0.265986	0.258	0.487	1.11252e-147	Zbtb7a	2
2.97492e-144	0.265611	0.187	0.393	5.89182e-140	Nr3c1	2
1.65741e-84	0.265581	0.099	0.16	3.28249e-80	Anks1	2
3.85338e-197	0.265362	0.203	0.446	7.63163e-193	Copa	2
7.11942e-78	0.265278	0.084	0.139	1.41e-73	Plcb1	2
1.52068e-72	0.26461	0.114	0.161	3.0117e-68	Kmt2d	2
4.18338e-74	0.26437	0.163	0.27	8.28519e-70	Slamf7	2
1.33613e-123	0.26374	0.109	0.23	2.64621e-119	Abr	2
6.33324e-74	0.262964	0.084	0.134	1.2543e-69	Chkb	2
1.68928e-184	0.262906	0.534	0.846	3.34561e-180	Ube2d3	2
2.15612e-101	0.262875	0.119	0.23	4.27019e-97	Vcpip1	2
5.49544e-122	0.262868	0.162	0.294	1.08837e-117	Dnajc13	2
7.38181e-171	0.262821	0.259	0.528	1.46197e-166	Tacc1	2
1.36489e-119	0.262088	0.11	0.232	2.70316e-115	Mob1b	2
3.81644e-127	0.261845	0.199	0.384	7.55846e-123	Por	2
1.62045e-84	0.261626	0.126	0.233	3.2093e-80	Slc12a6	2
1.28658e-143	0.261554	0.172	0.357	2.54807e-139	Naa15	2
2.42405e-161	0.261328	0.246	0.502	4.80082e-157	Zfp106	2
3.79583e-58	0.261186	0.089	0.119	7.51763e-54	Tanc2	2
1.68258e-65	0.260115	0.107	0.164	3.33234e-61	Srcap	2
5.91149e-121	0.259975	0.21	0.448	1.17077e-116	Icam1	2
1.6545e-58	0.25952	0.087	0.119	3.27674e-54	Mthfr	2
5.75396e-75	0.259438	0.13	0.203	1.13957e-70	Mon2	2
6.11324e-99	0.259131	0.13	0.256	1.21073e-94	Arfgef1	2
2.41761e-90	0.259084	0.104	0.175	4.78807e-86	Cpne2	2
2.42883e-109	0.258658	0.1	0.193	4.81031e-105	Slc25a28	2
1.48281e-69	0.258657	0.08	0.136	2.93671e-65	Rasa2	2
3.02857e-124	0.258604	0.165	0.317	5.99809e-120	Ripk1	2
5.2419e-94	0.2586	0.1	0.197	1.03816e-89	Zbtb11	2
4.50581e-129	0.258594	0.133	0.283	8.92375e-125	Alcam	2
8.95025e-161	0.258547	0.313	0.603	1.7726e-156	Chd4	2
4.23686e-98	0.258459	0.134	0.244	8.3911e-94	Mark3	2
2.87789e-89	0.258388	0.581	0.828	5.69967e-85	Plin2	2
7.86712e-97	0.25802	0.129	0.239	1.55808e-92	Dcaf8	2
8.27027e-161	0.257494	0.195	0.398	1.63793e-156	Smarca4	2
4.97658e-84	0.257348	0.099	0.167	9.85612e-80	Ubr3	2
1.34462e-51	0.257311	0.097	0.135	2.66302e-47	Fgfr1	2
2.19005e-159	0.2569	0.175	0.393	4.33739e-155	Ubn1	2
3.14891e-75	0.256885	0.11	0.237	6.23641e-71	Cenpa	2
4.07033e-113	0.256335	0.103	0.213	8.06128e-109	Gpr107	2
6.86537e-100	0.256012	0.106	0.195	1.35969e-95	Kansl3	2
1.80748e-158	0.255762	0.212	0.457	3.57972e-154	U2surp	2
3.07843e-113	0.255687	0.159	0.312	6.09683e-109	Med13	2
7.98438e-75	0.255556	0.099	0.148	1.58131e-70	Clasp2	2
1.76904e-82	0.255545	0.086	0.162	3.50358e-78	9930021J03Rik	2
4.33886e-118	0.255309	0.106	0.2	8.59311e-114	Rhbdf2	2
7.67837e-144	0.254869	0.182	0.375	1.5207e-139	Stk40	2
5.31431e-51	0.254753	0.074	0.102	1.0525e-46	Cep295	2
6.26141e-84	0.253838	0.102	0.178	1.24007e-79	Clcn3	2
2.15213e-178	0.253724	0.213	0.478	4.2623e-174	Nrd1	2
1.20867e-118	0.252774	0.187	0.368	2.39377e-114	Arid4b	2
4.38355e-93	0.252705	0.162	0.316	8.68161e-89	Adam8	2
2.58583e-27	0.252359	0.107	0.124	5.12123e-23	Col3a1	2
1.19996e-114	0.252338	0.096	0.206	2.37651e-110	Ttc19	2
9.83523e-87	0.252219	0.113	0.196	1.94787e-82	Xrn1	2
9.90767e-70	0.252004	0.1	0.14	1.96221e-65	Clcn7	2
5.14607e-71	0.251815	0.084	0.134	1.01918e-66	Dennd4c	2
2.8112e-55	0.251744	0.083	0.107	5.56758e-51	Nlrc5	2
1.19842e-132	0.25173	0.205	0.374	2.37347e-128	Susd6	2
8.41881e-160	0.251461	0.3	0.591	1.66735e-155	Trim30a	2
4.67115e-61	0.251407	0.086	0.14	9.25122e-57	Zfp451	2
1.47632e-113	0.251237	0.159	0.322	2.92386e-109	Nemf	2
1.52891e-154	0.25123	0.24	0.496	3.028e-150	Ppp3ca	2
5.56262e-85	0.251128	0.134	0.25	1.10168e-80	Nabp1	2
8.61984e-97	0.251121	0.122	0.224	1.70716e-92	Herc2	2
9.29533e-85	0.251099	0.086	0.144	1.84094e-80	Zbtb21	2
7.6804e-97	0.250711	0.117	0.221	1.5211e-92	Zranb1	2
2.64428e-145	0.250447	0.137	0.299	5.23699e-141	Clk3	2
1.73179e-112	0.250426	0.084	0.185	3.4298e-108	Tbc1d9	2
8.88635e-86	0.250019	0.134	0.243	1.75994e-81	Chd8	2
9.39574e-113	6.66627e-05	0.094	0.325	1.86083e-108	Cdc40	2

## Sheet: 3
p_val	avg_logFC	pct.1	pct.2	p_val_adj	gene	cluster		source	term_name	term_id	highlighted	adjusted_p_value	negative_log10_of_adjusted_p_value	term_size	query_size	intersection_size	effective_domain_size	intersections
0	2.06278	0.998	0.447	0	Gngt2	3		GO:MF	protein binding	GO:0005515	TRUE	1.43953e-06	5.84178	10460	48	40	25063	GNGT2,CEACAM1,TREML4,ACE,ITGAL,PLAC8,ENO3,SPN,MSRB1,DUSP16,PGLYRP1,FABP4,TGM2,LY6I,PRDX5,CLEC4E,NR4A1,POU2F2,PILRA,STK10,PTPN1,IL1B,GSR,ITGB2,TRAF1,CYBB,SOD2,CD300C2,FGR,RAP1A,ITGA4,S100A4,GRK3,CYTH3,CD300LD,MSN,GPX1,TREM3,CYTIP,CDK2AP2
1.79148e-246	1.36563	0.707	0.099	3.54804e-242	Ear2	3		GO:MF	signaling receptor binding	GO:0005102	FALSE	5.9108e-05	4.22835	1591	48	15	25063	CEACAM1,ACE,ITGAL,PGLYRP1,FABP4,LY6I,PRDX5,PILRA,PTPN1,IL1B,TRAF1,FGR,S100A4,GRK3,MSN
2.39374e-294	1.32754	0.764	0.198	4.7408e-290	Ceacam1	3		GO:MF	binding	GO:0005488	FALSE	0.000176756	3.75263	16378	48	46	25063	GNGT2,EAR2,CEACAM1,TREML4,ACE,ITGAL,PLAC8,ENO3,SPN,MSRB1,ADGRE4,DUSP16,PGLYRP1,CYP4F18,SMPDL3A,FABP4,TGM2,LY6I,PRDX5,CLEC4E,NR4A1,POU2F2,PILRA,RASGRP2,STK10,PLA2G7,PTPN1,IL1B,GSR,ITGB2,TRAF1,CYBB,SOD2,CD300C2,FGR,RAP1A,ITGA4,S100A4,GRK3,CYTH3,CD300LD,MSN,GPX1,TREM3,CYTIP,CDK2AP2
0	1.31803	0.821	0.076	0	Treml4	3		GO:MF	antioxidant activity	GO:0016209	TRUE	0.00868398	2.06128	86	48	4	25063	PRDX5,GSR,SOD2,GPX1
2.47e-322	1.30823	0.669	0.031	4.892485e-318	Ace	3		GO:MF	transition metal ion binding	GO:0046914	TRUE	0.0143032	1.84457	1102	48	10	25063	ACE,MSRB1,PGLYRP1,CYP4F18,SMPDL3A,NR4A1,PTPN1,TRAF1,SOD2,S100A4
1.01663e-264	1.27144	0.85	0.273	2.01344e-260	Itgal	3		GO:MF	ion binding	GO:0043167	TRUE	0.0322806	1.49106	6018	48	24	25063	ACE,ITGAL,ENO3,MSRB1,ADGRE4,PGLYRP1,CYP4F18,SMPDL3A,FABP4,TGM2,CLEC4E,NR4A1,RASGRP2,STK10,PTPN1,GSR,TRAF1,CYBB,SOD2,FGR,RAP1A,S100A4,GRK3,CYTH3
3.49684e-192	1.26968	0.983	0.568	6.92548e-188	Plac8	3		GO:BP	immune system process	GO:0002376	TRUE	2.15054e-08	7.66745	2819	49	24	26944	EAR2,CEACAM1,TREML4,ACE,ITGAL,SPN,MSRB1,PGLYRP1,LST1,CLEC4E,POU2F2,STK10,PLA2G7,IL1B,ITGB2,CYBB,CD300C2,FGR,RAP1A,ITGA4,CD300LD,MSN,GPX1,TREM3
8.38618e-223	1.2152	0.53	0.059	1.66088e-218	Eno3	3		GO:BP	biological process involved in interspecies interaction between organisms	GO:0044419	FALSE	7.13632e-07	6.14653	1940	49	19	26944	EAR2,CEACAM1,TREML4,ACE,PLAC8,SPN,MSRB1,PGLYRP1,FABP4,CLEC4E,NR4A1,POU2F2,IL1B,CYBB,SOD2,FGR,CD300LD,GPX1,TREM3
1.19394e-146	1.12745	0.808	0.297	2.36459e-142	Apoc2	3		GO:BP	response to other organism	GO:0051707	FALSE	1.433e-06	5.84375	1778	49	18	26944	EAR2,CEACAM1,TREML4,ACE,PLAC8,SPN,MSRB1,PGLYRP1,FABP4,CLEC4E,NR4A1,POU2F2,IL1B,CYBB,SOD2,FGR,GPX1,TREM3
3.18711e-202	1.11867	0.608	0.118	6.31208e-198	Spn	3		GO:BP	response to external biotic stimulus	GO:0043207	FALSE	1.48556e-06	5.82811	1782	49	18	26944	EAR2,CEACAM1,TREML4,ACE,PLAC8,SPN,MSRB1,PGLYRP1,FABP4,CLEC4E,NR4A1,POU2F2,IL1B,CYBB,SOD2,FGR,GPX1,TREM3
6.09457e-199	1.11389	0.96	0.564	1.20703e-194	Msrb1	3		GO:BP	response to biotic stimulus	GO:0009607	FALSE	2.06402e-06	5.68529	1819	49	18	26944	EAR2,CEACAM1,TREML4,ACE,PLAC8,SPN,MSRB1,PGLYRP1,FABP4,CLEC4E,NR4A1,POU2F2,IL1B,CYBB,SOD2,FGR,GPX1,TREM3
9.29902e-263	1.06524	0.695	0.079	1.84167e-258	Adgre4	3		GO:BP	response to stimulus	GO:0050896	FALSE	1.29987e-05	4.8861	10506	49	39	26944	GNGT2,EAR2,CEACAM1,TREML4,ACE,ITGAL,PLAC8,SPN,MSRB1,ADGRE4,DUSP16,PGLYRP1,FABP4,TGM2,LY6I,PRDX5,LST1,CLEC4E,NR4A1,POU2F2,PILRA,RASGRP2,PLA2G7,PTPN1,IL1B,GSR,ITGB2,TRAF1,CYBB,SOD2,FGR,RAP1A,ITGA4,S100A4,GRK3,CYTH3,MSN,GPX1,TREM3
7.1558e-173	1.05586	0.766	0.303	1.41721e-168	Dusp16	3		GO:BP	defense response	GO:0006952	FALSE	1.54442e-05	4.81124	1812	49	17	26944	EAR2,CEACAM1,TREML4,PLAC8,SPN,MSRB1,PGLYRP1,FABP4,CLEC4E,NR4A1,PLA2G7,IL1B,ITGB2,CYBB,FGR,GPX1,TREM3
6.10159e-131	1.05579	0.526	0.124	1.20842e-126	Pglyrp1	3		GO:BP	response to bacterium	GO:0009617	FALSE	2.09047e-05	4.67976	968	49	13	26944	EAR2,ACE,PLAC8,SPN,PGLYRP1,FABP4,CLEC4E,NR4A1,IL1B,SOD2,FGR,GPX1,TREM3
2.63666e-169	0.96521	0.829	0.373	5.2219e-165	Cyp4f18	3		GO:BP	response to external stimulus	GO:0009605	FALSE	3.42904e-05	4.46483	3042	49	21	26944	EAR2,CEACAM1,TREML4,ACE,PLAC8,SPN,MSRB1,PGLYRP1,FABP4,CLEC4E,NR4A1,POU2F2,PLA2G7,IL1B,CYBB,SOD2,FGR,ITGA4,S100A4,GPX1,TREM3
8.76924e-151	0.954717	0.909	0.461	1.73675e-146	Smpdl3a	3		GO:BP	leukocyte migration	GO:0050900	FALSE	4.13358e-05	4.38367	378	49	9	26944	ITGAL,SPN,STK10,PLA2G7,IL1B,ITGB2,ITGA4,MSN,TREM3
1.59242e-97	0.951919	0.309	0.03	3.15379e-93	Fabp4	3		GO:BP	locomotion	GO:0040011	FALSE	6.33074e-05	4.19855	1273	49	14	26944	EAR2,CEACAM1,ACE,SPN,NR4A1,STK10,PLA2G7,IL1B,SOD2,FGR,ITGA4,S100A4,MSN,TREM3
7.67135e-148	0.930562	0.758	0.265	1.51931e-143	Tgm2	3		GO:BP	endocytosis	GO:0006897	TRUE	6.98721e-05	4.1557	701	49	11	26944	CEACAM1,TREML4,ITGAL,TGM2,PTPN1,IL1B,ITGB2,FGR,RAP1A,ITGA4,GRK3
9.49921e-150	0.915546	0.474	0.059	1.88132e-145	Ly6i	3		GO:BP	cell migration	GO:0016477	FALSE	8.94674e-05	4.04833	1538	49	15	26944	CEACAM1,ACE,ITGAL,SPN,NR4A1,STK10,PLA2G7,IL1B,ITGB2,SOD2,FGR,ITGA4,MSN,GPX1,TREM3
2.46083e-132	0.901506	0.981	0.817	4.87367e-128	Prdx5	3		GO:BP	regulation of immune system process	GO:0002682	FALSE	0.000122262	3.91271	1575	49	15	26944	CEACAM1,TREML4,ITGAL,SPN,PGLYRP1,CLEC4E,STK10,PLA2G7,IL1B,FGR,RAP1A,ITGA4,MSN,GPX1,TREM3
1.85192e-167	0.892842	0.99	0.706	3.66773e-163	Lst1	3		GO:BP	cellular response to stimulus	GO:0051716	FALSE	0.000227628	3.64277	8752	49	34	26944	GNGT2,CEACAM1,TREML4,ACE,ITGAL,SPN,ADGRE4,DUSP16,PGLYRP1,FABP4,TGM2,LY6I,PRDX5,CLEC4E,NR4A1,PILRA,RASGRP2,PLA2G7,PTPN1,IL1B,GSR,ITGB2,TRAF1,CYBB,SOD2,FGR,RAP1A,ITGA4,S100A4,GRK3,CYTH3,MSN,GPX1,TREM3
4.54775e-87	0.87668	0.859	0.542	9.00682e-83	Clec4e	3		GO:BP	immune effector process	GO:0002252	FALSE	0.000248721	3.60429	795	49	11	26944	CEACAM1,TREML4,ACE,ITGAL,SPN,PGLYRP1,CLEC4E,IL1B,FGR,RAP1A,TREM3
7.06017e-89	0.852454	0.89	0.636	1.39827e-84	Nr4a1	3		GO:BP	phagocytosis	GO:0006909	FALSE	0.000283539	3.54739	225	49	7	26944	TREML4,ITGAL,TGM2,IL1B,ITGB2,FGR,RAP1A
1.00512e-141	0.850234	0.945	0.468	1.99064e-137	Napsa	3		GO:BP	cellular response to chemical stimulus	GO:0070887	FALSE	0.000377746	3.4228	3162	49	20	26944	CEACAM1,ACE,FABP4,TGM2,LY6I,PRDX5,NR4A1,RASGRP2,PLA2G7,PTPN1,IL1B,GSR,TRAF1,CYBB,SOD2,RAP1A,ITGA4,MSN,GPX1,TREM3
9.88313e-98	0.849849	0.792	0.455	1.95735e-93	Pou2f2	3		GO:BP	cellular response to oxygen-containing compound	GO:1901701	FALSE	0.000466393	3.33125	1497	49	14	26944	CEACAM1,ACE,TGM2,LY6I,PRDX5,NR4A1,PTPN1,IL1B,CYBB,SOD2,RAP1A,ITGA4,MSN,GPX1
9.59485e-154	0.842957	0.743	0.291	1.90026e-149	Pilra	3		GO:BP	cellular extravasation	GO:0045123	FALSE	0.000497839	3.30291	77	49	5	26944	ITGAL,SPN,ITGB2,ITGA4,TREM3
1.61436e-135	0.834762	0.667	0.245	3.19724e-131	Rasgrp2	3		GO:BP	cell motility	GO:0048870	FALSE	0.000517376	3.28619	1760	49	15	26944	CEACAM1,ACE,ITGAL,SPN,NR4A1,STK10,PLA2G7,IL1B,ITGB2,SOD2,FGR,ITGA4,MSN,GPX1,TREM3
2.23358e-138	0.826924	0.714	0.286	4.4236e-134	Stk10	3		GO:BP	response to stress	GO:0006950	FALSE	0.000608039	3.21607	3936	49	22	26944	EAR2,CEACAM1,TREML4,ACE,PLAC8,SPN,MSRB1,PGLYRP1,FABP4,PRDX5,CLEC4E,NR4A1,PLA2G7,PTPN1,IL1B,GSR,ITGB2,CYBB,SOD2,FGR,GPX1,TREM3
6.28119e-139	0.819548	0.891	0.597	1.24399e-134	Prr13	3		GO:BP	defense response to bacterium	GO:0042742	FALSE	0.000846659	3.07229	391	49	8	26944	EAR2,PLAC8,SPN,PGLYRP1,CLEC4E,IL1B,FGR,TREM3
1.44256e-126	0.80965	0.878	0.45	2.85698e-122	Pla2g7	3		GO:BP	import into cell	GO:0098657	FALSE	0.00101648	2.9929	916	49	11	26944	CEACAM1,TREML4,ITGAL,TGM2,PTPN1,IL1B,ITGB2,FGR,RAP1A,ITGA4,GRK3
1.68075e-132	0.808331	0.947	0.672	3.32873e-128	Ptpn1	3		GO:BP	leukocyte cell-cell adhesion	GO:0007159	TRUE	0.00139883	2.85423	418	49	8	26944	CEACAM1,ITGAL,SPN,STK10,IL1B,ITGB2,ITGA4,MSN
1.49829e-65	0.804755	0.96	0.803	2.96737e-61	Il1b	3		GO:BP	positive regulation of biological process	GO:0048518	FALSE	0.0017649	2.75328	6589	49	28	26944	CEACAM1,TREML4,ACE,ITGAL,PLAC8,SPN,FABP4,TGM2,PRDX5,CLEC4E,NR4A1,POU2F2,PLA2G7,PTPN1,IL1B,ITGB2,CYBB,SOD2,CD300C2,FGR,RAP1A,ITGA4,S100A4,GRK3,CYTH3,MSN,GPX1,TREM3
5.05029e-144	0.804718	0.907	0.389	1.00021e-139	Gsr	3		GO:BP	immune response	GO:0006955	FALSE	0.00184844	2.73319	1945	49	15	26944	EAR2,CEACAM1,TREML4,ITGAL,SPN,MSRB1,PGLYRP1,LST1,CLEC4E,IL1B,CYBB,FGR,RAP1A,GPX1,TREM3
1.25043e-137	0.788955	0.899	0.627	2.47649e-133	Itgb2	3		GO:BP	mononuclear cell migration	GO:0071674	FALSE	0.00206435	2.68522	189	49	6	26944	ITGAL,SPN,STK10,PLA2G7,ITGA4,MSN
8.04833e-103	0.788912	0.863	0.478	1.59397e-98	Traf1	3		GO:BP	regulation of defense response	GO:0031347	FALSE	0.00282554	2.5489	811	49	10	26944	CEACAM1,TREML4,SPN,PGLYRP1,FABP4,CLEC4E,IL1B,FGR,GPX1,TREM3
3.96728e-116	0.787108	0.954	0.754	7.8572e-112	Cybb	3		GO:BP	lymphocyte migration	GO:0072676	FALSE	0.00308334	2.51098	111	49	5	26944	ITGAL,SPN,STK10,ITGA4,MSN
8.05211e-66	0.782138	0.844	0.657	1.59472e-61	Sod2	3		GO:BP	cellular response to nitrogen compound	GO:1901699	FALSE	0.00322298	2.49174	823	49	10	26944	CEACAM1,ACE,TGM2,LY6I,NR4A1,PTPN1,IL1B,CYBB,RAP1A,ITGA4
6.95612e-107	0.773494	0.853	0.493	1.37766e-102	Cd300c2	3		GO:BP	regulation of cytokine production	GO:0001817	FALSE	0.0032582	2.48702	824	49	10	26944	CEACAM1,SPN,PGLYRP1,CLEC4E,POU2F2,IL1B,CYBB,CD300C2,FGR,CD300LD
5.39023e-145	0.772907	0.792	0.318	1.06753e-140	Fgr	3		GO:BP	cytokine production	GO:0001816	FALSE	0.00347668	2.45883	830	49	10	26944	CEACAM1,SPN,PGLYRP1,CLEC4E,POU2F2,IL1B,CYBB,CD300C2,FGR,CD300LD
1.22833e-159	0.759205	0.914	0.698	2.4327e-155	Rap1a	3		GO:BP	regulation of response to stimulus	GO:0048583	FALSE	0.00354095	2.45088	3987	49	21	26944	CEACAM1,TREML4,ITGAL,SPN,DUSP16,PGLYRP1,FABP4,TGM2,CLEC4E,PLA2G7,PTPN1,IL1B,TRAF1,SOD2,FGR,RAP1A,S100A4,GRK3,CYTH3,GPX1,TREM3
1.81885e-103	0.751445	0.821	0.461	3.60223e-99	Itga4	3		GO:BP	regulation of biological process	GO:0050789	FALSE	0.00358608	2.44538	13144	49	40	26944	GNGT2,CEACAM1,TREML4,ACE,ITGAL,PLAC8,SPN,ADGRE4,DUSP16,PGLYRP1,FABP4,TGM2,LY6I,PRDX5,CLEC4E,NR4A1,POU2F2,PILRA,RASGRP2,STK10,PLA2G7,PTPN1,IL1B,ITGB2,TRAF1,CYBB,SOD2,CD300C2,FGR,RAP1A,ITGA4,S100A4,GRK3,CYTH3,CD300LD,MSN,GPX1,TREM3,CYTIP,CDK2AP2
1.76251e-87	0.750747	0.941	0.663	3.49065e-83	S100a4	3		GO:BP	vesicle-mediated transport	GO:0016192	FALSE	0.0036559	2.43701	1517	49	13	26944	CEACAM1,TREML4,ITGAL,TGM2,PTPN1,IL1B,ITGB2,FGR,RAP1A,ITGA4,GRK3,CYTH3,MSN
2.56771e-127	0.750425	0.661	0.194	5.08535e-123	Grk3	3		GO:BP	defense response to other organism	GO:0098542	FALSE	0.00392709	2.40593	1281	49	12	26944	EAR2,CEACAM1,TREML4,PLAC8,SPN,MSRB1,PGLYRP1,CLEC4E,IL1B,CYBB,FGR,TREM3
5.08852e-111	0.750411	0.623	0.215	1.00778e-106	Cyth3	3		GO:BP	endothelial cell differentiation	GO:0045446	TRUE	0.0041693	2.37994	118	49	5	26944	CEACAM1,IL1B,RAP1A,MSN,GPX1
4.12327e-100	0.749304	0.678	0.292	8.16614e-96	Cd300ld	3		GO:BP	regulation of cellular process	GO:0050794	FALSE	0.00424656	2.37196	12593	49	39	26944	GNGT2,CEACAM1,TREML4,ACE,ITGAL,PLAC8,SPN,ADGRE4,DUSP16,PGLYRP1,FABP4,TGM2,LY6I,PRDX5,CLEC4E,NR4A1,POU2F2,PILRA,RASGRP2,STK10,PLA2G7,PTPN1,IL1B,ITGB2,TRAF1,CYBB,SOD2,CD300C2,FGR,RAP1A,ITGA4,S100A4,GRK3,CYTH3,CD300LD,MSN,GPX1,CYTIP,CDK2AP2
1.28856e-136	0.749271	0.962	0.773	2.55199e-132	Msn	3		GO:BP	signal transduction	GO:0007165	FALSE	0.00467207	2.33049	6895	49	28	26944	GNGT2,CEACAM1,TREML4,ACE,ITGAL,SPN,ADGRE4,DUSP16,PGLYRP1,TGM2,LY6I,CLEC4E,NR4A1,PILRA,RASGRP2,PTPN1,IL1B,ITGB2,TRAF1,CYBB,SOD2,FGR,RAP1A,ITGA4,S100A4,GRK3,CYTH3,GPX1
5.5407e-135	0.747285	0.989	0.854	1.09734e-130	Gpx1	3		GO:BP	hydrogen peroxide metabolic process	GO:0042743	TRUE	0.00492183	2.30787	54	49	4	26944	PRDX5,CYBB,SOD2,GPX1
1.13919e-153	0.746947	0.602	0.133	2.25617e-149	Trem3	3		GO:BP	positive regulation of cellular process	GO:0048522	FALSE	0.00556271	2.25471	6078	49	26	26944	CEACAM1,TREML4,ACE,ITGAL,PLAC8,SPN,FABP4,TGM2,CLEC4E,NR4A1,POU2F2,PLA2G7,PTPN1,IL1B,ITGB2,CYBB,SOD2,CD300C2,FGR,RAP1A,ITGA4,S100A4,GRK3,CYTH3,MSN,GPX1
5.99443e-123	0.746319	0.949	0.53	1.1872e-118	Cytip	3		GO:BP	negative regulation of gap junction assembly	GO:1903597	TRUE	0.005586	2.2529	2	49	2	26944	ACE,IL1B
9.00513e-87	0.738077	0.787	0.517	1.78347e-82	Cdk2ap2	3		GO:BP	positive regulation of immune system process	GO:0002684	FALSE	0.00629341	2.20111	1105	49	11	26944	CEACAM1,TREML4,ITGAL,SPN,CLEC4E,PLA2G7,IL1B,FGR,RAP1A,ITGA4,TREM3
3.94907e-91	0.737488	0.975	0.828	7.82114e-87	Sat1	3		GO:BP	regulation of mononuclear cell migration	GO:0071675	FALSE	0.00671058	2.17324	130	49	5	26944	SPN,STK10,PLA2G7,ITGA4,MSN
4.12559e-57	0.737454	0.587	0.284	8.17073e-53	Bcl2a1a	3		GO:BP	regulation of leukocyte migration	GO:0002685	FALSE	0.00745602	2.12749	236	49	6	26944	SPN,STK10,PLA2G7,IL1B,ITGA4,MSN
4.45497e-98	0.731212	0.781	0.362	8.82306e-94	Bhlhe40	3		GO:BP	regulation of response to external stimulus	GO:0032101	FALSE	0.0075354	2.12289	1126	49	11	26944	CEACAM1,TREML4,SPN,PGLYRP1,FABP4,CLEC4E,PLA2G7,IL1B,FGR,GPX1,TREM3
1.34358e-133	0.727585	0.632	0.173	2.66095e-129	Rbpms	3		GO:BP	leukocyte aggregation	GO:0070486	FALSE	0.00780037	2.10788	18	49	3	26944	STK10,IL1B,MSN
3.91926e-62	0.718962	0.77	0.462	7.7621e-58	Bcl2a1d	3		GO:BP	regulation of immune response	GO:0050776	FALSE	0.00802903	2.09534	912	49	10	26944	CEACAM1,TREML4,SPN,PGLYRP1,CLEC4E,IL1B,FGR,RAP1A,GPX1,TREM3
7.71147e-137	0.707366	0.604	0.171	1.52726e-132	Pilrb2	3		GO:BP	biological regulation	GO:0065007	FALSE	0.00892256	2.04951	13527	49	40	26944	GNGT2,CEACAM1,TREML4,ACE,ITGAL,PLAC8,SPN,ADGRE4,DUSP16,PGLYRP1,FABP4,TGM2,LY6I,PRDX5,CLEC4E,NR4A1,POU2F2,PILRA,RASGRP2,STK10,PLA2G7,PTPN1,IL1B,ITGB2,TRAF1,CYBB,SOD2,CD300C2,FGR,RAP1A,ITGA4,S100A4,GRK3,CYTH3,CD300LD,MSN,GPX1,TREM3,CYTIP,CDK2AP2
1.32134e-88	0.706499	0.861	0.503	2.61691e-84	Nupr1	3		GO:BP	defense response to symbiont	GO:0140546	FALSE	0.00921392	2.03556	1150	49	11	26944	EAR2,CEACAM1,TREML4,SPN,MSRB1,PGLYRP1,CLEC4E,IL1B,CYBB,FGR,TREM3
6.59652e-102	0.705389	0.899	0.572	1.30644e-97	Samsn1	3		GO:BP	regulation of multicellular organismal process	GO:0051239	FALSE	0.00929298	2.03184	3165	49	18	26944	CEACAM1,ACE,ITGAL,PLAC8,SPN,PGLYRP1,FABP4,TGM2,CLEC4E,NR4A1,POU2F2,IL1B,ITGB2,CYBB,CD300C2,FGR,ITGA4,CD300LD
2.59481e-116	0.700898	1	0.872	5.13903e-112	Cebpb	3		GO:BP	endothelium development	GO:0003158	FALSE	0.009984	2.0007	141	49	5	26944	CEACAM1,IL1B,RAP1A,MSN,GPX1
2.77334e-120	0.695314	0.579	0.157	5.4926e-116	Abi3	3		GO:BP	regulation of lymphocyte migration	GO:2000401	FALSE	0.0110383	1.9571	66	49	4	26944	SPN,STK10,ITGA4,MSN
1.34653e-101	0.677806	0.947	0.732	2.66681e-97	Nfe2l2	3		GO:BP	T cell migration	GO:0072678	FALSE	0.0110383	1.9571	66	49	4	26944	ITGAL,SPN,ITGA4,MSN
1.92883e-119	0.676446	0.973	0.809	3.82005e-115	Ptprc	3		GO:BP	cellular response to organonitrogen compound	GO:0071417	FALSE	0.0121013	1.91717	747	49	9	26944	CEACAM1,ACE,TGM2,NR4A1,PTPN1,IL1B,CYBB,RAP1A,ITGA4
1.45297e-98	0.671014	0.821	0.351	2.8776e-94	Hp	3		GO:BP	regulation of intracellular signal transduction	GO:1902531	TRUE	0.014645	1.83431	1722	49	13	26944	CEACAM1,ITGAL,DUSP16,TGM2,PTPN1,IL1B,TRAF1,SOD2,FGR,RAP1A,S100A4,CYTH3,GPX1
4.67004e-102	0.668304	0.636	0.211	9.24902e-98	Gpr141	3		GO:BP	endothelial cell development	GO:0001885	FALSE	0.0147822	1.83026	71	49	4	26944	IL1B,RAP1A,MSN,GPX1
1.94139e-106	0.667674	0.88	0.601	3.84492e-102	Atp1a1	3		GO:BP	regulation of cell migration	GO:0030334	FALSE	0.0156389	1.80579	984	49	10	26944	CEACAM1,ACE,SPN,STK10,PLA2G7,IL1B,SOD2,FGR,ITGA4,MSN
5.6996e-91	0.667123	0.564	0.201	1.12881e-86	Osgin2	3		GO:BP	vasculature development	GO:0001944	TRUE	0.0195219	1.70948	793	49	9	26944	CEACAM1,ACE,NR4A1,IL1B,ITGB2,CYBB,SOD2,RAP1A,GPX1
5.50679e-82	0.664842	0.661	0.272	1.09062e-77	Trem1	3		GO:BP	response to oxygen-containing compound	GO:1901700	FALSE	0.0221469	1.65469	2077	49	14	26944	CEACAM1,ACE,TGM2,LY6I,PRDX5,NR4A1,PTPN1,IL1B,CYBB,SOD2,RAP1A,ITGA4,MSN,GPX1
5.63312e-93	0.663415	0.787	0.382	1.11564e-88	Slc16a3	3		GO:BP	intracellular signaling cassette	GO:0141124	TRUE	0.0227507	1.643	1794	49	13	26944	CEACAM1,ITGAL,DUSP16,TGM2,RASGRP2,PTPN1,IL1B,TRAF1,FGR,RAP1A,S100A4,CYTH3,GPX1
7.58052e-97	0.659018	0.829	0.514	1.50132e-92	Cd300a	3		GO:BP	inflammatory response	GO:0006954	FALSE	0.0233389	1.63192	811	49	9	26944	SPN,PGLYRP1,FABP4,NR4A1,PLA2G7,IL1B,ITGB2,CYBB,GPX1
4.8906e-95	0.65725	0.733	0.436	9.68584e-91	Myo1g	3		GO:BP	positive regulation of multicellular organismal process	GO:0051240	FALSE	0.0241445	1.61718	1804	49	13	26944	ACE,ITGAL,PLAC8,SPN,FABP4,TGM2,CLEC4E,POU2F2,IL1B,ITGB2,CYBB,CD300C2,FGR
1.22186e-105	0.655298	0.996	0.915	2.4199e-101	Srgn	3		GO:BP	signaling	GO:0023052	FALSE	0.025005	1.60197	7472	49	28	26944	GNGT2,CEACAM1,TREML4,ACE,ITGAL,SPN,ADGRE4,DUSP16,PGLYRP1,TGM2,LY6I,CLEC4E,NR4A1,PILRA,RASGRP2,PTPN1,IL1B,ITGB2,TRAF1,CYBB,SOD2,FGR,RAP1A,ITGA4,S100A4,GRK3,CYTH3,GPX1
1.62012e-87	0.64123	0.897	0.595	3.20864e-83	Adgre5	3		GO:BP	response to nitrogen compound	GO:1901698	FALSE	0.0258508	1.58753	1283	49	11	26944	CEACAM1,ACE,TGM2,LY6I,NR4A1,PTPN1,IL1B,CYBB,RAP1A,ITGA4,GPX1
5.09972e-49	0.636362	0.543	0.287	1.01e-44	Cxcr4	3		GO:BP	regulation of cell motility	GO:2000145	FALSE	0.0263584	1.57908	1045	49	10	26944	CEACAM1,ACE,SPN,STK10,PLA2G7,IL1B,SOD2,FGR,ITGA4,MSN
6.20617e-115	0.635609	0.455	0.116	1.22913e-110	Smpdl3b	3		GO:BP	lymphocyte activation	GO:0046649	TRUE	0.0332261	1.47852	848	49	9	26944	CEACAM1,ITGAL,SPN,PGLYRP1,CLEC4E,POU2F2,IL1B,FGR,MSN
1.73219e-79	0.633494	0.731	0.376	3.43059e-75	Cdkn1b	3		GO:BP	cell communication	GO:0007154	FALSE	0.0336938	1.47245	7582	49	28	26944	GNGT2,CEACAM1,TREML4,ACE,ITGAL,SPN,ADGRE4,DUSP16,PGLYRP1,TGM2,LY6I,CLEC4E,NR4A1,PILRA,RASGRP2,PTPN1,IL1B,ITGB2,TRAF1,CYBB,SOD2,FGR,RAP1A,ITGA4,S100A4,GRK3,CYTH3,GPX1
5.56241e-87	0.630335	0.75	0.432	1.10164e-82	Ap1s2	3		GO:BP	cell population proliferation	GO:0008283	TRUE	0.0359631	1.44414	2168	49	14	26944	CEACAM1,ACE,ITGAL,PLAC8,SPN,FABP4,TGM2,NR4A1,IL1B,SOD2,FGR,ITGA4,MSN,GPX1
7.36887e-77	0.628739	0.402	0.133	1.45941e-72	Krt80	3		GO:BP	regulation of locomotion	GO:0040012	FALSE	0.0375875	1.42496	1089	49	10	26944	CEACAM1,ACE,SPN,STK10,PLA2G7,IL1B,SOD2,FGR,ITGA4,MSN
1.38484e-56	0.628128	0.699	0.407	2.74267e-52	Fcgr4	3		GO:BP	cell redox homeostasis	GO:0045454	TRUE	0.0382191	1.41772	30	49	3	26944	PRDX5,GSR,GPX1
4.22514e-88	0.619788	0.722	0.463	8.36788e-84	Ak2	3		GO:BP	blood vessel morphogenesis	GO:0048514	TRUE	0.0385396	1.41409	657	49	8	26944	CEACAM1,ACE,NR4A1,IL1B,ITGB2,CYBB,RAP1A,GPX1
1.18388e-77	0.618508	0.85	0.545	2.34468e-73	Clec4a3	3		GO:BP	reactive nitrogen species metabolic process	GO:2001057	TRUE	0.0413348	1.38368	92	49	4	26944	PRDX5,IL1B,ITGB2,SOD2
8.74997e-95	0.615401	0.851	0.561	1.73293e-90	Hck	3		GO:BP	regulation of protein kinase activity	GO:0045859	TRUE	0.042279	1.37388	190	49	5	26944	CEACAM1,PTPN1,IL1B,FGR,RAP1A
1.81433e-54	0.610022	0.528	0.243	3.59329e-50	Cbfa2t3	3		GO:BP	leukocyte activation involved in immune response	GO:0002366	FALSE	0.0442609	1.35398	323	49	6	26944	CEACAM1,ITGAL,SPN,PGLYRP1,CLEC4E,FGR
3.80372e-61	0.605666	0.68	0.352	7.53328e-57	Arl5c	3		GO:BP	cell activation involved in immune response	GO:0002263	FALSE	0.0466136	1.33149	326	49	6	26944	CEACAM1,ITGAL,SPN,PGLYRP1,CLEC4E,FGR
1.24756e-99	0.605493	0.24	0.012	2.47079e-95	Cd300e	3		GO:BP	regulation of response to stress	GO:0080134	FALSE	0.0487853	1.31171	1374	49	11	26944	CEACAM1,TREML4,SPN,PGLYRP1,FABP4,CLEC4E,PTPN1,IL1B,FGR,GPX1,TREM3
6.09871e-51	0.600348	0.526	0.264	1.20785e-46	Cks2	3		GO:CC	side of membrane	GO:0098552	TRUE	3.51885e-06	5.4536	803	49	12	26995	GNGT2,CEACAM1,ACE,ITGAL,SPN,LY6I,CLEC4E,PTPN1,GSR,TRAF1,FGR,MSN
8.73525e-93	0.596547	0.629	0.242	1.73002e-88	Tnfsf13	3		GO:CC	cell surface	GO:0009986	FALSE	0.000460737	3.33655	1037	49	11	26995	CEACAM1,TREML4,ACE,ITGAL,SPN,ADGRE4,CLEC4E,GSR,ITGB2,ITGA4,MSN
6.84321e-88	0.594995	0.625	0.31	1.3553e-83	Rras	3		GO:CC	plasma membrane	GO:0005886	FALSE	0.000467229	3.33047	6367	49	27	26995	GNGT2,CEACAM1,TREML4,ACE,ITGAL,ENO3,SPN,ADGRE4,CYP4F18,TGM2,LY6I,CLEC4E,RASGRP2,STK10,PTPN1,GSR,ITGB2,TRAF1,CYBB,CD300C2,FGR,RAP1A,ITGA4,CYTH3,CD300LD,MSN,TREM3
7.6086e-73	0.589186	0.832	0.611	1.50688e-68	Ifngr1	3		GO:CC	cell periphery	GO:0071944	FALSE	0.000556978	3.25416	6862	49	28	26995	GNGT2,CEACAM1,TREML4,ACE,ITGAL,ENO3,SPN,ADGRE4,CYP4F18,TGM2,LY6I,CLEC4E,RASGRP2,STK10,PTPN1,GSR,ITGB2,TRAF1,CYBB,CD300C2,FGR,RAP1A,ITGA4,CYTH3,CD300LD,MSN,TREM3,CYTIP
1.08871e-86	0.588401	0.227	0.018	2.15619e-82	Slc12a2	3		GO:CC	cytoplasmic side of membrane	GO:0098562	FALSE	0.0097206	2.01231	212	49	5	26995	GNGT2,PTPN1,TRAF1,FGR,MSN
1.01633e-90	0.58764	0.89	0.666	2.01283e-86	Tkt	3		GO:CC	sperm midpiece	GO:0097225	TRUE	0.0403058	1.39463	59	49	3	26995	ACE,RAP1A,GRK3
4.94768e-70	0.585569	0.918	0.69	9.79889e-66	Rel	3		GO:CC	uropod	GO:0001931	FALSE	0.0416293	1.3806	11	49	2	26995	SPN,MSN
7.89751e-40	0.585098	0.846	0.651	1.5641e-35	Ccrl2	3		GO:CC	cellular anatomical entity	GO:0110165	FALSE	0.0435847	1.36067	22653	49	49	26995	GNGT2,EAR2,CEACAM1,TREML4,ACE,ITGAL,PLAC8,ENO3,SPN,MSRB1,ADGRE4,DUSP16,PGLYRP1,CYP4F18,SMPDL3A,FABP4,TGM2,LY6I,PRDX5,LST1,CLEC4E,NR4A1,NAPSA,POU2F2,PILRA,RASGRP2,STK10,PRR13,PLA2G7,PTPN1,IL1B,GSR,ITGB2,TRAF1,CYBB,SOD2,CD300C2,FGR,RAP1A,ITGA4,S100A4,GRK3,CYTH3,CD300LD,MSN,GPX1,TREM3,CYTIP,CDK2AP2
3.15767e-42	0.584991	0.556	0.262	6.25376e-38	Slc7a11	3		GO:CC	cell trailing edge	GO:0031254	FALSE	0.0498973	1.30192	12	49	2	26995	SPN,MSN
6.17552e-61	0.579306	0.564	0.259	1.22306e-56	Cd274	3		KEGG	Leukocyte transendothelial migration	KEGG:04670	FALSE	0.000170692	3.76779	118	32	6	9330	ITGAL,ITGB2,CYBB,RAP1A,ITGA4,MSN
4.8589e-116	0.577583	0.531	0.148	9.62306e-112	Pilrb1	3		KEGG	Leishmaniasis	KEGG:05140	FALSE	0.00609895	2.21474	70	32	4	9330	IL1B,ITGB2,CYBB,ITGA4
2.25383e-85	0.575884	0.853	0.624	4.46371e-81	Tgfb1	3		KEGG	Chemokine signaling pathway	KEGG:04062	FALSE	0.0285674	1.54413	189	32	5	9330	GNGT2,RASGRP2,FGR,RAP1A,GRK3
3.22286e-55	0.572946	0.655	0.401	6.38287e-51	Filip1l	3
8.19122e-119	0.569167	1	0.916	1.62227e-114	Tyrobp	3
2.36355e-85	0.568153	0.558	0.213	4.68101e-81	Fam49a	3
3.6155e-69	0.56735	0.507	0.24	7.16051e-65	Hfe	3
4.14651e-71	0.565807	0.916	0.732	8.21216e-67	Samhd1	3
2.57891e-71	0.565711	0.549	0.214	5.10754e-67	Cdc42ep2	3
5.68061e-102	0.563513	0.998	0.837	1.12505e-97	Coro1a	3
5.93853e-84	0.562193	0.939	0.655	1.17613e-79	Gm2a	3
5.33168e-75	0.560152	0.686	0.278	1.05594e-70	F10	3
5.82383e-78	0.558568	0.992	0.853	1.15341e-73	Btg1	3
1.52043e-55	0.556026	0.392	0.147	3.01121e-51	Klf9	3
3.29193e-63	0.555296	0.695	0.437	6.51967e-59	Rnf19b	3
1.78475e-95	0.554685	0.985	0.838	3.5347e-91	Rap1b	3
1.03673e-45	0.553177	0.836	0.569	2.05325e-41	Bcl2a1b	3
1.54961e-72	0.550227	0.583	0.289	3.069e-68	Agpat4	3
2.68946e-75	0.550013	0.76	0.352	5.32647e-71	Chil3	3
2.40124e-83	0.536366	0.962	0.796	4.75565e-79	Atox1	3
4.01611e-54	0.532279	0.935	0.79	7.95391e-50	Plek	3
6.42537e-53	0.528867	0.69	0.394	1.27254e-48	Stap1	3
1.1822e-25	0.526931	0.505	0.318	2.34135e-21	Ifi205	3
7.1295e-49	0.517713	0.888	0.647	1.412e-44	Socs3	3
1.56272e-56	0.517495	0.674	0.426	3.09497e-52	Bin2	3
2.09763e-61	0.51422	0.75	0.514	4.15435e-57	Vasp	3
1.87929e-54	0.513515	0.77	0.505	3.72193e-50	Arl4c	3
7.74051e-68	0.513461	0.907	0.69	1.53301e-63	Myl12b	3
6.45366e-74	0.511114	0.962	0.794	1.27815e-69	Spi1	3
2.32965e-43	0.507383	0.427	0.188	4.61388e-39	Acp5	3
4.7698e-74	0.506888	0.421	0.106	9.44658e-70	Pot1b	3
2.47171e-66	0.506498	0.726	0.454	4.89522e-62	Nadk	3
1.48562e-96	0.498087	0.994	0.923	2.94226e-92	H3f3a	3
2.26303e-58	0.497404	0.554	0.25	4.48193e-54	Klra2	3
5.37949e-58	0.494679	0.531	0.21	1.06541e-53	Gcnt2	3
1.43485e-56	0.494454	0.857	0.61	2.84173e-52	Flna	3
4.41286e-63	0.493111	0.811	0.562	8.73968e-59	Apbb1ip	3
1.94364e-60	0.48773	0.499	0.218	3.84939e-56	Ptk2b	3
4.7417e-46	0.481957	0.221	0.043	9.39094e-42	Hes1	3
2.014e-75	0.481952	0.998	0.852	3.98873e-71	Ly6e	3
8.43632e-83	0.478968	0.994	0.896	1.67081e-78	Eif1	3
3.15981e-69	0.47654	0.998	0.922	6.25801e-65	Ifitm3	3
2.88909e-55	0.474253	0.716	0.414	5.72185e-51	Camk2d	3
8.72115e-84	0.472357	0.975	0.648	1.72722e-79	Lsp1	3
6.7061e-52	0.471728	0.472	0.186	1.32814e-47	Tcf7l2	3
8.73184e-76	0.469924	0.975	0.844	1.72934e-71	Rhoa	3
8.94306e-49	0.468476	0.541	0.269	1.77117e-44	Il17ra	3
3.83177e-53	0.467788	0.747	0.502	7.58883e-49	Lcp2	3
1.72298e-52	0.467052	0.472	0.24	3.41237e-48	Rassf5	3
4.73816e-52	0.463375	0.85	0.551	9.38393e-48	Gda	3
3.56217e-85	0.461333	0.998	0.948	7.05488e-81	B2m	3
1.78662e-54	0.461128	0.558	0.335	3.53839e-50	Ppp1cb	3
2.4116e-46	0.458706	0.688	0.442	4.77617e-42	Kpna4	3
2.29589e-47	0.458173	0.724	0.472	4.54702e-43	Tnfrsf1b	3
2.0393e-53	0.455006	0.842	0.632	4.03883e-49	Ncf2	3
3.55549e-54	0.454989	0.93	0.774	7.04165e-50	Tln1	3
8.5873e-23	0.454062	0.446	0.273	1.70071e-18	Fabp5	3
3.50567e-46	0.450809	0.775	0.555	6.94299e-42	Map4k4	3
4.87396e-53	0.450766	0.802	0.48	9.65288e-49	Plaur	3
5.42395e-45	0.450361	0.59	0.333	1.07421e-40	Rap2a	3
8.10792e-60	0.448556	0.537	0.205	1.60577e-55	Sirpb1c	3
1.07074e-52	0.448525	0.728	0.46	2.12061e-48	Ppp2r5a	3
1.22338e-49	0.447255	0.92	0.735	2.42291e-45	Cd44	3
1.23095e-67	0.445394	0.998	0.914	2.4379e-63	Calm1	3
1.82617e-30	0.44292	0.632	0.399	3.61673e-26	Dusp2	3
2.74296e-51	0.44208	0.825	0.644	5.43243e-47	Mapkapk2	3
1.87042e-52	0.439632	0.341	0.114	3.70436e-48	Cyfip2	3
5.99231e-50	0.438267	0.897	0.656	1.18678e-45	Metrnl	3
1.51276e-45	0.437331	0.448	0.213	2.99602e-41	Pbxip1	3
7.86857e-47	0.433717	0.834	0.657	1.55837e-42	Itgb1	3
2.88705e-39	0.431736	0.659	0.37	5.71779e-35	Tppp3	3
6.68881e-42	0.42881	0.733	0.499	1.32472e-37	Ptpre	3
8.52986e-66	0.428494	0.937	0.803	1.68934e-61	Capzb	3
2.72599e-78	0.428264	1	0.963	5.39882e-74	Fau	3
7.23019e-47	0.427259	0.735	0.495	1.43194e-42	Prkcd	3
1.4317e-54	0.426649	0.387	0.147	2.83549e-50	Tmem51	3
6.91669e-48	0.424673	0.655	0.399	1.36985e-43	AB124611	3
4.49674e-53	0.423719	0.77	0.428	8.9058e-49	Ifitm6	3
1.26988e-31	0.423028	0.402	0.196	2.515e-27	Fpr2	3
1.06152e-55	0.422861	0.966	0.793	2.10234e-51	Alox5ap	3
3.36267e-37	0.422749	0.642	0.384	6.65977e-33	Lair1	3
9.33956e-33	0.421883	0.642	0.406	1.8497e-28	Gm6377	3
1.16473e-52	0.421383	0.912	0.743	2.30675e-48	Ywhaz	3
2.88027e-68	0.420807	1	0.921	5.70438e-64	Fcer1g	3
1.06612e-69	0.419813	0.994	0.876	2.11144e-65	Cyba	3
4.46389e-59	0.419766	0.301	0.066	8.84073e-55	Zfyve9	3
1.9962e-52	0.419211	0.51	0.221	3.95347e-48	Sema4d	3
9.83666e-40	0.417674	0.438	0.212	1.94815e-35	Fyn	3
1.2937e-53	0.417208	0.907	0.723	2.56218e-49	Fam49b	3
2.53248e-43	0.416615	0.815	0.62	5.01557e-39	Tmed5	3
1.76134e-44	0.415928	0.56	0.335	3.48833e-40	Stk24	3
2.37535e-45	0.41517	0.568	0.313	4.70439e-41	Adssl1	3
3.02471e-42	0.413562	0.716	0.465	5.99044e-38	Igsf6	3
7.56336e-37	0.41331	0.707	0.455	1.49792e-32	Nfil3	3
2.06637e-39	0.408528	0.419	0.224	4.09245e-35	Arhgef3	3
2.08143e-44	0.407641	0.8	0.611	4.12228e-40	Ccdc12	3
4.03363e-40	0.406033	0.429	0.219	7.9886e-36	Mbp	3
2.46847e-49	0.40338	0.581	0.319	4.88881e-45	Fmnl1	3
7.88007e-28	0.40256	0.667	0.504	1.56065e-23	Txnrd1	3
6.26855e-40	0.40239	0.526	0.283	1.24149e-35	Tnip1	3
8.364e-54	0.399775	0.394	0.134	1.65649e-49	Tmc6	3
5.96875e-60	0.399209	0.985	0.834	1.18211e-55	Tmsb10	3
7.43883e-41	0.398912	0.83	0.607	1.47326e-36	Lrrfip1	3
3.98407e-36	0.395378	0.297	0.101	7.89046e-32	Bcl2	3
2.32661e-39	0.395359	0.634	0.427	4.60786e-35	Bnip3l	3
7.91712e-38	0.393816	0.802	0.596	1.56799e-33	Snx20	3
1.04053e-37	0.392569	0.773	0.572	2.06077e-33	Ncf4	3
9.77747e-71	0.39133	1	0.944	1.93643e-66	H2-D1	3
1.98052e-45	0.389017	0.459	0.218	3.92243e-41	Sdhaf1	3
1.71061e-39	0.388038	0.341	0.131	3.38785e-35	Spata13	3
4.4444e-30	0.386028	0.928	0.765	8.80213e-26	Nfkbiz	3
7.38412e-52	0.385258	0.337	0.093	1.46242e-47	Nr1h3	3
7.26178e-44	0.383803	0.352	0.135	1.4382e-39	Cd244a	3
1.00825e-42	0.383801	0.695	0.532	1.99684e-38	Rab10	3
5.19712e-53	0.381582	0.415	0.133	1.02929e-48	Cblb	3
7.363e-39	0.380797	0.665	0.439	1.45824e-34	Adipor1	3
2.07074e-44	0.379273	0.509	0.286	4.10111e-40	Phyh	3
8.55426e-31	0.376593	0.678	0.472	1.69417e-26	Trib1	3
1.77077e-46	0.376517	0.352	0.119	3.507e-42	Ggct	3
2.37446e-20	0.376289	0.531	0.35	4.70261e-16	Cd9	3
2.44624e-33	0.376224	0.6	0.402	4.84478e-29	Gch1	3
1.00339e-73	0.37479	1	0.912	1.98721e-69	Cst3	3
3.06043e-45	0.372749	0.324	0.121	6.06118e-41	Ripk2	3
1.13208e-38	0.371875	0.438	0.209	2.24209e-34	Pygl	3
9.9306e-41	0.371796	0.398	0.162	1.96676e-36	Slc44a2	3
5.87736e-51	0.37164	0.349	0.102	1.16401e-46	Adora2a	3
1.44727e-36	0.370934	0.573	0.436	2.86633e-32	Mrpl14	3
5.77977e-57	0.369812	0.274	0.051	1.14468e-52	Heg1	3
1.48191e-43	0.369594	0.602	0.292	2.93493e-39	Mcemp1	3
2.32493e-36	0.368094	0.587	0.383	4.60453e-32	BC028528	3
3.8508e-24	0.365644	0.611	0.399	7.62651e-20	Dusp5	3
1.41193e-46	0.365208	0.749	0.457	2.79632e-42	Malt1	3
3.43443e-45	0.364935	0.39	0.152	6.80189e-41	Tmem38b	3
6.33916e-35	0.364511	0.583	0.424	1.25547e-30	Ppp2r5c	3
1.4177e-37	0.363771	0.956	0.85	2.80776e-33	Slfn2	3
1.00896e-37	0.362528	0.41	0.192	1.99825e-33	Plagl2	3
3.1194e-49	0.362178	0.994	0.861	6.17798e-45	Ifitm2	3
3.77954e-49	0.358723	0.987	0.882	7.48538e-45	Laptm5	3
7.27843e-24	0.358173	0.712	0.601	1.44149e-19	Anp32a	3
2.51906e-31	0.356871	0.8	0.643	4.98901e-27	Ptpn6	3
3.56093e-28	0.356843	0.714	0.514	7.05242e-24	Zbp1	3
1.78994e-37	0.355569	0.789	0.533	3.54499e-33	Plbd1	3
1.2412e-35	0.355391	0.269	0.099	2.4582e-31	Dgat2	3
8.85953e-43	0.353885	0.381	0.17	1.75463e-38	Adap1	3
1.69477e-48	0.352589	0.992	0.881	3.35649e-44	Ctss	3
7.68983e-38	0.352251	0.497	0.305	1.52297e-33	Gsto1	3
3.61869e-41	0.352171	0.939	0.77	7.16681e-37	Uqcrh	3
2.04619e-40	0.351758	0.301	0.107	4.05248e-36	Rap1gap2	3
7.2735e-31	0.351378	0.653	0.429	1.44052e-26	Dleu2	3
2.9914e-33	0.349493	0.364	0.154	5.92447e-29	Gk	3
1.58334e-28	0.348987	0.526	0.356	3.13581e-24	Stk38	3
5.70281e-27	0.347347	0.491	0.331	1.12944e-22	Themis2	3
1.58783e-54	0.346732	0.998	0.912	3.1447e-50	Rps27	3
8.65164e-16	0.346297	0.659	0.505	1.71346e-11	Id2	3
9.88609e-36	0.345269	0.589	0.385	1.95794e-31	Lrp10	3
3.06652e-34	0.345196	0.815	0.636	6.07324e-30	Rhog	3
5.67034e-31	0.344884	0.789	0.641	1.12301e-26	Glud1	3
3.72532e-12	0.344553	0.672	0.562	7.37799e-08	Klf4	3
4.19444e-36	0.344278	0.693	0.436	8.30708e-32	Gpr132	3
1.24119e-35	0.342737	0.322	0.133	2.45817e-31	Nedd9	3
1.05931e-30	0.33985	0.232	0.068	2.09797e-26	Olr1	3
2.64741e-27	0.338989	0.457	0.268	5.2432e-23	Gpr35	3
1.77897e-34	0.337821	0.724	0.514	3.52326e-30	Ikbkb	3
2.10355e-31	0.33736	0.842	0.676	4.16607e-27	Atp6v1e1	3
6.15133e-32	0.336588	0.756	0.513	1.21827e-27	Clec4a1	3
8.64056e-22	0.336288	0.522	0.392	1.71126e-17	Ccdc88a	3
3.317e-22	0.335461	0.246	0.116	6.56933e-18	Calhm6	3
8.1246e-50	0.335252	0.989	0.868	1.60908e-45	Arpc1b	3
1.57324e-33	0.33446	0.815	0.62	3.1158e-29	Fis1	3
4.5143e-22	0.333945	0.522	0.384	8.94057e-18	Lmo4	3
5.37079e-27	0.333617	0.324	0.173	1.06368e-22	Atp1a3	3
5.46144e-29	0.333422	0.442	0.276	1.08164e-24	Ptpn12	3
4.33364e-32	0.333355	0.75	0.51	8.58277e-28	Pde4b	3
4.52923e-39	0.332834	0.95	0.77	8.97014e-35	Fyb	3
9.32099e-26	0.332418	0.625	0.464	1.84602e-21	Limd2	3
1.97071e-51	0.332403	0.998	0.926	3.90298e-47	Rps9	3
3.76899e-24	0.332198	0.667	0.482	7.46449e-20	Lrp1	3
1.71677e-64	0.331088	0.257	0.035	3.40007e-60	Nxpe4	3
5.94699e-45	0.33108	0.326	0.129	1.1778e-40	Cyp4f16	3
5.01549e-35	0.330644	0.891	0.736	9.93317e-31	Ostf1	3
5.40873e-32	0.328773	0.6	0.384	1.0712e-27	Il2rg	3
9.50868e-25	0.327864	0.438	0.313	1.88319e-20	Unc119	3
1.10314e-29	0.32763	0.722	0.55	2.18476e-25	Tnfrsf1a	3
7.11023e-29	0.32723	0.699	0.517	1.40818e-24	Stat3	3
4.21256e-31	0.326769	0.905	0.76	8.34298e-27	Slc25a5	3
7.43582e-43	0.326165	0.989	0.929	1.47266e-38	H2-K1	3
3.84977e-29	0.326151	0.404	0.216	7.62446e-25	Tmem131	3
5.69059e-28	0.324892	0.484	0.262	1.12702e-23	Rnase6	3
9.76317e-45	0.324574	0.979	0.835	1.9336e-40	Sem1	3
9.07011e-30	0.324182	0.615	0.409	1.79634e-25	Foxn3	3
8.69288e-51	0.323372	0.998	0.926	1.72162e-46	Rps14	3
3.04717e-21	0.323224	0.625	0.474	6.03491e-17	Klf3	3
5.15572e-18	0.322067	0.497	0.333	1.02109e-13	Runx3	3
1.06296e-35	0.32202	0.905	0.754	2.10519e-31	Lyn	3
1.29662e-32	0.321897	0.752	0.51	2.56796e-28	Slc11a1	3
1.73663e-25	0.321428	0.701	0.478	3.43939e-21	Tnfaip2	3
1.69502e-31	0.320318	0.884	0.731	3.35698e-27	Tpd52	3
6.0164e-31	0.319583	0.47	0.285	1.19155e-26	Pdha1	3
1.30145e-44	0.318707	0.225	0.055	2.57753e-40	Gm31814	3
7.86241e-42	0.316545	0.257	0.067	1.55715e-37	Dock5	3
5.98729e-28	0.315723	0.891	0.75	1.18578e-23	Vamp8	3
1.16225e-24	0.314342	0.844	0.713	2.30185e-20	Mrpl52	3
2.23165e-29	0.314091	0.832	0.648	4.41978e-25	Tmem14c	3
1.84554e-32	0.313845	0.886	0.697	3.65509e-28	Kdm6b	3
6.44363e-31	0.313419	0.848	0.67	1.27616e-26	Dazap2	3
6.0964e-28	0.313367	0.444	0.275	1.20739e-23	Gyg	3
1.10582e-55	0.313217	0.185	0.024	2.19008e-51	Rpl3l	3
1.57762e-42	0.312608	0.975	0.861	3.12447e-38	Arpc2	3
9.24268e-20	0.312191	0.484	0.365	1.83051e-15	Add3	3
1.63152e-25	0.312142	0.392	0.2	3.23123e-21	Havcr2	3
3.41007e-21	0.311274	0.737	0.615	6.75364e-17	Ptafr	3
1.55084e-27	0.3093	0.425	0.238	3.07144e-23	Raf1	3
2.59319e-31	0.30868	0.499	0.339	5.1358e-27	Parl	3
2.43099e-27	0.306798	0.442	0.292	4.81457e-23	B4galnt1	3
3.78416e-28	0.304411	0.278	0.099	7.49453e-24	Ccdc88c	3
1.32138e-26	0.304075	0.545	0.378	2.61699e-22	Myo1f	3
1.62007e-25	0.303829	0.543	0.354	3.20854e-21	Nab1	3
2.82769e-08	0.303654	0.583	0.56	0.000560024	Marcksl1	3
1.05831e-23	0.303489	0.815	0.675	2.09599e-19	Ptp4a2	3
6.85265e-35	0.303481	0.274	0.087	1.35717e-30	Cep85l	3
7.35932e-22	0.301567	0.503	0.336	1.45751e-17	Gpcpd1	3
4.56328e-22	0.298228	0.459	0.271	9.03757e-18	Mxi1	3
1.87828e-26	0.298084	0.358	0.166	3.71994e-22	Prdm1	3
1.13171e-25	0.297887	0.644	0.448	2.24135e-21	Ptprj	3
1.34448e-25	0.297148	0.507	0.363	2.66275e-21	Acer3	3
2.51983e-28	0.296922	0.842	0.655	4.99052e-24	Cox7a2l	3
2.98565e-27	0.296839	0.451	0.253	5.91309e-23	St3gal4	3
1.54854e-37	0.296347	0.265	0.075	3.06688e-33	Rasgrp1	3
2.29345e-22	0.296145	0.432	0.305	4.54218e-18	Ikzf1	3
1.72048e-22	0.296089	0.596	0.463	3.40741e-18	Higd2a	3
3.40363e-30	0.295878	0.438	0.218	6.74088e-26	Lpcat2	3
1.13467e-16	0.295697	0.423	0.324	2.24721e-12	Smc6	3
3.3411e-24	0.295629	0.23	0.104	6.61706e-20	Cbx4	3
9.23785e-34	0.292604	0.992	0.927	1.82956e-29	Actg1	3
3.67204e-26	0.292467	0.771	0.569	7.27248e-22	Snx18	3
3.32176e-22	0.29227	0.39	0.244	6.57874e-18	Nuak2	3
2.06129e-29	0.291293	0.655	0.463	4.08238e-25	Ube2a	3
2.34958e-45	0.291007	0.998	0.92	4.65335e-41	Rpl34	3
4.13444e-24	0.290737	0.627	0.427	8.18826e-20	Cnn2	3
4.56354e-24	0.290679	0.684	0.533	9.0381e-20	Mpc2	3
1.01021e-25	0.290546	0.533	0.375	2.00073e-21	Ilrun	3
7.56945e-24	0.289245	0.806	0.61	1.49913e-19	H2-Q7	3
1.43655e-25	0.288743	0.512	0.36	2.84509e-21	Ppdpf	3
4.56842e-22	0.288588	0.33	0.221	9.04776e-18	Gfpt1	3
1.53401e-18	0.288021	0.653	0.529	3.03811e-14	Klf13	3
1.12435e-17	0.287632	0.434	0.305	2.22677e-13	Tes	3
5.09374e-44	0.287589	1	0.937	1.00881e-39	Rps27a	3
7.92856e-29	0.286842	0.537	0.358	1.57025e-24	Gsdmd	3
1.71762e-41	0.286693	0.992	0.864	3.40175e-37	Pim1	3
5.5107e-26	0.286239	0.528	0.318	1.09139e-21	Cers6	3
1.03754e-38	0.286128	0.985	0.843	2.05486e-34	Fxyd5	3
1.20666e-21	0.285584	0.731	0.525	2.38979e-17	Ms4a4c	3
2.86668e-22	0.285152	0.442	0.277	5.67747e-18	Clip1	3
6.07263e-25	0.285048	0.625	0.428	1.20268e-20	Smchd1	3
5.87576e-26	0.284758	0.855	0.717	1.16369e-21	Shisa5	3
2.45979e-40	0.284421	0.992	0.852	4.87161e-36	Cd52	3
2.75794e-09	0.28337	0.48	0.359	5.46209e-05	Il1rn	3
2.49991e-28	0.283354	0.819	0.597	4.95107e-24	Ets2	3
7.23295e-18	0.282651	0.282	0.139	1.43249e-13	Gadd45a	3
5.23119e-23	0.281985	0.712	0.564	1.03604e-18	Kras	3
3.10933e-29	0.281563	0.37	0.171	6.15803e-25	Gsap	3
7.18244e-27	0.281262	0.347	0.182	1.42248e-22	Arhgef10l	3
4.41593e-23	0.280936	0.484	0.326	8.74575e-19	Evl	3
2.18182e-18	0.280849	0.613	0.456	4.32109e-14	Csf2rb	3
5.47403e-26	0.280826	0.328	0.204	1.08413e-21	Tlr13	3
6.93451e-20	0.280821	0.375	0.226	1.37338e-15	Nabp1	3
1.55549e-26	0.280574	0.987	0.913	3.08065e-22	Nfkbia	3
7.5464e-22	0.279483	0.72	0.558	1.49457e-17	Ndel1	3
5.72261e-27	0.278525	0.855	0.702	1.13336e-22	Arf4	3
3.72594e-22	0.278149	0.72	0.59	7.37922e-18	Sppl2a	3
2.23573e-23	0.276952	0.43	0.285	4.42786e-19	Dok3	3
4.93618e-25	0.276121	0.381	0.205	9.77611e-21	Slc2a6	3
1.09625e-18	0.275698	0.535	0.36	2.17113e-14	Ccnd3	3
1.09298e-21	0.275182	0.562	0.432	2.16464e-17	Degs1	3
3.76464e-24	0.275162	0.844	0.687	7.45588e-20	Litaf	3
2.41385e-26	0.274716	0.305	0.226	4.78063e-22	Susd3	3
7.03887e-39	0.274609	0.924	0.692	1.39405e-34	Csf1r	3
1.17197e-42	0.274203	0.998	0.929	2.32108e-38	Rps16	3
1.47215e-27	0.27307	0.989	0.888	2.9156e-23	Psap	3
1.19904e-22	0.272815	0.436	0.242	2.37469e-18	Sorl1	3
1.48403e-20	0.272812	0.745	0.601	2.93912e-16	Atp1b3	3
1.69787e-27	0.272256	0.985	0.915	3.36263e-23	Ifi27l2a	3
1.62363e-20	0.271807	0.661	0.515	3.21561e-16	Nfkbib	3
1.89073e-29	0.271348	0.246	0.116	3.74459e-25	Sephs2	3
5.90081e-25	0.271237	0.825	0.657	1.16866e-20	Taf10	3
3.77426e-22	0.270924	0.147	0.039	7.47492e-18	Pecam1	3
1.13951e-20	0.270684	0.943	0.813	2.2568e-16	Emp3	3
3.27994e-32	0.270617	0.956	0.795	6.49593e-28	Pfdn5	3
5.69856e-22	0.270616	0.541	0.343	1.1286e-17	Gm21188	3
9.30805e-37	0.269127	0.225	0.069	1.84346e-32	Palm	3
1.79899e-24	0.268622	0.928	0.806	3.5629e-20	Arpc5	3
5.15848e-19	0.268598	0.815	0.642	1.02164e-14	Tgfbi	3
6.96996e-24	0.268368	0.356	0.171	1.3804e-19	Gm5150	3
5.68569e-24	0.268337	0.836	0.687	1.12605e-19	Snrpb	3
2.2885e-21	0.267621	0.67	0.489	4.53238e-17	Jarid2	3
7.45161e-19	0.266948	0.444	0.265	1.47579e-14	Ldlr	3
3.49743e-21	0.266931	0.476	0.323	6.92667e-17	Tifa	3
7.64872e-22	0.266901	0.474	0.264	1.51483e-17	Ltb4r1	3
2.72509e-20	0.26684	0.482	0.293	5.39704e-16	Rab11fip1	3
1.97086e-23	0.266231	0.842	0.67	3.90328e-19	Ndufa6	3
2.41072e-18	0.266206	0.592	0.492	4.77443e-14	Ccdc50	3
7.82226e-27	0.266125	0.316	0.147	1.5492e-22	Dram1	3
6.82668e-22	0.265244	0.33	0.163	1.35202e-17	Abcc5	3
5.08515e-38	0.265038	0.994	0.874	1.00711e-33	Rpl7	3
2.29842e-15	0.264661	0.436	0.29	4.55202e-11	Ptger4	3
6.3232e-22	0.263536	0.638	0.519	1.25231e-17	Uqcrfs1	3
2.47101e-18	0.263359	0.499	0.384	4.89384e-14	Nfam1	3
5.50893e-32	0.263254	0.171	0.037	1.09104e-27	Ldlrad3	3
1.1501e-18	0.26308	0.406	0.266	2.27777e-14	Svil	3
3.84347e-15	0.26301	0.579	0.453	7.61199e-11	Zbtb7a	3
2.77769e-21	0.26267	0.448	0.281	5.50122e-17	Foxn2	3
1.84252e-14	0.26246	0.211	0.1	3.64911e-10	Gbp5	3
1.70429e-25	0.262125	0.73	0.501	3.37534e-21	Emilin2	3
6.1631e-20	0.261867	0.88	0.733	1.2206e-15	Pnrc1	3
1.10705e-26	0.261533	0.909	0.742	2.19251e-22	Eif3f	3
3.75457e-17	0.261119	0.564	0.46	7.43592e-13	Pip4k2a	3
1.84591e-22	0.260623	0.35	0.183	3.65583e-18	Stx11	3
1.56759e-22	0.260252	0.259	0.113	3.10462e-18	Tbc1d8	3
2.10546e-42	0.259932	1	0.944	4.16987e-38	Rpl37a	3
1.47216e-24	0.259924	0.257	0.127	2.91561e-20	Grk5	3
6.55509e-19	0.259234	0.453	0.288	1.29823e-14	Rnf149	3
3.59274e-18	0.259087	0.41	0.295	7.11543e-14	Rara	3
3.24444e-20	0.258948	0.288	0.141	6.42562e-16	Pag1	3
7.75018e-25	0.258576	0.227	0.105	1.53492e-20	6430548M08Rik	3
6.17538e-29	0.25812	0.97	0.832	1.22303e-24	Gng5	3
5.38923e-24	0.257153	0.192	0.056	1.06734e-19	Gm19951	3
1.0081e-20	0.257073	0.51	0.33	1.99655e-16	Ankrd44	3
3.84002e-17	0.257037	0.684	0.519	7.60515e-13	Ezr	3
1.60018e-37	0.256679	0.994	0.9	3.16916e-33	Rpl18	3
5.35287e-20	0.256258	0.76	0.608	1.06014e-15	Scp2	3
4.91661e-27	0.255653	0.293	0.137	9.73734e-23	Hpse	3
1.1356e-20	0.255451	0.52	0.397	2.24906e-16	Ppp1r2	3
1.52413e-20	0.25532	0.907	0.769	3.01855e-16	Ifrd1	3
2.56401e-22	0.254794	0.459	0.33	5.07802e-18	Plcg2	3
1.12691e-20	0.254691	0.794	0.655	2.23184e-16	Hcls1	3
7.8672e-17	0.253355	0.731	0.624	1.5581e-12	Laptm4a	3
3.77021e-28	0.253292	0.91	0.731	7.46691e-24	Eif3k	3
9.72436e-21	0.253263	0.516	0.373	1.92591e-16	Ggh	3
2.04382e-50	0.251744	0.118	0.004	4.0478e-46	S1pr5	3
1.17507e-14	0.251735	0.533	0.395	2.32722e-10	Nrip1	3
6.19221e-12	0.251198	0.463	0.313	1.22637e-07	Acod1	3
9.08982e-25	0.250892	0.307	0.145	1.80024e-20	Prkch	3
2.07995e-19	0.250277	0.731	0.599	4.11934e-15	Ndufa11	3
3.65685e-38	0.250272	0.994	0.903	7.24239e-34	Rpl9	3
0.0197418	5.56306e-06	0.145	0.16	1	Usp22	3
0.175977	3.8778e-06	0.101	0.108	1	Heatr1	3

## Sheet: 4
p_val	avg_logFC	pct.1	pct.2	p_val_adj	gene	cluster		source	term_name	term_id	highlighted	adjusted_p_value	negative_log10_of_adjusted_p_value	term_size	query_size	intersection_size	effective_domain_size	intersections
3.64123e-200	1.97997	0.606	0.676	7.21145e-196	Ctla2a	4		GO:MF	signaling receptor binding	GO:0005102	TRUE	6.23107e-07	6.20544	1591	41	16	25063	IGHA,RETNLG,JCHAIN,IL17A,CCL5,COL3A1,PRL3B1,CX3CR1,CCL8,CXCL3,SPP1,IL1RN,MIF,SAA3,LRG1,LY6A
4.52977e-216	1.58559	0.812	0.894	8.97121e-212	S100a9	4		GO:MF	signaling receptor regulator activity	GO:0030545	FALSE	9.67798e-07	6.01422	601	41	11	25063	RETNLG,IL17A,CCL5,PRL3B1,CCL8,CXCL3,SPP1,IL1RN,MIF,SAA3,LY6A
4.07285e-304	1.58076	0.853	0.92	8.06627e-300	Igkc	4		GO:MF	receptor ligand activity	GO:0048018	FALSE	6.10112e-06	5.21459	549	41	10	25063	RETNLG,IL17A,CCL5,PRL3B1,CCL8,CXCL3,SPP1,IL1RN,MIF,SAA3
2.5495e-254	1.45561	0.59	0.739	5.04929e-250	Igha	4		GO:MF	molecular function activator activity	GO:0140677	FALSE	6.46227e-06	5.18961	1124	41	13	25063	RETNLG,IL17A,CCL5,PRL3B1,CTSJ,CCL8,WFDC21,CXCL3,SPP1,IL1RN,MIF,SAA3,LRG1
1.04431e-173	1.31106	0.337	0.366	2.06826e-169	Retnlg	4		GO:MF	signaling receptor activator activity	GO:0030546	FALSE	6.87727e-06	5.16258	556	41	10	25063	RETNLG,IL17A,CCL5,PRL3B1,CCL8,CXCL3,SPP1,IL1RN,MIF,SAA3
1.23352e-187	1.17289	0.259	0.356	2.44298e-183	Jchain	4		GO:MF	cytokine receptor binding	GO:0005126	FALSE	1.70343e-05	4.76868	317	41	8	25063	CCL5,PRL3B1,CX3CR1,CCL8,CXCL3,IL1RN,MIF,LRG1
3.09126e-116	1.09482	0.147	0.184	6.12225e-112	Sparc	4		GO:MF	extracellular matrix structural constituent	GO:0005201	TRUE	3.14418e-05	4.50249	132	41	6	25063	SPARC,DCN,COL1A2,COL1A1,COL3A1,IGFBP6
3.60758e-119	1.04193	0.743	0.834	7.14481e-115	S100a8	4		GO:MF	cytokine activity	GO:0005125	FALSE	5.06662e-05	4.29528	241	41	7	25063	IL17A,CCL5,CCL8,CXCL3,SPP1,IL1RN,MIF
9.06885e-106	1.03958	0.341	0.408	1.79609e-101	Prap1	4		GO:MF	molecular function regulator activity	GO:0098772	FALSE	0.000189529	3.72233	2074	41	15	25063	RETNLG,IL17A,CCL5,PRL3B1,CTSJ,CCL8,WFDC21,CXCL3,SPP1,IL1RN,MIF,SAA3,WFDC17,LRG1,LY6A
1.29484e-90	1.02189	0.12	0.123	2.56443e-86	Dcn	4		GO:MF	platelet-derived growth factor binding	GO:0048407	TRUE	0.000378113	3.42238	12	41	3	25063	COL1A2,COL1A1,COL3A1
1.4685e-82	0.947904	0.116	0.101	2.90836e-78	Il17a	4		GO:MF	growth factor binding	GO:0019838	FALSE	0.00142795	2.84529	141	41	5	25063	COL1A2,COL1A1,COL3A1,IL1RN,IGFBP6
9.13002e-41	0.850805	0.345	0.404	1.8082e-36	Ccl5	4		GO:MF	chemokine receptor binding	GO:0042379	FALSE	0.00326878	2.48561	77	41	4	25063	CCL5,CX3CR1,CCL8,CXCL3
2.44003e-96	0.829444	0.2	0.217	4.83248e-92	Tpbpa	4		GO:MF	protein binding	GO:0005515	FALSE	0.00466821	2.33085	10460	41	31	25063	S100A9,IGHA,RETNLG,JCHAIN,SPARC,S100A8,PRAP1,DCN,IL17A,CCL5,COL1A2,COL1A1,GPX3,COL3A1,PRL3B1,LCN2,CX3CR1,CCL8,IGLC1,CXCL3,SPP1,IL1RN,MIF,IGFBP6,SAA3,ETS1,RPS24,LRG1,HDC,FABP5,LY6A
2.35017e-75	0.827943	0.208	0.246	4.65451e-71	G0s2	4		GO:MF	protease binding	GO:0002020	TRUE	0.00625161	2.20401	191	41	5	25063	COL1A2,COL1A1,COL3A1,LCN2,MIF
2.45646e-94	0.762824	0.104	0.145	4.86501e-90	Col1a2	4		GO:MF	signaling receptor inhibitor activity	GO:0030547	FALSE	0.0109585	1.96025	35	41	3	25063	CCL5,IL1RN,LY6A
2.86873e-79	0.755679	0.118	0.108	5.68152e-75	Col1a1	4		GO:MF	extracellular matrix structural constituent conferring tensile strength	GO:0030020	FALSE	0.0190691	1.71967	42	41	3	25063	COL1A2,COL1A1,COL3A1
5.00438e-99	0.755577	0.133	0.239	9.91118e-95	Gpx3	4		GO:MF	chemoattractant activity	GO:0042056	FALSE	0.0190691	1.71967	42	41	3	25063	CCL5,MIF,SAA3
1.09411e-77	0.742909	0.116	0.123	2.16689e-73	Col3a1	4		GO:MF	chemokine activity	GO:0008009	FALSE	0.0234904	1.62911	45	41	3	25063	CCL5,CCL8,CXCL3
7.53973e-166	0.714208	0.745	0.936	1.49324e-161	Lars2	4		GO:MF	immunoglobulin receptor binding	GO:0034987	FALSE	0.0497951	1.30281	10	41	2	25063	IGHA,JCHAIN
7.00348e-98	0.707287	0.141	0.154	1.38704e-93	Prl3b1	4		GO:BP	cell migration	GO:0016477	TRUE	4.22218e-12	11.3745	1538	43	21	26944	S100A9,RETNLG,SPARC,S100A8,DCN,IL17A,CCL5,COL1A1,COL3A1,LCN2,CX3CR1,CCL8,IFITM1,CXCL3,SPP1,IL1RN,MIF,IGFBP6,SAA3,ETS1,LRG1
1.91293e-142	0.704436	0.72	0.921	3.78855e-138	AY036118	4		GO:BP	response to external stimulus	GO:0009605	FALSE	2.58456e-11	10.5876	3042	43	26	26944	CTLA2A,S100A9,IGHA,RETNLG,JCHAIN,S100A8,IL17A,CCL5,COL1A1,COL3A1,PRL3B1,CMA1,LCN2,CX3CR1,CCL8,IFITM1,WFDC21,CXCL3,SPP1,MIF,SAA3,ETS1,RNASE4,WFDC17,LRG1,LY6A
7.13439e-84	0.697332	0.098	0.101	1.41297e-79	Cma1	4		GO:BP	immune system process	GO:0002376	TRUE	5.17124e-11	10.2864	2819	43	25	26944	CTLA2A,S100A9,IGHA,RETNLG,JCHAIN,S100A8,IL17A,CCL5,COL3A1,LCN2,CTSJ,CX3CR1,CCL8,IGLC1,IFITM1,WFDC21,CXCL3,CEACAM11,SPP1,IL1RN,MIF,ETS1,RNASE4,WFDC17,RPS24
5.97329e-65	0.657742	0.12	0.122	1.18301e-60	Tpbpb	4		GO:BP	cell motility	GO:0048870	FALSE	6.06959e-11	10.2168	1760	43	21	26944	S100A9,RETNLG,SPARC,S100A8,DCN,IL17A,CCL5,COL1A1,COL3A1,LCN2,CX3CR1,CCL8,IFITM1,CXCL3,SPP1,IL1RN,MIF,IGFBP6,SAA3,ETS1,LRG1
1.65898e-67	0.638603	0.369	0.487	3.2856e-63	Lcn2	4		GO:BP	locomotion	GO:0040011	FALSE	4.83141e-10	9.31593	1273	43	18	26944	S100A9,RETNLG,SPARC,S100A8,DCN,CCL5,COL1A1,COL3A1,LCN2,CX3CR1,CCL8,IFITM1,CXCL3,SPP1,IL1RN,MIF,SAA3,ETS1
2.24544e-104	0.632383	1	1	4.44709e-100	Gm42418	4		GO:BP	response to stress	GO:0006950	FALSE	1.22646e-09	8.91135	3936	43	27	26944	CTLA2A,S100A9,IGHA,JCHAIN,S100A8,PRAP1,IL17A,CCL5,COL1A1,GPX3,COL3A1,CMA1,LCN2,CX3CR1,CCL8,IFITM1,WFDC21,CXCL3,SPP1,IL1RN,MIF,IGFBP6,SAA3,ETS1,RNASE4,WFDC17,LRG1
6.99396e-84	0.62887	0.11	0.127	1.38515e-79	Ctsj	4		GO:BP	defense response	GO:0006952	FALSE	1.38561e-09	8.85836	1812	43	20	26944	CTLA2A,S100A9,IGHA,JCHAIN,S100A8,IL17A,CCL5,CMA1,LCN2,CX3CR1,CCL8,IFITM1,WFDC21,CXCL3,IL1RN,MIF,SAA3,ETS1,RNASE4,WFDC17
1.13583e-48	0.624165	0.098	0.323	2.24952e-44	Cx3cr1	4		GO:BP	myeloid leukocyte migration	GO:0097529	FALSE	6.53612e-09	8.18468	236	43	10	26944	S100A9,RETNLG,S100A8,IL17A,CCL5,CX3CR1,CCL8,CXCL3,SPP1,MIF
5.65796e-22	0.5545	0.282	0.298	1.12056e-17	Ccl8	4		GO:BP	response to bacterium	GO:0009617	FALSE	2.27708e-08	7.64262	968	43	15	26944	S100A9,IGHA,JCHAIN,S100A8,IL17A,LCN2,CX3CR1,WFDC21,CXCL3,MIF,SAA3,RNASE4,WFDC17,LRG1,LY6A
1.32849e-86	0.533365	0.116	0.169	2.63108e-82	Iglc1	4		GO:BP	antimicrobial humoral response	GO:0019730	FALSE	2.70004e-08	7.56863	186	43	9	26944	S100A9,IGHA,JCHAIN,IL17A,CCL8,WFDC21,CXCL3,RNASE4,WFDC17
7.26959e-66	0.509996	0.304	0.424	1.43974e-61	Ifitm1	4		GO:BP	immune response	GO:0006955	FALSE	5.58947e-08	7.25263	1945	43	19	26944	S100A9,IGHA,JCHAIN,S100A8,IL17A,CCL5,COL3A1,LCN2,CTSJ,CX3CR1,CCL8,IGLC1,IFITM1,WFDC21,CXCL3,IL1RN,MIF,RNASE4,WFDC17
1.2159e-40	0.505595	0.129	0.177	2.40809e-36	Wfdc21	4		GO:BP	response to other organism	GO:0051707	FALSE	1.28209e-07	6.89208	1778	43	18	26944	S100A9,IGHA,JCHAIN,S100A8,IL17A,CCL5,LCN2,CX3CR1,CCL8,IFITM1,WFDC21,CXCL3,MIF,SAA3,RNASE4,WFDC17,LRG1,LY6A
2.10089e-133	0.470306	0.145	0.405	4.16081e-129	Hist1h4d	4		GO:BP	response to external biotic stimulus	GO:0043207	FALSE	1.33029e-07	6.87605	1782	43	18	26944	S100A9,IGHA,JCHAIN,S100A8,IL17A,CCL5,LCN2,CX3CR1,CCL8,IFITM1,WFDC21,CXCL3,MIF,SAA3,RNASE4,WFDC17,LRG1,LY6A
5.72304e-41	0.462056	0.198	0.275	1.13345e-36	Cxcl3	4		GO:BP	cell chemotaxis	GO:0060326	FALSE	1.3561e-07	6.86771	321	43	10	26944	S100A9,RETNLG,S100A8,CCL5,CX3CR1,CCL8,CXCL3,SPP1,MIF,SAA3
2.49318e-43	0.461832	0.088	0.111	4.93775e-39	Ceacam11	4		GO:BP	leukocyte chemotaxis	GO:0030595	FALSE	1.73455e-07	6.76081	229	43	9	26944	S100A9,RETNLG,S100A8,CCL5,CX3CR1,CCL8,CXCL3,SPP1,MIF
4.27657e-37	0.454647	0.171	0.224	8.46975e-33	Spp1	4		GO:BP	response to biotic stimulus	GO:0009607	FALSE	1.86359e-07	6.72965	1819	43	18	26944	S100A9,IGHA,JCHAIN,S100A8,IL17A,CCL5,LCN2,CX3CR1,CCL8,IFITM1,WFDC21,CXCL3,MIF,SAA3,RNASE4,WFDC17,LRG1,LY6A
4.73021e-81	0.447981	0.21	0.382	9.36818e-77	Il1rn	4		GO:BP	defense response to symbiont	GO:0140546	FALSE	2.55621e-07	6.5924	1150	43	15	26944	S100A9,IGHA,JCHAIN,S100A8,IL17A,CCL5,LCN2,CX3CR1,CCL8,IFITM1,WFDC21,CXCL3,MIF,RNASE4,WFDC17
6.93724e-198	0.446932	0.345	0.692	1.37392e-193	Mif	4		GO:BP	inflammatory response	GO:0006954	FALSE	4.80706e-07	6.31812	811	43	13	26944	CTLA2A,S100A9,S100A8,IL17A,CCL5,CMA1,CX3CR1,CCL8,CXCL3,IL1RN,MIF,SAA3,ETS1
4.56513e-92	0.409775	0.082	0.207	9.04124e-88	Igfbp6	4		GO:BP	response to stimulus	GO:0050896	FALSE	4.96808e-07	6.30381	10506	43	37	26944	CTLA2A,S100A9,IGHA,RETNLG,JCHAIN,SPARC,S100A8,PRAP1,DCN,IL17A,CCL5,G0S2,COL1A2,COL1A1,GPX3,COL3A1,PRL3B1,CMA1,LCN2,CTSJ,CX3CR1,CCL8,IGLC1,IFITM1,WFDC21,CXCL3,SPP1,IL1RN,MIF,IGFBP6,SAA3,ETS1,RNASE4,WFDC17,LRG1,FABP5,LY6A
2.22148e-87	0.389407	0.163	0.33	4.39964e-83	AW112010	4		GO:BP	biological process involved in interspecies interaction between organisms	GO:0044419	FALSE	5.33173e-07	6.27313	1940	43	18	26944	S100A9,IGHA,JCHAIN,S100A8,IL17A,CCL5,LCN2,CX3CR1,CCL8,IFITM1,WFDC21,CXCL3,MIF,SAA3,RNASE4,WFDC17,LRG1,LY6A
1.3135e-119	0.378172	0.184	0.468	2.60139e-115	Hist1h1e	4		GO:BP	leukocyte migration	GO:0050900	FALSE	6.66335e-07	6.17631	378	43	10	26944	S100A9,RETNLG,S100A8,IL17A,CCL5,CX3CR1,CCL8,CXCL3,SPP1,MIF
3.53758e-37	0.365507	0.537	0.61	7.00619e-33	Saa3	4		GO:BP	defense response to other organism	GO:0098542	FALSE	1.13984e-06	5.94316	1281	43	15	26944	S100A9,IGHA,JCHAIN,S100A8,IL17A,CCL5,LCN2,CX3CR1,CCL8,IFITM1,WFDC21,CXCL3,MIF,RNASE4,WFDC17
4.31453e-23	0.358701	0.09	0.107	8.54492e-19	Ets1	4		GO:BP	humoral immune response	GO:0006959	FALSE	1.78042e-06	5.74948	298	43	9	26944	S100A9,IGHA,JCHAIN,IL17A,CCL8,WFDC21,CXCL3,RNASE4,WFDC17
3.91563e-110	0.347091	0.137	0.336	7.7549e-106	Rnase4	4		GO:BP	chemotaxis	GO:0006935	FALSE	3.98231e-06	5.39987	455	43	10	26944	S100A9,RETNLG,S100A8,CCL5,CX3CR1,CCL8,CXCL3,SPP1,MIF,SAA3
5.4542e-64	0.337698	0.663	0.849	1.0802e-59	Wfdc17	4		GO:BP	taxis	GO:0042330	FALSE	4.15332e-06	5.38161	457	43	10	26944	S100A9,RETNLG,S100A8,CCL5,CX3CR1,CCL8,CXCL3,SPP1,MIF,SAA3
1.15331e-23	0.332722	0.943	0.963	2.28414e-19	Rps24	4		GO:BP	granulocyte migration	GO:0097530	FALSE	9.0036e-06	5.04558	153	43	7	26944	S100A9,S100A8,IL17A,CCL5,CCL8,CXCL3,SPP1
6.3983e-37	0.330781	0.084	0.148	1.26718e-32	Lrg1	4		GO:BP	positive regulation of response to stimulus	GO:0048584	FALSE	1.22925e-05	4.91036	2359	43	18	26944	S100A9,IGHA,S100A8,DCN,IL17A,CCL5,G0S2,COL1A1,COL3A1,PRL3B1,CTSJ,CX3CR1,CCL8,MIF,IGFBP6,ETS1,LRG1,FABP5
2.0629e-39	0.330445	0.078	0.116	4.08558e-35	Hdc	4		GO:BP	multicellular organismal-level homeostasis	GO:0048871	TRUE	2.45427e-05	4.61008	912	43	12	26944	IL17A,CCL5,G0S2,COL3A1,LCN2,CX3CR1,SPP1,IL1RN,MIF,ETS1,RPS24,FABP5
1.70785e-62	0.314911	0.143	0.299	3.3824e-58	Fabp5	4		GO:BP	positive regulation of signal transduction	GO:0009967	FALSE	2.62079e-05	4.58157	1613	43	15	26944	S100A9,S100A8,DCN,CCL5,G0S2,COL1A1,COL3A1,PRL3B1,CTSJ,CX3CR1,CCL8,MIF,IGFBP6,LRG1,FABP5
4.78254e-219	0.314715	0.173	0.535	9.47182e-215	Ftl1-ps1	4		GO:BP	neutrophil chemotaxis	GO:0030593	FALSE	2.92788e-05	4.53345	103	43	6	26944	S100A9,S100A8,CCL5,CCL8,CXCL3,SPP1
3.20249e-47	0.313027	0.184	0.326	6.34253e-43	Ly6a	4		GO:BP	cellular response to chemical stimulus	GO:0070887	FALSE	3.00152e-05	4.52266	3162	43	20	26944	S100A9,RETNLG,S100A8,IL17A,CCL5,COL1A2,COL1A1,GPX3,COL3A1,CMA1,LCN2,CX3CR1,CCL8,IFITM1,CXCL3,SPP1,IL1RN,MIF,SAA3,LY6A
4.92243e-64	0.312421	0.051	0.139	9.74888e-60	Dgat1	4		GO:BP	regulation of response to stimulus	GO:0048583	FALSE	4.62749e-05	4.33465	3987	43	22	26944	CTLA2A,S100A9,IGHA,S100A8,PRAP1,DCN,IL17A,CCL5,G0S2,COL1A1,COL3A1,PRL3B1,CMA1,CTSJ,CX3CR1,CCL8,IL1RN,MIF,IGFBP6,ETS1,LRG1,FABP5
1.16174e-41	0.310176	0.088	0.199	2.30083e-37	Slfn4	4		GO:BP	innate immune response	GO:0045087	FALSE	5.24841e-05	4.27997	977	43	12	26944	S100A9,JCHAIN,S100A8,IL17A,CCL5,LCN2,CX3CR1,CCL8,IFITM1,WFDC21,MIF,WFDC17
8.40426e-252	0.309372	0.298	0.741	1.66446e-247	Eif4g2	4		GO:BP	positive regulation of cell communication	GO:0010647	FALSE	5.74015e-05	4.24108	1990	43	16	26944	S100A9,S100A8,DCN,CCL5,G0S2,COL1A1,COL3A1,PRL3B1,CTSJ,CX3CR1,CCL8,SPP1,MIF,IGFBP6,LRG1,FABP5
9.40537e-193	0.301505	0.496	0.839	1.86273e-188	Cox6c	4		GO:BP	positive regulation of signaling	GO:0023056	FALSE	5.74015e-05	4.24108	1990	43	16	26944	S100A9,S100A8,DCN,CCL5,G0S2,COL1A1,COL3A1,PRL3B1,CTSJ,CX3CR1,CCL8,SPP1,MIF,IGFBP6,LRG1,FABP5
2.97119e-97	0.292821	0.153	0.382	5.88444e-93	Cd9	4		GO:BP	neutrophil migration	GO:1990266	FALSE	9.81543e-05	4.00809	126	43	6	26944	S100A9,S100A8,CCL5,CCL8,CXCL3,SPP1
9.20321e-54	0.291199	0.088	0.218	1.8227e-49	Rgcc	4		GO:BP	granulocyte chemotaxis	GO:0071621	FALSE	9.81543e-05	4.00809	126	43	6	26944	S100A9,S100A8,CCL5,CCL8,CXCL3,SPP1
9.42831e-199	0.289656	0.204	0.609	1.86728e-194	Hsbp1	4		GO:BP	positive regulation of multicellular organismal process	GO:0051240	FALSE	0.00011619	3.93483	1804	43	15	26944	S100A9,PRAP1,IL17A,CCL5,G0S2,COL1A1,PRL3B1,CMA1,LCN2,CX3CR1,SPP1,MIF,ETS1,LRG1,FABP5
5.70961e-161	0.288029	0.186	0.522	1.13079e-156	Snx6	4		GO:BP	homeostatic process	GO:0042592	FALSE	0.000145445	3.8373	1835	43	15	26944	IL17A,CCL5,G0S2,COL3A1,CMA1,LCN2,CX3CR1,CCL8,SPP1,IL1RN,MIF,ETS1,RPS24,FABP5,FTL1-PS1
3.46203e-258	0.285164	0.212	0.636	6.85655e-254	Drap1	4		GO:BP	regulation of inflammatory response	GO:0050727	FALSE	0.000279637	3.55341	381	43	8	26944	CTLA2A,S100A9,S100A8,IL17A,CCL5,CMA1,CX3CR1,ETS1
4.09204e-108	0.280299	0.188	0.449	8.10429e-104	Clec4d	4		GO:BP	autocrine signaling	GO:0035425	TRUE	0.00042166	3.37504	8	43	3	26944	S100A9,S100A8,CX3CR1
2.1196e-36	0.27562	0.059	0.116	4.19787e-32	Il7r	4		GO:BP	response to cytokine	GO:0034097	FALSE	0.000440533	3.35602	1188	43	12	26944	IL17A,CCL5,COL1A1,COL3A1,CX3CR1,CCL8,IFITM1,WFDC21,CXCL3,SPP1,IL1RN,SAA3
1.27373e-33	0.270059	0.129	0.245	2.52262e-29	AA467197	4		GO:BP	blood vessel development	GO:0001568	FALSE	0.00050242	3.29893	761	43	10	26944	SPARC,DCN,CCL5,COL1A2,COL1A1,COL3A1,CMA1,CX3CR1,ETS1,LRG1
1.49533e-146	0.269801	0.167	0.464	2.9615e-142	Glrx	4		GO:BP	regulation of cell migration	GO:0030334	FALSE	0.000573873	3.24118	984	43	11	26944	SPARC,DCN,CCL5,COL1A1,COL3A1,LCN2,CX3CR1,IFITM1,IL1RN,MIF,ETS1
5.11097e-180	0.269675	0.394	0.788	1.01223e-175	Rpl22l1	4		GO:BP	vasculature development	GO:0001944	FALSE	0.000733195	3.13478	793	43	10	26944	SPARC,DCN,CCL5,COL1A2,COL1A1,COL3A1,CMA1,CX3CR1,ETS1,LRG1
2.65455e-15	0.259212	0.918	0.948	5.25733e-11	Rpl32	4		GO:BP	cell surface receptor signaling pathway	GO:0007166	FALSE	0.000911897	3.04005	2766	43	17	26944	DCN,IL17A,CCL5,G0S2,COL1A2,COL1A1,COL3A1,PRL3B1,LCN2,CX3CR1,CCL8,IFITM1,CXCL3,IL1RN,MIF,IGFBP6,LRG1
2.38844e-94	0.257283	0.076	0.234	4.7303e-90	Pdcd4	4		GO:BP	regulation of angiogenesis	GO:0045765	FALSE	0.00103298	2.98591	306	43	7	26944	SPARC,DCN,CCL5,CMA1,CX3CR1,ETS1,LRG1
3.28875e-36	0.255355	0.849	0.94	6.51338e-32	Rpl37	4		GO:BP	regulation of cell motility	GO:2000145	FALSE	0.00104218	2.98206	1045	43	11	26944	SPARC,DCN,CCL5,COL1A1,COL3A1,LCN2,CX3CR1,IFITM1,IL1RN,MIF,ETS1
1.04709e-66	0.253304	0.055	0.119	2.07377e-62	Serpinb1a	4		GO:BP	regulation of multicellular organismal process	GO:0051239	FALSE	0.00113897	2.94349	3165	43	18	26944	CTLA2A,S100A9,SPARC,PRAP1,DCN,IL17A,CCL5,G0S2,COL1A1,PRL3B1,CMA1,LCN2,CX3CR1,SPP1,MIF,ETS1,LRG1,FABP5
3.90559e-155	0.252658	0.11	0.368	7.73501e-151	Cbx3	4		GO:BP	regulation of vasculature development	GO:1901342	FALSE	0.00117664	2.92936	312	43	7	26944	SPARC,DCN,CCL5,CMA1,CX3CR1,ETS1,LRG1
5.32644e-13	0.251747	0.067	0.121	1.0549e-08	Areg	4		GO:BP	cellular response to interleukin-1	GO:0071347	FALSE	0.00139711	2.85477	105	43	5	26944	IL17A,CCL5,CCL8,IL1RN,SAA3
8.28282e-27	0.250521	0.859	0.93	1.64041e-22	Rpl39	4		GO:BP	regulation of locomotion	GO:0040012	FALSE	0.00156492	2.80551	1089	43	11	26944	SPARC,DCN,CCL5,COL1A1,COL3A1,LCN2,CX3CR1,IFITM1,IL1RN,MIF,ETS1
9.06115e-144	8.45943e-05	0.065	0.361	1.79456e-139	Bub3	4		GO:BP	antibacterial humoral response	GO:0019731	FALSE	0.00192513	2.71554	112	43	5	26944	IGHA,JCHAIN,WFDC21,RNASE4,WFDC17
1.46251e-232	7.7659e-05	0.235	0.745	2.89651e-228	Psma3	4		GO:BP	regulation of signal transduction	GO:0009966	FALSE	0.00294701	2.53062	3005	43	17	26944	S100A9,S100A8,PRAP1,DCN,CCL5,G0S2,COL1A1,COL3A1,PRL3B1,CTSJ,CX3CR1,CCL8,IL1RN,MIF,IGFBP6,LRG1,FABP5
								GO:BP	response to organic substance	GO:0010033	FALSE	0.00382631	2.41722	3435	43	18	26944	S100A9,S100A8,IL17A,CCL5,COL1A2,COL1A1,COL3A1,CMA1,CX3CR1,CCL8,IFITM1,WFDC21,CXCL3,SPP1,IL1RN,MIF,SAA3,LY6A
								GO:BP	response to interleukin-1	GO:0070555	FALSE	0.00417629	2.37921	131	43	5	26944	IL17A,CCL5,CCL8,IL1RN,SAA3
								GO:BP	positive regulation of developmental process	GO:0051094	FALSE	0.00451093	2.34573	1480	43	12	26944	DCN,IL17A,CCL5,COL1A1,PRL3B1,CMA1,LCN2,CX3CR1,CCL8,IFITM1,ETS1,LRG1
								GO:BP	anatomical structure formation involved in morphogenesis	GO:0048646	TRUE	0.00477626	2.32091	1221	43	11	26944	SPARC,DCN,CCL5,COL1A1,COL3A1,CMA1,CX3CR1,CCL8,IFITM1,ETS1,LRG1
								GO:BP	positive regulation of biological process	GO:0048518	FALSE	0.00501424	2.2998	6589	43	25	26944	S100A9,IGHA,JCHAIN,SPARC,S100A8,PRAP1,DCN,IL17A,CCL5,G0S2,COL1A1,COL3A1,PRL3B1,CMA1,LCN2,CTSJ,CX3CR1,CCL8,IFITM1,SPP1,MIF,IGFBP6,ETS1,LRG1,FABP5
								GO:BP	defense response to bacterium	GO:0042742	FALSE	0.00527775	2.27755	391	43	7	26944	IGHA,JCHAIN,IL17A,LCN2,WFDC21,RNASE4,WFDC17
								GO:BP	regulation of signaling	GO:0023051	FALSE	0.008077	2.09275	3616	43	18	26944	S100A9,S100A8,PRAP1,DCN,CCL5,G0S2,COL1A1,COL3A1,PRL3B1,CTSJ,CX3CR1,CCL8,SPP1,IL1RN,MIF,IGFBP6,LRG1,FABP5
								GO:BP	regulation of cell communication	GO:0010646	FALSE	0.008077	2.09275	3616	43	18	26944	S100A9,S100A8,PRAP1,DCN,CCL5,G0S2,COL1A1,COL3A1,PRL3B1,CTSJ,CX3CR1,CCL8,SPP1,IL1RN,MIF,IGFBP6,LRG1,FABP5
								GO:BP	cellular response to cytokine stimulus	GO:0071345	FALSE	0.0112196	1.95002	1074	43	10	26944	IL17A,CCL5,COL1A1,CX3CR1,CCL8,IFITM1,CXCL3,SPP1,IL1RN,SAA3
								GO:BP	signal transduction	GO:0007165	FALSE	0.0121032	1.9171	6895	43	25	26944	S100A9,RETNLG,S100A8,PRAP1,DCN,IL17A,CCL5,G0S2,COL1A2,COL1A1,COL3A1,PRL3B1,LCN2,CTSJ,CX3CR1,CCL8,IFITM1,CXCL3,SPP1,IL1RN,MIF,IGFBP6,LRG1,FABP5,LY6A
								GO:BP	regulation of apoptotic process	GO:0042981	TRUE	0.0145358	1.83756	1658	43	12	26944	S100A9,S100A8,PRAP1,CCL5,G0S2,LCN2,CTSJ,CX3CR1,SPP1,IL1RN,MIF,ETS1
								GO:BP	blood vessel morphogenesis	GO:0048514	FALSE	0.0163479	1.78654	657	43	8	26944	SPARC,DCN,CCL5,COL3A1,CMA1,CX3CR1,ETS1,LRG1
								GO:BP	negative regulation of cell migration	GO:0030336	FALSE	0.0168516	1.77336	304	43	6	26944	DCN,COL3A1,CX3CR1,IFITM1,IL1RN,MIF
								GO:BP	response to chemical	GO:0042221	FALSE	0.0175473	1.75579	5561	43	22	26944	S100A9,RETNLG,S100A8,IL17A,CCL5,COL1A2,COL1A1,GPX3,COL3A1,CMA1,LCN2,CX3CR1,CCL8,IFITM1,WFDC21,CXCL3,SPP1,IL1RN,MIF,SAA3,ETS1,LY6A
								GO:BP	cytokine-mediated signaling pathway	GO:0019221	FALSE	0.0183409	1.73658	473	43	7	26944	IL17A,CCL5,CX3CR1,CCL8,IFITM1,CXCL3,IL1RN
								GO:BP	positive regulation of angiogenesis	GO:0045766	FALSE	0.0191982	1.71674	179	43	5	26944	CCL5,CMA1,CX3CR1,ETS1,LRG1
								GO:BP	regulation of programmed cell death	GO:0043067	FALSE	0.0195451	1.70896	1707	43	12	26944	S100A9,S100A8,PRAP1,CCL5,G0S2,LCN2,CTSJ,CX3CR1,SPP1,IL1RN,MIF,ETS1
								GO:BP	chemokine-mediated signaling pathway	GO:0070098	FALSE	0.0197721	1.70395	84	43	4	26944	CCL5,CX3CR1,CCL8,CXCL3
								GO:BP	positive regulation of vasculature development	GO:1904018	FALSE	0.02026	1.69336	181	43	5	26944	CCL5,CMA1,CX3CR1,ETS1,LRG1
								GO:BP	epithelial cell migration	GO:0010631	TRUE	0.0209987	1.67781	316	43	6	26944	S100A9,SPARC,DCN,LCN2,ETS1,LRG1
								GO:BP	response to lipid	GO:0033993	FALSE	0.0212223	1.67321	1155	43	10	26944	S100A9,S100A8,IL17A,COL1A1,CX3CR1,WFDC21,CXCL3,SPP1,IL1RN,MIF
								GO:BP	negative regulation of cell motility	GO:2000146	FALSE	0.022155	1.65453	319	43	6	26944	DCN,COL3A1,CX3CR1,IFITM1,IL1RN,MIF
								GO:BP	epithelium migration	GO:0090132	FALSE	0.022155	1.65453	319	43	6	26944	S100A9,SPARC,DCN,LCN2,ETS1,LRG1
								GO:BP	cellular response to stimulus	GO:0051716	FALSE	0.0230076	1.63813	8752	43	28	26944	S100A9,RETNLG,S100A8,PRAP1,DCN,IL17A,CCL5,G0S2,COL1A2,COL1A1,GPX3,COL3A1,PRL3B1,CMA1,LCN2,CTSJ,CX3CR1,CCL8,IFITM1,CXCL3,SPP1,IL1RN,MIF,IGFBP6,SAA3,LRG1,FABP5,LY6A
								GO:BP	temperature homeostasis	GO:0001659	FALSE	0.0243428	1.61363	188	43	5	26944	CCL5,G0S2,LCN2,IL1RN,FABP5
								GO:BP	tissue migration	GO:0090130	FALSE	0.0246226	1.60867	325	43	6	26944	S100A9,SPARC,DCN,LCN2,ETS1,LRG1
								GO:BP	tube morphogenesis	GO:0035239	FALSE	0.0255733	1.59221	927	43	9	26944	SPARC,DCN,CCL5,COL3A1,CMA1,LCN2,CX3CR1,ETS1,LRG1
								GO:BP	tube development	GO:0035295	FALSE	0.025758	1.58909	1181	43	10	26944	SPARC,DCN,CCL5,COL3A1,CMA1,LCN2,CX3CR1,SPP1,ETS1,LRG1
								GO:BP	response to oxygen-containing compound	GO:1901700	FALSE	0.0265255	1.57634	2077	43	13	26944	S100A9,S100A8,COL1A2,COL1A1,COL3A1,CMA1,LCN2,CX3CR1,WFDC21,CXCL3,SPP1,MIF,LY6A
								GO:BP	cellular response to organic substance	GO:0071310	FALSE	0.0273704	1.56272	2420	43	14	26944	IL17A,CCL5,COL1A2,COL1A1,COL3A1,CMA1,CX3CR1,CCL8,IFITM1,CXCL3,SPP1,IL1RN,MIF,SAA3
								GO:BP	response to chemokine	GO:1990868	FALSE	0.03221	1.49201	95	43	4	26944	CCL5,CX3CR1,CCL8,CXCL3
								GO:BP	cellular response to chemokine	GO:1990869	FALSE	0.03221	1.49201	95	43	4	26944	CCL5,CX3CR1,CCL8,CXCL3
								GO:BP	circulatory system development	GO:0072359	FALSE	0.0331745	1.4792	1216	43	10	26944	SPARC,DCN,CCL5,COL1A2,COL1A1,COL3A1,CMA1,CX3CR1,ETS1,LRG1
								GO:BP	cellular response to growth factor stimulus	GO:0071363	TRUE	0.0357138	1.44716	732	43	8	26944	SPARC,DCN,CCL5,COL1A2,COL1A1,COL3A1,CX3CR1,LRG1
								GO:BP	negative regulation of locomotion	GO:0040013	FALSE	0.0374172	1.42693	350	43	6	26944	DCN,COL3A1,CX3CR1,IFITM1,IL1RN,MIF
								GO:BP	response to growth factor	GO:0070848	FALSE	0.0471756	1.32628	761	43	8	26944	SPARC,DCN,CCL5,COL1A2,COL1A1,COL3A1,CX3CR1,LRG1
								GO:BP	negative regulation of hippocampal neuron apoptotic process	GO:0110091	TRUE	0.0496041	1.30448	5	43	2	26944	LCN2,CX3CR1
								GO:BP	neutrophil aggregation	GO:0070488	TRUE	0.0496041	1.30448	5	43	2	26944	S100A9,S100A8
								GO:CC	extracellular space	GO:0005615	TRUE	2.76995e-22	21.5575	1836	42	29	26995	S100A9,IGHA,RETNLG,JCHAIN,SPARC,S100A8,DCN,IL17A,CCL5,COL1A2,COL1A1,GPX3,COL3A1,PRL3B1,CMA1,LCN2,CTSJ,CCL8,WFDC21,CXCL3,SPP1,IL1RN,MIF,IGFBP6,SAA3,RNASE4,WFDC17,LRG1,FABP5
								GO:CC	extracellular region	GO:0005576	FALSE	5.22884e-21	20.2816	2554	42	31	26995	CTLA2A,S100A9,IGHA,RETNLG,JCHAIN,SPARC,S100A8,PRAP1,DCN,IL17A,CCL5,COL1A2,COL1A1,GPX3,COL3A1,PRL3B1,CMA1,LCN2,CTSJ,CCL8,WFDC21,CXCL3,SPP1,IL1RN,MIF,IGFBP6,SAA3,RNASE4,WFDC17,LRG1,FABP5
								GO:CC	banded collagen fibril	GO:0098643	FALSE	0.000174182	3.759	12	42	3	26995	COL1A2,COL1A1,COL3A1
								GO:CC	fibrillar collagen trimer	GO:0005583	TRUE	0.000174182	3.759	12	42	3	26995	COL1A2,COL1A1,COL3A1
								GO:CC	dimeric IgA immunoglobulin complex	GO:0071750	FALSE	0.000539521	3.26799	2	42	2	26995	IGHA,JCHAIN
								GO:CC	secretory dimeric IgA immunoglobulin complex	GO:0071752	TRUE	0.000539521	3.26799	2	42	2	26995	IGHA,JCHAIN
								GO:CC	collagen type I trimer	GO:0005584	FALSE	0.000539521	3.26799	2	42	2	26995	COL1A2,COL1A1
								GO:CC	complex of collagen trimers	GO:0098644	FALSE	0.000761394	3.11839	19	42	3	26995	COL1A2,COL1A1,COL3A1
								GO:CC	collagen trimer	GO:0005581	FALSE	0.00213505	2.67059	85	42	4	26995	DCN,COL1A2,COL1A1,COL3A1
								GO:CC	immunoglobulin complex	GO:0019814	FALSE	0.00505439	2.29633	35	42	3	26995	IGHA,JCHAIN,IGLC1
								GO:CC	collagen-containing extracellular matrix	GO:0062023	FALSE	0.00510365	2.29212	371	42	6	26995	SPARC,DCN,COL1A2,COL1A1,COL3A1,IGFBP6
								GO:CC	extracellular matrix	GO:0031012	FALSE	0.0263634	1.579	499	42	6	26995	SPARC,DCN,COL1A2,COL1A1,COL3A1,IGFBP6
								GO:CC	external encapsulating structure	GO:0030312	FALSE	0.0269451	1.56952	501	42	6	26995	SPARC,DCN,COL1A2,COL1A1,COL3A1,IGFBP6
								GO:CC	monomeric IgA immunoglobulin complex	GO:0071748	FALSE	0.0352583	1.45274	12	42	2	26995	IGHA,JCHAIN
								GO:CC	IgA immunoglobulin complex	GO:0071745	FALSE	0.0416278	1.38062	13	42	2	26995	IGHA,JCHAIN
								GO:CC	IgA immunoglobulin complex, circulating	GO:0071746	FALSE	0.0416278	1.38062	13	42	2	26995	IGHA,JCHAIN
								GO:CC	secretory IgA immunoglobulin complex	GO:0071751	FALSE	0.0416278	1.38062	13	42	2	26995	IGHA,JCHAIN
								GO:CC	polymeric IgA immunoglobulin complex	GO:0071749	FALSE	0.0416278	1.38062	13	42	2	26995	IGHA,JCHAIN
								KEGG	IL-17 signaling pathway	KEGG:04657	FALSE	0.000242281	3.61568	93	25	5	9330	S100A9,S100A8,IL17A,LCN2,CXCL3
								KEGG	Cytokine-cytokine receptor interaction	KEGG:04060	FALSE	0.00556597	2.25446	290	25	6	9330	IL17A,CCL5,CX3CR1,CCL8,CXCL3,IL1RN
								KEGG	Viral protein interaction with cytokine and cytokine receptor	KEGG:04061	FALSE	0.0057786	2.23818	92	25	4	9330	CCL5,CX3CR1,CCL8,CXCL3
								KEGG	Amoebiasis	KEGG:05146	FALSE	0.0103876	1.98349	107	25	4	9330	COL1A2,COL1A1,COL3A1,CXCL3

## Sheet: 5
p_val	avg_logFC	pct.1	pct.2	p_val_adj	gene	cluster		source	term_name	term_id	highlighted	adjusted_p_value	negative_log10_of_adjusted_p_value	term_size	query_size	intersection_size	effective_domain_size	intersections
2.83582e-239	1.44461	0.535	0.017	5.61634e-235	Cd209a	5		GO:MF	MHC protein complex binding	GO:0023023	TRUE	2.61538e-10	9.58247	20	43	6	25063	H2-AB1,H2-AA,CD74,H2-DMA,KLRD1,H2-DMB2
9.86998e-94	1.41569	0.712	0.392	1.95475e-89	Ifitm1	5		GO:MF	MHC class II protein complex binding	GO:0023026	FALSE	2.07664e-09	8.68264	11	43	5	25063	H2-AB1,H2-AA,CD74,H2-DMA,H2-DMB2
3.45632e-122	1.4065	0.903	0.613	6.84524e-118	H2-Ab1	5		GO:MF	immune receptor activity	GO:0140375	TRUE	0.00114938	2.93953	131	43	5	25063	CD74,KLRD1,CCR7,KLRK1,IL1R2
9.43822e-192	1.37095	0.471	0.021	1.86924e-187	Cd7	5		GO:MF	peptide binding	GO:0042277	TRUE	0.014153	1.84915	367	43	6	25063	H2-AB1,H2-AA,CD74,GPR171,CRIP1,H2-DMB2
2.22769e-122	1.37067	0.888	0.606	4.41194e-118	H2-Aa	5		GO:MF	MHC class Ib receptor activity	GO:0032394	FALSE	0.0232755	1.6331	7	43	2	25063	KLRD1,KLRK1
3.12819e-28	1.32277	0.11	0.015	6.19538e-24	Ccl17	5		GO:MF	MHC protein binding	GO:0042287	TRUE	0.0379985	1.42023	52	43	3	25063	CD74,KLRD1,KLRK1
2.90474e-103	1.31194	0.877	0.545	5.75284e-99	H2-Eb1	5		GO:MF	amide binding	GO:0033218	FALSE	0.038573	1.41372	440	43	6	25063	H2-AB1,H2-AA,CD74,GPR171,CRIP1,H2-DMB2
2.49039e-119	1.28079	0.968	0.787	4.93221e-115	Cd74	5		GO:BP	antigen processing and presentation of exogenous peptide antigen via MHC class II	GO:0019886	TRUE	1.30868e-14	13.8832	21	46	8	26944	H2-AB1,H2-AA,H2-EB1,CD74,H2-DMB1,H2-DMA,IFI30,H2-DMB2
4.96417e-209	1.21857	0.922	0.388	9.83153e-205	H2-DMb1	5		GO:BP	antigen processing and presentation of peptide antigen via MHC class II	GO:0002495	FALSE	6.92097e-14	13.1598	25	46	8	26944	H2-AB1,H2-AA,H2-EB1,CD74,H2-DMB1,H2-DMA,IFI30,H2-DMB2
1.89539e-212	1.076	0.951	0.529	3.75383e-208	H2-DMa	5		GO:BP	antigen processing and presentation of peptide or polysaccharide antigen via MHC class II	GO:0002504	FALSE	1.41706e-13	12.8486	27	46	8	26944	H2-AB1,H2-AA,H2-EB1,CD74,H2-DMB1,H2-DMA,IFI30,H2-DMB2
2.36785e-202	1.06221	0.541	0.034	4.68952e-198	Klrd1	5		GO:BP	antigen processing and presentation of exogenous peptide antigen	GO:0002478	FALSE	3.94378e-11	10.4041	51	46	8	26944	H2-AB1,H2-AA,H2-EB1,CD74,H2-DMB1,H2-DMA,IFI30,H2-DMB2
2.47604e-155	1.04395	0.702	0.221	4.9038e-151	Avpi1	5		GO:BP	antigen processing and presentation of exogenous antigen	GO:0019884	FALSE	1.01574e-10	9.99322	57	46	8	26944	H2-AB1,H2-AA,H2-EB1,CD74,H2-DMB1,H2-DMA,IFI30,H2-DMB2
6.56334e-171	0.978152	0.983	0.651	1.29987e-166	Lsp1	5		GO:BP	antigen processing and presentation	GO:0019882	FALSE	9.06861e-10	9.04246	121	46	9	26944	H2-AB1,H2-AA,H2-EB1,CD74,H2-DMB1,H2-DMA,CCR7,IFI30,H2-DMB2
5.19155e-48	0.919361	0.271	0.067	1.02819e-43	Ccr7	5		GO:BP	antigen processing and presentation of peptide antigen	GO:0048002	FALSE	1.13173e-09	8.94626	76	46	8	26944	H2-AB1,H2-AA,H2-EB1,CD74,H2-DMB1,H2-DMA,IFI30,H2-DMB2
5.08773e-145	0.899001	0.96	0.471	1.00763e-140	Napsa	5		GO:BP	peptide antigen assembly with MHC class II protein complex	GO:0002503	FALSE	2.67103e-06	5.57332	10	46	4	26944	H2-AB1,H2-AA,H2-DMA,H2-DMB2
5.49499e-180	0.881903	0.968	0.689	1.08828e-175	H2afy	5		GO:BP	MHC class II protein complex assembly	GO:0002399	FALSE	2.67103e-06	5.57332	10	46	4	26944	H2-AB1,H2-AA,H2-DMA,H2-DMB2
5.68685e-155	0.867396	0.989	0.78	1.12628e-150	Ifi30	5		GO:BP	adaptive immune response	GO:0002250	TRUE	6.01865e-06	5.2205	592	46	11	26944	H2-AB1,CD7,H2-AA,H2-EB1,CD74,H2-DMB1,H2-DMA,KLRD1,CCR7,KLRK1,H2-DMB2
1.22264e-30	0.866661	0.203	0.178	2.42144e-26	Mgl2	5		GO:BP	MHC protein complex assembly	GO:0002396	FALSE	1.26685e-05	4.89727	14	46	4	26944	H2-AB1,H2-AA,H2-DMA,H2-DMB2
8.4091e-149	0.859144	0.909	0.49	1.66542e-144	Gng10	5		GO:BP	peptide antigen assembly with MHC protein complex	GO:0002501	FALSE	1.26685e-05	4.89727	14	46	4	26944	H2-AB1,H2-AA,H2-DMA,H2-DMB2
3.4361e-61	0.794111	0.693	0.367	6.8052e-57	Tnip3	5		GO:BP	immune system process	GO:0002376	FALSE	1.50713e-05	4.82185	2819	46	20	26944	CD209A,IFITM1,H2-AB1,CD7,H2-AA,CCL17,H2-EB1,CD74,H2-DMB1,H2-DMA,KLRD1,CCR7,IFI30,TNIP3,GPR171,TNFSF9,KLRK1,APOD,H2-DMB2,PMAIP1
4.13074e-127	0.783684	0.977	0.655	8.18094e-123	Gm2a	5		GO:BP	immune response	GO:0006955	FALSE	0.000108896	3.96299	1945	46	16	26944	CD209A,IFITM1,H2-AB1,CD7,H2-AA,CCL17,H2-EB1,CD74,H2-DMB1,H2-DMA,KLRD1,CCR7,TNIP3,TNFSF9,KLRK1,H2-DMB2
1.30702e-124	0.776683	0.903	0.591	2.58856e-120	Syngr2	5		GO:BP	regulation of leukocyte activation	GO:0002694	FALSE	0.000846699	3.07227	578	46	9	26944	CD209A,H2-AB1,H2-AA,CD74,KLRD1,CCR7,TNFSF9,KLRK1,H2-DMB2
6.59081e-138	0.769211	0.556	0.078	1.30531e-133	Gpr171	5		GO:BP	positive regulation of antigen processing and presentation	GO:0002579	FALSE	0.00174743	2.7576	12	46	3	26944	H2-AB1,CD74,CCR7
7.09494e-105	0.765295	0.915	0.667	1.40515e-100	Gas5	5		GO:BP	regulation of cell activation	GO:0050865	FALSE	0.00180084	2.74452	633	46	9	26944	CD209A,H2-AB1,H2-AA,CD74,KLRD1,CCR7,TNFSF9,KLRK1,H2-DMB2
8.60499e-80	0.759761	0.871	0.59	1.70422e-75	2410006H16Rik	5		GO:BP	regulation of cell population proliferation	GO:0042127	TRUE	0.00180508	2.7435	1799	46	14	26944	CD209A,IFITM1,H2-AA,CD74,CCR7,IFI30,TNFSF9,CDKN2D,APOD,CCND2,RPS9,RPS4X,H2-DMB2,PMAIP1
1.68274e-91	0.751365	0.803	0.364	3.33266e-87	Bhlhe40	5		GO:BP	regulation of immune system process	GO:0002682	FALSE	0.00252767	2.59728	1575	46	13	26944	CD209A,H2-AB1,H2-AA,CD74,H2-DMA,KLRD1,CCR7,TNIP3,GPR171,TNFSF9,KLRK1,APOD,H2-DMB2
3.25501e-29	0.724119	0.436	0.22	6.44656e-25	AA467197	5		GO:BP	regulation of lymphocyte activation	GO:0051249	FALSE	0.00367626	2.43459	509	46	8	26944	CD209A,H2-AB1,H2-AA,CD74,KLRD1,CCR7,TNFSF9,H2-DMB2
1.66214e-122	0.708416	0.983	0.792	3.29187e-118	Sub1	5		GO:BP	positive regulation of leukocyte activation	GO:0002696	FALSE	0.00471476	2.32654	366	46	7	26944	H2-AB1,H2-AA,CD74,CCR7,TNFSF9,KLRK1,H2-DMB2
1.77523e-33	0.700338	0.535	0.302	3.51585e-29	Tnfsf9	5		GO:BP	regulation of T cell activation	GO:0050863	FALSE	0.00624805	2.20426	382	46	7	26944	CD209A,H2-AB1,H2-AA,CD74,CCR7,TNFSF9,H2-DMB2
2.57027e-82	0.697365	0.643	0.3	5.09041e-78	Cdkn2d	5		GO:BP	positive regulation of cell activation	GO:0050867	FALSE	0.00703902	2.15249	389	46	7	26944	H2-AB1,H2-AA,CD74,CCR7,TNFSF9,KLRK1,H2-DMB2
1.48322e-117	0.695178	0.996	0.843	2.93752e-113	Fxyd5	5		GO:BP	positive regulation of T cell activation	GO:0050870	FALSE	0.00814847	2.08892	256	46	6	26944	H2-AB1,H2-AA,CD74,CCR7,TNFSF9,H2-DMB2
7.07405e-75	0.692867	0.44	0.101	1.40101e-70	Grasp	5		GO:BP	regulation of lymphocyte proliferation	GO:0050670	FALSE	0.00871109	2.05993	259	46	6	26944	CD209A,H2-AA,CD74,CCR7,TNFSF9,H2-DMB2
1.47956e-125	0.686954	0.514	0.077	2.93028e-121	Klrk1	5		GO:BP	regulation of mononuclear cell proliferation	GO:0032944	FALSE	0.00951002	2.02182	263	46	6	26944	CD209A,H2-AA,CD74,CCR7,TNFSF9,H2-DMB2
4.32714e-91	0.66332	0.641	0.209	8.5699e-87	Tspan13	5		GO:BP	regulation of antigen processing and presentation	GO:0002577	FALSE	0.0104508	1.98085	21	46	3	26944	H2-AB1,CD74,CCR7
3.65697e-145	0.661605	0.998	0.933	7.24262e-141	Rps11	5		GO:BP	positive regulation of leukocyte cell-cell adhesion	GO:1903039	FALSE	0.0135989	1.86649	280	46	6	26944	H2-AB1,H2-AA,CD74,CCR7,TNFSF9,H2-DMB2
5.31816e-106	0.659348	0.964	0.533	1.05326e-101	Cytip	5		GO:BP	regulation of leukocyte proliferation	GO:0070663	FALSE	0.0153435	1.81408	286	46	6	26944	CD209A,H2-AA,CD74,CCR7,TNFSF9,H2-DMB2
3.30159e-55	0.651287	0.15	0.009	6.53879e-51	Apod	5		GO:BP	cell population proliferation	GO:0008283	FALSE	0.0160745	1.79386	2168	46	14	26944	CD209A,IFITM1,H2-AA,CD74,CCR7,IFI30,TNFSF9,CDKN2D,APOD,CCND2,RPS9,RPS4X,H2-DMB2,PMAIP1
1.41531e-75	0.647266	0.996	0.866	2.80303e-71	Crip1	5		GO:BP	lymphocyte activation	GO:0046649	FALSE	0.0193863	1.7125	848	46	9	26944	CD209A,H2-AB1,H2-AA,CD74,KLRD1,CCR7,TNFSF9,KLRK1,H2-DMB2
1.04809e-73	0.643282	0.689	0.318	2.07575e-69	Dapp1	5		GO:BP	positive regulation of immune system process	GO:0002684	FALSE	0.0236193	1.62673	1105	46	10	26944	H2-AB1,H2-AA,CD74,H2-DMA,KLRD1,CCR7,TNIP3,TNFSF9,KLRK1,H2-DMB2
5.04963e-84	0.634822	0.877	0.529	1.00008e-79	Plbd1	5		GO:BP	positive regulation of cell-cell adhesion	GO:0022409	FALSE	0.0327489	1.4848	327	46	6	26944	H2-AB1,H2-AA,CD74,CCR7,TNFSF9,H2-DMB2
7.55683e-67	0.634366	0.949	0.665	1.49663e-62	S100a4	5		GO:BP	positive regulation of lymphocyte activation	GO:0051251	FALSE	0.0368922	1.43307	334	46	6	26944	H2-AB1,H2-AA,CD74,CCR7,TNFSF9,H2-DMB2
2.37449e-58	0.632624	0.558	0.22	4.70267e-54	Ccnd2	5		GO:BP	response to stimulus	GO:0050896	FALSE	0.0445306	1.35134	10506	46	32	26944	CD209A,IFITM1,H2-AB1,CD7,H2-AA,CCL17,H2-EB1,CD74,H2-DMB1,H2-DMA,KLRD1,AVPI1,LSP1,CCR7,GNG10,TNIP3,GPR171,BHLHE40,AA467197,SUB1,TNFSF9,CDKN2D,KLRK1,APOD,CRIP1,S100A4,CCND2,LY6C2,H2-DMB2,PMAIP1,YBX3,IL1R2
1.38282e-117	0.626855	0.998	0.927	2.73867e-113	Rps9	5		GO:BP	regulation of T cell proliferation	GO:0042129	FALSE	0.0455781	1.34124	206	46	5	26944	CD209A,H2-AA,CCR7,TNFSF9,H2-DMB2
4.00275e-123	0.626531	0.996	0.895	7.92744e-119	Rps4x	5		GO:CC	MHC class II protein complex	GO:0042613	TRUE	1.15408e-14	13.9378	13	47	7	26995	H2-AB1,H2-AA,H2-EB1,CD74,H2-DMB1,H2-DMA,H2-DMB2
3.13849e-22	0.617269	0.611	0.376	6.21578e-18	Ly6c2	5		GO:CC	MHC protein complex	GO:0042611	FALSE	1.0001e-10	9.99996	39	47	7	26995	H2-AB1,H2-AA,H2-EB1,CD74,H2-DMB1,H2-DMA,H2-DMB2
5.19713e-77	0.605423	0.317	0.05	1.02929e-72	H2-DMb2	5		GO:CC	side of membrane	GO:0098552	TRUE	2.20456e-05	4.65668	803	47	11	26995	CD209A,H2-AB1,H2-AA,CD74,KLRD1,CCR7,MGL2,GNG10,GM2A,KLRK1,LY6C2
1.67504e-62	0.603017	0.732	0.366	3.31741e-58	Pmaip1	5		GO:CC	lysosome	GO:0005764	FALSE	6.86591e-05	4.1633	535	47	9	26995	IFITM1,H2-AB1,H2-AA,CD74,H2-DMA,NAPSA,IFI30,GM2A,H2-DMB2
1.08361e-80	0.59727	0.77	0.414	2.14609e-76	Ybx3	5		GO:CC	lytic vacuole	GO:0000323	TRUE	6.86591e-05	4.1633	535	47	9	26995	IFITM1,H2-AB1,H2-AA,CD74,H2-DMA,NAPSA,IFI30,GM2A,H2-DMB2
5.79341e-85	0.586334	0.285	0.024	1.14738e-80	Upb1	5		GO:CC	vacuole	GO:0005773	FALSE	0.000304423	3.51652	640	47	9	26995	IFITM1,H2-AB1,H2-AA,CD74,H2-DMA,NAPSA,IFI30,GM2A,H2-DMB2
4.52112e-38	0.586101	0.476	0.215	8.95409e-34	Il1r2	5		GO:CC	external side of plasma membrane	GO:0009897	FALSE	0.000400998	3.39686	487	47	8	26995	CD209A,H2-AB1,H2-AA,CD74,KLRD1,CCR7,MGL2,KLRK1
3.90399e-101	0.579918	0.994	0.903	7.73185e-97	Rps7	5		GO:CC	plasma membrane protein complex	GO:0098797	FALSE	0.00158493	2.79999	587	47	8	26995	H2-AB1,H2-AA,H2-EB1,CD74,H2-DMB1,H2-DMA,GNG10,H2-DMB2
3.72133e-20	0.578562	0.486	0.301	7.37009e-16	Ly6a	5		GO:CC	cyclin D2-CDK4 complex	GO:0097129	TRUE	0.00198457	2.70233	3	47	2	26995	CDKN2D,CCND2
1.7386e-92	0.574522	0.514	0.154	3.44331e-88	Map4k1	5		GO:CC	cell surface	GO:0009986	FALSE	0.00212227	2.6732	1037	47	10	26995	CD209A,H2-AB1,H2-AA,CD74,H2-DMA,KLRD1,CCR7,MGL2,KLRK1,LY6C2
2.96516e-118	0.574391	0.998	0.963	5.87251e-114	Rpl13	5		GO:CC	cytosolic small ribosomal subunit	GO:0022627	TRUE	0.0148827	1.82732	45	47	3	26995	RPS11,RPS9,RPS4X
2.9286e-84	0.572809	0.763	0.317	5.80008e-80	Itgb7	5		GO:CC	cytosolic ribosome	GO:0022626	FALSE	0.0174123	1.75914	130	47	4	26995	RPS11,APOD,RPS9,RPS4X
1.15368e-60	0.571759	0.598	0.24	2.28486e-56	Cbfa2t3	5		GO:CC	late endosome	GO:0005770	TRUE	0.031677	1.49926	288	47	5	26995	H2-AB1,H2-AA,CD74,H2-DMA,H2-DMB2
1.36015e-53	0.569315	0.801	0.486	2.69378e-49	Traf1	5		GO:CC	late endosome membrane	GO:0031902	FALSE	0.0343476	1.4641	155	47	4	26995	H2-AB1,H2-AA,H2-DMA,H2-DMB2
1.94457e-67	0.569285	0.575	0.241	3.85123e-63	Ramp1	5		GO:CC	lysosomal membrane	GO:0005765	FALSE	0.0371322	1.43025	298	47	5	26995	IFITM1,H2-AB1,H2-AA,H2-DMA,H2-DMB2
7.07893e-104	0.568938	0.996	0.935	1.40198e-99	Rpsa	5		GO:CC	lytic vacuole membrane	GO:0098852	FALSE	0.0371322	1.43025	298	47	5	26995	IFITM1,H2-AB1,H2-AA,H2-DMA,H2-DMB2
1.50624e-109	0.568736	0.994	0.899	2.9831e-105	Rps26	5		GO:CC	multivesicular body	GO:0005771	FALSE	0.0407447	1.38993	63	47	3	26995	H2-AB1,CD74,H2-DMB2
5.71292e-105	0.568727	0.998	0.916	1.13144e-100	Rps3a1	5		KEGG	Antigen processing and presentation	KEGG:04612	FALSE	2.25312e-10	9.64722	82	31	9	9330	H2-AB1,H2-AA,H2-EB1,CD74,H2-DMB1,H2-DMA,KLRD1,IFI30,H2-DMB2
8.42733e-117	0.567371	1	0.934	1.66903e-112	Rpl18a	5		KEGG	Asthma	KEGG:05310	FALSE	8.94242e-09	8.04854	25	31	6	9330	H2-AB1,H2-AA,H2-EB1,H2-DMB1,H2-DMA,H2-DMB2
3.11497e-58	0.566007	0.455	0.142	6.16919e-54	Ddit4	5		KEGG	Graft-versus-host disease	KEGG:05332	FALSE	2.57534e-08	7.58917	55	31	7	9330	H2-AB1,H2-AA,H2-EB1,H2-DMB1,H2-DMA,KLRD1,H2-DMB2
2.55068e-103	0.563697	1	0.909	5.05162e-99	Rps5	5		KEGG	Hematopoietic cell lineage	KEGG:04640	FALSE	3.35378e-08	7.47447	94	31	8	9330	H2-AB1,CD7,H2-AA,H2-EB1,H2-DMB1,H2-DMA,H2-DMB2,IL1R2
2.58347e-111	0.561151	0.998	0.901	5.11657e-107	Rpl18	5		KEGG	Tuberculosis	KEGG:05152	FALSE	2.77925e-07	6.55607	180	31	9	9330	CD209A,H2-AB1,H2-AA,H2-EB1,CD74,H2-DMB1,H2-DMA,LSP1,H2-DMB2
1.26423e-118	0.559588	0.998	0.923	2.50381e-114	Rpl21	5		KEGG	Intestinal immune network for IgA production	KEGG:04672	FALSE	2.95328e-07	6.5297	43	31	6	9330	H2-AB1,H2-AA,H2-EB1,H2-DMB1,H2-DMA,H2-DMB2
2.896e-47	0.55603	0.505	0.215	5.73553e-43	Gcnt2	5		KEGG	Allograft rejection	KEGG:05330	FALSE	1.36602e-06	5.86454	55	31	6	9330	H2-AB1,H2-AA,H2-EB1,H2-DMB1,H2-DMA,H2-DMB2
9.40603e-107	0.555727	0.996	0.918	1.86286e-102	Rps18	5		KEGG	Inflammatory bowel disease	KEGG:05321	FALSE	2.85034e-06	5.5451	62	31	6	9330	H2-AB1,H2-AA,H2-EB1,H2-DMB1,H2-DMA,H2-DMB2
6.01179e-104	0.55464	0.998	0.908	1.19063e-99	Rpl30	5		KEGG	Type I diabetes mellitus	KEGG:04940	FALSE	2.85034e-06	5.5451	62	31	6	9330	H2-AB1,H2-AA,H2-EB1,H2-DMB1,H2-DMA,H2-DMB2
1.26266e-100	0.547345	0.381	0.046	2.5007e-96	H2-Oa	5		KEGG	Leishmaniasis	KEGG:05140	FALSE	5.96819e-06	5.22416	70	31	6	9330	H2-AB1,H2-AA,H2-EB1,H2-DMB1,H2-DMA,H2-DMB2
3.77283e-98	0.546851	0.992	0.92	7.4721e-94	Rpl39	5		KEGG	Autoimmune thyroid disease	KEGG:05320	FALSE	6.50407e-06	5.18681	71	31	6	9330	H2-AB1,H2-AA,H2-EB1,H2-DMB1,H2-DMA,H2-DMB2
2.4102e-57	0.540139	0.681	0.332	4.77341e-53	Vps37b	5		KEGG	Viral myocarditis	KEGG:05416	FALSE	2.21014e-05	4.65558	87	31	6	9330	H2-AB1,H2-AA,H2-EB1,H2-DMB1,H2-DMA,H2-DMB2
1.33422e-97	0.539178	0.998	0.885	2.64243e-93	Rpl12	5		KEGG	Rheumatoid arthritis	KEGG:05323	FALSE	2.21014e-05	4.65558	87	31	6	9330	H2-AB1,H2-AA,H2-EB1,H2-DMB1,H2-DMA,H2-DMB2
2.93157e-58	0.538831	0.18	0.011	5.80598e-54	Cd209d	5		KEGG	Th1 and Th2 cell differentiation	KEGG:04658	FALSE	2.36639e-05	4.62591	88	31	6	9330	H2-AB1,H2-AA,H2-EB1,H2-DMB1,H2-DMA,H2-DMB2
3.44307e-99	0.537646	0.994	0.913	6.819e-95	Rps13	5		KEGG	Human T-cell leukemia virus 1 infection	KEGG:05166	FALSE	5.63044e-05	4.24946	242	31	8	9330	H2-AB1,H2-AA,H2-EB1,H2-DMB1,H2-DMA,CCND2,H2-DMB2,IL1R2
4.62345e-99	0.535325	0.996	0.929	9.15675e-95	Rps16	5		KEGG	Th17 cell differentiation	KEGG:04659	FALSE	6.75671e-05	4.17027	105	31	6	9330	H2-AB1,H2-AA,H2-EB1,H2-DMB1,H2-DMA,H2-DMB2
6.60151e-100	0.533686	0.478	0.082	1.30743e-95	P2ry10	5		KEGG	Phagosome	KEGG:04145	FALSE	7.9015e-05	4.10229	173	31	7	9330	CD209A,H2-AB1,H2-AA,H2-EB1,H2-DMB1,H2-DMA,H2-DMB2
1.59076e-50	0.533563	0.81	0.471	3.15049e-46	Ccr2	5		KEGG	Toxoplasmosis	KEGG:05145	FALSE	8.42367e-05	4.0745	109	31	6	9330	H2-AB1,H2-AA,H2-EB1,H2-DMB1,H2-DMA,H2-DMB2
4.19984e-76	0.526894	0.307	0.039	8.31777e-72	Bcl11a	5		KEGG	Staphylococcus aureus infection	KEGG:05150	FALSE	0.0001555	3.80827	121	31	6	9330	H2-AB1,H2-AA,H2-EB1,H2-DMB1,H2-DMA,H2-DMB2
5.57633e-113	0.525408	0.994	0.915	1.10439e-108	Rpl13a	5		KEGG	Systemic lupus erythematosus	KEGG:05322	FALSE	0.000427492	3.36907	144	31	6	9330	H2-AB1,H2-AA,H2-EB1,H2-DMB1,H2-DMA,H2-DMB2
6.12856e-61	0.525079	0.605	0.281	1.21376e-56	Plp2	5		KEGG	Epstein-Barr virus infection	KEGG:05169	FALSE	0.000428649	3.3679	223	31	7	9330	H2-AB1,H2-AA,H2-EB1,H2-DMB1,H2-DMA,CCND2,H2-DMB2
2.40794e-86	0.522987	1	0.915	4.76892e-82	Rplp0	5		KEGG	Influenza A	KEGG:05164	FALSE	0.00118386	2.9267	172	31	6	9330	H2-AB1,H2-AA,H2-EB1,H2-DMB1,H2-DMA,H2-DMB2
6.30604e-88	0.521947	0.992	0.882	1.24891e-83	Rpl10a	5		KEGG	Cell adhesion molecules	KEGG:04514	FALSE	0.00126432	2.89814	174	31	6	9330	H2-AB1,H2-AA,H2-EB1,H2-DMB1,H2-DMA,H2-DMB2
6.33335e-104	0.520815	0.996	0.884	1.25432e-99	Rpl14	5		KEGG	Herpes simplex virus 1 infection	KEGG:05168	FALSE	0.0340214	1.46825	445	31	7	9330	H2-AB1,H2-AA,H2-EB1,CD74,H2-DMB1,H2-DMA,H2-DMB2
3.79155e-83	0.520667	0.996	0.86	7.50917e-79	Rpl3	5
1.05405e-32	0.519499	0.49	0.243	2.08754e-28	Sell	5
8.01259e-101	0.516361	0.998	0.922	1.58689e-96	Rpl17	5
1.04246e-75	0.516004	0.966	0.739	2.0646e-71	Eif3f	5
6.60062e-27	0.51199	0.414	0.212	1.30725e-22	Clec10a	5
2.03075e-42	0.511804	0.613	0.373	4.0219e-38	Zfas1	5
6.29218e-79	0.511177	0.981	0.811	1.24617e-74	Eef1b2	5
2.60066e-53	0.505151	0.679	0.345	5.1506e-49	Pfkp	5
3.72119e-47	0.503708	0.973	0.864	7.36982e-43	Ifitm2	5
1.81132e-86	0.49581	0.994	0.921	3.58733e-82	Rps10	5
8.742e-30	0.494592	0.825	0.633	1.73135e-25	Zfp36l2	5
2.01605e-80	0.493742	0.994	0.918	3.99279e-76	Rps15a	5
7.99376e-93	0.491896	0.994	0.893	1.58316e-88	Rpl15	5
3.70961e-35	0.491189	0.603	0.369	7.34688e-31	Etv3	5
6.67715e-59	0.489163	0.973	0.759	1.32241e-54	H2afz	5
6.94433e-91	0.488924	1	0.917	1.37532e-86	Rpl8	5
1.16114e-93	0.488518	0.992	0.927	2.29963e-89	Rpl28	5
3.60085e-33	0.486055	0.146	0.023	7.13148e-29	Ccl22	5
6.33094e-84	0.485859	0.994	0.872	1.25384e-79	Rps6	5
1.10114e-49	0.485426	0.981	0.804	2.18081e-45	Tagln2	5
3.56161e-101	0.485217	0.381	0.043	7.05376e-97	Flt3	5
1.25678e-75	0.484085	0.992	0.904	2.48906e-71	Rps2	5
7.17461e-81	0.482166	0.994	0.913	1.42093e-76	Rps27	5
4.24915e-36	0.481876	0.421	0.189	8.41544e-32	Nr4a3	5
2.97999e-77	0.479009	0.989	0.886	5.90186e-73	Rpl10	5
4.42667e-80	0.476449	0.992	0.9	8.76702e-76	Rps3	5
6.84475e-80	0.474417	0.994	0.875	1.3556e-75	Rpl7	5
7.44593e-52	0.472944	0.85	0.581	1.47467e-47	Selplg	5
4.49991e-88	0.47209	0.987	0.894	8.91208e-84	Rps25	5
9.17985e-50	0.471902	0.653	0.352	1.81807e-45	Ccnd3	5
1.04079e-81	0.470356	0.996	0.927	2.06128e-77	Rps14	5
4.02921e-95	0.470147	0.998	0.924	7.97985e-91	Rpl26	5
2.07256e-64	0.469933	0.996	0.835	4.10471e-60	Tmsb10	5
5.68279e-44	0.468028	0.778	0.521	1.12548e-39	Cd300a	5
2.80857e-72	0.467533	0.992	0.922	5.56237e-68	Ptma	5
3.42859e-50	0.466843	0.514	0.218	6.79032e-46	Pkib	5
8.23848e-46	0.466804	0.613	0.323	1.63163e-41	Tuba1a	5
2.09231e-79	0.466162	0.998	0.959	4.14381e-75	Rps24	5
1.02729e-87	0.463812	1	0.942	2.03455e-83	Rpl35a	5
8.29994e-79	0.463756	0.998	0.903	1.6438e-74	Rpl9	5
2.15963e-52	0.463349	0.273	0.05	4.27715e-48	Ramp3	5
1.58172e-74	0.456234	0.996	0.942	3.13259e-70	Rpl32	5
4.25934e-83	0.454822	1	0.954	8.43563e-79	Rpl23	5
5.99395e-79	0.454262	0.996	0.882	1.1871e-74	Rack1	5
1.46281e-86	0.4541	1	0.937	2.8971e-82	Rpl27a	5
1.11108e-48	0.452141	0.66	0.322	2.20049e-44	Runx3	5
2.17808e-61	0.451389	0.558	0.239	4.31368e-57	Trappc5	5
9.67834e-70	0.45132	0.998	0.938	1.9168e-65	Rps27a	5
1.57333e-72	0.450923	0.989	0.86	3.11597e-68	Rpl5	5
1.48982e-56	0.450472	0.507	0.189	2.95059e-52	Olfm1	5
2.07413e-81	0.449598	1	0.942	4.10781e-77	Rps12	5
1.4651e-34	0.448882	0.186	0.037	2.90164e-30	Il4i1	5
3.80497e-68	0.448793	0.966	0.808	7.53574e-64	Btf3	5
1.62528e-42	0.446349	0.989	0.923	3.21888e-38	Ifitm3	5
3.03804e-75	0.446348	1	0.963	6.01684e-71	Fau	5
5.994e-58	0.444964	0.922	0.666	1.18711e-53	Ndufa6	5
1.70168e-84	0.444898	0.996	0.938	3.37018e-80	Rpl19	5
2.07358e-102	0.441594	0.448	0.065	4.10673e-98	Dpp4	5
9.28314e-61	0.439931	0.983	0.8	1.83853e-56	Npm1	5
1.21815e-79	0.43858	0.998	0.952	2.41255e-75	Rps8	5
1.38821e-72	0.43818	0.989	0.87	2.74935e-68	Rpl22	5
1.29357e-48	0.435936	0.736	0.391	2.56192e-44	Dusp5	5
3.58191e-44	0.433466	0.649	0.377	7.09397e-40	Orai1	5
1.15443e-27	0.429677	0.488	0.252	2.28635e-23	Gpr183	5
1.47403e-52	0.429113	0.956	0.763	2.91931e-48	Cd47	5
3.66164e-68	0.428353	0.998	0.928	7.25188e-64	Rpl37	5
8.21793e-64	0.428222	0.552	0.205	1.62756e-59	Bri3bp	5
5.93412e-85	0.426024	0.345	0.042	1.17525e-80	Kmo	5
6.49215e-81	0.424023	0.998	0.93	1.28577e-76	Rpl6	5
3.54437e-75	0.422605	0.989	0.901	7.01963e-71	Rpl27	5
3.4714e-40	0.422448	0.554	0.258	6.8751e-36	Rnase6	5
1.11519e-42	0.420762	0.556	0.269	2.20864e-38	Snhg15	5
1.2709e-53	0.420752	0.96	0.771	2.51702e-49	Ctsh	5
5.30954e-29	0.420509	0.943	0.799	1.05156e-24	Atox1	5
2.04747e-64	0.420163	0.981	0.849	4.05501e-60	Naca	5
1.88774e-71	0.419433	0.998	0.932	3.73867e-67	Rps19	5
3.83407e-68	0.419387	0.996	0.933	7.59338e-64	Rps20	5
9.68497e-32	0.419241	0.319	0.11	1.91811e-27	Jaml	5
2.10784e-28	0.418318	0.767	0.524	4.17457e-24	Ms4a4c	5
6.39756e-47	0.417905	0.531	0.272	1.26704e-42	Vrk1	5
4.28001e-69	0.414939	0.998	0.907	8.47657e-65	Rps21	5
1.32392e-34	0.414037	0.822	0.59	2.62202e-30	Stk17b	5
1.19459e-52	0.414037	0.772	0.433	2.36589e-48	Gpr132	5
4.23075e-51	0.413565	0.877	0.6	8.379e-47	Hnrnpa1	5
6.9502e-72	0.411657	0.998	0.877	1.37649e-67	Rpl7a	5
1.61202e-67	0.41015	0.996	0.92	3.1926e-63	Rpl34	5
4.44971e-64	0.40989	0.34	0.073	8.81264e-60	Pkp3	5
1.18861e-72	0.408616	0.998	0.914	2.35404e-68	Rpl24	5
5.23049e-53	0.406827	0.22	0.029	1.0359e-48	Wnt11	5
1.95096e-42	0.405898	0.858	0.581	3.86387e-38	Plac8	5
2.08317e-54	0.402805	0.355	0.098	4.12572e-50	Plscr1	5
5.14544e-40	0.402653	0.841	0.601	1.01905e-35	Pgls	5
3.3694e-59	0.402266	0.987	0.841	6.67309e-55	Rpl36a	5
2.74503e-42	0.397445	0.841	0.598	5.43654e-38	Purb	5
9.42192e-46	0.395818	0.96	0.781	1.86601e-41	Eif5a	5
2.1593e-34	0.394928	0.309	0.16	4.2765e-30	Fdps	5
7.47788e-47	0.39473	0.937	0.723	1.48099e-42	Nsa2	5
7.45002e-32	0.394135	0.789	0.581	1.47548e-27	Mdh2	5
7.22173e-16	0.392623	0.211	0.126	1.43026e-11	Tbc1d4	5
2.49798e-66	0.390828	0.996	0.929	4.94725e-62	Rps23	5
2.00232e-40	0.388818	0.818	0.521	3.9656e-36	Ckb	5
6.98694e-68	0.388691	0.998	0.918	1.38376e-63	Rpl11	5
1.10311e-41	0.386766	0.562	0.261	2.1847e-37	4930523C07Rik	5
4.46321e-34	0.385877	0.966	0.856	8.83939e-30	Cd52	5
1.05537e-56	0.385218	0.994	0.879	2.09016e-52	Rpl23a	5
3.00089e-60	0.384104	0.998	0.946	5.94327e-56	Rpl41	5
8.9792e-28	0.383903	0.237	0.077	1.77833e-23	Runx2	5
1.92223e-54	0.381322	0.983	0.865	3.80699e-50	Rpl29	5
4.62441e-33	0.380693	0.446	0.204	9.15865e-29	Pdcd4	5
1.47603e-80	0.379629	0.334	0.05	2.92327e-76	Lmo1	5
2.14491e-10	0.379047	0.488	0.431	4.24799e-06	Tcf4	5
1.87765e-44	0.378765	0.245	0.047	3.71869e-40	Klrb1b	5
5.37762e-35	0.377005	0.698	0.443	1.06504e-30	Fem1c	5
3.97071e-44	0.376906	0.738	0.42	7.864e-40	Cnn2	5
5.45817e-48	0.375531	0.947	0.73	1.08099e-43	Eif3k	5
1.70642e-49	0.373995	0.968	0.751	3.37956e-45	S100a11	5
2.80904e-36	0.372644	0.882	0.653	5.56329e-32	Cox7a2l	5
2.1818e-49	0.37041	0.992	0.839	4.32106e-45	Coro1a	5
4.98935e-60	0.370166	0.992	0.899	9.88142e-56	Rps15	5
2.22469e-23	0.370052	0.539	0.307	4.40599e-19	Ccnd1	5
1.35572e-52	0.369581	0.996	0.914	2.685e-48	Rps28	5
3.95952e-45	0.366954	0.958	0.777	7.84183e-41	Sec61b	5
1.41099e-28	0.366442	0.558	0.342	2.79447e-24	Cldnd1	5
1.19789e-59	0.365392	0.998	0.962	2.37242e-55	Eef1a1	5
1.7037e-61	0.365391	0.998	0.916	3.37418e-57	Rpl36	5
2.56367e-47	0.364835	0.958	0.757	5.07736e-43	Uba52	5
5.74012e-42	0.363634	0.767	0.487	1.13683e-37	Fbl	5
4.07305e-42	0.363103	0.998	0.927	8.06668e-38	Actg1	5
1.04923e-39	0.360823	0.873	0.624	2.078e-35	H2-T23	5
4.06013e-40	0.359542	0.945	0.737	8.04109e-36	Pitpna	5
2.07996e-59	0.359523	0.994	0.922	4.11935e-55	Rplp2	5
4.75358e-33	0.359318	0.579	0.319	9.41447e-29	Snhg1	5
1.02977e-30	0.359297	0.338	0.165	2.03946e-26	Abhd17b	5
2.73988e-46	0.358696	0.975	0.78	5.42633e-42	Psmb8	5
1.17169e-59	0.357136	0.429	0.113	2.32052e-55	Itgax	5
2.05254e-49	0.356192	0.989	0.826	4.06505e-45	S100a6	5
5.97481e-36	0.355799	0.791	0.551	1.18331e-31	Crlf2	5
1.42572e-28	0.35314	0.44	0.207	2.82364e-24	Cenpa	5
4.18903e-10	0.351866	0.613	0.477	8.29638e-06	Bcl2a1d	5
9.66699e-49	0.350838	0.981	0.823	1.91455e-44	Rpl4	5
1.14661e-40	0.349342	0.751	0.432	2.27087e-36	Ifitm6	5
6.08911e-15	0.348603	0.913	0.772	1.20595e-10	Bst2	5
3.99698e-27	0.345893	0.719	0.482	7.91601e-23	Phf11b	5
4.05783e-20	0.345618	0.457	0.319	8.03653e-16	Got1	5
1.5314e-19	0.341479	0.478	0.344	3.03293e-15	Rap2a	5
1.01292e-29	0.338728	0.82	0.596	2.00609e-25	Snx20	5
3.51008e-27	0.337133	0.882	0.671	6.95172e-23	Cd83	5
8.06715e-37	0.335811	0.387	0.175	1.5977e-32	Pmvk	5
1.04444e-38	0.335027	0.41	0.148	2.06851e-34	Itpr1	5
1.07024e-37	0.334976	0.812	0.542	2.11961e-33	Supt4a	5
4.17433e-26	0.334892	0.588	0.347	8.26725e-22	St8sia4	5
2.90228e-36	0.334755	0.945	0.744	5.74797e-32	Taldo1	5
4.83876e-41	0.334754	0.896	0.647	9.58316e-37	Cnbp	5
1.10216e-43	0.333421	0.992	0.87	2.18283e-39	Sh3bgrl3	5
4.19824e-38	0.332598	0.446	0.227	8.31462e-34	Fh1	5
8.91387e-29	0.332212	0.687	0.451	1.76539e-24	Pip4k2a	5
2.37961e-52	0.332055	1	0.975	4.71282e-48	Tpt1	5
2.40556e-33	0.330886	0.934	0.744	4.76422e-29	Rpl22l1	5
1.95256e-35	0.330677	0.882	0.641	3.86705e-31	Polr1d	5
3.17623e-33	0.327436	0.503	0.251	6.29052e-29	St3gal4	5
8.33014e-38	0.32693	0.478	0.209	1.64978e-33	Rin3	5
2.23013e-35	0.326925	0.52	0.248	4.41677e-31	Alcam	5
7.33139e-39	0.326544	0.877	0.625	1.45198e-34	Eif3e	5
4.59952e-32	0.325747	0.738	0.487	9.10934e-28	Mkrn1	5
2.3343e-26	0.325093	0.664	0.443	4.62308e-22	Gsn	5
2.67954e-29	0.32504	0.882	0.676	5.30683e-25	Rnh1	5
2.92262e-40	0.324734	0.97	0.775	5.78824e-36	Rbm3	5
8.31742e-31	0.324148	0.782	0.52	1.64727e-26	Prdx6	5
1.46799e-30	0.322601	0.712	0.459	2.90735e-26	Limd2	5
9.88791e-33	0.322402	0.455	0.199	1.9583e-28	Map3k14	5
1.54649e-38	0.321225	0.962	0.777	3.06282e-34	Psme1	5
1.23493e-30	0.316611	0.52	0.265	2.44579e-26	Jak2	5
7.75871e-31	0.31628	0.385	0.169	1.53661e-26	Ppfia4	5
1.59916e-35	0.31612	0.512	0.259	3.16714e-31	Mettl23	5
8.27748e-32	0.316043	0.347	0.128	1.63936e-27	Zbtb18	5
2.1036e-36	0.315822	0.431	0.17	4.16618e-32	Ass1	5
5.59823e-40	0.31411	0.279	0.066	1.10873e-35	Siglecg	5
9.49791e-37	0.313525	0.973	0.794	1.88106e-32	Tspo	5
4.10535e-36	0.313084	0.907	0.68	8.13065e-32	Atp5c1	5
2.18625e-30	0.312748	0.829	0.601	4.32987e-26	Nap1l1	5
2.00174e-27	0.31237	0.755	0.515	3.96444e-23	Ezr	5
2.46817e-37	0.31226	0.953	0.745	4.8882e-33	Smdt1	5
3.35638e-37	0.311532	0.909	0.682	6.64731e-33	Eef1d	5
4.295e-43	0.310627	0.989	0.839	8.50625e-39	Rpl35	5
3.04053e-18	0.309574	0.539	0.387	6.02177e-14	Dnajc7	5
2.19851e-29	0.309258	0.71	0.472	4.35414e-25	H13	5
3.17187e-16	0.308118	0.336	0.177	6.28188e-12	Clec4b1	5
1.38996e-27	0.305851	0.829	0.61	2.75282e-23	Ccdc12	5
2.46007e-33	0.304772	0.909	0.694	4.87217e-29	Eef1g	5
6.32164e-30	0.303945	0.841	0.599	1.252e-25	Zyx	5
2.73212e-19	0.303403	0.412	0.22	5.41097e-15	Nr4a2	5
4.04517e-43	0.303151	0.334	0.09	8.01145e-39	Ciita	5
9.37964e-38	0.302983	0.973	0.801	1.85764e-33	Atp5h	5
1.54923e-34	0.302825	0.478	0.211	3.06825e-30	Fyn	5
2.46896e-34	0.300936	0.419	0.173	4.88977e-30	Coro2a	5
4.12527e-28	0.300685	0.989	0.864	8.17009e-24	Vim	5
1.83528e-32	0.300143	0.782	0.518	3.63476e-28	Dennd4a	5
1.76729e-33	0.298629	0.894	0.663	3.50012e-29	Psmd8	5
4.61846e-35	0.297679	0.973	0.809	9.14686e-31	Eef2	5
1.95027e-30	0.296706	0.814	0.58	3.86252e-26	Eif3m	5
5.2467e-15	0.29653	0.734	0.62	1.03911e-10	Tnfaip8	5
8.74266e-28	0.293611	0.518	0.273	1.73148e-23	Arid5a	5
6.69884e-43	0.292676	1	0.95	1.32671e-38	Rplp1	5
1.60253e-29	0.292282	0.981	0.866	3.17382e-25	Pim1	5
1.84606e-27	0.292185	0.222	0.067	3.65612e-23	Marveld1	5
1.11032e-37	0.290605	0.939	0.709	2.19898e-33	Eif3h	5
3.67656e-34	0.290075	0.989	0.851	7.28143e-30	Rpl31	5
9.54132e-32	0.289868	0.964	0.805	1.88966e-27	Gnas	5
3.96236e-27	0.289582	0.628	0.41	7.84746e-23	Emc6	5
3.31856e-27	0.289123	0.687	0.439	6.5724e-23	Ubald2	5
1.33111e-25	0.285128	0.71	0.477	2.63626e-21	Mpc1	5
2.00666e-23	0.282688	0.44	0.251	3.97419e-19	Snhg6	5
8.34457e-36	0.280565	0.34	0.11	1.65264e-31	Sept6	5
2.63584e-34	0.280382	0.254	0.064	5.22028e-30	Irf4	5
3.41987e-40	0.279659	0.979	0.794	6.77306e-36	Pfdn5	5
1.8599e-27	0.278073	0.696	0.46	3.68353e-23	Rpl10-ps3	5
2.01838e-29	0.277654	0.77	0.527	3.9974e-25	Rps27rt	5
2.05799e-24	0.271864	0.702	0.471	4.07586e-20	Pold4	5
4.80849e-28	0.270274	0.142	0.023	9.52322e-24	Siglech	5
4.3701e-26	0.269569	0.886	0.701	8.65499e-22	Arf4	5
1.03312e-55	0.269543	0.214	0.025	2.0461e-51	Cst7	5
3.04753e-20	0.269225	0.311	0.142	6.03564e-16	Krt80	5
1.64222e-35	0.268781	0.992	0.946	3.25241e-31	Rpl37a	5
1.68533e-32	0.268226	0.947	0.751	3.3378e-28	Snrpg	5
3.6066e-23	0.268115	0.362	0.167	7.14287e-19	Slc44a2	5
1.77465e-20	0.268067	0.664	0.47	3.51469e-16	Ywhaq	5
2.85388e-32	0.266362	0.989	0.924	5.6521e-28	H3f3a	5
6.13898e-20	0.266272	0.653	0.445	1.21583e-15	Slc25a4	5
4.64334e-29	0.265972	0.772	0.511	9.19614e-25	Pde4b	5
1.65175e-32	0.265211	0.996	0.924	3.27129e-28	Rpl38	5
8.48512e-30	0.265096	0.949	0.77	1.68048e-25	Uqcrh	5
1.03502e-25	0.264903	0.421	0.195	2.04986e-21	Uck2	5
5.59794e-21	0.264843	0.649	0.448	1.10867e-16	Ifi35	5
3.78354e-19	0.264353	0.575	0.361	7.49331e-15	Lmnb1	5
5.37537e-28	0.263872	0.924	0.731	1.06459e-23	Atp5g2	5
6.19754e-23	0.262769	0.48	0.26	1.22742e-18	Glipr2	5
8.83457e-29	0.262457	0.818	0.582	1.74969e-24	Eif3i	5
1.71682e-30	0.262268	0.932	0.734	3.40017e-26	Atp5d	5
4.44329e-22	0.262213	0.683	0.451	8.79994e-18	Csf2rb	5
1.00428e-28	0.262	0.884	0.661	1.98897e-24	Snrpf	5
1.29477e-20	0.261007	0.505	0.319	2.5643e-16	Lactb	5
8.51139e-14	0.260996	0.49	0.382	1.68568e-09	Acadl	5
5.86933e-31	0.260721	0.928	0.723	1.16242e-26	Fam49b	5
1.13456e-23	0.260653	0.617	0.384	2.247e-19	Il2rg	5
4.89164e-25	0.260058	0.476	0.246	9.68789e-21	Naga	5
2.01289e-24	0.259408	0.772	0.55	3.98653e-20	Rtraf	5
6.15298e-27	0.257556	0.854	0.637	1.2186e-22	Snrpd2	5
1.26851e-25	0.257387	0.812	0.585	2.51228e-21	Cct5	5
2.47264e-20	0.25708	0.611	0.414	4.89706e-16	Arl6ip5	5
1.30321e-39	0.255939	0.203	0.034	2.58102e-35	L1cam	5
3.64016e-24	0.254612	0.235	0.08	7.20934e-20	Tnni2	5
5.79727e-23	0.254603	0.698	0.474	1.14815e-18	Gm11808	5
3.00668e-21	0.253563	0.249	0.114	5.95473e-17	Gpr146	5
9.23313e-25	0.252827	0.56	0.322	1.82862e-20	Mpp6	5
8.0577e-19	0.250768	0.564	0.386	1.59583e-14	Sptssa	5
0.634966	7.03799e-05	0.108	0.111	1	Sil1	5
0.251558	1.47511e-05	0.199	0.2	1	Dctn6	5
0.123362	8.20512e-06	0.499	0.451	1	Derl1	5

## Sheet: 6
p_val	avg_logFC	pct.1	pct.2	p_val_adj	gene	cluster		source	term_name	term_id	highlighted	adjusted_p_value	negative_log10_of_adjusted_p_value	term_size	query_size	intersection_size	effective_domain_size	intersections
4.86591e-56	1.99163	0.516	0.202	9.63693e-52	Spp1	6		GO:MF	protein-containing complex binding	GO:0044877	TRUE	2.92724e-06	5.53354	2038	46	18	25063	SPP1,HEXB,MMP12,BCL2A1B,TREM2,APOE,CTSS,IL12B,TGFBR1,CD63,BCL2A1A,TLR2,BCL2A1D,CD9,GPNMB,CD81,MMP14,CPD
1.36315079e-315	1.63493	0.943	0.446	2.6997201347647e-311	Hexb	6		GO:MF	signaling receptor binding	GO:0005102	TRUE	4.38792e-06	5.35774	1591	46	16	25063	SPP1,CXCL16,IL1A,CCL4,TNF,CCL3,APOE,IL12B,TGFBR1,ITGB5,TLR2,CD9,GPNMB,CX3CR1,CD81,MMP14
3.49756e-245	1.6038	0.837	0.128	6.92691e-241	Pmepa1	6		GO:MF	protein binding	GO:0005515	FALSE	3.83446e-05	4.4163	10460	46	37	25063	SPP1,HEXB,PMEPA1,RGS1,CXCL16,BCL2A1B,IL1A,CCL4,TNF,ARG1,CCL3,BASP1,SGK1,TREM2,FTH1,APOE,CTSS,PLAU,IL12B,TMEM119,TGFBR1,CD63,ITGB5,BCL2A1A,AXL,TLR2,BCL2A1D,CTSD,CD9,GPNMB,PRDX1,CX3CR1,CD81,C1QA,MMP14,CPD,SCIMP
2.48109e-162	1.52454	0.965	0.466	4.9138e-158	Rgs1	6		GO:MF	cytokine receptor binding	GO:0005126	FALSE	4.36604e-05	4.35991	317	46	8	25063	CXCL16,IL1A,CCL4,TNF,CCL3,IL12B,TGFBR1,CX3CR1
7.43792e-241	1.40161	0.97	0.39	1.47308e-236	Cxcl16	6		GO:MF	cytokine activity	GO:0005125	FALSE	0.000114812	3.94001	241	46	7	25063	SPP1,CXCL16,IL1A,CCL4,TNF,CCL3,IL12B
6.72925e-173	1.28061	0.796	0.168	1.33273e-168	Cd72	6		GO:MF	molecular function activator activity	GO:0140677	FALSE	0.000250123	3.60185	1124	46	12	25063	SPP1,RGS1,CXCL16,IL1A,CCL4,TNF,CCL3,TREM2,APOE,CTSS,IL12B,GPNMB
1.99787e-66	1.27527	0.226	0.011	3.95679e-62	Mmp12	6		GO:MF	BH domain binding	GO:0051400	TRUE	0.00196231	2.70723	18	46	3	25063	BCL2A1B,BCL2A1A,BCL2A1D
1.29569e-155	1.26947	0.981	0.568	2.56611e-151	Bcl2a1b	6		GO:MF	receptor ligand activity	GO:0048018	FALSE	0.00267696	2.57236	549	46	8	25063	SPP1,CXCL16,IL1A,CCL4,TNF,CCL3,IL12B,GPNMB
3.86478e-86	1.25204	0.685	0.264	7.65419e-82	Il1a	6		GO:MF	integrin binding	GO:0005178	FALSE	0.00271206	2.5667	143	46	5	25063	SPP1,CD9,GPNMB,CD81,MMP14
3.58257e-106	1.21055	0.717	0.207	7.09528e-102	AA467197	6		GO:MF	signaling receptor activator activity	GO:0030546	FALSE	0.00293631	2.5322	556	46	8	25063	SPP1,CXCL16,IL1A,CCL4,TNF,CCL3,IL12B,GPNMB
2.07458e-42	1.10562	0.902	0.761	4.10871e-38	Ccl4	6		GO:MF	chemokine receptor binding	GO:0042379	FALSE	0.0051622	2.28716	77	46	4	25063	CXCL16,CCL4,CCL3,CX3CR1
9.07692e-66	1.07261	0.753	0.392	1.79768e-61	Tnf	6		GO:MF	signaling receptor regulator activity	GO:0030545	FALSE	0.00516678	2.28678	601	46	8	25063	SPP1,CXCL16,IL1A,CCL4,TNF,CCL3,IL12B,GPNMB
1.44408e-22	1.03988	0.19	0.058	2.86e-18	Arg1	6		GO:MF	molecular function regulator activity	GO:0098772	FALSE	0.00543488	2.26481	2074	46	14	25063	SPP1,RGS1,CXCL16,IL1A,CCL4,TNF,CCL3,SGK1,TREM2,APOE,CTSS,IL12B,BCL2A1D,GPNMB
9.6064e-163	1.02991	0.75	0.125	1.90255e-158	Tent5c	6		GO:MF	binding	GO:0005488	FALSE	0.0205143	1.68794	16378	46	42	25063	SPP1,HEXB,PMEPA1,RGS1,CXCL16,CD72,MMP12,BCL2A1B,IL1A,CCL4,TNF,ARG1,TENT5C,CCL3,BASP1,SGK1,TREM2,FTH1,APOE,CTSS,PLAU,IL12B,TMEM119,TGFBR1,CD63,ITGB5,BCL2A1A,AXL,TLR2,BCL2A1D,CTSD,CD9,GPNMB,PRDX1,CX3CR1,CD81,ACP5,C1QA,MMP14,CPD,SCIMP,CREB5
7.66397e-39	1.02662	0.856	0.617	1.51785e-34	Ccl3	6		GO:MF	CCR1 chemokine receptor binding	GO:0031726	TRUE	0.0208481	1.68093	6	46	2	25063	CCL4,CCL3
1.77862e-133	1.02137	0.976	0.577	3.52255e-129	Basp1	6		GO:MF	proteoglycan binding	GO:0043394	FALSE	0.0287387	1.54153	43	46	3	25063	APOE,CTSS,GPNMB
1.26449e-100	1.02039	0.677	0.216	2.50431e-96	Sgk1	6		GO:MF	CCR5 chemokine receptor binding	GO:0031730	TRUE	0.0291532	1.53531	7	46	2	25063	CCL4,CCL3
5.90022e-122	1.00688	0.859	0.334	1.16854e-117	Trem2	6		GO:MF	chemokine activity	GO:0008009	FALSE	0.0329597	1.48202	45	46	3	25063	CXCL16,CCL4,CCL3
2.46126e-146	0.998216	1	0.995	4.87453e-142	Fth1	6		GO:BP	cell migration	GO:0016477	TRUE	1.37453e-12	11.8618	1538	46	22	26944	SPP1,HEXB,CXCL16,MMP12,IL1A,CCL4,TNF,CCL3,TREM2,APOE,PLAU,IL12B,TGFBR1,CD63,ITGB5,AXL,CD9,GPNMB,CX3CR1,CD81,ACP5,MMP14
7.26649e-85	0.99763	0.995	0.869	1.43913e-80	Apoe	6		GO:BP	immune system process	GO:0002376	FALSE	2.93701e-12	11.5321	2819	46	27	26944	SPP1,CXCL16,MMP12,IL1A,CCL4,TNF,ARG1,CCL3,TREM2,FTH1,APOE,CTSS,IL12B,TGFBR1,BCL2A1A,AXL,TLR2,BCL2A1D,CD9,GPNMB,PRDX1,CX3CR1,CD81,ACP5,C1QA,MMP14,SCIMP
1.23132e-102	0.997166	0.766	0.29	2.43862e-98	AW112010	6		GO:BP	response to external stimulus	GO:0009605	FALSE	1.9555e-11	10.7087	3042	46	27	26944	SPP1,RGS1,CXCL16,MMP12,IL1A,AA467197,CCL4,TNF,ARG1,CCL3,TREM2,APOE,CTSS,GATM,PLAU,IL12B,CD63,AXL,TLR2,CD9,PRDX1,CX3CR1,CD81,ACP5,C1QA,MMP14,SCIMP
3.15054e-175	0.968087	1	0.883	6.23964e-171	Ctss	6		GO:BP	cell motility	GO:0048870	FALSE	2.22669e-11	10.6523	1760	46	22	26944	SPP1,HEXB,CXCL16,MMP12,IL1A,CCL4,TNF,CCL3,TREM2,APOE,PLAU,IL12B,TGFBR1,CD63,ITGB5,AXL,CD9,GPNMB,CX3CR1,CD81,ACP5,MMP14
1.39216e-113	0.960933	0.783	0.265	2.75717e-109	Gatm	6		GO:BP	cell surface receptor signaling pathway	GO:0007166	FALSE	2.4104e-10	9.61791	2766	46	25	26944	PMEPA1,MMP12,BCL2A1B,IL1A,CCL4,TNF,ARG1,CCL3,TREM2,APOE,PLAU,MS4A7,IL12B,TGFBR1,CD63,ITGB5,BCL2A1A,AXL,TLR2,BCL2A1D,CTSD,CX3CR1,CD81,MMP14,SCIMP
7.33354e-114	0.948483	0.573	0.1	1.45241e-109	Plau	6		GO:BP	cell activation	GO:0001775	FALSE	3.51056e-10	9.45462	1160	46	18	26944	IL1A,TNF,ARG1,CCL3,TREM2,APOE,IL12B,TGFBR1,AXL,TLR2,BCL2A1D,CD9,GPNMB,PRDX1,CX3CR1,CD81,C1QA,MMP14
1.12465e-94	0.92937	0.894	0.381	2.22736e-90	Ms4a7	6		GO:BP	positive regulation of biological process	GO:0048518	FALSE	4.31735e-10	9.36478	6589	46	35	26944	SPP1,HEXB,CXCL16,MMP12,BCL2A1B,IL1A,CCL4,TNF,ARG1,TENT5C,CCL3,SGK1,TREM2,APOE,CTSS,GATM,PLAU,IL12B,TMEM119,TGFBR1,CD63,BCL2A1A,AXL,TLR2,BCL2A1D,CTSD,GPNMB,CX3CR1,CD81,ACP5,C1QA,MMP14,SCIMP,CREB5,LHFPL2
3.93824e-29	0.921494	0.103	0.006	7.79969e-25	Il12b	6		GO:BP	regulation of response to stimulus	GO:0048583	FALSE	1.66409e-09	8.77882	3987	46	28	26944	PMEPA1,RGS1,MMP12,IL1A,CCL4,TNF,ARG1,CCL3,TREM2,APOE,CTSS,PLAU,IL12B,TGFBR1,CD63,AXL,TLR2,BCL2A1D,CTSD,CD9,GPNMB,PRDX1,CX3CR1,CD81,ACP5,C1QA,MMP14,SCIMP
4.32362e-187	0.883301	0.625	0.041	8.56292e-183	Tmem119	6		GO:BP	locomotion	GO:0040011	FALSE	1.68602e-09	8.77314	1273	46	18	26944	SPP1,CXCL16,MMP12,IL1A,CCL4,TNF,CCL3,TREM2,APOE,PLAU,TGFBR1,CD63,CD9,GPNMB,CX3CR1,CD81,ACP5,MMP14
5.87099e-141	0.876693	0.709	0.125	1.16275e-136	Tgfbr1	6		GO:BP	immune response	GO:0006955	TRUE	1.97771e-09	8.70384	1945	46	21	26944	CXCL16,MMP12,IL1A,CCL4,TNF,ARG1,CCL3,TREM2,FTH1,APOE,CTSS,IL12B,AXL,TLR2,BCL2A1D,PRDX1,CX3CR1,CD81,ACP5,C1QA,SCIMP
3.26584e-92	0.867993	0.913	0.431	6.468e-88	Cd63	6		GO:BP	tumor necrosis factor production	GO:0032640	FALSE	3.50048e-09	8.45587	209	46	10	26944	IL1A,CCL4,CCL3,TREM2,IL12B,AXL,TLR2,GPNMB,CX3CR1,ACP5
8.48201e-129	0.851652	0.818	0.26	1.67986e-124	Itgb5	6		GO:BP	regulation of tumor necrosis factor production	GO:0032680	FALSE	3.50048e-09	8.45587	209	46	10	26944	IL1A,CCL4,CCL3,TREM2,IL12B,AXL,TLR2,GPNMB,CX3CR1,ACP5
1.63037e-68	0.78563	0.717	0.284	3.22895e-64	Bcl2a1a	6		GO:BP	tumor necrosis factor superfamily cytokine production	GO:0071706	FALSE	4.03456e-09	8.3942	212	46	10	26944	IL1A,CCL4,CCL3,TREM2,IL12B,AXL,TLR2,GPNMB,CX3CR1,ACP5
4.42835e-135	0.778646	0.764	0.165	8.77035e-131	Axl	6		GO:BP	regulation of tumor necrosis factor superfamily cytokine production	GO:1903555	FALSE	4.03456e-09	8.3942	212	46	10	26944	IL1A,CCL4,CCL3,TREM2,IL12B,AXL,TLR2,GPNMB,CX3CR1,ACP5
8.89869e-210	0.778609	0.63	0.029	1.76239e-205	Olfml3	6		GO:BP	regulation of multicellular organismal process	GO:0051239	FALSE	5.08642e-09	8.29359	3165	46	25	26944	SPP1,MMP12,IL1A,CCL4,TNF,ARG1,CCL3,SGK1,TREM2,APOE,GATM,PLAU,IL12B,TMEM119,TGFBR1,CD63,AXL,TLR2,CD9,GPNMB,CX3CR1,CD81,ACP5,MMP14,SCIMP
8.97961e-80	0.77049	0.883	0.51	1.77841e-75	Tlr2	6		GO:BP	regulation of immune system process	GO:0002682	FALSE	5.23554e-09	8.28104	1575	46	19	26944	MMP12,IL1A,TNF,ARG1,CCL3,TREM2,APOE,IL12B,AXL,TLR2,BCL2A1D,CD9,GPNMB,CX3CR1,CD81,ACP5,C1QA,MMP14,SCIMP
3.49717e-62	0.761333	0.851	0.465	6.92614e-58	Bcl2a1d	6		GO:BP	positive regulation of multicellular organismal process	GO:0051240	FALSE	5.28681e-09	8.27681	1804	46	20	26944	SPP1,MMP12,IL1A,CCL4,TNF,CCL3,SGK1,TREM2,APOE,GATM,PLAU,IL12B,TMEM119,TGFBR1,AXL,TLR2,CX3CR1,CD81,MMP14,SCIMP
3.593e-22	0.761284	0.891	0.731	7.11594e-18	Ctsd	6		GO:BP	regulation of cell migration	GO:0030334	FALSE	5.42309e-09	8.26575	984	46	16	26944	CXCL16,MMP12,IL1A,TNF,CCL3,TREM2,APOE,PLAU,TGFBR1,CD63,CD9,GPNMB,CX3CR1,CD81,ACP5,MMP14
3.95225e-76	0.760258	0.791	0.339	7.82744e-72	Cd9	6		GO:BP	regulation of cytokine production	GO:0001817	FALSE	6.15859e-09	8.21052	824	46	15	26944	MMP12,IL1A,CCL4,TNF,ARG1,CCL3,TREM2,IL12B,AXL,TLR2,GPNMB,CX3CR1,CD81,ACP5,SCIMP
1.97214e-37	0.755722	0.177	0.022	3.90581e-33	Gpnmb	6		GO:BP	cytokine production	GO:0001816	FALSE	6.82755e-09	8.16574	830	46	15	26944	MMP12,IL1A,CCL4,TNF,ARG1,CCL3,TREM2,IL12B,AXL,TLR2,GPNMB,CX3CR1,CD81,ACP5,SCIMP
3.63279e-50	0.755484	0.965	0.799	7.19474e-46	Prdx1	6		GO:BP	positive regulation of response to stimulus	GO:0048584	FALSE	8.36879e-09	8.07734	2359	46	22	26944	MMP12,IL1A,CCL4,TNF,ARG1,CCL3,TREM2,APOE,CTSS,PLAU,IL12B,TGFBR1,CD63,AXL,TLR2,BCL2A1D,CTSD,GPNMB,CX3CR1,CD81,C1QA,SCIMP
3.1376e-107	0.728977	0.84	0.273	6.21402e-103	Cx3cr1	6		GO:BP	regulation of biological process	GO:0050789	FALSE	9.07209e-09	8.04229	13144	46	44	26944	SPP1,HEXB,PMEPA1,RGS1,CXCL16,MMP12,BCL2A1B,IL1A,CCL4,TNF,ARG1,TENT5C,CCL3,BASP1,SGK1,TREM2,FTH1,APOE,CTSS,GATM,PLAU,MS4A7,IL12B,TMEM119,TGFBR1,CD63,ITGB5,BCL2A1A,AXL,TLR2,BCL2A1D,CTSD,CD9,GPNMB,PRDX1,CX3CR1,CD81,ACP5,C1QA,MMP14,GPR84,SCIMP,CREB5,LHFPL2
3.31892e-68	0.725326	0.818	0.375	6.57312e-64	Cd81	6		GO:BP	response to stress	GO:0006950	FALSE	1.05505e-08	7.97673	3936	46	27	26944	SPP1,CXCL16,MMP12,BCL2A1B,IL1A,CCL4,TNF,ARG1,CCL3,SGK1,TREM2,APOE,CTSS,PLAU,IL12B,BCL2A1A,AXL,TLR2,BCL2A1D,CD9,PRDX1,CX3CR1,CD81,ACP5,C1QA,MMP14,SCIMP
2.80686e-54	0.722255	0.535	0.188	5.55898e-50	Acp5	6		GO:BP	regulation of cell motility	GO:2000145	FALSE	1.33852e-08	7.87337	1045	46	16	26944	CXCL16,MMP12,IL1A,TNF,CCL3,TREM2,APOE,PLAU,TGFBR1,CD63,CD9,GPNMB,CX3CR1,CD81,ACP5,MMP14
9.7245e-74	0.709641	0.957	0.577	1.92594e-69	C1qa	6		GO:BP	biological process involved in interspecies interaction between organisms	GO:0044419	FALSE	1.99451e-08	7.70016	1940	46	20	26944	RGS1,CXCL16,MMP12,IL1A,AA467197,CCL4,TNF,ARG1,CCL3,TREM2,APOE,IL12B,AXL,TLR2,PRDX1,CX3CR1,CD81,ACP5,C1QA,SCIMP
1.93626e-76	0.692181	0.704	0.293	3.83475e-72	Glipr1	6		GO:BP	regulation of locomotion	GO:0040012	FALSE	2.4804e-08	7.60548	1089	46	16	26944	CXCL16,MMP12,IL1A,TNF,CCL3,TREM2,APOE,PLAU,TGFBR1,CD63,CD9,GPNMB,CX3CR1,CD81,ACP5,MMP14
3.20572e-126	0.690154	0.693	0.126	6.34893e-122	Mmp14	6		GO:BP	positive regulation of cellular process	GO:0048522	FALSE	2.53093e-08	7.59672	6078	46	32	26944	SPP1,HEXB,CXCL16,MMP12,BCL2A1B,IL1A,CCL4,TNF,ARG1,TENT5C,CCL3,SGK1,TREM2,APOE,CTSS,PLAU,IL12B,TMEM119,TGFBR1,CD63,BCL2A1A,AXL,TLR2,BCL2A1D,CTSD,GPNMB,CX3CR1,CD81,ACP5,MMP14,SCIMP,CREB5
4.58697e-113	0.685137	0.709	0.163	9.08449e-109	Cpd	6		GO:BP	biological regulation	GO:0065007	FALSE	3.0484e-08	7.51593	13527	46	44	26944	SPP1,HEXB,PMEPA1,RGS1,CXCL16,MMP12,BCL2A1B,IL1A,CCL4,TNF,ARG1,TENT5C,CCL3,BASP1,SGK1,TREM2,FTH1,APOE,CTSS,GATM,PLAU,MS4A7,IL12B,TMEM119,TGFBR1,CD63,ITGB5,BCL2A1A,AXL,TLR2,BCL2A1D,CTSD,CD9,GPNMB,PRDX1,CX3CR1,CD81,ACP5,C1QA,MMP14,GPR84,SCIMP,CREB5,LHFPL2
2.51667e-55	0.682656	0.367	0.077	4.98427e-51	Gpr84	6		GO:BP	response to other organism	GO:0051707	FALSE	4.32436e-08	7.36408	1778	46	19	26944	RGS1,CXCL16,MMP12,IL1A,AA467197,CCL4,TNF,ARG1,CCL3,TREM2,APOE,IL12B,AXL,TLR2,PRDX1,CX3CR1,ACP5,C1QA,SCIMP
3.59829e-108	0.678891	0.582	0.114	7.12642e-104	Scimp	6		GO:BP	response to external biotic stimulus	GO:0043207	FALSE	4.49575e-08	7.3472	1782	46	19	26944	RGS1,CXCL16,MMP12,IL1A,AA467197,CCL4,TNF,ARG1,CCL3,TREM2,APOE,IL12B,AXL,TLR2,PRDX1,CX3CR1,ACP5,C1QA,SCIMP
1.09934e-96	0.675607	0.677	0.165	2.17724e-92	Creb5	6		GO:BP	leukocyte migration	GO:0050900	FALSE	5.31257e-08	7.2747	378	46	11	26944	SPP1,CXCL16,IL1A,CCL4,TNF,CCL3,TREM2,CD9,CX3CR1,CD81,MMP14
8.27223e-136	0.673106	0.492	0.035	1.63831e-131	Lhfpl2	6		GO:BP	defense response	GO:0006952	FALSE	5.99893e-08	7.22193	1812	46	19	26944	CXCL16,MMP12,IL1A,CCL4,TNF,ARG1,CCL3,TREM2,APOE,CTSS,IL12B,AXL,TLR2,PRDX1,CX3CR1,CD81,ACP5,C1QA,SCIMP
2.19913e-58	0.664185	0.924	0.639	4.35537e-54	Sqstm1	6		GO:BP	response to biotic stimulus	GO:0009607	FALSE	6.41165e-08	7.19303	1819	46	19	26944	RGS1,CXCL16,MMP12,IL1A,AA467197,CCL4,TNF,ARG1,CCL3,TREM2,APOE,IL12B,AXL,TLR2,PRDX1,CX3CR1,ACP5,C1QA,SCIMP
1.62878e-77	0.654754	0.957	0.529	3.22579e-73	C1qc	6		GO:BP	innate immune response	GO:0045087	FALSE	6.82372e-08	7.16598	977	46	15	26944	CXCL16,MMP12,CCL4,TNF,ARG1,CCL3,TREM2,APOE,IL12B,AXL,TLR2,PRDX1,CX3CR1,C1QA,SCIMP
2.33333e-56	0.648327	1	0.959	4.62116e-52	Ftl1	6		GO:BP	regulation of response to stress	GO:0080134	FALSE	7.13544e-08	7.14658	1374	46	17	26944	MMP12,IL1A,TNF,ARG1,CCL3,TREM2,APOE,CTSS,PLAU,IL12B,TLR2,CD9,PRDX1,CX3CR1,CD81,ACP5,SCIMP
3.95942e-80	0.646862	0.989	0.68	7.84163e-76	Lgmn	6		GO:BP	inflammatory response	GO:0006954	FALSE	7.58854e-08	7.11984	811	46	14	26944	IL1A,CCL4,TNF,CCL3,TREM2,APOE,CTSS,IL12B,AXL,TLR2,CX3CR1,CD81,ACP5,C1QA
3.18654e-73	0.645632	0.976	0.624	6.31093e-69	C1qb	6		GO:BP	signal transduction	GO:0007165	FALSE	1.21178e-07	6.91658	6895	46	33	26944	SPP1,PMEPA1,RGS1,CXCL16,MMP12,BCL2A1B,IL1A,CCL4,TNF,ARG1,CCL3,SGK1,TREM2,APOE,CTSS,PLAU,MS4A7,IL12B,TGFBR1,CD63,ITGB5,BCL2A1A,AXL,TLR2,BCL2A1D,CTSD,GPNMB,PRDX1,CX3CR1,CD81,MMP14,GPR84,SCIMP
1.36346e-79	0.63687	0.75	0.261	2.70032e-75	Slamf9	6		GO:BP	regulation of signal transduction	GO:0009966	FALSE	1.23263e-07	6.90917	3005	46	23	26944	PMEPA1,RGS1,MMP12,IL1A,CCL4,TNF,ARG1,CCL3,TREM2,APOE,CTSS,IL12B,TGFBR1,CD63,AXL,TLR2,CTSD,GPNMB,PRDX1,CX3CR1,CD81,MMP14,SCIMP
4.82323e-74	0.636722	0.97	0.684	9.55241e-70	Mpeg1	6		GO:BP	leukocyte activation	GO:0045321	FALSE	1.44826e-07	6.83915	1031	46	15	26944	IL1A,TNF,ARG1,CCL3,TREM2,IL12B,AXL,TLR2,BCL2A1D,GPNMB,PRDX1,CX3CR1,CD81,C1QA,MMP14
1.52756e-120	0.623498	0.394	0.019	3.02533e-116	Cxcl14	6		GO:BP	response to organic substance	GO:0010033	FALSE	2.49975e-07	6.6021	3435	46	24	26944	SPP1,CXCL16,MMP12,IL1A,CCL4,TNF,ARG1,CCL3,SGK1,TREM2,APOE,CTSS,GATM,IL12B,TGFBR1,AXL,TLR2,CTSD,CD9,CX3CR1,CD81,ACP5,MMP14,SCIMP
2.73025e-102	0.61928	0.41	0.034	5.40726e-98	Zmynd15	6		GO:BP	defense response to other organism	GO:0098542	FALSE	2.74996e-07	6.56067	1281	46	16	26944	CXCL16,MMP12,CCL4,TNF,ARG1,CCL3,TREM2,APOE,IL12B,AXL,TLR2,PRDX1,CX3CR1,ACP5,C1QA,SCIMP
1.7861e-06	0.601111	0.351	0.283	0.0353737	Fabp5	6		GO:BP	response to stimulus	GO:0050896	FALSE	3.5205e-07	6.4534	10506	46	39	26944	SPP1,PMEPA1,RGS1,CXCL16,MMP12,BCL2A1B,IL1A,AA467197,CCL4,TNF,ARG1,CCL3,SGK1,TREM2,FTH1,APOE,CTSS,GATM,PLAU,MS4A7,IL12B,TGFBR1,CD63,ITGB5,BCL2A1A,AXL,TLR2,BCL2A1D,CTSD,CD9,GPNMB,PRDX1,CX3CR1,CD81,ACP5,C1QA,MMP14,GPR84,SCIMP
1.52551e-84	0.597285	0.726	0.274	3.02127e-80	Rtcb	6		GO:BP	myeloid leukocyte migration	GO:0097529	FALSE	3.73221e-07	6.42803	236	46	9	26944	SPP1,IL1A,CCL4,CCL3,TREM2,CD9,CX3CR1,CD81,MMP14
1.67952e-73	0.593764	0.916	0.498	3.3263e-69	Cd300c2	6		GO:BP	positive regulation of immune system process	GO:0002684	FALSE	3.79789e-07	6.42046	1105	46	15	26944	MMP12,IL1A,TNF,ARG1,CCL3,TREM2,IL12B,AXL,TLR2,BCL2A1D,CX3CR1,CD81,C1QA,MMP14,SCIMP
3.43667e-37	0.589622	0.793	0.458	6.80632e-33	Rgs2	6		GO:BP	regulation of response to external stimulus	GO:0032101	FALSE	4.92917e-07	6.30723	1126	46	15	26944	MMP12,TNF,ARG1,CCL3,TREM2,APOE,CTSS,PLAU,IL12B,TLR2,CD9,CX3CR1,CD81,ACP5,SCIMP
1.01915e-32	0.574852	0.894	0.674	2.01843e-28	Cd83	6		GO:BP	defense response to symbiont	GO:0140546	FALSE	6.59731e-07	6.18063	1150	46	15	26944	CXCL16,MMP12,CCL4,TNF,ARG1,CCL3,TREM2,APOE,IL12B,AXL,TLR2,PRDX1,CX3CR1,C1QA,SCIMP
1.27086e-60	0.572796	0.633	0.229	2.51694e-56	Plk3	6		GO:BP	regulation of cell communication	GO:0010646	FALSE	7.32521e-07	6.13518	3616	46	24	26944	SPP1,PMEPA1,RGS1,MMP12,IL1A,CCL4,TNF,ARG1,CCL3,TREM2,APOE,CTSS,IL12B,TGFBR1,CD63,AXL,TLR2,CTSD,GPNMB,PRDX1,CX3CR1,CD81,MMP14,SCIMP
2.28841e-74	0.571693	0.696	0.247	4.53219e-70	Gde1	6		GO:BP	regulation of signaling	GO:0023051	FALSE	7.32521e-07	6.13518	3616	46	24	26944	SPP1,PMEPA1,RGS1,MMP12,IL1A,CCL4,TNF,ARG1,CCL3,TREM2,APOE,CTSS,IL12B,TGFBR1,CD63,AXL,TLR2,CTSD,GPNMB,PRDX1,CX3CR1,CD81,MMP14,SCIMP
3.37221e-57	0.570489	0.353	0.06	6.67867e-53	Pdpn	6		GO:BP	positive regulation of signal transduction	GO:0009967	FALSE	8.57126e-07	6.06696	1613	46	17	26944	MMP12,IL1A,CCL4,TNF,CCL3,TREM2,APOE,CTSS,TGFBR1,CD63,AXL,TLR2,CTSD,GPNMB,CX3CR1,CD81,SCIMP
3.71864e-78	0.561641	0.489	0.089	7.36478e-74	Il7r	6		GO:BP	regulation of cell adhesion	GO:0030155	FALSE	8.98431e-07	6.04652	800	46	13	26944	SPP1,MMP12,IL1A,TNF,ARG1,PLAU,IL12B,CD63,CD9,GPNMB,CD81,ACP5,MMP14
1.34639e-122	0.557487	0.573	0.072	2.66652e-118	AU020206	6		GO:BP	negative regulation of cellular process	GO:0048523	FALSE	1.05276e-06	5.97767	5599	46	29	26944	SPP1,PMEPA1,RGS1,MMP12,BCL2A1B,IL1A,TNF,ARG1,TENT5C,CCL3,BASP1,SGK1,TREM2,FTH1,APOE,PLAU,IL12B,TMEM119,TGFBR1,CD63,BCL2A1A,AXL,TLR2,BCL2A1D,CD9,GPNMB,CX3CR1,ACP5,MMP14
1.75531e-71	0.550098	0.508	0.114	3.47639e-67	Itgax	6		GO:BP	regulation of defense response	GO:0031347	FALSE	1.06072e-06	5.9744	811	46	13	26944	MMP12,TNF,ARG1,CCL3,TREM2,APOE,CTSS,IL12B,TLR2,CX3CR1,CD81,ACP5,SCIMP
7.18502e-128	0.542809	0.418	0.02	1.42299e-123	Col14a1	6		GO:BP	positive regulation of response to external stimulus	GO:0032103	FALSE	1.19408e-06	5.92297	654	46	12	26944	MMP12,TNF,ARG1,CCL3,TREM2,CTSS,PLAU,IL12B,TLR2,CX3CR1,CD81,SCIMP
8.32922e-58	0.542669	0.902	0.531	1.6496e-53	Skil	6		GO:BP	signaling	GO:0023052	FALSE	1.20299e-06	5.91974	7472	46	33	26944	SPP1,PMEPA1,RGS1,CXCL16,MMP12,BCL2A1B,IL1A,CCL4,TNF,ARG1,CCL3,SGK1,TREM2,APOE,CTSS,PLAU,MS4A7,IL12B,TGFBR1,CD63,ITGB5,BCL2A1A,AXL,TLR2,BCL2A1D,CTSD,GPNMB,PRDX1,CX3CR1,CD81,MMP14,GPR84,SCIMP
1.94165e-29	0.541756	0.239	0.065	3.84543e-25	Gdf3	6		GO:BP	regulation of inflammatory response	GO:0050727	FALSE	1.26973e-06	5.89629	381	46	10	26944	TNF,CCL3,TREM2,APOE,CTSS,IL12B,TLR2,CX3CR1,CD81,ACP5
1.54226e-114	0.538594	0.552	0.072	3.05444e-110	Itga6	6		GO:BP	negative regulation of multicellular organismal process	GO:0051241	FALSE	1.39052e-06	5.85682	1214	46	15	26944	TNF,ARG1,CCL3,TREM2,APOE,PLAU,IL12B,TMEM119,TGFBR1,CD63,AXL,CD9,GPNMB,CX3CR1,ACP5
2.79338e-76	0.536441	0.508	0.102	5.53229e-72	Pdgfb	6		GO:BP	macrophage migration	GO:1905517	FALSE	1.5741e-06	5.80297	61	46	6	26944	CCL3,TREM2,CD9,CX3CR1,CD81,MMP14
6.87478e-47	0.536053	0.927	0.64	1.36155e-42	Tgfbi	6		GO:BP	response to endogenous stimulus	GO:0009719	FALSE	1.65799e-06	5.78042	1935	46	18	26944	SPP1,PMEPA1,TNF,SGK1,TREM2,APOE,CTSS,GATM,IL12B,TGFBR1,CD63,ITGB5,TLR2,CTSD,CD9,CX3CR1,CD81,MMP14
1.33997e-62	0.534312	0.668	0.261	2.65381e-58	Ntpcr	6		GO:BP	cell communication	GO:0007154	FALSE	1.81817e-06	5.74037	7582	46	33	26944	SPP1,PMEPA1,RGS1,CXCL16,MMP12,BCL2A1B,IL1A,CCL4,TNF,ARG1,CCL3,SGK1,TREM2,APOE,CTSS,PLAU,MS4A7,IL12B,TGFBR1,CD63,ITGB5,BCL2A1A,AXL,TLR2,BCL2A1D,CTSD,GPNMB,PRDX1,CX3CR1,CD81,MMP14,GPR84,SCIMP
1.94311e-22	0.53155	0.63	0.38	3.84833e-18	Cxcl10	6		GO:BP	cell adhesion	GO:0007155	FALSE	1.94796e-06	5.71042	1465	46	16	26944	SPP1,MMP12,IL1A,TNF,ARG1,PLAU,IL12B,CD63,ITGB5,AXL,CD9,GPNMB,CX3CR1,CD81,ACP5,MMP14
2.8539e-138	0.52015	0.465	0.026	5.65215e-134	Tnfsf13b	6		GO:BP	tissue remodeling	GO:0048771	FALSE	2.41233e-06	5.61756	196	46	8	26944	SPP1,IL1A,CTSS,TMEM119,AXL,GPNMB,ACP5,MMP14
2.41737e-111	0.514028	0.535	0.068	4.78761e-107	F11r	6		GO:BP	positive regulation of cell communication	GO:0010647	FALSE	2.59732e-06	5.58547	1990	46	18	26944	SPP1,MMP12,IL1A,CCL4,TNF,CCL3,TREM2,APOE,CTSS,TGFBR1,CD63,AXL,TLR2,CTSD,GPNMB,CX3CR1,CD81,SCIMP
1.19071e-07	0.503203	0.399	0.26	0.00235821	Cxcl1	6		GO:BP	positive regulation of signaling	GO:0023056	FALSE	2.59732e-06	5.58547	1990	46	18	26944	SPP1,MMP12,IL1A,CCL4,TNF,CCL3,TREM2,APOE,CTSS,TGFBR1,CD63,AXL,TLR2,CTSD,GPNMB,CX3CR1,CD81,SCIMP
7.45498e-37	0.4992	0.918	0.651	1.47646e-32	Ccrl2	6		GO:BP	glial cell migration	GO:0008347	FALSE	3.07536e-06	5.5121	68	46	6	26944	HEXB,CCL3,TREM2,CD9,CX3CR1,MMP14
1.03126e-36	0.496962	0.837	0.552	2.0424e-32	Nlrp3	6		GO:BP	regulation of cellular process	GO:0050794	FALSE	3.13776e-06	5.50338	12593	46	41	26944	SPP1,HEXB,PMEPA1,RGS1,CXCL16,MMP12,BCL2A1B,IL1A,CCL4,TNF,ARG1,TENT5C,CCL3,BASP1,SGK1,TREM2,FTH1,APOE,CTSS,PLAU,MS4A7,IL12B,TMEM119,TGFBR1,CD63,ITGB5,BCL2A1A,AXL,TLR2,BCL2A1D,CTSD,CD9,GPNMB,PRDX1,CX3CR1,CD81,ACP5,MMP14,GPR84,SCIMP,CREB5
1.95788e-51	0.492132	0.918	0.622	3.87759e-47	Rgs10	6		GO:BP	negative regulation of biological process	GO:0048519	FALSE	5.03482e-06	5.29802	5966	46	29	26944	SPP1,PMEPA1,RGS1,MMP12,BCL2A1B,IL1A,TNF,ARG1,TENT5C,CCL3,BASP1,SGK1,TREM2,FTH1,APOE,PLAU,IL12B,TMEM119,TGFBR1,CD63,BCL2A1A,AXL,TLR2,BCL2A1D,CD9,GPNMB,CX3CR1,ACP5,MMP14
1.00416e-63	0.491477	0.997	0.867	1.98874e-59	Ctsz	6		GO:BP	negative regulation of response to external stimulus	GO:0032102	FALSE	5.40436e-06	5.26726	443	46	10	26944	MMP12,TNF,ARG1,TREM2,APOE,PLAU,IL12B,CD9,CX3CR1,ACP5
2.48755e-42	0.491454	0.462	0.149	4.9266e-38	Tmx4	6		GO:BP	cellular response to molecule of bacterial origin	GO:0071219	FALSE	5.88571e-06	5.2302	323	46	9	26944	CXCL16,IL1A,TNF,TREM2,IL12B,AXL,TLR2,CX3CR1,SCIMP
6.76854e-23	0.486763	0.522	0.267	1.34051e-18	Ccl12	6		GO:BP	homeostatic process	GO:0042592	FALSE	6.10705e-06	5.21417	1835	46	17	26944	SPP1,HEXB,IL1A,TNF,CCL3,SGK1,TREM2,FTH1,APOE,CTSS,GATM,TMEM119,BCL2A1A,AXL,PRDX1,CX3CR1,ACP5
1.52586e-55	0.486032	0.772	0.374	3.02197e-51	Epb41l2	6		GO:BP	response to lipopolysaccharide	GO:0032496	FALSE	6.41207e-06	5.193	451	46	10	26944	CXCL16,IL1A,TNF,TREM2,IL12B,AXL,TLR2,CX3CR1,ACP5,SCIMP
0.033908	0.475199	0.617	0.549	1	Hmox1	6		GO:BP	response to lipid	GO:0033993	FALSE	7.48221e-06	5.12597	1155	46	14	26944	SPP1,CXCL16,IL1A,TNF,CCL3,SGK1,TREM2,IL12B,TGFBR1,AXL,TLR2,CX3CR1,ACP5,SCIMP
1.76925e-28	0.472328	0.321	0.098	3.50401e-24	Serpine1	6		GO:BP	response to molecule of bacterial origin	GO:0002237	FALSE	8.94065e-06	5.04863	467	46	10	26944	CXCL16,IL1A,TNF,TREM2,IL12B,AXL,TLR2,CX3CR1,ACP5,SCIMP
8.03548e-59	0.465099	0.723	0.296	1.59143e-54	Rnase4	6		GO:BP	multicellular organismal process	GO:0032501	FALSE	9.93733e-06	5.00273	9132	46	35	26944	SPP1,HEXB,MMP12,IL1A,CCL4,TNF,ARG1,TENT5C,CCL3,BASP1,SGK1,TREM2,APOE,CTSS,GATM,PLAU,IL12B,TMEM119,TGFBR1,CD63,ITGB5,BCL2A1A,AXL,TLR2,BCL2A1D,CD9,GPNMB,PRDX1,CX3CR1,CD81,ACP5,C1QA,MMP14,SCIMP,LHFPL2
4.82966e-40	0.464664	0.592	0.25	9.56514e-36	Gpr183	6		GO:BP	cytokine-mediated signaling pathway	GO:0019221	FALSE	1.0096e-05	4.99585	473	46	10	26944	MMP12,IL1A,CCL4,TNF,ARG1,CCL3,TREM2,IL12B,AXL,CX3CR1
2.36609e-72	0.460373	0.424	0.068	4.68605e-68	Pdgfa	6		GO:BP	cell population proliferation	GO:0008283	FALSE	1.01254e-05	4.99459	2168	46	18	26944	MMP12,IL1A,TNF,ARG1,TREM2,FTH1,APOE,PLAU,IL12B,TMEM119,TGFBR1,TLR2,CD9,GPNMB,PRDX1,CX3CR1,CD81,MMP14
2.69311e-81	0.459761	0.666	0.188	5.3337e-77	Havcr2	6		GO:BP	immune effector process	GO:0002252	FALSE	1.07044e-05	4.97044	795	46	12	26944	TNF,ARG1,CCL3,TREM2,IL12B,AXL,PRDX1,CX3CR1,CD81,ACP5,C1QA,SCIMP
5.30566e-54	0.456403	0.791	0.382	1.05079e-49	Lair1	6		GO:BP	response to cytokine	GO:0034097	FALSE	1.07105e-05	4.97019	1188	46	14	26944	SPP1,CXCL16,MMP12,IL1A,CCL4,TNF,ARG1,CCL3,TREM2,IL12B,AXL,TLR2,CX3CR1,ACP5
3.00014e-29	0.454531	0.875	0.631	5.94178e-25	Creg1	6		GO:BP	positive regulation of MAPK cascade	GO:0043410	FALSE	1.16097e-05	4.93518	480	46	10	26944	IL1A,CCL4,TNF,CCL3,TREM2,APOE,TGFBR1,GPNMB,CD81,SCIMP
2.63329e-26	0.454338	0.943	0.771	5.21523e-22	Ifrd1	6		GO:BP	regulation of cell activation	GO:0050865	FALSE	1.20363e-05	4.91951	633	46	11	26944	IL1A,TNF,ARG1,TREM2,APOE,IL12B,AXL,CD9,GPNMB,CD81,MMP14
3.16075e-45	0.449	0.976	0.842	6.25987e-41	Ucp2	6		GO:BP	cellular response to biotic stimulus	GO:0071216	FALSE	1.24231e-05	4.90577	352	46	9	26944	CXCL16,IL1A,TNF,TREM2,IL12B,AXL,TLR2,CX3CR1,SCIMP
5.28267e-57	0.448041	0.609	0.213	1.04623e-52	Lpcat2	6		GO:BP	response to type II interferon	GO:0034341	FALSE	1.73368e-05	4.76103	160	46	7	26944	CXCL16,CCL4,TNF,ARG1,CCL3,IL12B,TLR2
4.02761e-41	0.435342	0.859	0.523	7.97669e-37	Ckb	6		GO:BP	cellular response to stimulus	GO:0051716	FALSE	1.73427e-05	4.76088	8752	46	34	26944	SPP1,PMEPA1,RGS1,CXCL16,MMP12,BCL2A1B,IL1A,CCL4,TNF,ARG1,CCL3,SGK1,TREM2,APOE,CTSS,PLAU,MS4A7,IL12B,TGFBR1,CD63,ITGB5,BCL2A1A,AXL,TLR2,BCL2A1D,CTSD,CD9,GPNMB,PRDX1,CX3CR1,CD81,MMP14,GPR84,SCIMP
2.92894e-44	0.434808	0.989	0.887	5.80076e-40	Rpl12	6		GO:BP	regulation of programmed cell death	GO:0043067	FALSE	1.74226e-05	4.75889	1707	46	16	26944	SPP1,BCL2A1B,TNF,ARG1,CCL3,SGK1,TREM2,APOE,CTSS,IL12B,TGFBR1,BCL2A1A,AXL,BCL2A1D,CTSD,CX3CR1
1.29204e-30	0.434781	0.981	0.836	2.55889e-26	Cd14	6		GO:BP	positive regulation of defense response	GO:0031349	FALSE	2.10167e-05	4.67743	511	46	10	26944	MMP12,TNF,ARG1,CCL3,TREM2,CTSS,IL12B,TLR2,CD81,SCIMP
1.49349e-51	0.432534	0.584	0.217	2.95785e-47	Psen2	6		GO:BP	regulation of MAPK cascade	GO:0043408	FALSE	2.16029e-05	4.66549	670	46	11	26944	IL1A,CCL4,TNF,CCL3,TREM2,APOE,TGFBR1,GPNMB,PRDX1,CD81,SCIMP
9.30812e-38	0.430783	0.212	0.029	1.84347e-33	Procr	6		GO:BP	regulation of macrophage migration	GO:1905521	FALSE	2.32009e-05	4.6345	45	46	5	26944	TREM2,CD9,CX3CR1,CD81,MMP14
6.18421e-71	0.429257	0.53	0.124	1.22478e-66	Dst	6		GO:BP	positive regulation of intracellular signal transduction	GO:1902533	FALSE	2.35546e-05	4.62792	1050	46	13	26944	IL1A,CCL4,TNF,CCL3,TREM2,APOE,TGFBR1,AXL,TLR2,GPNMB,CX3CR1,CD81,SCIMP
6.58112e-42	0.422656	0.75	0.39	1.30339e-37	Cyp4f18	6		GO:BP	microglial cell activation	GO:0001774	FALSE	2.59973e-05	4.58507	46	46	5	26944	TNF,TREM2,TLR2,CX3CR1,C1QA
6.57191e-67	0.413085	0.285	0.025	1.30157e-62	Syngr1	6		GO:BP	positive regulation of cytokine production	GO:0001819	FALSE	2.61728e-05	4.58215	523	46	10	26944	MMP12,IL1A,CCL4,TNF,CCL3,TREM2,IL12B,TLR2,CD81,SCIMP
3.40783e-50	0.412356	0.916	0.564	6.74921e-46	Ptms	6		GO:BP	intracellular signal transduction	GO:0035556	FALSE	2.79347e-05	4.55386	2610	46	19	26944	PMEPA1,BCL2A1B,IL1A,CCL4,TNF,CCL3,SGK1,TREM2,APOE,TGFBR1,BCL2A1A,AXL,TLR2,BCL2A1D,GPNMB,PRDX1,CX3CR1,CD81,SCIMP
3.68625e-26	0.4117	0.394	0.153	7.30062e-22	Cd69	6		GO:BP	gliogenesis	GO:0042063	FALSE	2.8176e-05	4.55012	387	46	9	26944	HEXB,TNF,CCL3,TREM2,TLR2,CD9,CX3CR1,C1QA,MMP14
7.37247e-53	0.410435	0.742	0.337	1.46012e-48	Anxa3	6		GO:BP	positive regulation of gene expression	GO:0010628	FALSE	2.89117e-05	4.53893	1285	46	14	26944	MMP12,IL1A,CCL4,TNF,TENT5C,CCL3,TREM2,IL12B,TMEM119,TGFBR1,TLR2,CD81,MMP14,SCIMP
1.42953e-48	0.406113	0.726	0.345	2.83118e-44	Lat2	6		GO:BP	positive regulation of cell development	GO:0010720	FALSE	3.24194e-05	4.48919	535	46	10	26944	TNF,CCL3,SGK1,TREM2,APOE,IL12B,AXL,TLR2,CX3CR1,MMP14
1.88583e-81	0.405975	0.427	0.058	3.73488e-77	Dtx4	6		GO:BP	negative regulation of cell population proliferation	GO:0008285	FALSE	3.43444e-05	4.46414	701	46	11	26944	IL1A,TNF,ARG1,TREM2,FTH1,APOE,IL12B,TGFBR1,TLR2,CD9,GPNMB
4.30829e-43	0.405636	0.823	0.47	8.53256e-39	Rab20	6		GO:BP	negative regulation of immune system process	GO:0002683	FALSE	3.53895e-05	4.45113	540	46	10	26944	MMP12,TNF,ARG1,CCL3,TREM2,IL12B,AXL,GPNMB,CX3CR1,ACP5
8.59484e-10	0.402258	0.524	0.359	1.70221e-05	Il1rn	6		GO:BP	leukocyte activation involved in inflammatory response	GO:0002269	FALSE	3.60279e-05	4.44336	49	46	5	26944	TNF,TREM2,TLR2,CX3CR1,C1QA
2.10658e-43	0.400361	0.38	0.099	4.17209e-39	Qpct	6		GO:BP	regulation of cell population proliferation	GO:0042127	FALSE	3.65729e-05	4.43684	1799	46	16	26944	MMP12,IL1A,TNF,ARG1,TREM2,FTH1,APOE,PLAU,IL12B,TMEM119,TGFBR1,TLR2,CD9,GPNMB,CX3CR1,CD81
5.3129e-47	0.397827	0.454	0.131	1.05222e-42	Ptgs1	6		GO:BP	leukocyte mediated immunity	GO:0002443	FALSE	3.8598e-05	4.41344	545	46	10	26944	TNF,ARG1,CCL3,TREM2,IL12B,PRDX1,CX3CR1,CD81,C1QA,SCIMP
2.69559e-48	0.39702	0.505	0.161	5.33862e-44	Aopep	6		GO:BP	response to oxygen-containing compound	GO:1901700	FALSE	3.89318e-05	4.4097	2077	46	17	26944	SPP1,CXCL16,IL1A,TNF,CCL3,SGK1,TREM2,GATM,IL12B,TGFBR1,AXL,TLR2,CTSD,PRDX1,CX3CR1,ACP5,SCIMP
2.54725e-50	0.394325	0.56	0.194	5.04484e-46	Plaat3	6		GO:BP	multicellular organismal-level homeostasis	GO:0048871	FALSE	4.88815e-05	4.31086	912	46	12	26944	SPP1,IL1A,TNF,APOE,CTSS,GATM,TMEM119,BCL2A1A,AXL,PRDX1,CX3CR1,ACP5
5.03118e-38	0.393203	0.462	0.168	9.96425e-34	Ppfia4	6		GO:BP	programmed cell death	GO:0012501	FALSE	5.45672e-05	4.26307	2125	46	17	26944	SPP1,BCL2A1B,IL1A,TNF,ARG1,CCL3,SGK1,TREM2,APOE,CTSS,IL12B,TGFBR1,BCL2A1A,AXL,BCL2A1D,CTSD,CX3CR1
2.65733e-36	0.386585	0.682	0.351	5.26284e-32	Zc3h12a	6		GO:BP	cell death	GO:0008219	FALSE	5.45672e-05	4.26307	2125	46	17	26944	SPP1,BCL2A1B,IL1A,TNF,ARG1,CCL3,SGK1,TREM2,APOE,CTSS,IL12B,TGFBR1,BCL2A1A,AXL,BCL2A1D,CTSD,CX3CR1
1.18129e-49	0.386069	0.514	0.161	2.33955e-45	Cd33	6		GO:BP	glial cell activation	GO:0061900	FALSE	5.93733e-05	4.22641	54	46	5	26944	TNF,TREM2,TLR2,CX3CR1,C1QA
3.89461e-69	0.381256	0.402	0.063	7.71328e-65	Cadm1	6		GO:BP	positive regulation of metabolic process	GO:0009893	FALSE	6.06196e-05	4.21739	3745	46	22	26944	SPP1,HEXB,MMP12,IL1A,CCL4,TNF,TENT5C,CCL3,TREM2,APOE,GATM,PLAU,IL12B,TMEM119,TGFBR1,TLR2,GPNMB,CX3CR1,CD81,MMP14,SCIMP,CREB5
4.93264e-29	0.380702	0.728	0.434	9.7691e-25	Gpr65	6		GO:BP	negative regulation of cytokine production	GO:0001818	FALSE	6.36798e-05	4.196	298	46	8	26944	TNF,ARG1,TREM2,IL12B,AXL,GPNMB,CX3CR1,ACP5
1.7232e-37	0.378346	0.842	0.529	3.41279e-33	Clic4	6		GO:BP	positive regulation of cell migration	GO:0030335	FALSE	6.59559e-05	4.18075	577	46	10	26944	CXCL16,IL1A,CCL3,TREM2,PLAU,TGFBR1,GPNMB,CX3CR1,ACP5,MMP14
1.10903e-52	0.377542	0.587	0.204	2.19644e-48	Cttnbp2nl	6		GO:BP	anatomical structure morphogenesis	GO:0009653	FALSE	6.97242e-05	4.15662	2761	46	19	26944	HEXB,MMP12,IL1A,TNF,CCL3,SGK1,TREM2,APOE,PLAU,IL12B,TMEM119,TGFBR1,ITGB5,TLR2,CD9,CX3CR1,CD81,ACP5,MMP14
8.74837e-19	0.375947	0.391	0.181	1.73262e-14	Vegfa	6		GO:BP	positive regulation of cellular metabolic process	GO:0031325	FALSE	7.44075e-05	4.12838	3434	46	21	26944	SPP1,HEXB,MMP12,IL1A,CCL4,TNF,TENT5C,CCL3,TREM2,APOE,PLAU,IL12B,TMEM119,TGFBR1,TLR2,GPNMB,CX3CR1,CD81,MMP14,SCIMP,CREB5
7.26439e-13	0.372447	0.364	0.197	1.43871e-08	Clec4n	6		GO:BP	regulation of immune effector process	GO:0002697	FALSE	7.53119e-05	4.12314	434	46	9	26944	TNF,ARG1,TREM2,IL12B,AXL,CX3CR1,CD81,ACP5,SCIMP
3.96814e-78	0.371745	0.386	0.046	7.85891e-74	Spint1	6		GO:BP	MAPK cascade	GO:0000165	FALSE	7.61826e-05	4.11814	758	46	11	26944	IL1A,CCL4,TNF,CCL3,TREM2,APOE,TGFBR1,GPNMB,PRDX1,CD81,SCIMP
4.52049e-33	0.37016	0.715	0.406	8.95283e-29	Gusb	6		GO:BP	anatomical structure development	GO:0048856	FALSE	9.13092e-05	4.03949	6269	46	28	26944	SPP1,HEXB,MMP12,IL1A,TNF,TENT5C,CCL3,BASP1,SGK1,TREM2,APOE,PLAU,IL12B,TMEM119,TGFBR1,CD63,ITGB5,AXL,TLR2,BCL2A1D,CD9,GPNMB,CX3CR1,CD81,ACP5,C1QA,MMP14,LHFPL2
3.82799e-43	0.369547	0.611	0.254	7.58134e-39	Zfhx3	6		GO:BP	regulation of apoptotic process	GO:0042981	FALSE	9.25268e-05	4.03373	1658	46	15	26944	SPP1,BCL2A1B,TNF,CCL3,SGK1,TREM2,APOE,CTSS,IL12B,TGFBR1,BCL2A1A,AXL,BCL2A1D,CTSD,CX3CR1
9.55451e-52	0.368201	0.508	0.153	1.89227e-47	Clec5a	6		GO:BP	response to bacterium	GO:0009617	FALSE	9.38563e-05	4.02754	968	46	12	26944	RGS1,CXCL16,IL1A,AA467197,TNF,TREM2,IL12B,AXL,TLR2,CX3CR1,ACP5,SCIMP
7.16419e-33	0.36188	0.88	0.6	1.41887e-28	Aprt	6		GO:BP	positive regulation of cell differentiation	GO:0045597	FALSE	9.59935e-05	4.01776	970	46	12	26944	TNF,CCL3,SGK1,TREM2,APOE,IL12B,TMEM119,TGFBR1,AXL,TLR2,CX3CR1,MMP14
1.1018e-54	0.359782	0.655	0.251	2.18212e-50	Ski	6		GO:BP	cellular response to lipopolysaccharide	GO:0071222	FALSE	0.000100063	3.99973	316	46	8	26944	CXCL16,IL1A,TNF,TREM2,IL12B,AXL,CX3CR1,SCIMP
1.10397e-32	0.359692	0.962	0.774	2.18641e-28	Ctsh	6		GO:BP	positive regulation of transport	GO:0051050	FALSE	0.000101529	3.99341	975	46	12	26944	SPP1,IL1A,TNF,CCL3,SGK1,TREM2,APOE,CTSS,CD63,AXL,TLR2,CD81
1.89538e-22	0.357396	0.595	0.333	3.7538e-18	Phlda1	6		GO:BP	positive regulation of cell motility	GO:2000147	FALSE	0.00010593	3.97498	607	46	10	26944	CXCL16,IL1A,CCL3,TREM2,PLAU,TGFBR1,GPNMB,CX3CR1,ACP5,MMP14
1.66729e-14	0.357047	0.671	0.459	3.30206e-10	Hilpda	6		GO:BP	positive regulation of locomotion	GO:0040017	FALSE	0.000137012	3.86324	624	46	10	26944	CXCL16,IL1A,CCL3,TREM2,PLAU,TGFBR1,GPNMB,CX3CR1,ACP5,MMP14
1.34509e-22	0.356426	0.764	0.503	2.66396e-18	Id2	6		GO:BP	regulation of intracellular signal transduction	GO:1902531	FALSE	0.000152203	3.81758	1722	46	15	26944	PMEPA1,IL1A,CCL4,TNF,CCL3,TREM2,APOE,TGFBR1,AXL,TLR2,GPNMB,PRDX1,CX3CR1,CD81,SCIMP
3.46139e-27	0.354176	0.429	0.174	6.85529e-23	Srxn1	6		GO:BP	cell junction disassembly	GO:0150146	TRUE	0.000157915	3.80158	25	46	4	26944	TREM2,TGFBR1,CX3CR1,C1QA
5.13529e-35	0.352437	0.943	0.697	1.01705e-30	Csf1r	6		GO:BP	cellular response to type II interferon	GO:0071346	FALSE	0.000162054	3.79034	131	46	6	26944	CCL4,TNF,ARG1,CCL3,IL12B,TLR2
1.41182e-14	0.352142	0.34	0.167	2.79612e-10	Gclm	6		GO:BP	positive regulation of programmed cell death	GO:0043068	FALSE	0.000178446	3.74849	642	46	10	26944	BCL2A1B,TNF,ARG1,CCL3,CTSS,IL12B,TGFBR1,BCL2A1A,BCL2A1D,CTSD
2.29145e-32	0.350838	0.995	0.856	4.53822e-28	Cd52	6		GO:BP	positive regulation of ERK1 and ERK2 cascade	GO:0070374	FALSE	0.000197494	3.70445	228	46	7	26944	IL1A,CCL4,CCL3,TREM2,APOE,GPNMB,SCIMP
1.7833e-25	0.34846	0.848	0.618	3.53183e-21	Man2b1	6		GO:BP	cell differentiation	GO:0030154	FALSE	0.000205971	3.68619	4777	46	24	26944	SPP1,HEXB,IL1A,TNF,TENT5C,CCL3,BASP1,SGK1,TREM2,APOE,IL12B,TMEM119,TGFBR1,CD63,ITGB5,AXL,TLR2,BCL2A1D,CD9,GPNMB,CX3CR1,CD81,C1QA,MMP14
3.72246e-40	0.347226	0.562	0.226	7.37234e-36	Slc29a3	6		GO:BP	cellular developmental process	GO:0048869	FALSE	0.000206817	3.68441	4778	46	24	26944	SPP1,HEXB,IL1A,TNF,TENT5C,CCL3,BASP1,SGK1,TREM2,APOE,IL12B,TMEM119,TGFBR1,CD63,ITGB5,AXL,TLR2,BCL2A1D,CD9,GPNMB,CX3CR1,CD81,C1QA,MMP14
4.16804e-61	0.346864	0.462	0.104	8.2548e-57	Pdlim7	6		GO:BP	apoptotic process	GO:0006915	FALSE	0.00022532	3.6472	2050	46	16	26944	SPP1,BCL2A1B,IL1A,TNF,CCL3,SGK1,TREM2,APOE,CTSS,IL12B,TGFBR1,BCL2A1A,AXL,BCL2A1D,CTSD,CX3CR1
3.52128e-37	0.346581	0.668	0.327	6.9739e-33	Runx3	6		GO:BP	regulation of leukocyte migration	GO:0002685	FALSE	0.000249666	3.60264	236	46	7	26944	IL1A,CCL3,TREM2,CD9,CX3CR1,CD81,MMP14
1.58639e-29	0.345002	0.902	0.657	3.14185e-25	Aif1	6		GO:BP	intracellular signaling cassette	GO:0141124	FALSE	0.000259841	3.58529	1794	46	15	26944	PMEPA1,IL1A,CCL4,TNF,CCL3,TREM2,APOE,TGFBR1,AXL,TLR2,GPNMB,PRDX1,CX3CR1,CD81,SCIMP
9.03155e-18	0.343612	0.712	0.483	1.7887e-13	Tnfaip2	6		GO:BP	cellular response to cytokine stimulus	GO:0071345	FALSE	0.000289595	3.53821	1074	46	12	26944	SPP1,MMP12,IL1A,CCL4,TNF,ARG1,CCL3,TREM2,IL12B,AXL,TLR2,CX3CR1
4.08592e-40	0.343438	0.668	0.316	8.09216e-36	Smim3	6		GO:BP	positive regulation of macromolecule biosynthetic process	GO:0010557	FALSE	0.000297082	3.52712	2697	46	18	26944	SPP1,HEXB,MMP12,IL1A,CCL4,TNF,TENT5C,CCL3,TREM2,APOE,IL12B,TMEM119,TGFBR1,TLR2,CD81,MMP14,SCIMP,CREB5
6.99001e-45	0.338773	0.196	0.016	1.38437e-40	Ch25h	6		GO:BP	regulation of cytokine production involved in immune response	GO:0002718	FALSE	0.000308387	3.5109	146	46	6	26944	TNF,ARG1,AXL,CD81,ACP5,SCIMP
4.57066e-27	0.338258	0.878	0.642	9.0522e-23	Ly86	6		GO:BP	cytokine production involved in immune response	GO:0002367	FALSE	0.000308387	3.5109	146	46	6	26944	TNF,ARG1,AXL,CD81,ACP5,SCIMP
9.66846e-28	0.335284	0.916	0.69	1.91484e-23	Hmgb2	6		GO:BP	multicellular organism development	GO:0007275	FALSE	0.000311171	3.507	4879	46	24	26944	SPP1,HEXB,MMP12,IL1A,TNF,TENT5C,CCL3,BASP1,SGK1,TREM2,APOE,PLAU,IL12B,TMEM119,TGFBR1,ITGB5,AXL,TLR2,CD9,CX3CR1,ACP5,C1QA,MMP14,LHFPL2
3.98497e-66	0.335103	0.402	0.067	7.89224e-62	Extl3	6		GO:BP	cellular response to organic substance	GO:0071310	FALSE	0.000362905	3.44021	2420	46	17	26944	SPP1,CXCL16,MMP12,IL1A,CCL4,TNF,ARG1,CCL3,SGK1,TREM2,CTSS,IL12B,AXL,TLR2,CTSD,CX3CR1,SCIMP
1.47078e-34	0.330818	0.997	0.952	2.91287e-30	Rps8	6		GO:BP	neuroinflammatory response	GO:0150076	FALSE	0.000384456	3.41515	78	46	5	26944	TNF,TREM2,TLR2,CX3CR1,C1QA
6.98205e-44	0.330629	0.573	0.221	1.3828e-39	Ivns1abp	6		GO:BP	extrinsic apoptotic signaling pathway in absence of ligand	GO:0097192	TRUE	0.000384456	3.41515	78	46	5	26944	BCL2A1B,IL1A,TNF,BCL2A1A,BCL2A1D
4.90295e-17	0.329435	0.489	0.27	9.7103e-13	Gadd45g	6		GO:BP	positive regulation of macromolecule metabolic process	GO:0010604	FALSE	0.000406681	3.39075	3427	46	20	26944	SPP1,HEXB,MMP12,IL1A,CCL4,TNF,TENT5C,CCL3,TREM2,APOE,IL12B,TMEM119,TGFBR1,TLR2,GPNMB,CX3CR1,CD81,MMP14,SCIMP,CREB5
3.93616e-45	0.329151	0.598	0.236	7.79557e-41	Svbp	6		GO:BP	positive regulation of inflammatory response	GO:0050729	FALSE	0.000422718	3.37395	154	46	6	26944	TNF,CCL3,TREM2,CTSS,TLR2,CD81
1.1483e-31	0.328495	0.989	0.862	2.27421e-27	Rpl5	6		GO:BP	signal transduction in absence of ligand	GO:0038034	FALSE	0.000436685	3.35983	80	46	5	26944	BCL2A1B,IL1A,TNF,BCL2A1A,BCL2A1D
1.48124e-33	0.327506	0.989	0.843	2.9336e-29	Rpl36a	6		GO:BP	regulation of gene expression	GO:0010468	FALSE	0.00043794	3.35859	5382	46	25	26944	SPP1,HEXB,MMP12,IL1A,CCL4,TNF,ARG1,TENT5C,CCL3,BASP1,TREM2,APOE,PLAU,IL12B,TMEM119,TGFBR1,AXL,TLR2,GPNMB,CX3CR1,CD81,ACP5,MMP14,SCIMP,CREB5
7.92678e-43	0.327234	0.78	0.414	1.5699e-38	Arrb2	6		GO:BP	regulation of localization	GO:0032879	FALSE	0.00046397	3.33351	2161	46	16	26944	SPP1,IL1A,TNF,ARG1,CCL3,SGK1,TREM2,APOE,CTSS,IL12B,CD63,AXL,TLR2,CTSD,CD81,MMP14
3.33176e-40	0.327083	0.522	0.195	6.59855e-36	Itpripl2	6		GO:BP	regulation of immune response	GO:0050776	FALSE	0.000489106	3.3106	912	46	11	26944	MMP12,TNF,ARG1,TREM2,APOE,IL12B,TLR2,BCL2A1D,CD81,C1QA,SCIMP
2.15025e-31	0.32581	0.633	0.327	4.25856e-27	Adam10	6		GO:BP	positive regulation of cellular biosynthetic process	GO:0031328	FALSE	0.000520181	3.28385	2799	46	18	26944	SPP1,HEXB,MMP12,IL1A,CCL4,TNF,TENT5C,CCL3,TREM2,APOE,IL12B,TMEM119,TGFBR1,TLR2,CD81,MMP14,SCIMP,CREB5
7.14524e-38	0.325588	0.777	0.435	1.41511e-33	Abhd12	6		GO:BP	negative regulation of cytokine production involved in immune response	GO:0002719	FALSE	0.000572467	3.24225	34	46	4	26944	TNF,ARG1,AXL,ACP5
1.96418e-38	0.324672	0.391	0.114	3.89007e-34	Ctla2b	6		GO:BP	positive regulation of biosynthetic process	GO:0009891	FALSE	0.000604015	3.21895	2827	46	18	26944	SPP1,HEXB,MMP12,IL1A,CCL4,TNF,TENT5C,CCL3,TREM2,APOE,IL12B,TMEM119,TGFBR1,TLR2,CD81,MMP14,SCIMP,CREB5
1.1083e-30	0.320474	0.981	0.842	2.19499e-26	Rpl35	6		GO:BP	cellular response to chemical stimulus	GO:0070887	FALSE	0.000605868	3.21762	3162	46	19	26944	SPP1,CXCL16,MMP12,IL1A,CCL4,TNF,ARG1,CCL3,SGK1,TREM2,APOE,CTSS,IL12B,AXL,TLR2,CTSD,PRDX1,CX3CR1,SCIMP
9.51008e-32	0.320228	0.997	0.934	1.88347e-27	Rps20	6		GO:BP	response to lipoprotein particle	GO:0055094	FALSE	0.000645528	3.19008	35	46	4	26944	TREM2,APOE,CD9,CD81
9.07182e-21	0.31947	0.554	0.305	1.79667e-16	Tnfsf9	6		GO:BP	regulation of cell development	GO:0060284	FALSE	0.000667414	3.1756	941	46	11	26944	IL1A,TNF,CCL3,SGK1,TREM2,APOE,IL12B,AXL,TLR2,CX3CR1,MMP14
3.39247e-31	0.318746	0.962	0.772	6.71879e-27	Bst2	6		GO:BP	developmental process	GO:0032502	FALSE	0.00068441	3.16468	6854	46	28	26944	SPP1,HEXB,MMP12,IL1A,TNF,TENT5C,CCL3,BASP1,SGK1,TREM2,APOE,PLAU,IL12B,TMEM119,TGFBR1,CD63,ITGB5,AXL,TLR2,BCL2A1D,CD9,GPNMB,CX3CR1,CD81,ACP5,C1QA,MMP14,LHFPL2
1.33343e-68	0.317895	0.834	0.396	2.64085e-64	C3ar1	6		GO:BP	regulation of macromolecule biosynthetic process	GO:0010556	FALSE	0.000691323	3.16032	5506	46	25	26944	SPP1,HEXB,MMP12,IL1A,CCL4,TNF,ARG1,TENT5C,CCL3,BASP1,TREM2,APOE,PLAU,IL12B,TMEM119,TGFBR1,AXL,TLR2,GPNMB,CX3CR1,CD81,ACP5,MMP14,SCIMP,CREB5
1.13001e-42	0.31725	0.674	0.31	2.23799e-38	Hmgn1	6		GO:BP	endothelial cell proliferation	GO:0001935	FALSE	0.000730778	3.13621	169	46	6	26944	TNF,ARG1,APOE,IL12B,TGFBR1,MMP14
2.96332e-29	0.315415	0.995	0.884	5.86886e-25	Rpl10a	6		GO:BP	positive regulation of osteoclast differentiation	GO:0045672	FALSE	0.000812217	3.09033	37	46	4	26944	TNF,CCL3,TREM2,IL12B
5.48497e-43	0.312841	0.505	0.174	1.0863e-38	Kcnn4	6		GO:BP	response to chemical	GO:0042221	FALSE	0.000842859	3.07425	5561	46	25	26944	SPP1,CXCL16,MMP12,IL1A,CCL4,TNF,ARG1,CCL3,SGK1,TREM2,APOE,CTSS,GATM,IL12B,TGFBR1,AXL,TLR2,CTSD,CD9,PRDX1,CX3CR1,CD81,ACP5,MMP14,SCIMP
6.85568e-28	0.3121	0.992	0.92	1.35777e-23	Rps18	6		GO:BP	regulation of leukocyte activation	GO:0002694	FALSE	0.000846699	3.07227	578	46	9	26944	IL1A,TNF,ARG1,TREM2,IL12B,AXL,GPNMB,CD81,MMP14
5.49119e-27	0.311538	0.872	0.644	1.08753e-22	Vdac2	6		GO:BP	regulation of leukocyte mediated immunity	GO:0002703	FALSE	0.000851245	3.06995	283	46	7	26944	TNF,ARG1,TREM2,IL12B,CX3CR1,CD81,SCIMP
2.52331e-27	0.310555	0.989	0.863	4.99741e-23	Rpl3	6		GO:BP	positive regulation of leukocyte mediated immunity	GO:0002705	FALSE	0.000927327	3.03277	176	46	6	26944	TNF,ARG1,TREM2,IL12B,CD81,SCIMP
2.10624e-31	0.308886	0.448	0.181	4.17142e-27	Hacd2	6		GO:BP	astrocyte cell migration	GO:0043615	FALSE	0.000955427	3.0198	10	46	3	26944	HEXB,CCL3,MMP14
3.40108e-22	0.308167	0.739	0.493	6.73583e-18	Ftl1-ps1	6		GO:BP	cellular response to lipoprotein particle stimulus	GO:0071402	FALSE	0.001009	2.99611	39	46	4	26944	TREM2,APOE,CD9,CD81
2.76191e-24	0.306533	0.807	0.558	5.46996e-20	Ywhah	6		GO:BP	negative regulation of defense response	GO:0031348	FALSE	0.00102632	2.98872	291	46	7	26944	MMP12,ARG1,TREM2,APOE,IL12B,CX3CR1,ACP5
2.66104e-32	0.306394	0.859	0.56	5.27018e-28	Mafb	6		GO:BP	regulation of interleukin-1 beta production	GO:0032651	FALSE	0.00103265	2.98605	95	46	5	26944	TNF,CCL3,TREM2,CX3CR1,ACP5
1.16844e-28	0.304351	0.652	0.356	2.31409e-24	Denr	6		GO:BP	interleukin-1 beta production	GO:0032611	FALSE	0.00103265	2.98605	95	46	5	26944	TNF,CCL3,TREM2,CX3CR1,ACP5
5.05052e-34	0.303706	1	0.943	1.00026e-29	Rps12	6		GO:BP	negative regulation of response to stimulus	GO:0048585	FALSE	0.00107561	2.96835	1723	46	14	26944	PMEPA1,RGS1,MMP12,TNF,ARG1,TREM2,APOE,PLAU,IL12B,TGFBR1,CD9,CX3CR1,ACP5,MMP14
1.31003e-32	0.303505	0.685	0.369	2.59452e-28	Rasgef1b	6		GO:BP	anatomical structure formation involved in morphogenesis	GO:0048646	FALSE	0.00113973	2.9432	1221	46	12	26944	IL1A,TNF,TREM2,PLAU,IL12B,TGFBR1,ITGB5,TLR2,CD9,CX3CR1,CD81,MMP14
3.21966e-34	0.303343	0.997	0.951	6.37655e-30	Rplp1	6		GO:BP	cellular response to lipid	GO:0071396	FALSE	0.00118509	2.92625	789	46	10	26944	SPP1,CXCL16,IL1A,TNF,SGK1,TREM2,IL12B,AXL,CX3CR1,SCIMP
3.29413e-26	0.303162	0.997	0.922	6.52402e-22	Ptma	6		GO:BP	regulation of cellular biosynthetic process	GO:0031326	FALSE	0.00120905	2.91756	5663	46	25	26944	SPP1,HEXB,MMP12,IL1A,CCL4,TNF,ARG1,TENT5C,CCL3,BASP1,TREM2,APOE,PLAU,IL12B,TMEM119,TGFBR1,AXL,TLR2,GPNMB,CX3CR1,CD81,ACP5,MMP14,SCIMP,CREB5
1.35407e-52	0.302817	0.383	0.079	2.68173e-48	Sh2d1b1	6		GO:BP	positive regulation of developmental process	GO:0051094	FALSE	0.00125639	2.90088	1480	46	13	26944	IL1A,TNF,CCL3,SGK1,TREM2,APOE,IL12B,TMEM119,TGFBR1,AXL,TLR2,CX3CR1,MMP14
9.66001e-42	0.302558	0.603	0.253	1.91316e-37	Pea15a	6		GO:BP	regulation of transport	GO:0051049	FALSE	0.00128787	2.89013	1749	46	14	26944	SPP1,IL1A,TNF,ARG1,CCL3,SGK1,TREM2,APOE,CTSS,IL12B,CD63,AXL,TLR2,CD81
8.32495e-22	0.302337	0.573	0.317	1.64876e-17	Sap30	6		GO:BP	regulation of cell differentiation	GO:0045595	FALSE	0.00139801	2.85449	1761	46	14	26944	IL1A,TNF,TENT5C,CCL3,SGK1,TREM2,APOE,IL12B,TMEM119,TGFBR1,AXL,TLR2,CX3CR1,MMP14
3.394e-13	0.301799	0.582	0.393	6.72182e-09	Herpud1	6		GO:BP	regulation of biosynthetic process	GO:0009889	FALSE	0.00140403	2.85262	5706	46	25	26944	SPP1,HEXB,MMP12,IL1A,CCL4,TNF,ARG1,TENT5C,CCL3,BASP1,TREM2,APOE,PLAU,IL12B,TMEM119,TGFBR1,AXL,TLR2,GPNMB,CX3CR1,CD81,ACP5,MMP14,SCIMP,CREB5
3.50327e-20	0.300897	0.701	0.452	6.93822e-16	Lipa	6		GO:BP	cellular response to oxygen-containing compound	GO:1901701	FALSE	0.00142923	2.8449	1497	46	13	26944	SPP1,CXCL16,IL1A,TNF,SGK1,TREM2,IL12B,AXL,TLR2,CTSD,PRDX1,CX3CR1,SCIMP
9.33872e-26	0.300221	0.951	0.774	1.84953e-21	Ncl	6		GO:BP	negative regulation of endothelial cell proliferation	GO:0001937	FALSE	0.00150637	2.82207	43	46	4	26944	TNF,APOE,IL12B,TGFBR1
9.85732e-08	0.297838	0.427	0.292	0.00195224	Adam8	6		GO:BP	positive regulation of apoptotic process	GO:0043065	FALSE	0.00155775	2.8075	622	46	9	26944	BCL2A1B,TNF,CCL3,CTSS,IL12B,TGFBR1,BCL2A1A,BCL2A1D,CTSD
3.90678e-23	0.297638	0.296	0.098	7.73738e-19	Lig1	6		GO:BP	system development	GO:0048731	FALSE	0.00169854	2.76993	4117	46	21	26944	SPP1,HEXB,MMP12,IL1A,TNF,CCL3,BASP1,SGK1,TREM2,APOE,PLAU,IL12B,TMEM119,TGFBR1,AXL,TLR2,CD9,CX3CR1,ACP5,C1QA,MMP14
1.59432e-27	0.296643	0.87	0.621	3.15755e-23	Tomm20	6		GO:BP	macrophage activation	GO:0042116	FALSE	0.00169926	2.76974	105	46	5	26944	TNF,TREM2,TLR2,CX3CR1,C1QA
6.81047e-30	0.296492	0.997	0.963	1.34881e-25	Eef1a1	6		GO:BP	negative regulation of apoptotic process	GO:0043066	FALSE	0.00177049	2.75191	1039	46	11	26944	SPP1,BCL2A1B,TNF,SGK1,TREM2,APOE,TGFBR1,BCL2A1A,AXL,BCL2A1D,CX3CR1
5.93318e-10	0.296241	0.978	0.938	1.17507e-05	Cxcl2	6		GO:BP	apoptotic signaling pathway	GO:0097190	FALSE	0.00180084	2.74452	633	46	9	26944	BCL2A1B,IL1A,TNF,TREM2,CTSS,TGFBR1,BCL2A1A,BCL2A1D,CX3CR1
1.82241e-28	0.295799	1	0.942	3.60927e-24	Rpl32	6		GO:BP	regulation of innate immune response	GO:0045088	FALSE	0.00181627	2.74082	463	46	8	26944	MMP12,TNF,ARG1,TREM2,APOE,IL12B,TLR2,SCIMP
1.98198e-44	0.295702	0.543	0.199	3.92531e-40	Blnk	6		GO:BP	localization	GO:0051179	FALSE	0.00191926	2.71687	5364	46	24	26944	SPP1,HEXB,CXCL16,MMP12,BCL2A1B,IL1A,TNF,ARG1,CCL3,SGK1,TREM2,FTH1,APOE,CTSS,IL12B,CD63,BCL2A1A,AXL,TLR2,BCL2A1D,CTSD,CD9,CD81,MMP14
7.15063e-31	0.295636	0.497	0.211	1.41618e-26	Mapkapk3	6		GO:BP	negative regulation of production of molecular mediator of immune response	GO:0002701	FALSE	0.00198444	2.70236	46	46	4	26944	TNF,ARG1,AXL,ACP5
3.45906e-19	0.294664	0.386	0.177	6.85067e-15	Ass1	6		GO:BP	regulation of multicellular organismal development	GO:2000026	FALSE	0.00211326	2.67505	1550	46	13	26944	IL1A,TNF,CCL3,SGK1,TREM2,APOE,IL12B,TMEM119,TGFBR1,AXL,TLR2,CX3CR1,MMP14
2.64961e-41	0.293925	0.438	0.134	5.24756e-37	Ang	6		GO:BP	positive regulation of hemopoiesis	GO:1903708	FALSE	0.00219592	2.65838	204	46	6	26944	TNF,CCL3,TREM2,IL12B,AXL,MMP14
3.45884e-39	0.293526	0.424	0.131	6.85024e-35	St3gal6	6		GO:BP	negative regulation of cell activation	GO:0050866	FALSE	0.00219592	2.65838	204	46	6	26944	ARG1,TREM2,APOE,AXL,CD9,GPNMB
2.06446e-42	0.293439	0.514	0.183	4.08866e-38	Cebpa	6		GO:BP	positive regulation of leukocyte differentiation	GO:1902107	FALSE	0.00219592	2.65838	204	46	6	26944	TNF,CCL3,TREM2,IL12B,AXL,MMP14
3.2684e-27	0.291585	0.986	0.868	6.47308e-23	Rps17	6		GO:BP	synapse pruning	GO:0098883	FALSE	0.00226894	2.64418	13	46	3	26944	TREM2,CX3CR1,C1QA
1.35821e-33	0.291198	0.481	0.189	2.68994e-29	Igsf8	6		GO:BP	regulation of ERK1 and ERK2 cascade	GO:0070372	FALSE	0.00228186	2.64171	328	46	7	26944	IL1A,CCL4,CCL3,TREM2,APOE,GPNMB,SCIMP
3.46481e-55	0.290369	0.242	0.021	6.86206e-51	Nes	6		GO:BP	negative regulation of programmed cell death	GO:0043069	FALSE	0.00233768	2.63122	1069	46	11	26944	SPP1,BCL2A1B,TNF,SGK1,TREM2,APOE,TGFBR1,BCL2A1A,AXL,BCL2A1D,CX3CR1
6.64252e-27	0.290204	0.875	0.635	1.31555e-22	Gna13	6		GO:BP	regulation of interleukin-1 production	GO:0032652	FALSE	0.00266681	2.57401	115	46	5	26944	TNF,CCL3,TREM2,CX3CR1,ACP5
2.09708e-45	0.289793	0.614	0.249	4.15328e-41	Retreg1	6		GO:BP	interleukin-1 production	GO:0032612	FALSE	0.00266681	2.57401	115	46	5	26944	TNF,CCL3,TREM2,CX3CR1,ACP5
1.96104e-31	0.288255	0.989	0.854	3.88385e-27	Rpl31	6		GO:BP	epithelial cell proliferation	GO:0050673	FALSE	0.00272983	2.56386	489	46	8	26944	MMP12,TNF,ARG1,APOE,PLAU,IL12B,TGFBR1,MMP14
5.78562e-28	0.287804	0.44	0.178	1.14584e-23	Gna12	6		GO:BP	leukocyte differentiation	GO:0002521	FALSE	0.00280599	2.55191	668	46	9	26944	IL1A,TNF,CCL3,TREM2,IL12B,AXL,BCL2A1D,CD81,MMP14
1.23887e-28	0.287435	0.995	0.863	2.45359e-24	Npc2	6		GO:BP	humoral immune response mediated by circulating immunoglobulin	GO:0002455	TRUE	0.00302007	2.51998	51	46	4	26944	TNF,TREM2,CD81,C1QA
5.42563e-30	0.28706	1	0.905	1.07455e-25	Rps2	6		GO:BP	establishment of localization	GO:0051234	FALSE	0.00346988	2.45969	4696	46	22	26944	SPP1,CXCL16,MMP12,BCL2A1B,IL1A,TNF,ARG1,CCL3,SGK1,TREM2,FTH1,APOE,CTSS,IL12B,CD63,BCL2A1A,AXL,TLR2,BCL2A1D,CTSD,CD9,CD81
6.95398e-50	0.286732	0.614	0.242	1.37724e-45	Hpgds	6		GO:BP	response to macrophage colony-stimulating factor	GO:0036005	FALSE	0.00360104	2.44357	15	46	3	26944	TNF,TREM2,TLR2
3.16262e-54	0.285876	0.315	0.047	6.26356e-50	Serf1	6		GO:BP	ERK1 and ERK2 cascade	GO:0070371	FALSE	0.0036444	2.43837	352	46	7	26944	IL1A,CCL4,CCL3,TREM2,APOE,GPNMB,SCIMP
4.69998e-15	0.283228	0.742	0.555	9.3083e-11	Ranbp1	6		GO:BP	regulation of production of molecular mediator of immune response	GO:0002700	FALSE	0.00368056	2.43409	223	46	6	26944	TNF,ARG1,AXL,CD81,ACP5,SCIMP
1.14202e-49	0.283157	0.446	0.119	2.26177e-45	Mgat4a	6		GO:BP	cell-substrate adhesion	GO:0031589	FALSE	0.00392701	2.40594	356	46	7	26944	SPP1,MMP12,PLAU,CD63,ITGB5,AXL,MMP14
1.47566e-24	0.282792	0.44	0.199	2.92254e-20	Smn1	6		GO:BP	regulation of inflammatory response to antigenic stimulus	GO:0002861	FALSE	0.00441116	2.35545	56	46	4	26944	TNF,TREM2,IL12B,CD81
4.47463e-15	0.281722	0.837	0.654	8.86201e-11	Mif	6		GO:BP	osteoclast differentiation	GO:0030316	FALSE	0.00452195	2.34467	128	46	5	26944	TNF,CCL3,TREM2,IL12B,CD81
2.47805e-46	0.280665	0.353	0.075	4.90777e-42	Golm1	6		GO:BP	positive regulation of leukocyte activation	GO:0002696	FALSE	0.00471476	2.32654	366	46	7	26944	IL1A,TNF,TREM2,IL12B,AXL,CD81,MMP14
3.24218e-43	0.280429	0.707	0.341	6.42113e-39	Camk1	6		GO:BP	extrinsic apoptotic signaling pathway	GO:0097191	FALSE	0.00486055	2.31331	234	46	6	26944	BCL2A1B,IL1A,TNF,TGFBR1,BCL2A1A,BCL2A1D
1.55702e-27	0.279586	0.867	0.607	3.08369e-23	Slc15a3	6		GO:BP	transport	GO:0006810	FALSE	0.00508434	2.29377	4397	46	21	26944	SPP1,CXCL16,MMP12,BCL2A1B,IL1A,TNF,ARG1,CCL3,SGK1,TREM2,FTH1,APOE,CTSS,IL12B,CD63,BCL2A1A,AXL,TLR2,BCL2A1D,CD9,CD81
9.42527e-30	0.278744	0.497	0.217	1.86667e-25	Lap3	6		GO:BP	regulation of amyloid-beta clearance	GO:1900221	FALSE	0.00536891	2.27011	17	46	3	26944	TNF,TREM2,APOE
1.01136e-31	0.277965	0.772	0.459	2.003e-27	Tgif1	6		GO:BP	wound healing	GO:0042060	FALSE	0.00572974	2.24186	377	46	7	26944	MMP12,IL1A,TNF,APOE,PLAU,AXL,CD9
4.33787e-49	0.277749	0.56	0.196	8.59115e-45	Abr	6		GO:BP	response to wounding	GO:0009611	FALSE	0.00576873	2.23892	541	46	8	26944	MMP12,IL1A,TNF,TREM2,APOE,PLAU,AXL,CD9
2.01335e-29	0.2765	0.736	0.433	3.98744e-25	Rab7b	6		GO:BP	positive regulation of immune response	GO:0050778	FALSE	0.00676479	2.16975	744	46	9	26944	MMP12,TNF,TREM2,IL12B,TLR2,BCL2A1D,CD81,C1QA,SCIMP
5.44892e-23	0.276428	0.639	0.378	1.07916e-18	Tmed3	6		GO:BP	positive regulation of cell activation	GO:0050867	FALSE	0.00703902	2.15249	389	46	7	26944	IL1A,TNF,TREM2,IL12B,AXL,CD81,MMP14
1.05872e-23	0.27604	0.788	0.523	2.0968e-19	Tmem176b	6		GO:BP	regulation of response to biotic stimulus	GO:0002831	FALSE	0.00705448	2.15154	556	46	8	26944	MMP12,TNF,ARG1,TREM2,APOE,IL12B,TLR2,SCIMP
5.61888e-13	0.275239	0.598	0.4	1.11282e-08	Cited2	6		GO:BP	negative regulation of wound healing	GO:0061045	FALSE	0.00709179	2.14924	63	46	4	26944	TNF,APOE,PLAU,CD9
1.11066e-30	0.275116	0.989	0.826	2.19966e-26	Rpl4	6		GO:BP	regulation of protein localization	GO:0032880	FALSE	0.0080436	2.09455	977	46	10	26944	IL1A,TNF,SGK1,TREM2,APOE,IL12B,TLR2,CTSD,CD81,MMP14
1.99198e-48	0.275071	0.266	0.036	3.94511e-44	Bhlhe41	6		GO:BP	production of molecular mediator of immune response	GO:0002440	FALSE	0.00814847	2.08892	256	46	6	26944	TNF,ARG1,AXL,CD81,ACP5,SCIMP
7.01142e-15	0.274811	0.111	0.023	1.38861e-10	Fbxo32	6		GO:BP	regulation of endothelial cell proliferation	GO:0001936	FALSE	0.00861794	2.0646	146	46	5	26944	TNF,ARG1,APOE,IL12B,TGFBR1
6.38946e-87	0.273883	0.264	0.008	1.26543e-82	Apbb2	6		GO:BP	regulation of epithelial cell proliferation	GO:0050678	FALSE	0.00916512	2.03786	405	46	7	26944	MMP12,TNF,ARG1,APOE,PLAU,IL12B,TGFBR1
1.08763e-44	0.271873	0.299	0.053	2.15405e-40	Arhgap22	6		GO:BP	myeloid leukocyte activation	GO:0002274	FALSE	0.00951002	2.02182	263	46	6	26944	TNF,CCL3,TREM2,TLR2,CX3CR1,C1QA
3.21787e-25	0.269521	0.505	0.244	6.37298e-21	Slamf7	6		GO:BP	negative regulation of tumor necrosis factor production	GO:0032720	FALSE	0.00963557	2.01612	68	46	4	26944	TREM2,AXL,GPNMB,ACP5
3.49687e-37	0.268008	0.367	0.102	6.92555e-33	Mtus1	6		GO:BP	positive regulation of response to cytokine stimulus	GO:0060760	FALSE	0.00963557	2.01612	68	46	4	26944	MMP12,TREM2,AXL,TLR2
2.20421e-27	0.26784	1	0.909	4.36544e-23	Rps21	6		GO:BP	negative regulation of gene expression	GO:0010629	FALSE	0.0104622	1.98038	1511	46	12	26944	TNF,ARG1,TENT5C,CCL3,TREM2,APOE,PLAU,IL12B,AXL,GPNMB,CX3CR1,ACP5
2.13019e-37	0.267314	0.465	0.165	4.21884e-33	AI504432	6		GO:BP	positive regulation of response to biotic stimulus	GO:0002833	FALSE	0.0105797	1.97553	414	46	7	26944	MMP12,TNF,ARG1,TREM2,IL12B,TLR2,SCIMP
3.56547e-29	0.266807	0.943	0.715	7.0614e-25	Slc3a2	6		GO:BP	negative regulation of tumor necrosis factor superfamily cytokine production	GO:1903556	FALSE	0.0108214	1.96572	70	46	4	26944	TREM2,AXL,GPNMB,ACP5
5.33092e-23	0.265691	0.992	0.905	1.05579e-18	Rps7	6		GO:BP	adaptive immune response	GO:0002250	FALSE	0.0111681	1.95202	592	46	8	26944	TNF,ARG1,TREM2,CTSS,IL12B,CX3CR1,CD81,C1QA
6.15268e-36	0.264563	0.37	0.111	1.21854e-31	Grasp	6		GO:BP	leukocyte cell-cell adhesion	GO:0007159	FALSE	0.0112643	1.9483	418	46	7	26944	IL1A,TNF,ARG1,IL12B,GPNMB,CX3CR1,CD81
2.80608e-38	0.26106	0.408	0.123	5.55744e-34	Parvg	6		GO:BP	regulation of macromolecule metabolic process	GO:0060255	FALSE	0.0114089	1.94276	6358	46	25	26944	SPP1,HEXB,MMP12,IL1A,CCL4,TNF,ARG1,TENT5C,CCL3,BASP1,TREM2,APOE,PLAU,IL12B,TMEM119,TGFBR1,AXL,TLR2,GPNMB,CX3CR1,CD81,ACP5,MMP14,SCIMP,CREB5
2.00047e-35	0.260954	0.53	0.218	3.96192e-31	B4galt1	6		GO:BP	regulation of establishment of protein localization	GO:0070201	FALSE	0.0117305	1.93069	596	46	8	26944	IL1A,TNF,TREM2,APOE,IL12B,TLR2,CTSD,CD81
3.41059e-27	0.260089	0.976	0.804	6.75467e-23	Npm1	6		GO:BP	macrophage activation involved in immune response	GO:0002281	FALSE	0.0120865	1.9177	22	46	3	26944	TNF,TREM2,CX3CR1
2.40452e-23	0.26002	0.997	0.91	4.76215e-19	Rps5	6		GO:BP	positive regulation of myeloid leukocyte differentiation	GO:0002763	FALSE	0.0121118	1.91679	72	46	4	26944	TNF,CCL3,TREM2,IL12B
2.43092e-33	0.259686	0.62	0.307	4.81444e-29	Ccnd1	6		GO:BP	negative regulation of immune effector process	GO:0002698	FALSE	0.0126655	1.89738	158	46	5	26944	TNF,ARG1,AXL,CX3CR1,ACP5
1.16924e-21	0.258028	0.75	0.496	2.31568e-17	Cd86	6		GO:BP	regulation of metabolic process	GO:0019222	FALSE	0.0134065	1.87269	6882	46	26	26944	SPP1,HEXB,MMP12,IL1A,CCL4,TNF,ARG1,TENT5C,CCL3,BASP1,TREM2,APOE,GATM,PLAU,IL12B,TMEM119,TGFBR1,AXL,TLR2,GPNMB,CX3CR1,CD81,ACP5,MMP14,SCIMP,CREB5
4.20823e-21	0.257911	0.562	0.31	8.33439e-17	Pik3r1	6		GO:BP	regulation of response to cytokine stimulus	GO:0060759	FALSE	0.0134643	1.87082	160	46	5	26944	MMP12,ARG1,TREM2,AXL,TLR2
1.17022e-26	0.257065	1	0.955	2.31762e-22	Rpl23	6		GO:BP	bone resorption	GO:0045453	FALSE	0.0135125	1.86927	74	46	4	26944	SPP1,CTSS,TMEM119,ACP5
1.63187e-24	0.256872	0.872	0.624	3.23192e-20	Ran	6		GO:BP	regulation of cellular metabolic process	GO:0031323	FALSE	0.0139123	1.8566	6425	46	25	26944	SPP1,HEXB,MMP12,IL1A,CCL4,TNF,ARG1,TENT5C,CCL3,BASP1,TREM2,APOE,PLAU,IL12B,TMEM119,TGFBR1,AXL,TLR2,GPNMB,CX3CR1,CD81,ACP5,MMP14,SCIMP,CREB5
2.54161e-24	0.256685	0.997	0.919	5.03366e-20	Rps15a	6		GO:BP	negative regulation of inflammatory response	GO:0050728	FALSE	0.0143021	1.8446	162	46	5	26944	TREM2,APOE,IL12B,CX3CR1,ACP5
3.26008e-15	0.256233	0.981	0.88	6.45658e-11	Ubc	6		GO:BP	lymphocyte mediated immunity	GO:0002449	FALSE	0.0143833	1.84214	434	46	7	26944	TNF,ARG1,TREM2,IL12B,PRDX1,CD81,C1QA
4.42247e-31	0.255089	0.359	0.114	8.7587e-27	Hivep3	6		GO:BP	complement-mediated synapse pruning	GO:0150062	FALSE	0.0147327	1.83172	3	46	2	26944	TREM2,C1QA
1.15087e-15	0.255041	0.918	0.754	2.2793e-11	Aldoa	6		GO:BP	interleukin-6 production	GO:0032635	FALSE	0.0156347	1.80591	165	46	5	26944	IL1A,TNF,TREM2,TLR2,SCIMP
3.03512e-39	0.253348	0.582	0.246	6.01106e-35	Luzp1	6		GO:BP	regulation of interleukin-6 production	GO:0032675	FALSE	0.0156347	1.80591	165	46	5	26944	IL1A,TNF,TREM2,TLR2,SCIMP
4.60349e-32	0.252913	0.399	0.136	9.11722e-28	Siglece	6		GO:BP	positive regulation of immune effector process	GO:0002699	FALSE	0.0159638	1.79686	288	46	6	26944	TNF,ARG1,TREM2,IL12B,CD81,SCIMP
2.21464e-09	0.252909	0.486	0.33	4.38609e-05	Apoc2	6		GO:BP	positive regulation of leukocyte migration	GO:0002687	FALSE	0.0160998	1.79318	166	46	5	26944	IL1A,CCL3,TREM2,CX3CR1,MMP14
4.53598e-43	0.251543	0.378	0.096	8.98351e-39	Myo1e	6		GO:BP	biological process involved in symbiotic interaction	GO:0044403	FALSE	0.0162815	1.78831	289	46	6	26944	ARG1,CCL3,APOE,AXL,CX3CR1,CD81
1.78569e-48	0.251349	0.342	0.067	3.53655e-44	Mvb12b	6		GO:BP	negative regulation of signal transduction	GO:0009968	FALSE	0.0165494	1.78122	1311	46	11	26944	PMEPA1,RGS1,MMP12,TNF,ARG1,TREM2,APOE,IL12B,TGFBR1,CX3CR1,MMP14
8.6026e-24	0.251298	0.997	0.924	1.70374e-19	Rpl17	6		GO:BP	intracellular sodium ion homeostasis	GO:0006883	TRUE	0.0179865	1.74505	25	46	3	26944	SPP1,IL1A,SGK1
2.52377e-30	0.250496	0.418	0.154	4.99833e-26	Cebpzos	6		GO:BP	lymphocyte activation	GO:0046649	FALSE	0.0193863	1.7125	848	46	9	26944	IL1A,ARG1,IL12B,AXL,BCL2A1D,GPNMB,PRDX1,CD81,MMP14
0.000122104	8.8948e-05	0.204	0.141	1	Abhd5	6		GO:BP	regulation of neuron apoptotic process	GO:0043523	FALSE	0.0197496	1.70444	299	46	6	26944	TNF,CCL3,TREM2,APOE,AXL,CX3CR1
1.39617e-14	7.94437e-05	0.902	0.765	2.76512e-10	Erp29	6		GO:BP	regulation of cellular localization	GO:0060341	FALSE	0.0203195	1.69209	1086	46	10	26944	IL1A,TNF,SGK1,TREM2,APOE,IL12B,TLR2,CTSD,CD81,MMP14
0.000161341	6.06173e-05	0.117	0.071	1	Gtpbp6	6		GO:BP	negative regulation of cell adhesion	GO:0007162	FALSE	0.0205102	1.68803	301	46	6	26944	MMP12,ARG1,CD9,GPNMB,ACP5,MMP14
0.00029922	4.72941e-05	0.12	0.075	1	Pmm1	6		GO:BP	neurogenesis	GO:0022008	FALSE	0.0206069	1.68599	1907	46	13	26944	HEXB,TNF,CCL3,SGK1,TREM2,APOE,TGFBR1,AXL,TLR2,CD9,CX3CR1,C1QA,MMP14
1.97029e-10	2.80978e-05	0.432	0.309	3.90217e-06	Arl8b	6		GO:BP	positive regulation of cell population proliferation	GO:0008284	FALSE	0.0221774	1.65409	1097	46	10	26944	MMP12,IL1A,TNF,ARG1,PLAU,IL12B,TMEM119,TGFBR1,CX3CR1,CD81
								GO:BP	chemokine-mediated signaling pathway	GO:0070098	FALSE	0.0223787	1.65017	84	46	4	26944	CCL4,CCL3,TREM2,CX3CR1
								GO:BP	cellular homeostasis	GO:0019725	FALSE	0.0235551	1.62792	869	46	9	26944	SPP1,HEXB,IL1A,CCL3,SGK1,TREM2,FTH1,APOE,PRDX1
								GO:BP	blood vessel morphogenesis	GO:0048514	TRUE	0.0237792	1.6238	657	46	8	26944	IL1A,TNF,APOE,PLAU,IL12B,TGFBR1,CX3CR1,MMP14
								GO:BP	negative regulation of response to wounding	GO:1903035	FALSE	0.024568	1.60963	86	46	4	26944	TNF,APOE,PLAU,CD9
								GO:BP	positive regulation of nitrogen compound metabolic process	GO:0051173	FALSE	0.0272164	1.56517	2944	46	16	26944	SPP1,HEXB,MMP12,IL1A,TNF,CCL3,TREM2,APOE,IL12B,TMEM119,TGFBR1,GPNMB,CX3CR1,CD81,MMP14,CREB5
								GO:BP	regulation of osteoclast differentiation	GO:0045670	FALSE	0.0281425	1.55064	89	46	4	26944	TNF,CCL3,TREM2,IL12B
								GO:BP	cellular component disassembly	GO:0022411	FALSE	0.0283342	1.54769	482	46	7	26944	TNF,SGK1,TREM2,CTSS,TGFBR1,CX3CR1,C1QA
								GO:BP	regulation of protein secretion	GO:0050708	FALSE	0.0289899	1.53775	320	46	6	26944	IL1A,TNF,TREM2,APOE,IL12B,TLR2
								GO:BP	nitric oxide metabolic process	GO:0046209	TRUE	0.0294148	1.53143	90	46	4	26944	TNF,TLR2,CX3CR1,ACP5
								GO:BP	leukocyte activation involved in immune response	GO:0002366	FALSE	0.0305557	1.51491	323	46	6	26944	TNF,CCL3,TREM2,IL12B,CX3CR1,CD81
								GO:BP	positive regulation of macrophage migration	GO:1905523	FALSE	0.0315608	1.50085	30	46	3	26944	TREM2,CX3CR1,MMP14
								GO:BP	reactive nitrogen species metabolic process	GO:2001057	FALSE	0.0320857	1.49369	92	46	4	26944	TNF,TLR2,CX3CR1,ACP5
								GO:BP	cell activation involved in immune response	GO:0002263	FALSE	0.0321891	1.49229	326	46	6	26944	TNF,CCL3,TREM2,IL12B,CX3CR1,CD81
								GO:BP	positive regulation of endocytosis	GO:0045807	FALSE	0.0325142	1.48793	192	46	5	26944	TNF,TREM2,APOE,CD63,AXL
								GO:BP	secretion by cell	GO:0032940	TRUE	0.0348305	1.45804	913	46	9	26944	SPP1,IL1A,TNF,CCL3,TREM2,APOE,IL12B,AXL,TLR2
								GO:BP	regulation of cell-cell adhesion	GO:0022407	FALSE	0.0349417	1.45666	498	46	7	26944	IL1A,TNF,ARG1,IL12B,CD9,GPNMB,CD81
								GO:BP	import into cell	GO:0098657	FALSE	0.0357435	1.4468	916	46	9	26944	CXCL16,TNF,ARG1,TREM2,APOE,CD63,AXL,CD9,CD81
								GO:BP	response to organonitrogen compound	GO:0010243	FALSE	0.0361821	1.44151	1161	46	10	26944	IL1A,TNF,SGK1,TREM2,APOE,GATM,TLR2,CTSD,CD9,CD81
								GO:BP	response to chemokine	GO:1990868	FALSE	0.0364208	1.43865	95	46	4	26944	CCL4,CCL3,TREM2,CX3CR1
								GO:BP	cellular response to chemokine	GO:1990869	FALSE	0.0364208	1.43865	95	46	4	26944	CCL4,CCL3,TREM2,CX3CR1
								GO:BP	endocytosis	GO:0006897	FALSE	0.0378747	1.42165	701	46	8	26944	CXCL16,TNF,TREM2,APOE,CD63,AXL,CD9,CD81
								GO:BP	positive regulation of lipid transport	GO:0032370	FALSE	0.0395403	1.40296	97	46	4	26944	SPP1,IL1A,TREM2,APOE
								GO:BP	inflammatory response to antigenic stimulus	GO:0002437	FALSE	0.0395403	1.40296	97	46	4	26944	TNF,TREM2,IL12B,CD81
								GO:BP	regulation of lymphocyte activation	GO:0051249	FALSE	0.0401858	1.39593	509	46	7	26944	IL1A,ARG1,IL12B,AXL,GPNMB,CD81,MMP14
								GO:BP	regulation of leukocyte differentiation	GO:1902105	FALSE	0.0414486	1.38249	341	46	6	26944	TNF,CCL3,TREM2,IL12B,AXL,MMP14
								GO:BP	cell-cell adhesion	GO:0098609	FALSE	0.0416623	1.38026	934	46	9	26944	IL1A,TNF,ARG1,IL12B,ITGB5,CD9,GPNMB,CX3CR1,CD81
								GO:BP	tube development	GO:0035295	FALSE	0.0418905	1.37788	1181	46	10	26944	SPP1,MMP12,IL1A,TNF,APOE,PLAU,IL12B,TGFBR1,CX3CR1,MMP14
								GO:BP	regulation of developmental process	GO:0050793	FALSE	0.0424168	1.37246	2698	46	15	26944	HEXB,IL1A,TNF,TENT5C,CCL3,SGK1,TREM2,APOE,IL12B,TMEM119,TGFBR1,AXL,TLR2,CX3CR1,MMP14
								GO:BP	regulation of non-canonical NF-kappaB signal transduction	GO:1901222	FALSE	0.0428517	1.36803	99	46	4	26944	TNF,TREM2,TLR2,PRDX1
								GO:BP	negative regulation of signaling	GO:0023057	FALSE	0.0432323	1.36419	1453	46	11	26944	PMEPA1,RGS1,MMP12,TNF,ARG1,TREM2,APOE,IL12B,TGFBR1,CX3CR1,MMP14
								GO:BP	positive regulation of phosphatidylinositol 3-kinase/protein kinase B signal transduction	GO:0051897	FALSE	0.0434973	1.36154	204	46	5	26944	TNF,TREM2,TGFBR1,AXL,CX3CR1
								GO:BP	positive regulation of cell growth	GO:0030307	FALSE	0.0434973	1.36154	204	46	5	26944	CXCL16,SGK1,APOE,TGFBR1,MMP14
								GO:BP	negative regulation of cell communication	GO:0010648	FALSE	0.0440642	1.35591	1456	46	11	26944	PMEPA1,RGS1,MMP12,TNF,ARG1,TREM2,APOE,IL12B,TGFBR1,CX3CR1,MMP14
								GO:BP	bone remodeling	GO:0046849	FALSE	0.0445816	1.35084	100	46	4	26944	SPP1,CTSS,TMEM119,ACP5
								GO:BP	negative regulation of macromolecule biosynthetic process	GO:0010558	FALSE	0.0447108	1.34959	2710	46	15	26944	MMP12,TNF,ARG1,TENT5C,CCL3,BASP1,TREM2,APOE,PLAU,IL12B,TGFBR1,AXL,GPNMB,CX3CR1,ACP5
								GO:BP	regulation of T cell proliferation	GO:0042129	TRUE	0.0455781	1.34124	206	46	5	26944	IL1A,ARG1,IL12B,GPNMB,CD81
								GO:BP	regulation of protein transport	GO:0051223	FALSE	0.0460642	1.33664	520	46	7	26944	IL1A,TNF,TREM2,APOE,IL12B,TLR2,CD81
								GO:BP	cellular response to low-density lipoprotein particle stimulus	GO:0071404	FALSE	0.0462951	1.33446	34	46	3	26944	TREM2,CD9,CD81
								GO:BP	negative regulation of interleukin-1 beta production	GO:0032691	FALSE	0.0462951	1.33446	34	46	3	26944	TREM2,CX3CR1,ACP5
								GO:BP	response to hypoxia	GO:0001666	FALSE	0.0479626	1.3191	350	46	6	26944	IL1A,TNF,TREM2,PLAU,TLR2,MMP14
								GO:BP	phosphorylation	GO:0016310	TRUE	0.0481333	1.31755	1470	46	11	26944	TNF,CCL3,SGK1,TREM2,PLAU,IL12B,TMEM119,TGFBR1,AXL,GPNMB,CX3CR1
								GO:BP	microglial cell activation involved in immune response	GO:0002282	FALSE	0.0490022	1.30978	5	46	2	26944	TREM2,CX3CR1
								GO:CC	extracellular space	GO:0005615	TRUE	1.70105e-12	11.7693	1836	48	23	26995	SPP1,HEXB,CXCL16,MMP12,IL1A,CCL4,TNF,ARG1,CCL3,APOE,CTSS,PLAU,IL12B,CD63,AXL,CTSD,CD9,CD81,ACP5,C1QA,GLIPR1,MMP14,CPD
								GO:CC	extracellular region	GO:0005576	FALSE	1.85719e-11	10.7311	2554	48	25	26995	SPP1,HEXB,CXCL16,MMP12,IL1A,CCL4,TNF,ARG1,CCL3,TREM2,FTH1,APOE,CTSS,PLAU,IL12B,CD63,AXL,CTSD,CD9,CD81,ACP5,C1QA,GLIPR1,MMP14,CPD
								GO:CC	cell surface	GO:0009986	TRUE	4.64761e-07	6.33277	1037	48	14	26995	IL1A,TNF,TREM2,APOE,CTSS,PLAU,IL12B,TGFBR1,CD63,ITGB5,AXL,TLR2,CD9,CX3CR1
								GO:CC	endosome lumen	GO:0031904	FALSE	2.03047e-06	5.6924	14	48	4	26995	CTSS,IL12B,CD63,CTSD
								GO:CC	membrane	GO:0016020	TRUE	7.48717e-06	5.12568	10191	48	37	26995	HEXB,PMEPA1,RGS1,CXCL16,CD72,BCL2A1B,AA467197,TNF,ARG1,BASP1,SGK1,TREM2,APOE,CTSS,GATM,PLAU,MS4A7,IL12B,TMEM119,TGFBR1,CD63,ITGB5,BCL2A1A,AXL,TLR2,BCL2A1D,CTSD,CD9,GPNMB,CX3CR1,CD81,GLIPR1,MMP14,CPD,GPR84,SCIMP,LHFPL2
								GO:CC	vesicle	GO:0031982	FALSE	0.000180007	3.74471	2228	48	16	26995	SPP1,HEXB,PMEPA1,TNF,FTH1,APOE,CTSS,IL12B,TGFBR1,CD63,CTSD,CD9,GPNMB,CD81,MMP14,SCIMP
								GO:CC	melanosome	GO:0042470	FALSE	0.000257484	3.58925	103	48	5	26995	APOE,CD63,CTSD,GPNMB,MMP14
								GO:CC	pigment granule	GO:0048770	FALSE	0.000257484	3.58925	103	48	5	26995	APOE,CD63,CTSD,GPNMB,MMP14
								GO:CC	endosome	GO:0005768	FALSE	0.00155403	2.80854	973	48	10	26995	PMEPA1,TNF,APOE,CTSS,IL12B,TGFBR1,CD63,CTSD,GPNMB,MMP14
								GO:CC	extracellular exosome	GO:0070062	FALSE	0.00768596	2.1143	102	48	4	26995	APOE,CD63,CD9,CD81
								GO:CC	multivesicular body, internal vesicle	GO:0097487	FALSE	0.0108009	1.96654	6	48	2	26995	APOE,CD63
								GO:CC	cytoplasmic vesicle	GO:0031410	FALSE	0.0111376	1.95321	2077	48	13	26995	HEXB,PMEPA1,TNF,FTH1,APOE,CTSS,IL12B,TGFBR1,CD63,CTSD,GPNMB,MMP14,SCIMP
								GO:CC	intracellular vesicle	GO:0097708	FALSE	0.0113624	1.94453	2081	48	13	26995	HEXB,PMEPA1,TNF,FTH1,APOE,CTSS,IL12B,TGFBR1,CD63,CTSD,GPNMB,MMP14,SCIMP
								GO:CC	extracellular vesicle	GO:1903561	FALSE	0.0127165	1.89563	116	48	4	26995	APOE,CD63,CD9,CD81
								GO:CC	cell periphery	GO:0071944	FALSE	0.0159322	1.79773	6862	48	25	26995	RGS1,CD72,MMP12,TNF,BASP1,SGK1,TREM2,APOE,PLAU,MS4A7,IL12B,TMEM119,TGFBR1,CD63,ITGB5,AXL,TLR2,CTSD,CD9,GPNMB,CX3CR1,CD81,MMP14,CPD,SCIMP
								GO:CC	extracellular membrane-bounded organelle	GO:0065010	FALSE	0.0159773	1.7965	123	48	4	26995	APOE,CD63,CD9,CD81
								GO:CC	extracellular organelle	GO:0043230	FALSE	0.0159773	1.7965	123	48	4	26995	APOE,CD63,CD9,CD81
								GO:CC	cytoplasm	GO:0005737	FALSE	0.0187431	1.72716	11561	48	34	26995	SPP1,HEXB,PMEPA1,RGS1,MMP12,BCL2A1B,IL1A,AA467197,TNF,ARG1,TENT5C,CCL3,BASP1,SGK1,FTH1,APOE,CTSS,GATM,MS4A7,IL12B,TMEM119,TGFBR1,CD63,BCL2A1A,TLR2,BCL2A1D,CTSD,GPNMB,PRDX1,CX3CR1,ACP5,MMP14,CPD,SCIMP
								GO:CC	tetraspanin-enriched microdomain	GO:0097197	FALSE	0.0322559	1.49139	10	48	2	26995	CD81,SCIMP
								GO:CC	plasma membrane	GO:0005886	FALSE	0.04629	1.33451	6367	48	23	26995	RGS1,CD72,TNF,BASP1,SGK1,TREM2,APOE,PLAU,MS4A7,IL12B,TMEM119,TGFBR1,CD63,ITGB5,AXL,TLR2,CD9,GPNMB,CX3CR1,CD81,MMP14,CPD,SCIMP
								KEGG	Chagas disease	KEGG:05142	FALSE	0.000117403	3.93032	103	34	6	9330	TNF,CCL3,IL12B,TGFBR1,TLR2,C1QA
								KEGG	Toll-like receptor signaling pathway	KEGG:04620	FALSE	0.000117403	3.93032	103	34	6	9330	SPP1,CCL4,TNF,CCL3,IL12B,TLR2
								KEGG	NF-kappa B signaling pathway	KEGG:04064	FALSE	0.00013146	3.88121	105	34	6	9330	BCL2A1B,CCL4,TNF,PLAU,BCL2A1A,BCL2A1D
								KEGG	Cytokine-cytokine receptor interaction	KEGG:04060	FALSE	0.000509492	3.29286	290	34	8	9330	CXCL16,IL1A,CCL4,TNF,CCL3,IL12B,TGFBR1,CX3CR1
								KEGG	Apoptosis	KEGG:04210	FALSE	0.000592432	3.22736	136	34	6	9330	BCL2A1B,TNF,CTSS,BCL2A1A,BCL2A1D,CTSD
								KEGG	Rheumatoid arthritis	KEGG:05323	FALSE	0.00101289	2.99444	87	34	5	9330	IL1A,TNF,CCL3,TLR2,ACP5
								KEGG	Efferocytosis	KEGG:04148	FALSE	0.00155545	2.80814	161	34	6	9330	ARG1,SGK1,ITGB5,AXL,CX3CR1,C1QA
								KEGG	Amoebiasis	KEGG:05146	FALSE	0.0027666	2.55805	107	34	5	9330	TNF,ARG1,IL12B,TLR2,PRDX1
								KEGG	Tuberculosis	KEGG:05152	FALSE	0.00292082	2.53449	180	34	6	9330	IL1A,TNF,CTSS,IL12B,TLR2,CTSD
								KEGG	Inflammatory bowel disease	KEGG:05321	FALSE	0.00506569	2.29536	62	34	4	9330	IL1A,TNF,IL12B,TLR2
								KEGG	Proteoglycans in cancer	KEGG:05205	FALSE	0.00587417	2.23105	204	34	6	9330	TNF,PLAU,IL12B,CD63,ITGB5,TLR2
								KEGG	Osteoclast differentiation	KEGG:04380	FALSE	0.0072765	2.13808	131	34	5	9330	IL1A,TNF,TREM2,TGFBR1,ACP5
								KEGG	Leishmaniasis	KEGG:05140	FALSE	0.0081565	2.0885	70	34	4	9330	IL1A,TNF,IL12B,TLR2
								KEGG	Lysosome	KEGG:04142	FALSE	0.00838927	2.07628	135	34	5	9330	HEXB,CTSS,CD63,CTSD,ACP5
								KEGG	Pertussis	KEGG:05133	FALSE	0.0118236	1.92725	77	34	4	9330	IL1A,TNF,IL12B,C1QA
								KEGG	Viral protein interaction with cytokine and cytokine receptor	KEGG:04061	FALSE	0.0234885	1.62914	92	34	4	9330	CCL4,TNF,CCL3,CX3CR1

## Sheet: 7
p_val	avg_logFC	pct.1	pct.2	p_val_adj	gene	cluster		source	term_name	term_id	highlighted	adjusted_p_value	negative_log10_of_adjusted_p_value	term_size	query_size	intersection_size	effective_domain_size	intersections
1.48227e-272	2.24069	0.718	0.032	2.93563e-268	Slc40a1	7		GO:MF	protein binding	GO:0005515	TRUE	3.83446e-05	4.4163	10460	46	37	25063	SLC40A1,PF4,JUN,MAF,CCL24,RHOB,HSPA1A,MRC1,FOS,DAB2,CX3CR1,IGFBP4,TXNIP,ZFP36L1,EGR1,KLF2,DNAJB1,APOE,CD163,DUSP6,IFI202B,HSP90AA1,MEF2C,CCL12,ADRB2,GLUL,GAS6,CCN1,BTG2,BMP2,SELENOP,FCGRT,JUND,EHD4,RGS2,SLCO2B1,C1QC
9.613e-187	2.04024	0.924	0.467	1.90385e-182	Pf4	7		GO:MF	DNA-binding transcription activator activity, RNA polymerase II-specific	GO:0001228	TRUE	0.000151854	3.81857	518	46	9	25063	JUN,MAF,FOS,FOSB,EGR1,MEF2C,KLF6,RUNX1,JUND
4.59995e-263	1.9322	0.992	0.763	9.11019e-259	Jun	7		GO:MF	DNA-binding transcription activator activity	GO:0001216	FALSE	0.000169906	3.76979	525	46	9	25063	JUN,MAF,FOS,FOSB,EGR1,MEF2C,KLF6,RUNX1,JUND
6.27952e-248	1.81801	0.98	0.489	1.24366e-243	Maf	7		GO:MF	cargo receptor activity	GO:0038024	TRUE	0.0001732	3.76145	82	46	5	25063	MRC1,DAB2,CD163,COLEC12,STAB1
2.8838e-154	1.58904	0.634	0.084	5.71136e-150	Ccl24	7		GO:MF	binding	GO:0005488	FALSE	0.000417397	3.37945	16378	46	44	25063	SLC40A1,PF4,JUN,MAF,CCL24,RHOB,HSPA1A,MRC1,FOS,DAB2,CX3CR1,IGFBP4,TXNIP,FOSB,ZFP36L1,EGR1,KLF2,DNAJB1,APOE,CD163,DUSP6,IFI202B,HSP90AA1,MEF2C,CCL12,ADRB2,KLF6,GLUL,COLEC12,GAS6,STAB1,RUNX1,CCN1,BTG2,F13A1,BMP2,SELENOP,FCGRT,JUND,EHD4,APOC1,RGS2,SLCO2B1,C1QC
5.37878e-217	1.58766	0.955	0.452	1.06527e-212	Rhob	7		GO:MF	chemokine receptor binding	GO:0042379	FALSE	0.0051622	2.28716	77	46	4	25063	PF4,CCL24,CX3CR1,CCL12
1.15723e-141	1.5833	0.93	0.504	2.2919e-137	Hspa1a	7		GO:MF	transcription regulator activity	GO:0140110	FALSE	0.00518292	2.28543	1778	46	13	25063	JUN,MAF,HSPA1A,FOS,FOSB,EGR1,KLF2,DNAJB1,MEF2C,KLF6,RUNX1,BTG2,JUND
5.3388e-163	1.53659	0.915	0.372	1.05735e-158	Mrc1	7		GO:MF	molecular function regulator activity	GO:0098772	TRUE	0.00543488	2.26481	2074	46	14	25063	PF4,JUN,CCL24,HSPA1A,TXNIP,DNAJB1,APOE,HSP90AA1,CCL12,ADRB2,GAS6,BMP2,APOC1,RGS2
2.46772e-180	1.53291	0.983	0.746	4.88732e-176	Fos	7		GO:MF	SMAD binding	GO:0046332	FALSE	0.00729159	2.13718	84	46	4	25063	JUN,FOS,DAB2,BMP2
1.88237e-195	1.52949	0.944	0.433	3.72804e-191	Dab2	7		GO:MF	signaling receptor binding	GO:0005102	FALSE	0.00895817	2.04778	1591	46	12	25063	PF4,CCL24,HSPA1A,DAB2,CX3CR1,APOE,HSP90AA1,CCL12,ADRB2,GAS6,CCN1,BMP2
3.34608e-210	1.52528	0.87	0.273	6.6269e-206	Cx3cr1	7		GO:MF	RNA polymerase II cis-regulatory region sequence-specific DNA binding	GO:0000978	TRUE	0.00938487	2.02757	1087	46	10	25063	JUN,MAF,FOS,FOSB,EGR1,KLF2,MEF2C,KLF6,RUNX1,JUND
4.2302e-118	1.46403	0.611	0.171	8.37792e-114	Gm26532	7		GO:MF	G protein-coupled receptor binding	GO:0001664	FALSE	0.0104873	1.97933	319	46	6	25063	PF4,CCL24,HSPA1A,CX3CR1,CCL12,ADRB2
1.92642e-196	1.45451	0.761	0.192	3.81528e-192	Igfbp4	7		GO:MF	protein-lipid complex binding	GO:0071814	FALSE	0.0106303	1.97345	31	46	3	25063	APOE,COLEC12,STAB1
1.67713e-180	1.45294	0.865	0.377	3.32155e-176	Txnip	7		GO:MF	lipoprotein particle binding	GO:0071813	TRUE	0.0106303	1.97345	31	46	3	25063	APOE,COLEC12,STAB1
1.18118e-147	1.43883	0.927	0.645	2.33932e-143	Fosb	7		GO:MF	cis-regulatory region sequence-specific DNA binding	GO:0000987	FALSE	0.0114029	1.94299	1112	46	10	25063	JUN,MAF,FOS,FOSB,EGR1,KLF2,MEF2C,KLF6,RUNX1,JUND
1.53139e-181	1.42514	0.949	0.665	3.03292e-177	Zfp36l1	7		GO:MF	molecular function activator activity	GO:0140677	FALSE	0.0124974	1.90318	1124	46	10	25063	PF4,JUN,CCL24,HSPA1A,DNAJB1,APOE,CCL12,GAS6,BMP2,RGS2
3.99498e-119	1.40723	0.845	0.411	7.91206e-115	Egr1	7		GO:MF	DNA-binding transcription factor activity, RNA polymerase II-specific	GO:0000981	FALSE	0.0302427	1.51938	1248	46	10	25063	JUN,MAF,FOS,FOSB,EGR1,KLF2,MEF2C,KLF6,RUNX1,JUND
2.34305e-133	1.36731	0.938	0.683	4.6404e-129	Klf2	7		GO:MF	chemokine activity	GO:0008009	FALSE	0.0329597	1.48202	45	46	3	25063	PF4,CCL24,CCL12
2.43911e-126	1.35552	0.592	0.311	4.83065e-122	Dnajb1	7		GO:MF	double-stranded DNA binding	GO:0003690	TRUE	0.0386858	1.41245	1558	46	11	25063	JUN,MAF,FOS,FOSB,EGR1,KLF2,IFI202B,MEF2C,KLF6,RUNX1,JUND
3.97728e-140	1.31007	1	0.869	7.87701e-136	Apoe	7		GO:MF	scavenger receptor activity	GO:0005044	FALSE	0.0400196	1.39773	48	46	3	25063	CD163,COLEC12,STAB1
9.59647e-140	1.30327	0.459	0.04	1.90058e-135	Cd163	7		GO:MF	RNA polymerase II transcription regulatory region sequence-specific DNA binding	GO:0000977	FALSE	0.040096	1.3969	1291	46	10	25063	JUN,MAF,FOS,FOSB,EGR1,KLF2,MEF2C,KLF6,RUNX1,JUND
2.29762e-97	1.29992	0.82	0.42	4.55044e-93	Hspa1b	7		GO:MF	DNA-binding transcription factor activity	GO:0003700	FALSE	0.0478866	1.31979	1319	46	10	25063	JUN,MAF,FOS,FOSB,EGR1,KLF2,MEF2C,KLF6,RUNX1,JUND
3.72386e-156	1.28192	0.811	0.231	7.3751e-152	Fcrls	7		GO:BP	regulation of multicellular organismal development	GO:2000026	TRUE	1.08232e-14	13.9656	1550	47	24	26944	PF4,JUN,MAF,CCL24,RHOB,HSPA1A,FOS,CX3CR1,ZFP36L1,KLF2,APOE,DUSP6,HSP90AA1,MEF2C,ADRB2,GLUL,GAS6,STAB1,RUNX1,CCN1,BTG2,BMP2,RGS2,C1QC
2.86732e-142	1.27436	0.642	0.179	5.67873e-138	Dusp6	7		GO:BP	regulation of multicellular organismal process	GO:0051239	FALSE	9.83933e-12	11.007	3165	47	28	26944	PF4,JUN,MAF,CCL24,RHOB,HSPA1A,FOS,DAB2,CX3CR1,ZFP36L1,EGR1,KLF2,APOE,DUSP6,HSP90AA1,MEF2C,ADRB2,GLUL,GAS6,STAB1,RUNX1,CCN1,BTG2,BMP2,JUND,APOC1,RGS2,C1QC
7.61591e-220	1.25018	0.687	0.042	1.50833e-215	Ifi202b	7		GO:BP	regulation of developmental process	GO:0050793	FALSE	2.36159e-11	10.6268	2698	47	26	26944	PF4,JUN,MAF,CCL24,RHOB,HSPA1A,FOS,DAB2,CX3CR1,ZFP36L1,KLF2,APOE,DUSP6,HSP90AA1,MEF2C,ADRB2,GLUL,GAS6,STAB1,RUNX1,CCN1,BTG2,BMP2,JUND,RGS2,C1QC
6.58975e-141	1.2465	0.915	0.381	1.3051e-136	Ms4a7	7		GO:BP	response to stress	GO:0006950	FALSE	2.75732e-11	10.5595	3936	47	30	26944	PF4,JUN,CCL24,RHOB,HSPA1A,MRC1,FOS,CX3CR1,TXNIP,ZFP36L1,EGR1,KLF2,DNAJB1,APOE,CD163,DUSP6,IFI202B,HSP90AA1,MEF2C,CCL12,ADRB2,GLUL,COLEC12,GAS6,STAB1,CCN1,BTG2,F13A1,BMP2,C1QC
1.53782e-118	1.2448	0.938	0.838	3.04565e-114	Hsp90aa1	7		GO:BP	response to organic substance	GO:0010033	FALSE	7.98516e-11	10.0977	3435	47	28	26944	PF4,JUN,CCL24,HSPA1A,MRC1,FOS,DAB2,CX3CR1,IGFBP4,TXNIP,FOSB,ZFP36L1,EGR1,KLF2,APOE,DUSP6,IFI202B,HSP90AA1,MEF2C,CCL12,ADRB2,GLUL,COLEC12,GAS6,BTG2,BMP2,JUND,RGS2
3.19698e-161	1.2378	0.887	0.479	6.33161e-157	Mef2c	7		GO:BP	positive regulation of biological process	GO:0048518	FALSE	1.32381e-10	9.87817	6589	47	36	26944	SLC40A1,PF4,JUN,MAF,CCL24,RHOB,HSPA1A,FOS,DAB2,CX3CR1,IGFBP4,TXNIP,FOSB,ZFP36L1,EGR1,KLF2,APOE,DUSP6,IFI202B,HSP90AA1,MEF2C,CCL12,ADRB2,KLF6,GLUL,COLEC12,GAS6,RUNX1,CCN1,BTG2,BMP2,JUND,IER2,EHD4,RGS2,C1QC
3.80747e-74	1.23432	0.682	0.259	7.5407e-70	Ccl12	7		GO:BP	vasculature development	GO:0001944	FALSE	2.91958e-10	9.53468	793	47	16	26944	PF4,JUN,CCL24,RHOB,CX3CR1,ZFP36L1,EGR1,KLF2,APOE,MEF2C,CCL12,ADRB2,GLUL,STAB1,CCN1,BMP2
9.6071e-113	1.22859	0.521	0.209	1.90269e-108	Adrb2	7		GO:BP	circulatory system development	GO:0072359	FALSE	1.16954e-09	8.93199	1216	47	18	26944	PF4,JUN,CCL24,RHOB,CX3CR1,ZFP36L1,EGR1,KLF2,APOE,DUSP6,MEF2C,CCL12,ADRB2,GLUL,STAB1,CCN1,BMP2,RGS2
5.64361e-127	1.22015	0.969	0.817	1.11772e-122	Klf6	7		GO:BP	response to stimulus	GO:0050896	FALSE	1.4788e-09	8.83009	10506	47	42	26944	PF4,JUN,CCL24,RHOB,HSPA1A,MRC1,FOS,DAB2,CX3CR1,IGFBP4,TXNIP,FOSB,ZFP36L1,EGR1,KLF2,DNAJB1,APOE,CD163,DUSP6,IFI202B,MS4A7,HSP90AA1,MEF2C,CCL12,ADRB2,GLUL,COLEC12,GAS6,IFI44,STAB1,RUNX1,CCN1,BTG2,F13A1,BMP2,SELENOP,FCGRT,JUND,IER2,EHD4,RGS2,C1QC
3.60904e-142	1.18033	0.811	0.427	7.14769e-138	Glul	7		GO:BP	positive regulation of nitrogen compound metabolic process	GO:0051173	FALSE	1.84124e-09	8.73489	2944	47	25	26944	SLC40A1,PF4,JUN,MAF,HSPA1A,FOS,DAB2,CX3CR1,FOSB,ZFP36L1,EGR1,KLF2,APOE,HSP90AA1,MEF2C,ADRB2,KLF6,GAS6,RUNX1,CCN1,BTG2,BMP2,JUND,IER2,EHD4
8.88951e-188	1.16191	0.597	0.039	1.76057e-183	Colec12	7		GO:BP	regulation of primary metabolic process	GO:0080090	FALSE	2.21609e-09	8.65441	5407	47	32	26944	SLC40A1,PF4,JUN,MAF,HSPA1A,FOS,DAB2,CX3CR1,IGFBP4,TXNIP,FOSB,ZFP36L1,EGR1,KLF2,DNAJB1,APOE,DUSP6,IFI202B,HSP90AA1,MEF2C,ADRB2,KLF6,GAS6,RUNX1,CCN1,BTG2,BMP2,JUND,IER2,EHD4,APOC1,RGS2
8.624e-132	1.14813	0.78	0.214	1.70798e-127	Gas6	7		GO:BP	blood vessel development	GO:0001568	FALSE	2.74023e-09	8.56221	761	47	15	26944	PF4,JUN,CCL24,RHOB,CX3CR1,ZFP36L1,EGR1,KLF2,APOE,MEF2C,CCL12,ADRB2,GLUL,STAB1,CCN1
4.94757e-150	1.14659	0.707	0.16	9.79866e-146	Ifi44	7		GO:BP	response to endogenous stimulus	GO:0009719	FALSE	2.91746e-09	8.53499	1935	47	21	26944	PF4,JUN,FOS,DAB2,CX3CR1,TXNIP,FOSB,ZFP36L1,EGR1,KLF2,APOE,DUSP6,HSP90AA1,MEF2C,ADRB2,GAS6,CCN1,BTG2,BMP2,IER2,EHD4
4.18917e-117	1.13964	0.82	0.345	8.29666e-113	Stab1	7		GO:BP	response to organic cyclic compound	GO:0014070	TRUE	5.22949e-09	8.28154	1137	47	17	26944	PF4,JUN,FOS,DAB2,IGFBP4,TXNIP,FOSB,ZFP36L1,EGR1,KLF2,DUSP6,HSP90AA1,MEF2C,ADRB2,COLEC12,BTG2,BMP2
1.17925e-127	1.1311	0.78	0.556	2.33551e-123	Runx1	7		GO:BP	regulation of nitrogen compound metabolic process	GO:0051171	FALSE	7.1999e-09	8.14267	5229	47	31	26944	SLC40A1,PF4,JUN,MAF,HSPA1A,FOS,DAB2,CX3CR1,TXNIP,FOSB,ZFP36L1,EGR1,KLF2,DNAJB1,APOE,DUSP6,IFI202B,HSP90AA1,MEF2C,ADRB2,KLF6,GAS6,RUNX1,CCN1,BTG2,BMP2,JUND,IER2,EHD4,APOC1,RGS2
1.04042e-71	1.10152	0.254	0.021	2.06056e-67	Ccn1	7		GO:BP	positive regulation of cellular process	GO:0048522	FALSE	7.801e-09	8.10785	6078	47	33	26944	SLC40A1,PF4,JUN,MAF,CCL24,RHOB,HSPA1A,FOS,DAB2,CX3CR1,IGFBP4,TXNIP,FOSB,ZFP36L1,EGR1,KLF2,APOE,DUSP6,HSP90AA1,MEF2C,CCL12,ADRB2,KLF6,GLUL,GAS6,RUNX1,CCN1,BTG2,BMP2,JUND,IER2,EHD4,RGS2
6.54515e-102	1.10096	0.907	0.819	1.29627e-97	Btg2	7		GO:BP	multicellular organism development	GO:0007275	FALSE	8.95438e-09	8.04796	4879	47	30	26944	SLC40A1,PF4,JUN,MAF,CCL24,RHOB,HSPA1A,FOS,DAB2,CX3CR1,ZFP36L1,EGR1,KLF2,APOE,DUSP6,HSP90AA1,MEF2C,CCL12,ADRB2,GLUL,GAS6,STAB1,RUNX1,CCN1,BTG2,BMP2,SELENOP,IER2,RGS2,C1QC
6.64117e-97	1.09581	0.848	0.525	1.31528e-92	F13a1	7		GO:BP	positive regulation of RNA metabolic process	GO:0051254	FALSE	1.71835e-08	7.76489	1877	47	20	26944	SLC40A1,PF4,JUN,MAF,FOS,DAB2,FOSB,ZFP36L1,EGR1,KLF2,APOE,MEF2C,ADRB2,KLF6,RUNX1,CCN1,BTG2,BMP2,JUND,IER2
8.01028e-57	1.0704	0.315	0.08	1.58643e-52	Bmp2	7		GO:BP	regulation of apoptotic process	GO:0042981	FALSE	1.96475e-08	7.70669	1658	47	19	26944	SLC40A1,JUN,RHOB,HSPA1A,DAB2,CX3CR1,TXNIP,ZFP36L1,EGR1,APOE,DUSP6,IFI202B,HSP90AA1,MEF2C,ADRB2,GAS6,CCN1,BTG2,BMP2
8.06451e-119	1.06537	0.963	0.647	1.59718e-114	Selenop	7		GO:BP	cell population proliferation	GO:0008283	FALSE	2.55244e-08	7.59304	2168	47	21	26944	PF4,JUN,CCL24,HSPA1A,FOS,DAB2,CX3CR1,IGFBP4,TXNIP,ZFP36L1,EGR1,APOE,MEF2C,CCL12,ADRB2,GLUL,GAS6,CCN1,BTG2,BMP2,JUND
5.5919e-124	1.06025	0.868	0.413	1.10748e-119	Fcgrt	7		GO:BP	regulation of programmed cell death	GO:0043067	FALSE	3.25608e-08	7.4873	1707	47	19	26944	SLC40A1,JUN,RHOB,HSPA1A,DAB2,CX3CR1,TXNIP,ZFP36L1,EGR1,APOE,DUSP6,IFI202B,HSP90AA1,MEF2C,ADRB2,GAS6,CCN1,BTG2,BMP2
7.97808e-138	1.05226	0.983	0.877	1.58006e-133	Jund	7		GO:BP	response to external stimulus	GO:0009605	FALSE	3.34066e-08	7.47617	3042	47	24	26944	PF4,JUN,CCL24,HSPA1A,MRC1,FOS,CX3CR1,TXNIP,FOSB,APOE,IFI202B,HSP90AA1,MEF2C,CCL12,ADRB2,GLUL,COLEC12,GAS6,IFI44,STAB1,CCN1,BTG2,BMP2,C1QC
3.56248e-87	1.01851	0.786	0.609	7.05549e-83	Ier2	7		GO:BP	response to chemical	GO:0042221	FALSE	3.85434e-08	7.41405	5561	47	31	26944	PF4,JUN,CCL24,RHOB,HSPA1A,MRC1,FOS,DAB2,CX3CR1,IGFBP4,TXNIP,FOSB,ZFP36L1,EGR1,KLF2,APOE,DUSP6,IFI202B,HSP90AA1,MEF2C,CCL12,ADRB2,GLUL,COLEC12,GAS6,CCN1,BTG2,BMP2,SELENOP,JUND,RGS2
3.48041e-129	1.0126	0.904	0.625	6.89294e-125	Ehd4	7		GO:BP	MAPK cascade	GO:0000165	FALSE	4.16362e-08	7.38053	758	47	14	26944	JUN,CCL24,DAB2,IGFBP4,ZFP36L1,APOE,DUSP6,MEF2C,CCL12,ADRB2,GAS6,CCN1,BMP2,RGS2
1.38128e-28	1.01242	0.239	0.073	2.73563e-24	Apoc1	7		GO:BP	tube morphogenesis	GO:0035239	FALSE	4.48379e-08	7.34835	927	47	15	26944	PF4,JUN,CCL24,RHOB,CX3CR1,ZFP36L1,KLF2,APOE,MEF2C,CCL12,ADRB2,GLUL,STAB1,CCN1,BMP2
1.351e-43	0.983243	0.62	0.468	2.67566e-39	Rgs2	7		GO:BP	positive regulation of transcription by RNA polymerase II	GO:0045944	FALSE	5.18503e-08	7.28525	1315	47	17	26944	SLC40A1,PF4,JUN,MAF,FOS,DAB2,FOSB,EGR1,KLF2,MEF2C,ADRB2,KLF6,RUNX1,CCN1,BMP2,JUND,IER2
1.08186e-123	0.979848	0.608	0.14	2.14262e-119	Slco2b1	7		GO:BP	positive regulation of macromolecule metabolic process	GO:0010604	FALSE	5.44247e-08	7.2642	3427	47	25	26944	SLC40A1,PF4,JUN,MAF,HSPA1A,FOS,DAB2,CX3CR1,FOSB,ZFP36L1,EGR1,KLF2,APOE,HSP90AA1,MEF2C,ADRB2,KLF6,GAS6,RUNX1,CCN1,BTG2,BMP2,JUND,IER2,EHD4
3.1121e-109	0.933658	0.983	0.528	6.16351e-105	C1qc	7		GO:BP	regulation of cell differentiation	GO:0045595	FALSE	5.57802e-08	7.25352	1761	47	19	26944	PF4,JUN,MAF,HSPA1A,FOS,DAB2,CX3CR1,ZFP36L1,APOE,HSP90AA1,MEF2C,GAS6,RUNX1,CCN1,BTG2,BMP2,JUND,RGS2,C1QC
2.35601e-127	0.9313	0.935	0.698	4.66608e-123	Csf1r	7		GO:BP	positive regulation of cellular metabolic process	GO:0031325	FALSE	5.69275e-08	7.24468	3434	47	25	26944	SLC40A1,PF4,JUN,MAF,HSPA1A,FOS,DAB2,CX3CR1,FOSB,ZFP36L1,EGR1,KLF2,APOE,HSP90AA1,MEF2C,ADRB2,KLF6,GAS6,RUNX1,CCN1,BTG2,BMP2,JUND,IER2,EHD4
3.37324e-114	0.927311	0.783	0.479	6.68071e-110	Snx6	7		GO:BP	immune system process	GO:0002376	FALSE	5.69316e-08	7.24465	2819	47	23	26944	SLC40A1,PF4,JUN,CCL24,HSPA1A,MRC1,FOS,CX3CR1,ZFP36L1,EGR1,KLF2,APOE,IFI202B,HSP90AA1,MEF2C,CCL12,COLEC12,GAS6,IFI44,RUNX1,FCGRT,JUND,C1QC
1.05882e-140	0.918225	0.989	0.913	2.097e-136	Ubb	7		GO:BP	system development	GO:0048731	FALSE	5.99571e-08	7.22216	4117	47	27	26944	SLC40A1,PF4,JUN,MAF,CCL24,RHOB,FOS,DAB2,CX3CR1,ZFP36L1,EGR1,KLF2,APOE,DUSP6,HSP90AA1,MEF2C,CCL12,ADRB2,GLUL,GAS6,STAB1,CCN1,BTG2,BMP2,SELENOP,IER2,RGS2
2.18796e-116	0.911848	0.631	0.198	4.33326e-112	Smagp	7		GO:BP	regulation of cell population proliferation	GO:0042127	FALSE	8.0582e-08	7.09376	1799	47	19	26944	PF4,JUN,CCL24,HSPA1A,DAB2,CX3CR1,TXNIP,ZFP36L1,EGR1,APOE,MEF2C,CCL12,ADRB2,GLUL,GAS6,CCN1,BTG2,BMP2,JUND
1.77136e-103	0.899244	0.685	0.362	3.50818e-99	Cd164	7		GO:BP	positive regulation of multicellular organismal process	GO:0051240	FALSE	8.45234e-08	7.07302	1804	47	19	26944	JUN,CCL24,RHOB,HSPA1A,FOS,DAB2,CX3CR1,ZFP36L1,EGR1,APOE,HSP90AA1,MEF2C,ADRB2,GAS6,RUNX1,CCN1,BMP2,JUND,RGS2
1.01621e-85	0.891282	0.6	0.171	2.01261e-81	Igf1	7		GO:BP	blood vessel morphogenesis	GO:0048514	FALSE	1.04877e-07	6.97932	657	47	13	26944	PF4,JUN,CCL24,RHOB,CX3CR1,ZFP36L1,KLF2,APOE,CCL12,ADRB2,GLUL,STAB1,CCN1
1.81962e-179	0.876335	0.47	0.011	3.60376e-175	Tln2	7		GO:BP	positive regulation of nucleobase-containing compound metabolic process	GO:0045935	FALSE	1.12877e-07	6.9474	2083	47	20	26944	SLC40A1,PF4,JUN,MAF,FOS,DAB2,FOSB,ZFP36L1,EGR1,KLF2,APOE,MEF2C,ADRB2,KLF6,RUNX1,CCN1,BTG2,BMP2,JUND,IER2
1.61227e-79	0.856313	0.654	0.301	3.19309e-75	Rnase4	7		GO:BP	regulation of MAPK cascade	GO:0043408	FALSE	1.33528e-07	6.87443	670	47	13	26944	JUN,CCL24,DAB2,IGFBP4,APOE,DUSP6,MEF2C,CCL12,ADRB2,GAS6,CCN1,BMP2,RGS2
3.07836e-87	0.833618	0.986	0.88	6.09669e-83	Ubc	7		GO:BP	anatomical structure development	GO:0048856	FALSE	1.41928e-07	6.84793	6269	47	32	26944	SLC40A1,PF4,JUN,MAF,CCL24,RHOB,HSPA1A,FOS,DAB2,CX3CR1,TXNIP,ZFP36L1,EGR1,KLF2,APOE,DUSP6,HSP90AA1,MEF2C,CCL12,ADRB2,GLUL,GAS6,STAB1,RUNX1,CCN1,BTG2,BMP2,SELENOP,JUND,IER2,RGS2,C1QC
1.88478e-42	0.828686	0.411	0.147	3.7328e-38	Ifit2	7		GO:BP	positive regulation of developmental process	GO:0051094	FALSE	3.26315e-07	6.48636	1480	47	17	26944	JUN,CCL24,RHOB,HSPA1A,FOS,DAB2,CX3CR1,ZFP36L1,APOE,HSP90AA1,MEF2C,ADRB2,GAS6,RUNX1,CCN1,BMP2,JUND
1.46728e-45	0.824754	0.558	0.403	2.90594e-41	Cited2	7		GO:BP	regulation of transcription by RNA polymerase II	GO:0006357	FALSE	3.3071e-07	6.48055	2485	47	21	26944	SLC40A1,PF4,JUN,MAF,HSPA1A,FOS,DAB2,TXNIP,FOSB,EGR1,KLF2,DNAJB1,MEF2C,ADRB2,KLF6,RUNX1,CCN1,BTG2,BMP2,JUND,IER2
4.57338e-46	0.82226	0.78	0.54	9.05757e-42	Hmox1	7		GO:BP	positive regulation of metabolic process	GO:0009893	FALSE	3.7914e-07	6.4212	3745	47	25	26944	SLC40A1,PF4,JUN,MAF,HSPA1A,FOS,DAB2,CX3CR1,FOSB,ZFP36L1,EGR1,KLF2,APOE,HSP90AA1,MEF2C,ADRB2,KLF6,GAS6,RUNX1,CCN1,BTG2,BMP2,JUND,IER2,EHD4
4.00037e-79	0.816305	0.958	0.862	7.92273e-75	Zfp36	7		GO:BP	positive regulation of DNA-templated transcription	GO:0045893	FALSE	3.84637e-07	6.41495	1726	47	18	26944	SLC40A1,PF4,JUN,MAF,FOS,DAB2,FOSB,EGR1,KLF2,APOE,MEF2C,ADRB2,KLF6,RUNX1,CCN1,BMP2,JUND,IER2
7.01745e-76	0.809102	0.828	0.523	1.38981e-71	Blvrb	7		GO:BP	positive regulation of RNA biosynthetic process	GO:1902680	FALSE	3.95628e-07	6.40271	1729	47	18	26944	SLC40A1,PF4,JUN,MAF,FOS,DAB2,FOSB,EGR1,KLF2,APOE,MEF2C,ADRB2,KLF6,RUNX1,CCN1,BMP2,JUND,IER2
1.49178e-72	0.803389	0.473	0.127	2.95448e-68	Hpgd	7		GO:BP	positive regulation of immune system process	GO:0002684	FALSE	5.18842e-07	6.28496	1105	47	15	26944	JUN,CCL24,HSPA1A,FOS,CX3CR1,ZFP36L1,IFI202B,HSP90AA1,MEF2C,CCL12,COLEC12,GAS6,RUNX1,JUND,C1QC
2.03117e-67	0.803236	0.941	0.794	4.02274e-63	Plin2	7		GO:BP	transcription by RNA polymerase II	GO:0006366	FALSE	6.21435e-07	6.2066	2571	47	21	26944	SLC40A1,PF4,JUN,MAF,HSPA1A,FOS,DAB2,TXNIP,FOSB,EGR1,KLF2,DNAJB1,MEF2C,ADRB2,KLF6,RUNX1,CCN1,BTG2,BMP2,JUND,IER2
8.82786e-81	0.800782	0.561	0.221	1.74836e-76	Arid3a	7		GO:BP	response to growth factor	GO:0070848	FALSE	6.3595e-07	6.19658	761	47	13	26944	JUN,FOS,DAB2,CX3CR1,ZFP36L1,EGR1,DUSP6,MEF2C,GAS6,CCN1,BMP2,IER2,EHD4
2.31741e-89	0.798928	0.541	0.18	4.58963e-85	Nfxl1	7		GO:BP	myeloid cell differentiation	GO:0030099	FALSE	6.38497e-07	6.19484	468	47	11	26944	PF4,JUN,MAF,HSPA1A,FOS,ZFP36L1,KLF2,MEF2C,RUNX1,BMP2,C1QC
1.36021e-87	0.798415	0.845	0.633	2.6939e-83	Fcgr3	7		GO:BP	regulation of cell development	GO:0060284	FALSE	7.10197e-07	6.14862	941	47	14	26944	PF4,JUN,HSPA1A,FOS,CX3CR1,ZFP36L1,APOE,HSP90AA1,MEF2C,GAS6,RUNX1,BTG2,BMP2,C1QC
1.93558e-58	0.796698	0.631	0.309	3.83341e-54	Abca1	7		GO:BP	ERK1 and ERK2 cascade	GO:0070371	FALSE	7.1643e-07	6.14483	352	47	10	26944	JUN,CCL24,DAB2,ZFP36L1,APOE,DUSP6,CCL12,GAS6,CCN1,BMP2
2.3748e-36	0.795582	0.808	0.766	4.70329e-32	Atf3	7		GO:BP	apoptotic process	GO:0006915	FALSE	7.48514e-07	6.1258	2050	47	19	26944	SLC40A1,JUN,RHOB,HSPA1A,DAB2,CX3CR1,TXNIP,ZFP36L1,EGR1,APOE,DUSP6,IFI202B,HSP90AA1,MEF2C,ADRB2,GAS6,CCN1,BTG2,BMP2
2.96091e-63	0.795255	0.608	0.266	5.86407e-59	Mtss1	7		GO:BP	regulation of immune system process	GO:0002682	FALSE	8.50705e-07	6.07022	1575	47	17	26944	PF4,JUN,CCL24,HSPA1A,FOS,CX3CR1,ZFP36L1,APOE,IFI202B,HSP90AA1,MEF2C,CCL12,COLEC12,GAS6,RUNX1,JUND,C1QC
1.89952e-77	0.787408	0.577	0.269	3.76199e-73	Rnasel	7		GO:BP	response to biotic stimulus	GO:0009607	FALSE	8.98673e-07	6.0464	1819	47	18	26944	PF4,JUN,CCL24,HSPA1A,MRC1,FOS,CX3CR1,TXNIP,APOE,IFI202B,HSP90AA1,MEF2C,CCL12,COLEC12,IFI44,STAB1,BMP2,C1QC
8.33735e-44	0.782568	0.485	0.257	1.65121e-39	Gpr183	7		GO:BP	response to oxygen-containing compound	GO:1901700	FALSE	9.33748e-07	6.02977	2077	47	19	26944	PF4,JUN,RHOB,MRC1,FOS,CX3CR1,TXNIP,FOSB,ZFP36L1,EGR1,KLF2,HSP90AA1,MEF2C,ADRB2,GLUL,GAS6,BTG2,JUND,RGS2
2.89695e-65	0.779551	0.62	0.243	5.73741e-61	Hpgds	7		GO:BP	positive regulation of cell differentiation	GO:0045597	FALSE	1.05287e-06	5.97762	970	47	14	26944	JUN,HSPA1A,FOS,DAB2,CX3CR1,ZFP36L1,APOE,HSP90AA1,MEF2C,GAS6,RUNX1,CCN1,BMP2,JUND
1.14609e-63	0.778779	0.783	0.633	2.26983e-59	Ppp1r15a	7		GO:BP	tube development	GO:0035295	FALSE	1.29701e-06	5.88706	1181	47	15	26944	PF4,JUN,CCL24,RHOB,CX3CR1,ZFP36L1,KLF2,APOE,MEF2C,CCL12,ADRB2,GLUL,STAB1,CCN1,BMP2
4.57614e-63	0.774853	0.952	0.857	9.06305e-59	Dusp1	7		GO:BP	programmed cell death	GO:0012501	FALSE	1.37237e-06	5.86253	2125	47	19	26944	SLC40A1,JUN,RHOB,HSPA1A,DAB2,CX3CR1,TXNIP,ZFP36L1,EGR1,APOE,DUSP6,IFI202B,HSP90AA1,MEF2C,ADRB2,GAS6,CCN1,BTG2,BMP2
3.84044e-72	0.759423	0.507	0.166	7.60598e-68	Sbf2	7		GO:BP	cell death	GO:0008219	FALSE	1.37237e-06	5.86253	2125	47	19	26944	SLC40A1,JUN,RHOB,HSPA1A,DAB2,CX3CR1,TXNIP,ZFP36L1,EGR1,APOE,DUSP6,IFI202B,HSP90AA1,MEF2C,ADRB2,GAS6,CCN1,BTG2,BMP2
6.11156e-139	0.755065	0.42	0.015	1.21039e-134	C2	7		GO:BP	cellular nitrogen compound biosynthetic process	GO:0044271	FALSE	1.42335e-06	5.84669	4715	47	27	26944	SLC40A1,PF4,JUN,MAF,HSPA1A,FOS,DAB2,CX3CR1,TXNIP,FOSB,ZFP36L1,EGR1,KLF2,DNAJB1,APOE,HSP90AA1,MEF2C,ADRB2,KLF6,GAS6,RUNX1,CCN1,BTG2,BMP2,JUND,IER2,RGS2
4.95216e-45	0.75306	0.786	0.762	9.80776e-41	Dnaja1	7		GO:BP	positive regulation of macromolecule biosynthetic process	GO:0010557	FALSE	1.50022e-06	5.82384	2697	47	21	26944	SLC40A1,PF4,JUN,MAF,HSPA1A,FOS,DAB2,FOSB,EGR1,KLF2,APOE,HSP90AA1,MEF2C,ADRB2,KLF6,GAS6,RUNX1,CCN1,BMP2,JUND,IER2
6.52783e-81	0.749983	0.51	0.143	1.29284e-76	Ophn1	7		GO:BP	regulation of RNA metabolic process	GO:0051252	FALSE	1.55837e-06	5.80733	3653	47	24	26944	SLC40A1,PF4,JUN,MAF,HSPA1A,FOS,DAB2,TXNIP,FOSB,ZFP36L1,EGR1,KLF2,DNAJB1,APOE,MEF2C,ADRB2,KLF6,GAS6,RUNX1,CCN1,BTG2,BMP2,JUND,IER2
2.01219e-73	0.739938	0.38	0.055	3.98514e-69	H19	7		GO:BP	developmental process	GO:0032502	FALSE	1.64546e-06	5.78371	6854	47	32	26944	SLC40A1,PF4,JUN,MAF,CCL24,RHOB,HSPA1A,FOS,DAB2,CX3CR1,TXNIP,ZFP36L1,EGR1,KLF2,APOE,DUSP6,HSP90AA1,MEF2C,CCL12,ADRB2,GLUL,GAS6,STAB1,RUNX1,CCN1,BTG2,BMP2,SELENOP,JUND,IER2,RGS2,C1QC
4.26342e-61	0.739597	0.789	0.4	8.44369e-57	C3ar1	7		GO:BP	regulation of DNA-templated transcription	GO:0006355	FALSE	1.77856e-06	5.74993	3344	47	23	26944	SLC40A1,PF4,JUN,MAF,HSPA1A,FOS,DAB2,TXNIP,FOSB,EGR1,KLF2,DNAJB1,APOE,MEF2C,ADRB2,KLF6,GAS6,RUNX1,CCN1,BTG2,BMP2,JUND,IER2
1.05879e-58	0.73637	0.589	0.277	2.09694e-54	Gatm	7		GO:BP	regulation of metabolic process	GO:0019222	FALSE	1.83826e-06	5.73559	6882	47	32	26944	SLC40A1,PF4,JUN,MAF,HSPA1A,FOS,DAB2,CX3CR1,IGFBP4,TXNIP,FOSB,ZFP36L1,EGR1,KLF2,DNAJB1,APOE,DUSP6,IFI202B,HSP90AA1,MEF2C,ADRB2,KLF6,GAS6,RUNX1,CCN1,BTG2,BMP2,JUND,IER2,EHD4,APOC1,RGS2
5.00904e-70	0.726338	0.879	0.769	9.92041e-66	Ier5	7		GO:BP	regulation of RNA biosynthetic process	GO:2001141	FALSE	1.88717e-06	5.72419	3354	47	23	26944	SLC40A1,PF4,JUN,MAF,HSPA1A,FOS,DAB2,TXNIP,FOSB,EGR1,KLF2,DNAJB1,APOE,MEF2C,ADRB2,KLF6,GAS6,RUNX1,CCN1,BTG2,BMP2,JUND,IER2
1.30773e-58	0.725683	0.82	0.642	2.58996e-54	Cltc	7		GO:BP	biological process involved in interspecies interaction between organisms	GO:0044419	FALSE	2.5252e-06	5.5977	1940	47	18	26944	PF4,JUN,CCL24,HSPA1A,MRC1,FOS,CX3CR1,APOE,IFI202B,HSP90AA1,MEF2C,CCL12,COLEC12,GAS6,IFI44,STAB1,BMP2,C1QC
4.34349e-47	0.722249	0.479	0.181	8.60228e-43	Ifit3	7		GO:BP	hemopoiesis	GO:0030097	FALSE	2.71906e-06	5.56558	1044	47	14	26944	PF4,JUN,MAF,HSPA1A,FOS,ZFP36L1,EGR1,KLF2,HSP90AA1,MEF2C,GAS6,RUNX1,BMP2,C1QC
5.97428e-77	0.722153	0.513	0.216	1.18321e-72	Ebi3	7		GO:BP	positive regulation of cellular biosynthetic process	GO:0031328	FALSE	2.95826e-06	5.52896	2799	47	21	26944	SLC40A1,PF4,JUN,MAF,HSPA1A,FOS,DAB2,FOSB,EGR1,KLF2,APOE,HSP90AA1,MEF2C,ADRB2,KLF6,GAS6,RUNX1,CCN1,BMP2,JUND,IER2
7.74843e-69	0.714064	0.448	0.13	1.53458e-64	St3gal6	7		GO:BP	positive regulation of biosynthetic process	GO:0009891	FALSE	3.54635e-06	5.45022	2827	47	21	26944	SLC40A1,PF4,JUN,MAF,HSPA1A,FOS,DAB2,FOSB,EGR1,KLF2,APOE,HSP90AA1,MEF2C,ADRB2,KLF6,GAS6,RUNX1,CCN1,BMP2,JUND,IER2
3.09538e-60	0.701278	0.794	0.583	6.13039e-56	Snx2	7		GO:BP	DNA-templated transcription	GO:0006351	FALSE	3.71861e-06	5.42962	3471	47	23	26944	SLC40A1,PF4,JUN,MAF,HSPA1A,FOS,DAB2,TXNIP,FOSB,EGR1,KLF2,DNAJB1,APOE,MEF2C,ADRB2,KLF6,GAS6,RUNX1,CCN1,BTG2,BMP2,JUND,IER2
1.00006e-61	0.694638	0.921	0.684	1.98061e-57	Lgmn	7		GO:BP	cellular response to chemical stimulus	GO:0070887	FALSE	4.1051e-06	5.38668	3162	47	22	26944	PF4,JUN,CCL24,RHOB,HSPA1A,MRC1,FOS,DAB2,CX3CR1,FOSB,ZFP36L1,EGR1,KLF2,APOE,IFI202B,MEF2C,CCL12,ADRB2,COLEC12,GAS6,BMP2,JUND
3.56913e-47	0.69141	0.482	0.234	7.06866e-43	Tmcc3	7		GO:BP	RNA biosynthetic process	GO:0032774	FALSE	4.23539e-06	5.37311	3494	47	23	26944	SLC40A1,PF4,JUN,MAF,HSPA1A,FOS,DAB2,TXNIP,FOSB,EGR1,KLF2,DNAJB1,APOE,MEF2C,ADRB2,KLF6,GAS6,RUNX1,CCN1,BTG2,BMP2,JUND,IER2
2.35756e-58	0.68372	0.915	0.718	4.66914e-54	Lst1	7		GO:BP	angiogenesis	GO:0001525	FALSE	4.2606e-06	5.37053	561	47	11	26944	PF4,JUN,CCL24,RHOB,CX3CR1,KLF2,CCL12,ADRB2,GLUL,STAB1,CCN1
2.11185e-81	0.679316	0.961	0.785	4.18252e-77	Marcks	7		GO:BP	regulation of hemopoiesis	GO:1903706	FALSE	5.0305e-06	5.29839	431	47	10	26944	PF4,JUN,HSPA1A,FOS,ZFP36L1,HSP90AA1,MEF2C,GAS6,RUNX1,C1QC
4.44951e-49	0.675461	0.482	0.319	8.81226e-45	Zfp703	7		GO:BP	response to other organism	GO:0051707	FALSE	5.38566e-06	5.26876	1778	47	17	26944	PF4,JUN,CCL24,HSPA1A,MRC1,FOS,CX3CR1,APOE,IFI202B,HSP90AA1,MEF2C,CCL12,COLEC12,IFI44,STAB1,BMP2,C1QC
3.29377e-48	0.672637	0.718	0.37	6.52331e-44	Wwp1	7		GO:BP	response to external biotic stimulus	GO:0043207	FALSE	5.57146e-06	5.25403	1782	47	17	26944	PF4,JUN,CCL24,HSPA1A,MRC1,FOS,CX3CR1,APOE,IFI202B,HSP90AA1,MEF2C,CCL12,COLEC12,IFI44,STAB1,BMP2,C1QC
5.62549e-36	0.67203	0.544	0.312	1.11413e-31	Ccnd1	7		GO:BP	nucleobase-containing compound biosynthetic process	GO:0034654	FALSE	5.60431e-06	5.25148	3888	47	24	26944	SLC40A1,PF4,JUN,MAF,HSPA1A,FOS,DAB2,TXNIP,FOSB,EGR1,KLF2,DNAJB1,APOE,HSP90AA1,MEF2C,ADRB2,KLF6,GAS6,RUNX1,CCN1,BTG2,BMP2,JUND,IER2
1.07472e-50	0.67116	0.546	0.312	2.12847e-46	P2ry6	7		GO:BP	intracellular signaling cassette	GO:0141124	FALSE	6.165e-06	5.21007	1794	47	17	26944	JUN,CCL24,RHOB,FOS,DAB2,CX3CR1,IGFBP4,ZFP36L1,APOE,DUSP6,MEF2C,CCL12,ADRB2,GAS6,CCN1,BMP2,RGS2
1.87172e-59	0.670177	0.732	0.497	3.70693e-55	Cd86	7		GO:BP	regulation of nucleobase-containing compound metabolic process	GO:0019219	FALSE	7.69495e-06	5.11379	3949	47	24	26944	SLC40A1,PF4,JUN,MAF,HSPA1A,FOS,DAB2,TXNIP,FOSB,ZFP36L1,EGR1,KLF2,DNAJB1,APOE,MEF2C,ADRB2,KLF6,GAS6,RUNX1,CCN1,BTG2,BMP2,JUND,IER2
6.6196e-88	0.669853	0.992	0.576	1.31101e-83	C1qa	7		GO:BP	regulation of ERK1 and ERK2 cascade	GO:0070372	FALSE	7.95864e-06	5.09916	328	47	9	26944	JUN,CCL24,DAB2,APOE,DUSP6,CCL12,GAS6,CCN1,BMP2
1.587e-47	0.668994	0.8	0.628	3.14306e-43	Ifi203	7		GO:BP	cellular response to tumor necrosis factor	GO:0071356	FALSE	8.26759e-06	5.08262	225	47	8	26944	CCL24,HSPA1A,FOS,CX3CR1,ZFP36L1,KLF2,CCL12,GAS6
3.88542e-18	0.668993	0.324	0.245	7.69508e-14	Chka	7		GO:BP	heterocycle biosynthetic process	GO:0018130	FALSE	8.26877e-06	5.08256	3963	47	24	26944	SLC40A1,PF4,JUN,MAF,HSPA1A,FOS,DAB2,TXNIP,FOSB,EGR1,KLF2,DNAJB1,APOE,HSP90AA1,MEF2C,ADRB2,KLF6,GAS6,RUNX1,CCN1,BTG2,BMP2,JUND,IER2
3.21182e-75	0.667653	0.372	0.069	6.36102e-71	Gm4951	7		GO:BP	regulation of macromolecule metabolic process	GO:0060255	FALSE	8.3552e-06	5.07804	6358	47	30	26944	SLC40A1,PF4,JUN,MAF,HSPA1A,FOS,DAB2,CX3CR1,TXNIP,FOSB,ZFP36L1,EGR1,KLF2,DNAJB1,APOE,DUSP6,IFI202B,HSP90AA1,MEF2C,ADRB2,KLF6,GAS6,RUNX1,CCN1,BTG2,BMP2,JUND,IER2,EHD4,RGS2
2.68019e-49	0.662149	0.879	0.791	5.30812e-45	Picalm	7		GO:BP	aromatic compound biosynthetic process	GO:0019438	FALSE	8.70302e-06	5.06033	3973	47	24	26944	SLC40A1,PF4,JUN,MAF,HSPA1A,FOS,DAB2,TXNIP,FOSB,EGR1,KLF2,DNAJB1,APOE,HSP90AA1,MEF2C,ADRB2,KLF6,GAS6,RUNX1,CCN1,BTG2,BMP2,JUND,IER2
2.65261e-48	0.657291	0.51	0.212	5.25348e-44	Stard8	7		GO:BP	regulation of cellular metabolic process	GO:0031323	FALSE	1.08629e-05	4.96405	6425	47	30	26944	SLC40A1,PF4,JUN,MAF,HSPA1A,FOS,DAB2,CX3CR1,TXNIP,FOSB,ZFP36L1,EGR1,KLF2,DNAJB1,APOE,DUSP6,HSP90AA1,MEF2C,ADRB2,KLF6,GAS6,RUNX1,CCN1,BTG2,BMP2,JUND,IER2,EHD4,APOC1,RGS2
4.03945e-60	0.655863	0.437	0.175	8.00013e-56	Slc9a9	7		GO:BP	regulation of myeloid cell differentiation	GO:0045637	FALSE	1.08686e-05	4.96383	233	47	8	26944	PF4,JUN,HSPA1A,FOS,ZFP36L1,MEF2C,RUNX1,C1QC
2.7191e-88	0.650415	0.248	0.006	5.38517e-84	Fam13a	7		GO:BP	cell differentiation	GO:0030154	FALSE	1.17046e-05	4.93164	4777	47	26	26944	PF4,JUN,MAF,RHOB,HSPA1A,FOS,DAB2,CX3CR1,TXNIP,ZFP36L1,EGR1,KLF2,APOE,DUSP6,HSP90AA1,MEF2C,ADRB2,GAS6,RUNX1,CCN1,BTG2,BMP2,JUND,IER2,RGS2,C1QC
5.77004e-11	0.644073	0.175	0.089	1.14276e-06	Hspb1	7		GO:BP	cellular developmental process	GO:0048869	FALSE	1.17581e-05	4.92966	4778	47	26	26944	PF4,JUN,MAF,RHOB,HSPA1A,FOS,DAB2,CX3CR1,TXNIP,ZFP36L1,EGR1,KLF2,APOE,DUSP6,HSP90AA1,MEF2C,ADRB2,GAS6,RUNX1,CCN1,BTG2,BMP2,JUND,IER2,RGS2,C1QC
1.30125e-33	0.633995	0.763	0.702	2.57713e-29	Kctd12	7		GO:BP	cellular response to organic substance	GO:0071310	FALSE	1.19624e-05	4.92218	2420	47	19	26944	PF4,JUN,CCL24,HSPA1A,MRC1,FOS,DAB2,CX3CR1,FOSB,ZFP36L1,EGR1,KLF2,IFI202B,MEF2C,CCL12,ADRB2,COLEC12,GAS6,BMP2
2.56529e-58	0.633762	0.91	0.729	5.08057e-54	Serinc3	7		GO:BP	regulation of cell migration	GO:0030334	FALSE	1.40649e-05	4.85186	984	47	13	26944	JUN,CCL24,RHOB,DAB2,CX3CR1,EGR1,APOE,MEF2C,CCL12,GLUL,GAS6,CCN1,BMP2
5.59383e-32	0.633381	0.789	0.638	1.10786e-27	Zfp36l2	7		GO:BP	regulation of protein metabolic process	GO:0051246	FALSE	1.47099e-05	4.83239	1901	47	17	26944	JUN,HSPA1A,DAB2,CX3CR1,ZFP36L1,EGR1,KLF2,APOE,DUSP6,IFI202B,HSP90AA1,GAS6,CCN1,BTG2,BMP2,EHD4,RGS2
1.32774e-34	0.630701	0.493	0.269	2.62959e-30	Dmxl1	7		GO:BP	regulation of cellular biosynthetic process	GO:0031326	FALSE	1.64784e-05	4.78309	5663	47	28	26944	SLC40A1,PF4,JUN,MAF,HSPA1A,FOS,DAB2,CX3CR1,TXNIP,FOSB,ZFP36L1,EGR1,KLF2,DNAJB1,APOE,HSP90AA1,MEF2C,ADRB2,KLF6,GAS6,RUNX1,CCN1,BTG2,BMP2,JUND,IER2,APOC1,RGS2
2.59689e-113	0.624852	0.346	0.014	5.14314e-109	Ifi44l	7		GO:BP	response to tumor necrosis factor	GO:0034612	FALSE	1.88332e-05	4.72508	250	47	8	26944	CCL24,HSPA1A,FOS,CX3CR1,ZFP36L1,KLF2,CCL12,GAS6
8.59074e-46	0.623904	0.42	0.187	1.7014e-41	Mylip	7		GO:BP	organic cyclic compound biosynthetic process	GO:1901362	FALSE	1.91458e-05	4.71793	4131	47	24	26944	SLC40A1,PF4,JUN,MAF,HSPA1A,FOS,DAB2,TXNIP,FOSB,EGR1,KLF2,DNAJB1,APOE,HSP90AA1,MEF2C,ADRB2,KLF6,GAS6,RUNX1,CCN1,BTG2,BMP2,JUND,IER2
2.52634e-54	0.62352	0.817	0.571	5.00342e-50	Ptms	7		GO:BP	regulation of biosynthetic process	GO:0009889	FALSE	1.96459e-05	4.70673	5706	47	28	26944	SLC40A1,PF4,JUN,MAF,HSPA1A,FOS,DAB2,CX3CR1,TXNIP,FOSB,ZFP36L1,EGR1,KLF2,DNAJB1,APOE,HSP90AA1,MEF2C,ADRB2,KLF6,GAS6,RUNX1,CCN1,BTG2,BMP2,JUND,IER2,APOC1,RGS2
1.03982e-58	0.614317	0.431	0.211	2.05936e-54	Knop1	7		GO:BP	anatomical structure formation involved in morphogenesis	GO:0048646	FALSE	2.00095e-05	4.69876	1221	47	14	26944	SLC40A1,PF4,JUN,CCL24,RHOB,CX3CR1,KLF2,MEF2C,CCL12,ADRB2,GLUL,STAB1,CCN1,BMP2
1.97719e-43	0.60939	0.648	0.428	3.91583e-39	Nisch	7		GO:BP	negative regulation of nitrogen compound metabolic process	GO:0051172	FALSE	2.11164e-05	4.67538	2219	47	18	26944	JUN,MAF,HSPA1A,DAB2,TXNIP,EGR1,KLF2,DNAJB1,APOE,DUSP6,IFI202B,MEF2C,GAS6,BTG2,BMP2,JUND,APOC1,RGS2
5.3928e-55	0.608545	0.637	0.492	1.06804e-50	Ccdc50	7		GO:BP	biological regulation	GO:0065007	FALSE	2.32571e-05	4.63344	13527	47	42	26944	SLC40A1,PF4,JUN,MAF,CCL24,RHOB,HSPA1A,FOS,DAB2,CX3CR1,IGFBP4,TXNIP,FOSB,ZFP36L1,EGR1,KLF2,DNAJB1,APOE,DUSP6,IFI202B,MS4A7,HSP90AA1,MEF2C,CCL12,ADRB2,KLF6,GLUL,COLEC12,GAS6,STAB1,RUNX1,CCN1,BTG2,F13A1,BMP2,SELENOP,JUND,IER2,EHD4,APOC1,RGS2,C1QC
5.45762e-55	0.607058	0.462	0.245	1.08088e-50	Dse	7		GO:BP	leukocyte differentiation	GO:0002521	FALSE	2.58508e-05	4.58753	668	47	11	26944	PF4,JUN,FOS,ZFP36L1,EGR1,HSP90AA1,MEF2C,GAS6,RUNX1,BMP2,C1QC
4.2599e-64	0.605355	0.997	0.924	8.43673e-60	Ctsb	7		GO:BP	regulation of gene expression	GO:0010468	FALSE	2.86741e-05	4.54251	5382	47	27	26944	SLC40A1,PF4,JUN,MAF,HSPA1A,FOS,DAB2,CX3CR1,TXNIP,FOSB,ZFP36L1,EGR1,KLF2,DNAJB1,APOE,HSP90AA1,MEF2C,ADRB2,KLF6,GAS6,RUNX1,CCN1,BTG2,BMP2,JUND,IER2,RGS2
2.53901e-33	0.604502	0.538	0.386	5.02851e-29	Tent5a	7		GO:BP	regulation of cell motility	GO:2000145	FALSE	2.86924e-05	4.54223	1045	47	13	26944	JUN,CCL24,RHOB,DAB2,CX3CR1,EGR1,APOE,MEF2C,CCL12,GLUL,GAS6,CCN1,BMP2
1.57535e-51	0.603504	0.476	0.221	3.11997e-47	Slc7a8	7		GO:BP	locomotion	GO:0040011	FALSE	3.38333e-05	4.47066	1273	47	14	26944	PF4,JUN,CCL24,RHOB,DAB2,CX3CR1,EGR1,APOE,MEF2C,CCL12,GLUL,GAS6,CCN1,BMP2
1.41905e-61	0.601852	0.499	0.199	2.81043e-57	Lyl1	7		GO:BP	cell motility	GO:0048870	FALSE	3.69732e-05	4.43211	1760	47	16	26944	PF4,JUN,CCL24,RHOB,DAB2,CX3CR1,EGR1,APOE,HSP90AA1,MEF2C,CCL12,GLUL,GAS6,CCN1,BMP2,IER2
1.68182e-76	0.601106	0.273	0.026	3.33085e-72	Crybb1	7		GO:BP	cell migration	GO:0016477	FALSE	4.59716e-05	4.33751	1538	47	15	26944	PF4,JUN,CCL24,RHOB,DAB2,CX3CR1,EGR1,APOE,HSP90AA1,MEF2C,CCL12,GLUL,GAS6,CCN1,BMP2
9.94697e-52	0.600854	0.425	0.255	1.97e-47	Oser1	7		GO:BP	regulation of locomotion	GO:0040012	FALSE	4.66491e-05	4.33116	1089	47	13	26944	JUN,CCL24,RHOB,DAB2,CX3CR1,EGR1,APOE,MEF2C,CCL12,GLUL,GAS6,CCN1,BMP2
2.95724e-42	0.59795	0.87	0.777	5.85682e-38	Bst2	7		GO:BP	regulation of macromolecule biosynthetic process	GO:0010556	FALSE	4.76139e-05	4.32227	5506	47	27	26944	SLC40A1,PF4,JUN,MAF,HSPA1A,FOS,DAB2,CX3CR1,TXNIP,FOSB,ZFP36L1,EGR1,KLF2,DNAJB1,APOE,HSP90AA1,MEF2C,ADRB2,KLF6,GAS6,RUNX1,CCN1,BTG2,BMP2,JUND,IER2,RGS2
5.15015e-36	0.595543	0.4	0.214	1.01999e-31	Hsph1	7		GO:BP	positive regulation of response to stimulus	GO:0048584	FALSE	5.46726e-05	4.26223	2359	47	18	26944	JUN,CCL24,HSPA1A,DAB2,CX3CR1,IGFBP4,KLF2,APOE,IFI202B,HSP90AA1,MEF2C,CCL12,ADRB2,COLEC12,GAS6,CCN1,BMP2,C1QC
4.60115e-39	0.589785	0.927	0.914	9.11257e-35	Junb	7		GO:BP	negative regulation of biological process	GO:0048519	FALSE	5.49438e-05	4.26008	5966	47	28	26944	SLC40A1,PF4,JUN,MAF,RHOB,HSPA1A,DAB2,CX3CR1,TXNIP,ZFP36L1,EGR1,KLF2,DNAJB1,APOE,DUSP6,IFI202B,MEF2C,CCL12,ADRB2,GAS6,STAB1,CCN1,BTG2,BMP2,JUND,APOC1,RGS2,C1QC
3.23161e-54	0.587029	0.566	0.338	6.4002e-50	Tnfaip8l2	7		GO:BP	regulation of response to stimulus	GO:0048583	FALSE	5.49535e-05	4.26	3987	47	23	26944	PF4,JUN,CCL24,HSPA1A,DAB2,CX3CR1,IGFBP4,EGR1,KLF2,APOE,DUSP6,IFI202B,HSP90AA1,MEF2C,CCL12,ADRB2,COLEC12,GAS6,RUNX1,CCN1,BMP2,RGS2,C1QC
6.75788e-58	0.582427	0.713	0.524	1.3384e-53	Scamp2	7		GO:BP	defense response	GO:0006952	FALSE	5.56139e-05	4.25482	1812	47	16	26944	PF4,JUN,CCL24,HSPA1A,MRC1,CX3CR1,APOE,CD163,IFI202B,HSP90AA1,MEF2C,CCL12,COLEC12,STAB1,BMP2,C1QC
2.39041e-56	0.579649	0.366	0.129	4.73421e-52	Wasl	7		GO:BP	regulation of biological process	GO:0050789	FALSE	6.01804e-05	4.22055	13144	47	41	26944	SLC40A1,PF4,JUN,MAF,CCL24,RHOB,HSPA1A,FOS,DAB2,CX3CR1,IGFBP4,TXNIP,FOSB,ZFP36L1,EGR1,KLF2,DNAJB1,APOE,DUSP6,IFI202B,MS4A7,HSP90AA1,MEF2C,CCL12,ADRB2,KLF6,GLUL,COLEC12,GAS6,STAB1,RUNX1,CCN1,BTG2,BMP2,SELENOP,JUND,IER2,EHD4,APOC1,RGS2,C1QC
3.46715e-43	0.576767	0.496	0.215	6.86669e-39	Gpx3	7		GO:BP	cellular response to growth factor stimulus	GO:0071363	FALSE	6.57717e-05	4.18196	732	47	11	26944	JUN,FOS,DAB2,CX3CR1,ZFP36L1,EGR1,MEF2C,GAS6,CCN1,BMP2,EHD4
2.94348e-26	0.575952	0.761	0.682	5.82955e-22	Cd83	7		GO:BP	negative regulation of cellular process	GO:0048523	FALSE	6.89949e-05	4.16118	5599	47	27	26944	SLC40A1,PF4,JUN,MAF,RHOB,HSPA1A,DAB2,CX3CR1,TXNIP,ZFP36L1,EGR1,KLF2,DNAJB1,APOE,DUSP6,IFI202B,MEF2C,CCL12,ADRB2,GAS6,CCN1,BTG2,BMP2,JUND,APOC1,RGS2,C1QC
4.04512e-48	0.572025	0.408	0.172	8.01136e-44	Trim47	7		GO:BP	tissue development	GO:0009888	FALSE	7.50009e-05	4.12493	2122	47	17	26944	SLC40A1,JUN,MAF,RHOB,FOS,DAB2,TXNIP,ZFP36L1,EGR1,KLF2,MEF2C,ADRB2,GAS6,CCN1,BTG2,BMP2,RGS2
4.78249e-26	0.566189	0.535	0.379	9.47172e-22	Rasgef1b	7		GO:BP	positive regulation of cell migration	GO:0030335	FALSE	7.94468e-05	4.09992	577	47	10	26944	JUN,CCL24,RHOB,DAB2,CX3CR1,EGR1,CCL12,GAS6,CCN1,BMP2
9.37923e-49	0.564535	0.42	0.207	1.85756e-44	Osbpl11	7		GO:BP	regulation of angiogenesis	GO:0045765	FALSE	9.01114e-05	4.04522	306	47	8	26944	PF4,CCL24,RHOB,CX3CR1,KLF2,ADRB2,GLUL,STAB1
9.12363e-32	0.564361	0.727	0.651	1.80694e-27	Sqstm1	7		GO:BP	regulation of vasculature development	GO:1901342	FALSE	0.000104628	3.98035	312	47	8	26944	PF4,CCL24,RHOB,CX3CR1,KLF2,ADRB2,GLUL,STAB1
1.65707e-48	0.564146	0.797	0.611	3.28183e-44	Snx5	7		GO:BP	positive regulation of cell motility	GO:2000147	FALSE	0.000127467	3.8946	607	47	10	26944	JUN,CCL24,RHOB,DAB2,CX3CR1,EGR1,CCL12,GAS6,CCN1,BMP2
9.89104e-38	0.563814	0.685	0.421	1.95892e-33	Tcf4	7		GO:BP	response to cytokine	GO:0034097	FALSE	0.000129015	3.88936	1188	47	13	26944	PF4,JUN,CCL24,HSPA1A,MRC1,FOS,CX3CR1,ZFP36L1,EGR1,KLF2,IFI202B,CCL12,GAS6
1.70744e-44	0.563426	0.685	0.44	3.38159e-40	Rtp4	7		GO:BP	multicellular organismal process	GO:0032501	FALSE	0.000136403	3.86518	9132	47	34	26944	SLC40A1,PF4,JUN,MAF,CCL24,RHOB,HSPA1A,FOS,DAB2,CX3CR1,FOSB,ZFP36L1,EGR1,KLF2,APOE,DUSP6,HSP90AA1,MEF2C,CCL12,ADRB2,GLUL,GAS6,STAB1,RUNX1,CCN1,BTG2,F13A1,BMP2,SELENOP,JUND,IER2,APOC1,RGS2,C1QC
1.76204e-43	0.562484	0.828	0.722	3.48973e-39	Slc3a2	7		GO:BP	learning or memory	GO:0007611	FALSE	0.00013652	3.8648	323	47	8	26944	JUN,FOS,CX3CR1,EGR1,APOE,MEF2C,ADRB2,BTG2
5.75989e-42	0.562106	0.33	0.079	1.14075e-37	Iigp1	7		GO:BP	regulation of biological quality	GO:0065008	FALSE	0.000137248	3.8625	3134	47	20	26944	PF4,JUN,CCL24,RHOB,HSPA1A,DAB2,CX3CR1,ZFP36L1,EGR1,KLF2,APOE,HSP90AA1,MEF2C,ADRB2,GLUL,GAS6,BTG2,F13A1,BMP2,RGS2
1.8509e-42	0.557535	0.524	0.254	3.66571e-38	Rab3il1	7		GO:BP	positive regulation of locomotion	GO:0040017	FALSE	0.000164774	3.78311	624	47	10	26944	JUN,CCL24,RHOB,DAB2,CX3CR1,EGR1,CCL12,GAS6,CCN1,BMP2
1.93445e-75	0.556491	0.265	0.016	3.83117e-71	Ppp1r9a	7		GO:BP	negative regulation of multicellular organismal process	GO:0051241	FALSE	0.000165877	3.78021	1214	47	13	26944	PF4,CX3CR1,KLF2,APOE,MEF2C,ADRB2,GAS6,STAB1,BTG2,BMP2,APOC1,RGS2,C1QC
2.10558e-43	0.556217	0.546	0.294	4.1701e-39	Ap1b1	7		GO:BP	cell development	GO:0048468	FALSE	0.000196363	3.70694	3202	47	20	26944	PF4,JUN,MAF,HSPA1A,FOS,DAB2,CX3CR1,ZFP36L1,EGR1,KLF2,APOE,HSP90AA1,MEF2C,GAS6,RUNX1,BTG2,BMP2,JUND,RGS2,C1QC
1.28312e-57	0.55378	0.375	0.118	2.54122e-53	Cd200r1	7		GO:BP	negative regulation of transcription by RNA polymerase II	GO:0000122	FALSE	0.000205673	3.68682	1019	47	12	26944	JUN,MAF,HSPA1A,DAB2,TXNIP,EGR1,KLF2,DNAJB1,MEF2C,BTG2,BMP2,JUND
1.69304e-50	0.552221	0.648	0.443	3.35307e-46	Abhd12	7		GO:BP	regulation of leukocyte differentiation	GO:1902105	FALSE	0.00020678	3.68449	341	47	8	26944	PF4,JUN,FOS,ZFP36L1,HSP90AA1,GAS6,RUNX1,C1QC
1.03732e-40	0.551278	0.358	0.112	2.05441e-36	Ints6l	7		GO:BP	positive regulation of MAPK cascade	GO:0043410	FALSE	0.00020889	3.68008	480	47	9	26944	JUN,CCL24,IGFBP4,APOE,MEF2C,CCL12,ADRB2,GAS6,BMP2
1.4351e-71	0.549042	0.986	0.624	2.84222e-67	C1qb	7		GO:BP	cellular response to stimulus	GO:0051716	FALSE	0.000215647	3.66626	8752	47	33	26944	PF4,JUN,CCL24,RHOB,HSPA1A,MRC1,FOS,DAB2,CX3CR1,IGFBP4,TXNIP,FOSB,ZFP36L1,EGR1,KLF2,DNAJB1,APOE,DUSP6,IFI202B,MS4A7,HSP90AA1,MEF2C,CCL12,ADRB2,GLUL,COLEC12,GAS6,RUNX1,CCN1,BTG2,BMP2,JUND,RGS2
1.50037e-39	0.545113	0.834	0.667	2.97148e-35	Mndal	7		GO:BP	regulation of phosphate metabolic process	GO:0019220	FALSE	0.000259005	3.58669	1041	47	12	26944	JUN,DAB2,CX3CR1,DUSP6,HSP90AA1,MEF2C,GAS6,CCN1,BMP2,EHD4,APOC1,RGS2
3.50233e-44	0.544393	0.758	0.575	6.93636e-40	Sirpa	7		GO:BP	regulation of phosphorus metabolic process	GO:0051174	FALSE	0.000261699	3.5822	1042	47	12	26944	JUN,DAB2,CX3CR1,DUSP6,HSP90AA1,MEF2C,GAS6,CCN1,BMP2,EHD4,APOC1,RGS2
2.78522e-57	0.543121	0.749	0.626	5.51613e-53	Laptm4a	7		GO:BP	cognition	GO:0050890	FALSE	0.000312691	3.50488	360	47	8	26944	JUN,FOS,CX3CR1,EGR1,APOE,MEF2C,ADRB2,BTG2
3.25255e-28	0.542352	0.786	0.715	6.44167e-24	Hspe1	7		GO:BP	response to nitrogen compound	GO:1901698	FALSE	0.00031405	3.503	1283	47	13	26944	JUN,FOS,FOSB,ZFP36L1,EGR1,KLF2,APOE,HSP90AA1,MEF2C,ADRB2,COLEC12,BTG2,RGS2
1.10043e-37	0.541537	0.496	0.261	2.17941e-33	Zfhx3	7		GO:BP	cellular response to cytokine stimulus	GO:0071345	FALSE	0.000362336	3.44089	1074	47	12	26944	PF4,CCL24,HSPA1A,MRC1,FOS,CX3CR1,ZFP36L1,EGR1,KLF2,IFI202B,CCL12,GAS6
6.95671e-55	0.541239	0.992	0.901	1.37778e-50	Itm2b	7		GO:BP	response to abiotic stimulus	GO:0009628	FALSE	0.00036533	3.43731	1300	47	13	26944	JUN,RHOB,HSPA1A,FOS,TXNIP,FOSB,ZFP36L1,EGR1,DNAJB1,HSP90AA1,ADRB2,BTG2,BMP2
1.58295e-44	0.540978	0.431	0.233	3.13504e-40	Gbp7	7		GO:BP	negative regulation of metabolic process	GO:0009892	FALSE	0.000387249	3.41201	3336	47	20	26944	JUN,MAF,HSPA1A,DAB2,CX3CR1,TXNIP,ZFP36L1,EGR1,KLF2,DNAJB1,APOE,DUSP6,IFI202B,MEF2C,GAS6,BTG2,BMP2,JUND,APOC1,RGS2
2.53128e-46	0.537149	0.544	0.33	5.01321e-42	Bmp2k	7		GO:BP	regulation of signal transduction	GO:0009966	FALSE	0.00039385	3.40467	3005	47	19	26944	JUN,CCL24,HSPA1A,DAB2,CX3CR1,IGFBP4,EGR1,KLF2,APOE,DUSP6,IFI202B,MEF2C,CCL12,ADRB2,GAS6,RUNX1,CCN1,BMP2,RGS2
1.41327e-35	0.536673	0.282	0.143	2.79898e-31	Mid1ip1	7		GO:BP	regulation of protein modification process	GO:0031399	FALSE	0.000477418	3.3211	1102	47	12	26944	JUN,HSPA1A,DAB2,CX3CR1,EGR1,DUSP6,HSP90AA1,GAS6,CCN1,BMP2,EHD4,RGS2
8.6647e-91	0.535558	0.242	0.004	1.71604e-86	Hif3a	7		GO:BP	endocytosis	GO:0006897	TRUE	0.000482257	3.31672	701	47	10	26944	MRC1,DAB2,APOE,CD163,ADRB2,COLEC12,GAS6,STAB1,EHD4,APOC1
5.66682e-36	0.534365	0.561	0.357	1.12231e-31	Fcho2	7		GO:BP	positive regulation of cell development	GO:0010720	FALSE	0.00052079	3.28334	535	47	9	26944	JUN,FOS,CX3CR1,ZFP36L1,APOE,HSP90AA1,GAS6,RUNX1,BMP2
9.08759e-47	0.52619	0.42	0.206	1.7998e-42	Zfp710	7		GO:BP	regulation of cellular process	GO:0050794	FALSE	0.000524467	3.28028	12593	47	39	26944	SLC40A1,PF4,JUN,MAF,CCL24,RHOB,HSPA1A,FOS,DAB2,CX3CR1,IGFBP4,TXNIP,FOSB,ZFP36L1,EGR1,KLF2,DNAJB1,APOE,DUSP6,IFI202B,MS4A7,HSP90AA1,MEF2C,CCL12,ADRB2,KLF6,GLUL,COLEC12,GAS6,RUNX1,CCN1,BTG2,BMP2,JUND,IER2,EHD4,APOC1,RGS2,C1QC
2.8757e-54	0.525686	0.361	0.129	5.69533e-50	Hlx	7		GO:BP	regulation of anatomical structure morphogenesis	GO:0022603	FALSE	0.000548377	3.26092	904	47	11	26944	PF4,CCL24,RHOB,CX3CR1,KLF2,APOE,MEF2C,ADRB2,GLUL,STAB1,BMP2
5.03439e-22	0.525445	0.389	0.253	9.97061e-18	Gm20186	7		GO:BP	myeloid leukocyte differentiation	GO:0002573	FALSE	0.000556101	3.25485	261	47	7	26944	JUN,FOS,ZFP36L1,MEF2C,RUNX1,BMP2,C1QC
1.54621e-51	0.523762	0.904	0.834	3.06227e-47	Clta	7		GO:BP	response to calcium ion	GO:0051592	TRUE	0.000584	3.23359	160	47	6	26944	JUN,FOS,TXNIP,FOSB,MEF2C,JUND
2.7724e-69	0.522392	0.282	0.032	5.49073e-65	Smim1	7		GO:BP	cell surface receptor signaling pathway	GO:0007166	FALSE	0.000616396	3.21014	2766	47	18	26944	PF4,JUN,CCL24,HSPA1A,FOS,DAB2,CX3CR1,IGFBP4,TXNIP,EGR1,APOE,MS4A7,MEF2C,CCL12,ADRB2,GAS6,CCN1,BMP2
1.26182e-47	0.516302	0.352	0.125	2.49903e-43	Rnf169	7		GO:BP	negative regulation of cellular biosynthetic process	GO:0031327	FALSE	0.000623098	3.20544	2768	47	18	26944	JUN,MAF,HSPA1A,DAB2,CX3CR1,TXNIP,ZFP36L1,EGR1,KLF2,DNAJB1,APOE,MEF2C,GAS6,BTG2,BMP2,JUND,APOC1,RGS2
1.32293e-37	0.515857	0.389	0.303	2.62006e-33	Pim3	7		GO:BP	import into cell	GO:0098657	FALSE	0.000625015	3.20411	916	47	11	26944	MRC1,DAB2,APOE,CD163,ADRB2,COLEC12,GAS6,STAB1,EHD4,APOC1,RGS2
1.89986e-32	0.514512	0.715	0.533	3.76267e-28	Slfn5	7		GO:BP	positive regulation of signal transduction	GO:0009967	FALSE	0.000629442	3.20104	1613	47	14	26944	JUN,CCL24,HSPA1A,DAB2,CX3CR1,IGFBP4,KLF2,APOE,MEF2C,CCL12,ADRB2,GAS6,CCN1,BMP2
2.31932e-47	0.513596	0.859	0.715	4.59342e-43	Ctsa	7		GO:BP	negative regulation of cellular metabolic process	GO:0031324	FALSE	0.000668717	3.17476	3108	47	19	26944	JUN,MAF,HSPA1A,DAB2,CX3CR1,TXNIP,ZFP36L1,EGR1,KLF2,DNAJB1,APOE,DUSP6,MEF2C,GAS6,BTG2,BMP2,JUND,APOC1,RGS2
4.13539e-27	0.513298	0.482	0.272	8.19015e-23	Cfh	7		GO:BP	negative regulation of macromolecule metabolic process	GO:0010605	FALSE	0.000672091	3.17257	3109	47	19	26944	JUN,MAF,HSPA1A,DAB2,CX3CR1,TXNIP,ZFP36L1,EGR1,KLF2,DNAJB1,APOE,DUSP6,IFI202B,MEF2C,GAS6,BTG2,BMP2,JUND,RGS2
7.47908e-48	0.513069	0.955	0.791	1.48123e-43	Grn	7		GO:BP	cellular response to transforming growth factor beta stimulus	GO:0071560	FALSE	0.000681494	3.16654	269	47	7	26944	JUN,FOS,DAB2,CX3CR1,ZFP36L1,MEF2C,BMP2
6.40066e-33	0.51021	0.592	0.305	1.26765e-28	Frmd4b	7		GO:BP	negative regulation of biosynthetic process	GO:0009890	FALSE	0.000705127	3.15173	2791	47	18	26944	JUN,MAF,HSPA1A,DAB2,CX3CR1,TXNIP,ZFP36L1,EGR1,KLF2,DNAJB1,APOE,MEF2C,GAS6,BTG2,BMP2,JUND,APOC1,RGS2
2.06724e-41	0.510068	0.792	0.633	4.09418e-37	Wasf2	7		GO:BP	cellular response to endogenous stimulus	GO:0071495	FALSE	0.000709373	3.14913	1629	47	14	26944	JUN,FOS,DAB2,CX3CR1,FOSB,ZFP36L1,EGR1,KLF2,MEF2C,ADRB2,GAS6,CCN1,BMP2,EHD4
8.20799e-34	0.509932	0.538	0.314	1.62559e-29	Myo5a	7		GO:BP	response to transforming growth factor beta	GO:0071559	FALSE	0.000771342	3.11275	274	47	7	26944	JUN,FOS,DAB2,CX3CR1,ZFP36L1,MEF2C,BMP2
2.43231e-30	0.507962	0.439	0.321	4.81718e-26	Nfkbid	7		GO:BP	response to organonitrogen compound	GO:0010243	FALSE	0.000832425	3.07965	1161	47	12	26944	JUN,FOS,FOSB,ZFP36L1,EGR1,KLF2,APOE,HSP90AA1,MEF2C,ADRB2,BTG2,RGS2
4.11223e-43	0.50543	0.425	0.246	8.14427e-39	Sh3gl1	7		GO:BP	negative regulation of DNA-templated transcription	GO:0045892	FALSE	0.000915423	3.03838	1409	47	13	26944	JUN,MAF,HSPA1A,DAB2,TXNIP,EGR1,KLF2,DNAJB1,MEF2C,GAS6,BTG2,BMP2,JUND
1.24611e-51	0.503975	0.29	0.065	2.46791e-47	Eef2k	7		GO:BP	negative regulation of RNA biosynthetic process	GO:1902679	FALSE	0.000976076	3.01052	1417	47	13	26944	JUN,MAF,HSPA1A,DAB2,TXNIP,EGR1,KLF2,DNAJB1,MEF2C,GAS6,BTG2,BMP2,JUND
5.1034e-27	0.502964	0.13	0.024	1.01073e-22	C430049B03Rik	7		GO:BP	cellular response to calcium ion	GO:0071277	FALSE	0.00100179	2.99922	93	47	5	26944	JUN,FOS,FOSB,MEF2C,JUND
2.99108e-43	0.502779	0.299	0.131	5.92384e-39	Rnf150	7		GO:BP	positive regulation of signaling	GO:0023056	FALSE	0.00130883	2.88312	1990	47	15	26944	JUN,CCL24,HSPA1A,DAB2,CX3CR1,IGFBP4,KLF2,APOE,MEF2C,CCL12,ADRB2,GLUL,GAS6,CCN1,BMP2
2.45658e-31	0.498951	0.394	0.169	4.86525e-27	Ddx60	7		GO:BP	positive regulation of cell communication	GO:0010647	FALSE	0.00130883	2.88312	1990	47	15	26944	JUN,CCL24,HSPA1A,DAB2,CX3CR1,IGFBP4,KLF2,APOE,MEF2C,CCL12,ADRB2,GLUL,GAS6,CCN1,BMP2
3.78517e-47	0.498693	0.299	0.063	7.49653e-43	Ifi208	7		GO:BP	regulation of biomineral tissue development	GO:0070167	FALSE	0.00136797	2.86392	99	47	5	26944	MEF2C,ADRB2,GAS6,CCN1,BMP2
4.75519e-39	0.498046	0.361	0.116	9.41766e-35	Ctla2b	7		GO:BP	regulation of intracellular signal transduction	GO:1902531	FALSE	0.00138427	2.85878	1722	47	14	26944	JUN,CCL24,DAB2,CX3CR1,IGFBP4,APOE,DUSP6,MEF2C,CCL12,ADRB2,GAS6,CCN1,BMP2,RGS2
1.5956e-32	0.497955	0.563	0.394	3.16009e-28	Bin1	7		GO:BP	animal organ development	GO:0048513	FALSE	0.00140513	2.85228	3260	47	19	26944	SLC40A1,JUN,MAF,FOS,DAB2,CX3CR1,TXNIP,ZFP36L1,EGR1,KLF2,DUSP6,MEF2C,ADRB2,GAS6,CCN1,BTG2,BMP2,SELENOP,RGS2
1.12227e-21	0.495652	0.332	0.349	2.22267e-17	Phlda1	7		GO:BP	regulation of signaling	GO:0023051	FALSE	0.00144218	2.84098	3616	47	20	26944	JUN,CCL24,HSPA1A,DAB2,CX3CR1,IGFBP4,EGR1,KLF2,APOE,DUSP6,IFI202B,MEF2C,CCL12,ADRB2,GLUL,GAS6,RUNX1,CCN1,BMP2,RGS2
2.10095e-22	0.49409	0.439	0.306	4.16093e-18	Hist1h2bc	7		GO:BP	regulation of cell communication	GO:0010646	FALSE	0.00144218	2.84098	3616	47	20	26944	JUN,CCL24,HSPA1A,DAB2,CX3CR1,IGFBP4,EGR1,KLF2,APOE,DUSP6,IFI202B,MEF2C,CCL12,ADRB2,GLUL,GAS6,RUNX1,CCN1,BMP2,RGS2
2.94652e-26	0.49206	0.363	0.161	5.83559e-22	Psd3	7		GO:BP	intracellular signal transduction	GO:0035556	FALSE	0.00147152	2.83223	2610	47	17	26944	JUN,CCL24,RHOB,FOS,DAB2,CX3CR1,IGFBP4,ZFP36L1,APOE,DUSP6,MEF2C,CCL12,ADRB2,GAS6,CCN1,BMP2,RGS2
1.42436e-32	0.491896	0.293	0.086	2.82094e-28	Mir99ahg	7		GO:BP	response to hormone	GO:0009725	FALSE	0.00160451	2.79466	1008	47	11	26944	PF4,JUN,FOS,DAB2,TXNIP,FOSB,ZFP36L1,EGR1,HSP90AA1,MEF2C,BTG2
1.58265e-48	0.49166	0.386	0.218	3.13443e-44	Il18	7		GO:BP	positive regulation of apoptotic process	GO:0043065	FALSE	0.00182459	2.73883	622	47	9	26944	JUN,RHOB,TXNIP,EGR1,DUSP6,MEF2C,ADRB2,CCN1,BMP2
4.9115e-36	0.491473	0.806	0.684	9.72722e-32	Ptbp3	7		GO:BP	positive regulation of bone mineralization	GO:0030501	FALSE	0.00191447	2.71795	45	47	4	26944	MEF2C,ADRB2,CCN1,BMP2
2.35244e-29	0.49102	0.42	0.226	4.659e-25	Dclre1c	7		GO:BP	regulation of protein phosphorylation	GO:0001932	FALSE	0.00192079	2.71652	816	47	10	26944	JUN,DAB2,CX3CR1,DUSP6,HSP90AA1,GAS6,CCN1,BMP2,EHD4,RGS2
1.72483e-42	0.488426	0.541	0.414	3.41602e-38	Gsk3b	7		GO:BP	negative regulation of apoptotic process	GO:0043066	FALSE	0.00215691	2.66617	1039	47	11	26944	SLC40A1,JUN,HSPA1A,DAB2,CX3CR1,APOE,IFI202B,MEF2C,GAS6,CCN1,BTG2
4.18421e-59	0.487679	0.49	0.319	8.28682e-55	Rbfa	7		GO:BP	growth	GO:0040007	FALSE	0.00226019	2.64585	1044	47	11	26944	HSPA1A,DAB2,IGFBP4,ZFP36L1,KLF2,APOE,DUSP6,MEF2C,ADRB2,SELENOP,RGS2
7.65649e-25	0.48657	0.352	0.214	1.51637e-20	H1f0	7		GO:BP	negative regulation of RNA metabolic process	GO:0051253	FALSE	0.00226426	2.64507	1527	47	13	26944	JUN,MAF,HSPA1A,DAB2,TXNIP,EGR1,KLF2,DNAJB1,MEF2C,GAS6,BTG2,BMP2,JUND
2.24083e-32	0.483805	0.383	0.173	4.43795e-28	Oas2	7		GO:BP	defense response to other organism	GO:0098542	FALSE	0.00234784	2.62933	1281	47	12	26944	PF4,CCL24,HSPA1A,MRC1,CX3CR1,APOE,IFI202B,HSP90AA1,CCL12,COLEC12,STAB1,C1QC
4.35155e-35	0.481224	0.586	0.396	8.61825e-31	Tpp1	7		GO:BP	positive regulation of programmed cell death	GO:0043068	FALSE	0.00236856	2.62552	642	47	9	26944	JUN,RHOB,TXNIP,EGR1,DUSP6,MEF2C,ADRB2,CCN1,BMP2
3.9262e-26	0.47993	0.346	0.21	7.77583e-22	Tsc22d2	7		GO:BP	positive regulation of intracellular signal transduction	GO:1902533	FALSE	0.00238988	2.62162	1050	47	11	26944	JUN,CCL24,DAB2,CX3CR1,IGFBP4,APOE,MEF2C,CCL12,ADRB2,GAS6,BMP2
1.82438e-44	0.479791	0.676	0.56	3.61319e-40	Ndfip1	7		GO:BP	positive regulation of leukocyte differentiation	GO:1902107	FALSE	0.0024181	2.61653	204	47	6	26944	JUN,FOS,ZFP36L1,HSP90AA1,GAS6,RUNX1
2.81953e-37	0.479392	0.31	0.133	5.58407e-33	Abca9	7		GO:BP	positive regulation of hemopoiesis	GO:1903708	FALSE	0.0024181	2.61653	204	47	6	26944	JUN,FOS,ZFP36L1,HSP90AA1,GAS6,RUNX1
9.55892e-31	0.479234	0.504	0.343	1.89314e-26	Tle4	7		GO:BP	negative regulation of macromolecule biosynthetic process	GO:0010558	FALSE	0.00249106	2.60361	2710	47	17	26944	JUN,MAF,HSPA1A,DAB2,CX3CR1,TXNIP,ZFP36L1,EGR1,KLF2,DNAJB1,APOE,MEF2C,GAS6,BTG2,BMP2,JUND,RGS2
1.40803e-21	0.478282	0.699	0.554	2.78861e-17	Marcksl1	7		GO:BP	positive regulation of myeloid cell differentiation	GO:0045639	FALSE	0.00263625	2.57901	113	47	5	26944	JUN,HSPA1A,FOS,ZFP36L1,RUNX1
3.63705e-16	0.478181	0.715	0.516	7.20318e-12	Sdc4	7		GO:BP	response to inorganic substance	GO:0010035	FALSE	0.00265588	2.57579	651	47	9	26944	JUN,RHOB,FOS,TXNIP,FOSB,KLF2,MEF2C,SELENOP,JUND
2.12702e-32	0.477517	0.499	0.278	4.21257e-28	Adap2	7		GO:BP	negative regulation of programmed cell death	GO:0043069	FALSE	0.00284493	2.54593	1069	47	11	26944	SLC40A1,JUN,HSPA1A,DAB2,CX3CR1,APOE,IFI202B,MEF2C,GAS6,CCN1,BTG2
3.86033e-37	0.476404	0.735	0.617	7.64538e-33	Qk	7		GO:BP	regulation of growth	GO:0040008	FALSE	0.00289973	2.53764	658	47	9	26944	HSPA1A,DAB2,IGFBP4,APOE,DUSP6,MEF2C,ADRB2,SELENOP,RGS2
7.36014e-32	0.476	0.769	0.601	1.45768e-27	2410006H16Rik	7		GO:BP	negative regulation of developmental process	GO:0051093	FALSE	0.00308596	2.51061	1078	47	11	26944	PF4,ZFP36L1,KLF2,APOE,ADRB2,GAS6,STAB1,BTG2,BMP2,RGS2,C1QC
5.15682e-30	0.475614	0.493	0.31	1.02131e-25	9930111J21Rik2	7		GO:BP	epithelial cell proliferation	GO:0050673	FALSE	0.00313	2.50446	489	47	8	26944	JUN,CCL24,DAB2,IGFBP4,ZFP36L1,APOE,MEF2C,GLUL
3.27053e-41	0.474106	0.324	0.103	6.47728e-37	Sesn1	7		GO:BP	regulation of lipid biosynthetic process	GO:0046890	FALSE	0.00345957	2.46098	217	47	6	26944	DAB2,EGR1,APOE,CCN1,BMP2,APOC1
1.03468e-32	0.473662	0.442	0.248	2.04918e-28	Ugcg	7		GO:BP	regulation of phosphorylation	GO:0042325	FALSE	0.00366871	2.43549	877	47	10	26944	JUN,DAB2,CX3CR1,DUSP6,HSP90AA1,GAS6,CCN1,BMP2,EHD4,RGS2
6.55876e-39	0.472778	0.423	0.228	1.29896e-34	Mgat1	7		GO:BP	positive regulation of biomineral tissue development	GO:0070169	FALSE	0.00372435	2.42895	53	47	4	26944	MEF2C,ADRB2,CCN1,BMP2
1.06515e-37	0.470771	0.704	0.621	2.10953e-33	Srsf2	7		GO:BP	response to xenobiotic stimulus	GO:0009410	FALSE	0.00385856	2.41358	503	47	8	26944	JUN,FOS,TXNIP,FOSB,DUSP6,HSP90AA1,MEF2C,GAS6
1.32191e-14	0.47036	0.896	0.837	2.61804e-10	Sat1	7		GO:BP	mononuclear cell differentiation	GO:1903131	FALSE	0.00397357	2.40082	505	47	8	26944	PF4,JUN,FOS,ZFP36L1,EGR1,HSP90AA1,MEF2C,GAS6
6.15958e-30	0.469472	0.631	0.42	1.2199e-25	Oasl2	7		GO:BP	positive regulation of ERK1 and ERK2 cascade	GO:0070374	FALSE	0.00460367	2.3369	228	47	6	26944	JUN,CCL24,APOE,CCL12,GAS6,BMP2
7.37185e-40	0.468851	0.375	0.245	1.46e-35	Twf1	7		GO:BP	positive regulation of miRNA transcription	GO:1902895	FALSE	0.00465359	2.33221	56	47	4	26944	JUN,FOS,EGR1,BMP2
5.11352e-29	0.464856	0.414	0.225	1.01273e-24	Raph1	7		GO:BP	positive regulation of protein metabolic process	GO:0051247	FALSE	0.00486435	2.31298	1130	47	11	26944	HSPA1A,DAB2,CX3CR1,EGR1,KLF2,APOE,HSP90AA1,GAS6,CCN1,BMP2,EHD4
1.74939e-30	0.463265	0.268	0.107	3.46468e-26	Rgs3	7		GO:BP	leading edge cell differentiation	GO:0035026	TRUE	0.0049636	2.3042	2	47	2	26944	JUN,DAB2
6.39906e-16	0.462613	0.769	0.784	1.26733e-11	Neat1	7		GO:BP	negative regulation of nucleobase-containing compound metabolic process	GO:0045934	FALSE	0.00538732	2.26863	1651	47	13	26944	JUN,MAF,HSPA1A,DAB2,TXNIP,EGR1,KLF2,DNAJB1,MEF2C,GAS6,BTG2,BMP2,JUND
2.50463e-42	0.462318	0.38	0.2	4.96041e-38	Ncoa4	7		GO:BP	regulation of cellular component organization	GO:0051128	FALSE	0.00558159	2.25324	2546	47	16	26944	CCL24,RHOB,HSPA1A,DAB2,IGFBP4,DNAJB1,APOE,IFI202B,HSP90AA1,MEF2C,ADRB2,GAS6,BMP2,EHD4,APOC1,RGS2
1.84251e-37	0.461029	0.572	0.405	3.64909e-33	Xaf1	7		GO:BP	defense response to symbiont	GO:0140546	FALSE	0.0057578	2.23974	1150	47	11	26944	PF4,CCL24,HSPA1A,MRC1,CX3CR1,APOE,IFI202B,HSP90AA1,CCL12,COLEC12,C1QC
1.08104e-40	0.460737	0.304	0.09	2.141e-36	Appl2	7		GO:BP	response to steroid hormone	GO:0048545	FALSE	0.00578718	2.23753	371	47	7	26944	PF4,JUN,FOS,DAB2,TXNIP,FOSB,ZFP36L1
1.78096e-29	0.460394	0.397	0.199	3.5272e-25	Tcf7l2	7		GO:BP	immune response	GO:0006955	FALSE	0.00585266	2.23265	1945	47	14	26944	PF4,CCL24,HSPA1A,MRC1,CX3CR1,APOE,IFI202B,HSP90AA1,MEF2C,CCL12,COLEC12,IFI44,FCGRT,C1QC
1.60561e-31	0.458385	0.499	0.32	3.17991e-27	Tet3	7		GO:BP	positive regulation of ossification	GO:0045778	FALSE	0.00614692	2.21134	60	47	4	26944	MEF2C,ADRB2,CCN1,BMP2
5.5653e-36	0.456287	0.479	0.319	1.10221e-31	Ogfrl1	7		GO:BP	positive regulation of miRNA metabolic process	GO:2000630	FALSE	0.00701403	2.15403	62	47	4	26944	JUN,FOS,EGR1,BMP2
1.86492e-43	0.455229	0.304	0.073	3.69347e-39	Zdhhc14	7		GO:BP	vasodilation	GO:0042311	TRUE	0.00748001	2.1261	63	47	4	26944	KLF2,APOE,ADRB2,RGS2
1.90079e-34	0.454828	0.718	0.569	3.76452e-30	Ubap2l	7		GO:BP	transport	GO:0006810	FALSE	0.0075207	2.12374	4397	47	21	26944	SLC40A1,RHOB,HSPA1A,MRC1,DAB2,TXNIP,ZFP36L1,APOE,CD163,HSP90AA1,MEF2C,ADRB2,GLUL,COLEC12,GAS6,STAB1,BMP2,EHD4,APOC1,RGS2,SLCO2B1
1.85531e-37	0.454165	0.262	0.077	3.67444e-33	Etv1	7		GO:BP	signaling	GO:0023052	FALSE	0.00797647	2.09819	7472	47	28	26944	PF4,JUN,CCL24,RHOB,HSPA1A,FOS,DAB2,CX3CR1,IGFBP4,TXNIP,ZFP36L1,EGR1,KLF2,APOE,DUSP6,IFI202B,MS4A7,MEF2C,CCL12,ADRB2,GLUL,COLEC12,GAS6,STAB1,RUNX1,CCN1,BMP2,RGS2
1.57479e-44	0.452633	0.296	0.095	3.11887e-40	Tmem8	7		GO:BP	response to bacterium	GO:0009617	FALSE	0.00880983	2.05503	968	47	10	26944	PF4,JUN,MRC1,FOS,CX3CR1,MEF2C,COLEC12,IFI44,STAB1,BMP2
5.88644e-28	0.45253	0.724	0.551	1.16581e-23	Fcgr1	7		GO:BP	regulation of myeloid leukocyte differentiation	GO:0002761	FALSE	0.00928193	2.03236	146	47	5	26944	JUN,FOS,ZFP36L1,RUNX1,C1QC
9.33294e-34	0.452478	0.659	0.523	1.84839e-29	Nrros	7		GO:BP	transmembrane receptor protein serine/threonine kinase signaling pathway	GO:0007178	TRUE	0.00947607	2.02337	400	47	7	26944	JUN,FOS,DAB2,EGR1,GAS6,CCN1,BMP2
2.33018e-26	0.451805	0.315	0.115	4.61493e-22	Fchsd2	7		GO:BP	innate immune response	GO:0045087	FALSE	0.00955775	2.01964	977	47	10	26944	CCL24,HSPA1A,MRC1,CX3CR1,APOE,IFI202B,HSP90AA1,CCL12,COLEC12,C1QC
2.14759e-35	0.451139	0.994	0.953	4.2533e-31	Rps29	7		GO:BP	regulation of epithelial cell proliferation	GO:0050678	FALSE	0.0102764	1.98816	405	47	7	26944	JUN,CCL24,DAB2,ZFP36L1,APOE,MEF2C,GLUL
2.57802e-32	0.443977	0.332	0.144	5.10577e-28	Clcn5	7		GO:BP	behavior	GO:0007610	FALSE	0.010522	1.9779	771	47	9	26944	JUN,FOS,CX3CR1,EGR1,APOE,MEF2C,ADRB2,BTG2,SELENOP
7.83475e-47	0.443111	0.223	0.039	1.55167e-42	Engase	7		GO:BP	regulation of inclusion body assembly	GO:0090083	TRUE	0.0107858	1.96715	21	47	3	26944	HSPA1A,DNAJB1,APOE
5.05607e-30	0.443091	0.417	0.251	1.00135e-25	Lpin2	7		GO:BP	C21-steroid hormone biosynthetic process	GO:0006700	TRUE	0.0107858	1.96715	21	47	3	26944	DAB2,EGR1,BMP2
1.61208e-39	0.439987	0.468	0.34	3.19273e-35	Idh2	7		GO:BP	cell communication	GO:0007154	FALSE	0.0108611	1.96413	7582	47	28	26944	PF4,JUN,CCL24,RHOB,HSPA1A,FOS,DAB2,CX3CR1,IGFBP4,TXNIP,ZFP36L1,EGR1,KLF2,APOE,DUSP6,IFI202B,MS4A7,MEF2C,CCL12,ADRB2,GLUL,COLEC12,GAS6,STAB1,RUNX1,CCN1,BMP2,RGS2
7.35344e-25	0.439662	0.732	0.562	1.45635e-20	Lgals3bp	7		GO:BP	cellular response to oxygen-containing compound	GO:1901701	FALSE	0.011727	1.93081	1497	47	12	26944	PF4,JUN,RHOB,MRC1,FOS,CX3CR1,ZFP36L1,EGR1,KLF2,MEF2C,ADRB2,GAS6
2.39678e-29	0.437418	0.535	0.413	4.74683e-25	Il6ra	7		GO:BP	positive regulation of myeloid leukocyte differentiation	GO:0002763	FALSE	0.0127714	1.89376	72	47	4	26944	JUN,FOS,ZFP36L1,RUNX1
4.99535e-28	0.437109	0.223	0.069	9.8933e-24	Glcci1	7		GO:BP	cellular response to stress	GO:0033554	FALSE	0.0137612	1.86134	1799	47	13	26944	JUN,RHOB,HSPA1A,FOS,ZFP36L1,KLF2,DNAJB1,HSP90AA1,MEF2C,ADRB2,GLUL,GAS6,BTG2
4.40802e-26	0.435903	0.549	0.421	8.73008e-22	Wsb1	7		GO:BP	muscle cell proliferation	GO:0033002	FALSE	0.0143418	1.8434	278	47	6	26944	JUN,FOS,EGR1,APOE,MEF2C,BMP2
3.33387e-23	0.432184	0.479	0.261	6.60272e-19	Tmem37	7		GO:BP	regulation of defense response	GO:0031347	FALSE	0.0157904	1.80161	811	47	9	26944	PF4,CCL24,HSPA1A,CX3CR1,APOE,IFI202B,HSP90AA1,MEF2C,COLEC12
5.56561e-41	0.429148	0.183	0.021	1.10227e-36	F830016B08Rik	7		GO:BP	inflammatory response	GO:0006954	FALSE	0.0157904	1.80161	811	47	9	26944	PF4,JUN,CCL24,CX3CR1,APOE,CD163,IFI202B,CCL12,BMP2
2.4362e-41	0.427855	0.268	0.064	4.82489e-37	Arhgap19	7		GO:BP	regulation of miRNA transcription	GO:1902893	FALSE	0.0158458	1.80008	76	47	4	26944	JUN,FOS,EGR1,BMP2
1.88186e-23	0.426676	0.873	0.733	3.72703e-19	Ifi207	7		GO:BP	anatomical structure morphogenesis	GO:0009653	FALSE	0.0159108	1.79831	2761	47	16	26944	SLC40A1,PF4,JUN,CCL24,RHOB,CX3CR1,ZFP36L1,KLF2,APOE,MEF2C,CCL12,ADRB2,GLUL,STAB1,CCN1,BMP2
1.58615e-24	0.425708	0.315	0.428	3.14137e-20	Icam1	7		GO:BP	miRNA transcription	GO:0061614	FALSE	0.0166928	1.77747	77	47	4	26944	JUN,FOS,EGR1,BMP2
3.956e-25	0.425707	0.749	0.676	7.83486e-21	Irf2bp2	7		GO:BP	positive regulation of osteoblast differentiation	GO:0045669	FALSE	0.0175727	1.75516	78	47	4	26944	MEF2C,CCN1,BMP2,JUND
2.2417e-24	0.42551	0.445	0.263	4.43968e-20	Zup1	7		GO:BP	epithelium development	GO:0060429	FALSE	0.0196883	1.70579	1309	47	11	26944	SLC40A1,JUN,MAF,RHOB,DAB2,TXNIP,ZFP36L1,KLF2,MEF2C,CCN1,BMP2
3.82724e-34	0.425422	0.493	0.332	7.57984e-30	Ptpra	7		GO:BP	negative regulation of signal transduction	GO:0009968	FALSE	0.0199724	1.69957	1311	47	11	26944	HSPA1A,DAB2,CX3CR1,EGR1,APOE,DUSP6,IFI202B,ADRB2,GAS6,BMP2,RGS2
4.43096e-36	0.424007	0.268	0.075	8.77551e-32	Tmem140	7		GO:BP	biomineral tissue development	GO:0031214	FALSE	0.0200072	1.69881	171	47	5	26944	MEF2C,ADRB2,GAS6,CCN1,BMP2
8.18183e-41	0.423095	0.313	0.114	1.62041e-36	Scoc	7		GO:BP	regulation of neuron apoptotic process	GO:0043523	FALSE	0.0216825	1.66389	299	47	6	26944	JUN,CX3CR1,EGR1,APOE,MEF2C,BTG2
1.36252e-28	0.422322	0.265	0.092	2.69848e-24	Kansl1l	7		GO:BP	establishment of localization	GO:0051234	FALSE	0.0217255	1.66303	4696	47	21	26944	SLC40A1,RHOB,HSPA1A,MRC1,DAB2,TXNIP,ZFP36L1,APOE,CD163,HSP90AA1,MEF2C,ADRB2,GLUL,COLEC12,GAS6,STAB1,BMP2,EHD4,APOC1,RGS2,SLCO2B1
5.49077e-54	0.419543	0.256	0.033	1.08745e-49	Igf2bp3	7		GO:BP	protein metabolic process	GO:0019538	FALSE	0.0218733	1.66008	4698	47	21	26944	JUN,HSPA1A,DAB2,CX3CR1,ZFP36L1,EGR1,KLF2,DNAJB1,APOE,DUSP6,IFI202B,HSP90AA1,GLUL,GAS6,CCN1,BTG2,F13A1,BMP2,EHD4,APOC1,RGS2
3.00317e-46	0.419408	0.321	0.106	5.94778e-42	Tpm3-rs7	7		GO:BP	signal transduction	GO:0007165	FALSE	0.0227792	1.64246	6895	47	26	26944	PF4,JUN,CCL24,RHOB,HSPA1A,FOS,DAB2,CX3CR1,IGFBP4,TXNIP,ZFP36L1,EGR1,KLF2,APOE,DUSP6,IFI202B,MS4A7,MEF2C,CCL12,ADRB2,COLEC12,GAS6,RUNX1,CCN1,BMP2,RGS2
2.61198e-21	0.418558	0.304	0.152	5.17302e-17	2810013P06Rik	7		GO:BP	regulation of hormone biosynthetic process	GO:0046885	FALSE	0.0235471	1.62806	27	47	3	26944	DAB2,EGR1,BMP2
9.39955e-32	0.416917	0.318	0.142	1.86158e-27	Tigd2	7		GO:BP	regulation of bone mineralization	GO:0030500	FALSE	0.0235891	1.62729	84	47	4	26944	MEF2C,ADRB2,CCN1,BMP2
6.75141e-41	0.415417	0.279	0.101	1.33712e-36	Paox	7		GO:BP	chemokine-mediated signaling pathway	GO:0070098	FALSE	0.0235891	1.62729	84	47	4	26944	PF4,CCL24,CX3CR1,CCL12
4.63742e-23	0.415362	0.479	0.351	9.18442e-19	Srgap2	7		GO:BP	positive regulation of cell population proliferation	GO:0008284	FALSE	0.0262445	1.58096	1097	47	10	26944	JUN,CCL24,CX3CR1,EGR1,MEF2C,ADRB2,GLUL,GAS6,CCN1,BMP2
1.18639e-24	0.413972	0.504	0.466	2.34965e-20	Hspd1	7		GO:BP	regulation of ketone biosynthetic process	GO:0010566	FALSE	0.0263405	1.57938	28	47	3	26944	DAB2,EGR1,BMP2
8.31826e-23	0.412068	0.659	0.57	1.64743e-18	Jmjd1c	7		GO:BP	inclusion body assembly	GO:0070841	FALSE	0.0263405	1.57938	28	47	3	26944	HSPA1A,DNAJB1,APOE
1.45821e-29	0.411611	0.989	0.93	2.88798e-25	Hsp90ab1	7		GO:BP	cytokine-mediated signaling pathway	GO:0019221	FALSE	0.0280787	1.55162	473	47	7	26944	PF4,CCL24,HSPA1A,CX3CR1,EGR1,CCL12,GAS6
2.87526e-31	0.410996	0.366	0.194	5.69445e-27	Klhl9	7		GO:BP	cellular response to prolactin	GO:1990646	TRUE	0.0297153	1.52702	4	47	2	26944	JUN,FOS
4.87428e-30	0.409303	0.375	0.233	9.6535e-26	Mxd4	7		GO:BP	regulation of miRNA metabolic process	GO:2000628	FALSE	0.0323843	1.48967	91	47	4	26944	JUN,FOS,EGR1,BMP2
4.53704e-31	0.40904	0.349	0.221	8.9856e-27	Slc48a1	7		GO:BP	regulation of smooth muscle cell proliferation	GO:0048660	FALSE	0.0341034	1.4672	191	47	5	26944	JUN,EGR1,APOE,MEF2C,BMP2
2.17977e-23	0.408548	0.338	0.181	4.31703e-19	Slc25a36	7		GO:BP	positive regulation of phosphorus metabolic process	GO:0010562	FALSE	0.0347041	1.45962	680	47	8	26944	DAB2,CX3CR1,HSP90AA1,MEF2C,GAS6,CCN1,BMP2,EHD4
2.89106e-31	0.406573	0.338	0.245	5.72574e-27	Ing2	7		GO:BP	positive regulation of phosphate metabolic process	GO:0045937	FALSE	0.0347041	1.45962	680	47	8	26944	DAB2,CX3CR1,HSP90AA1,MEF2C,GAS6,CCN1,BMP2,EHD4
2.28717e-33	0.405131	0.341	0.21	4.52973e-29	Tnfrsf11a	7		GO:BP	muscle tissue development	GO:0060537	FALSE	0.034759	1.45893	489	47	7	26944	FOS,EGR1,MEF2C,ADRB2,BTG2,BMP2,RGS2
1.57674e-20	0.405041	0.656	0.578	3.12274e-16	Tut7	7		GO:BP	regulation of steroid biosynthetic process	GO:0050810	FALSE	0.0368092	1.43404	94	47	4	26944	DAB2,EGR1,APOE,BMP2
1.11386e-22	0.404863	0.465	0.299	2.20601e-18	Swap70	7		GO:BP	negative regulation of protein metabolic process	GO:0051248	FALSE	0.0369545	1.43233	686	47	8	26944	JUN,HSPA1A,APOE,DUSP6,IFI202B,GAS6,BTG2,RGS2
2.01551e-21	0.40453	0.194	0.1	3.99171e-17	Fam43a	7		GO:BP	skeletal muscle cell differentiation	GO:0035914	FALSE	0.0383782	1.41592	95	47	4	26944	FOS,EGR1,MEF2C,BTG2
2.25488e-29	0.404505	0.366	0.246	4.4658e-25	Trim26	7		GO:BP	response to chemokine	GO:1990868	FALSE	0.0383782	1.41592	95	47	4	26944	PF4,CCL24,CX3CR1,CCL12
2.04224e-26	0.403663	0.746	0.632	4.04467e-22	Rgs10	7		GO:BP	cellular response to chemokine	GO:1990869	FALSE	0.0383782	1.41592	95	47	4	26944	PF4,CCL24,CX3CR1,CCL12
2.71618e-25	0.403228	0.724	0.578	5.37939e-21	Rsrp1	7		GO:BP	multicellular organismal-level homeostasis	GO:0048871	FALSE	0.0400539	1.39736	912	47	9	26944	SLC40A1,HSPA1A,CX3CR1,ZFP36L1,EGR1,KLF2,APOE,MEF2C,ADRB2
8.16203e-20	0.402566	0.687	0.534	1.61649e-15	Ap2a2	7		GO:BP	response to lipid	GO:0033993	FALSE	0.0408717	1.38858	1155	47	10	26944	PF4,JUN,MRC1,FOS,DAB2,CX3CR1,TXNIP,FOSB,ZFP36L1,MEF2C
1.09471e-26	0.400737	0.245	0.1	2.16807e-22	Gm15655	7		GO:BP	cell activation	GO:0001775	FALSE	0.0424104	1.37253	1160	47	10	26944	PF4,JUN,CX3CR1,ZFP36L1,EGR1,APOE,HSP90AA1,MEF2C,GAS6,JUND
1.74988e-21	0.399633	0.344	0.204	3.46564e-17	Ddit3	7		GO:BP	smooth muscle cell proliferation	GO:0048659	FALSE	0.0425349	1.37125	200	47	5	26944	JUN,EGR1,APOE,MEF2C,BMP2
5.43742e-23	0.398602	0.149	0.047	1.07688e-18	Gem	7		GO:BP	negative regulation of cell population proliferation	GO:0008285	FALSE	0.0431242	1.36528	701	47	8	26944	JUN,HSPA1A,DAB2,APOE,MEF2C,CCL12,BTG2,BMP2
2.79609e-20	0.398328	0.538	0.442	5.53765e-16	Dleu2	7		GO:BP	regulation of ncRNA transcription	GO:0140747	FALSE	0.0433804	1.36271	98	47	4	26944	JUN,FOS,EGR1,BMP2
1.02885e-25	0.398086	0.296	0.111	2.03763e-21	Mertk	7		GO:BP	monocyte differentiation	GO:0030224	FALSE	0.043601	1.3605	33	47	3	26944	JUN,ZFP36L1,MEF2C
9.31663e-25	0.397874	0.986	0.917	1.84516e-20	Hspa8	7		GO:BP	negative regulation of neuron apoptotic process	GO:0043524	FALSE	0.0446111	1.35056	202	47	5	26944	JUN,CX3CR1,APOE,MEF2C,BTG2
9.18863e-31	0.396183	0.231	0.083	1.81981e-26	Tubgcp5	7		GO:BP	response to ketone	GO:1901654	FALSE	0.047728	1.32123	344	47	6	26944	PF4,FOS,TXNIP,FOSB,KLF2,GAS6
4.55429e-45	0.395171	0.217	0.033	9.01977e-41	Inka1	7		GO:BP	olefinic compound biosynthetic process	GO:0120255	TRUE	0.047762	1.32092	34	47	3	26944	DAB2,EGR1,BMP2
7.36255e-32	0.394936	0.761	0.44	1.45815e-27	Cd63	7		GO:BP	skeletal muscle tissue development	GO:0007519	FALSE	0.0478721	1.31992	205	47	5	26944	FOS,EGR1,MEF2C,ADRB2,BTG2
2.71357e-32	0.394636	0.375	0.247	5.37422e-28	Tor3a	7		GO:BP	negative regulation of response to stimulus	GO:0048585	FALSE	0.0480373	1.31842	1723	47	12	26944	PF4,HSPA1A,DAB2,CX3CR1,EGR1,APOE,DUSP6,IFI202B,ADRB2,GAS6,BMP2,RGS2
1.16844e-28	0.393107	0.245	0.099	2.31409e-24	Hhex	7		GO:BP	response to prolactin	GO:1990637	FALSE	0.0494704	1.30565	5	47	2	26944	JUN,FOS
7.06201e-36	0.392507	0.231	0.071	1.39863e-31	Vegfb	7		GO:CC	transcription factor AP-1 complex	GO:0035976	TRUE	1.10135e-05	4.95807	5	47	3	26995	JUN,FOS,JUND
6.10663e-25	0.390854	0.313	0.187	1.20942e-20	1700017B05Rik	7		GO:CC	extracellular region	GO:0005576	TRUE	0.00373299	2.42794	2554	47	15	26995	PF4,CCL24,HSPA1A,IGFBP4,APOE,CD163,CCL12,GAS6,CCN1,F13A1,BMP2,SELENOP,FCGRT,APOC1,C1QC
6.44425e-25	0.389884	0.208	0.141	1.27628e-20	Mrps6	7		GO:CC	extracellular space	GO:0005615	FALSE	0.011772	1.92915	1836	47	12	26995	PF4,CCL24,HSPA1A,IGFBP4,APOE,CCL12,GAS6,BMP2,SELENOP,FCGRT,APOC1,C1QC
2.95843e-25	0.389727	0.332	0.17	5.85916e-21	Frmd4a	7		GO:CC	cytoplasm	GO:0005737	TRUE	0.0299864	1.52308	11561	47	33	26995	SLC40A1,PF4,JUN,MAF,RHOB,HSPA1A,MRC1,FOS,DAB2,CX3CR1,TXNIP,ZFP36L1,EGR1,DNAJB1,APOE,DUSP6,IFI202B,MS4A7,HSP90AA1,MEF2C,ADRB2,KLF6,GLUL,GAS6,IFI44,CCN1,BTG2,F13A1,FCGRT,IER2,EHD4,APOC1,RGS2
2.08612e-29	0.388579	0.254	0.064	4.13156e-25	Bank1	7		GO:CC	extracellular matrix	GO:0031012	TRUE	0.0488026	1.31156	499	47	6	26995	PF4,APOE,HSP90AA1,COLEC12,CCN1,F13A1
2.19572e-28	0.387812	0.251	0.103	4.34863e-24	Gpr160	7		GO:CC	external encapsulating structure	GO:0030312	FALSE	0.0498638	1.30221	501	47	6	26995	PF4,APOE,HSP90AA1,COLEC12,CCN1,F13A1
[truncated: 329 more rows]

## Sheet: 8
p_val	avg_logFC	pct.1	pct.2	p_val_adj	gene	cluster		source	term_name	term_id	highlighted	adjusted_p_value	negative_log10_of_adjusted_p_value	term_size	query_size	intersection_size	effective_domain_size	intersections
[truncated: 408 more rows]

[truncated: 6 more sheets: 9, 10, 11, 12, 13, 14]
