# Supplementary material for: Deciphering the preeclampsia-specific immune microenvironment and the role of pro-inflammatory macrophages at the maternal–fetal interface
Source: eLife. 2025 Mar 28;13:RP100002. doi: 10.7554/eLife.100002 (PMC11952753; doi:10.7554/eLife.100002)
Supplement: Figure 5—source data 1. [file elife-100002-fig5-data1.zip › Figure 5-source data/Figure 5 C-G/macrophage GroupDiffgene 215 vs 214.xls]

## Sheet: Sheet1
X	Y	count	pvalue		X	Y	count	pvalue
F1	response to biotic stimulus	62	5.12729e-15		F1	response to biotic stimulus	62	5.12729e-15
F1	regulation of immune system process	56	4.97647e-14		F1	regulation of immune system process	56	4.97647e-14
F1	inflammatory response	36	7.93252e-11		F1	inflammatory response	36	7.93252e-11
F1	antigen processing and presentation of peptide antigen	12	2.16928e-08		F1	antigen processing and presentation of exogenous antigen	12	2.16928e-08
F1	carbohydrate derivative metabolic process	34	5.75281e-06		F1	carbohydrate derivative metabolic process	34	5.75281e-06
F2	blood vessel morphogenesis	19	1.28279e-05		F2	blood vessel development	19	1.28279e-05
F2	tissue development	35	1.46767e-05		F2	tissue development	35	1.46767e-05
F2	oxidative phosphorylation	10	2.10308e-05		F2	oxidative phosphorylation	10	2.10308e-05
F2	respiratory electron transport chain	9	2.63696e-05		F2	respiratory electron transport chain	9	2.63696e-05
F2	ATP synthesis coupled electron transport	8	4.3383e-05		F2	ATP synthesis coupled electron transport	8	4.3383e-05
F3	response to external stimulus	92	6.86785e-18		F3	response to external stimulus	92	6.86785e-18
F3	antigen processing and presentation of exogenous antigen	14	3.88752e-14		F3	antigen processing and presentation of exogenous antigen	14	3.88752e-14
F3	inflammatory response	33	5.20525e-11		F3	inflammatory response	33	5.20525e-11
F3	regulation of myeloid cell differentiation	16	1.80195e-07		F3	regulation of myeloid cell differentiation	16	1.80195e-07
F3	regulation of lymphocyte activation	22	4.3998e-07		F3	regulation of lymphocyte activation	22	4.3998e-07
F4	regulation of cytokine production	36	3.40736e-15		F4	regulation of cytokine production	36	3.40736e-15
F4	myeloid leukocyte migration	19	1.38737e-11		F4	myeloid leukocyte migration	19	1.38737e-11
F4	vascular endothelial growth factor production	8	6.26511e-07		F4	vascular endothelial growth factor production	8	6.26511e-07
F4	blood vessel development	24	2.07969e-06		F4	blood vessel development	24	2.07969e-06
F4	tissue development	40	1.94307e-05		F4	tissue development	40	1.94307e-05

## Sheet: 0
p_val	avg_logFC	M1 group	PBS group	p_val_adj	gene	cluster		source	term_name	term_id	highlighted	adjusted_p_value	negative_log10_of_adjusted_p_value	term_size	query_size	intersection_size	effective_domain_size	intersections
2.34669e-45	2.34787	0.726	0.441	4.64762e-41	Saa3	0		GO:MF	molecular function regulator activity	GO:0098772	TRUE	0.0305281	1.5153	2074	35	11	25063	SAA3,CCL5,CCL8,LY6A,TIMP1,ID3,LGALS9,GRN,SERPINB6A,BST2,RPS27L
3.42693e-66	1.46896	0.754	0.326	6.78704e-62	Ccl5	0		GO:MF	molecular function inhibitor activity	GO:0140678	FALSE	0.0320496	1.49418	528	35	6	25063	CCL5,LY6A,TIMP1,ID3,SERPINB6A,BST2
1.82205e-69	1.29083	0.818	0.36	3.60856e-65	Ccl8	0		GO:BP	biological process involved in interspecies interaction between organisms	GO:0044419	TRUE	2.634e-06	5.57938	1940	37	16	26944	SAA3,CCL5,CCL8,MT2,CFB,LY6A,IFI27L2A,IGHA,LY6E,CALR,LGALS9,GRN,ST13,BST2,IRF7,ITGAM
2.12783e-65	1.13319	0.714	0.261	4.21417e-61	Mt2	0		GO:BP	response to other organism	GO:0051707	FALSE	7.72054e-06	5.11235	1778	37	15	26944	SAA3,CCL5,CCL8,MT2,CFB,LY6A,IFI27L2A,IGHA,CALR,LGALS9,GRN,ST13,BST2,IRF7,ITGAM
6.83625e-92	1.07866	0.818	0.326	1.35392e-87	Cfb	0		GO:BP	response to external biotic stimulus	GO:0043207	FALSE	7.96041e-06	5.09906	1782	37	15	26944	SAA3,CCL5,CCL8,MT2,CFB,LY6A,IFI27L2A,IGHA,CALR,LGALS9,GRN,ST13,BST2,IRF7,ITGAM
2.78725e-45	1.02053	0.578	0.214	5.52015e-41	Ly6a	0		GO:BP	response to biotic stimulus	GO:0009607	FALSE	1.05266e-05	4.97771	1819	37	15	26944	SAA3,CCL5,CCL8,MT2,CFB,LY6A,IFI27L2A,IGHA,CALR,LGALS9,GRN,ST13,BST2,IRF7,ITGAM
6.20325e-103	0.994131	0.997	0.985	1.22855e-98	Ifi27l2a	0		GO:BP	response to external stimulus	GO:0009605	FALSE	0.00149424	2.82558	3042	37	16	26944	SAA3,CCL5,CCL8,MT2,CFB,LY6A,IFI27L2A,IGHA,CALR,LGALS9,GRN,ST13,BST2,IRF7,ITGAM,FOLR2
2.15955e-10	0.934389	0.216	0.083	4.277e-06	Hbb-bs	0		GO:BP	embryo implantation	GO:0007566	TRUE	0.00749901	2.125	79	37	4	26944	TIMP1,CALR,GRN,TPPP3
6.31982e-17	0.915931	0.187	0.036	1.25164e-12	Cd209f	0		GO:BP	response to bacterium	GO:0009617	FALSE	0.00861832	2.06458	968	37	9	26944	SAA3,MT2,CFB,LY6A,IGHA,LGALS9,GRN,ST13,ITGAM
2.48456e-31	0.848621	0.555	0.244	4.92067e-27	Lyve1	0		GO:BP	response to stress	GO:0006950	TRUE	0.00913886	2.03911	3936	37	17	26944	SAA3,CCL5,CCL8,MT2,CFB,IGHA,TIMP1,MT1,CALR,LGALS9,GRN,SERPINB6A,BST2,IRF7,ITGAM,ANXA6,RPS27L
2.94439e-57	0.842747	0.458	0.07	5.83137e-53	Slc13a3	0		GO:BP	immune response	GO:0006955	TRUE	0.011667	1.93304	1945	37	12	26944	CCL5,CCL8,CFB,CD209F,IGHA,LST1,LGALS9,ADGRE1,GRN,BST2,IRF7,ITGAM
1.99874e-114	0.804218	0.966	0.6	3.9585e-110	Igha	0		GO:BP	immune system process	GO:0002376	FALSE	0.019238	1.71584	2819	37	14	26944	CCL5,CCL8,CFB,CD209F,LYVE1,IGHA,LST1,CALR,LGALS9,ADGRE1,GRN,BST2,IRF7,ITGAM
4.03938e-74	0.75906	0.954	0.714	8e-70	Lst1	0		GO:BP	response to virus	GO:0009615	FALSE	0.0262506	1.58086	393	37	6	26944	CCL5,IFI27L2A,CALR,LGALS9,BST2,IRF7
1.00491e-45	0.754933	0.418	0.078	1.99023e-41	Timp1	0		GO:BP	female pregnancy	GO:0007565	FALSE	0.0305983	1.5143	236	37	5	26944	TIMP1,CALR,LGALS9,GRN,TPPP3
5.9371e-42	0.754089	0.983	0.915	1.17584e-37	AY036118	0		GO:BP	neutrophil activation	GO:0042119	TRUE	0.0375966	1.42485	39	37	3	26944	CCL5,GRN,ITGAM
9.92406e-37	0.717272	0.695	0.371	1.96546e-32	Id3	0		GO:BP	response to organic substance	GO:0010033	TRUE	0.0388943	1.41011	3435	37	15	26944	SAA3,CCL5,CCL8,LY6A,TIMP1,ID3,CALR,LGALS9,GRN,PKM,BST2,IRF7,ITGAM,FOLR2,CTSD
4.8731e-41	0.701465	0.803	0.487	9.65117e-37	Cbr2	0		GO:BP	negative regulation of trophoblast cell migration	GO:1901164	TRUE	0.0489773	1.31001	6	37	2	26944	TIMP1,CALR
1.02107e-69	0.688839	0.983	0.833	2.02223e-65	Ly6e	0		GO:CC	extracellular space	GO:0005615	TRUE	6.89879e-05	4.16123	1836	36	13	26995	SAA3,CCL5,CCL8,CFB,IGHA,TIMP1,CALR,LGALS9,LGALS3BP,GRN,SERPINB6A,ITGAM,CTSD
3.11428e-65	0.665316	0.709	0.25	6.16783e-61	Tmem86a	0		GO:CC	collagen-containing extracellular matrix	GO:0062023	TRUE	0.000106658	3.97201	371	36	7	26995	TIMP1,CALR,LGALS9,SERPINB6A,PKM,ANXA6,CTSD
9.14144e-76	0.65454	0.908	0.631	1.81046e-71	Atp5k	0		GO:CC	extracellular matrix	GO:0031012	FALSE	0.000763432	3.11723	499	36	7	26995	TIMP1,CALR,LGALS9,SERPINB6A,PKM,ANXA6,CTSD
6.32405e-44	0.653914	0.993	0.949	1.25248e-39	Mt1	0		GO:CC	external encapsulating structure	GO:0030312	FALSE	0.000783755	3.10582	501	36	7	26995	TIMP1,CALR,LGALS9,SERPINB6A,PKM,ANXA6,CTSD
1.71048e-56	0.637535	0.959	0.854	3.3876e-52	Calr	0		GO:CC	extracellular region	GO:0005576	FALSE	0.00277627	2.55654	2554	36	13	26995	SAA3,CCL5,CCL8,CFB,IGHA,TIMP1,CALR,LGALS9,LGALS3BP,GRN,SERPINB6A,ITGAM,CTSD
4.95389e-77	0.621936	0.938	0.733	9.81117e-73	Ndufb1-ps	0		GO:CC	side of membrane	GO:0098552	TRUE	0.0162366	1.7895	803	36	7	26995	LY6A,CD209F,CALR,ADGRE1,BST2,RPS29,FOLR2
1.28098e-61	0.609279	0.843	0.496	2.53699e-57	Lgals9	0
4.57279e-67	0.606777	0.942	0.758	9.05641e-63	Lgals3bp	0
5.28006e-50	0.598104	0.91	0.691	1.04572e-45	Adgre1	0		source	term_name	term_id	highlighted	adjusted_p_value	negative_log10_of_adjusted_p_value	term_size	query_size	intersection_size	effective_domain_size	intersections
3.04369e-86	0.586128	0.994	0.915	6.02802e-82	Grn	0		GO:MF	cytokine activity	GO:0005125	TRUE	1.40295e-11	10.853	241	49	12	25063	TNFSF9,IL1RN,CXCL2,CXCL3,CCL7,CCL3,IL1A,IL1B,TNF,CCL12,CCL4,CXCL10
2.9786e-45	0.585117	0.798	0.443	5.89913e-41	Serpinb6a	0		GO:MF	oxidoreduction-driven active transmembrane transporter activity	GO:0015453	TRUE	1.25801e-10	9.90032	33	49	7	25063	MT-ND2,MT-CO1,MT-CO2,MT-ND1,MT-ND4,MT-CO3,MT-CYTB
5.72727e-62	0.578635	0.978	0.816	1.13429e-57	Maf	0		GO:MF	cytokine receptor binding	GO:0005126	FALSE	3.62669e-10	9.44049	317	49	12	25063	TNFSF9,IL1RN,CXCL2,CXCL3,CCL7,CCL3,IL1A,IL1B,TNF,CCL12,CCL4,CXCL10
4.81604e-52	0.55771	0.955	0.797	9.53816e-48	Pkm	0		GO:MF	chemokine activity	GO:0008009	FALSE	1.31298e-09	8.88174	45	49	7	25063	CXCL2,CXCL3,CCL7,CCL3,CCL12,CCL4,CXCL10
4.31063e-66	0.551025	0.947	0.716	8.53721e-62	St13	0		GO:MF	electron transfer activity	GO:0009055	FALSE	5.0568e-09	8.29612	54	49	7	25063	MT-ND2,MT-CO1,MT-CO2,MT-ND1,MT-ND4,MT-CO3,MT-CYTB
3.17654e-59	0.549519	0.989	0.9	6.29113e-55	Bst2	0		GO:MF	receptor ligand activity	GO:0048018	FALSE	1.30064e-08	7.88584	549	49	13	25063	TNFSF9,IL1RN,CXCL2,CXCL3,RETNLG,CCL7,CCL3,IL1A,IL1B,TNF,CCL12,CCL4,CXCL10
2.39405e-66	0.545854	0.989	0.877	4.74141e-62	Igkc	0		GO:MF	signaling receptor activator activity	GO:0030546	FALSE	1.52178e-08	7.81765	556	49	13	25063	TNFSF9,IL1RN,CXCL2,CXCL3,RETNLG,CCL7,CCL3,IL1A,IL1B,TNF,CCL12,CCL4,CXCL10
3.19737e-43	0.542889	0.849	0.525	6.3324e-39	Irf7	0		GO:MF	signaling receptor regulator activity	GO:0030545	FALSE	3.97952e-08	7.40017	601	49	13	25063	TNFSF9,IL1RN,CXCL2,CXCL3,RETNLG,CCL7,CCL3,IL1A,IL1B,TNF,CCL12,CCL4,CXCL10
7.45128e-37	0.523552	0.923	0.775	1.47573e-32	Itgam	0		GO:MF	chemokine receptor binding	GO:0042379	FALSE	6.63842e-08	7.17794	77	49	7	25063	CXCL2,CXCL3,CCL7,CCL3,CCL12,CCL4,CXCL10
3.18877e-89	0.521657	1	0.998	6.31535e-85	Rps29	0		GO:MF	molecular function activator activity	GO:0140677	FALSE	8.95531e-07	6.04792	1124	49	15	25063	MALT1,TNFSF9,NLRP3,IL1RN,CXCL2,CXCL3,RETNLG,CCL7,CCL3,IL1A,IL1B,TNF,CCL12,CCL4,CXCL10
1.2583e-47	0.519089	0.918	0.633	2.49207e-43	Folr2	0		GO:MF	signaling receptor binding	GO:0005102	FALSE	1.64753e-06	5.78317	1591	49	17	25063	TNFSF9,PLAUR,MT-ND2,IL1RN,CXCL2,CXCL3,RETNLG,CCL7,CD74,ISG15,CCL3,IL1A,IL1B,TNF,CCL12,CCL4,CXCL10
2.65073e-44	0.517265	0.763	0.422	5.24977e-40	Anxa6	0		GO:MF	primary active transmembrane transporter activity	GO:0015399	FALSE	4.98722e-06	5.30214	142	49	7	25063	MT-ND2,MT-CO1,MT-CO2,MT-ND1,MT-ND4,MT-CO3,MT-CYTB
5.45614e-35	0.50589	0.975	0.864	1.08059e-30	Ctsd	0		GO:MF	protein binding	GO:0005515	FALSE	5.27771e-06	5.27755	10460	49	40	25063	MALT1,TNFSF9,CD14,PLAUR,EGR1,PPP1R15A,LYZ2,NLRP3,MT-ND2,NFKB1,IL1RN,ERRFI1,IFIT1,IFRD1,CXCL2,CXCL3,SOD2,SLPI,RETNLG,BCL2A1A,OASL1,MARCKSL1,CCL7,S100A9,CD74,ISG15,H2-AB1,S100A8,TNIP3,BCL2A1B,H2-AA,ACOD1,BCL2A1D,CCL3,IL1A,IL1B,TNF,CCL12,CCL4,CXCL10
2.01419e-43	0.505557	0.933	0.784	3.98911e-39	Rps27l	0		GO:MF	molecular function regulator activity	GO:0098772	FALSE	1.28515e-05	4.89105	2074	49	18	25063	MALT1,TNFSF9,PPP1R15A,NLRP3,IL1RN,CXCL2,CXCL3,SLPI,RETNLG,CCL7,BCL2A1D,CCL3,IL1A,IL1B,TNF,CCL12,CCL4,CXCL10
1.27814e-21	0.504261	0.702	0.453	2.53135e-17	Tppp3	0		GO:MF	CCR1 chemokine receptor binding	GO:0031726	FALSE	6.13463e-05	4.21221	6	49	3	25063	CCL7,CCL3,CCL4
7.18862e-45	0.49675	0.677	0.288	1.42371e-40	Stard8	0		GO:MF	cytochrome-c oxidase activity	GO:0004129	FALSE	0.000107208	3.96977	7	49	3	25063	MT-CO1,MT-CO2,MT-CO3
3.99409e-32	0.494897	0.542	0.227	7.91029e-28	Hist1h2bc	0		GO:MF	oxidoreductase activity, acting on a heme group of donors	GO:0016675	FALSE	0.000171297	3.76625	8	49	3	25063	MT-CO1,MT-CO2,MT-CO3
3.70578e-43	0.494031	0.931	0.75	7.3393e-39	Sdc3	0		GO:MF	MHC class II protein complex binding	GO:0023026	TRUE	0.000502634	3.29875	11	49	3	25063	CD74,H2-AB1,H2-AA
6.71188e-44	0.49392	0.882	0.604	1.32929e-39	Ap2a2	0		GO:MF	CXCR chemokine receptor binding	GO:0045236	FALSE	0.000868836	3.06106	13	49	3	25063	CXCL2,CXCL3,CXCL10
5.38922e-41	0.492353	0.966	0.907	1.06733e-36	Aif1	0		GO:MF	binding	GO:0005488	FALSE	0.00118283	2.92708	16378	49	46	25063	MALT1,TNFSF9,CD14,PLAUR,EGR1,PPP1R15A,RPL22L1,LYZ2,NLRP3,MT-ND2,NFKB1,IL1RN,ERRFI1,IFIT1,IFRD1,CXCL2,MT-CO1,CXCL3,SOD2,SLPI,MT-CO2,MGL2,RETNLG,BCL2A1A,OASL1,MT-ND4,MARCKSL1,CCL7,S100A9,CD74,ISG15,H2-AB1,S100A8,TNIP3,BCL2A1B,H2-AA,ACOD1,MT-CYTB,BCL2A1D,CCL3,IL1A,IL1B,TNF,CCL12,CCL4,CXCL10
5.97202e-45	0.490646	0.85	0.591	1.18276e-40	Dstn	0		GO:MF	G protein-coupled receptor binding	GO:0001664	FALSE	0.001207	2.91829	319	49	7	25063	CXCL2,CXCL3,CCL7,CCL3,CCL12,CCL4,CXCL10
2.94956e-49	0.48812	0.799	0.424	5.8416e-45	Rnpep	0		GO:MF	interleukin-1 receptor binding	GO:0005149	FALSE	0.00137844	2.86061	15	49	3	25063	IL1RN,IL1A,IL1B
2.12534e-43	0.483422	0.901	0.699	4.20923e-39	Ap2m1	0		GO:MF	proton transmembrane transporter activity	GO:0015078	FALSE	0.0017733	2.75122	122	49	5	25063	MT-CO1,MT-CO2,MT-CO3,MT-ATP6,MT-CYTB
2.25548e-33	0.48074	0.775	0.466	4.46698e-29	Fcgr4	0		GO:MF	CCR chemokine receptor binding	GO:0048020	FALSE	0.00192706	2.71511	56	49	4	25063	CCL7,CCL3,CCL12,CCL4
1.14175e-33	0.479251	0.86	0.61	2.26124e-29	Tsc22d3	0		GO:MF	NADH dehydrogenase (ubiquinone) activity	GO:0008137	FALSE	0.00246191	2.60873	18	49	3	25063	MT-ND2,MT-ND1,MT-ND4
2.86748e-26	0.478683	0.364	0.604	5.67903e-22	Lcn2	0		GO:MF	BH domain binding	GO:0051400	TRUE	0.00246191	2.60873	18	49	3	25063	BCL2A1A,BCL2A1B,BCL2A1D
5.22153e-06	0.476877	0.108	0.038	0.103412	Hba-a2	0		GO:MF	transmembrane transporter activity	GO:0022857	FALSE	0.00272301	2.56495	1087	49	11	25063	MT-ND2,MT-CO1,MT-CO2,MT-ND1,BCL2A1A,MT-ND4,MT-CO3,MT-ATP6,BCL2A1B,MT-CYTB,BCL2A1D
1.51096e-119	0.474339	1	1	2.99246e-115	B2m	0		GO:MF	NADH dehydrogenase (quinone) activity	GO:0050136	FALSE	0.0029195	2.53469	19	49	3	25063	MT-ND2,MT-ND1,MT-ND4
9.6352e-52	0.471963	0.974	0.871	1.90825e-47	Cotl1	0		GO:MF	MHC protein complex binding	GO:0023023	FALSE	0.00342998	2.46471	20	49	3	25063	CD74,H2-AB1,H2-AA
4.58983e-15	0.46912	0.444	0.229	9.09016e-11	Il10	0		GO:MF	NAD(P)H dehydrogenase (quinone) activity	GO:0003955	FALSE	0.00462075	2.33529	22	49	3	25063	MT-ND2,MT-ND1,MT-ND4
1.093e-24	0.465203	0.916	0.725	2.16469e-20	Hmox1	0		GO:MF	NADH dehydrogenase activity	GO:0003954	FALSE	0.00462075	2.33529	22	49	3	25063	MT-ND2,MT-ND1,MT-ND4
1.26182e-41	0.463747	0.969	0.826	2.49904e-37	Ifi30	0		GO:MF	transporter activity	GO:0005215	FALSE	0.00633814	2.19804	1189	49	11	25063	MT-ND2,MT-CO1,MT-CO2,MT-ND1,BCL2A1A,MT-ND4,MT-CO3,MT-ATP6,BCL2A1B,MT-CYTB,BCL2A1D
3.069e-24	0.463025	0.461	0.189	6.07815e-20	Ednrb	0		GO:MF	active transmembrane transporter activity	GO:0022804	FALSE	0.00907982	2.04192	435	49	7	25063	MT-ND2,MT-CO1,MT-CO2,MT-ND1,MT-ND4,MT-CO3,MT-CYTB
2.21224e-45	0.462651	0.836	0.521	4.38133e-41	Nmt1	0		GO:MF	oxidoreductase activity, acting on NAD(P)H, quinone or similar compound as acceptor	GO:0016655	FALSE	0.0247611	1.60623	38	49	3	25063	MT-ND2,MT-ND1,MT-ND4
4.9299e-36	0.447456	0.817	0.525	9.76368e-32	Tsc22d4	0		GO:MF	CCR5 chemokine receptor binding	GO:0031730	FALSE	0.0342734	1.46504	7	49	2	25063	CCL3,CCL4
1.55406e-27	0.442806	0.911	0.744	3.07781e-23	H2-Q7	0		GO:MF	CCR2 chemokine receptor binding	GO:0031727	FALSE	0.0456407	1.34065	8	49	2	25063	CCL7,CCL12
4.51645e-40	0.441209	0.96	0.794	8.94484e-36	Blvrb	0		GO:BP	response to stress	GO:0006950	TRUE	1.07694e-23	22.9678	3936	49	41	26944	MALT1,CD14,PLAUR,EGR1,PPP1R15A,LYZ2,NLRP3,NFKB1,IL1RN,ERRFI1,IFIT1,CXCL2,MT-CO1,CXCL3,SOD2,SLPI,MT-CO2,MT-ND1,BCL2A1A,OASL1,MT-ND4,CCL7,S100A9,CD74,ISG15,H2-AB1,S100A8,MT-ATP6,TNIP3,BCL2A1B,H2-AA,ACOD1,MT-CYTB,BCL2A1D,CCL3,IL1A,IL1B,TNF,CCL12,CCL4,CXCL10
7.87745e-33	0.439212	0.913	0.756	1.56013e-28	Aldoa	0		GO:BP	immune response	GO:0006955	FALSE	7.58144e-18	17.1202	1945	49	29	26944	MALT1,TNFSF9,CD14,NLRP3,NFKB1,IL1RN,IFIT1,CXCL2,CXCL3,SLPI,OASL1,CCL7,S100A9,H2-EB1,CD74,ISG15,H2-AB1,S100A8,TNIP3,H2-AA,ACOD1,BCL2A1D,CCL3,IL1A,IL1B,TNF,CCL12,CCL4,CXCL10
1.70176e-23	0.434538	0.499	0.225	3.37034e-19	Fcna	0		GO:BP	defense response to other organism	GO:0098542	FALSE	2.44761e-17	16.6113	1281	49	25	26944	MALT1,CD14,LYZ2,NLRP3,NFKB1,IFIT1,CXCL2,CXCL3,SLPI,OASL1,CCL7,S100A9,CD74,ISG15,H2-AB1,S100A8,TNIP3,H2-AA,ACOD1,CCL3,IL1B,TNF,CCL12,CCL4,CXCL10
1.55169e-36	0.434223	0.706	0.369	3.07312e-32	Ap1b1	0		GO:BP	defense response to symbiont	GO:0140546	FALSE	4.14667e-17	16.3823	1150	49	24	26944	MALT1,CD14,NLRP3,NFKB1,IFIT1,CXCL2,CXCL3,SLPI,OASL1,CCL7,S100A9,CD74,ISG15,H2-AB1,S100A8,TNIP3,H2-AA,ACOD1,CCL3,IL1B,TNF,CCL12,CCL4,CXCL10
1.82854e-31	0.433801	0.788	0.506	3.62143e-27	Ncf1	0		GO:BP	immune system process	GO:0002376	FALSE	6.73156e-17	16.1719	2819	49	32	26944	MALT1,TNFSF9,CD14,EGR1,NLRP3,NFKB1,IL1RN,IFIT1,CXCL2,CXCL3,SLPI,RETNLG,BCL2A1A,OASL1,CCL7,S100A9,H2-EB1,CD74,ISG15,H2-AB1,S100A8,TNIP3,H2-AA,ACOD1,BCL2A1D,CCL3,IL1A,IL1B,TNF,CCL12,CCL4,CXCL10
3.81746e-36	0.433129	0.933	0.727	7.56048e-32	Tuba1b	0		GO:BP	response to other organism	GO:0051707	FALSE	2.2882e-16	15.6405	1778	49	27	26944	MALT1,CD14,LYZ2,NLRP3,NFKB1,IFIT1,CXCL2,CXCL3,SOD2,SLPI,OASL1,CCL7,S100A9,CD74,ISG15,H2-AB1,S100A8,TNIP3,H2-AA,ACOD1,CCL3,IL1A,IL1B,TNF,CCL12,CCL4,CXCL10
4.54242e-37	0.426865	0.791	0.487	8.99627e-33	Ndufa3	0		GO:BP	response to external biotic stimulus	GO:0043207	FALSE	2.42427e-16	15.6154	1782	49	27	26944	MALT1,CD14,LYZ2,NLRP3,NFKB1,IFIT1,CXCL2,CXCL3,SOD2,SLPI,OASL1,CCL7,S100A9,CD74,ISG15,H2-AB1,S100A8,TNIP3,H2-AA,ACOD1,CCL3,IL1A,IL1B,TNF,CCL12,CCL4,CXCL10
2.16501e-43	0.414143	0.952	0.809	4.28781e-39	Erp29	0		GO:BP	defense response	GO:0006952	FALSE	3.72244e-16	15.4292	1812	49	27	26944	MALT1,CD14,LYZ2,NLRP3,NFKB1,IL1RN,IFIT1,CXCL2,CXCL3,SLPI,OASL1,CCL7,S100A9,CD74,ISG15,H2-AB1,S100A8,TNIP3,H2-AA,ACOD1,CCL3,IL1A,IL1B,TNF,CCL12,CCL4,CXCL10
3.87076e-24	0.411105	0.609	0.345	7.66603e-20	Bst1	0		GO:BP	response to biotic stimulus	GO:0009607	FALSE	4.10971e-16	15.3862	1819	49	27	26944	MALT1,CD14,LYZ2,NLRP3,NFKB1,IFIT1,CXCL2,CXCL3,SOD2,SLPI,OASL1,CCL7,S100A9,CD74,ISG15,H2-AB1,S100A8,TNIP3,H2-AA,ACOD1,CCL3,IL1A,IL1B,TNF,CCL12,CCL4,CXCL10
1.78781e-55	0.409485	0.994	0.983	3.54075e-51	Rps28	0		GO:BP	response to organic substance	GO:0010033	FALSE	1.88056e-15	14.7257	3435	49	33	26944	MALT1,CD14,EGR1,PPP1R15A,NLRP3,NFKB1,IL1RN,ERRFI1,IFIT1,CXCL2,CXCL3,SOD2,SLPI,MT-ND1,OASL1,MT-ND4,CCL7,S100A9,CD74,ISG15,H2-AB1,S100A8,TNIP3,H2-AA,ACOD1,MT-CYTB,CCL3,IL1A,IL1B,TNF,CCL12,CCL4,CXCL10
3.28598e-36	0.409421	0.961	0.803	6.50789e-32	Pltp	0		GO:BP	biological process involved in interspecies interaction between organisms	GO:0044419	FALSE	2.1378e-15	14.67	1940	49	27	26944	MALT1,CD14,LYZ2,NLRP3,NFKB1,IFIT1,CXCL2,CXCL3,SOD2,SLPI,OASL1,CCL7,S100A9,CD74,ISG15,H2-AB1,S100A8,TNIP3,H2-AA,ACOD1,CCL3,IL1A,IL1B,TNF,CCL12,CCL4,CXCL10
5.81688e-30	0.407764	0.916	0.748	1.15203e-25	Snx2	0		GO:BP	neutrophil migration	GO:1990266	FALSE	8.78831e-15	14.0561	126	49	12	26944	CXCL2,CXCL3,CCL7,S100A9,CD74,S100A8,CCL3,IL1A,IL1B,CCL12,CCL4,CXCL10
8.98423e-30	0.407713	0.785	0.515	1.77933e-25	Bin1	0		GO:BP	neutrophil chemotaxis	GO:0030593	FALSE	6.54687e-14	13.184	103	49	11	26944	CXCL2,CXCL3,CCL7,S100A9,CD74,S100A8,CCL3,IL1B,CCL12,CCL4,CXCL10
9.64252e-66	0.406557	0.972	0.655	1.9097e-61	Ctla2a	0		GO:BP	granulocyte migration	GO:0097530	FALSE	9.62381e-14	13.0167	153	49	12	26944	CXCL2,CXCL3,CCL7,S100A9,CD74,S100A8,CCL3,IL1A,IL1B,CCL12,CCL4,CXCL10
3.12404e-27	0.401834	0.633	0.343	6.18716e-23	Stat1	0		GO:BP	response to lipopolysaccharide	GO:0032496	FALSE	1.01469e-13	12.9937	451	49	16	26944	MALT1,CD14,NLRP3,NFKB1,CXCL2,CXCL3,SOD2,SLPI,S100A9,S100A8,TNIP3,ACOD1,IL1A,IL1B,TNF,CXCL10
1.19855e-28	0.401709	0.923	0.756	2.37372e-24	Cfp	0		GO:BP	response to external stimulus	GO:0009605	FALSE	1.23752e-13	12.9074	3042	49	30	26944	MALT1,CD14,PLAUR,LYZ2,NLRP3,NFKB1,IFIT1,CXCL2,CXCL3,SOD2,SLPI,RETNLG,OASL1,CCL7,S100A9,CD74,ISG15,H2-AB1,S100A8,TNIP3,H2-AA,ACOD1,MT-CYTB,CCL3,IL1A,IL1B,TNF,CCL12,CCL4,CXCL10
2.27363e-30	0.401544	0.582	0.267	4.50292e-26	Siglec1	0		GO:BP	response to molecule of bacterial origin	GO:0002237	FALSE	1.75589e-13	12.7555	467	49	16	26944	MALT1,CD14,NLRP3,NFKB1,CXCL2,CXCL3,SOD2,SLPI,S100A9,S100A8,TNIP3,ACOD1,IL1A,IL1B,TNF,CXCL10
1.30008e-45	0.40111	0.975	0.886	2.57481e-41	Calm2	0		GO:BP	leukocyte migration	GO:0050900	FALSE	2.14387e-13	12.6688	378	49	15	26944	NLRP3,CXCL2,CXCL3,RETNLG,CCL7,S100A9,CD74,S100A8,CCL3,IL1A,IL1B,TNF,CCL12,CCL4,CXCL10
3.11328e-58	0.400988	0.995	0.994	6.16585e-54	Rpl38	0		GO:BP	innate immune response	GO:0045087	FALSE	2.2975e-13	12.6387	977	49	20	26944	MALT1,CD14,NLRP3,NFKB1,IFIT1,SLPI,OASL1,CCL7,S100A9,CD74,ISG15,H2-AB1,S100A8,TNIP3,H2-AA,CCL3,TNF,CCL12,CCL4,CXCL10
1.10369e-37	0.397681	0.963	0.809	2.18587e-33	Timp2	0		GO:BP	myeloid leukocyte migration	GO:0097529	FALSE	4.38692e-13	12.3578	236	49	13	26944	CXCL2,CXCL3,RETNLG,CCL7,S100A9,CD74,S100A8,CCL3,IL1A,IL1B,CCL12,CCL4,CXCL10
2.63518e-27	0.392809	0.839	0.61	5.21897e-23	Itgb2	0		GO:BP	granulocyte chemotaxis	GO:0071621	FALSE	6.47266e-13	12.1889	126	49	11	26944	CXCL2,CXCL3,CCL7,S100A9,CD74,S100A8,CCL3,IL1B,CCL12,CCL4,CXCL10
3.80609e-30	0.390972	0.824	0.6	7.53797e-26	Romo1	0		GO:BP	response to bacterium	GO:0009617	FALSE	3.52329e-12	11.4531	968	49	19	26944	MALT1,CD14,LYZ2,NLRP3,NFKB1,IFIT1,CXCL2,CXCL3,SOD2,SLPI,S100A9,ISG15,S100A8,TNIP3,ACOD1,IL1A,IL1B,TNF,CXCL10
7.99211e-11	0.387867	0.13	0.028	1.58284e-06	Cd209g	0		GO:BP	cellular response to chemical stimulus	GO:0070887	FALSE	4.15369e-12	11.3816	3162	49	29	26944	MALT1,CD14,EGR1,PPP1R15A,NLRP3,NFKB1,IL1RN,ERRFI1,IFIT1,CXCL2,CXCL3,SOD2,RETNLG,OASL1,CCL7,S100A9,CD74,ISG15,H2-AB1,S100A8,TNIP3,ACOD1,CCL3,IL1A,IL1B,TNF,CCL12,CCL4,CXCL10
6.53981e-34	0.385293	0.858	0.591	1.29521e-29	Ndufc1	0		GO:BP	cytokine-mediated signaling pathway	GO:0019221	FALSE	5.84877e-12	11.2329	473	49	15	26944	EGR1,IL1RN,CXCL2,CXCL3,OASL1,CCL7,CD74,ISG15,CCL3,IL1A,IL1B,TNF,CCL12,CCL4,CXCL10
6.89472e-23	0.378646	0.873	0.669	1.3655e-18	Ckb	0		GO:BP	cellular response to organic substance	GO:0071310	FALSE	6.96855e-12	11.1569	2420	49	26	26944	MALT1,CD14,EGR1,PPP1R15A,NLRP3,NFKB1,IL1RN,ERRFI1,IFIT1,CXCL2,CXCL3,SOD2,OASL1,CCL7,CD74,ISG15,H2-AB1,TNIP3,ACOD1,CCL3,IL1A,IL1B,TNF,CCL12,CCL4,CXCL10
1.04748e-35	0.377447	0.956	0.835	2.07453e-31	Ptpn18	0		GO:BP	response to cytokine	GO:0034097	FALSE	9.49333e-12	11.0226	1188	49	20	26944	CD14,EGR1,NFKB1,IL1RN,IFIT1,CXCL2,CXCL3,OASL1,CCL7,CD74,ISG15,H2-AB1,H2-AA,CCL3,IL1A,IL1B,TNF,CCL12,CCL4,CXCL10
3.97972e-38	0.376007	0.656	0.294	7.88184e-34	Atp13a2	0		GO:BP	leukocyte chemotaxis	GO:0030595	FALSE	1.28202e-11	10.8921	229	49	12	26944	CXCL2,CXCL3,RETNLG,CCL7,S100A9,CD74,S100A8,CCL3,IL1B,CCL12,CCL4,CXCL10
4.98536e-34	0.373812	0.461	0.144	9.87351e-30	Tns1	0		GO:BP	positive regulation of immune system process	GO:0002684	FALSE	3.83407e-11	10.4163	1105	49	19	26944	MALT1,TNFSF9,CD14,NLRP3,NFKB1,OASL1,CCL7,CD74,H2-AB1,TNIP3,H2-AA,ACOD1,BCL2A1D,CCL3,IL1A,IL1B,TNF,CCL12,CXCL10
7.34103e-10	0.373765	0.527	0.347	1.45389e-05	Gdf15	0		GO:BP	response to chemical	GO:0042221	FALSE	4.90658e-11	10.3092	5561	49	35	26944	MALT1,CD14,EGR1,PPP1R15A,NLRP3,NFKB1,IL1RN,ERRFI1,IFIT1,CXCL2,MT-CO1,CXCL3,SOD2,SLPI,MT-ND1,RETNLG,OASL1,MT-ND4,CCL7,S100A9,CD74,ISG15,H2-AB1,S100A8,TNIP3,H2-AA,ACOD1,MT-CYTB,CCL3,IL1A,IL1B,TNF,CCL12,CCL4,CXCL10
1.62229e-29	0.372342	0.875	0.631	3.21295e-25	Clec4a3	0		GO:BP	response to lipid	GO:0033993	FALSE	8.47068e-11	10.0721	1155	49	19	26944	MALT1,CD14,NLRP3,NFKB1,IL1RN,ERRFI1,CXCL2,CXCL3,SOD2,SLPI,S100A9,S100A8,TNIP3,ACOD1,CCL3,IL1A,IL1B,TNF,CXCL10
8.77615e-33	0.370378	0.906	0.682	1.73812e-28	Wwp1	0		GO:BP	response to stimulus	GO:0050896	FALSE	2.86827e-10	9.54238	10506	49	44	26944	MALT1,TNFSF9,CD14,PLAUR,EGR1,PPP1R15A,LYZ2,NLRP3,NFKB1,IL1RN,ERRFI1,IFIT1,CXCL2,MT-CO1,CXCL3,SOD2,SLPI,MT-CO2,MT-ND1,RETNLG,BCL2A1A,OASL1,MT-ND4,CCL7,S100A9,H2-EB1,CD74,ISG15,H2-AB1,S100A8,MT-ATP6,TNIP3,BCL2A1B,H2-AA,ACOD1,MT-CYTB,BCL2A1D,CCL3,IL1A,IL1B,TNF,CCL12,CCL4,CXCL10
5.27336e-17	0.369913	0.849	0.669	1.04439e-12	Hspa1b	0		GO:BP	response to oxygen-containing compound	GO:1901700	FALSE	3.14631e-10	9.5022	2077	49	23	26944	MALT1,CD14,EGR1,NLRP3,NFKB1,ERRFI1,CXCL2,CXCL3,SOD2,SLPI,MT-ND1,MT-ND4,CCL7,S100A9,S100A8,TNIP3,ACOD1,MT-CYTB,CCL3,IL1A,IL1B,TNF,CXCL10
1.58895e-38	0.369837	0.988	0.932	3.14691e-34	Laptm5	0		GO:BP	cellular response to cytokine stimulus	GO:0071345	FALSE	3.4688e-10	9.45982	1074	49	18	26944	EGR1,NFKB1,IL1RN,IFIT1,CXCL2,CXCL3,OASL1,CCL7,CD74,ISG15,H2-AB1,CCL3,IL1A,IL1B,TNF,CCL12,CCL4,CXCL10
1.46625e-38	0.369806	0.474	0.136	2.90391e-34	Epb41l1	0		GO:BP	cellular response to interleukin-1	GO:0071347	FALSE	4.54454e-10	9.34251	105	49	9	26944	EGR1,NFKB1,IL1RN,CXCL2,CCL7,CCL3,IL1B,CCL12,CCL4
2.90413e-29	0.368059	0.858	0.604	5.75164e-25	H2-T23	0		GO:BP	cellular response to lipopolysaccharide	GO:0071222	FALSE	5.93365e-10	9.22668	316	49	12	26944	MALT1,CD14,NLRP3,NFKB1,CXCL2,CXCL3,TNIP3,ACOD1,IL1A,IL1B,TNF,CXCL10
8.62556e-36	0.366621	0.365	0.074	1.70829e-31	Cela1	0		GO:BP	cell chemotaxis	GO:0060326	FALSE	7.14179e-10	9.14619	321	49	12	26944	CXCL2,CXCL3,RETNLG,CCL7,S100A9,CD74,S100A8,CCL3,IL1B,CCL12,CCL4,CXCL10
1.75954e-31	0.364708	0.751	0.439	3.48477e-27	Plxnb2	0		GO:BP	cellular response to molecule of bacterial origin	GO:0071219	FALSE	7.68479e-10	9.11437	323	49	12	26944	MALT1,CD14,NLRP3,NFKB1,CXCL2,CXCL3,TNIP3,ACOD1,IL1A,IL1B,TNF,CXCL10
1.88025e-30	0.364705	0.93	0.79	3.72383e-26	Cndp2	0		GO:BP	inflammatory response	GO:0006954	FALSE	8.95671e-10	9.04785	811	49	16	26944	CD14,NLRP3,NFKB1,IL1RN,CXCL2,CXCL3,CCL7,S100A9,S100A8,CCL3,IL1A,IL1B,TNF,CCL12,CCL4,CXCL10
1.56603e-20	0.361713	0.754	0.525	3.10152e-16	Naaa	0		GO:BP	cell surface receptor signaling pathway	GO:0007166	FALSE	1.61231e-09	8.79255	2766	49	25	26944	MALT1,CD14,PLAUR,EGR1,NFKB1,IL1RN,ERRFI1,CXCL2,CXCL3,BCL2A1A,OASL1,CCL7,CD74,ISG15,TNIP3,BCL2A1B,ACOD1,BCL2A1D,CCL3,IL1A,IL1B,TNF,CCL12,CCL4,CXCL10
1.29485e-45	0.361581	1	0.998	2.56444e-41	H2-K1	0		GO:BP	regulation of immune system process	GO:0002682	FALSE	1.83381e-09	8.73665	1575	49	20	26944	MALT1,TNFSF9,CD14,NLRP3,NFKB1,OASL1,CCL7,CD74,ISG15,H2-AB1,TNIP3,H2-AA,ACOD1,BCL2A1D,CCL3,IL1A,IL1B,TNF,CCL12,CXCL10
6.57886e-24	0.361512	0.721	0.443	1.30294e-19	Gas6	0		GO:BP	cellular response to biotic stimulus	GO:0071216	FALSE	2.11385e-09	8.67493	352	49	12	26944	MALT1,CD14,NLRP3,NFKB1,CXCL2,CXCL3,TNIP3,ACOD1,IL1A,IL1B,TNF,CXCL10
5.33256e-30	0.359366	0.927	0.758	1.05611e-25	Snx5	0		GO:BP	response to interleukin-1	GO:0070555	FALSE	3.45276e-09	8.46183	131	49	9	26944	EGR1,NFKB1,IL1RN,CXCL2,CCL7,CCL3,IL1B,CCL12,CCL4
1.4687e-17	0.356863	0.853	0.701	2.90876e-13	Mif	0		GO:BP	oxidative phosphorylation	GO:0006119	TRUE	9.24602e-09	8.03405	146	49	9	26944	MT-ND2,MT-CO1,MT-CO2,MT-ND1,MT-ND4,MT-CO3,MT-ATP6,MT-CYTB,TNF
1.61004e-30	0.356273	0.949	0.864	3.18869e-26	Psmb8	0		GO:BP	cell migration	GO:0016477	FALSE	1.32774e-08	7.87689	1538	49	19	26944	EGR1,NLRP3,IL1RN,ERRFI1,CXCL2,CXCL3,SOD2,RETNLG,CCL7,S100A9,CD74,S100A8,CCL3,IL1A,IL1B,TNF,CCL12,CCL4,CXCL10
2.75693e-24	0.354455	0.862	0.672	5.4601e-20	Pepd	0		GO:BP	regulation of response to stimulus	GO:0048583	FALSE	1.45845e-08	7.83611	3987	49	28	26944	MALT1,CD14,PLAUR,EGR1,PPP1R15A,NLRP3,NFKB1,IL1RN,ERRFI1,SOD2,OASL1,CCL7,S100A9,CD74,ISG15,H2-AB1,S100A8,TNIP3,H2-AA,ACOD1,BCL2A1D,CCL3,IL1A,IL1B,TNF,CCL12,CCL4,CXCL10
3.14445e-23	0.353126	0.867	0.684	6.22759e-19	Ms4a6b	0		GO:BP	positive regulation of response to stimulus	GO:0048584	FALSE	4.06847e-08	7.39057	2359	49	22	26944	MALT1,CD14,PLAUR,NLRP3,NFKB1,OASL1,CCL7,S100A9,CD74,H2-AB1,S100A8,TNIP3,H2-AA,ACOD1,BCL2A1D,CCL3,IL1A,IL1B,TNF,CCL12,CCL4,CXCL10
1.68036e-22	0.352749	0.758	0.519	3.32795e-18	Dnase2a	0		GO:BP	chemotaxis	GO:0006935	FALSE	4.20859e-08	7.37586	455	49	12	26944	CXCL2,CXCL3,RETNLG,CCL7,S100A9,CD74,S100A8,CCL3,IL1B,CCL12,CCL4,CXCL10
5.33802e-34	0.35174	0.878	0.595	1.05719e-29	Fcgrt	0		GO:BP	respiratory electron transport chain	GO:0022904	FALSE	4.33856e-08	7.36265	111	49	8	26944	MT-ND2,MT-CO1,SOD2,MT-CO2,MT-ND1,MT-ND4,MT-CO3,MT-CYTB
5.78781e-19	0.35107	0.919	0.799	1.14628e-14	Ctsl	0		GO:BP	taxis	GO:0042330	FALSE	4.42751e-08	7.35384	457	49	12	26944	CXCL2,CXCL3,RETNLG,CCL7,S100A9,CD74,S100A8,CCL3,IL1B,CCL12,CCL4,CXCL10
7.0073e-30	0.35075	0.753	0.443	1.3878e-25	Nfic	0		GO:BP	cellular respiration	GO:0045333	FALSE	6.96333e-08	7.15718	264	49	10	26944	MT-ND2,MT-CO1,SOD2,MT-CO2,MT-ND1,MT-ND4,MT-CO3,MT-ATP6,MT-CYTB,TNF
1.65872e-27	0.349933	0.646	0.356	3.28509e-23	Gm10076	0		GO:BP	locomotion	GO:0040011	FALSE	6.98667e-08	7.15573	1273	49	17	26944	EGR1,IL1RN,CXCL2,CXCL3,SOD2,RETNLG,CCL7,S100A9,CD74,S100A8,CCL3,IL1A,IL1B,TNF,CCL12,CCL4,CXCL10
7.12546e-27	0.348068	0.761	0.481	1.4112e-22	Tapbp	0		GO:BP	regulation of response to external stimulus	GO:0032101	FALSE	1.22453e-07	6.91203	1126	49	16	26944	CD14,PLAUR,NLRP3,NFKB1,OASL1,CCL7,S100A9,CD74,ISG15,S100A8,TNIP3,ACOD1,CCL3,IL1B,TNF,CXCL10
1.53742e-33	0.341232	0.453	0.14	3.04487e-29	Slc37a2	0		GO:BP	cell motility	GO:0048870	FALSE	1.36154e-07	6.86597	1760	49	19	26944	EGR1,NLRP3,IL1RN,ERRFI1,CXCL2,CXCL3,SOD2,RETNLG,CCL7,S100A9,CD74,S100A8,CCL3,IL1A,IL1B,TNF,CCL12,CCL4,CXCL10
2.00223e-16	0.341144	0.362	0.159	3.96542e-12	Ifi44	0		GO:BP	aerobic respiration	GO:0009060	FALSE	1.71012e-07	6.76697	202	49	9	26944	MT-ND2,MT-CO1,MT-CO2,MT-ND1,MT-ND4,MT-CO3,MT-ATP6,MT-CYTB,TNF
2.22071e-41	0.341031	0.988	0.932	4.39811e-37	Clta	0		GO:BP	positive regulation of response to external stimulus	GO:0032103	FALSE	1.83061e-07	6.7374	654	49	13	26944	CD14,NLRP3,OASL1,CCL7,S100A9,CD74,S100A8,TNIP3,ACOD1,CCL3,IL1B,TNF,CXCL10
1.42581e-22	0.34044	0.904	0.752	2.82382e-18	Selenow	0		GO:BP	positive regulation of cytokine production	GO:0001819	FALSE	2.09116e-07	6.67961	523	49	12	26944	MALT1,TNFSF9,CD14,EGR1,NLRP3,CD74,ISG15,CCL3,IL1A,IL1B,TNF,CCL4
2.4826e-26	0.338852	0.945	0.845	4.9168e-22	Snx3	0		GO:BP	electron transport chain	GO:0022900	FALSE	2.10673e-07	6.67639	135	49	8	26944	MT-ND2,MT-CO1,SOD2,MT-CO2,MT-ND1,MT-ND4,MT-CO3,MT-CYTB
4.12005e-13	0.335586	0.833	0.691	8.15975e-09	Hsbp1	0		GO:BP	regulation of response to stress	GO:0080134	FALSE	2.2911e-07	6.63996	1374	49	17	26944	CD14,PLAUR,PPP1R15A,NLRP3,NFKB1,ERRFI1,OASL1,S100A9,CD74,ISG15,S100A8,TNIP3,ACOD1,CCL3,IL1A,IL1B,TNF
1.50656e-26	0.333311	0.64	0.339	2.98375e-22	Rab11fip5	0		GO:BP	regulation of cytokine production	GO:0001817	FALSE	2.41941e-07	6.61629	824	49	14	26944	MALT1,TNFSF9,CD14,EGR1,NLRP3,NFKB1,ERRFI1,CD74,ISG15,CCL3,IL1A,IL1B,TNF,CCL4
6.80262e-28	0.332264	0.944	0.839	1.34726e-23	Uqcrq	0		GO:BP	cytokine production	GO:0001816	FALSE	2.66032e-07	6.57507	830	49	14	26944	MALT1,TNFSF9,CD14,EGR1,NLRP3,NFKB1,ERRFI1,CD74,ISG15,CCL3,IL1A,IL1B,TNF,CCL4
3.36948e-17	0.331809	0.982	0.932	6.67326e-13	Hsp90aa1	0		GO:BP	ATP synthesis coupled electron transport	GO:0042773	FALSE	2.71189e-07	6.56673	83	49	7	26944	MT-ND2,MT-CO1,MT-CO2,MT-ND1,MT-ND4,MT-CO3,MT-CYTB
3.90812e-19	0.329163	0.644	0.39	7.74002e-15	Glrx	0		GO:BP	chemokine-mediated signaling pathway	GO:0070098	FALSE	2.95438e-07	6.52953	84	49	7	26944	CXCL2,CXCL3,CCL7,CCL3,CCL12,CCL4,CXCL10
5.08387e-37	0.329019	0.977	0.949	1.00686e-32	Cox7c	0		GO:BP	leukocyte cell-cell adhesion	GO:0007159	FALSE	3.25233e-07	6.48781	418	49	11	26944	MALT1,TNFSF9,NLRP3,S100A9,CD74,H2-AB1,S100A8,H2-AA,IL1A,IL1B,TNF
2.47883e-30	0.328976	0.973	0.886	4.90933e-26	Arhgdib	0		GO:BP	programmed cell death	GO:0012501	FALSE	4.14749e-07	6.38221	2125	49	20	26944	MALT1,PLAUR,EGR1,PPP1R15A,NLRP3,NFKB1,IL1RN,ERRFI1,SOD2,BCL2A1A,S100A9,CD74,S100A8,BCL2A1B,BCL2A1D,CCL3,IL1A,IL1B,TNF,CXCL10
2.2519e-23	0.328081	0.942	0.831	4.45989e-19	Serinc3	0		GO:BP	cell death	GO:0008219	FALSE	4.14749e-07	6.38221	2125	49	20	26944	MALT1,PLAUR,EGR1,PPP1R15A,NLRP3,NFKB1,IL1RN,ERRFI1,SOD2,BCL2A1A,S100A9,CD74,S100A8,BCL2A1B,BCL2A1D,CCL3,IL1A,IL1B,TNF,CXCL10
4.44706e-29	0.327274	0.7	0.39	8.8074e-25	5031439G07Rik	0		GO:BP	positive regulation of cell-cell adhesion	GO:0022409	FALSE	5.63067e-07	6.24944	327	49	10	26944	MALT1,TNFSF9,PLAUR,NLRP3,CD74,H2-AB1,H2-AA,IL1A,IL1B,TNF
2.43602e-23	0.326631	0.827	0.608	4.82454e-19	Rab1a	0		GO:BP	regulation of signal transduction	GO:0009966	FALSE	6.24818e-07	6.20425	3005	49	23	26944	MALT1,CD14,PLAUR,EGR1,NLRP3,NFKB1,IL1RN,ERRFI1,SOD2,OASL1,CCL7,S100A9,CD74,ISG15,S100A8,TNIP3,ACOD1,CCL3,IL1A,IL1B,TNF,CCL12,CCL4
3.00879e-22	0.326213	0.674	0.403	5.9589e-18	Mtss1	0		GO:BP	response to chemokine	GO:1990868	FALSE	7.10014e-07	6.14873	95	49	7	26944	CXCL2,CXCL3,CCL7,CCL3,CCL12,CCL4,CXCL10
8.20546e-26	0.32518	0.555	0.265	1.62509e-21	Gnpda1	0		GO:BP	cellular response to chemokine	GO:1990869	FALSE	7.10014e-07	6.14873	95	49	7	26944	CXCL2,CXCL3,CCL7,CCL3,CCL12,CCL4,CXCL10
5.98478e-35	0.323808	0.362	0.074	1.18528e-30	Gm15655	0		GO:BP	response to type II interferon	GO:0034341	FALSE	8.19859e-07	6.08626	160	49	8	26944	CCL7,CD74,H2-AB1,H2-AA,CCL3,TNF,CCL12,CCL4
1.37605e-08	0.323565	0.986	0.968	0.000272527	Wfdc17	0		GO:BP	positive regulation of immune response	GO:0050778	FALSE	8.859e-07	6.05262	744	49	13	26944	MALT1,CD14,NLRP3,NFKB1,OASL1,CD74,H2-AB1,TNIP3,H2-AA,ACOD1,BCL2A1D,IL1B,TNF
1.01806e-21	0.323512	0.773	0.544	2.01627e-17	Uqcc2	0		GO:BP	regulation of immune response	GO:0050776	FALSE	9.07344e-07	6.04223	912	49	14	26944	MALT1,CD14,NLRP3,NFKB1,OASL1,CD74,ISG15,H2-AB1,TNIP3,H2-AA,ACOD1,BCL2A1D,IL1B,TNF
1.96376e-22	0.323299	0.758	0.513	3.88924e-18	Mob1a	0		GO:BP	response to abiotic stimulus	GO:0009628	FALSE	1.00502e-06	5.99783	1300	49	16	26944	CD14,EGR1,NLRP3,NFKB1,CXCL2,MT-CO1,SOD2,MT-CO2,MT-ND1,MT-ND4,CCL7,MT-ATP6,MT-CYTB,IL1A,IL1B,TNF
1.21077e-27	0.323208	0.657	0.356	2.39793e-23	Sdhc	0		GO:BP	energy derivation by oxidation of organic compounds	GO:0015980	FALSE	1.21394e-06	5.9158	354	49	10	26944	MT-ND2,MT-CO1,SOD2,MT-CO2,MT-ND1,MT-ND4,MT-CO3,MT-ATP6,MT-CYTB,TNF
2.04791e-21	0.322514	0.829	0.633	4.05589e-17	Scamp2	0		GO:BP	apoptotic process	GO:0006915	FALSE	1.80549e-06	5.74341	2050	49	19	26944	MALT1,PLAUR,EGR1,PPP1R15A,NFKB1,IL1RN,ERRFI1,SOD2,BCL2A1A,S100A9,CD74,S100A8,BCL2A1B,BCL2A1D,CCL3,IL1A,IL1B,TNF,CXCL10
6.6407e-13	0.322199	0.67	0.468	1.31519e-08	Fgl2	0		GO:BP	cellular response to lipid	GO:0071396	FALSE	1.80622e-06	5.74323	789	49	13	26944	MALT1,CD14,NLRP3,NFKB1,ERRFI1,CXCL2,CXCL3,TNIP3,ACOD1,IL1A,IL1B,TNF,CXCL10
6.31184e-26	0.321828	0.912	0.722	1.25006e-21	Samhd1	0		GO:BP	regulation of cell-cell adhesion	GO:0022407	FALSE	2.05417e-06	5.68736	498	49	11	26944	MALT1,TNFSF9,PLAUR,NLRP3,IL1RN,CD74,H2-AB1,H2-AA,IL1A,IL1B,TNF
1.03966e-22	0.321011	0.783	0.538	2.05905e-18	Adam15	0		GO:BP	regulation of defense response	GO:0031347	FALSE	2.51818e-06	5.59891	811	49	13	26944	CD14,NLRP3,NFKB1,OASL1,S100A9,CD74,ISG15,S100A8,TNIP3,ACOD1,CCL3,IL1B,TNF
1.11433e-37	0.320504	0.454	0.125	2.20693e-33	Kcnab2	0		GO:BP	positive regulation of defense response	GO:0031349	FALSE	2.68896e-06	5.57042	511	49	11	26944	CD14,NLRP3,OASL1,S100A9,CD74,S100A8,TNIP3,ACOD1,CCL3,IL1B,TNF
4.54454e-18	0.31882	0.86	0.695	9.00046e-14	Tubb5	0		GO:BP	positive regulation of leukocyte cell-cell adhesion	GO:1903039	FALSE	3.06103e-06	5.51413	280	49	9	26944	MALT1,TNFSF9,NLRP3,CD74,H2-AB1,H2-AA,IL1A,IL1B,TNF
3.84493e-20	0.318745	0.855	0.672	7.61489e-16	Epsti1	0		GO:BP	leukocyte differentiation	GO:0002521	FALSE	3.36187e-06	5.47342	668	49	12	26944	MALT1,TNFSF9,EGR1,NLRP3,CD74,H2-AB1,H2-AA,BCL2A1D,CCL3,IL1A,IL1B,TNF
3.22515e-23	0.318288	0.858	0.657	6.3874e-19	Rnf130	0		GO:BP	regulation of apoptotic process	GO:0042981	FALSE	4.06739e-06	5.39068	1658	49	17	26944	MALT1,PLAUR,EGR1,PPP1R15A,NFKB1,IL1RN,SOD2,BCL2A1A,S100A9,CD74,S100A8,BCL2A1B,BCL2A1D,CCL3,IL1B,TNF,CXCL10
1.13767e-29	0.31793	0.976	0.913	2.25316e-25	Ucp2	0		GO:BP	aerobic electron transport chain	GO:0019646	FALSE	4.56413e-06	5.34064	68	49	6	26944	MT-ND2,MT-CO1,MT-ND1,MT-ND4,MT-CO3,MT-CYTB
3.56642e-25	0.317192	0.652	0.364	7.0633e-21	Acp2	0		GO:BP	anatomical structure development	GO:0048856	FALSE	4.57839e-06	5.33929	6269	49	31	26944	MALT1,TNFSF9,PLAUR,EGR1,PPP1R15A,NLRP3,NFKB1,IL1RN,ERRFI1,IFRD1,MT-CO1,SOD2,MT-CO2,MT-ND4,MARCKSL1,CCL7,S100A9,CD74,ISG15,H2-AB1,S100A8,H2-AA,ACOD1,MT-CYTB,BCL2A1D,CCL3,IL1A,IL1B,TNF,CCL12,CXCL10
1.5041e-19	0.316927	0.929	0.784	2.97888e-15	Anxa2	0		GO:BP	hemopoiesis	GO:0030097	FALSE	5.17145e-06	5.28639	1044	49	14	26944	MALT1,TNFSF9,EGR1,NLRP3,SOD2,CD74,ISG15,H2-AB1,H2-AA,BCL2A1D,CCL3,IL1A,IL1B,TNF
6.79438e-27	0.316051	0.577	0.275	1.34563e-22	Plod1	0		GO:BP	regulation of programmed cell death	GO:0043067	FALSE	6.31208e-06	5.19983	1707	49	17	26944	MALT1,PLAUR,EGR1,PPP1R15A,NFKB1,IL1RN,SOD2,BCL2A1A,S100A9,CD74,S100A8,BCL2A1B,BCL2A1D,CCL3,IL1B,TNF,CXCL10
5.69546e-24	0.315731	0.589	0.305	1.12799e-19	Pdia4	0		GO:BP	intrinsic apoptotic signaling pathway	GO:0097193	FALSE	8.55304e-06	5.06788	315	49	9	26944	PLAUR,SOD2,BCL2A1A,S100A9,CD74,S100A8,BCL2A1B,BCL2A1D,TNF
3.75587e-22	0.315654	0.433	0.178	7.4385e-18	Ddx60	0		GO:BP	T cell differentiation	GO:0030217	FALSE	8.79194e-06	5.05592	316	49	9	26944	MALT1,TNFSF9,EGR1,NLRP3,CD74,H2-AA,BCL2A1D,IL1A,IL1B
3.17554e-24	0.31552	0.722	0.449	6.28916e-20	Pet100	0		GO:BP	signal transduction	GO:0007165	FALSE	9.8376e-06	5.00711	6895	49	32	26944	MALT1,TNFSF9,CD14,PLAUR,EGR1,PPP1R15A,NLRP3,NFKB1,IL1RN,ERRFI1,CXCL2,CXCL3,SOD2,RETNLG,BCL2A1A,OASL1,CCL7,S100A9,CD74,ISG15,S100A8,TNIP3,BCL2A1B,ACOD1,BCL2A1D,CCL3,IL1A,IL1B,TNF,CCL12,CCL4,CXCL10
9.66345e-16	0.31477	0.598	0.367	1.91385e-11	Ms4a4c	0		GO:BP	extrinsic apoptotic signaling pathway in absence of ligand	GO:0097192	FALSE	1.05649e-05	4.97614	78	49	6	26944	BCL2A1A,BCL2A1B,BCL2A1D,IL1A,IL1B,TNF
1.03874e-22	0.314199	0.861	0.665	2.05722e-18	Ap2s1	0		GO:BP	response to oxygen levels	GO:0070482	FALSE	1.13565e-05	4.94476	447	49	10	26944	EGR1,MT-CO1,SOD2,MT-CO2,MT-ND1,MT-ND4,MT-ATP6,MT-CYTB,IL1A,TNF
7.48799e-23	0.313942	0.732	0.475	1.483e-18	Comt	0		GO:BP	fever generation	GO:0001660	FALSE	1.17542e-05	4.92981	13	49	4	26944	IL1RN,IL1A,IL1B,TNF
1.00101e-23	0.313279	0.689	0.411	1.9825e-19	Pgd	0		GO:BP	signal transduction in absence of ligand	GO:0038034	FALSE	1.23264e-05	4.90916	80	49	6	26944	BCL2A1A,BCL2A1B,BCL2A1D,IL1A,IL1B,TNF
7.94931e-21	0.31213	0.754	0.525	1.57436e-16	Tpp1	0		GO:BP	mitochondrial ATP synthesis coupled electron transport	GO:0042775	FALSE	1.32943e-05	4.87633	81	49	6	26944	MT-ND2,MT-CO1,MT-ND1,MT-ND4,MT-CO3,MT-CYTB
9.84177e-25	0.311889	0.657	0.369	1.94916e-20	Idh2	0		GO:BP	lymphocyte differentiation	GO:0030098	FALSE	1.34412e-05	4.87156	455	49	10	26944	MALT1,TNFSF9,EGR1,NLRP3,CD74,H2-AB1,H2-AA,BCL2A1D,IL1A,IL1B
1.49941e-16	0.311417	0.815	0.629	2.96958e-12	Pdia6	0		GO:BP	cell-cell adhesion	GO:0098609	FALSE	1.36747e-05	4.86408	934	49	13	26944	MALT1,TNFSF9,PLAUR,NLRP3,IL1RN,S100A9,CD74,H2-AB1,S100A8,H2-AA,IL1A,IL1B,TNF
2.22156e-20	0.31126	0.781	0.54	4.39979e-16	Stab1	0		GO:BP	intracellular signal transduction	GO:0035556	FALSE	1.50159e-05	4.82345	2610	49	20	26944	MALT1,PLAUR,NLRP3,NFKB1,ERRFI1,SOD2,BCL2A1A,CCL7,S100A9,CD74,S100A8,TNIP3,BCL2A1B,BCL2A1D,CCL3,IL1A,IL1B,TNF,CCL12,CCL4
9.49891e-27	0.309676	0.661	0.36	1.88126e-22	Csk	0		GO:BP	positive regulation of biological process	GO:0048518	FALSE	1.6458e-05	4.78362	6589	49	31	26944	MALT1,TNFSF9,CD14,PLAUR,EGR1,PPP1R15A,NLRP3,NFKB1,IFRD1,SOD2,BCL2A1A,OASL1,MARCKSL1,CCL7,S100A9,CD74,ISG15,H2-AB1,S100A8,TNIP3,BCL2A1B,H2-AA,ACOD1,BCL2A1D,CCL3,IL1A,IL1B,TNF,CCL12,CCL4,CXCL10
4.46445e-20	0.309062	0.719	0.481	8.84184e-16	Atp6v1a	0		GO:BP	positive regulation of apoptotic process	GO:0043065	FALSE	2.05989e-05	4.68615	622	49	11	26944	EGR1,PPP1R15A,SOD2,BCL2A1A,S100A9,S100A8,BCL2A1B,BCL2A1D,CCL3,IL1B,TNF
5.65994e-22	0.308812	0.779	0.536	1.12095e-17	Gns	0		GO:BP	response to hypoxia	GO:0001666	FALSE	2.13073e-05	4.67147	350	49	9	26944	EGR1,MT-CO1,SOD2,MT-CO2,MT-ND1,MT-ND4,MT-CYTB,IL1A,TNF
1.35164e-23	0.308695	0.926	0.754	2.67692e-19	Psmb3	0		GO:BP	regulation of cell communication	GO:0010646	FALSE	2.36889e-05	4.62545	3616	49	23	26944	MALT1,CD14,PLAUR,EGR1,NLRP3,NFKB1,IL1RN,ERRFI1,SOD2,OASL1,CCL7,S100A9,CD74,ISG15,S100A8,TNIP3,ACOD1,CCL3,IL1A,IL1B,TNF,CCL12,CCL4
5.89306e-18	0.307661	0.99	0.968	1.16712e-13	Cebpb	0		GO:BP	regulation of signaling	GO:0023051	FALSE	2.36889e-05	4.62545	3616	49	23	26944	MALT1,CD14,PLAUR,EGR1,NLRP3,NFKB1,IL1RN,ERRFI1,SOD2,OASL1,CCL7,S100A9,CD74,ISG15,S100A8,TNIP3,ACOD1,CCL3,IL1A,IL1B,TNF,CCL12,CCL4
3.71127e-21	0.306858	0.933	0.835	7.35017e-17	Cox5a	0		GO:BP	apoptotic signaling pathway	GO:0097190	FALSE	2.46598e-05	4.60801	633	49	11	26944	PLAUR,SOD2,BCL2A1A,S100A9,CD74,S100A8,BCL2A1B,BCL2A1D,IL1A,IL1B,TNF
7.54582e-13	0.306291	0.416	0.222	1.49445e-08	Hist1h1c	0		GO:BP	generation of precursor metabolites and energy	GO:0006091	FALSE	2.7639e-05	4.55848	491	49	10	26944	MT-ND2,MT-CO1,SOD2,MT-CO2,MT-ND1,MT-ND4,MT-CO3,MT-ATP6,MT-CYTB,TNF
5.41719e-24	0.306146	0.604	0.32	1.07287e-19	Per1	0		GO:BP	positive regulation of programmed cell death	GO:0043068	FALSE	2.84991e-05	4.54517	642	49	11	26944	EGR1,PPP1R15A,SOD2,BCL2A1A,S100A9,S100A8,BCL2A1B,BCL2A1D,CCL3,IL1B,TNF
8.37167e-16	0.301991	0.932	0.839	1.65801e-11	Hsp90b1	0		GO:BP	positive regulation of leukocyte activation	GO:0002696	FALSE	3.13237e-05	4.50413	366	49	9	26944	MALT1,TNFSF9,NLRP3,CD74,H2-AB1,H2-AA,IL1A,IL1B,TNF
6.73302e-18	0.301666	0.918	0.797	1.33347e-13	Cd81	0		GO:BP	positive regulation of T cell activation	GO:0050870	FALSE	3.3061e-05	4.48068	256	49	8	26944	MALT1,TNFSF9,NLRP3,CD74,H2-AB1,H2-AA,IL1A,IL1B
8.77597e-29	0.301167	0.564	0.254	1.73808e-24	Slc43a2	0		GO:BP	regulation of interleukin-1 beta production	GO:0032651	FALSE	3.49256e-05	4.45686	95	49	6	26944	MALT1,EGR1,NLRP3,ERRFI1,CCL3,TNF
2.26906e-21	0.300149	0.788	0.557	4.49388e-17	Atp5g3	0		GO:BP	interleukin-1 beta production	GO:0032611	FALSE	3.49256e-05	4.45686	95	49	6	26944	MALT1,EGR1,NLRP3,ERRFI1,CCL3,TNF
3.48773e-22	0.298854	0.614	0.343	6.90745e-18	Plbd2	0		GO:BP	positive regulation of leukocyte migration	GO:0002687	FALSE	3.5351e-05	4.4516	166	49	7	26944	CCL7,CD74,CCL3,IL1A,IL1B,CCL12,CXCL10
7.739e-25	0.298684	0.995	0.977	1.53271e-20	Lgals1	0		GO:BP	positive regulation of cell adhesion	GO:0045785	FALSE	3.53618e-05	4.45147	504	49	10	26944	MALT1,TNFSF9,PLAUR,NLRP3,CD74,H2-AB1,H2-AA,IL1A,IL1B,TNF
6.72523e-22	0.297147	0.857	0.646	1.33193e-17	Dync1i2	0		GO:BP	mononuclear cell differentiation	GO:1903131	FALSE	3.60282e-05	4.44336	505	49	10	26944	MALT1,TNFSF9,EGR1,NLRP3,CD74,H2-AB1,H2-AA,BCL2A1D,IL1A,IL1B
7.95057e-23	0.297083	0.758	0.502	1.57461e-18	Akr1b3	0		GO:BP	response to ethanol	GO:0045471	FALSE	3.83967e-05	4.41571	168	49	7	26944	CD14,NLRP3,SOD2,MT-ND4,CCL7,MT-CYTB,TNF
4.47333e-22	0.29679	0.587	0.314	8.85943e-18	Ap1s2	0		GO:BP	regulation of leukocyte cell-cell adhesion	GO:1903037	FALSE	4.32517e-05	4.364	380	49	9	26944	MALT1,TNFSF9,NLRP3,CD74,H2-AB1,H2-AA,IL1A,IL1B,TNF
1.34223e-26	0.295164	0.542	0.246	2.65828e-22	Sik1	0		GO:BP	developmental process	GO:0032502	FALSE	4.47671e-05	4.34904	6854	49	31	26944	MALT1,TNFSF9,PLAUR,EGR1,PPP1R15A,NLRP3,NFKB1,IL1RN,ERRFI1,IFRD1,MT-CO1,SOD2,MT-CO2,MT-ND4,MARCKSL1,CCL7,S100A9,CD74,ISG15,H2-AB1,S100A8,H2-AA,ACOD1,MT-CYTB,BCL2A1D,CCL3,IL1A,IL1B,TNF,CCL12,CXCL10
8.72212e-27	0.294915	0.839	0.574	1.72742e-22	Vsir	0		GO:BP	response to decreased oxygen levels	GO:0036293	FALSE	4.62713e-05	4.33469	383	49	9	26944	EGR1,MT-CO1,SOD2,MT-CO2,MT-ND1,MT-ND4,MT-CYTB,IL1A,TNF
1.392e-30	0.292906	0.603	0.28	2.75686e-26	H2-T22	0		GO:BP	positive regulation of cell activation	GO:0050867	FALSE	5.28686e-05	4.2768	389	49	9	26944	MALT1,TNFSF9,NLRP3,CD74,H2-AB1,H2-AA,IL1A,IL1B,TNF
4.47886e-21	0.292794	0.558	0.292	8.87038e-17	Tspan3	0		GO:BP	multicellular organism development	GO:0007275	FALSE	6.09842e-05	4.21478	4879	49	26	26944	MALT1,TNFSF9,PLAUR,EGR1,PPP1R15A,NLRP3,NFKB1,IL1RN,ERRFI1,IFRD1,MT-CO1,SOD2,MT-ND4,MARCKSL1,S100A9,CD74,ISG15,S100A8,H2-AA,ACOD1,CCL3,IL1A,IL1B,TNF,CCL12,CXCL10
4.53786e-21	0.29279	0.968	0.888	8.98723e-17	Psma7	0		GO:BP	positive regulation of cellular process	GO:0048522	FALSE	6.17494e-05	4.20937	6078	49	29	26944	MALT1,TNFSF9,CD14,PLAUR,EGR1,PPP1R15A,NLRP3,NFKB1,IFRD1,SOD2,BCL2A1A,OASL1,MARCKSL1,CCL7,S100A9,CD74,ISG15,H2-AB1,S100A8,BCL2A1B,H2-AA,BCL2A1D,CCL3,IL1A,IL1B,TNF,CCL12,CCL4,CXCL10
3.65211e-28	0.292697	0.627	0.316	7.23301e-24	Vwa5a	0		GO:BP	cellular response to oxygen-containing compound	GO:1901701	FALSE	6.26467e-05	4.2031	1497	49	15	26944	MALT1,CD14,EGR1,NLRP3,NFKB1,CXCL2,CXCL3,SOD2,CCL7,TNIP3,ACOD1,IL1A,IL1B,TNF,CXCL10
2.69154e-18	0.292135	0.923	0.792	5.33059e-14	Cltc	0		GO:BP	regulation of multicellular organismal process	GO:0051239	FALSE	6.89926e-05	4.1612	3165	49	21	26944	MALT1,TNFSF9,CD14,PLAUR,EGR1,PPP1R15A,NLRP3,NFKB1,ERRFI1,IFRD1,S100A9,CD74,ISG15,H2-AB1,H2-AA,CCL3,IL1A,IL1B,TNF,CCL4,CXCL10
1.95883e-21	0.291893	0.679	0.415	3.87946e-17	Psmc1	0		GO:BP	positive regulation of gene expression	GO:0010628	FALSE	7.11589e-05	4.14777	1285	49	14	26944	MALT1,TNFSF9,CD14,EGR1,PPP1R15A,NLRP3,NFKB1,CD74,ISG15,CCL3,IL1A,IL1B,TNF,CCL4
4.68372e-21	0.291651	0.661	0.398	9.27611e-17	Gsn	0		GO:BP	intrinsic apoptotic signaling pathway in response to DNA damage	GO:0008630	FALSE	7.55402e-05	4.12182	108	49	6	26944	SOD2,BCL2A1A,CD74,BCL2A1B,BCL2A1D,TNF
1.69841e-22	0.291128	0.919	0.767	3.3637e-18	Pld4	0		GO:BP	signaling	GO:0023052	FALSE	8.07184e-05	4.09303	7472	49	32	26944	MALT1,TNFSF9,CD14,PLAUR,EGR1,PPP1R15A,NLRP3,NFKB1,IL1RN,ERRFI1,CXCL2,CXCL3,SOD2,RETNLG,BCL2A1A,OASL1,CCL7,S100A9,CD74,ISG15,S100A8,TNIP3,BCL2A1B,ACOD1,BCL2A1D,CCL3,IL1A,IL1B,TNF,CCL12,CCL4,CXCL10
1.29768e-10	0.289604	0.799	0.648	2.57006e-06	Nr4a1	0		GO:BP	response to gamma radiation	GO:0010332	TRUE	8.22206e-05	4.08502	54	49	5	26944	EGR1,CXCL2,SOD2,CCL7,IL1A
5.76929e-24	0.289323	0.505	0.227	1.14261e-19	Dcxr	0		GO:BP	electron transport coupled proton transport	GO:0015990	FALSE	9.71978e-05	4.01234	5	49	3	26944	MT-CO1,MT-ND4,MT-CYTB
1.61279e-14	0.288933	0.891	0.775	3.19412e-10	Rac2	0		GO:BP	energy coupled proton transmembrane transport, against electrochemical gradient	GO:0015988	TRUE	9.71978e-05	4.01234	5	49	3	26944	MT-CO1,MT-ND4,MT-CYTB
3.81842e-24	0.28846	0.886	0.661	7.56238e-20	Irf2bp2	0		GO:BP	antigen processing and presentation of exogenous peptide antigen via MHC class II	GO:0019886	TRUE	9.73435e-05	4.01169	21	49	4	26944	H2-EB1,CD74,H2-AB1,H2-AA
3.82034e-18	0.288163	0.848	0.669	7.56619e-14	Psmd4	0		GO:BP	lymphocyte chemotaxis	GO:0048247	FALSE	9.90396e-05	4.00419	56	49	5	26944	CCL7,CCL3,CCL12,CCL4,CXCL10
3.38909e-18	0.287686	0.584	0.337	6.71208e-14	Por	0		GO:BP	humoral immune response	GO:0006959	FALSE	0.000106941	3.97086	298	49	8	26944	CXCL2,CXCL3,SLPI,S100A9,ACOD1,IL1B,TNF,CXCL10
2.94957e-22	0.287621	0.662	0.388	5.84161e-18	Myof	0		GO:BP	positive regulation of interleukin-1 beta production	GO:0032731	FALSE	0.000108415	3.96491	57	49	5	26944	MALT1,EGR1,NLRP3,CCL3,TNF
6.51964e-15	0.287493	0.488	0.273	1.29122e-10	Pira2	0		GO:BP	interleukin-1 production	GO:0032612	FALSE	0.000110016	3.95854	115	49	6	26944	MALT1,EGR1,NLRP3,ERRFI1,CCL3,TNF
1.4846e-22	0.287278	0.744	0.483	2.94026e-18	Atp6v0d1	0		GO:BP	regulation of interleukin-1 production	GO:0032652	FALSE	0.000110016	3.95854	115	49	6	26944	MALT1,EGR1,NLRP3,ERRFI1,CCL3,TNF
2.19013e-17	0.286156	0.806	0.595	4.33756e-13	Lipa	0		GO:BP	cell communication	GO:0007154	FALSE	0.00011769	3.92926	7582	49	32	26944	MALT1,TNFSF9,CD14,PLAUR,EGR1,PPP1R15A,NLRP3,NFKB1,IL1RN,ERRFI1,CXCL2,CXCL3,SOD2,RETNLG,BCL2A1A,OASL1,CCL7,S100A9,CD74,ISG15,S100A8,TNIP3,BCL2A1B,ACOD1,BCL2A1D,CCL3,IL1A,IL1B,TNF,CCL12,CCL4,CXCL10
1.25808e-23	0.285658	0.607	0.322	2.49163e-19	Sumo3	0		GO:BP	eosinophil chemotaxis	GO:0048245	FALSE	0.000118816	3.92512	22	49	4	26944	CCL7,CCL3,CCL12,CCL4
5.34092e-24	0.285094	0.69	0.407	1.05777e-19	Coro1c	0		GO:BP	response to organic cyclic compound	GO:0014070	FALSE	0.000138086	3.85985	1137	49	13	26944	EGR1,NLRP3,NFKB1,IL1RN,ERRFI1,CXCL2,SOD2,MT-ND1,MT-CYTB,CCL3,IL1A,IL1B,TNF
1.75921e-20	0.283156	0.927	0.79	3.48411e-16	Psmb4	0		GO:BP	positive regulation of hemopoiesis	GO:1903708	FALSE	0.000145535	3.83703	204	49	7	26944	MALT1,TNFSF9,NLRP3,CD74,H2-AA,CCL3,TNF
1.24564e-18	0.283035	0.827	0.655	2.467e-14	Timm13	0		GO:BP	positive regulation of leukocyte differentiation	GO:1902107	FALSE	0.000145535	3.83703	204	49	7	26944	MALT1,TNFSF9,NLRP3,CD74,H2-AA,CCL3,TNF
4.18968e-21	0.28202	0.517	0.254	8.29766e-17	Pgap2	0		GO:BP	positive regulation of signal transduction	GO:0009967	FALSE	0.000167025	3.77722	1613	49	15	26944	CD14,PLAUR,NLRP3,NFKB1,OASL1,CCL7,S100A9,CD74,S100A8,CCL3,IL1A,IL1B,TNF,CCL12,CCL4
7.98033e-21	0.281986	0.553	0.29	1.5805e-16	Sars	0		GO:BP	cell activation	GO:0001775	FALSE	0.000174184	3.75899	1160	49	13	26944	MALT1,TNFSF9,EGR1,NLRP3,CD74,H2-AB1,H2-AA,BCL2A1D,CCL3,IL1A,IL1B,TNF,CXCL10
4.98698e-20	0.281594	0.875	0.682	9.87671e-16	Sirpa	0		GO:BP	antigen processing and presentation of peptide antigen via MHC class II	GO:0002495	FALSE	0.00020465	3.68899	25	49	4	26944	H2-EB1,CD74,H2-AB1,H2-AA
4.76043e-21	0.281079	0.98	0.919	9.42804e-17	Atp5e	0		GO:BP	T cell activation	GO:0042110	FALSE	0.000213573	3.67045	611	49	10	26944	MALT1,TNFSF9,EGR1,NLRP3,CD74,H2-AB1,H2-AA,BCL2A1D,IL1A,IL1B
3.69169e-17	0.280691	0.617	0.377	7.31139e-13	Tob2	0		GO:BP	regulation of ERK1 and ERK2 cascade	GO:0070372	FALSE	0.000223087	3.65153	328	49	8	26944	ERRFI1,CCL7,CD74,CCL3,IL1A,IL1B,CCL12,CCL4
1.75949e-25	0.279935	0.55	0.258	3.48467e-21	Gba	0		GO:BP	cellular response to stimulus	GO:0051716	FALSE	0.000227628	3.64277	8752	49	34	26944	MALT1,TNFSF9,CD14,PLAUR,EGR1,PPP1R15A,NLRP3,NFKB1,IL1RN,ERRFI1,IFIT1,CXCL2,CXCL3,SOD2,RETNLG,BCL2A1A,OASL1,CCL7,S100A9,CD74,ISG15,H2-AB1,S100A8,TNIP3,BCL2A1B,ACOD1,BCL2A1D,CCL3,IL1A,IL1B,TNF,CCL12,CCL4,CXCL10
7.65814e-19	0.279632	0.74	0.508	1.5167e-14	Slirp	0		GO:BP	monocyte chemotaxis	GO:0002548	FALSE	0.000228582	3.64096	66	49	5	26944	CCL7,CCL3,CCL12,CCL4,CXCL10
5.59658e-17	0.279075	0.758	0.544	1.1084e-12	Selplg	0		GO:BP	cellular response to type II interferon	GO:0071346	FALSE	0.000239063	3.62149	131	49	6	26944	CCL7,H2-AB1,CCL3,TNF,CCL12,CCL4
2.87382e-29	0.278717	0.795	0.496	5.6916e-25	Abhd12	0		GO:BP	eosinophil migration	GO:0072677	FALSE	0.000241536	3.61702	26	49	4	26944	CCL7,CCL3,CCL12,CCL4
3.85747e-22	0.278539	0.736	0.475	7.63972e-18	Pfdn1	0		GO:BP	release of cytochrome c from mitochondria	GO:0001836	FALSE	0.00024668	3.60787	67	49	5	26944	PLAUR,SOD2,BCL2A1A,BCL2A1B,BCL2A1D
8.49542e-30	0.278118	0.999	0.996	1.68252e-25	Hsp90ab1	0		GO:BP	positive regulation of lymphocyte activation	GO:0051251	FALSE	0.000256204	3.59141	334	49	8	26944	MALT1,TNFSF9,NLRP3,CD74,H2-AB1,H2-AA,IL1A,IL1B
1.41594e-14	0.277467	0.873	0.731	2.80427e-10	Bax	0		GO:BP	regulation of cell adhesion	GO:0030155	FALSE	0.000264843	3.57701	800	49	11	26944	MALT1,TNFSF9,PLAUR,NLRP3,IL1RN,CD74,H2-AB1,H2-AA,IL1A,IL1B,TNF
5.4461e-19	0.277054	0.852	0.65	1.0786e-14	Clec4a1	0		GO:BP	positive regulation of interleukin-1 production	GO:0032732	FALSE	0.000265895	3.57529	68	49	5	26944	MALT1,EGR1,NLRP3,CCL3,TNF
5.52426e-19	0.277021	0.818	0.617	1.09408e-14	Ndufs5	0		GO:BP	antigen processing and presentation of peptide or polysaccharide antigen via MHC class II	GO:0002504	FALSE	0.000283164	3.54796	27	49	4	26944	H2-EB1,CD74,H2-AB1,H2-AA
1.0216e-16	0.276726	0.719	0.489	2.02328e-12	Rsrp1	0		GO:BP	leukocyte migration involved in inflammatory response	GO:0002523	FALSE	0.000283164	3.54796	27	49	4	26944	NLRP3,S100A9,S100A8,TNF
1.70242e-18	0.276227	0.88	0.72	3.37164e-14	Cox6a1	0		GO:BP	positive regulation of ERK1 and ERK2 cascade	GO:0070374	FALSE	0.000310199	3.50836	228	49	7	26944	CCL7,CD74,CCL3,IL1A,IL1B,CCL12,CCL4
8.46321e-25	0.275962	0.5	0.218	1.67614e-20	Mrpl28	0		GO:BP	proton transmembrane transport	GO:1902600	FALSE	0.000325528	3.48741	138	49	6	26944	MT-CO1,MT-CO2,MT-ND4,MT-CO3,MT-ATP6,MT-CYTB
1.11073e-20	0.275368	0.878	0.695	2.19979e-16	Ndufb7	0		GO:BP	ERK1 and ERK2 cascade	GO:0070371	FALSE	0.000382124	3.4178	352	49	8	26944	ERRFI1,CCL7,CD74,CCL3,IL1A,IL1B,CCL12,CCL4
1.79069e-19	0.275053	0.978	0.883	3.54645e-15	Txn1	0		GO:BP	heat generation	GO:0031649	FALSE	0.000382192	3.41772	29	49	4	26944	IL1RN,IL1A,IL1B,TNF
1.3579e-22	0.273804	0.654	0.377	2.68932e-18	Epn1	0		GO:BP	regulation of intracellular signal transduction	GO:1902531	FALSE	0.000390508	3.40837	1722	49	15	26944	PLAUR,NLRP3,ERRFI1,SOD2,CCL7,S100A9,CD74,S100A8,TNIP3,CCL3,IL1A,IL1B,TNF,CCL12,CCL4
5.03626e-27	0.273389	0.642	0.337	9.97432e-23	Inpp5d	0		GO:BP	regulation of leukocyte migration	GO:0002685	FALSE	0.000391839	3.40689	236	49	7	26944	CCL7,CD74,CCL3,IL1A,IL1B,CCL12,CXCL10
4.1442e-19	0.273174	0.748	0.511	8.20758e-15	Rex1bd	0		GO:BP	leukocyte activation	GO:0045321	FALSE	0.000397276	3.40091	1031	49	12	26944	MALT1,TNFSF9,EGR1,NLRP3,CD74,H2-AB1,H2-AA,BCL2A1D,CCL3,IL1A,IL1B,TNF
8.22546e-17	0.27254	0.886	0.752	1.62905e-12	Uqcr11	0		GO:BP	positive regulation of type II interferon production	GO:0032729	FALSE	0.000497839	3.30291	77	49	5	26944	TNFSF9,CD14,ISG15,IL1B,TNF
1.05114e-21	0.272357	0.722	0.458	2.08178e-17	Psmb9	0		GO:BP	response to tumor necrosis factor	GO:0034612	FALSE	0.000578344	3.23781	250	49	7	26944	CD14,NFKB1,CCL7,CCL3,TNF,CCL12,CCL4
1.6241e-20	0.272149	0.472	0.218	3.21654e-16	Abcg1	0		GO:BP	positive regulation of inflammatory response	GO:0050729	FALSE	0.000622231	3.20605	154	49	6	26944	NLRP3,S100A9,S100A8,CCL3,IL1B,TNF
1.52769e-17	0.271858	0.872	0.731	3.02559e-13	Atp5md	0		GO:BP	positive regulation of adaptive immune response	GO:0002821	FALSE	0.000646401	3.1895	155	49	6	26944	MALT1,NLRP3,CD74,H2-AB1,IL1B,TNF
9.43332e-31	0.27161	0.77	0.458	1.86827e-26	Nrp1	0		GO:BP	regulation of T cell activation	GO:0050863	FALSE	0.000710202	3.14862	382	49	8	26944	MALT1,TNFSF9,NLRP3,CD74,H2-AB1,H2-AA,IL1A,IL1B
8.69083e-14	0.27081	0.88	0.754	1.72122e-09	BC005537	0		GO:BP	positive regulation of multicellular organismal process	GO:0051240	FALSE	0.000710277	3.14857	1804	49	15	26944	MALT1,TNFSF9,CD14,EGR1,NLRP3,S100A9,CD74,ISG15,H2-AB1,H2-AA,CCL3,IL1A,IL1B,TNF,CCL4
8.55781e-23	0.270623	0.648	0.369	1.69488e-18	Snrnp27	0		GO:BP	regulation of multicellular organismal development	GO:2000026	FALSE	0.000711225	3.14799	1550	49	14	26944	MALT1,TNFSF9,PPP1R15A,NLRP3,ERRFI1,IFRD1,CD74,ISG15,H2-AA,CCL3,IL1A,IL1B,TNF,CXCL10
5.57119e-16	0.270069	0.908	0.775	1.10337e-11	Pycard	0		GO:BP	activation of immune response	GO:0002253	FALSE	0.000760002	3.11919	533	49	9	26944	MALT1,CD14,NLRP3,NFKB1,OASL1,TNIP3,BCL2A1D,IL1B,TNF
9.20416e-17	0.270058	0.816	0.636	1.82288e-12	Calm3	0		GO:BP	response to virus	GO:0009615	FALSE	0.000879857	3.05559	393	49	8	26944	NLRP3,NFKB1,IFIT1,OASL1,ISG15,IL1B,TNF,CXCL10
5.1068e-14	0.269367	0.767	0.587	1.0114e-09	Prpf38b	0		GO:BP	canonical NF-kappaB signal transduction	GO:0007249	FALSE	0.000900413	3.04556	267	49	7	26944	MALT1,NFKB1,CD74,TNIP3,IL1A,IL1B,TNF
1.85231e-18	0.269203	0.683	0.439	3.6685e-14	Psmd2	0		GO:BP	response to alcohol	GO:0097305	FALSE	0.000931743	3.0307	396	49	8	26944	CD14,NLRP3,SOD2,MT-ND4,CCL7,MT-CYTB,CCL3,TNF
2.70384e-21	0.268605	0.724	0.466	5.35496e-17	0610012G03Rik	0		GO:BP	regulation of response to biotic stimulus	GO:0002831	FALSE	0.00108062	2.96633	556	49	9	26944	CD14,NLRP3,OASL1,CD74,ISG15,TNIP3,ACOD1,IL1B,TNF
1.36887e-23	0.268543	0.662	0.379	2.71105e-19	Rnase4	0		GO:BP	regulation of cell development	GO:0060284	FALSE	0.00132453	2.87794	941	49	11	26944	MALT1,TNFSF9,NLRP3,IFRD1,CD74,ISG15,H2-AA,CCL3,IL1A,IL1B,TNF
5.16751e-21	0.268233	0.774	0.525	1.02343e-16	Ubl3	0		GO:BP	positive regulation of cell migration	GO:0030335	FALSE	0.00146989	2.83272	577	49	9	26944	EGR1,SOD2,CCL7,CD74,CCL3,IL1A,IL1B,CCL12,CXCL10
7.64648e-20	0.267959	0.969	0.879	1.51439e-15	Efhd2	0		GO:BP	regulation of leukocyte activation	GO:0002694	FALSE	0.00149112	2.82649	578	49	9	26944	MALT1,TNFSF9,NLRP3,CD74,H2-AB1,H2-AA,IL1A,IL1B,TNF
2.62634e-20	0.267669	0.526	0.267	5.20147e-16	Idh1	0		GO:BP	MAPK cascade	GO:0000165	FALSE	0.00153719	2.81327	758	49	10	26944	NFKB1,ERRFI1,CCL7,CD74,CCL3,IL1A,IL1B,TNF,CCL12,CCL4
7.23179e-21	0.267471	0.745	0.494	1.43226e-16	Atp6v1b2	0		GO:BP	negative regulation of viral process	GO:0048525	FALSE	0.00174901	2.75721	99	49	5	26944	SLPI,OASL1,CD74,ISG15,TNF
5.54774e-17	0.267415	0.727	0.5	1.09873e-12	Sod1	0		GO:BP	regulation of hemopoiesis	GO:1903706	FALSE	0.00175941	2.75463	431	49	8	26944	MALT1,TNFSF9,NLRP3,CD74,ISG15,H2-AA,CCL3,TNF
5.51661e-39	0.267382	0.999	0.992	1.09257e-34	Calm1	0		GO:BP	antimicrobial humoral response	GO:0019730	FALSE	0.00188065	2.72569	186	49	6	26944	CXCL2,CXCL3,SLPI,S100A9,ACOD1,CXCL10
3.90704e-19	0.266955	0.643	0.388	7.73789e-15	AC149090.1	0		GO:BP	regulation of cell migration	GO:0030334	FALSE	0.00205072	2.68809	984	49	11	26944	EGR1,IL1RN,SOD2,CCL7,CD74,CCL3,IL1A,IL1B,TNF,CCL12,CXCL10
2.38271e-15	0.266492	0.781	0.612	4.71895e-11	Pdap1	0		GO:BP	mononuclear cell migration	GO:0071674	FALSE	0.00206435	2.68522	189	49	6	26944	RETNLG,CCL7,CCL3,CCL12,CCL4,CXCL10
1.12383e-12	0.266235	0.896	0.797	2.22574e-08	Pdia3	0		GO:BP	positive regulation of cell motility	GO:2000147	FALSE	0.00223425	2.65087	607	49	9	26944	EGR1,SOD2,CCL7,CD74,CCL3,IL1A,IL1B,CCL12,CXCL10
1.10531e-13	0.26556	0.719	0.515	2.18906e-09	Clec2d	0		GO:BP	immune response-activating signaling pathway	GO:0002757	FALSE	0.00230973	2.63644	447	49	8	26944	MALT1,CD14,NLRP3,NFKB1,OASL1,TNIP3,BCL2A1D,TNF
4.25637e-21	0.265271	0.584	0.316	8.42974e-17	Pxn	0		GO:BP	positive regulation of cell communication	GO:0010647	FALSE	0.00246485	2.60821	1990	49	15	26944	CD14,PLAUR,NLRP3,NFKB1,OASL1,CCL7,S100A9,CD74,S100A8,CCL3,IL1A,IL1B,TNF,CCL12,CCL4
2.01708e-35	0.264933	0.999	0.987	3.99482e-31	Itm2b	0		GO:BP	positive regulation of signaling	GO:0023056	FALSE	0.00246485	2.60821	1990	49	15	26944	CD14,PLAUR,NLRP3,NFKB1,OASL1,CCL7,S100A9,CD74,S100A8,CCL3,IL1A,IL1B,TNF,CCL12,CCL4
3.04768e-20	0.264836	0.402	0.163	6.03593e-16	Oas3	0		GO:BP	cell adhesion	GO:0007155	FALSE	0.00248025	2.60551	1465	49	13	26944	MALT1,TNFSF9,PLAUR,NLRP3,IL1RN,S100A9,CD74,H2-AB1,S100A8,H2-AA,IL1A,IL1B,TNF
1.20413e-22	0.264554	0.97	0.9	2.38477e-18	Capzb	0		GO:BP	negative regulation of response to stimulus	GO:0048585	FALSE	0.00252545	2.59766	1723	49	14	26944	PLAUR,EGR1,PPP1R15A,NLRP3,NFKB1,IL1RN,ERRFI1,SOD2,CD74,ISG15,TNIP3,ACOD1,IL1B,TNF
1.27237e-20	0.264183	0.977	0.922	2.51994e-16	Lamp1	0		GO:BP	positive regulation of leukocyte chemotaxis	GO:0002690	FALSE	0.00257149	2.58982	107	49	5	26944	CCL7,CD74,CCL3,IL1B,CXCL10
2.46729e-17	0.263969	0.816	0.612	4.88647e-13	Psmb10	0		GO:BP	defense response to virus	GO:0051607	FALSE	0.00260266	2.58458	313	49	7	26944	NLRP3,IFIT1,OASL1,ISG15,IL1B,TNF,CXCL10
6.83605e-11	0.263595	0.63	0.447	1.35388e-06	Stk17b	0		GO:BP	positive regulation of locomotion	GO:0040017	FALSE	0.00280423	2.55219	624	49	9	26944	EGR1,SOD2,CCL7,CD74,CCL3,IL1A,IL1B,CCL12,CXCL10
8.86987e-16	0.263014	0.777	0.576	1.75668e-11	Atp1a1	0		GO:BP	positive regulation of interleukin-6 production	GO:0032755	FALSE	0.00281827	2.55002	109	49	5	26944	TNFSF9,CD74,IL1A,IL1B,TNF
4.21981e-16	0.262907	0.42	0.201	8.35734e-12	C3	0		GO:BP	immune response-regulating signaling pathway	GO:0002764	FALSE	0.0029529	2.52975	462	49	8	26944	MALT1,CD14,NLRP3,NFKB1,OASL1,TNIP3,BCL2A1D,TNF
7.70406e-18	0.262471	0.61	0.367	1.52579e-13	Mtln	0		GO:BP	lymphocyte migration	GO:0072676	FALSE	0.00308334	2.51098	111	49	5	26944	CCL7,CCL3,CCL12,CCL4,CXCL10
6.30504e-19	0.261953	0.72	0.481	1.24871e-14	Ndufs6	0		GO:BP	regulation of cell activation	GO:0050865	FALSE	0.00315395	2.50114	633	49	9	26944	MALT1,TNFSF9,NLRP3,CD74,H2-AB1,H2-AA,IL1A,IL1B,TNF
7.40895e-15	0.261479	0.763	0.581	1.46734e-10	Tbcb	0		GO:BP	regulation of cell differentiation	GO:0045595	FALSE	0.00326899	2.48559	1761	49	14	26944	MALT1,TNFSF9,NLRP3,ERRFI1,IFRD1,SOD2,CD74,ISG15,H2-AA,CCL3,IL1A,IL1B,TNF,CXCL10
2.81961e-14	0.261453	0.813	0.631	5.58424e-10	Snx6	0		GO:BP	acute-phase response	GO:0006953	FALSE	0.00331953	2.47892	49	49	4	26944	IL1RN,IL1A,IL1B,TNF
2.11977e-18	0.261192	0.744	0.508	4.1982e-14	Lamtor1	0		GO:BP	regulation of cell motility	GO:2000145	FALSE	0.00367735	2.43447	1045	49	11	26944	EGR1,IL1RN,SOD2,CCL7,CD74,CCL3,IL1A,IL1B,TNF,CCL12,CXCL10
5.28216e-16	0.26061	0.688	0.472	1.04613e-11	Vps35	0		GO:BP	positive regulation of intracellular signal transduction	GO:1902533	FALSE	0.00385093	2.41443	1050	49	11	26944	NLRP3,CCL7,S100A9,CD74,S100A8,CCL3,IL1A,IL1B,TNF,CCL12,CCL4
2.0396e-21	0.260405	0.703	0.436	4.03942e-17	Rab3il1	0		GO:BP	transmembrane transport	GO:0055085	TRUE	0.00387533	2.41169	1525	49	13	26944	MT-CO1,MT-CO2,BCL2A1A,MT-ND4,MT-CO3,MT-ATP6,BCL2A1B,MT-CYTB,BCL2A1D,CCL3,IL1B,TNF,CXCL10
1.10246e-17	0.260376	0.873	0.703	2.18342e-13	Mpp1	0		GO:BP	antigen processing and presentation of exogenous peptide antigen	GO:0002478	FALSE	0.00390482	2.4084	51	49	4	26944	H2-EB1,CD74,H2-AB1,H2-AA
1.91999e-14	0.260155	0.705	0.504	3.80254e-10	Prxl2b	0		GO:BP	positive regulation of MAPK cascade	GO:0043410	FALSE	0.00392086	2.40662	480	49	8	26944	CCL7,CD74,CCL3,IL1A,IL1B,TNF,CCL12,CCL4
8.88283e-13	0.259892	0.788	0.627	1.75925e-08	Tut7	0		GO:BP	apoptotic mitochondrial changes	GO:0008637	FALSE	0.0041693	2.37994	118	49	5	26944	PLAUR,SOD2,BCL2A1A,BCL2A1B,BCL2A1D
4.8961e-19	0.259403	0.762	0.525	9.69672e-15	Ndufa5	0		GO:BP	lymphocyte activation	GO:0046649	FALSE	0.00421076	2.37564	848	49	10	26944	MALT1,TNFSF9,EGR1,NLRP3,CD74,H2-AB1,H2-AA,BCL2A1D,IL1A,IL1B
9.88318e-06	0.257216	0.225	0.123	0.195736	Hspb1	0		GO:BP	positive regulation of T cell differentiation	GO:0045582	FALSE	0.00434624	2.36189	119	49	5	26944	MALT1,TNFSF9,NLRP3,CD74,H2-AA
1.28072e-25	0.255593	0.961	0.807	2.53647e-21	Ehd4	0		GO:BP	regulation of type II interferon production	GO:0032649	FALSE	0.00434624	2.36189	119	49	5	26944	TNFSF9,CD14,ISG15,IL1B,TNF
3.49633e-17	0.255213	0.847	0.667	6.92448e-13	Ndufb8	0		GO:BP	regulation of immature T cell proliferation in thymus	GO:0033084	TRUE	0.00436621	2.3599	15	49	3	26944	TNFSF9,IL1A,IL1B
2.06321e-09	0.255141	0.886	0.799	4.08618e-05	Wnk1	0		GO:BP	type II interferon production	GO:0032609	FALSE	0.00452904	2.34399	120	49	5	26944	TNFSF9,CD14,ISG15,IL1B,TNF
4.46195e-16	0.254583	0.919	0.792	8.83689e-12	Lyn	0		GO:BP	negative regulation of viral genome replication	GO:0045071	FALSE	0.00456334	2.34072	53	49	4	26944	SLPI,OASL1,ISG15,TNF
9.55438e-21	0.254108	0.443	0.193	1.89224e-16	Dhrs1	0		GO:BP	regulation of leukocyte differentiation	GO:1902105	FALSE	0.00458835	2.33834	341	49	7	26944	MALT1,TNFSF9,NLRP3,CD74,H2-AA,CCL3,TNF
3.71544e-17	0.253998	0.926	0.803	7.35844e-13	Smdt1	0		GO:BP	negative regulation of signal transduction	GO:0009968	FALSE	0.00499037	2.30187	1311	49	12	26944	PLAUR,EGR1,NLRP3,IL1RN,ERRFI1,SOD2,CD74,ISG15,TNIP3,ACOD1,IL1B,TNF
1.15313e-25	0.253993	0.399	0.136	2.28378e-21	Tmem104	0		GO:BP	regulation of MAPK cascade	GO:0043408	FALSE	0.00501782	2.29948	670	49	9	26944	ERRFI1,CCL7,CD74,CCL3,IL1A,IL1B,TNF,CCL12,CCL4
1.07271e-18	0.253723	0.632	0.379	2.1245e-14	Nfe2l1	0		GO:BP	regulation of immature T cell proliferation	GO:0033083	FALSE	0.00536692	2.27027	16	49	3	26944	TNFSF9,IL1A,IL1B
1.06078e-20	0.253717	0.521	0.261	2.10087e-16	Zmynd8	0		GO:BP	regulation of locomotion	GO:0040012	FALSE	0.00547168	2.26188	1089	49	11	26944	EGR1,IL1RN,SOD2,CCL7,CD74,CCL3,IL1A,IL1B,TNF,CCL12,CXCL10
1.01123e-13	0.252757	0.774	0.604	2.00273e-09	P4hb	0		GO:BP	response to xenobiotic stimulus	GO:0009410	FALSE	0.00554041	2.25646	503	49	8	26944	ERRFI1,SOD2,MT-ND1,MT-CYTB,CCL3,IL1B,TNF,CCL4
1.41519e-16	0.252732	0.889	0.761	2.80279e-12	Rab5c	0		GO:BP	cellular response to tumor necrosis factor	GO:0071356	FALSE	0.00566636	2.2467	225	49	6	26944	NFKB1,CCL7,CCL3,TNF,CCL12,CCL4
3.4448e-14	0.251945	0.732	0.536	6.82242e-10	Use1	0		GO:BP	regulation of lymphocyte activation	GO:0051249	FALSE	0.00604607	2.21853	509	49	8	26944	MALT1,TNFSF9,NLRP3,CD74,H2-AB1,H2-AA,IL1A,IL1B
7.39324e-19	0.251902	0.782	0.553	1.46423e-14	M6pr	0		GO:BP	antigen processing and presentation of exogenous antigen	GO:0019884	FALSE	0.00612298	2.21304	57	49	4	26944	H2-EB1,CD74,H2-AB1,H2-AA
2.75593e-20	0.251699	0.511	0.254	5.45812e-16	Oxct1	0		GO:BP	regulation of adaptive immune response	GO:0002819	FALSE	0.00643044	2.19176	230	49	6	26944	MALT1,NLRP3,CD74,H2-AB1,IL1B,TNF
2.2575e-17	0.251443	0.84	0.64	4.47098e-13	Dynlrb1	0		GO:BP	mitochondrion organization	GO:0007005	FALSE	0.00649693	2.18729	514	49	8	26944	PLAUR,MT-ND2,SOD2,MT-ND1,BCL2A1A,MT-ND4,BCL2A1B,BCL2A1D
5.54196e-15	0.250542	0.734	0.53	1.09758e-10	Psmc5	0		GO:BP	immature T cell proliferation in thymus	GO:0033080	FALSE	0.00650864	2.18651	17	49	3	26944	TNFSF9,IL1A,IL1B
9.32496e-14	0.250426	0.382	0.189	1.84681e-09	Slc48a1	0		GO:BP	extrinsic apoptotic signaling pathway	GO:0097191	FALSE	0.00710037	2.14872	234	49	6	26944	BCL2A1A,BCL2A1B,BCL2A1D,IL1A,IL1B,TNF
5.18858e-22	0.250367	0.494	0.229	1.0276e-17	Aldh3b1	0		GO:BP	regulation of leukocyte chemotaxis	GO:0002688	FALSE	0.00723184	2.14075	132	49	5	26944	CCL7,CD74,CCL3,IL1B,CXCL10
5.89389e-19	0.250245	0.698	0.449	1.16728e-14	Taok3	0		GO:BP	acute inflammatory response	GO:0002526	FALSE	0.00723184	2.14075	132	49	5	26944	NLRP3,IL1RN,IL1A,IL1B,TNF
4.45392e-18	-0.250713	0.971	0.975	8.821e-14	Rpl7	0		GO:BP	positive regulation of lymphocyte differentiation	GO:0045621	FALSE	0.00778438	2.10878	134	49	5	26944	MALT1,TNFSF9,NLRP3,CD74,H2-AA
3.91282e-20	-0.253535	0.823	0.763	7.74934e-16	Abracl	0		GO:BP	immature T cell proliferation	GO:0033079	FALSE	0.00780037	2.10788	18	49	3	26944	TNFSF9,IL1A,IL1B
3.0877e-25	-0.255474	0.999	1	6.1152e-21	Rps11	0		GO:BP	leukocyte aggregation	GO:0070486	FALSE	0.00780037	2.10788	18	49	3	26944	S100A9,S100A8,IL1B
1.39726e-07	-0.25613	0.974	0.953	0.00276728	Atf3	0		GO:BP	multicellular organismal-level homeostasis	GO:0048871	FALSE	0.00802903	2.09534	912	49	10	26944	EGR1,IL1RN,ERRFI1,SOD2,BCL2A1A,CD74,ISG15,IL1A,IL1B,TNF
5.99994e-16	-0.256358	0.806	0.845	1.18829e-11	Uba52	0		GO:BP	positive regulation of interleukin-8 production	GO:0032757	FALSE	0.00804609	2.09442	61	49	4	26944	CD14,CD74,IL1B,TNF
1.58695e-10	-0.256947	0.625	0.678	3.14295e-06	Lacc1	0		GO:BP	positive regulation of cell development	GO:0010720	FALSE	0.00871618	2.05967	535	49	8	26944	MALT1,TNFSF9,NLRP3,CD74,H2-AA,CCL3,IL1B,TNF
2.69983e-08	-0.257193	0.499	0.513	0.000534701	Mdm2	0		GO:BP	proton motive force-driven mitochondrial ATP synthesis	GO:0042776	FALSE	0.00915961	2.03812	63	49	4	26944	MT-ND2,MT-ND1,MT-ND4,MT-ATP6
1.40612e-14	-0.257464	0.779	0.763	2.78481e-10	Rilpl2	0		GO:BP	regulation of inflammatory response	GO:0050727	FALSE	0.00950369	2.02211	381	49	7	26944	NLRP3,NFKB1,S100A9,S100A8,CCL3,IL1B,TNF
4.46158e-12	-0.258457	0.429	0.479	8.83615e-08	Rapgef2	0		GO:BP	response to toxic substance	GO:0009636	FALSE	0.0111052	1.95447	253	49	6	26944	SOD2,S100A9,S100A8,MT-CYTB,CCL3,TNF
1.61882e-13	-0.259932	0.764	0.722	3.20607e-09	Trf	0		GO:BP	regulation of viral life cycle	GO:1903900	FALSE	0.0114434	1.94145	145	49	5	26944	SLPI,OASL1,CD74,ISG15,TNF
1.97484e-07	-0.260258	0.076	0.157	0.00391116	Rgcc	0		GO:BP	regulation of cytokine production involved in immune response	GO:0002718	FALSE	0.011833	1.9269	146	49	5	26944	MALT1,NLRP3,CD74,IL1B,TNF
1.55222e-15	-0.262616	0.983	0.977	3.07417e-11	Rps4x	0		GO:BP	cytokine production involved in immune response	GO:0002367	FALSE	0.011833	1.9269	146	49	5	26944	MALT1,NLRP3,CD74,IL1B,TNF
2.79352e-12	-0.263674	0.986	0.992	5.53257e-08	Ifitm2	0		GO:BP	production of molecular mediator of immune response	GO:0002440	FALSE	0.0118786	1.92524	256	49	6	26944	MALT1,NLRP3,CD74,H2-AB1,IL1B,TNF
2.81505e-16	-0.264566	0.502	0.551	5.57521e-12	Jarid2	0		GO:BP	leukocyte proliferation	GO:0070661	TRUE	0.012026	1.91988	395	49	7	26944	MALT1,TNFSF9,CD74,H2-AA,IL1A,IL1B,CCL12
2.59414e-23	-0.264878	0.998	1	5.13769e-19	Fau	0		GO:BP	positive regulation of adaptive immune response based on somatic recombination of immune receptors built from immunoglobulin superfamily domains	GO:0002824	FALSE	0.0126436	1.89813	148	49	5	26944	MALT1,NLRP3,H2-AB1,IL1B,TNF
1.18681e-11	-0.264937	0.912	0.958	2.35047e-07	Cd52	0		GO:BP	negative regulation of amino acid transport	GO:0051956	TRUE	0.0126651	1.89739	21	49	3	26944	IL1RN,IL1B,TNF
1.01361e-08	-0.266573	0.991	0.994	0.000200745	Klf6	0		GO:BP	response to ionizing radiation	GO:0010212	FALSE	0.0130648	1.8839	149	49	5	26944	EGR1,CXCL2,SOD2,CCL7,IL1A
2.86948e-10	-0.26809	0.632	0.689	5.68301e-06	Peli1	0		GO:BP	positive regulation of cell differentiation	GO:0045597	FALSE	0.0137995	1.86014	970	49	10	26944	MALT1,TNFSF9,NLRP3,SOD2,CD74,ISG15,H2-AA,CCL3,IL1B,TNF
2.37682e-12	-0.268296	0.726	0.756	4.7073e-08	Cxcl16	0		GO:BP	proton motive force-driven ATP synthesis	GO:0015986	FALSE	0.0139681	1.85486	70	49	4	26944	MT-ND2,MT-ND1,MT-ND4,MT-ATP6
3.41541e-18	-0.268564	0.982	0.979	6.76421e-14	Rps7	0		GO:BP	negative regulation of signaling	GO:0023057	FALSE	0.0142935	1.84486	1453	49	12	26944	PLAUR,EGR1,NLRP3,IL1RN,ERRFI1,SOD2,CD74,ISG15,TNIP3,ACOD1,IL1B,TNF
0.000488761	-0.269278	0.956	0.924	1	Klf2	0		GO:BP	negative regulation of cell communication	GO:0010648	FALSE	0.0145953	1.83579	1456	49	12	26944	PLAUR,EGR1,NLRP3,IL1RN,ERRFI1,SOD2,CD74,ISG15,TNIP3,ACOD1,IL1B,TNF
2.49239e-11	-0.269697	0.191	0.244	4.93618e-07	Fpr1	0		GO:BP	positive regulation of humoral immune response	GO:0002922	FALSE	0.0146461	1.83428	22	49	3	26944	ACOD1,IL1B,TNF
2.12087e-08	-0.270026	0.4	0.513	0.000420039	Ccr1	0		GO:BP	negative regulation of biological process	GO:0048519	FALSE	0.01508	1.8216	5966	49	25	26944	PLAUR,EGR1,PPP1R15A,NLRP3,NFKB1,IL1RN,ERRFI1,IFRD1,SOD2,SLPI,BCL2A1A,OASL1,CD74,ISG15,TNIP3,BCL2A1B,H2-AA,ACOD1,BCL2A1D,CCL3,IL1A,IL1B,TNF,CCL12,CXCL10
4.91926e-11	-0.270103	0.715	0.731	9.7426e-07	Kdm6b	0		GO:BP	negative regulation of multicellular organismal process	GO:0051241	FALSE	0.0153913	1.81273	1214	49	11	26944	PLAUR,NLRP3,NFKB1,ERRFI1,IFRD1,CD74,H2-AA,CCL3,IL1B,TNF,CXCL10
5.52158e-31	-0.27028	1	1	1.09355e-26	Tpt1	0		GO:BP	positive regulation of response to biotic stimulus	GO:0002833	FALSE	0.0163195	1.78729	414	49	7	26944	CD14,NLRP3,OASL1,CD74,TNIP3,ACOD1,TNF
0.00242119	-0.272166	0.999	0.998	1	Apoe	0		GO:BP	regulation of lymphocyte chemotaxis	GO:1901623	FALSE	0.0168215	1.77414	23	49	3	26944	CCL7,CCL3,CXCL10
5.84638e-28	-0.272844	0.995	1	1.15787e-23	Rps20	0		GO:BP	regulation of apoptotic signaling pathway	GO:2001233	FALSE	0.0171014	1.76697	417	49	7	26944	PLAUR,SOD2,S100A9,CD74,S100A8,IL1B,TNF
5.25802e-13	-0.273063	0.639	0.608	1.04135e-08	2410006H16Rik	0		GO:BP	adaptive immune response	GO:0002250	FALSE	0.0182172	1.73952	592	49	8	26944	MALT1,NLRP3,H2-EB1,CD74,H2-AB1,H2-AA,IL1B,TNF
6.49698e-07	-0.273719	0.875	0.837	0.0128673	Lmna	0		GO:BP	positive regulation of chemotaxis	GO:0050921	FALSE	0.0190295	1.72057	161	49	5	26944	CCL7,CD74,CCL3,IL1B,CXCL10
4.28188e-25	-0.277765	0.937	0.939	8.48027e-21	Btf3	0		GO:BP	response to hyperoxia	GO:0055093	FALSE	0.0191999	1.7167	24	49	3	26944	SOD2,MT-ATP6,MT-CYTB
5.04411e-27	-0.279863	0.988	0.992	9.98986e-23	Rpl17	0		GO:BP	regulation of heterotypic cell-cell adhesion	GO:0034114	FALSE	0.0191999	1.7167	24	49	3	26944	IL1RN,IL1B,TNF
9.51688e-23	-0.280145	0.988	0.983	1.88482e-18	Rps13	0		GO:BP	cellular response to interleukin-17	GO:0097398	FALSE	0.0191999	1.7167	24	49	3	26944	NFKB1,IL1B,CXCL10
9.88785e-20	-0.281688	0.562	0.625	1.95829e-15	Srsf7	0		GO:BP	antigen processing and presentation of peptide antigen	GO:0048002	FALSE	0.019389	1.71244	76	49	4	26944	H2-EB1,CD74,H2-AB1,H2-AA
2.75459e-06	-0.282685	0.765	0.773	0.0545547	Ccrl2	0		GO:BP	vasculature development	GO:0001944	FALSE	0.0195219	1.70948	793	49	9	26944	EGR1,PPP1R15A,ERRFI1,SOD2,IL1A,IL1B,TNF,CCL12,CXCL10
1.91835e-22	-0.283137	0.077	0.246	3.7993e-18	Plxdc2	0		GO:BP	regulation of interleukin-6 production	GO:0032675	FALSE	0.0214299	1.66898	165	49	5	26944	TNFSF9,CD74,IL1A,IL1B,TNF
2.68933e-11	-0.285087	0.141	0.227	5.32621e-07	Pmepa1	0		GO:BP	interleukin-6 production	GO:0032635	FALSE	0.0214299	1.66898	165	49	5	26944	TNFSF9,CD74,IL1A,IL1B,TNF
2.52794e-07	-0.28635	0.967	0.917	0.00500658	Lgals3	0		GO:BP	regulation of interleukin-8 production	GO:0032677	FALSE	0.0214995	1.66757	78	49	4	26944	CD14,CD74,IL1B,TNF
9.65126e-12	-0.286956	0.165	0.305	1.91143e-07	Clec4n	0		GO:BP	interleukin-8 production	GO:0032637	FALSE	0.0214995	1.66757	78	49	4	26944	CD14,CD74,IL1B,TNF
1.96538e-09	-0.288	0.907	0.896	3.89243e-05	Btg1	0		GO:BP	positive regulation of T cell cytokine production	GO:0002726	TRUE	0.0217902	1.66174	25	49	3	26944	MALT1,NLRP3,IL1B
9.74947e-15	-0.288704	0.305	0.403	1.93088e-10	Itga5	0		GO:BP	regulation of leukocyte proliferation	GO:0070663	FALSE	0.0223037	1.65162	286	49	6	26944	TNFSF9,CD74,H2-AA,IL1A,IL1B,CCL12
1.25854e-31	-0.29046	0.996	0.989	2.49254e-27	Rpl21	0		GO:BP	response to carbohydrate	GO:0009743	FALSE	0.0223037	1.65162	286	49	6	26944	EGR1,NFKB1,SOD2,IL1A,IL1B,TNF
7.49744e-13	-0.297392	0.678	0.674	1.48487e-08	Tiparp	0		GO:BP	regulation of developmental process	GO:0050793	FALSE	0.0224527	1.64873	2698	49	16	26944	MALT1,TNFSF9,PPP1R15A,NLRP3,ERRFI1,IFRD1,SOD2,CCL7,CD74,ISG15,H2-AA,CCL3,IL1A,IL1B,TNF,CXCL10
2.04105e-12	-0.298366	0.326	0.422	4.0423e-08	Noct	0		GO:BP	regulation of proteolysis	GO:0030162	TRUE	0.0224751	1.6483	435	49	7	26944	PLAUR,PPP1R15A,NLRP3,S100A9,S100A8,IL1B,TNF
8.26116e-25	-0.299655	0.985	0.981	1.63612e-20	Rps3a1	0		GO:BP	positive regulation of chemokine production	GO:0032722	FALSE	0.0226159	1.64559	79	49	4	26944	EGR1,CD74,IL1B,TNF
6.96864e-32	-0.302019	0.977	0.981	1.38014e-27	Rpl29	0		GO:BP	intracellular signaling cassette	GO:0141124	FALSE	0.0227507	1.643	1794	49	13	26944	MALT1,NLRP3,NFKB1,ERRFI1,CCL7,CD74,TNIP3,CCL3,IL1A,IL1B,TNF,CCL12,CCL4
9.77313e-24	-0.302496	0.691	0.661	1.93557e-19	Slc15a3	0		GO:BP	regulation of cell population proliferation	GO:0042127	FALSE	0.0234385	1.63007	1799	49	13	26944	TNFSF9,EGR1,PPP1R15A,ERRFI1,SOD2,MARCKSL1,CD74,H2-AA,IL1A,IL1B,TNF,CCL12,CXCL10
8.49026e-09	-0.30293	0.66	0.633	0.00016815	Emp1	0		GO:BP	positive regulation of metabolic process	GO:0009893	FALSE	0.0243545	1.61342	3745	49	19	26944	MALT1,TNFSF9,CD14,PLAUR,EGR1,PPP1R15A,NLRP3,NFKB1,IFRD1,SOD2,S100A9,CD74,ISG15,S100A8,CCL3,IL1A,IL1B,TNF,CCL4
1.68782e-16	-0.304183	0.697	0.701	3.34273e-12	Parp14	0		GO:BP	response to interleukin-17	GO:0097396	FALSE	0.0246009	1.60905	26	49	3	26944	NFKB1,IL1B,CXCL10
6.08867e-25	-0.306876	0.823	0.828	1.20586e-20	Eif5	0		GO:BP	system development	GO:0048731	FALSE	0.0247538	1.60636	4117	49	20	26944	MALT1,PLAUR,EGR1,PPP1R15A,NFKB1,ERRFI1,IFRD1,MT-CO1,SOD2,MT-ND4,MARCKSL1,S100A9,S100A8,ACOD1,CCL3,IL1A,IL1B,TNF,CCL12,CXCL10
1.53475e-25	-0.307172	0.985	0.987	3.03957e-21	Rps5	0		GO:BP	negative regulation of apoptotic process	GO:0043066	FALSE	0.0250792	1.60069	1039	49	10	26944	PLAUR,NFKB1,IL1RN,SOD2,BCL2A1A,CD74,BCL2A1B,BCL2A1D,IL1B,TNF
3.53792e-14	-0.309606	0.868	0.894	7.00686e-10	Tmem176a	0		GO:BP	positive regulation of cysteine-type endopeptidase activity involved in apoptotic process	GO:0043280	TRUE	0.0276406	1.55845	27	49	3	26944	NLRP3,S100A9,S100A8
6.52187e-16	-0.313977	0.22	0.347	1.29166e-11	Gm47283	0		GO:BP	regulation of viral process	GO:0050792	FALSE	0.0276959	1.55758	174	49	5	26944	SLPI,OASL1,CD74,ISG15,TNF
1.94095e-05	-0.314002	0.495	0.409	0.384406	Cxcl1	0		GO:BP	positive regulation of macromolecule metabolic process	GO:0010604	FALSE	0.0283913	1.54681	3427	49	18	26944	MALT1,TNFSF9,CD14,PLAUR,EGR1,PPP1R15A,NLRP3,NFKB1,IFRD1,S100A9,CD74,ISG15,S100A8,CCL3,IL1A,IL1B,TNF,CCL4
1.16522e-18	-0.319717	0.577	0.621	2.30771e-14	Skil	0		GO:BP	homeostatic process	GO:0042592	FALSE	0.0289573	1.53824	1835	49	13	26944	EGR1,IL1RN,ERRFI1,SOD2,BCL2A1A,MARCKSL1,CD74,ISG15,CCL3,IL1A,IL1B,TNF,CXCL10
2.07511e-42	-0.320306	1	0.994	4.10975e-38	Rps16	0		GO:BP	interleukin-1-mediated signaling pathway	GO:0070498	FALSE	0.0309179	1.50979	28	49	3	26944	EGR1,IL1RN,IL1B
4.40174e-15	-0.320365	0.205	0.375	8.71765e-11	Cd9	0		GO:BP	mitochondrial electron transport, NADH to ubiquinone	GO:0006120	FALSE	0.0309179	1.50979	28	49	3	26944	MT-ND2,MT-ND1,MT-ND4
1.94909e-16	-0.320711	0.596	0.758	3.86018e-12	mt-Nd5	0		GO:BP	positive regulation of cysteine-type endopeptidase activity	GO:2001056	FALSE	0.0309179	1.50979	28	49	3	26944	NLRP3,S100A9,S100A8
4.76372e-27	-0.323029	0.478	0.559	9.43455e-23	Vasp	0		GO:BP	localization	GO:0051179	TRUE	0.0314096	1.50294	5364	49	23	26944	MALT1,CD14,PPP1R15A,IL1RN,ERRFI1,MT-CO1,MT-CO2,BCL2A1A,MT-ND4,S100A9,CD74,ISG15,MT-CO3,S100A8,MT-ATP6,BCL2A1B,MT-CYTB,BCL2A1D,CCL3,IL1A,IL1B,TNF,CXCL10
1.42559e-07	-0.326239	0.449	0.5	0.00282338	Phlda1	0		GO:BP	regulation of T cell differentiation	GO:0045580	FALSE	0.0317461	1.49831	179	49	5	26944	MALT1,TNFSF9,NLRP3,CD74,H2-AA
5.84421e-18	-0.326584	0.989	0.985	1.15745e-13	Jund	0		GO:BP	negative regulation of programmed cell death	GO:0043069	FALSE	0.0320562	1.49409	1069	49	10	26944	PLAUR,NFKB1,IL1RN,SOD2,BCL2A1A,CD74,BCL2A1B,BCL2A1D,IL1B,TNF
8.09621e-32	-0.329407	0.99	0.985	1.60345e-27	Rpl10	0		GO:BP	regulation of viral genome replication	GO:0045069	FALSE	0.0331488	1.47953	87	49	4	26944	SLPI,OASL1,ISG15,TNF
1.43488e-16	-0.330955	0.87	0.854	2.84178e-12	Plek	0		GO:BP	regulation of innate immune response	GO:0045088	FALSE	0.03357	1.47405	463	49	7	26944	CD14,NLRP3,OASL1,CD74,ISG15,TNIP3,TNF
9.07766e-25	-0.332211	0.102	0.331	1.79783e-20	G0s2	0		GO:BP	positive regulation of cellular biosynthetic process	GO:0031328	FALSE	0.0356644	1.44776	2799	49	16	26944	MALT1,TNFSF9,CD14,EGR1,PPP1R15A,NLRP3,NFKB1,IFRD1,SOD2,CD74,ISG15,CCL3,IL1A,IL1B,TNF,CCL4
1.42809e-22	-0.334528	0.863	0.966	2.82833e-18	Xist	0		GO:BP	cell population proliferation	GO:0008283	FALSE	0.0359631	1.44414	2168	49	14	26944	MALT1,TNFSF9,EGR1,PPP1R15A,ERRFI1,SOD2,MARCKSL1,CD74,H2-AA,IL1A,IL1B,TNF,CCL12,CXCL10
2.36509e-30	-0.337808	0.992	0.996	4.68406e-26	Eif1	0		GO:BP	regulation of intrinsic apoptotic signaling pathway	GO:2001242	FALSE	0.0381755	1.41822	186	49	5	26944	PLAUR,SOD2,S100A9,CD74,S100A8
1.65934e-20	-0.341655	0.172	0.303	3.28633e-16	Ccnd2	0		GO:BP	negative regulation of organic acid transport	GO:0032891	FALSE	0.0382191	1.41772	30	49	3	26944	IL1RN,IL1B,TNF
6.13784e-11	-0.345548	0.532	0.57	1.2156e-06	Cited2	0		GO:BP	temperature homeostasis	GO:0001659	FALSE	0.0401865	1.39592	188	49	5	26944	EGR1,IL1RN,IL1A,IL1B,TNF
7.50529e-07	-0.352967	0.342	0.379	0.0148642	Chka	0		GO:BP	positive regulation of biosynthetic process	GO:0009891	FALSE	0.0403905	1.39372	2827	49	16	26944	MALT1,TNFSF9,CD14,EGR1,PPP1R15A,NLRP3,NFKB1,IFRD1,SOD2,CD74,ISG15,CCL3,IL1A,IL1B,TNF,CCL4
3.68476e-12	-0.353502	0.08	0.203	7.29767e-08	Hp	0		GO:BP	response to increased oxygen levels	GO:0036296	FALSE	0.0422599	1.37407	31	49	3	26944	SOD2,MT-ATP6,MT-CYTB
1.5588e-24	-0.359272	0.029	0.178	3.0872e-20	Gpr84	0		GO:BP	multicellular organismal process	GO:0032501	FALSE	0.0428656	1.36789	9132	49	31	26944	MALT1,TNFSF9,CD14,PLAUR,EGR1,PPP1R15A,NLRP3,NFKB1,IL1RN,ERRFI1,IFRD1,MT-CO1,SOD2,BCL2A1A,MT-ND4,MARCKSL1,S100A9,CD74,ISG15,H2-AB1,S100A8,H2-AA,ACOD1,BCL2A1D,CCL3,IL1A,IL1B,TNF,CCL12,CCL4,CXCL10
2.32058e-31	-0.359341	0.883	0.883	4.5959e-27	C5ar1	0		GO:BP	peptide secretion	GO:0002790	TRUE	0.0442609	1.35398	323	49	6	26944	IL1RN,S100A9,CD74,S100A8,IL1B,TNF
9.5872e-16	-0.361259	0.997	0.992	1.89874e-11	Cst3	0		GO:BP	positive regulation of neuron apoptotic process	GO:0043525	FALSE	0.044992	1.34686	94	49	4	26944	EGR1,CCL3,IL1B,TNF
1.68336e-16	-0.365205	0.633	0.727	3.33389e-12	H2-DMa	0		GO:BP	positive regulation of endopeptidase activity	GO:0010950	FALSE	0.046572	1.33187	32	49	3	26944	NLRP3,S100A9,S100A8
2.5532e-16	-0.366895	0.217	0.358	5.05661e-12	Arl5c	0		GO:BP	cell development	GO:0048468	FALSE	0.0470111	1.3278	3202	49	17	26944	MALT1,TNFSF9,EGR1,NLRP3,IFRD1,SOD2,S100A9,CD74,ISG15,H2-AB1,S100A8,H2-AA,BCL2A1D,CCL3,IL1A,IL1B,TNF
2.76073e-33	-0.367171	0.959	0.96	5.46762e-29	Eif4a1	0		GO:CC	extracellular region	GO:0005576	TRUE	1.51701e-08	7.81901	2554	48	22	26995	TNFSF9,CD14,PLAUR,LYZ2,NLRP3,IL1RN,CXCL2,CXCL3,SLPI,RETNLG,CCL7,S100A9,CD74,ISG15,S100A8,CCL3,IL1A,IL1B,TNF,CCL12,CCL4,CXCL10
1.31997e-22	-0.370078	0.892	0.922	2.6142e-18	Tmem176b	0		GO:CC	inner mitochondrial membrane protein complex	GO:0098800	TRUE	5.49996e-08	7.25964	150	48	8	26995	MT-ND2,MT-CO1,MT-CO2,MT-ND1,MT-ND4,MT-CO3,MT-ATP6,MT-CYTB
7.91707e-41	-0.375851	0.995	0.994	1.56798e-36	Rps9	0		GO:CC	mitochondrial respirasome	GO:0005746	FALSE	5.55674e-08	7.25518	90	48	7	26995	MT-ND2,MT-CO1,MT-CO2,MT-ND1,MT-ND4,MT-CO3,MT-CYTB
6.27612e-17	-0.378747	0.43	0.534	1.24299e-12	Icam1	0		GO:CC	respiratory chain complex	GO:0098803	FALSE	5.55674e-08	7.25518	90	48	7	26995	MT-ND2,MT-CO1,MT-CO2,MT-ND1,MT-ND4,MT-CO3,MT-CYTB
2.44944e-10	-0.37963	0.935	0.915	4.85112e-06	Sat1	0		GO:CC	respirasome	GO:0070469	FALSE	1.09401e-07	6.96098	99	48	7	26995	MT-ND2,MT-CO1,MT-CO2,MT-ND1,MT-ND4,MT-CO3,MT-CYTB
1.78016e-20	-0.393258	0.573	0.672	3.52561e-16	Csrnp1	0		GO:CC	mitochondrial membrane	GO:0031966	FALSE	1.86223e-07	6.72997	791	48	13	26995	PPP1R15A,MT-ND2,MT-CO1,SOD2,MT-CO2,MT-ND1,BCL2A1A,MT-ND4,MT-CO3,MT-ATP6,BCL2A1B,MT-CYTB,BCL2A1D
3.18935e-18	-0.393874	0.263	0.443	6.31651e-14	Sowahc	0		GO:CC	extracellular space	GO:0005615	FALSE	2.12724e-07	6.67218	1836	48	18	26995	TNFSF9,CD14,LYZ2,IL1RN,CXCL2,CXCL3,SLPI,RETNLG,CCL7,S100A9,S100A8,CCL3,IL1A,IL1B,TNF,CCL12,CCL4,CXCL10
4.97244e-18	-0.400467	0.885	0.843	9.84792e-14	Fosb	0		GO:CC	mitochondrial envelope	GO:0005740	FALSE	4.02091e-07	6.39568	843	48	13	26995	PPP1R15A,MT-ND2,MT-CO1,SOD2,MT-CO2,MT-ND1,BCL2A1A,MT-ND4,MT-CO3,MT-ATP6,BCL2A1B,MT-CYTB,BCL2A1D
4.13031e-39	-0.400559	0.954	0.962	8.18008e-35	Rpl3	0		GO:CC	MHC class II protein complex	GO:0042613	TRUE	1.45223e-06	5.83797	13	48	4	26995	H2-EB1,CD74,H2-AB1,H2-AA
1.057e-21	-0.402926	0.972	0.947	2.09338e-17	Slfn2	0		GO:CC	mitochondrial protein-containing complex	GO:0098798	FALSE	1.20676e-05	4.91838	298	48	8	26995	MT-ND2,MT-CO1,MT-CO2,MT-ND1,MT-ND4,MT-CO3,MT-ATP6,MT-CYTB
3.23178e-26	-0.409079	0.401	0.472	6.40054e-22	Ifih1	0		GO:CC	membrane protein complex	GO:0098796	FALSE	3.89217e-05	4.40981	1242	48	13	26995	CD14,MT-ND2,MT-CO1,MT-CO2,MT-ND1,MT-ND4,H2-EB1,CD74,MT-CO3,H2-AB1,MT-ATP6,H2-AA,MT-CYTB
1.18359e-29	-0.421183	0.108	0.331	2.34409e-25	Tpbpa	0		GO:CC	envelope	GO:0031975	FALSE	6.86615e-05	4.16329	1305	48	13	26995	PPP1R15A,MT-ND2,MT-CO1,SOD2,MT-CO2,MT-ND1,BCL2A1A,MT-ND4,MT-CO3,MT-ATP6,BCL2A1B,MT-CYTB,BCL2A1D
8.32167e-17	-0.422197	0.506	0.638	1.64811e-12	Lsp1	0		GO:CC	organelle envelope	GO:0031967	FALSE	6.86615e-05	4.16329	1305	48	13	26995	PPP1R15A,MT-ND2,MT-CO1,SOD2,MT-CO2,MT-ND1,BCL2A1A,MT-ND4,MT-CO3,MT-ATP6,BCL2A1B,MT-CYTB,BCL2A1D
3.29164e-18	-0.426412	0.355	0.508	6.5191e-14	Stap1	0		GO:CC	mitochondrial inner membrane	GO:0005743	FALSE	9.24951e-05	4.03388	539	48	9	26995	MT-ND2,MT-CO1,SOD2,MT-CO2,MT-ND1,MT-ND4,MT-CO3,MT-ATP6,MT-CYTB
1.35428e-17	-0.429518	0.194	0.341	2.68214e-13	Gm26532	0		GO:CC	mitochondrion	GO:0005739	FALSE	0.00013053	3.88429	1895	48	15	26995	PPP1R15A,NLRP3,MT-ND2,NFKB1,MT-CO1,SOD2,MT-CO2,MT-ND1,BCL2A1A,MT-ND4,MT-CO3,MT-ATP6,BCL2A1B,MT-CYTB,BCL2A1D
7.04038e-29	-0.432341	0.901	0.936	1.39435e-24	Pim1	0		GO:CC	MHC protein complex	GO:0042611	FALSE	0.000161489	3.79186	39	48	4	26995	H2-EB1,CD74,H2-AB1,H2-AA
2.86889e-27	-0.436204	0.979	0.985	5.68184e-23	Srgn	0		GO:CC	cytochrome complex	GO:0070069	FALSE	0.000179198	3.74667	40	48	4	26995	MT-CO1,MT-CO2,MT-CO3,MT-CYTB
1.7524e-26	-0.438149	0.859	0.867	3.47063e-22	Pid1	0		GO:CC	organelle inner membrane	GO:0019866	FALSE	0.000204702	3.68888	593	48	9	26995	MT-ND2,MT-CO1,SOD2,MT-CO2,MT-ND1,MT-ND4,MT-CO3,MT-ATP6,MT-CYTB
4.17131e-25	-0.43904	0.3	0.456	8.26127e-21	Creb5	0		GO:CC	cytoplasm	GO:0005737	FALSE	0.000330373	3.481	11561	48	37	26995	MALT1,CD14,EGR1,PPP1R15A,RPL22L1,LYZ2,NLRP3,MT-ND2,NFKB1,IL1RN,ERRFI1,IFIT1,IFRD1,MT-CO1,SOD2,SLPI,MT-CO2,MT-ND1,BCL2A1A,OASL1,MT-ND4,MARCKSL1,S100A9,CD74,ISG15,MT-CO3,H2-AB1,S100A8,MT-ATP6,BCL2A1B,H2-AA,MT-CYTB,BCL2A1D,CCL3,IL1A,IL1B,TNF
1.61022e-22	-0.440067	0.179	0.314	3.18905e-18	Mmp14	0		GO:CC	external side of plasma membrane	GO:0009897	TRUE	0.000495792	3.3047	487	48	8	26995	CD14,PLAUR,MGL2,CD74,H2-AB1,H2-AA,TNF,CXCL10
4.22488e-11	-0.443158	0.484	0.576	8.36737e-07	Clec4e	0		GO:CC	oxidoreductase complex	GO:1990204	FALSE	0.000548036	3.26119	120	48	5	26995	MT-ND2,MT-CO1,MT-ND1,MT-ND4,MT-CYTB
1.53509e-09	-0.445685	0.943	0.888	3.04024e-05	Ccl2	0		GO:CC	mitochondrial respiratory chain complex IV	GO:0005751	FALSE	0.00275824	2.55937	25	48	3	26995	MT-CO1,MT-CO2,MT-CO3
5.42532e-22	-0.452562	0.635	0.631	1.07448e-17	Eif4e	0		GO:CC	respiratory chain complex IV	GO:0045277	FALSE	0.00391399	2.40738	28	48	3	26995	MT-CO1,MT-CO2,MT-CO3
1.86181e-18	-0.453031	0.085	0.242	3.68732e-14	AA467197	0		GO:CC	organelle membrane	GO:0031090	FALSE	0.00873243	2.05886	3365	48	17	26995	PPP1R15A,NLRP3,MT-ND2,MT-CO1,SOD2,MT-CO2,MT-ND1,BCL2A1A,MT-ND4,CD74,MT-CO3,H2-AB1,MT-ATP6,BCL2A1B,H2-AA,MT-CYTB,BCL2A1D
1.87668e-25	-0.455867	0.724	0.805	3.71676e-21	Rel	0		GO:CC	cell surface	GO:0009986	FALSE	0.0178714	1.74784	1037	48	9	26995	CD14,PLAUR,MGL2,CD74,H2-AB1,H2-AA,IL1A,TNF,CXCL10
4.21258e-20	-0.461908	0.395	0.508	8.34301e-16	Traf1	0		GO:CC	side of membrane	GO:0098552	FALSE	0.0181973	1.73999	803	48	8	26995	CD14,PLAUR,MGL2,CD74,H2-AB1,H2-AA,TNF,CXCL10
5.1566e-55	-0.466044	0.967	0.97	1.02126e-50	Rpl10a	0		GO:CC	mitochondrial respiratory chain complex I	GO:0005747	FALSE	0.0227825	1.6424	50	48	3	26995	MT-ND2,MT-ND1,MT-ND4
4.95632e-27	-0.469429	0.787	0.928	9.81599e-23	Neat1	0		GO:CC	respiratory chain complex I	GO:0045271	FALSE	0.0227825	1.6424	50	48	3	26995	MT-ND2,MT-ND1,MT-ND4
1.8185e-20	-0.47047	0.491	0.621	3.60154e-16	H2-DMb1	0		GO:CC	NADH dehydrogenase complex	GO:0030964	FALSE	0.0227825	1.6424	50	48	3	26995	MT-ND2,MT-ND1,MT-ND4
3.26235e-28	-0.471741	0.824	0.907	6.46108e-24	Cybb	0		GO:CC	mitochondrial respiratory chain complex III	GO:0005750	FALSE	0.0472014	1.32605	12	48	2	26995	MT-CO1,MT-CYTB
5.07739e-29	-0.478832	0.006	0.146	1.00558e-24	Ifnb1	0		GO:CC	respiratory chain complex III	GO:0045275	FALSE	0.0472014	1.32605	12	48	2	26995	MT-CO1,MT-CYTB
8.66122e-32	-0.480783	0.743	0.852	1.71536e-27	Lilr4b	0		KEGG	NF-kappa B signaling pathway	KEGG:04064	FALSE	9.59331e-11	10.018	105	44	11	9330	MALT1,CD14,NFKB1,CXCL2,CXCL3,BCL2A1A,BCL2A1B,BCL2A1D,IL1B,TNF,CCL4
4.70057e-22	-0.481073	0.388	0.373	9.30948e-18	Ifi205	0		KEGG	Rheumatoid arthritis	KEGG:05323	FALSE	4.44028e-10	9.35259	87	44	10	9330	CXCL2,CXCL3,H2-EB1,H2-AB1,H2-AA,CCL3,IL1A,IL1B,TNF,CCL12
1.07885e-21	-0.483609	0.872	0.89	2.13666e-17	Cd83	0		KEGG	IL-17 signaling pathway	KEGG:04657	FALSE	8.7891e-10	9.05606	93	44	10	9330	NFKB1,CXCL2,CXCL3,CCL7,S100A9,S100A8,IL1B,TNF,CCL12,CXCL10
1.36501e-43	-0.484185	1	0.998	2.70341e-39	H3f3b	0		KEGG	Leishmaniasis	KEGG:05140	FALSE	7.5423e-08	7.1225	70	44	8	9330	NFKB1,MARCKSL1,H2-EB1,H2-AB1,H2-AA,IL1A,IL1B,TNF
3.96267e-17	-0.484979	0.759	0.765	7.84806e-13	Ier2	0		KEGG	Prion disease	KEGG:05020	FALSE	1.67081e-07	6.77707	266	44	12	9330	EGR1,MT-ND2,MT-CO1,MT-CO2,MT-ND1,MT-ND4,MT-CO3,MT-ATP6,MT-CYTB,IL1A,IL1B,TNF
1.03053e-21	-0.493006	0.836	0.807	2.04096e-17	Sdc4	0		KEGG	Influenza A	KEGG:05164	FALSE	3.99358e-07	6.39864	172	44	10	9330	NLRP3,NFKB1,H2-EB1,H2-AB1,H2-AA,IL1A,IL1B,TNF,CCL12,CXCL10
2.31968e-22	-0.494322	0.772	0.85	4.59413e-18	Socs3	0		KEGG	Cytokine-cytokine receptor interaction	KEGG:04060	FALSE	4.45135e-07	6.35151	290	44	12	9330	TNFSF9,IL1RN,CXCL2,CXCL3,CCL7,CCL3,IL1A,IL1B,TNF,CCL12,CCL4,CXCL10
1.2008e-10	-0.497777	0.535	0.46	2.37819e-06	Rsad2	0		KEGG	Tuberculosis	KEGG:05152	FALSE	6.19965e-07	6.20763	180	44	10	9330	MALT1,CD14,NFKB1,H2-EB1,CD74,H2-AB1,H2-AA,IL1A,IL1B,TNF
3.26451e-18	-0.499454	0.112	0.303	6.46537e-14	Chil3	0		KEGG	Viral protein interaction with cytokine and cytokine receptor	KEGG:04061	FALSE	6.89282e-07	6.1616	92	44	8	9330	CXCL2,CXCL3,CCL7,CCL3,TNF,CCL12,CCL4,CXCL10
2.44267e-18	-0.502498	0.283	0.409	4.8377e-14	Malt1	0		KEGG	Inflammatory bowel disease	KEGG:05321	FALSE	1.01208e-06	5.99479	62	44	7	9330	NFKB1,H2-EB1,H2-AB1,H2-AA,IL1A,IL1B,TNF
1.27515e-12	-0.502943	0.342	0.517	2.52543e-08	Tnfsf9	0		KEGG	Lipid and atherosclerosis	KEGG:05417	FALSE	3.55029e-06	5.44974	216	44	10	9330	CD14,NLRP3,NFKB1,CXCL2,CXCL3,SOD2,CCL3,IL1B,TNF,CCL12
2.88937e-44	-0.503067	0.844	0.939	5.72241e-40	Lilrb4a	0		KEGG	Chemical carcinogenesis - reactive oxygen species	KEGG:05208	FALSE	4.60249e-06	5.33701	222	44	10	9330	MT-ND2,NFKB1,MT-CO1,SOD2,MT-CO2,MT-ND1,MT-ND4,MT-CO3,MT-ATP6,MT-CYTB
2.33794e-26	-0.505991	0.966	0.977	4.63029e-22	Cd14	0		KEGG	Alzheimer disease	KEGG:05010	FALSE	9.25176e-06	5.03378	381	44	12	9330	MT-ND2,NFKB1,MT-CO1,MT-CO2,MT-ND1,MT-ND4,MT-CO3,MT-ATP6,MT-CYTB,IL1A,IL1B,TNF
4.92809e-34	-0.509562	0.323	0.561	9.76008e-30	Plaur	0		KEGG	Oxidative phosphorylation	KEGG:00190	FALSE	1.33445e-05	4.8747	134	44	8	9330	MT-ND2,MT-CO1,MT-CO2,MT-ND1,MT-ND4,MT-CO3,MT-ATP6,MT-CYTB
1.56479e-15	-0.516079	0.748	0.828	3.09906e-11	Egr1	0		KEGG	Graft-versus-host disease	KEGG:05332	FALSE	1.49337e-05	4.82583	55	44	6	9330	H2-EB1,H2-AB1,H2-AA,IL1A,IL1B,TNF
4.70181e-33	-0.527113	0.781	0.805	9.31194e-29	Ppp1r15a	0		KEGG	Hematopoietic cell lineage	KEGG:04640	FALSE	1.88399e-05	4.72492	94	44	7	9330	CD14,H2-EB1,H2-AB1,H2-AA,IL1A,IL1B,TNF
1.02658e-51	-0.529467	0.76	0.877	2.03315e-47	Rpl22l1	0		KEGG	Legionellosis	KEGG:05134	FALSE	2.28879e-05	4.64039	59	44	6	9330	CD14,NFKB1,CXCL2,CXCL3,IL1B,TNF
1.86219e-39	-0.552736	0.998	1	3.68807e-35	Lyz2	0		KEGG	Diabetic cardiomyopathy	KEGG:05415	FALSE	2.88953e-05	4.53917	205	44	9	9330	MT-ND2,NFKB1,MT-CO1,MT-CO2,MT-ND1,MT-ND4,MT-CO3,MT-ATP6,MT-CYTB
5.76045e-27	-0.559253	0.564	0.71	1.14086e-22	Nlrp3	0		KEGG	Type I diabetes mellitus	KEGG:04940	FALSE	3.09008e-05	4.51003	62	44	6	9330	H2-EB1,H2-AB1,H2-AA,IL1A,IL1B,TNF
2.99444e-50	-0.578466	0.9	0.989	5.9305e-46	mt-Nd2	0		KEGG	Toll-like receptor signaling pathway	KEGG:04620	FALSE	3.53404e-05	4.45173	103	44	7	9330	CD14,NFKB1,CCL3,IL1B,TNF,CCL4,CXCL10
5.27974e-49	-0.603226	0.502	0.684	1.04565e-44	Nfkb1	0		KEGG	Non-alcoholic fatty liver disease	KEGG:04932	FALSE	4.0952e-05	4.38772	155	44	8	9330	NFKB1,MT-CO1,MT-CO2,MT-CO3,MT-CYTB,IL1A,IL1B,TNF
1.47204e-17	-0.611686	0.375	0.485	2.91538e-13	Il1rn	0		KEGG	TNF signaling pathway	KEGG:04668	FALSE	7.49416e-05	4.12528	115	44	7	9330	NFKB1,CXCL2,CXCL3,IL1B,TNF,CCL12,CXCL10
5.28638e-27	-0.627842	0.259	0.445	1.04697e-22	Errfi1	0		KEGG	Pathways of neurodegeneration - multiple diseases	KEGG:05022	FALSE	8.87129e-05	4.05201	470	44	12	9330	MT-ND2,NFKB1,MT-CO1,MT-CO2,MT-ND1,MT-ND4,MT-CO3,MT-ATP6,MT-CYTB,IL1A,IL1B,TNF
7.2577e-22	-0.637604	0.279	0.345	1.43739e-17	Ifit1	0		KEGG	Pertussis	KEGG:05133	FALSE	0.000113076	3.94663	77	44	6	9330	CD14,NLRP3,NFKB1,IL1A,IL1B,TNF
8.03148e-33	-0.650605	0.881	0.869	1.59063e-28	Ifrd1	0		KEGG	Chemokine signaling pathway	KEGG:04062	FALSE	0.000183933	3.73534	189	44	8	9330	NFKB1,CXCL2,CXCL3,CCL7,CCL3,CCL12,CCL4,CXCL10
7.81117e-18	-0.658319	0.973	1	1.547e-13	Cxcl2	0		KEGG	Asthma	KEGG:05310	FALSE	0.000401243	3.39659	25	44	4	9330	H2-EB1,H2-AB1,H2-AA,TNF
1.91003e-72	-0.659401	0.97	1	3.78281e-68	mt-Co1	0		KEGG	AGE-RAGE signaling pathway in diabetic complications	KEGG:04933	FALSE	0.000555669	3.25518	101	44	6	9330	EGR1,NFKB1,IL1A,IL1B,TNF,CCL12
7.1047e-18	-0.666012	0.166	0.354	1.40709e-13	Cxcl3	0		KEGG	Huntington disease	KEGG:05016	FALSE	0.000697932	3.15619	301	44	9	9330	MT-ND2,MT-CO1,SOD2,MT-CO2,MT-ND1,MT-ND4,MT-CO3,MT-ATP6,MT-CYTB
3.83603e-44	-0.672121	0.801	0.805	7.59727e-40	Sod2	0		KEGG	Thermogenesis	KEGG:04714	FALSE	0.000763529	3.11717	229	44	8	9330	MT-ND2,MT-CO1,MT-CO2,MT-ND1,MT-ND4,MT-CO3,MT-ATP6,MT-CYTB
1.84964e-50	-0.707323	0.156	0.506	3.66322e-46	Slpi	0		KEGG	Amoebiasis	KEGG:05146	FALSE	0.0007759	3.11019	107	44	6	9330	CD14,NFKB1,CXCL2,CXCL3,IL1B,TNF
6.69317e-83	-0.712492	0.966	1	1.32558e-78	mt-Co2	0		KEGG	Coronavirus disease - COVID-19	KEGG:05171	FALSE	0.00117753	2.92903	243	44	8	9330	RPL22L1,NLRP3,NFKB1,ISG15,IL1B,TNF,CCL12,CXCL10
1.78348e-32	-0.721503	0.452	0.532	3.53219e-28	Mgl2	0		KEGG	Acute myeloid leukemia	KEGG:05221	FALSE	0.00141052	2.85062	70	44	5	9330	CD14,NFKB1,BCL2A1A,BCL2A1B,BCL2A1D
6.56399e-70	-0.747121	0.923	0.996	1.3e-65	mt-Nd1	0		KEGG	Parkinson disease	KEGG:05012	FALSE	0.00208651	2.68058	263	44	8	9330	MT-ND2,MT-CO1,MT-CO2,MT-ND1,MT-ND4,MT-CO3,MT-ATP6,MT-CYTB
1.83596e-98	-0.765184	0.12	0.625	3.63611e-94	Retnlg	0		KEGG	Antigen processing and presentation	KEGG:04612	FALSE	0.00304955	2.51576	82	44	5	9330	H2-EB1,CD74,H2-AB1,H2-AA,TNF
9.78521e-41	-0.768067	0.274	0.544	1.93796e-36	Gm14636	0		KEGG	Cytosolic DNA-sensing pathway	KEGG:04623	FALSE	0.00304955	2.51576	82	44	5	9330	NLRP3,NFKB1,IL1B,CCL4,CXCL10
1.31135e-41	-0.779738	0.209	0.477	2.59713e-37	Bcl2a1a	0		KEGG	Amyotrophic lateral sclerosis	KEGG:05014	FALSE	0.00338291	2.47071	367	44	9	9330	MT-ND2,MT-CO1,MT-CO2,MT-ND1,MT-ND4,MT-CO3,MT-ATP6,MT-CYTB,TNF
6.0246e-42	-0.783935	0.599	0.578	1.19317e-37	Oasl1	0		KEGG	NOD-like receptor signaling pathway	KEGG:04621	FALSE	0.00372844	2.42847	208	44	7	9330	NLRP3,NFKB1,CXCL2,CXCL3,IL1B,TNF,CCL12
3.81499e-93	-0.795863	0.892	0.987	7.55559e-89	mt-Nd4	0		KEGG	Alcoholic liver disease	KEGG:04936	FALSE	0.00373407	2.42782	141	44	6	9330	CD14,NFKB1,CXCL2,CXCL3,IL1B,TNF
2.99661e-61	-0.798561	0.741	0.835	5.93479e-57	Marcksl1	0		KEGG	Epstein-Barr virus infection	KEGG:05169	FALSE	0.00579963	2.2366	223	44	7	9330	NFKB1,H2-EB1,ISG15,H2-AB1,H2-AA,TNF,CXCL10
2.95524e-29	-0.804814	0.878	0.803	5.85285e-25	Ccl7	0		KEGG	Chagas disease	KEGG:05142	FALSE	0.00909311	2.04129	103	44	5	9330	NFKB1,CCL3,IL1B,TNF,CCL12
7.16459e-129	-0.808778	0.834	0.989	1.41895e-124	S100a9	0		KEGG	Allograft rejection	KEGG:05330	FALSE	0.00976001	2.01055	55	44	4	9330	H2-EB1,H2-AB1,H2-AA,TNF
1.09302e-35	-0.834216	0.807	0.896	2.16473e-31	H2-Eb1	0		KEGG	Th17 cell differentiation	KEGG:04659	FALSE	0.00996028	2.00173	105	44	5	9330	NFKB1,H2-EB1,H2-AB1,H2-AA,IL1B
2.67184e-29	-0.836956	0.927	0.968	5.29158e-25	Cd74	0		KEGG	Toxoplasmosis	KEGG:05145	FALSE	0.011884	1.92504	109	44	5	9330	NFKB1,H2-EB1,H2-AB1,H2-AA,TNF
6.64888e-33	-0.840097	0.746	0.752	1.31681e-28	Isg15	0		KEGG	C-type lectin receptor signaling pathway	KEGG:04625	FALSE	0.0135044	1.86953	112	44	5	9330	MALT1,NLRP3,NFKB1,IL1B,TNF
1.59375e-102	-0.859703	0.976	0.998	3.15642e-98	mt-Co3	0		KEGG	Antifolate resistance	KEGG:01523	FALSE	0.0260105	1.58485	29	44	3	9330	NFKB1,IL1B,TNF
1.56737e-38	-0.8642	0.843	0.943	3.10418e-34	H2-Ab1	0		KEGG	RIG-I-like receptor signaling pathway	KEGG:04622	FALSE	0.0263225	1.57967	71	44	4	9330	NFKB1,ISG15,TNF,CXCL10
7.05237e-126	-0.894063	0.681	0.979	1.39672e-121	S100a8	0		KEGG	Yersinia infection	KEGG:05135	FALSE	0.0322115	1.49199	135	44	5	9330	NLRP3,NFKB1,IL1B,TNF,CCL12
2.10648e-117	-0.917452	0.966	1	4.17188e-113	mt-Atp6	0		KEGG	Apoptosis	KEGG:04210	FALSE	0.0333246	1.47723	136	44	5	9330	NFKB1,BCL2A1A,BCL2A1B,BCL2A1D,TNF
8.44887e-42	-0.930064	0.382	0.551	1.6733e-37	Tnip3	0		KEGG	Fluid shear stress and atherosclerosis	KEGG:05418	FALSE	0.0461252	1.33606	146	44	5	9330	NFKB1,IL1A,IL1B,TNF,CCL12
1.60081e-62	-0.952491	0.7	0.875	3.17041e-58	Bcl2a1b	0
9.47337e-43	-0.953254	0.839	0.911	1.8762e-38	H2-Aa	0
2.29674e-29	-0.96459	0.267	0.479	4.5487e-25	Acod1	0
5.6452e-132	-1.00677	0.938	0.998	1.11803e-127	mt-Cytb	0
8.53074e-68	-1.01111	0.392	0.659	1.68951e-63	Bcl2a1d	0
7.36373e-34	-1.018	0.814	0.881	1.45839e-29	Ccl3	0			response to biotic stimulus	GO:0009607	5.12729e-15	14.2901	1819	264	62	26944	SAA3,CCL5,CCL8,MT2,CFB,LY6A,IFI27L2A,IGHA,CALR,LGALS9,GRN,ST13,BST2,IRF7,ITGAM,AIF1,FCGR4,LCN2,HBA-A2,B2M,COTL1,IL10,EDNRB,H2-Q7,FCNA,NCF1,STAT1,CFP,ROMO1,CLEC4A3,LAPTM5,H2-T23,H2-K1,MIF,IFI44,SNX3,RAB11FIP5,HSP90AA1,SERINC3,RAB1A,WFDC17,FGL2,SAMHD1,ADAM15,DDX60,STAB1,CEBPB,H2-T22,GSN,PLD4,NR4A1,SIRPA,BAX,CLEC4A1,PYCARD,RNASE4,CLEC2D,OAS3,LAMP1,C3,HSPB1,LYN
4.81848e-34	-1.04428	0.248	0.472	9.54301e-30	Il1a	0			regulation of immune system process	GO:0002682	4.97647e-14	13.3031	1575	264	56	26944	CCL5,CFB,LYVE1,IGHA,CALR,LGALS9,GRN,BST2,IRF7,ITGAM,AIF1,FCGR4,TSC22D3,B2M,IL10,HMOX1,H2-Q7,FCNA,NCF1,BST1,CTLA2A,STAT1,CFP,LAPTM5,H2-T23,H2-K1,GAS6,MIF,DNASE2A,HSP90AA1,FGL2,SAMHD1,DDX60,CSK,CEBPB,CD81,LGALS1,VSIR,H2-T22,RAC2,PIRA2,LIPA,PSMB4,SIRPA,TOB2,BAX,INPP5D,PYCARD,CLEC2D,OAS3,LAMP1,C3,MPP1,HSPB1,WNK1,LYN
1.51033e-33	-1.09403	0.686	0.903	2.9912e-29	Il1b	0			inflammatory response	GO:0006954	7.93252e-11	10.1006	811	264	36	26944	SAA3,CCL5,CCL8,TIMP1,LGALS9,GRN,AIF1,IL10,HMOX1,EDNRB,H2-Q7,NCF1,BST1,CTLA2A,ITGB2,H2-T23,CELA1,H2-K1,MIF,CEBPB,PER1,CD81,LGALS1,H2-T22,PLD4,NR4A1,LIPA,PSMB4,SIRPA,ABHD12,PYCARD,SOD1,C3,VPS35,LYN,NFE2L1
5.37816e-63	-1.16782	0.56	0.735	1.06514e-58	Tnf	0			antigen processing and presentation of peptide antigen	GO:0048002	2.16928e-08	7.66369	76	264	12	26944	CALR,B2M,IFI30,H2-Q7,H2-T23,H2-K1,CTSL,TAPBP,H2-T22,CLEC4A1,PYCARD,PDIA3
3.42922e-36	-1.40476	0.524	0.6	6.79158e-32	Ccl12	0			carbohydrate derivative metabolic process	GO:1901135	5.75281e-06	5.24012	1092	264	34	26944	LYVE1,ATP5K,PKM,EDNRB,NDUFA3,NDUFC1,CELA1,CTSL,SLC37A2,RAB1A,GNPDA1,SDHC,SAMHD1,UCP2,PGD,ATP6V1A,GNS,ATP5G3,AKR1B3,CLTC,DCXR,LIPA,PGAP2,ATP5E,GBA,BAX,NDUFS5,NDUFB7,ATP6V1B2,ITM2B,NDUFS6,NDUFA5,NDUFB8,NFE2L1
4.05038e-55	-1.43424	0.883	0.936	8.02177e-51	Ccl4	0			blood vessel morphogenesis	GO:0048514	1.28279e-05	4.89185	657	154	19	26944	RAPGEF2,RGCC,KLF2,APOE,BTG1,ITGA5,TIPARP,CITED2,C5AR1,SAT1,MMP14,CCL2,CYBB,PPP1R15A,IL1A,IL1B,TNF,CCL12,CXCL10
6.95087e-85	-2.11215	0.289	0.699	1.37662e-80	Cxcl10	0			tissue development	GO:0009888	1.46767e-05	4.83337	2122	154	35	26944	ATF3,MDM2,RILPL2,RAPGEF2,RGCC,JARID2,RPS7,KLF2,CCR1,KDM6B,TPT1,LMNA,LGALS3,BTG1,ITGA5,TIPARP,SKIL,VASP,CCND2,CITED2,ICAM1,PIM1,SRGN,MMP14,SDC4,SOCS3,PLAUR,EGR1,ERRFI1,IFRD1,ISG15,IL1A,IL1B,TNF,CXCL10
									oxidative phosphorylation	GO:0006119	2.10308e-05	4.67714	146	154	10	26944	MT-ND5,MT-ND2,MT-CO1,MT-CO2,MT-ND1,MT-ND4,MT-CO3,MT-ATP6,MT-CYTB,TNF
									respiratory electron transport chain	GO:0022904	2.63696e-05	4.5789	111	154	9	26944	MT-ND5,MT-ND2,MT-CO1,SOD2,MT-CO2,MT-ND1,MT-ND4,MT-CO3,MT-CYTB
									ATP synthesis coupled electron transport	GO:0042773	4.3383e-05	4.36268	83	154	8	26944	MT-ND5,MT-ND2,MT-CO1,MT-CO2,MT-ND1,MT-ND4,MT-CO3,MT-CYTB
									Term	Category	Count	Pvalue	Regulation
									response to biotic stimulus	BP	62	5.12729e-15	Up
									regulation of immune system process	BP	56	4.97647e-14	Up
									inflammatory response	BP	36	7.93252e-11	Up
									antigen processing and presentation of peptide antigen	BP	12	2.16928e-08	Up
									carbohydrate derivative metabolic process	BP	34	5.75281e-06	Up
									blood vessel morphogenesis	BP	19	1.28279e-05	Down
									tissue development	BP	35	1.46767e-05	Down
									oxidative phosphorylation	BP	10	2.10308e-05	Down
									respiratory electron transport chain	BP	9	2.63696e-05	Down
									ATP synthesis coupled electron transport	BP	8	4.3383e-05	Down

## Sheet: cluster 0 UP DEGs
source	term_name	term_id	adjusted_p_value	negative_log10_of_adjusted_p_value	term_size	query_size	intersection_size	effective_domain_size	intersections
GO:MF	protein binding	GO:0005515	1.07139e-08	7.97005	10460	257	160	25063	SAA3,CCL5,CCL8,LY6A,IFI27L2A,IGHA,TIMP1,ID3,CBR2,CALR,LGALS9,LGALS3BP,GRN,SERPINB6A,MAF,PKM,ST13,BST2,IRF7,ITGAM,ANXA6,CTSD,TPPP3,SDC3,AP2A2,AIF1,DSTN,AP2M1,TSC22D3,LCN2,HBA-A2,B2M,COTL1,IL10,HMOX1,EDNRB,H2-Q7,FCNA,AP1B1,NCF1,TUBA1B,ERP29,PLTP,SNX2,BIN1,STAT1,TIMP2,ITGB2,CKB,PTPN18,TNS1,GDF15,WWP1,LAPTM5,EPB41L1,H2-T23,PLXNB2,NAAA,H2-K1,GAS6,SNX5,MIF,PSMB8,FCGRT,CTSL,TAPBP,CLTA,SNX3,HSBP1,RAB11FI…
GO:MF	signaling receptor binding	GO:0005102	2.45009e-07	6.61082	1591	257	45	25063	SAA3,CCL5,CCL8,LY6A,IGHA,TIMP1,CALR,LGALS9,GRN,AP2M1,HBA-A2,IL10,EDNRB,H2-Q7,FCNA,SNX2,STAT1,GDF15,H2-T23,H2-K1,GAS6,SNX5,MIF,HSP90AA1,MTSS1,ADAM15,TUBB5,HSP90B1,CD81,H2-T22,CLTC,PIRA2,GBA,HSP90AB1,PYCARD,PDIA3,CLEC2D,PXN,C3,SNX6,VPS35,MPP1,LYN,P4HB,PSMC5
GO:MF	oxidoreductase activity	GO:0016491	1.17352e-06	5.93051	780	257	29	25063	CBR2,HBA-A2,HMOX1,IFI30,BLVRB,NCF1,SELENOW,GLRX,SDHC,KCNAB2,PLOD1,PDIA4,PGD,IDH2,PDIA6,COX5A,AKR1B3,DCXR,POR,COX6A1,NDUFB7,TXN1,IDH1,SOD1,PDIA3,PRXL2B,DHRS1,P4HB,ALDH3B1
GO:MF	catalytic activity	GO:0003824	1.19422e-05	4.92291	5738	257	98	25063	CCL5,CCL8,CFB,CBR2,TMEM86A,ATP5K,PKM,CTSD,RNPEP,HBA-A2,HMOX1,IFI30,NMT1,BLVRB,NCF1,TUBA1B,BST1,CKB,PTPN18,ATP13A2,TNS1,CLEC4A3,WWP1,CELA1,CNDP2,NAAA,MIF,PSMB8,PEPD,DNASE2A,CTSL,SELENOW,HSP90AA1,GLRX,ARHGDIB,RAB1A,GNPDA1,SDHC,SAMHD1,ADAM15,KCNAB2,TUBB5,RNF130,ACP2,PLOD1,PDIA4,COMT,PGD,TPP1,IDH2,PDIA6,CSK,ATP6V1A,GNS,PSMB3,COX5A,HSP90B1,PLBD2,AKR1B3,SIK1,PSMC1,PLD4,DCXR,RAC2,POR,LIPA,SUMO3,SARS,ATP…
GO:MF	amide binding	GO:0033218	1.60528e-05	4.79445	440	257	20	25063	CALR,FOLR2,CTSD,RNPEP,AP2M1,B2M,EDNRB,H2-Q7,PLTP,H2-T23,H2-K1,CTSL,CLTA,PLOD1,TPP1,H2-T22,CLTC,PFDN1,HSP90AB1,ITM2B
GO:MF	lipid binding	GO:0008289	1.88725e-05	4.72417	885	257	29	25063	ID3,ANXA6,STARD8,AP2A2,AP2M1,FCGR4,NCF1,PLTP,SNX2,BIN1,ATP13A2,GAS6,SNX5,SNX3,ANXA2,TPP1,CD81,ATP5G3,GSN,NR4A1,MYOF,PSMB4,BAX,EPN1,ATP1A1,C3,SNX6,LYN,NFE2L1
GO:MF	peptide binding	GO:0042277	2.55192e-05	4.59313	367	257	18	25063	CALR,CTSD,RNPEP,AP2M1,B2M,EDNRB,H2-Q7,H2-T23,H2-K1,CTSL,CLTA,PLOD1,TPP1,H2-T22,CLTC,PFDN1,HSP90AB1,ITM2B
GO:MF	disulfide oxidoreductase activity	GO:0015036	5.03336e-05	4.29814	38	257	7	25063	IFI30,GLRX,PDIA4,PDIA6,TXN1,PDIA3,P4HB
GO:MF	purine deoxyribonucleotide binding	GO:0032554	7.59185e-05	4.11965	6	257	4	25063	ST13,HSP90AA1,SAMHD1,HSP90AB1
GO:MF	enzyme binding	GO:0019899	7.64323e-05	4.11672	2330	257	51	25063	TIMP1,CALR,LGALS9,SERPINB6A,AP2A2,LCN2,COTL1,HMOX1,AP1B1,TUBA1B,BIN1,STAT1,TIMP2,CKB,LAPTM5,GAS6,MIF,CLTA,SNX3,RAB11FIP5,HSP90AA1,ARHGDIB,TUBB5,ANXA2,CSK,CEBPB,PER1,HSP90B1,SIK1,VSIR,CLTC,GSN,POR,SUMO3,CORO1C,SARS,SIRPA,HSP90AB1,TXN1,NRP1,PYCARD,SOD1,PXN,LAMP1,ATP1A1,LAMTOR1,RAB3IL1,HSPB1,WNK1,LYN,P4HB
GO:MF	identical protein binding	GO:0042802	0.0001276	3.89415	2369	257	51	25063	CCL5,IFI27L2A,CBR2,MAF,PKM,ST13,BST2,ANXA6,SDC3,LCN2,B2M,HMOX1,H2-Q7,ERP29,SNX2,BIN1,STAT1,GDF15,H2-K1,MIF,HSBP1,HSP90AA1,MTSS1,GNPDA1,SAMHD1,UCP2,ANXA2,CSK,CEBPB,LGALS1,VSIR,H2-T22,PSMA7,NR4A1,DCXR,PSMD4,SARS,HSP90AB1,BAX,TXN1,ABCG1,PYCARD,IDH1,SOD1,PDIA3,SNX6,RAB3IL1,HSPB1,NFE2L1,OXCT1,DYNLRB1
GO:MF	protein-containing complex binding	GO:0044877	0.000147921	3.82997	2038	257	46	25063	ATP5K,CALR,MAF,ST13,ITGAM,ANXA6,AP2A2,AIF1,DSTN,FCGR4,B2M,COTL1,H2-Q7,PLTP,BIN1,STAT1,ITGB2,H2-T23,H2-K1,MIF,FCGRT,CTSL,TAPBP,CLTA,SNX3,ADAM15,KCNAB2,TUBB5,STAB1,CEBPB,PER1,CD81,DYNC1I2,H2-T22,GSN,PIRA2,ATP6V0D1,CORO1C,ATP5E,BAX,PXN,CAPZB,LYN,NFE2L1,P4HB,M6PR
GO:MF	binding	GO:0005488	0.000257687	3.58891	16378	257	204	25063	SAA3,CCL5,CCL8,MT2,LY6A,IFI27L2A,CD209F,LYVE1,IGHA,TIMP1,ID3,CBR2,ATP5K,MT1,CALR,LGALS9,LGALS3BP,ADGRE1,GRN,SERPINB6A,MAF,PKM,ST13,BST2,IRF7,ITGAM,RPS29,FOLR2,ANXA6,CTSD,RPS27L,TPPP3,STARD8,SDC3,AP2A2,AIF1,DSTN,RNPEP,AP2M1,FCGR4,TSC22D3,LCN2,HBA-A2,B2M,COTL1,IL10,HMOX1,EDNRB,H2-Q7,FCNA,AP1B1,NCF1,TUBA1B,ERP29,PLTP,SNX2,BIN1,STAT1,TIMP2,ITGB2,CD209G,CKB,PTPN18,ATP13A2,TNS1,GDF15,CLEC4A3,WWP1,LAPTM…
GO:MF	protein-disulfide reductase activity	GO:0015035	0.000310096	3.5085	31	257	6	25063	GLRX,PDIA4,PDIA6,TXN1,PDIA3,P4HB
GO:MF	deoxyribonucleotide binding	GO:0032552	0.000348591	3.45768	8	257	4	25063	ST13,HSP90AA1,SAMHD1,HSP90AB1
GO:MF	clathrin adaptor activity	GO:0035615	0.000398916	3.39912	18	257	5	25063	AP2A2,AP2M1,AP2S1,AP1S2,EPN1
GO:MF	oxidoreductase activity, acting on a sulfur group of donors	GO:0016667	0.00047217	3.3259	52	257	7	25063	IFI30,GLRX,PDIA4,PDIA6,TXN1,PDIA3,P4HB
GO:MF	MHC protein binding	GO:0042287	0.00047217	3.3259	52	257	7	25063	H2-Q7,H2-T23,H2-K1,TUBB5,CD81,H2-T22,PDIA3
GO:MF	hydrolase activity	GO:0016787	0.000489571	3.31018	2477	257	51	25063	CCL5,CFB,TMEM86A,CTSD,RNPEP,HMOX1,TUBA1B,BST1,PTPN18,ATP13A2,TNS1,CLEC4A3,CELA1,CNDP2,NAAA,PSMB8,PEPD,DNASE2A,CTSL,HSP90AA1,ARHGDIB,RAB1A,GNPDA1,SAMHD1,ADAM15,TUBB5,ACP2,TPP1,ATP6V1A,GNS,PSMB3,HSP90B1,PLBD2,PSMC1,PLD4,RAC2,POR,LIPA,ATP5E,GBA,ABHD12,HSP90AB1,INPP5D,PSMB9,ABCG1,RNASE4,PDIA3,PSMB10,ATP1A1,RAB5C,PSMC5
GO:MF	protein dimerization activity	GO:0046983	0.000525637	3.27931	1158	257	31	25063	CCL5,ID3,PKM,ST13,BST2,B2M,IL10,HMOX1,H2-Q7,ERP29,SNX2,STAT1,GDF15,H2-K1,HSP90AA1,UCP2,CEBPB,H2-T22,NR4A1,SARS,HSP90AB1,BAX,TXN1,ABCG1,PYCARD,IDH1,ATP1A1,SNX6,HSPB1,NFE2L1,P4HB
GO:MF	cargo adaptor activity	GO:0140312	0.000536861	3.27014	19	257	5	25063	AP2A2,AP2M1,AP2S1,AP1S2,EPN1
GO:MF	protein homodimerization activity	GO:0042803	0.00103053	2.98694	786	257	24	25063	CCL5,PKM,BST2,B2M,HMOX1,H2-Q7,ERP29,SNX2,STAT1,GDF15,H2-K1,HSP90AA1,UCP2,CEBPB,H2-T22,SARS,HSP90AB1,BAX,TXN1,ABCG1,PYCARD,IDH1,SNX6,HSPB1
GO:MF	enzyme regulator activity	GO:0030234	0.00113979	2.94318	1264	257	32	25063	CCL5,CCL8,TIMP1,LGALS9,SERPINB6A,BST2,RPS27L,STARD8,NCF1,BIN1,TIMP2,GAS6,CTSL,HSP90AA1,ARHGDIB,WFDC17,MOB1A,ANXA2,VSIR,RAC2,SIRPA,HSP90AB1,COX6A1,NRP1,PYCARD,PSMD2,C3,LAMTOR1,RAB3IL1,HSPB1,WNK1,LYN
GO:MF	molecular function regulator activity	GO:0098772	0.00145126	2.83826	2074	257	44	25063	SAA3,CCL5,CCL8,LY6A,TIMP1,ID3,LGALS9,GRN,SERPINB6A,BST2,RPS27L,STARD8,IL10,NCF1,BIN1,TIMP2,GDF15,GAS6,MIF,CTSL,HSP90AA1,GLRX,ARHGDIB,RAB1A,WFDC17,MOB1A,KCNAB2,ANXA2,VSIR,RAC2,SIRPA,HSP90AB1,COX6A1,NRP1,PYCARD,PSMD2,LAMP1,C3,LAMTOR1,RAB3IL1,HSPB1,WNK1,LYN,RAB5C
GO:MF	MHC class I protein binding	GO:0042288	0.00173793	2.75997	41	257	6	25063	H2-Q7,H2-T23,H2-K1,TUBB5,H2-T22,PDIA3
GO:MF	unfolded protein binding	GO:0051082	0.00195936	2.70789	90	257	8	25063	CALR,ST13,HSP90AA1,PET100,HSP90B1,PFDN1,HSP90AB1,HSPB1
GO:MF	dATP binding	GO:0032564	0.00201462	2.69581	4	257	3	25063	ST13,HSP90AA1,HSP90AB1
GO:MF	beta-2-microglobulin binding	GO:0030881	0.00348546	2.45774	27	257	5	25063	H2-Q7,H2-T23,H2-K1,FCGRT,H2-T22
GO:MF	protein-folding chaperone binding	GO:0051087	0.0037811	2.42238	164	257	10	25063	GRN,ST13,H2-Q7,ERP29,BIN1,H2-K1,H2-T22,BAX,SOD1,ATP1A1
GO:MF	adenyl deoxyribonucleotide binding	GO:0032558	0.00499828	2.30118	5	257	3	25063	ST13,HSP90AA1,HSP90AB1
GO:MF	phospholipid binding	GO:0005543	0.00612589	2.21283	487	257	17	25063	ANXA6,AP2A2,FCGR4,NCF1,PLTP,SNX2,BIN1,ATP13A2,GAS6,SNX5,SNX3,ANXA2,TPP1,GSN,MYOF,EPN1,SNX6
GO:MF	carbohydrate derivative binding	GO:0097367	0.00738121	2.13187	2284	257	45	25063	CCL5,CCL8,LYVE1,LGALS9,PKM,ST13,ANXA6,FCGR4,FCNA,TUBA1B,CKB,ATP13A2,CTSL,HSP90AA1,RAB1A,SAMHD1,TUBB5,DDX60,TPP1,STAB1,CSK,ATP6V1A,GNS,HSP90B1,SIK1,PSMC1,NR4A1,RAC2,POR,PSMB4,SARS,HSP90AB1,ABCG1,NRP1,ATP6V1B2,ITM2B,OAS3,STK17B,ATP1A1,EHD4,WNK1,LYN,RAB5C,PSMC5,TAOK3
GO:MF	primary active transmembrane transporter activity	GO:0015399	0.00791866	2.10135	142	257	9	25063	ATP13A2,ATP6V1A,COX5A,ATP6V0D1,ATP5E,NDUFB7,ABCG1,ATP6V1B2,ATP1A1
GO:MF	oxidoreductase activity, acting on the CH-OH group of donors, NAD or NADP as acceptor	GO:0016616	0.0104364	1.98145	147	257	9	25063	CBR2,KCNAB2,PGD,IDH2,AKR1B3,DCXR,IDH1,PRXL2B,DHRS1
GO:MF	protein disulfide isomerase activity	GO:0003756	0.0110198	1.95782	17	257	4	25063	PDIA4,PDIA6,PDIA3,P4HB
GO:MF	intramolecular oxidoreductase activity, transposing S-S bonds	GO:0016864	0.0110198	1.95782	17	257	4	25063	PDIA4,PDIA6,PDIA3,P4HB
GO:MF	disordered domain specific binding	GO:0097718	0.0113298	1.94578	34	257	5	25063	AP2A2,AP2M1,HSP90AA1,CLTC,HSP90AB1
GO:MF	natural killer cell lectin-like receptor binding	GO:0046703	0.013108	1.88246	35	257	5	25063	H2-Q7,H2-T23,H2-K1,H2-T22,CLEC2D
GO:MF	ATPase-coupled monoatomic cation transmembrane transporter activity	GO:0019829	0.0135243	1.86889	58	257	6	25063	ATP13A2,ATP6V1A,ATP6V0D1,ATP5E,ATP6V1B2,ATP1A1
GO:MF	peptidase regulator activity	GO:0061134	0.0141208	1.85014	275	257	12	25063	TIMP1,SERPINB6A,BST2,RPS27L,BIN1,TIMP2,CTSL,WFDC17,ANXA2,VSIR,PYCARD,C3
GO:MF	oxidoreductase activity, acting on CH-OH group of donors	GO:0016614	0.017552	1.75567	157	257	9	25063	CBR2,KCNAB2,PGD,IDH2,AKR1B3,DCXR,IDH1,PRXL2B,DHRS1
GO:MF	proton transmembrane transporter activity	GO:0015078	0.0183658	1.73599	122	257	8	25063	ATP5K,UCP2,ATP6V1A,COX5A,ATP5G3,ATP6V0D1,ATP5E,ATP6V1B2
GO:MF	cytoskeletal protein binding	GO:0008092	0.0206781	1.68449	1005	257	25	25063	ANXA6,TPPP3,AIF1,DSTN,COTL1,BIN1,TNS1,EPB41L1,SNX5,RAB11FIP5,HSP90AA1,MTSS1,ANXA2,CLTC,GSN,CORO1C,HSP90AB1,PYCARD,PXN,CAPZB,ATP1A1,TBCB,SNX6,LYN,P4HB
GO:MF	TAP2 binding	GO:0046979	0.0218964	1.65963	20	257	4	25063	H2-Q7,H2-K1,TAPBP,H2-T22
GO:MF	TAP1 binding	GO:0046978	0.0218964	1.65963	20	257	4	25063	H2-Q7,H2-K1,TAPBP,H2-T22
GO:MF	TAP binding	GO:0046977	0.0218964	1.65963	20	257	4	25063	H2-Q7,H2-K1,TAPBP,H2-T22
GO:MF	threonine-type endopeptidase activity	GO:0004298	0.0407255	1.39013	9	257	3	25063	PSMB8,PSMB9,PSMB10
GO:MF	protein domain specific binding	GO:0019904	0.0424639	1.37198	802	257	21	25063	ID3,ST13,AP2A2,AP2M1,NCF1,HSP90AA1,ADAM15,TUBB5,CLTC,SIRPA,HSP90AB1,BAX,INPP5D,PYCARD,PXN,LAMP1,ATP1A1,LYN,NFE2L1,ZMYND8,M6PR
GO:MF	L-xylulose reductase (NADP+) activity	GO:0050038	0.0498775	1.30209	2	257	2	25063	CBR2,DCXR
GO:MF	isocitrate dehydrogenase (NADP+) activity	GO:0004450	0.0498775	1.30209	2	257	2	25063	IDH2,IDH1
GO:MF	CTP binding	GO:0002135	0.0498775	1.30209	2	257	2	25063	HSP90AA1,HSP90AB1
GO:BP	immune system process	GO:0002376	1.18725e-20	19.9255	2819	264	88	26944	CCL5,CCL8,CFB,CD209F,LYVE1,IGHA,LST1,CALR,LGALS9,ADGRE1,GRN,BST2,IRF7,ITGAM,AIF1,FCGR4,TSC22D3,LCN2,HBA-A2,B2M,IL10,HMOX1,IFI30,EDNRB,H2-Q7,FCNA,NCF1,BST1,CTLA2A,STAT1,CFP,ITGB2,ROMO1,CD209G,CLEC4A3,WWP1,LAPTM5,H2-T23,H2-K1,GAS6,MIF,PSMB8,DNASE2A,FCGRT,CTSL,TAPBP,IFI44,RAB11FIP5,HSP90AA1,SERINC3,WFDC17,FGL2,SAMHD1,ADAM15,DDX60,CSK,CEBPB,CD81,LGALS1,VSIR,H2-T22,GSN,PLD4,RAC2,IRF2BP2,PIRA2,LIPA,PSM…
GO:BP	organonitrogen compound metabolic process	GO:1901564	5.93747e-19	18.2264	5744	264	127	26944	CCL5,CFB,LYVE1,TIMP1,CBR2,ATP5K,CALR,GRN,SERPINB6A,PKM,ST13,RPS29,CTSD,RPS27L,AIF1,RNPEP,B2M,IL10,HMOX1,EDNRB,NMT1,BLVRB,NCF1,NDUFA3,ERP29,BST1,RPS28,BIN1,CTLA2A,RPL38,NDUFC1,CKB,PTPN18,ATP13A2,CLEC4A3,WWP1,LAPTM5,CELA1,PLXNB2,CNDP2,NAAA,GAS6,SNX5,MIF,PSMB8,PEPD,CTSL,TAPBP,SLC37A2,SNX3,HSP90AA1,RAB1A,GNPDA1,UQCC2,MOB1A,SDHC,SAMHD1,ADAM15,KCNAB2,RNF130,UCP2,ANXA2,PLOD1,COMT,PGD,TPP1,IDH2,CSK,ATP6V…
GO:BP	defense response	GO:0006952	1.93209e-18	17.714	1812	264	67	26944	SAA3,CCL5,CCL8,CFB,IGHA,TIMP1,LGALS9,GRN,BST2,IRF7,AIF1,FCGR4,LCN2,B2M,COTL1,IL10,HMOX1,EDNRB,H2-Q7,FCNA,NCF1,BST1,CTLA2A,STAT1,CFP,ITGB2,ROMO1,CLEC4A3,LAPTM5,H2-T23,CELA1,H2-K1,MIF,TAPBP,RAB11FIP5,HSP90AA1,SERINC3,RAB1A,WFDC17,FGL2,SAMHD1,ADAM15,DDX60,STAB1,CEBPB,PER1,CD81,LGALS1,H2-T22,GSN,PLD4,NR4A1,LIPA,PSMB4,SIRPA,ABHD12,CLEC4A1,PYCARD,RNASE4,SOD1,CLEC2D,OAS3,LAMP1,C3,VPS35,LYN,NFE2L1
GO:BP	response to external stimulus	GO:0009605	2.12564e-18	17.6725	3042	264	88	26944	SAA3,CCL5,CCL8,MT2,CFB,LY6A,IFI27L2A,IGHA,CALR,LGALS9,GRN,ST13,BST2,IRF7,ITGAM,FOLR2,AIF1,FCGR4,LCN2,HBA-A2,B2M,COTL1,IL10,EDNRB,H2-Q7,FCNA,NCF1,BST1,CTLA2A,STAT1,CFP,ROMO1,GDF15,CLEC4A3,H2-T23,H2-K1,GAS6,MIF,CTSL,IFI44,SNX3,RAB11FIP5,HSP90AA1,SERINC3,RAB1A,WFDC17,FGL2,SAMHD1,ADAM15,UCP2,ANXA2,DDX60,COMT,STAB1,CEBPB,PER1,CD81,LGALS1,SIK1,H2-T22,GSN,PLD4,NR4A1,RAC2,LIPA,PSMB4,SIRPA,GBA,ABHD12,BAX,…
GO:BP	response to stress	GO:0006950	1.51545e-17	16.8195	3936	264	100	26944	SAA3,CCL5,CCL8,MT2,CFB,IGHA,TIMP1,MT1,CALR,LGALS9,GRN,SERPINB6A,BST2,IRF7,ITGAM,ANXA6,RPS27L,AIF1,FCGR4,TSC22D3,LCN2,B2M,COTL1,IL10,HMOX1,EDNRB,H2-Q7,FCNA,NCF1,ERP29,BST1,CTLA2A,STAT1,CFP,ITGB2,ROMO1,ATP13A2,CLEC4A3,LAPTM5,H2-T23,CELA1,H2-K1,GAS6,MIF,CTSL,TAPBP,HSBP1,RAB11FIP5,HSP90AA1,SERINC3,RAB1A,WFDC17,FGL2,SAMHD1,ADAM15,UCP2,ANXA2,PLOD1,DDX60,COMT,STAB1,CEBPB,PER1,HSP90B1,CD81,LGALS1,AKR1B3,…
GO:BP	biological process involved in interspecies interaction between organisms	GO:0044419	1.64278e-17	16.7844	1940	264	68	26944	SAA3,CCL5,CCL8,MT2,CFB,LY6A,IFI27L2A,IGHA,LY6E,CALR,LGALS9,GRN,ST13,BST2,IRF7,ITGAM,AIF1,FCGR4,LCN2,HBA-A2,B2M,COTL1,IL10,EDNRB,H2-Q7,FCNA,NCF1,STAT1,CFP,ROMO1,CLEC4A3,H2-T23,H2-K1,GAS6,MIF,IFI44,SNX3,RAB11FIP5,HSP90AA1,SERINC3,RAB1A,WFDC17,FGL2,SAMHD1,ADAM15,DDX60,STAB1,CEBPB,CD81,LGALS1,H2-T22,GSN,PLD4,NR4A1,SIRPA,HSP90AB1,BAX,CLEC4A1,NRP1,PYCARD,RNASE4,CLEC2D,OAS3,LAMP1,C3,HSPB1,LYN,P4HB
GO:BP	vesicle-mediated transport	GO:0016192	4.02906e-16	15.3948	1517	264	58	26944	CCL5,CCL8,LYVE1,CALR,LGALS9,LGALS3BP,GRN,ITGAM,AP2A2,AIF1,AP2M1,FCGR4,B2M,HMOX1,AP1B1,ERP29,SNX2,BIN1,CFP,ITGB2,ATP13A2,LAPTM5,GAS6,SNX5,CLTA,SNX3,RAB11FIP5,RAB1A,ANXA2,AP2S1,STAB1,CSK,ATP6V1A,CD81,AP1S2,CLTC,GSN,PLD4,RAC2,ATP6V0D1,LIPA,CORO1C,SIRPA,EPN1,PYCARD,ATP6V1B2,SOD1,LAMP1,C3,SNX6,LAMTOR1,VPS35,RAB3IL1,EHD4,LYN,P4HB,RAB5C,USE1
GO:BP	immune response	GO:0006955	1.71186e-15	14.7665	1945	264	65	26944	CCL5,CCL8,CFB,CD209F,IGHA,LST1,LGALS9,ADGRE1,GRN,BST2,IRF7,ITGAM,AIF1,FCGR4,LCN2,B2M,IL10,HMOX1,H2-Q7,FCNA,NCF1,STAT1,CFP,ROMO1,CD209G,CLEC4A3,LAPTM5,H2-T23,H2-K1,MIF,DNASE2A,FCGRT,CTSL,IFI44,RAB11FIP5,HSP90AA1,SERINC3,WFDC17,FGL2,SAMHD1,ADAM15,DDX60,CSK,CD81,LGALS1,VSIR,H2-T22,GSN,PLD4,RAC2,LIPA,PSMB4,SIRPA,BAX,CLEC4A1,INPP5D,PYCARD,RNASE4,PDIA3,CLEC2D,OAS3,LAMP1,C3,WNK1,LYN
GO:BP	response to biotic stimulus	GO:0009607	5.12729e-15	14.2901	1819	264	62	26944	SAA3,CCL5,CCL8,MT2,CFB,LY6A,IFI27L2A,IGHA,CALR,LGALS9,GRN,ST13,BST2,IRF7,ITGAM,AIF1,FCGR4,LCN2,HBA-A2,B2M,COTL1,IL10,EDNRB,H2-Q7,FCNA,NCF1,STAT1,CFP,ROMO1,CLEC4A3,LAPTM5,H2-T23,H2-K1,MIF,IFI44,SNX3,RAB11FIP5,HSP90AA1,SERINC3,RAB1A,WFDC17,FGL2,SAMHD1,ADAM15,DDX60,STAB1,CEBPB,H2-T22,GSN,PLD4,NR4A1,SIRPA,BAX,CLEC4A1,PYCARD,RNASE4,CLEC2D,OAS3,LAMP1,C3,HSPB1,LYN
GO:BP	response to other organism	GO:0051707	7.51555e-15	14.124	1778	264	61	26944	SAA3,CCL5,CCL8,MT2,CFB,LY6A,IFI27L2A,IGHA,CALR,LGALS9,GRN,ST13,BST2,IRF7,ITGAM,AIF1,FCGR4,LCN2,HBA-A2,B2M,COTL1,IL10,EDNRB,H2-Q7,FCNA,NCF1,STAT1,CFP,ROMO1,CLEC4A3,H2-T23,H2-K1,MIF,IFI44,SNX3,RAB11FIP5,HSP90AA1,SERINC3,RAB1A,WFDC17,FGL2,SAMHD1,ADAM15,DDX60,STAB1,CEBPB,H2-T22,GSN,PLD4,NR4A1,SIRPA,BAX,CLEC4A1,PYCARD,RNASE4,CLEC2D,OAS3,LAMP1,C3,HSPB1,LYN
GO:BP	response to external biotic stimulus	GO:0043207	8.37065e-15	14.0772	1782	264	61	26944	SAA3,CCL5,CCL8,MT2,CFB,LY6A,IFI27L2A,IGHA,CALR,LGALS9,GRN,ST13,BST2,IRF7,ITGAM,AIF1,FCGR4,LCN2,HBA-A2,B2M,COTL1,IL10,EDNRB,H2-Q7,FCNA,NCF1,STAT1,CFP,ROMO1,CLEC4A3,H2-T23,H2-K1,MIF,IFI44,SNX3,RAB11FIP5,HSP90AA1,SERINC3,RAB1A,WFDC17,FGL2,SAMHD1,ADAM15,DDX60,STAB1,CEBPB,H2-T22,GSN,PLD4,NR4A1,SIRPA,BAX,CLEC4A1,PYCARD,RNASE4,CLEC2D,OAS3,LAMP1,C3,HSPB1,LYN
GO:BP	transport	GO:0006810	4.2233e-14	13.3743	4397	264	100	26944	CCL5,CCL8,LYVE1,SLC13A3,ATP5K,CALR,LGALS9,LGALS3BP,GRN,ITGAM,FOLR2,ANXA6,AP2A2,AIF1,AP2M1,FCGR4,LCN2,HBA-A2,B2M,HMOX1,EDNRB,AP1B1,ERP29,PLTP,SNX2,BIN1,CFP,ITGB2,ROMO1,ATP13A2,LAPTM5,GAS6,SNX5,MIF,SLC37A2,CLTA,SNX3,HSBP1,RAB11FIP5,HSP90AA1,RAB1A,UQCC2,SCAMP2,KCNAB2,UCP2,ANXA2,AP2S1,COMT,IDH2,STAB1,CSK,ATP6V1A,CEBPB,COX5A,PER1,HSP90B1,CD81,SLC43A2,ATP5G3,DYNC1I2,AP1S2,SIK1,CLTC,GSN,PLD4,NR4A1,RAC2,…
GO:BP	regulation of immune system process	GO:0002682	4.97647e-14	13.3031	1575	264	56	26944	CCL5,CFB,LYVE1,IGHA,CALR,LGALS9,GRN,BST2,IRF7,ITGAM,AIF1,FCGR4,TSC22D3,B2M,IL10,HMOX1,H2-Q7,FCNA,NCF1,BST1,CTLA2A,STAT1,CFP,LAPTM5,H2-T23,H2-K1,GAS6,MIF,DNASE2A,HSP90AA1,FGL2,SAMHD1,DDX60,CSK,CEBPB,CD81,LGALS1,VSIR,H2-T22,RAC2,PIRA2,LIPA,PSMB4,SIRPA,TOB2,BAX,INPP5D,PYCARD,CLEC2D,OAS3,LAMP1,C3,MPP1,HSPB1,WNK1,LYN
GO:BP	establishment of localization	GO:0051234	4.1716e-13	12.3797	4696	264	102	26944	CCL5,CCL8,LYVE1,SLC13A3,ATP5K,CALR,LGALS9,LGALS3BP,GRN,ITGAM,FOLR2,ANXA6,CTSD,AP2A2,AIF1,AP2M1,FCGR4,LCN2,HBA-A2,B2M,HMOX1,EDNRB,AP1B1,NCF1,ERP29,PLTP,SNX2,BIN1,CFP,ITGB2,ROMO1,ATP13A2,LAPTM5,GAS6,SNX5,MIF,SLC37A2,CLTA,SNX3,HSBP1,RAB11FIP5,HSP90AA1,RAB1A,UQCC2,SCAMP2,KCNAB2,UCP2,ANXA2,AP2S1,COMT,IDH2,STAB1,CSK,ATP6V1A,CEBPB,COX5A,PER1,HSP90B1,CD81,SLC43A2,ATP5G3,DYNC1I2,AP1S2,SIK1,CLTC,GSN,PLD4,N…
GO:BP	localization	GO:0051179	8.50112e-13	12.0705	5364	264	110	26944	CCL5,CCL8,LYVE1,SLC13A3,ATP5K,CALR,LGALS9,LGALS3BP,GRN,ITGAM,FOLR2,ANXA6,CTSD,AP2A2,AIF1,AP2M1,FCGR4,LCN2,HBA-A2,B2M,HMOX1,EDNRB,NMT1,AP1B1,NCF1,ERP29,PLTP,SNX2,BIN1,CFP,ITGB2,ROMO1,ATP13A2,LAPTM5,GAS6,SNX5,MIF,SLC37A2,CLTA,SNX3,HSBP1,RAB11FIP5,HSP90AA1,RAB1A,UQCC2,SCAMP2,KCNAB2,UCP2,ANXA2,AP2S1,COMT,TPP1,IDH2,STAB1,CSK,ATP6V1A,CEBPB,COX5A,PER1,HSP90B1,CD81,SLC43A2,ATP5G3,DYNC1I2,AP1S2,SIK1,CLTC,…
GO:BP	regulation of response to external stimulus	GO:0032101	1.67297e-12	11.7765	1126	264	45	26944	CCL5,CALR,LGALS9,GRN,IRF7,AIF1,IL10,EDNRB,H2-Q7,FCNA,NCF1,BST1,CTLA2A,STAT1,H2-T23,H2-K1,GAS6,MIF,HSP90AA1,FGL2,SAMHD1,ANXA2,DDX60,CEBPB,CD81,LGALS1,H2-T22,RAC2,PSMB4,SIRPA,ABHD12,BAX,NRP1,PYCARD,SOD1,CLEC2D,OAS3,LAMP1,C3,VPS35,MPP1,HSPB1,WNK1,LYN,NFE2L1
GO:BP	regulation of cytokine production	GO:0001817	4.28303e-12	11.3682	824	264	38	26944	CCL5,LGALS9,BST2,IRF7,AIF1,B2M,IL10,HMOX1,H2-Q7,FCNA,STAT1,SIGLEC1,LAPTM5,H2-T23,H2-K1,GAS6,MIF,HSP90AA1,RAB1A,CSK,CEBPB,PER1,CD81,VSIR,H2-T22,PLD4,SARS,SIRPA,GBA,HSP90AB1,CLEC4A1,INPP5D,PYCARD,SOD1,OAS3,C3,HSPB1,LYN
GO:BP	cytokine production	GO:0001816	5.39908e-12	11.2677	830	264	38	26944	CCL5,LGALS9,BST2,IRF7,AIF1,B2M,IL10,HMOX1,H2-Q7,FCNA,STAT1,SIGLEC1,LAPTM5,H2-T23,H2-K1,GAS6,MIF,HSP90AA1,RAB1A,CSK,CEBPB,PER1,CD81,VSIR,H2-T22,PLD4,SARS,SIRPA,GBA,HSP90AB1,CLEC4A1,INPP5D,PYCARD,SOD1,OAS3,C3,HSPB1,LYN
GO:BP	defense response to other organism	GO:0098542	8.76111e-12	11.0574	1281	264	47	26944	CCL5,CCL8,CFB,IGHA,LGALS9,GRN,BST2,IRF7,AIF1,FCGR4,LCN2,B2M,COTL1,IL10,H2-Q7,FCNA,NCF1,STAT1,CFP,ROMO1,CLEC4A3,H2-T23,H2-K1,MIF,RAB11FIP5,HSP90AA1,SERINC3,RAB1A,WFDC17,FGL2,SAMHD1,ADAM15,DDX60,STAB1,CEBPB,H2-T22,GSN,PLD4,SIRPA,CLEC4A1,PYCARD,RNASE4,CLEC2D,OAS3,LAMP1,C3,LYN
GO:BP	regulation of multicellular organismal process	GO:0051239	9.34399e-12	11.0295	3165	264	78	26944	CCL5,TIMP1,CALR,LGALS9,GRN,MAF,PKM,BST2,IRF7,ANXA6,AIF1,FCGR4,LCN2,B2M,IL10,HMOX1,EDNRB,H2-Q7,FCNA,NCF1,BIN1,CTLA2A,STAT1,SIGLEC1,ITGB2,GDF15,LAPTM5,H2-T23,CELA1,PLXNB2,H2-K1,GAS6,MIF,RAB11FIP5,HSP90AA1,ARHGDIB,RAB1A,FGL2,UCP2,ANXA2,IDH2,STAB1,CSK,CEBPB,PER1,CD81,LGALS1,VSIR,H2-T22,GSN,PLD4,NR4A1,RAC2,POR,PIRA2,CORO1C,SARS,SIRPA,TOB2,GBA,HSP90AB1,CLEC4A1,EPN1,INPP5D,NRP1,PYCARD,SOD1,CLEC2D,PXN,OA…
GO:BP	lymphocyte activation	GO:0046649	1.06816e-11	10.9714	848	264	38	26944	CCL5,CFB,LGALS9,AIF1,FCGR4,B2M,IL10,H2-Q7,CTLA2A,WWP1,LAPTM5,H2-T23,H2-K1,GAS6,MIF,CTSL,HSP90AA1,FGL2,CSK,CEBPB,CD81,LGALS1,VSIR,H2-T22,GSN,RAC2,IRF2BP2,LIPA,SIRPA,GBA,BAX,CLEC4A1,INPP5D,PYCARD,LAMP1,PSMB10,HSPB1,LYN
GO:BP	generation of precursor metabolites and energy	GO:0006091	2.37223e-11	10.6248	491	264	29	26944	ATP5K,PKM,NDUFA3,NDUFC1,SLC37A2,UQCRQ,COX7C,GNPDA1,UQCC2,SDHC,UCP2,PGD,IDH2,COX5A,POR,LIPA,ATP5E,GBA,BAX,NDUFS5,COX6A1,NDUFB7,UQCR11,IDH1,MTLN,NDUFS6,NDUFA5,NDUFB8,OXCT1
GO:BP	endocytosis	GO:0006897	3.44317e-11	10.463	701	264	34	26944	LYVE1,CALR,LGALS3BP,GRN,AP2A2,AIF1,AP2M1,FCGR4,B2M,BIN1,CFP,ITGB2,GAS6,SNX5,CLTA,SNX3,RAB1A,ANXA2,AP2S1,STAB1,CSK,CD81,CLTC,GSN,PLD4,LIPA,CORO1C,SIRPA,EPN1,PYCARD,SOD1,C3,EHD4,RAB5C
GO:BP	establishment of localization in cell	GO:0051649	4.04257e-11	10.3933	2018	264	59	26944	CALR,LGALS9,GRN,ITGAM,AP2A2,AP2M1,FCGR4,LCN2,HMOX1,AP1B1,ERP29,SNX2,BIN1,ROMO1,ATP13A2,LAPTM5,GAS6,SNX5,CLTA,SNX3,HSBP1,RAB11FIP5,HSP90AA1,RAB1A,UCP2,ANXA2,AP2S1,ATP6V1A,HSP90B1,CD81,DYNC1I2,AP1S2,CLTC,PLD4,NR4A1,RAC2,ATP6V0D1,LIPA,CORO1C,TIMM13,HSP90AB1,BAX,TXN1,ABCG1,ATP6V1B2,SOD1,LAMP1,SNX6,LAMTOR1,VPS35,HSPB1,EHD4,WNK1,LYN,P4HB,RAB5C,USE1,M6PR,OXCT1
GO:BP	cellular respiration	GO:0045333	4.39855e-11	10.3567	264	264	22	26944	ATP5K,NDUFA3,NDUFC1,SLC37A2,UQCRQ,COX7C,UQCC2,SDHC,IDH2,COX5A,ATP5E,GBA,BAX,NDUFS5,COX6A1,NDUFB7,UQCR11,IDH1,MTLN,NDUFS6,NDUFA5,NDUFB8
GO:BP	leukocyte activation	GO:0045321	4.45258e-11	10.3514	1031	264	41	26944	CCL5,CFB,LGALS9,GRN,ITGAM,AIF1,FCGR4,B2M,IL10,HMOX1,H2-Q7,CTLA2A,WWP1,LAPTM5,H2-T23,H2-K1,GAS6,MIF,CTSL,HSP90AA1,FGL2,CSK,CEBPB,CD81,LGALS1,VSIR,H2-T22,GSN,RAC2,IRF2BP2,LIPA,SIRPA,GBA,BAX,CLEC4A1,INPP5D,PYCARD,LAMP1,PSMB10,HSPB1,LYN
GO:BP	inflammatory response	GO:0006954	7.93252e-11	10.1006	811	264	36	26944	SAA3,CCL5,CCL8,TIMP1,LGALS9,GRN,AIF1,IL10,HMOX1,EDNRB,H2-Q7,NCF1,BST1,CTLA2A,ITGB2,H2-T23,CELA1,H2-K1,MIF,CEBPB,PER1,CD81,LGALS1,H2-T22,PLD4,NR4A1,LIPA,PSMB4,SIRPA,ABHD12,PYCARD,SOD1,C3,VPS35,LYN,NFE2L1
GO:BP	import into cell	GO:0098657	1.2029e-10	9.91977	916	264	38	26944	LYVE1,CALR,LGALS3BP,GRN,AP2A2,AIF1,AP2M1,FCGR4,LCN2,B2M,BIN1,CFP,ITGB2,GAS6,SNX5,CLTA,SNX3,RAB1A,ANXA2,AP2S1,STAB1,CSK,CD81,SLC43A2,CLTC,GSN,PLD4,LIPA,CORO1C,SIRPA,EPN1,PYCARD,SOD1,ATP1A1,C3,EHD4,WNK1,RAB5C
GO:BP	antigen processing and presentation	GO:0019882	1.30724e-10	9.88365	121	264	16	26944	CALR,FCGR4,B2M,IFI30,H2-Q7,H2-T23,H2-K1,PSMB8,CTSL,TAPBP,FGL2,H2-T22,GBA,CLEC4A1,PYCARD,PDIA3
GO:BP	cellular response to chemical stimulus	GO:0070887	2.79363e-10	9.55383	3162	264	75	26944	SAA3,CCL5,CCL8,MT2,LY6A,ID3,MT1,CALR,SERPINB6A,PKM,IRF7,FOLR2,CTSD,AIF1,FCGR4,LCN2,HBA-A2,B2M,IL10,HMOX1,EDNRB,H2-Q7,NCF1,TUBA1B,BST1,STAT1,ROMO1,ATP13A2,GDF15,LAPTM5,GAS6,SNX5,MIF,SELENOW,RAB11FIP5,SAMHD1,ADAM15,UCP2,COMT,CSK,ATP6V1A,CEBPB,PER1,HSP90B1,AKR1B3,GSN,NR4A1,RAC2,PIRA2,ATP6V0D1,SIRPA,GBA,HSP90AB1,BAX,TXN1,ABCG1,NRP1,PYCARD,SOD1,PDIA3,PXN,OAS3,ATP1A1,SNX6,LAMTOR1,VPS35,MPP1,PRXL2B,HSPB…
GO:BP	defense response to symbiont	GO:0140546	3.59057e-10	9.44484	1150	264	42	26944	CCL5,CCL8,CFB,IGHA,LGALS9,GRN,BST2,IRF7,AIF1,FCGR4,LCN2,B2M,H2-Q7,FCNA,NCF1,STAT1,CFP,ROMO1,CLEC4A3,H2-T23,H2-K1,MIF,RAB11FIP5,HSP90AA1,SERINC3,WFDC17,FGL2,SAMHD1,ADAM15,DDX60,H2-T22,GSN,PLD4,SIRPA,CLEC4A1,PYCARD,RNASE4,CLEC2D,OAS3,LAMP1,C3,LYN
GO:BP	cell activation	GO:0001775	4.78159e-10	9.32043	1160	264	42	26944	CCL5,CFB,LGALS9,GRN,ITGAM,AIF1,FCGR4,B2M,IL10,HMOX1,H2-Q7,CTLA2A,WWP1,LAPTM5,H2-T23,H2-K1,GAS6,MIF,CTSL,HSP90AA1,FGL2,CSK,CEBPB,CD81,LGALS1,VSIR,H2-T22,GSN,RAC2,IRF2BP2,LIPA,SIRPA,GBA,BAX,CLEC4A1,INPP5D,PYCARD,PDIA3,LAMP1,PSMB10,HSPB1,LYN
GO:BP	regulation of immune response	GO:0050776	5.22354e-10	9.28204	912	264	37	26944	CFB,IGHA,LGALS9,GRN,IRF7,ITGAM,FCGR4,B2M,IL10,H2-Q7,FCNA,NCF1,CFP,LAPTM5,H2-T23,H2-K1,MIF,DNASE2A,HSP90AA1,FGL2,SAMHD1,DDX60,CSK,CD81,VSIR,H2-T22,LIPA,PSMB4,BAX,INPP5D,PYCARD,CLEC2D,OAS3,LAMP1,C3,WNK1,LYN
GO:BP	cellular localization	GO:0051641	6.9329e-10	9.15909	3502	264	79	26944	CCL5,CALR,LGALS9,GRN,ITGAM,FOLR2,ANXA6,CTSD,AP2A2,AP2M1,FCGR4,LCN2,HMOX1,EDNRB,NMT1,AP1B1,NCF1,ERP29,SNX2,BIN1,ROMO1,ATP13A2,LAPTM5,GAS6,SNX5,CLTA,SNX3,HSBP1,RAB11FIP5,HSP90AA1,RAB1A,UQCC2,SCAMP2,KCNAB2,UCP2,ANXA2,AP2S1,TPP1,IDH2,CSK,ATP6V1A,HSP90B1,CD81,DYNC1I2,AP1S2,CLTC,GSN,PLD4,NR4A1,RAC2,ATP6V0D1,LIPA,SUMO3,CORO1C,TIMM13,PGAP2,HSP90AB1,BAX,TXN1,ABCG1,NRP1,ATP6V1B2,SOD1,LAMP1,MTLN,SNX6,LAMTOR…
GO:BP	innate immune response	GO:0045087	8.7474e-10	9.05812	977	264	38	26944	CCL5,CCL8,CFB,LGALS9,GRN,BST2,IRF7,AIF1,FCGR4,LCN2,B2M,H2-Q7,FCNA,NCF1,STAT1,CFP,CLEC4A3,H2-T23,H2-K1,MIF,RAB11FIP5,HSP90AA1,SERINC3,WFDC17,SAMHD1,ADAM15,DDX60,H2-T22,GSN,PLD4,SIRPA,CLEC4A1,PYCARD,CLEC2D,OAS3,LAMP1,C3,LYN
GO:BP	phosphate-containing compound metabolic process	GO:0006796	9.55218e-10	9.0199	2428	264	63	26944	CCL5,CBR2,ATP5K,PKM,AIF1,EDNRB,NCF1,NDUFA3,ERP29,BST1,NDUFC1,CKB,PTPN18,PLXNB2,NAAA,GAS6,MIF,SLC37A2,HSP90AA1,GNPDA1,MOB1A,SDHC,SAMHD1,KCNAB2,UCP2,ACP2,ANXA2,PGD,IDH2,CSK,ATP6V1A,ATP5G3,PLBD2,SIK1,DCXR,LIPA,CORO1C,PGAP2,SIRPA,ATP5E,GBA,ABHD12,HSP90AB1,BAX,NDUFS5,NDUFB7,TXN1,INPP5D,NRP1,IDH1,ATP6V1B2,SOD1,STK17B,C3,NDUFS6,NDUFA5,HSPB1,EHD4,NDUFB8,WNK1,LYN,NFE2L1,TAOK3
GO:BP	catabolic process	GO:0009056	9.87832e-10	9.00532	2495	264	64	26944	LYVE1,TIMP1,GRN,PKM,CTSD,IL10,HMOX1,BLVRB,NCF1,ATP13A2,WWP1,LAPTM5,CELA1,NAAA,SNX5,PSMB8,PEPD,DNASE2A,CTSL,SNX3,HSP90AA1,RAB1A,GNPDA1,SAMHD1,ADAM15,RNF130,UCP2,ANXA2,COMT,PGD,TPP1,GNS,PSMB3,HSP90B1,CD81,PLBD2,VSIR,PSMA7,CLTC,PSMC1,DCXR,PSMD4,POR,LIPA,SUMO3,PSMB4,GBA,SLIRP,ABHD12,HSP90AB1,BAX,PSMB9,PYCARD,PSMD2,IDH1,PSMB10,MTLN,VPS35,TUT7,WNK1,NFE2L1,OXCT1,PSMC5,ALDH3B1
GO:BP	regulation of inflammatory response	GO:0050727	1.3042e-09	8.88466	381	264	24	26944	CCL5,LGALS9,GRN,IL10,EDNRB,H2-Q7,NCF1,BST1,CTLA2A,H2-T23,H2-K1,CEBPB,CD81,LGALS1,H2-T22,PSMB4,SIRPA,ABHD12,PYCARD,SOD1,C3,VPS35,LYN,NFE2L1
GO:BP	phosphorus metabolic process	GO:0006793	1.42333e-09	8.84669	2450	264	63	26944	CCL5,CBR2,ATP5K,PKM,AIF1,EDNRB,NCF1,NDUFA3,ERP29,BST1,NDUFC1,CKB,PTPN18,PLXNB2,NAAA,GAS6,MIF,SLC37A2,HSP90AA1,GNPDA1,MOB1A,SDHC,SAMHD1,KCNAB2,UCP2,ACP2,ANXA2,PGD,IDH2,CSK,ATP6V1A,ATP5G3,PLBD2,SIK1,DCXR,LIPA,CORO1C,PGAP2,SIRPA,ATP5E,GBA,ABHD12,HSP90AB1,BAX,NDUFS5,NDUFB7,TXN1,INPP5D,NRP1,IDH1,ATP6V1B2,SOD1,STK17B,C3,NDUFS6,NDUFA5,HSPB1,EHD4,NDUFB8,WNK1,LYN,NFE2L1,TAOK3
GO:BP	negative regulation of multicellular organismal process	GO:0051241	2.12575e-09	8.67249	1214	264	42	26944	TIMP1,CALR,LGALS9,GRN,BST2,B2M,IL10,HMOX1,BIN1,STAT1,SIGLEC1,GDF15,LAPTM5,GAS6,RAB11FIP5,ARHGDIB,FGL2,ANXA2,IDH2,STAB1,CSK,CEBPB,VSIR,PIRA2,CORO1C,SARS,SIRPA,TOB2,GBA,HSP90AB1,CLEC4A1,EPN1,INPP5D,NRP1,PYCARD,SOD1,CLEC2D,OAS3,ATP1A1,HSPB1,WNK1,LYN
GO:BP	regulation of defense response	GO:0031347	2.14477e-09	8.66862	811	264	34	26944	CCL5,LGALS9,GRN,IRF7,IL10,EDNRB,H2-Q7,FCNA,NCF1,BST1,CTLA2A,STAT1,H2-T23,H2-K1,HSP90AA1,FGL2,SAMHD1,DDX60,CEBPB,CD81,LGALS1,H2-T22,PSMB4,SIRPA,ABHD12,PYCARD,SOD1,CLEC2D,OAS3,LAMP1,C3,VPS35,LYN,NFE2L1
GO:BP	oxidative phosphorylation	GO:0006119	2.55241e-09	8.59305	146	264	16	26944	ATP5K,NDUFA3,NDUFC1,UQCRQ,COX7C,UQCC2,SDHC,COX5A,ATP5E,NDUFS5,COX6A1,NDUFB7,UQCR11,NDUFS6,NDUFA5,NDUFB8
GO:BP	regulation of immune effector process	GO:0002697	3.06014e-09	8.51426	434	264	25	26944	LGALS9,GRN,BST2,ITGAM,B2M,IL10,HMOX1,H2-Q7,NCF1,CFP,LAPTM5,H2-T23,H2-K1,MIF,FGL2,DDX60,CD81,VSIR,H2-T22,RAC2,PYCARD,CLEC2D,LAMP1,C3,LYN
GO:BP	intracellular transport	GO:0046907	3.07817e-09	8.51171	1337	264	44	26944	CALR,GRN,AP2A2,AP2M1,AP1B1,ERP29,SNX2,BIN1,ROMO1,ATP13A2,LAPTM5,GAS6,SNX5,CLTA,SNX3,HSBP1,HSP90AA1,RAB1A,ANXA2,AP2S1,HSP90B1,CD81,DYNC1I2,AP1S2,CLTC,ATP6V0D1,LIPA,CORO1C,TIMM13,HSP90AB1,TXN1,ABCG1,SOD1,LAMP1,SNX6,LAMTOR1,VPS35,HSPB1,EHD4,WNK1,P4HB,RAB5C,USE1,M6PR
GO:BP	aerobic respiration	GO:0009060	3.48687e-09	8.45756	202	264	18	26944	ATP5K,NDUFA3,NDUFC1,UQCRQ,COX7C,UQCC2,SDHC,IDH2,COX5A,ATP5E,NDUFS5,COX6A1,NDUFB7,UQCR11,IDH1,NDUFS6,NDUFA5,NDUFB8
GO:BP	regulation of response to stimulus	GO:0048583	3.81305e-09	8.41873	3987	264	84	26944	CCL5,CCL8,CFB,IGHA,TIMP1,CALR,LGALS9,GRN,IRF7,ITGAM,CTSD,STARD8,AIF1,FCGR4,B2M,IL10,HMOX1,EDNRB,H2-Q7,FCNA,NCF1,ERP29,BST1,CTLA2A,STAT1,CFP,GDF15,LAPTM5,H2-T23,H2-K1,GAS6,SNX5,MIF,DNASE2A,CTSL,SNX3,HSP90AA1,ARHGDIB,SERINC3,FGL2,SAMHD1,UCP2,ANXA2,DDX60,CSK,CEBPB,PER1,CD81,LGALS1,AKR1B3,VSIR,H2-T22,GSN,RAC2,POR,MYOF,LIPA,PSMB4,SIRPA,GBA,ABHD12,HSP90AB1,BAX,INPP5D,NRP1,PYCARD,SOD1,PDIA3,CLEC2D,PXN,O…
GO:BP	protein metabolic process	GO:0019538	5.16679e-09	8.28678	4698	264	93	26944	CCL5,CFB,TIMP1,CALR,GRN,SERPINB6A,PKM,ST13,RPS29,CTSD,RPS27L,AIF1,RNPEP,B2M,IL10,EDNRB,NMT1,ERP29,BST1,RPS28,BIN1,CTLA2A,RPL38,PTPN18,ATP13A2,CLEC4A3,WWP1,LAPTM5,CELA1,PLXNB2,CNDP2,GAS6,SNX5,MIF,PSMB8,PEPD,CTSL,SNX3,HSP90AA1,RAB1A,UQCC2,MOB1A,ADAM15,RNF130,ANXA2,PLOD1,TPP1,CSK,PSMB3,PER1,HSP90B1,CD81,SIK1,VSIR,PSMA7,PSMC1,GSN,PSMD4,LIPA,SUMO3,CORO1C,PSMB4,PGAP2,SARS,SIRPA,GBA,ABHD12,PFDN1,HSP90AB…
GO:BP	organic substance catabolic process	GO:1901575	5.68249e-09	8.24546	2076	264	56	26944	LYVE1,TIMP1,GRN,PKM,CTSD,IL10,HMOX1,BLVRB,NCF1,ATP13A2,WWP1,LAPTM5,CELA1,NAAA,SNX5,PSMB8,DNASE2A,CTSL,SNX3,HSP90AA1,GNPDA1,SAMHD1,RNF130,UCP2,ANXA2,COMT,PGD,TPP1,GNS,PSMB3,HSP90B1,CD81,PLBD2,PSMA7,PSMC1,DCXR,PSMD4,LIPA,SUMO3,PSMB4,GBA,SLIRP,ABHD12,HSP90AB1,BAX,PSMB9,PSMD2,IDH1,PSMB10,MTLN,VPS35,TUT7,NFE2L1,OXCT1,PSMC5,ALDH3B1
GO:BP	T cell activation	GO:0042110	5.68268e-09	8.24545	611	264	29	26944	CCL5,LGALS9,AIF1,B2M,H2-Q7,CTLA2A,WWP1,LAPTM5,H2-T23,H2-K1,CTSL,HSP90AA1,FGL2,CSK,CEBPB,CD81,LGALS1,VSIR,H2-T22,GSN,RAC2,LIPA,SIRPA,GBA,BAX,CLEC4A1,PYCARD,PSMB10,HSPB1
GO:BP	immune effector process	GO:0002252	6.21225e-09	8.20675	795	264	33	26944	CFB,IGHA,LGALS9,GRN,BST2,IRF7,ITGAM,FCGR4,B2M,IL10,HMOX1,H2-Q7,FCNA,NCF1,CFP,LAPTM5,H2-T23,H2-K1,MIF,FGL2,DDX60,CD81,LGALS1,VSIR,H2-T22,RAC2,LIPA,INPP5D,PYCARD,CLEC2D,LAMP1,C3,LYN
GO:BP	regulation of protein metabolic process	GO:0051246	7.14142e-09	8.14622	1901	264	53	26944	CCL5,TIMP1,CALR,GRN,SERPINB6A,PKM,RPS27L,AIF1,IL10,EDNRB,ERP29,BST1,BIN1,CTLA2A,RPL38,ATP13A2,LAPTM5,PLXNB2,GAS6,MIF,SNX3,HSP90AA1,RAB1A,UQCC2,MOB1A,ANXA2,PER1,CD81,PSMC1,GSN,SUMO3,CORO1C,SARS,SIRPA,GBA,PFDN1,HSP90AB1,BAX,TXN1,ABCG1,NRP1,PYCARD,PSMD2,SOD1,ITM2B,C3,VPS35,HSPB1,EHD4,WNK1,LYN,NFE2L1,PSMC5
GO:BP	proton motive force-driven ATP synthesis	GO:0015986	7.83641e-09	8.10588	70	264	12	26944	ATP5K,NDUFA3,NDUFC1,SDHC,ATP6V1A,ATP5G3,ATP5E,NDUFS5,NDUFB7,NDUFS6,NDUFA5,NDUFB8
GO:BP	organonitrogen compound catabolic process	GO:1901565	8.4291e-09	8.07422	1378	264	44	26944	LYVE1,TIMP1,GRN,PKM,CTSD,IL10,HMOX1,BLVRB,NCF1,ATP13A2,WWP1,LAPTM5,CELA1,SNX5,PSMB8,CTSL,SNX3,HSP90AA1,GNPDA1,SAMHD1,RNF130,UCP2,ANXA2,COMT,TPP1,GNS,PSMB3,HSP90B1,CD81,PSMA7,PSMC1,PSMD4,LIPA,SUMO3,PSMB4,GBA,ABHD12,HSP90AB1,PSMB9,PSMD2,PSMB10,VPS35,NFE2L1,PSMC5
GO:BP	regulation of lymphocyte activation	GO:0051249	1.60954e-08	7.7933	509	264	26	26944	CCL5,LGALS9,AIF1,B2M,IL10,H2-Q7,CTLA2A,LAPTM5,H2-T23,H2-K1,GAS6,MIF,HSP90AA1,FGL2,CSK,CEBPB,CD81,LGALS1,VSIR,H2-T22,RAC2,SIRPA,INPP5D,PYCARD,HSPB1,LYN
GO:BP	energy derivation by oxidation of organic compounds	GO:0015980	1.61565e-08	7.79165	354	264	22	26944	ATP5K,NDUFA3,NDUFC1,SLC37A2,UQCRQ,COX7C,UQCC2,SDHC,IDH2,COX5A,ATP5E,GBA,BAX,NDUFS5,COX6A1,NDUFB7,UQCR11,IDH1,MTLN,NDUFS6,NDUFA5,NDUFB8
GO:BP	antigen processing and presentation of peptide antigen	GO:0048002	2.16928e-08	7.66369	76	264	12	26944	CALR,B2M,IFI30,H2-Q7,H2-T23,H2-K1,CTSL,TAPBP,H2-T22,CLEC4A1,PYCARD,PDIA3
GO:BP	hemopoiesis	GO:0030097	2.78694e-08	7.55487	1044	264	37	26944	CCL5,LGALS9,MAF,AP2A2,HBA-A2,B2M,IL10,CTLA2A,STAT1,WWP1,LAPTM5,GAS6,DNASE2A,CTSL,HSP90AA1,FGL2,KCNAB2,UCP2,ANXA2,CEBPB,CD81,LGALS1,VSIR,PLD4,RAC2,IRF2BP2,PIRA2,LIPA,SIRPA,TOB2,GBA,BAX,INPP5D,CLEC2D,HSPB1,LYN,NFE2L1
GO:BP	positive regulation of multicellular organismal process	GO:0051240	4.08137e-08	7.38919	1804	264	50	26944	CCL5,LGALS9,GRN,PKM,IRF7,AIF1,FCGR4,LCN2,B2M,IL10,HMOX1,EDNRB,H2-Q7,FCNA,BIN1,STAT1,ITGB2,LAPTM5,H2-T23,CELA1,PLXNB2,H2-K1,GAS6,MIF,HSP90AA1,RAB1A,UCP2,ANXA2,CEBPB,CD81,LGALS1,VSIR,H2-T22,GSN,POR,SIRPA,TOB2,GBA,INPP5D,NRP1,PYCARD,SOD1,PXN,OAS3,ATP1A1,C3,VPS35,HSPB1,WNK1,LYN
GO:BP	regulation of leukocyte activation	GO:0002694	4.82207e-08	7.31677	578	264	27	26944	CCL5,LGALS9,GRN,AIF1,B2M,IL10,H2-Q7,CTLA2A,LAPTM5,H2-T23,H2-K1,GAS6,MIF,HSP90AA1,FGL2,CSK,CEBPB,CD81,LGALS1,VSIR,H2-T22,RAC2,SIRPA,INPP5D,PYCARD,HSPB1,LYN
GO:BP	ATP biosynthetic process	GO:0006754	4.91927e-08	7.3081	102	264	13	26944	ATP5K,NDUFA3,NDUFC1,SDHC,ATP6V1A,ATP5G3,LIPA,ATP5E,NDUFS5,NDUFB7,NDUFS6,NDUFA5,NDUFB8
GO:BP	response to bacterium	GO:0009617	6.09841e-08	7.21478	968	264	35	26944	SAA3,MT2,CFB,LY6A,IGHA,LGALS9,GRN,ST13,ITGAM,FCGR4,LCN2,HBA-A2,B2M,IL10,EDNRB,H2-Q7,NCF1,ROMO1,H2-T23,H2-K1,MIF,IFI44,SNX3,RAB1A,WFDC17,STAB1,CEBPB,H2-T22,NR4A1,SIRPA,PYCARD,RNASE4,OAS3,C3,LYN
GO:BP	regulation of localization	GO:0032879	8.72252e-08	7.05936	2161	264	55	26944	CCL5,CALR,LGALS9,ITGAM,ANXA6,CTSD,AP2M1,LCN2,B2M,HMOX1,ERP29,PLTP,BIN1,CFP,ATP13A2,GAS6,MIF,SNX3,RAB11FIP5,HSP90AA1,UQCC2,KCNAB2,UCP2,ANXA2,IDH2,CSK,CEBPB,PER1,CD81,SLC43A2,SIK1,CLTC,GSN,RAC2,SUMO3,SIRPA,HSP90AB1,BAX,TXN1,ABCG1,PYCARD,SOD1,LAMP1,ATP1A1,C3,MTLN,LAMTOR1,VPS35,EHD4,WNK1,LYN,ZMYND8,RAB5C,USE1,OXCT1
GO:BP	lymphocyte proliferation	GO:0046651	1.16659e-07	6.93308	354	264	21	26944	CCL5,CFB,LGALS9,AIF1,IL10,H2-Q7,LAPTM5,H2-T23,H2-K1,MIF,CEBPB,CD81,VSIR,H2-T22,RAC2,LIPA,BAX,INPP5D,PYCARD,PSMB10,LYN
GO:BP	leukocyte proliferation	GO:0070661	1.35312e-07	6.86866	395	264	22	26944	CCL5,CFB,LGALS9,AIF1,IL10,H2-Q7,LAPTM5,H2-T23,H2-K1,MIF,CEBPB,CD81,VSIR,H2-T22,RAC2,LIPA,GBA,BAX,INPP5D,PYCARD,PSMB10,LYN
GO:BP	positive regulation of immune system process	GO:0002684	1.40619e-07	6.85196	1105	264	37	26944	CCL5,CFB,LYVE1,IGHA,CALR,LGALS9,IRF7,ITGAM,AIF1,B2M,IL10,H2-Q7,FCNA,CFP,LAPTM5,H2-T23,H2-K1,GAS6,MIF,HSP90AA1,DDX60,CSK,CD81,LGALS1,VSIR,H2-T22,RAC2,LIPA,SIRPA,BAX,INPP5D,PYCARD,OAS3,LAMP1,C3,WNK1,LYN
GO:BP	negative regulation of biological process	GO:0048519	1.44003e-07	6.84163	5966	264	105	26944	CCL5,MT2,TIMP1,ID3,LY6E,MT1,CALR,LGALS9,GRN,SERPINB6A,MAF,ST13,BST2,ANXA6,RPS27L,AIF1,AP2M1,TSC22D3,LCN2,B2M,IL10,HMOX1,IFI30,EDNRB,H2-Q7,ERP29,BIN1,CTLA2A,STAT1,SIGLEC1,GDF15,WWP1,LAPTM5,H2-T23,CELA1,PLXNB2,H2-K1,GAS6,SNX5,MIF,PEPD,CTSL,NFIC,SNX3,HSBP1,RAB11FIP5,ARHGDIB,FGL2,SAMHD1,ADAM15,UCP2,ANXA2,COMT,IDH2,STAB1,CSK,CEBPB,PER1,HSP90B1,SLC43A2,LGALS1,DYNC1I2,AKR1B3,SIK1,VSIR,H2-T22,CLTC,GSN,NR…
GO:BP	antigen processing and presentation of peptide antigen via MHC class I	GO:0002474	1.51539e-07	6.81947	52	264	10	26944	CALR,B2M,IFI30,H2-Q7,H2-T23,H2-K1,TAPBP,H2-T22,CLEC4A1,PDIA3
GO:BP	regulation of transport	GO:0051049	1.55673e-07	6.80779	1749	264	48	26944	CCL5,CALR,LGALS9,ITGAM,AP2M1,LCN2,B2M,HMOX1,ERP29,PLTP,BIN1,CFP,ATP13A2,GAS6,MIF,SNX3,RAB11FIP5,HSP90AA1,UQCC2,KCNAB2,UCP2,ANXA2,IDH2,CSK,CEBPB,PER1,CD81,SLC43A2,SIK1,RAC2,SIRPA,HSP90AB1,BAX,TXN1,ABCG1,PYCARD,SOD1,LAMP1,ATP1A1,C3,LAMTOR1,VPS35,EHD4,WNK1,LYN,RAB5C,USE1,OXCT1
GO:BP	mononuclear cell proliferation	GO:0032943	1.59224e-07	6.79799	360	264	21	26944	CCL5,CFB,LGALS9,AIF1,IL10,H2-Q7,LAPTM5,H2-T23,H2-K1,MIF,CEBPB,CD81,VSIR,H2-T22,RAC2,LIPA,BAX,INPP5D,PYCARD,PSMB10,LYN
GO:BP	purine ribonucleoside triphosphate biosynthetic process	GO:0009206	1.83539e-07	6.73627	113	264	13	26944	ATP5K,NDUFA3,NDUFC1,SDHC,ATP6V1A,ATP5G3,LIPA,ATP5E,NDUFS5,NDUFB7,NDUFS6,NDUFA5,NDUFB8
GO:BP	purine nucleoside triphosphate biosynthetic process	GO:0009145	2.05372e-07	6.68746	114	264	13	26944	ATP5K,NDUFA3,NDUFC1,SDHC,ATP6V1A,ATP5G3,LIPA,ATP5E,NDUFS5,NDUFB7,NDUFS6,NDUFA5,NDUFB8
GO:BP	protein catabolic process	GO:0030163	2.1342e-07	6.67077	961	264	34	26944	TIMP1,GRN,CTSD,IL10,ATP13A2,WWP1,LAPTM5,CELA1,SNX5,PSMB8,CTSL,SNX3,HSP90AA1,RNF130,ANXA2,TPP1,PSMB3,HSP90B1,CD81,PSMA7,PSMC1,PSMD4,LIPA,SUMO3,PSMB4,GBA,ABHD12,HSP90AB1,PSMB9,PSMD2,PSMB10,VPS35,NFE2L1,PSMC5
GO:BP	ribonucleoside triphosphate biosynthetic process	GO:0009201	3.54402e-07	6.4505	119	264	13	26944	ATP5K,NDUFA3,NDUFC1,SDHC,ATP6V1A,ATP5G3,LIPA,ATP5E,NDUFS5,NDUFB7,NDUFS6,NDUFA5,NDUFB8
GO:BP	regulation of cell activation	GO:0050865	3.68406e-07	6.43367	633	264	27	26944	CCL5,LGALS9,GRN,AIF1,B2M,IL10,H2-Q7,CTLA2A,LAPTM5,H2-T23,H2-K1,GAS6,MIF,HSP90AA1,FGL2,CSK,CEBPB,CD81,LGALS1,VSIR,H2-T22,RAC2,SIRPA,INPP5D,PYCARD,HSPB1,LYN
GO:BP	regulation of response to stress	GO:0080134	3.94858e-07	6.40356	1374	264	41	26944	CCL5,LGALS9,GRN,IRF7,IL10,EDNRB,H2-Q7,FCNA,NCF1,ERP29,BST1,CTLA2A,STAT1,H2-T23,H2-K1,MIF,HSP90AA1,SERINC3,FGL2,SAMHD1,ANXA2,DDX60,CEBPB,CD81,LGALS1,H2-T22,PSMB4,SIRPA,ABHD12,BAX,PYCARD,SOD1,CLEC2D,OAS3,LAMP1,C3,VPS35,HSPB1,LYN,NFE2L1,TAOK3
GO:BP	positive regulation of biological process	GO:0048518	4.36715e-07	6.3598	6589	264	111	26944	CCL5,CCL8,CFB,LYVE1,IGHA,TIMP1,ID3,CALR,LGALS9,GRN,MAF,PKM,IRF7,ITGAM,FOLR2,CTSD,RPS27L,TPPP3,AIF1,DSTN,AP2M1,FCGR4,LCN2,B2M,IL10,HMOX1,EDNRB,H2-Q7,FCNA,NCF1,ERP29,BST1,PLTP,BIN1,STAT1,CFP,ITGB2,ROMO1,ATP13A2,GDF15,LAPTM5,H2-T23,CELA1,PLXNB2,H2-K1,GAS6,SNX5,MIF,CTSL,NFIC,HSP90AA1,SERINC3,RAB1A,UQCC2,MOB1A,UCP2,ANXA2,DDX60,COMT,CSK,CEBPB,PER1,CD81,LGALS1,AKR1B3,SIK1,VSIR,H2-T22,PSMC1,GSN,NR4A1,DCX…
GO:BP	cell death	GO:0008219	4.44716e-07	6.35192	2125	264	53	26944	CCL5,IFI27L2A,TIMP1,ID3,MT1,GRN,PKM,ANXA6,CTSD,RPS27L,AIF1,TSC22D3,LCN2,IL10,HMOX1,EDNRB,ERP29,BIN1,LAPTM5,GAS6,MIF,PEPD,DNASE2A,CTSL,HSP90AA1,SERINC3,RNF130,UCP2,ACP2,CEBPB,HSP90B1,LGALS1,AKR1B3,SIK1,GSN,NR4A1,POR,LIPA,GBA,HSP90AB1,BAX,INPP5D,NRP1,PYCARD,SOD1,PDIA3,LAMP1,STK17B,SNX6,VPS35,HSPB1,LYN,P4HB
GO:BP	programmed cell death	GO:0012501	4.44716e-07	6.35192	2125	264	53	26944	CCL5,IFI27L2A,TIMP1,ID3,MT1,GRN,PKM,ANXA6,CTSD,RPS27L,AIF1,TSC22D3,LCN2,IL10,HMOX1,EDNRB,ERP29,BIN1,LAPTM5,GAS6,MIF,PEPD,DNASE2A,CTSL,HSP90AA1,SERINC3,RNF130,UCP2,ACP2,CEBPB,HSP90B1,LGALS1,AKR1B3,SIK1,GSN,NR4A1,POR,LIPA,GBA,HSP90AB1,BAX,INPP5D,NRP1,PYCARD,SOD1,PDIA3,LAMP1,STK17B,SNX6,VPS35,HSPB1,LYN,P4HB
GO:BP	developmental process	GO:0032502	4.55435e-07	6.34157	6854	264	114	26944	CCL5,CCL8,LST1,TIMP1,ID3,CALR,LGALS9,GRN,SERPINB6A,MAF,PKM,ITGAM,ANXA6,TPPP3,AP2A2,LCN2,HBA-A2,B2M,IL10,HMOX1,EDNRB,NMT1,H2-Q7,AP1B1,SNX2,BIN1,CTLA2A,STAT1,RPL38,ITGB2,PTPN18,GDF15,WWP1,LAPTM5,H2-T23,CELA1,PLXNB2,H2-K1,GAS6,PSMB8,DNASE2A,CTSL,NFIC,HSBP1,UQCRQ,HSP90AA1,ARHGDIB,RAB1A,UQCC2,FGL2,SAMHD1,ADAM15,KCNAB2,TUBB5,UCP2,ACP2,ANXA2,PLOD1,COMT,TPP1,IDH2,STAB1,CSK,ATP6V1A,CEBPB,CD81,LGALS1,DYNC1…
GO:BP	purine nucleotide metabolic process	GO:0006163	4.68295e-07	6.32948	549	264	25	26944	CBR2,ATP5K,PKM,NCF1,NDUFA3,NDUFC1,SLC37A2,SDHC,SAMHD1,KCNAB2,UCP2,PGD,IDH2,ATP6V1A,ATP5G3,DCXR,LIPA,ATP5E,NDUFS5,NDUFB7,IDH1,ATP6V1B2,NDUFS6,NDUFA5,NDUFB8
GO:BP	regulation of T cell activation	GO:0050863	4.73192e-07	6.32496	382	264	21	26944	CCL5,LGALS9,AIF1,B2M,H2-Q7,CTLA2A,LAPTM5,H2-T23,H2-K1,HSP90AA1,FGL2,CSK,CEBPB,CD81,LGALS1,VSIR,H2-T22,RAC2,SIRPA,PYCARD,HSPB1
GO:BP	anatomical structure development	GO:0048856	5.49109e-07	6.26034	6269	264	107	26944	CCL5,CCL8,LST1,TIMP1,ID3,CALR,LGALS9,GRN,SERPINB6A,MAF,PKM,ITGAM,ANXA6,TPPP3,AP2A2,LCN2,HBA-A2,B2M,IL10,HMOX1,EDNRB,NMT1,H2-Q7,AP1B1,SNX2,BIN1,CTLA2A,STAT1,RPL38,ITGB2,PTPN18,GDF15,WWP1,LAPTM5,H2-T23,CELA1,PLXNB2,H2-K1,GAS6,DNASE2A,CTSL,NFIC,HSBP1,UQCRQ,HSP90AA1,ARHGDIB,RAB1A,UQCC2,FGL2,SAMHD1,ADAM15,KCNAB2,TUBB5,UCP2,ACP2,ANXA2,PLOD1,TPP1,IDH2,STAB1,CSK,CEBPB,CD81,LGALS1,DYNC1I2,AKR1B3,AP1S2,SIK…
GO:BP	negative regulation of cellular process	GO:0048523	5.71982e-07	6.24262	5599	264	99	26944	CCL5,TIMP1,ID3,MT1,CALR,LGALS9,GRN,MAF,ST13,BST2,ANXA6,RPS27L,AIF1,AP2M1,TSC22D3,LCN2,B2M,IL10,HMOX1,IFI30,EDNRB,H2-Q7,ERP29,BIN1,CTLA2A,STAT1,SIGLEC1,GDF15,WWP1,LAPTM5,H2-T23,CELA1,PLXNB2,H2-K1,GAS6,SNX5,MIF,PEPD,CTSL,NFIC,SNX3,HSBP1,RAB11FIP5,ARHGDIB,FGL2,SAMHD1,ADAM15,UCP2,ANXA2,COMT,IDH2,CSK,CEBPB,PER1,HSP90B1,SLC43A2,LGALS1,DYNC1I2,AKR1B3,SIK1,VSIR,H2-T22,CLTC,GSN,NR4A1,IRF2BP2,POR,PIRA2,COR…
GO:BP	macromolecule catabolic process	GO:0009057	6.70276e-07	6.17375	1340	264	40	26944	LYVE1,TIMP1,GRN,CTSD,IL10,ATP13A2,WWP1,LAPTM5,CELA1,SNX5,PSMB8,DNASE2A,CTSL,SNX3,HSP90AA1,RNF130,ANXA2,TPP1,GNS,PSMB3,HSP90B1,CD81,PSMA7,PSMC1,PSMD4,LIPA,SUMO3,PSMB4,GBA,SLIRP,ABHD12,HSP90AB1,BAX,PSMB9,PSMD2,PSMB10,VPS35,TUT7,NFE2L1,PSMC5
GO:BP	positive regulation of gene expression	GO:0010628	7.14602e-07	6.14594	1285	264	39	26944	CCL5,ID3,CALR,LGALS9,MAF,PKM,IRF7,RPS27L,AIF1,LCN2,B2M,IL10,H2-Q7,FCNA,ERP29,STAT1,ATP13A2,LAPTM5,H2-T23,PLXNB2,H2-K1,GAS6,MIF,HSP90AA1,RAB1A,UQCC2,ANXA2,CEBPB,CD81,VSIR,H2-T22,GSN,SLIRP,PYCARD,SOD1,OAS3,C3,VPS35,HSPB1
GO:BP	nucleoside triphosphate biosynthetic process	GO:0009142	7.29117e-07	6.1372	126	264	13	26944	ATP5K,NDUFA3,NDUFC1,SDHC,ATP6V1A,ATP5G3,LIPA,ATP5E,NDUFS5,NDUFB7,NDUFS6,NDUFA5,NDUFB8
GO:BP	positive regulation of response to external stimulus	GO:0032103	7.5531e-07	6.12188	654	264	27	26944	CCL5,CALR,LGALS9,GRN,IRF7,AIF1,H2-Q7,FCNA,H2-T23,H2-K1,GAS6,MIF,HSP90AA1,DDX60,CEBPB,CD81,LGALS1,H2-T22,RAC2,NRP1,PYCARD,OAS3,LAMP1,C3,HSPB1,WNK1,LYN
GO:BP	homeostatic process	GO:0042592	7.83392e-07	6.10602	1835	264	48	26944	CCL5,CCL8,MT2,MT1,GRN,ANXA6,FCGR4,TSC22D3,LCN2,HBA-A2,B2M,HMOX1,EDNRB,NCF1,STAT1,CKB,ATP13A2,GDF15,GAS6,MIF,DNASE2A,RAB11FIP5,UCP2,COMT,TPP1,CSK,ATP6V1A,CEBPB,AKR1B3,RAC2,ATP6V0D1,LIPA,GBA,BAX,TXN1,INPP5D,ABCG1,ATP6V1B2,SOD1,LAMP1,ATP1A1,MTLN,LAMTOR1,WNK1,LYN,SMDT1,NFE2L1,OXCT1
GO:BP	establishment of protein localization	GO:0045184	9.93051e-07	6.00303	1722	264	46	26944	CCL5,CALR,FOLR2,CTSD,AP2A2,AP2M1,EDNRB,AP1B1,NCF1,ERP29,SNX2,ROMO1,ATP13A2,LAPTM5,GAS6,SNX5,CLTA,SNX3,RAB11FIP5,HSP90AA1,RAB1A,UQCC2,SCAMP2,UCP2,AP2S1,IDH2,CSK,HSP90B1,CD81,AP1S2,CLTC,CORO1C,TIMM13,HSP90AB1,TXN1,ABCG1,LAMP1,SNX6,VPS35,RAB3IL1,HSPB1,WNK1,RAB5C,USE1,M6PR,OXCT1
GO:BP	proton motive force-driven mitochondrial ATP synthesis	GO:0042776	1.11382e-06	5.95319	63	264	10	26944	ATP5K,NDUFA3,NDUFC1,SDHC,ATP5E,NDUFS5,NDUFB7,NDUFS6,NDUFA5,NDUFB8
GO:BP	leukocyte differentiation	GO:0002521	1.19929e-06	5.92108	668	264	27	26944	CCL5,LGALS9,B2M,IL10,CTLA2A,WWP1,LAPTM5,GAS6,CTSL,HSP90AA1,FGL2,UCP2,ANXA2,CEBPB,CD81,LGALS1,VSIR,IRF2BP2,PIRA2,LIPA,TOB2,GBA,BAX,INPP5D,CLEC2D,HSPB1,LYN
GO:BP	proteolysis	GO:0006508	1.269e-06	5.89654	1489	264	42	26944	CFB,TIMP1,GRN,SERPINB6A,CTSD,RNPEP,IL10,BIN1,CTLA2A,ATP13A2,CLEC4A3,WWP1,LAPTM5,CELA1,CNDP2,GAS6,PSMB8,PEPD,CTSL,ADAM15,RNF130,ANXA2,TPP1,PSMB3,HSP90B1,VSIR,PSMA7,PSMC1,GSN,PSMD4,SUMO3,PSMB4,GBA,HSP90AB1,PSMB9,PYCARD,PSMD2,PSMB10,VPS35,NFE2L1,P4HB,PSMC5
GO:BP	purine-containing compound metabolic process	GO:0072521	1.61874e-06	5.79082	583	264	25	26944	CBR2,ATP5K,PKM,NCF1,NDUFA3,NDUFC1,SLC37A2,SDHC,SAMHD1,KCNAB2,UCP2,PGD,IDH2,ATP6V1A,ATP5G3,DCXR,LIPA,ATP5E,NDUFS5,NDUFB7,IDH1,ATP6V1B2,NDUFS6,NDUFA5,NDUFB8
GO:BP	electron transport chain	GO:0022900	1.72805e-06	5.76244	135	264	13	26944	SLC37A2,UQCRQ,COX7C,SDHC,COX5A,POR,GBA,COX6A1,NDUFB7,UQCR11,NDUFS6,NDUFA5,NDUFB8
GO:BP	negative regulation of immune system process	GO:0002683	1.77007e-06	5.75201	540	264	24	26944	LGALS9,GRN,BST2,TSC22D3,IL10,HMOX1,H2-Q7,LAPTM5,H2-T23,H2-K1,MIF,FGL2,SAMHD1,CEBPB,VSIR,H2-T22,PIRA2,PSMB4,TOB2,INPP5D,CLEC2D,OAS3,HSPB1,LYN
GO:BP	regulation of lymphocyte proliferation	GO:0050670	1.78213e-06	5.74906	259	264	17	26944	CCL5,LGALS9,AIF1,IL10,H2-Q7,LAPTM5,H2-T23,H2-K1,MIF,CEBPB,CD81,VSIR,H2-T22,RAC2,INPP5D,PYCARD,LYN
GO:BP	response to oxygen-containing compound	GO:1901700	1.79653e-06	5.74557	2077	264	51	26944	LY6A,TIMP1,ID3,MT1,CALR,LGALS9,GRN,PKM,ITGAM,FOLR2,CTSD,FCGR4,LCN2,B2M,IL10,HMOX1,EDNRB,NCF1,ROMO1,GDF15,GAS6,SNX5,MIF,CTSL,RAB11FIP5,HSP90AA1,ADAM15,UCP2,COMT,CSK,CEBPB,PER1,HSP90B1,AKR1B3,NR4A1,POR,LIPA,SIRPA,GBA,TXN1,ABCG1,PYCARD,SOD1,PDIA3,PXN,SNX6,LAMTOR1,VPS35,LYN,NFE2L1,OXCT1
GO:BP	membrane organization	GO:0061024	1.93845e-06	5.71255	782	264	29	26944	FOLR2,ANXA6,AIF1,AP2M1,PLTP,BIN1,ROMO1,ATP13A2,LAPTM5,GAS6,SNX3,HSP90AA1,RAB1A,MTSS1,ANXA2,AP1S2,GSN,MYOF,CORO1C,TIMM13,SIRPA,BAX,EPN1,ABCG1,SOD1,C3,WNK1,ZMYND8,USE1
GO:BP	purine nucleoside triphosphate metabolic process	GO:0009144	2.12492e-06	5.67266	262	264	17	26944	ATP5K,PKM,NDUFA3,NDUFC1,SDHC,SAMHD1,UCP2,ATP6V1A,ATP5G3,LIPA,ATP5E,NDUFS5,NDUFB7,ATP6V1B2,NDUFS6,NDUFA5,NDUFB8
GO:BP	nitrogen compound transport	GO:0071705	2.23304e-06	5.6511	1959	264	49	26944	CCL5,SLC13A3,CALR,FOLR2,AP2A2,AP2M1,EDNRB,AP1B1,ERP29,PLTP,SNX2,ROMO1,ATP13A2,LAPTM5,GAS6,SNX5,CLTA,SNX3,RAB11FIP5,HSP90AA1,RAB1A,UQCC2,SCAMP2,UCP2,AP2S1,COMT,IDH2,CSK,HSP90B1,CD81,SLC43A2,AP1S2,CLTC,TIMM13,HSP90AB1,TXN1,ABCG1,SNX6,VPS35,RAB3IL1,HSPB1,WNK1,LYN,NFE2L1,RAB5C,USE1,M6PR,OXCT1,SLC48A1
GO:BP	positive regulation of response to stimulus	GO:0048584	2.23774e-06	5.65019	2359	264	55	26944	CCL5,CCL8,CFB,IGHA,CALR,LGALS9,GRN,IRF7,ITGAM,CTSD,AIF1,B2M,IL10,H2-Q7,FCNA,NCF1,CFP,GDF15,LAPTM5,H2-T23,H2-K1,GAS6,SNX5,MIF,CTSL,HSP90AA1,SERINC3,DDX60,CSK,CEBPB,CD81,LGALS1,AKR1B3,VSIR,H2-T22,GSN,RAC2,POR,LIPA,HSP90AB1,BAX,NRP1,PYCARD,SOD1,PDIA3,PXN,OAS3,LAMP1,C3,LAMTOR1,VPS35,HSPB1,WNK1,LYN,TAOK3
GO:BP	regulation of mononuclear cell proliferation	GO:0032944	2.25206e-06	5.64742	263	264	17	26944	CCL5,LGALS9,AIF1,IL10,H2-Q7,LAPTM5,H2-T23,H2-K1,MIF,CEBPB,CD81,VSIR,H2-T22,RAC2,INPP5D,PYCARD,LYN
GO:BP	response to organic substance	GO:0010033	2.35878e-06	5.62731	3435	264	70	26944	SAA3,CCL5,CCL8,LY6A,TIMP1,ID3,CALR,LGALS9,GRN,PKM,BST2,IRF7,ITGAM,FOLR2,CTSD,AIF1,FCGR4,B2M,IL10,HMOX1,EDNRB,H2-Q7,NCF1,TUBA1B,STAT1,GDF15,LAPTM5,GAS6,SNX5,MIF,CTSL,RAB11FIP5,HSP90AA1,SAMHD1,ADAM15,UCP2,ACP2,COMT,CSK,CEBPB,PER1,HSP90B1,CD81,AKR1B3,GSN,NR4A1,POR,PIRA2,LIPA,SIRPA,GBA,HSP90AB1,BAX,ABCG1,PYCARD,IDH1,SOD1,PDIA3,PXN,OAS3,ATP1A1,SNX6,LAMTOR1,VPS35,HSPB1,WNK1,LYN,NFE2L1,P4HB,OXCT1
GO:BP	leukocyte cell-cell adhesion	GO:0007159	2.4081e-06	5.61833	418	264	21	26944	CCL5,LGALS9,AIF1,B2M,H2-Q7,ITGB2,LAPTM5,H2-T23,H2-K1,HSP90AA1,FGL2,CEBPB,CD81,LGALS1,VSIR,H2-T22,RAC2,SIRPA,PYCARD,HSPB1,WNK1
GO:BP	ATP metabolic process	GO:0046034	2.43052e-06	5.6143	230	264	16	26944	ATP5K,PKM,NDUFA3,NDUFC1,SDHC,UCP2,ATP6V1A,ATP5G3,LIPA,ATP5E,NDUFS5,NDUFB7,ATP6V1B2,NDUFS6,NDUFA5,NDUFB8
GO:BP	regulation of cell adhesion	GO:0030155	3.24924e-06	5.48822	800	264	29	26944	CCL5,CALR,LGALS9,AIF1,B2M,IL10,H2-Q7,BST1,LAPTM5,H2-T23,PLXNB2,H2-K1,HSP90AA1,FGL2,ADAM15,CEBPB,CD81,LGALS1,VSIR,H2-T22,RAC2,CORO1C,SIRPA,NRP1,PYCARD,HSPB1,WNK1,LYN,P4HB
GO:BP	cell migration	GO:0016477	3.3267e-06	5.47799	1538	264	42	26944	SAA3,CCL5,CCL8,LYVE1,TIMP1,CALR,LGALS9,GRN,BST2,ANXA6,SDC3,AIF1,LCN2,HMOX1,EDNRB,BST1,ITGB2,TNS1,PLXNB2,GAS6,MIF,HSP90AA1,ARHGDIB,RAB1A,ADAM15,IDH2,CD81,VSIR,NR4A1,RAC2,CORO1C,SIRPA,GBA,BAX,NRP1,PYCARD,PXN,MPP1,HSPB1,WNK1,LYN,ZMYND8
GO:BP	protein localization	GO:0008104	3.37892e-06	5.47122	2594	264	58	26944	CCL5,CALR,LGALS9,FOLR2,CTSD,AP2A2,AP2M1,EDNRB,NMT1,AP1B1,NCF1,ERP29,SNX2,ROMO1,ATP13A2,LAPTM5,GAS6,SNX5,CLTA,SNX3,RAB11FIP5,HSP90AA1,RAB1A,UQCC2,SCAMP2,KCNAB2,UCP2,ANXA2,AP2S1,TPP1,IDH2,CSK,HSP90B1,CD81,AP1S2,CLTC,GSN,SUMO3,CORO1C,TIMM13,PGAP2,HSP90AB1,TXN1,ABCG1,NRP1,LAMP1,SNX6,LAMTOR1,VPS35,RAB3IL1,HSPB1,EHD4,WNK1,ZMYND8,RAB5C,USE1,M6PR,OXCT1
GO:BP	nucleotide metabolic process	GO:0009117	3.44224e-06	5.46316	605	264	25	26944	CBR2,ATP5K,PKM,NCF1,NDUFA3,NDUFC1,SLC37A2,SDHC,SAMHD1,KCNAB2,UCP2,PGD,IDH2,ATP6V1A,ATP5G3,DCXR,LIPA,ATP5E,NDUFS5,NDUFB7,IDH1,ATP6V1B2,NDUFS6,NDUFA5,NDUFB8
GO:BP	response to abiotic stimulus	GO:0009628	3.50214e-06	5.45567	1300	264	38	26944	TIMP1,CALR,SERPINB6A,ITGAM,TSC22D3,HMOX1,HSBP1,RAB11FIP5,HSP90AA1,ADAM15,UCP2,PLOD1,COMT,ATP6V1A,PER1,HSP90B1,AKR1B3,AP1S2,SIK1,GSN,NR4A1,MYOF,ATP6V0D1,LIPA,GBA,ABHD12,HSP90AB1,BAX,TXN1,PYCARD,SOD1,ATP1A1,HSPB1,WNK1,LYN,NFE2L1,P4HB,DYNLRB1
GO:BP	organophosphate metabolic process	GO:0019637	3.64222e-06	5.43863	1017	264	33	26944	CBR2,ATP5K,PKM,NCF1,NDUFA3,NDUFC1,CKB,NAAA,SLC37A2,GNPDA1,SDHC,SAMHD1,KCNAB2,UCP2,PGD,IDH2,ATP6V1A,ATP5G3,PLBD2,DCXR,LIPA,PGAP2,ATP5E,ABHD12,NDUFS5,NDUFB7,INPP5D,IDH1,ATP6V1B2,NDUFS6,NDUFA5,NDUFB8,NFE2L1
GO:BP	cellular macromolecule localization	GO:0070727	3.89878e-06	5.40907	2604	264	58	26944	CCL5,CALR,LGALS9,FOLR2,CTSD,AP2A2,AP2M1,EDNRB,NMT1,AP1B1,NCF1,ERP29,SNX2,ROMO1,ATP13A2,LAPTM5,GAS6,SNX5,CLTA,SNX3,RAB11FIP5,HSP90AA1,RAB1A,UQCC2,SCAMP2,KCNAB2,UCP2,ANXA2,AP2S1,TPP1,IDH2,CSK,HSP90B1,CD81,AP1S2,CLTC,GSN,SUMO3,CORO1C,TIMM13,PGAP2,HSP90AB1,TXN1,ABCG1,NRP1,LAMP1,SNX6,LAMTOR1,VPS35,RAB3IL1,HSPB1,EHD4,WNK1,ZMYND8,RAB5C,USE1,M6PR,OXCT1
GO:BP	regulation of cytokine production involved in immune response	GO:0002718	4.55472e-06	5.34154	146	264	13	26944	BST2,B2M,IL10,HMOX1,H2-Q7,LAPTM5,H2-T23,H2-K1,MIF,CD81,VSIR,H2-T22,PYCARD
GO:BP	cytokine production involved in immune response	GO:0002367	4.55472e-06	5.34154	146	264	13	26944	BST2,B2M,IL10,HMOX1,H2-Q7,LAPTM5,H2-T23,H2-K1,MIF,CD81,VSIR,H2-T22,PYCARD
GO:BP	nucleoside phosphate metabolic process	GO:0006753	4.63984e-06	5.3335	614	264	25	26944	CBR2,ATP5K,PKM,NCF1,NDUFA3,NDUFC1,SLC37A2,SDHC,SAMHD1,KCNAB2,UCP2,PGD,IDH2,ATP6V1A,ATP5G3,DCXR,LIPA,ATP5E,NDUFS5,NDUFB7,IDH1,ATP6V1B2,NDUFS6,NDUFA5,NDUFB8
GO:BP	positive regulation of cytokine production	GO:0001819	4.9317e-06	5.307	523	264	23	26944	CCL5,LGALS9,IRF7,AIF1,B2M,IL10,H2-Q7,FCNA,STAT1,LAPTM5,H2-T23,H2-K1,MIF,HSP90AA1,RAB1A,CEBPB,CD81,H2-T22,PYCARD,SOD1,OAS3,C3,HSPB1
GO:BP	cellular homeostasis	GO:0019725	5.16803e-06	5.28667	869	264	30	26944	CCL5,CCL8,MT2,MT1,GRN,ANXA6,LCN2,B2M,HMOX1,NCF1,CKB,ATP13A2,GAS6,RAB11FIP5,UCP2,ATP6V1A,ATP6V0D1,BAX,TXN1,ABCG1,ATP6V1B2,SOD1,LAMP1,ATP1A1,MTLN,WNK1,LYN,SMDT1,NFE2L1,OXCT1
GO:BP	organic substance transport	GO:0071702	5.50136e-06	5.25953	2419	264	55	26944	CCL5,SLC13A3,CALR,FOLR2,AP2A2,AP2M1,EDNRB,AP1B1,ERP29,PLTP,SNX2,ROMO1,ATP13A2,LAPTM5,GAS6,SNX5,MIF,SLC37A2,CLTA,SNX3,RAB11FIP5,HSP90AA1,RAB1A,UQCC2,SCAMP2,UCP2,ANXA2,AP2S1,COMT,IDH2,CSK,HSP90B1,CD81,SLC43A2,AP1S2,CLTC,LIPA,TIMM13,HSP90AB1,TXN1,ABCG1,C3,SNX6,LAMTOR1,VPS35,RAB3IL1,HSPB1,WNK1,LYN,NFE2L1,RAB5C,USE1,M6PR,OXCT1,SLC48A1
GO:BP	nucleoside triphosphate metabolic process	GO:0009141	5.51443e-06	5.2585	279	264	17	26944	ATP5K,PKM,NDUFA3,NDUFC1,SDHC,SAMHD1,UCP2,ATP6V1A,ATP5G3,LIPA,ATP5E,NDUFS5,NDUFB7,ATP6V1B2,NDUFS6,NDUFA5,NDUFB8
GO:BP	intracellular protein transport	GO:0006886	5.5794e-06	5.25341	668	264	26	26944	CALR,AP2A2,AP2M1,AP1B1,SNX2,ROMO1,ATP13A2,LAPTM5,GAS6,SNX5,CLTA,HSP90AA1,RAB1A,AP2S1,HSP90B1,CD81,AP1S2,CLTC,TIMM13,HSP90AB1,TXN1,SNX6,VPS35,HSPB1,RAB5C,M6PR
GO:BP	intracellular chemical homeostasis	GO:0055082	5.58879e-06	5.25268	768	264	28	26944	CCL5,CCL8,MT2,MT1,GRN,ANXA6,LCN2,B2M,HMOX1,NCF1,CKB,ATP13A2,GAS6,RAB11FIP5,UCP2,ATP6V1A,ATP6V0D1,BAX,ABCG1,ATP6V1B2,SOD1,LAMP1,ATP1A1,MTLN,WNK1,LYN,SMDT1,OXCT1
GO:BP	chemical homeostasis	GO:0048878	5.62173e-06	5.25013	1091	264	34	26944	CCL5,CCL8,MT2,MT1,GRN,ANXA6,LCN2,B2M,HMOX1,EDNRB,NCF1,CKB,ATP13A2,GAS6,RAB11FIP5,UCP2,COMT,ATP6V1A,AKR1B3,ATP6V0D1,LIPA,BAX,ABCG1,ATP6V1B2,SOD1,LAMP1,ATP1A1,MTLN,LAMTOR1,WNK1,LYN,SMDT1,NFE2L1,OXCT1
GO:BP	carbohydrate derivative metabolic process	GO:1901135	5.75281e-06	5.24012	1092	264	34	26944	LYVE1,ATP5K,PKM,EDNRB,NDUFA3,NDUFC1,CELA1,CTSL,SLC37A2,RAB1A,GNPDA1,SDHC,SAMHD1,UCP2,PGD,ATP6V1A,GNS,ATP5G3,AKR1B3,CLTC,DCXR,LIPA,PGAP2,ATP5E,GBA,BAX,NDUFS5,NDUFB7,ATP6V1B2,ITM2B,NDUFS6,NDUFA5,NDUFB8,NFE2L1
GO:BP	cell motility	GO:0048870	6.17621e-06	5.20928	1760	264	45	26944	SAA3,CCL5,CCL8,LYVE1,TIMP1,CALR,LGALS9,GRN,BST2,ANXA6,SDC3,AIF1,DSTN,LCN2,HMOX1,EDNRB,BST1,PLTP,ITGB2,TNS1,PLXNB2,GAS6,MIF,HSP90AA1,ARHGDIB,RAB1A,ADAM15,IDH2,CD81,VSIR,NR4A1,RAC2,CORO1C,SIRPA,GBA,SLIRP,BAX,NRP1,PYCARD,PXN,MPP1,HSPB1,WNK1,LYN,ZMYND8
GO:BP	T cell proliferation	GO:0042098	6.42567e-06	5.19208	246	264	16	26944	CCL5,LGALS9,AIF1,H2-Q7,LAPTM5,H2-T23,H2-K1,CEBPB,CD81,VSIR,H2-T22,RAC2,LIPA,BAX,PYCARD,PSMB10
GO:BP	nucleobase-containing small molecule metabolic process	GO:0055086	6.71275e-06	5.1731	674	264	26	26944	CBR2,ATP5K,PKM,NCF1,NDUFA3,NDUFC1,SLC37A2,GNPDA1,SDHC,SAMHD1,KCNAB2,UCP2,PGD,IDH2,ATP6V1A,ATP5G3,DCXR,LIPA,ATP5E,NDUFS5,NDUFB7,IDH1,ATP6V1B2,NDUFS6,NDUFA5,NDUFB8
GO:BP	protein transport	GO:0015031	6.72047e-06	5.1726	1452	264	40	26944	CCL5,CALR,AP2A2,AP2M1,EDNRB,AP1B1,ERP29,SNX2,ROMO1,ATP13A2,LAPTM5,GAS6,SNX5,CLTA,SNX3,RAB11FIP5,HSP90AA1,RAB1A,UQCC2,SCAMP2,UCP2,AP2S1,IDH2,CSK,HSP90B1,CD81,AP1S2,CLTC,TIMM13,HSP90AB1,TXN1,ABCG1,SNX6,VPS35,RAB3IL1,HSPB1,RAB5C,USE1,M6PR,OXCT1
GO:BP	regulation of leukocyte proliferation	GO:0070663	8.005e-06	5.09664	286	264	17	26944	CCL5,LGALS9,AIF1,IL10,H2-Q7,LAPTM5,H2-T23,H2-K1,MIF,CEBPB,CD81,VSIR,H2-T22,RAC2,INPP5D,PYCARD,LYN
GO:BP	cell adhesion	GO:0007155	8.63585e-06	5.06369	1465	264	40	26944	CCL5,LYVE1,CALR,LGALS9,LGALS3BP,ITGAM,FOLR2,SDC3,AIF1,B2M,IL10,H2-Q7,BST1,ITGB2,LAPTM5,H2-T23,PLXNB2,H2-K1,GAS6,HSP90AA1,RAB1A,FGL2,ADAM15,STAB1,CEBPB,CD81,LGALS1,VSIR,H2-T22,RAC2,CORO1C,SIRPA,NRP1,PYCARD,PDIA3,PXN,HSPB1,WNK1,LYN,P4HB
GO:BP	purine ribonucleoside triphosphate metabolic process	GO:0009205	1.01626e-05	4.993	254	264	16	26944	ATP5K,PKM,NDUFA3,NDUFC1,SDHC,UCP2,ATP6V1A,ATP5G3,LIPA,ATP5E,NDUFS5,NDUFB7,ATP6V1B2,NDUFS6,NDUFA5,NDUFB8
GO:BP	positive regulation of cellular process	GO:0048522	1.14243e-05	4.94217	6078	264	101	26944	CCL5,CCL8,LYVE1,TIMP1,ID3,CALR,LGALS9,GRN,MAF,PKM,IRF7,ITGAM,FOLR2,CTSD,RPS27L,TPPP3,AIF1,DSTN,AP2M1,LCN2,B2M,IL10,HMOX1,EDNRB,H2-Q7,FCNA,NCF1,ERP29,BST1,BIN1,STAT1,CFP,ITGB2,ROMO1,ATP13A2,GDF15,LAPTM5,H2-T23,CELA1,PLXNB2,H2-K1,GAS6,SNX5,MIF,CTSL,NFIC,HSP90AA1,SERINC3,RAB1A,UQCC2,MOB1A,ANXA2,DDX60,COMT,CEBPB,PER1,CD81,LGALS1,AKR1B3,SIK1,VSIR,H2-T22,GSN,NR4A1,DCXR,RAC2,POR,LIPA,CORO1C,SIRPA,GBA,SL…
GO:BP	positive regulation of immune response	GO:0050778	1.20401e-05	4.91937	744	264	27	26944	CFB,IGHA,LGALS9,IRF7,ITGAM,B2M,IL10,H2-Q7,FCNA,CFP,LAPTM5,H2-T23,H2-K1,MIF,HSP90AA1,DDX60,CSK,CD81,H2-T22,LIPA,BAX,PYCARD,OAS3,LAMP1,C3,WNK1,LYN
GO:BP	response to stimulus	GO:0050896	1.26555e-05	4.89772	10506	264	149	26944	SAA3,CCL5,CCL8,MT2,CFB,LY6A,IFI27L2A,CD209F,IGHA,LST1,TIMP1,ID3,MT1,CALR,LGALS9,ADGRE1,GRN,SERPINB6A,PKM,ST13,BST2,IRF7,ITGAM,FOLR2,ANXA6,CTSD,RPS27L,STARD8,AIF1,FCGR4,TSC22D3,LCN2,HBA-A2,B2M,COTL1,IL10,HMOX1,EDNRB,H2-Q7,FCNA,NCF1,TUBA1B,ERP29,BST1,CTLA2A,STAT1,CFP,ITGB2,ROMO1,CD209G,ATP13A2,GDF15,CLEC4A3,LAPTM5,H2-T23,CELA1,PLXNB2,H2-K1,GAS6,SNX5,MIF,MS4A6B,DNASE2A,FCGRT,CTSL,TAPBP,IFI44,SELENOW…
GO:BP	positive regulation of lymphocyte activation	GO:0051251	1.28998e-05	4.88942	334	264	18	26944	CCL5,LGALS9,AIF1,B2M,IL10,H2-Q7,H2-T23,H2-K1,GAS6,MIF,HSP90AA1,CD81,LGALS1,VSIR,H2-T22,SIRPA,INPP5D,PYCARD
GO:BP	negative regulation of cytokine production	GO:0001818	1.47931e-05	4.82994	298	264	17	26944	LGALS9,BST2,IL10,HMOX1,SIGLEC1,LAPTM5,GAS6,CSK,VSIR,SARS,SIRPA,GBA,HSP90AB1,CLEC4A1,INPP5D,PYCARD,OAS3
GO:BP	leukocyte migration	GO:0050900	1.50854e-05	4.82144	378	264	19	26944	CCL5,CCL8,LYVE1,CALR,LGALS9,AIF1,EDNRB,BST1,ITGB2,GAS6,MIF,CD81,RAC2,SIRPA,GBA,PYCARD,MPP1,WNK1,LYN
GO:BP	cellular response to organic substance	GO:0071310	1.52213e-05	4.81755	2420	264	54	26944	SAA3,CCL5,CCL8,ID3,CALR,PKM,IRF7,FOLR2,CTSD,AIF1,FCGR4,B2M,IL10,EDNRB,H2-Q7,NCF1,TUBA1B,STAT1,GDF15,LAPTM5,GAS6,SNX5,MIF,RAB11FIP5,SAMHD1,ADAM15,UCP2,COMT,CSK,CEBPB,PER1,HSP90B1,AKR1B3,GSN,NR4A1,PIRA2,SIRPA,GBA,HSP90AB1,BAX,ABCG1,PYCARD,PDIA3,PXN,OAS3,ATP1A1,SNX6,LAMTOR1,VPS35,WNK1,LYN,NFE2L1,P4HB,OXCT1
GO:BP	positive regulation of metabolic process	GO:0009893	1.55415e-05	4.80851	3745	264	72	26944	CCL5,ID3,CALR,LGALS9,GRN,MAF,PKM,IRF7,ITGAM,RPS27L,AIF1,LCN2,B2M,IL10,HMOX1,EDNRB,H2-Q7,FCNA,NCF1,ERP29,STAT1,ITGB2,ROMO1,ATP13A2,LAPTM5,H2-T23,CELA1,PLXNB2,H2-K1,GAS6,SNX5,MIF,NFIC,HSP90AA1,RAB1A,UQCC2,MOB1A,UCP2,ANXA2,COMT,CEBPB,PER1,CD81,VSIR,H2-T22,PSMC1,GSN,NR4A1,DCXR,POR,SUMO3,GBA,SLIRP,HSP90AB1,BAX,TXN1,ABCG1,NRP1,PYCARD,SOD1,OAS3,C3,MTLN,VPS35,TUT7,HSPB1,EHD4,WNK1,LYN,NFE2L1,ZMYND8,PSMC5
GO:BP	ribonucleoside triphosphate metabolic process	GO:0009199	1.58038e-05	4.80124	262	264	16	26944	ATP5K,PKM,NDUFA3,NDUFC1,SDHC,UCP2,ATP6V1A,ATP5G3,LIPA,ATP5E,NDUFS5,NDUFB7,ATP6V1B2,NDUFS6,NDUFA5,NDUFB8
GO:BP	organelle organization	GO:0006996	1.59765e-05	4.79652	3518	264	69	26944	CALR,GRN,BST2,CTSD,RPS27L,TPPP3,STARD8,AIF1,DSTN,AP2M1,COTL1,AP1B1,TUBA1B,NDUFA3,BST1,RPS28,BIN1,RPL38,ROMO1,NDUFC1,ATP13A2,LAPTM5,EPB41L1,SNX3,HSP90AA1,RAB1A,UQCC2,TUBB5,UCP2,ACP2,ANXA2,PET100,TPP1,ATP6V1A,HSP90B1,AP1S2,CLTC,GSN,RAC2,ATP6V0D1,LIPA,CORO1C,TIMM13,SIRPA,GBA,HSP90AB1,BAX,NDUFS5,NDUFB7,ABCG1,NRP1,PYCARD,ATP6V1B2,SOD1,PXN,CAPZB,LAMP1,NDUFS6,TBCB,LAMTOR1,VPS35,NDUFA5,EHD4,NDUFB8,WNK1,N…
GO:BP	regulation of leukocyte cell-cell adhesion	GO:1903037	1.64287e-05	4.7844	380	264	19	26944	CCL5,LGALS9,AIF1,B2M,H2-Q7,LAPTM5,H2-T23,H2-K1,HSP90AA1,FGL2,CEBPB,CD81,LGALS1,VSIR,H2-T22,SIRPA,PYCARD,HSPB1,WNK1
GO:BP	macromolecule localization	GO:0033036	2.12263e-05	4.67313	3092	264	63	26944	CCL5,CALR,LGALS9,FOLR2,CTSD,AP2A2,AP2M1,EDNRB,NMT1,AP1B1,NCF1,ERP29,PLTP,SNX2,ROMO1,ATP13A2,LAPTM5,GAS6,SNX5,MIF,CLTA,SNX3,RAB11FIP5,HSP90AA1,RAB1A,UQCC2,SCAMP2,KCNAB2,UCP2,ANXA2,AP2S1,TPP1,IDH2,CSK,HSP90B1,CD81,AP1S2,CLTC,GSN,LIPA,SUMO3,CORO1C,TIMM13,PGAP2,GBA,HSP90AB1,TXN1,ABCG1,NRP1,LAMP1,C3,SNX6,LAMTOR1,VPS35,RAB3IL1,HSPB1,EHD4,WNK1,ZMYND8,RAB5C,USE1,M6PR,OXCT1
GO:BP	small molecule metabolic process	GO:0044281	2.22983e-05	4.65173	1836	264	45	26944	CBR2,ATP5K,PKM,EDNRB,NMT1,NCF1,NDUFA3,PLTP,NDUFC1,NAAA,MIF,SLC37A2,GNPDA1,SDHC,SAMHD1,KCNAB2,UCP2,COMT,PGD,IDH2,ATP6V1A,ATP5G3,AKR1B3,SIK1,DCXR,POR,MYOF,LIPA,ATP5E,GBA,NDUFS5,NDUFB7,ABCG1,IDH1,ATP6V1B2,SOD1,C3,MTLN,NDUFS6,PRXL2B,NDUFA5,NDUFB8,NFE2L1,OXCT1,ALDH3B1
GO:BP	regulation of programmed cell death	GO:0043067	2.264e-05	4.64512	1707	264	43	26944	CCL5,TIMP1,ID3,MT1,GRN,CTSD,AIF1,TSC22D3,LCN2,IL10,HMOX1,EDNRB,ERP29,BIN1,LAPTM5,GAS6,MIF,PEPD,CTSL,HSP90AA1,SERINC3,UCP2,CEBPB,HSP90B1,LGALS1,AKR1B3,SIK1,GSN,NR4A1,POR,GBA,HSP90AB1,BAX,INPP5D,NRP1,PYCARD,SOD1,PDIA3,STK17B,SNX6,HSPB1,LYN,P4HB
GO:BP	respiratory electron transport chain	GO:0022904	2.58711e-05	4.58718	111	264	11	26944	SLC37A2,UQCRQ,COX7C,SDHC,COX5A,GBA,COX6A1,UQCR11,NDUFS6,NDUFA5,NDUFB8
GO:BP	defense response to bacterium	GO:0042742	2.60095e-05	4.58487	391	264	19	26944	IGHA,LGALS9,GRN,LCN2,B2M,IL10,H2-Q7,NCF1,ROMO1,H2-T23,H2-K1,RAB1A,WFDC17,STAB1,CEBPB,H2-T22,PYCARD,RNASE4,OAS3
GO:BP	monoatomic ion homeostasis	GO:0050801	2.60387e-05	4.58438	620	264	24	26944	CCL5,CCL8,MT2,MT1,GRN,ANXA6,LCN2,B2M,HMOX1,EDNRB,CKB,ATP13A2,COMT,ATP6V1A,ATP6V0D1,BAX,ATP6V1B2,SOD1,LAMP1,ATP1A1,MTLN,WNK1,LYN,SMDT1
GO:BP	apoptotic process	GO:0006915	2.80501e-05	4.55207	2050	264	48	26944	CCL5,IFI27L2A,TIMP1,ID3,MT1,GRN,ANXA6,CTSD,RPS27L,AIF1,TSC22D3,LCN2,IL10,HMOX1,EDNRB,ERP29,BIN1,GAS6,MIF,DNASE2A,CTSL,HSP90AA1,SERINC3,RNF130,UCP2,CEBPB,HSP90B1,LGALS1,AKR1B3,SIK1,GSN,NR4A1,POR,LIPA,GBA,HSP90AB1,BAX,INPP5D,NRP1,PYCARD,SOD1,PDIA3,STK17B,SNX6,VPS35,HSPB1,LYN,P4HB
GO:BP	negative regulation of response to external stimulus	GO:0032102	3.6508e-05	4.43761	443	264	20	26944	LGALS9,GRN,AIF1,IL10,H2-Q7,CTLA2A,H2-T23,H2-K1,MIF,FGL2,SAMHD1,ANXA2,H2-T22,PSMB4,SIRPA,NRP1,SOD1,CLEC2D,OAS3,VPS35
GO:BP	regulation of vesicle-mediated transport	GO:0060627	4.24617e-05	4.372	587	264	23	26944	CALR,LGALS9,ITGAM,AP2M1,B2M,HMOX1,BIN1,CFP,ATP13A2,GAS6,SNX3,ANXA2,CSK,RAC2,SIRPA,PYCARD,SOD1,LAMP1,C3,EHD4,LYN,RAB5C,USE1
GO:BP	tumor necrosis factor production	GO:0032640	4.34559e-05	4.36195	209	264	14	26944	LGALS9,IL10,H2-Q7,H2-T23,H2-K1,GAS6,MIF,VSIR,H2-T22,SIRPA,CLEC4A1,PYCARD,OAS3,HSPB1
GO:BP	regulation of tumor necrosis factor production	GO:0032680	4.34559e-05	4.36195	209	264	14	26944	LGALS9,IL10,H2-Q7,H2-T23,H2-K1,GAS6,MIF,VSIR,H2-T22,SIRPA,CLEC4A1,PYCARD,OAS3,HSPB1
GO:BP	positive regulation of cellular component organization	GO:0051130	4.64872e-05	4.33267	1248	264	35	26944	CCL8,CALR,GRN,TPPP3,DSTN,AP2M1,LCN2,B2M,BIN1,CFP,GDF15,PLXNB2,GAS6,HSP90AA1,ANXA2,GSN,RAC2,CORO1C,SIRPA,GBA,BAX,EPN1,ABCG1,NRP1,PYCARD,SOD1,PXN,C3,MTLN,VPS35,HSPB1,WNK1,LYN,ZMYND8,PSMC5
GO:BP	regulation of leukocyte mediated immunity	GO:0002703	4.68235e-05	4.32954	283	264	16	26944	LGALS9,BST2,ITGAM,B2M,HMOX1,H2-Q7,H2-T23,H2-K1,CD81,VSIR,H2-T22,RAC2,CLEC2D,LAMP1,C3,LYN
GO:BP	cellular response to oxygen-containing compound	GO:1901701	4.92188e-05	4.30787	1497	264	39	26944	LY6A,ID3,MT1,PKM,FOLR2,CTSD,FCGR4,LCN2,B2M,IL10,EDNRB,NCF1,ROMO1,GDF15,GAS6,SNX5,MIF,RAB11FIP5,ADAM15,UCP2,COMT,CSK,CEBPB,HSP90B1,AKR1B3,NR4A1,SIRPA,TXN1,ABCG1,PYCARD,SOD1,PDIA3,PXN,SNX6,LAMTOR1,VPS35,LYN,NFE2L1,OXCT1
GO:BP	regulation of cell-cell adhesion	GO:0022407	5.15779e-05	4.28754	498	264	21	26944	CCL5,LGALS9,AIF1,B2M,IL10,H2-Q7,LAPTM5,H2-T23,H2-K1,HSP90AA1,FGL2,CEBPB,CD81,LGALS1,VSIR,H2-T22,SIRPA,PYCARD,HSPB1,WNK1,LYN
GO:BP	leukocyte mediated immunity	GO:0002443	5.15854e-05	4.28747	545	264	22	26944	CFB,IGHA,LGALS9,BST2,IRF7,ITGAM,FCGR4,B2M,HMOX1,H2-Q7,NCF1,H2-T23,H2-K1,CD81,VSIR,H2-T22,RAC2,INPP5D,CLEC2D,LAMP1,C3,LYN
GO:BP	tumor necrosis factor superfamily cytokine production	GO:0071706	5.20212e-05	4.28382	212	264	14	26944	LGALS9,IL10,H2-Q7,H2-T23,H2-K1,GAS6,MIF,VSIR,H2-T22,SIRPA,CLEC4A1,PYCARD,OAS3,HSPB1
GO:BP	regulation of tumor necrosis factor superfamily cytokine production	GO:1903555	5.20212e-05	4.28382	212	264	14	26944	LGALS9,IL10,H2-Q7,H2-T23,H2-K1,GAS6,MIF,VSIR,H2-T22,SIRPA,CLEC4A1,PYCARD,OAS3,HSPB1
GO:BP	positive regulation of leukocyte activation	GO:0002696	5.28099e-05	4.27728	366	264	18	26944	CCL5,LGALS9,AIF1,B2M,IL10,H2-Q7,H2-T23,H2-K1,GAS6,MIF,HSP90AA1,CD81,LGALS1,VSIR,H2-T22,SIRPA,INPP5D,PYCARD
GO:BP	intracellular monoatomic ion homeostasis	GO:0006873	5.32853e-05	4.27339	546	264	22	26944	CCL5,CCL8,MT2,MT1,GRN,ANXA6,LCN2,B2M,HMOX1,CKB,ATP13A2,ATP6V1A,ATP6V0D1,BAX,ATP6V1B2,SOD1,LAMP1,ATP1A1,MTLN,WNK1,LYN,SMDT1
GO:BP	cell killing	GO:0001906	6.57607e-05	4.18203	252	264	15	26944	CCL8,LGALS9,FCGR4,B2M,H2-Q7,NCF1,ROMO1,H2-T23,H2-K1,FGL2,H2-T22,HSP90AB1,CLEC2D,LAMP1,C3
GO:BP	antigen processing and presentation of exogenous peptide antigen	GO:0002478	6.7594e-05	4.17009	51	264	8	26944	B2M,IFI30,H2-Q7,H2-T23,H2-K1,TAPBP,H2-T22,CLEC4A1
GO:BP	negative regulation of defense response	GO:0031348	6.90515e-05	4.16083	291	264	16	26944	LGALS9,GRN,IL10,H2-Q7,CTLA2A,H2-T23,H2-K1,FGL2,SAMHD1,H2-T22,PSMB4,SIRPA,SOD1,CLEC2D,OAS3,VPS35
GO:BP	negative regulation of immune response	GO:0050777	7.82543e-05	4.10649	219	264	14	26944	LGALS9,GRN,IL10,H2-Q7,H2-T23,H2-K1,FGL2,SAMHD1,VSIR,H2-T22,PSMB4,INPP5D,CLEC2D,OAS3
GO:BP	monoatomic cation homeostasis	GO:0055080	8.06105e-05	4.09361	608	264	23	26944	CCL5,CCL8,MT2,MT1,GRN,ANXA6,LCN2,B2M,HMOX1,EDNRB,ATP13A2,COMT,ATP6V1A,ATP6V0D1,BAX,ATP6V1B2,SOD1,LAMP1,ATP1A1,MTLN,WNK1,LYN,SMDT1
GO:BP	positive regulation of cellular metabolic process	GO:0031325	8.33929e-05	4.07887	3434	264	66	26944	CCL5,ID3,CALR,LGALS9,MAF,PKM,IRF7,ITGAM,RPS27L,AIF1,LCN2,B2M,IL10,HMOX1,EDNRB,H2-Q7,FCNA,NCF1,ERP29,STAT1,ITGB2,ROMO1,ATP13A2,LAPTM5,H2-T23,CELA1,PLXNB2,H2-K1,GAS6,SNX5,MIF,NFIC,HSP90AA1,RAB1A,UQCC2,MOB1A,ANXA2,COMT,CEBPB,PER1,CD81,VSIR,H2-T22,GSN,NR4A1,DCXR,POR,GBA,SLIRP,HSP90AB1,BAX,TXN1,NRP1,PYCARD,SOD1,OAS3,C3,MTLN,VPS35,TUT7,HSPB1,EHD4,WNK1,LYN,NFE2L1,ZMYND8
GO:BP	regulation of cellular component organization	GO:0051128	8.48364e-05	4.07142	2546	264	54	26944	CCL8,CALR,GRN,BST2,TPPP3,DSTN,AP2M1,LCN2,B2M,COTL1,IL10,BST1,BIN1,CFP,ATP13A2,GDF15,PLXNB2,H2-K1,GAS6,SNX3,HSP90AA1,ADAM15,TUBB5,ANXA2,CSK,LGALS1,DYNC1I2,CLTC,GSN,RAC2,CORO1C,SIRPA,GBA,PFDN1,BAX,EPN1,ABCG1,NRP1,PYCARD,SOD1,PXN,CAPZB,C3,MTLN,LAMTOR1,VPS35,HSPB1,EHD4,WNK1,LYN,NFE2L1,ZMYND8,RAB5C,PSMC5
GO:BP	regulation of biological quality	GO:0065008	8.61822e-05	4.06458	3134	264	62	26944	CCL5,CALR,GRN,AP2A2,DSTN,RNPEP,AP2M1,B2M,COTL1,IL10,HMOX1,IFI30,EDNRB,BIN1,STAT1,ATP13A2,LAPTM5,PLXNB2,GAS6,SNX5,CTSL,TAPBP,RAB11FIP5,HSP90AA1,GLRX,RAB1A,UQCC2,KCNAB2,TUBB5,UCP2,ANXA2,AP2S1,COMT,HSP90B1,CD81,AKR1B3,GSN,POR,ATP6V0D1,LIPA,GBA,HSP90AB1,BAX,ABCG1,NRP1,PYCARD,ATP6V1B2,SOD1,PDIA3,PXN,CAPZB,LAMP1,ATP1A1,MTLN,SNX6,VPS35,TUT7,WNK1,LYN,ZMYND8,P4HB,OXCT1
GO:BP	regulation of apoptotic process	GO:0042981	8.69584e-05	4.06069	1658	264	41	26944	CCL5,TIMP1,ID3,MT1,GRN,CTSD,AIF1,TSC22D3,LCN2,IL10,HMOX1,EDNRB,ERP29,BIN1,GAS6,MIF,CTSL,HSP90AA1,SERINC3,UCP2,CEBPB,HSP90B1,LGALS1,AKR1B3,SIK1,GSN,NR4A1,POR,GBA,HSP90AB1,BAX,INPP5D,NRP1,PYCARD,SOD1,PDIA3,STK17B,SNX6,HSPB1,LYN,P4HB
GO:BP	phagocytosis	GO:0006909	0.000109706	3.95977	225	264	14	26944	CALR,AIF1,CFP,ITGB2,GAS6,SNX3,CSK,GSN,PLD4,CORO1C,SIRPA,PYCARD,SOD1,C3
GO:BP	negative regulation of immune effector process	GO:0002698	0.000113232	3.94603	158	264	12	26944	LGALS9,GRN,BST2,IL10,HMOX1,H2-Q7,H2-T23,H2-K1,FGL2,VSIR,H2-T22,CLEC2D
GO:BP	positive regulation of cell activation	GO:0050867	0.000132798	3.87681	389	264	18	26944	CCL5,LGALS9,AIF1,B2M,IL10,H2-Q7,H2-T23,H2-K1,GAS6,MIF,HSP90AA1,CD81,LGALS1,VSIR,H2-T22,SIRPA,INPP5D,PYCARD
GO:BP	regulation of angiogenesis	GO:0045765	0.000138297	3.85919	306	264	16	26944	CCL5,GRN,PKM,IL10,HMOX1,STAT1,ITGB2,CELA1,STAB1,SARS,EPN1,NRP1,PXN,C3,HSPB1,WNK1
GO:BP	regulation of inflammatory response to antigenic stimulus	GO:0002861	0.000144548	3.83999	56	264	8	26944	IL10,H2-Q7,H2-T23,H2-K1,CD81,H2-T22,PSMB4,C3
GO:BP	antigen processing and presentation of exogenous antigen	GO:0019884	0.000166732	3.77798	57	264	8	26944	B2M,IFI30,H2-Q7,H2-T23,H2-K1,TAPBP,H2-T22,CLEC4A1
GO:BP	regulation of vasculature development	GO:1901342	0.000180488	3.74355	312	264	16	26944	CCL5,GRN,PKM,IL10,HMOX1,STAT1,ITGB2,CELA1,STAB1,SARS,EPN1,NRP1,PXN,C3,HSPB1,WNK1
GO:BP	regulation of leukocyte migration	GO:0002685	0.00019837	3.70252	236	264	14	26944	CCL5,LYVE1,CALR,LGALS9,AIF1,BST1,GAS6,MIF,CD81,RAC2,PYCARD,MPP1,WNK1,LYN
GO:BP	regulation of cellular localization	GO:0060341	0.000215442	3.66667	1086	264	31	26944	CCL5,CTSD,AP2M1,LCN2,ERP29,ATP13A2,GAS6,SNX3,RAB11FIP5,HSP90AA1,UQCC2,KCNAB2,UCP2,ANXA2,IDH2,CSK,CD81,CLTC,GSN,SUMO3,HSP90AB1,BAX,TXN1,ABCG1,LAMP1,LAMTOR1,VPS35,WNK1,ZMYND8,USE1,OXCT1
GO:BP	inorganic ion homeostasis	GO:0098771	0.000222229	3.6532	543	264	21	26944	CCL5,CCL8,MT2,MT1,ANXA6,LCN2,B2M,HMOX1,EDNRB,CKB,ATP13A2,COMT,ATP6V1A,ATP6V0D1,BAX,SOD1,ATP1A1,MTLN,WNK1,LYN,SMDT1
GO:BP	negative regulation of neuron apoptotic process	GO:0043524	0.000222955	3.65178	202	264	13	26944	MT1,GRN,LCN2,IL10,HMOX1,UCP2,CEBPB,GBA,HSP90AB1,BAX,NRP1,SOD1,SNX6
GO:BP	response to temperature stimulus	GO:0009266	0.000237584	3.62418	169	264	12	26944	HMOX1,HSBP1,HSP90AA1,UCP2,COMT,MYOF,LIPA,HSP90AB1,SOD1,HSPB1,LYN,NFE2L1
GO:BP	locomotion	GO:0040011	0.00024034	3.61917	1273	264	34	26944	SAA3,CCL5,CCL8,LYVE1,TIMP1,CALR,LGALS9,GRN,BST2,SDC3,AIF1,LCN2,HMOX1,EDNRB,BST1,PLXNB2,GAS6,MIF,ARHGDIB,ADAM15,IDH2,CD81,VSIR,NR4A1,RAC2,CORO1C,NRP1,PYCARD,VPS35,MPP1,HSPB1,WNK1,LYN,ZMYND8
GO:BP	purine nucleotide biosynthetic process	GO:0006164	0.000244051	3.61252	240	264	14	26944	ATP5K,NDUFA3,NDUFC1,SDHC,IDH2,ATP6V1A,ATP5G3,LIPA,ATP5E,NDUFS5,NDUFB7,NDUFS6,NDUFA5,NDUFB8
GO:BP	protein maturation	GO:0051604	0.000262948	3.58013	500	264	20	26944	CALR,GRN,ST13,RNPEP,B2M,CTLA2A,CTSL,HSP90AA1,ANXA2,HSP90B1,VSIR,GSN,PFDN1,HSP90AB1,PYCARD,PDIA3,TBCB,VPS35,HSPB1,P4HB
GO:BP	cell chemotaxis	GO:0060326	0.000265995	3.57513	321	264	16	26944	SAA3,CCL5,CCL8,CALR,AIF1,EDNRB,BST1,GAS6,MIF,NR4A1,RAC2,NRP1,MPP1,HSPB1,WNK1,LYN
GO:BP	regulation of T cell proliferation	GO:0042129	0.000280069	3.55274	206	264	13	26944	CCL5,LGALS9,AIF1,H2-Q7,LAPTM5,H2-T23,H2-K1,CEBPB,CD81,VSIR,H2-T22,RAC2,PYCARD
GO:BP	regulation of cell migration	GO:0030334	0.000295065	3.53008	984	264	29	26944	CCL5,LYVE1,TIMP1,CALR,LGALS9,GRN,BST2,SDC3,AIF1,LCN2,HMOX1,BST1,PLXNB2,GAS6,MIF,ARHGDIB,ADAM15,IDH2,CD81,VSIR,RAC2,CORO1C,NRP1,PYCARD,MPP1,HSPB1,WNK1,LYN,ZMYND8
GO:BP	mononuclear cell differentiation	GO:1903131	0.000308355	3.51095	505	264	20	26944	LGALS9,B2M,IL10,CTLA2A,WWP1,LAPTM5,GAS6,CTSL,HSP90AA1,FGL2,CEBPB,LGALS1,VSIR,IRF2BP2,LIPA,GBA,BAX,INPP5D,HSPB1,LYN
GO:BP	biological regulation	GO:0065007	0.000323613	3.48997	13527	264	174	26944	CCL5,CCL8,MT2,CFB,LY6A,IFI27L2A,LYVE1,IGHA,TIMP1,ID3,LY6E,MT1,CALR,LGALS9,ADGRE1,GRN,SERPINB6A,MAF,PKM,ST13,BST2,IRF7,ITGAM,FOLR2,ANXA6,CTSD,RPS27L,TPPP3,STARD8,SDC3,AP2A2,AIF1,DSTN,RNPEP,AP2M1,FCGR4,TSC22D3,LCN2,B2M,COTL1,IL10,HMOX1,IFI30,EDNRB,H2-Q7,FCNA,NCF1,ERP29,BST1,PLTP,BIN1,CTLA2A,STAT1,CFP,SIGLEC1,RPL38,ITGB2,ROMO1,ATP13A2,GDF15,WWP1,LAPTM5,H2-T23,CELA1,PLXNB2,H2-K1,GAS6,SNX5,MIF,PEPD,MS…
GO:BP	regulation of response to biotic stimulus	GO:0002831	0.000329165	3.48259	556	264	21	26944	CCL5,LGALS9,GRN,IRF7,H2-Q7,FCNA,NCF1,STAT1,H2-T23,H2-K1,MIF,HSP90AA1,FGL2,SAMHD1,DDX60,H2-T22,PYCARD,CLEC2D,OAS3,LAMP1,LYN
GO:BP	purine ribonucleotide biosynthetic process	GO:0009152	0.000331179	3.47994	209	264	13	26944	ATP5K,NDUFA3,NDUFC1,SDHC,ATP6V1A,ATP5G3,LIPA,ATP5E,NDUFS5,NDUFB7,NDUFS6,NDUFA5,NDUFB8
GO:BP	purine-containing compound biosynthetic process	GO:0072522	0.000364919	3.4378	248	264	14	26944	ATP5K,NDUFA3,NDUFC1,SDHC,IDH2,ATP6V1A,ATP5G3,LIPA,ATP5E,NDUFS5,NDUFB7,NDUFS6,NDUFA5,NDUFB8
GO:BP	positive regulation of immune effector process	GO:0002699	0.000376137	3.42465	288	264	15	26944	ITGAM,B2M,IL10,H2-Q7,CFP,LAPTM5,H2-T23,H2-K1,MIF,DDX60,CD81,H2-T22,PYCARD,LAMP1,C3
GO:BP	myeloid cell differentiation	GO:0030099	0.000435739	3.36077	468	264	19	26944	CCL5,MAF,HBA-A2,B2M,STAT1,DNASE2A,UCP2,ANXA2,CEBPB,CD81,RAC2,PIRA2,LIPA,TOB2,GBA,INPP5D,CLEC2D,LYN,NFE2L1
GO:BP	positive regulation of angiogenesis	GO:0045766	0.00044442	3.35221	179	264	12	26944	CCL5,GRN,PKM,IL10,HMOX1,ITGB2,CELA1,NRP1,PXN,C3,HSPB1,WNK1
GO:BP	regulation of myeloid leukocyte mediated immunity	GO:0002886	0.000466214	3.33141	89	264	9	26944	ITGAM,HMOX1,H2-Q7,H2-T23,H2-K1,H2-T22,RAC2,C3,LYN
GO:BP	positive regulation of vasculature development	GO:1904018	0.000501237	3.29996	181	264	12	26944	CCL5,GRN,PKM,IL10,HMOX1,ITGB2,CELA1,NRP1,PXN,C3,HSPB1,WNK1
GO:BP	vacuole organization	GO:0007033	0.000510803	3.29175	217	264	13	26944	GRN,CTSD,ATP13A2,LAPTM5,RAB1A,ACP2,ANXA2,TPP1,LIPA,GBA,LAMP1,LAMTOR1,VPS35
GO:BP	positive regulation of protein metabolic process	GO:0051247	0.000513025	3.28986	1130	264	31	26944	CCL5,GRN,PKM,RPS27L,AIF1,EDNRB,ERP29,LAPTM5,PLXNB2,GAS6,MIF,HSP90AA1,RAB1A,UQCC2,MOB1A,ANXA2,CD81,PSMC1,GSN,SUMO3,GBA,HSP90AB1,TXN1,ABCG1,NRP1,PYCARD,C3,VPS35,EHD4,LYN,PSMC5
GO:BP	production of molecular mediator of immune response	GO:0002440	0.000537322	3.26977	256	264	14	26944	BST2,B2M,IL10,HMOX1,H2-Q7,LAPTM5,H2-T23,H2-K1,MIF,SAMHD1,CD81,VSIR,H2-T22,PYCARD
GO:BP	positive regulation of T cell activation	GO:0050870	0.000537322	3.26977	256	264	14	26944	CCL5,LGALS9,AIF1,B2M,H2-Q7,H2-T23,H2-K1,HSP90AA1,CD81,LGALS1,VSIR,H2-T22,SIRPA,PYCARD
GO:BP	regulation of developmental process	GO:0050793	0.000560518	3.25141	2698	264	54	26944	CCL5,CCL8,ID3,CALR,LGALS9,GRN,MAF,PKM,AP2A2,LCN2,B2M,IL10,HMOX1,EDNRB,BIN1,CTLA2A,STAT1,ITGB2,GDF15,LAPTM5,CELA1,PLXNB2,GAS6,HSP90AA1,UQCC2,FGL2,ANXA2,IDH2,STAB1,CEBPB,SIK1,VSIR,POR,PIRA2,CORO1C,SARS,TOB2,HSP90AB1,BAX,EPN1,INPP5D,ABCG1,NRP1,SOD1,CLEC2D,PXN,CAPZB,C3,VPS35,HSPB1,WNK1,LYN,NFE2L1,ZMYND8
GO:BP	protein folding	GO:0006457	0.000564437	3.24838	183	264	12	26944	CALR,GRN,ST13,B2M,HSP90AA1,HSP90B1,PFDN1,HSP90AB1,PDIA3,TBCB,HSPB1,P4HB
GO:BP	humoral immune response	GO:0006959	0.000582692	3.23456	298	264	15	26944	CCL8,CFB,IGHA,B2M,H2-Q7,FCNA,CFP,ROMO1,H2-T23,H2-K1,WFDC17,CD81,H2-T22,RNASE4,C3
GO:BP	monoatomic cation transport	GO:0006812	0.000646952	3.18913	1022	264	29	26944	CCL5,CCL8,SLC13A3,ATP5K,ANXA6,LCN2,B2M,EDNRB,BIN1,ATP13A2,GAS6,KCNAB2,UCP2,ANXA2,ATP6V1A,COX5A,PER1,ATP5G3,SIK1,CLTC,ATP6V0D1,ATP5E,BAX,ATP6V1B2,ATP1A1,WNK1,LYN,SMDT1,SLC48A1
GO:BP	aerobic electron transport chain	GO:0019646	0.000679679	3.1677	68	264	8	26944	UQCRQ,COX7C,SDHC,COX5A,COX6A1,UQCR11,NDUFS6,NDUFB8
GO:BP	negative regulation of response to stimulus	GO:0048585	0.000679965	3.16751	1723	264	40	26944	CCL5,CALR,LGALS9,GRN,AIF1,IL10,HMOX1,H2-Q7,CTLA2A,STAT1,GDF15,LAPTM5,H2-T23,H2-K1,GAS6,SNX5,MIF,FGL2,SAMHD1,UCP2,ANXA2,CSK,PER1,VSIR,H2-T22,PSMB4,SIRPA,GBA,BAX,INPP5D,NRP1,PYCARD,SOD1,CLEC2D,OAS3,SNX6,VPS35,HSPB1,LYN,TAOK3
GO:BP	regulation of proteolysis	GO:0030162	0.000694105	3.15858	435	264	18	26944	TIMP1,GRN,SERPINB6A,IL10,BIN1,CTLA2A,ATP13A2,LAPTM5,GAS6,ANXA2,PSMC1,GSN,SUMO3,GBA,HSP90AB1,PYCARD,NFE2L1,PSMC5
GO:BP	regulation of production of molecular mediator of immune response	GO:0002700	0.000698284	3.15597	223	264	13	26944	BST2,B2M,IL10,HMOX1,H2-Q7,LAPTM5,H2-T23,H2-K1,MIF,CD81,VSIR,H2-T22,PYCARD
GO:BP	ribonucleotide biosynthetic process	GO:0009260	0.000734912	3.13376	224	264	13	26944	ATP5K,NDUFA3,NDUFC1,SDHC,ATP6V1A,ATP5G3,LIPA,ATP5E,NDUFS5,NDUFB7,NDUFS6,NDUFA5,NDUFB8
GO:BP	regulation of locomotion	GO:0040012	0.000745298	3.12767	1089	264	30	26944	CCL5,LYVE1,TIMP1,CALR,LGALS9,GRN,BST2,SDC3,AIF1,LCN2,HMOX1,BST1,PLXNB2,GAS6,MIF,ARHGDIB,ADAM15,IDH2,CD81,VSIR,RAC2,CORO1C,NRP1,PYCARD,VPS35,MPP1,HSPB1,WNK1,LYN,ZMYND8
GO:BP	negative regulation of leukocyte mediated immunity	GO:0002704	0.000747655	3.1263	94	264	9	26944	LGALS9,BST2,HMOX1,H2-Q7,H2-T23,H2-K1,VSIR,H2-T22,CLEC2D
GO:BP	positive regulation of inflammatory response	GO:0050729	0.000757998	3.12033	154	264	11	26944	CCL5,GRN,H2-Q7,H2-T23,H2-K1,CEBPB,CD81,LGALS1,H2-T22,PYCARD,C3
GO:BP	secretion by cell	GO:0032940	0.000763713	3.11707	913	264	27	26944	CCL5,CCL8,LGALS9,ITGAM,FCGR4,HMOX1,EDNRB,AP1B1,ERP29,ATP13A2,MIF,RAB11FIP5,RAB1A,UQCC2,UCP2,ANXA2,COMT,IDH2,NR4A1,RAC2,ABCG1,LAMP1,VPS35,RAB3IL1,LYN,M6PR,OXCT1
GO:BP	intracellular monoatomic cation homeostasis	GO:0030003	0.000769395	3.11385	535	264	20	26944	CCL5,CCL8,MT2,MT1,GRN,ANXA6,LCN2,B2M,HMOX1,ATP13A2,ATP6V1A,ATP6V0D1,BAX,ATP6V1B2,SOD1,LAMP1,ATP1A1,MTLN,LYN,SMDT1
GO:BP	cellular response to stress	GO:0033554	0.000769983	3.11352	1799	264	41	26944	CALR,GRN,SERPINB6A,RPS27L,AIF1,LCN2,B2M,HMOX1,NCF1,ERP29,ROMO1,ATP13A2,GAS6,MIF,CTSL,HSBP1,HSP90AA1,SERINC3,SAMHD1,UCP2,COMT,CEBPB,HSP90B1,AKR1B3,MYOF,SIRPA,GBA,HSP90AB1,BAX,TXN1,PYCARD,SOD1,PDIA3,HSPB1,WNK1,LYN,NFE2L1,ZMYND8,P4HB,ALDH3B1,TAOK3
GO:BP	regulation of biological process	GO:0050789	0.000787142	3.10395	13144	264	169	26944	CCL5,CCL8,MT2,CFB,LY6A,IFI27L2A,LYVE1,IGHA,TIMP1,ID3,LY6E,MT1,CALR,LGALS9,ADGRE1,GRN,SERPINB6A,MAF,PKM,ST13,BST2,IRF7,ITGAM,FOLR2,ANXA6,CTSD,RPS27L,TPPP3,STARD8,SDC3,AP2A2,AIF1,DSTN,AP2M1,FCGR4,TSC22D3,LCN2,B2M,COTL1,IL10,HMOX1,IFI30,EDNRB,H2-Q7,FCNA,NCF1,ERP29,BST1,PLTP,BIN1,CTLA2A,STAT1,CFP,SIGLEC1,RPL38,ITGB2,ROMO1,ATP13A2,GDF15,WWP1,LAPTM5,H2-T23,CELA1,PLXNB2,H2-K1,GAS6,SNX5,MIF,PEPD,MS4A6B,D…
GO:BP	response to virus	GO:0009615	0.000800216	3.09679	393	264	17	26944	CCL5,IFI27L2A,CALR,LGALS9,BST2,IRF7,LCN2,STAT1,HSP90AA1,SERINC3,FGL2,SAMHD1,DDX60,BAX,PYCARD,OAS3,HSPB1
GO:BP	positive regulation of programmed cell death	GO:0043068	0.00086938	3.06079	642	264	22	26944	CCL5,ID3,GRN,CTSD,LCN2,IL10,HMOX1,BIN1,LAPTM5,CTSL,SERINC3,LGALS1,SIK1,GSN,NR4A1,BAX,INPP5D,PYCARD,SOD1,PDIA3,STK17B,LYN
GO:BP	multicellular organism development	GO:0007275	0.000897623	3.04691	4879	264	81	26944	CCL5,TIMP1,ID3,CALR,LGALS9,GRN,SERPINB6A,MAF,PKM,ANXA6,TPPP3,LCN2,HBA-A2,B2M,IL10,HMOX1,EDNRB,NMT1,H2-Q7,AP1B1,BIN1,CTLA2A,STAT1,RPL38,ITGB2,PTPN18,WWP1,H2-T23,CELA1,PLXNB2,H2-K1,GAS6,CTSL,HSBP1,UQCRQ,HSP90AA1,ARHGDIB,FGL2,SAMHD1,ADAM15,UCP2,ACP2,ANXA2,TPP1,IDH2,STAB1,CSK,CEBPB,LGALS1,DYNC1I2,AKR1B3,SIK1,VSIR,H2-T22,GSN,NR4A1,POR,PIRA2,LIPA,CORO1C,SARS,TOB2,GBA,BAX,EPN1,INPP5D,NRP1,IDH1,SOD1,CLEC…
GO:BP	positive regulation of macromolecule metabolic process	GO:0010604	0.000923377	3.03462	3427	264	63	26944	CCL5,ID3,CALR,LGALS9,GRN,MAF,PKM,IRF7,RPS27L,AIF1,LCN2,B2M,IL10,EDNRB,H2-Q7,FCNA,NCF1,ERP29,STAT1,ATP13A2,LAPTM5,H2-T23,CELA1,PLXNB2,H2-K1,GAS6,SNX5,MIF,NFIC,HSP90AA1,RAB1A,UQCC2,MOB1A,ANXA2,CEBPB,PER1,CD81,VSIR,H2-T22,PSMC1,GSN,NR4A1,SUMO3,GBA,SLIRP,HSP90AB1,BAX,TXN1,ABCG1,NRP1,PYCARD,SOD1,OAS3,C3,VPS35,TUT7,HSPB1,EHD4,WNK1,LYN,NFE2L1,ZMYND8,PSMC5
GO:BP	export from cell	GO:0140352	0.000951864	3.02143	982	264	28	26944	CCL5,CCL8,LGALS9,ITGAM,FCGR4,HMOX1,EDNRB,AP1B1,ERP29,ATP13A2,MIF,RAB11FIP5,RAB1A,UQCC2,UCP2,ANXA2,COMT,IDH2,NR4A1,RAC2,ABCG1,LAMP1,ATP1A1,VPS35,RAB3IL1,LYN,M6PR,OXCT1
GO:BP	regulation of metabolic process	GO:0019222	0.000979056	3.00919	6882	264	104	26944	CCL5,TIMP1,ID3,CALR,LGALS9,GRN,SERPINB6A,MAF,PKM,BST2,IRF7,ITGAM,RPS27L,AIF1,TSC22D3,LCN2,B2M,IL10,HMOX1,EDNRB,H2-Q7,FCNA,NCF1,ERP29,BST1,BIN1,CTLA2A,STAT1,SIGLEC1,RPL38,ITGB2,ROMO1,ATP13A2,WWP1,LAPTM5,H2-T23,CELA1,PLXNB2,H2-K1,GAS6,SNX5,MIF,NFIC,TAPBP,SNX3,HSBP1,HSP90AA1,RAB1A,UQCC2,MOB1A,UCP2,ANXA2,COMT,CSK,CEBPB,PER1,CD81,SIK1,VSIR,H2-T22,CLTC,PSMC1,GSN,PLD4,NR4A1,DCXR,RAC2,IRF2BP2,POR,SUMO3,C…
GO:BP	ribose phosphate biosynthetic process	GO:0046390	0.000993112	3.003	230	264	13	26944	ATP5K,NDUFA3,NDUFC1,SDHC,ATP6V1A,ATP5G3,LIPA,ATP5E,NDUFS5,NDUFB7,NDUFS6,NDUFA5,NDUFB8
GO:BP	regulation of cell motility	GO:2000145	0.00101954	2.9916	1045	264	29	26944	CCL5,LYVE1,TIMP1,CALR,LGALS9,GRN,BST2,SDC3,AIF1,LCN2,HMOX1,BST1,PLXNB2,GAS6,MIF,ARHGDIB,ADAM15,IDH2,CD81,VSIR,RAC2,CORO1C,NRP1,PYCARD,MPP1,HSPB1,WNK1,LYN,ZMYND8
GO:BP	metabolic process	GO:0008152	0.00111211	2.95385	14364	264	180	26944	CCL5,CFB,LYVE1,TIMP1,ID3,CBR2,TMEM86A,ATP5K,CALR,LGALS9,GRN,SERPINB6A,MAF,PKM,ST13,BST2,IRF7,ITGAM,RPS29,CTSD,RPS27L,AIF1,RNPEP,TSC22D3,LCN2,B2M,IL10,HMOX1,EDNRB,NMT1,H2-Q7,BLVRB,FCNA,NCF1,NDUFA3,ERP29,BST1,RPS28,PLTP,BIN1,CTLA2A,STAT1,SIGLEC1,RPL38,ITGB2,ROMO1,NDUFC1,CKB,PTPN18,ATP13A2,CLEC4A3,WWP1,LAPTM5,H2-T23,CELA1,PLXNB2,CNDP2,NAAA,H2-K1,GAS6,SNX5,MIF,PSMB8,PEPD,DNASE2A,CTSL,NFIC,TAPBP,SLC37…
GO:BP	viral life cycle	GO:0019058	0.00111668	2.95207	272	264	14	26944	CCL5,CCL8,LY6E,BST2,GAS6,SNX3,RAB1A,CD81,LGALS1,GSN,HSP90AB1,NRP1,OAS3,P4HB
GO:BP	lytic vacuole organization	GO:0080171	0.00116603	2.93329	99	264	9	26944	GRN,LAPTM5,ACP2,TPP1,LIPA,GBA,LAMP1,LAMTOR1,VPS35
GO:BP	lysosome organization	GO:0007040	0.00116603	2.93329	99	264	9	26944	GRN,LAPTM5,ACP2,TPP1,LIPA,GBA,LAMP1,LAMTOR1,VPS35
GO:BP	antigen processing and presentation of exogenous peptide antigen via MHC class I	GO:0042590	0.00122298	2.91258	8	264	4	26944	IFI30,H2-K1,TAPBP,CLEC4A1
GO:BP	lymphocyte differentiation	GO:0030098	0.00133057	2.87596	455	264	18	26944	LGALS9,B2M,IL10,CTLA2A,WWP1,LAPTM5,GAS6,CTSL,HSP90AA1,FGL2,LGALS1,VSIR,IRF2BP2,LIPA,GBA,BAX,INPP5D,HSPB1
GO:BP	nucleotide biosynthetic process	GO:0009165	0.00144951	2.83878	278	264	14	26944	ATP5K,NDUFA3,NDUFC1,SDHC,IDH2,ATP6V1A,ATP5G3,LIPA,ATP5E,NDUFS5,NDUFB7,NDUFS6,NDUFA5,NDUFB8
GO:BP	mitochondrial respiratory chain complex assembly	GO:0033108	0.00150394	2.82277	102	264	9	26944	NDUFA3,NDUFC1,UQCC2,PET100,NDUFS5,NDUFB7,NDUFS6,NDUFA5,NDUFB8
GO:BP	regulation of leukocyte chemotaxis	GO:0002688	0.0015047	2.82255	132	264	10	26944	CCL5,CALR,AIF1,BST1,GAS6,MIF,RAC2,MPP1,WNK1,LYN
GO:BP	regulation of interleukin-6 production	GO:0032675	0.00150997	2.82103	165	264	11	26944	LGALS9,AIF1,IL10,LAPTM5,GAS6,CSK,CEBPB,SIRPA,GBA,INPP5D,PYCARD
GO:BP	interleukin-6 production	GO:0032635	0.00150997	2.82103	165	264	11	26944	LGALS9,AIF1,IL10,LAPTM5,GAS6,CSK,CEBPB,SIRPA,GBA,INPP5D,PYCARD
GO:BP	positive regulation of leukocyte cell-cell adhesion	GO:1903039	0.00157876	2.80168	280	264	14	26944	CCL5,LGALS9,AIF1,B2M,H2-Q7,H2-T23,H2-K1,HSP90AA1,CD81,LGALS1,VSIR,H2-T22,SIRPA,PYCARD
GO:BP	positive regulation of defense response	GO:0031349	0.00164246	2.78451	511	264	19	26944	CCL5,LGALS9,GRN,IRF7,H2-Q7,FCNA,H2-T23,H2-K1,HSP90AA1,DDX60,CEBPB,CD81,LGALS1,H2-T22,PYCARD,OAS3,LAMP1,C3,LYN
GO:BP	nucleoside phosphate biosynthetic process	GO:1901293	0.00164719	2.78326	281	264	14	26944	ATP5K,NDUFA3,NDUFC1,SDHC,IDH2,ATP6V1A,ATP5G3,LIPA,ATP5E,NDUFS5,NDUFB7,NDUFS6,NDUFA5,NDUFB8
GO:BP	mitochondrion organization	GO:0007005	0.00179188	2.74669	514	264	19	26944	NDUFA3,ROMO1,NDUFC1,ATP13A2,HSP90AA1,UQCC2,UCP2,PET100,LIPA,TIMM13,GBA,BAX,NDUFS5,NDUFB7,PYCARD,NDUFS6,VPS35,NDUFA5,NDUFB8
GO:BP	regulation of endocytosis	GO:0030100	0.0018834	2.72506	327	264	15	26944	CALR,AP2M1,B2M,BIN1,CFP,GAS6,SNX3,ANXA2,CSK,SIRPA,PYCARD,SOD1,C3,EHD4,RAB5C
GO:BP	positive regulation of apoptotic process	GO:0043065	0.00203454	2.69153	622	264	21	26944	CCL5,ID3,GRN,CTSD,LCN2,IL10,HMOX1,BIN1,CTSL,SERINC3,LGALS1,SIK1,GSN,NR4A1,BAX,INPP5D,PYCARD,SOD1,PDIA3,STK17B,LYN
GO:BP	positive regulation of cytokine production involved in immune response	GO:0002720	0.00208411	2.68108	106	264	9	26944	B2M,H2-Q7,LAPTM5,H2-T23,H2-K1,MIF,CD81,H2-T22,PYCARD
GO:BP	myeloid cell homeostasis	GO:0002262	0.00244639	2.61147	210	264	12	26944	HBA-A2,B2M,HMOX1,STAT1,DNASE2A,RAC2,LIPA,BAX,INPP5D,SOD1,LYN,NFE2L1
GO:BP	cell population proliferation	GO:0008283	0.00255532	2.59256	2168	264	45	26944	CCL5,CFB,TIMP1,CALR,LGALS9,GRN,FOLR2,AIF1,B2M,IL10,HMOX1,IFI30,EDNRB,H2-Q7,NCF1,BST1,STAT1,ROMO1,LAPTM5,H2-T23,CELA1,PLXNB2,H2-K1,GAS6,MIF,CTSL,ANXA2,COMT,IDH2,CSK,CEBPB,CD81,AKR1B3,VSIR,H2-T22,NR4A1,RAC2,POR,LIPA,GBA,BAX,INPP5D,PYCARD,PSMB10,LYN
GO:BP	negative regulation of protein metabolic process	GO:0051248	0.00260794	2.5837	686	264	22	26944	TIMP1,CALR,SERPINB6A,IL10,EDNRB,BIN1,CTLA2A,GAS6,MIF,SNX3,ANXA2,CORO1C,SIRPA,GBA,PFDN1,HSP90AB1,BAX,ITM2B,VPS35,HSPB1,WNK1,LYN
GO:BP	mitochondrial ATP synthesis coupled electron transport	GO:0042775	0.00265012	2.57673	81	264	8	26944	UQCRQ,COX7C,SDHC,COX5A,COX6A1,UQCR11,NDUFS6,NDUFB8
GO:BP	positive regulation of transport	GO:0051050	0.00269243	2.56986	975	264	27	26944	CCL5,CALR,ITGAM,AP2M1,LCN2,B2M,PLTP,BIN1,CFP,ATP13A2,GAS6,MIF,HSP90AA1,ANXA2,CEBPB,CD81,SIRPA,HSP90AB1,BAX,ABCG1,PYCARD,SOD1,LAMP1,C3,VPS35,WNK1,OXCT1
GO:BP	myeloid leukocyte mediated immunity	GO:0002444	0.00275646	2.55965	141	264	10	26944	ITGAM,HMOX1,H2-Q7,NCF1,H2-T23,H2-K1,H2-T22,RAC2,C3,LYN
GO:BP	negative regulation of cell killing	GO:0031342	0.00278736	2.55481	57	264	7	26944	LGALS9,H2-Q7,H2-T23,H2-K1,H2-T22,HSP90AB1,CLEC2D
GO:BP	regulation of multicellular organismal development	GO:2000026	0.00279947	2.55292	1550	264	36	26944	CCL5,LGALS9,GRN,MAF,PKM,B2M,IL10,HMOX1,BIN1,CTLA2A,STAT1,ITGB2,CELA1,PLXNB2,GAS6,HSP90AA1,FGL2,ANXA2,IDH2,STAB1,CEBPB,VSIR,POR,PIRA2,SARS,TOB2,EPN1,INPP5D,NRP1,CLEC2D,PXN,C3,HSPB1,WNK1,LYN,NFE2L1
GO:BP	regulation of hemopoiesis	GO:1903706	0.00284804	2.54545	431	264	17	26944	CCL5,LGALS9,B2M,IL10,CTLA2A,STAT1,GAS6,HSP90AA1,FGL2,CEBPB,VSIR,PIRA2,TOB2,INPP5D,CLEC2D,HSPB1,LYN
GO:BP	protein catabolic process in the vacuole	GO:0007039	0.00311234	2.50691	21	264	5	26944	GRN,ATP13A2,TPP1,CD81,VPS35
GO:BP	regulation of leukocyte differentiation	GO:1902105	0.00317032	2.4989	341	264	15	26944	CCL5,LGALS9,IL10,CTLA2A,GAS6,HSP90AA1,FGL2,CEBPB,VSIR,PIRA2,TOB2,INPP5D,CLEC2D,HSPB1,LYN
GO:BP	ATP synthesis coupled electron transport	GO:0042773	0.0031955	2.49546	83	264	8	26944	UQCRQ,COX7C,SDHC,COX5A,COX6A1,UQCR11,NDUFS6,NDUFB8
GO:BP	nicotinamide nucleotide metabolic process	GO:0046496	0.00336926	2.47247	179	264	11	26944	CBR2,PKM,NCF1,SLC37A2,KCNAB2,UCP2,PGD,IDH2,DCXR,LIPA,IDH1
GO:BP	pyridine nucleotide metabolic process	GO:0019362	0.00336926	2.47247	179	264	11	26944	CBR2,PKM,NCF1,SLC37A2,KCNAB2,UCP2,PGD,IDH2,DCXR,LIPA,IDH1
GO:BP	positive regulation of inflammatory response to antigenic stimulus	GO:0002863	0.00354802	2.45001	38	264	6	26944	H2-Q7,H2-T23,H2-K1,CD81,H2-T22,C3
GO:BP	response to chemical	GO:0042221	0.00364452	2.43836	5561	264	87	26944	SAA3,CCL5,CCL8,MT2,LY6A,TIMP1,ID3,MT1,CALR,LGALS9,GRN,SERPINB6A,PKM,BST2,IRF7,ITGAM,FOLR2,CTSD,AIF1,FCGR4,LCN2,HBA-A2,B2M,IL10,HMOX1,EDNRB,H2-Q7,NCF1,TUBA1B,BST1,STAT1,ROMO1,ATP13A2,GDF15,LAPTM5,GAS6,SNX5,MIF,CTSL,SELENOW,RAB11FIP5,HSP90AA1,SAMHD1,ADAM15,UCP2,ACP2,COMT,CSK,ATP6V1A,CEBPB,PER1,HSP90B1,CD81,AKR1B3,GSN,NR4A1,RAC2,POR,PIRA2,ATP6V0D1,LIPA,SIRPA,GBA,HSP90AB1,BAX,TXN1,ABCG1,NRP1,PYCARD,I…
GO:BP	cell-cell adhesion	GO:0098609	0.00388612	2.41048	934	264	26	26944	CCL5,LGALS9,ITGAM,AIF1,B2M,IL10,H2-Q7,ITGB2,LAPTM5,H2-T23,PLXNB2,H2-K1,HSP90AA1,FGL2,CEBPB,CD81,LGALS1,VSIR,H2-T22,RAC2,SIRPA,PYCARD,PDIA3,HSPB1,WNK1,LYN
GO:BP	positive regulation of leukocyte proliferation	GO:0070665	0.00418033	2.37879	183	264	11	26944	CCL5,AIF1,H2-Q7,H2-T23,H2-K1,MIF,CD81,H2-T22,RAC2,PYCARD,LYN
GO:BP	viral process	GO:0016032	0.00436904	2.35961	350	264	15	26944	CCL5,CCL8,LY6E,BST2,STAT1,GAS6,SNX3,RAB1A,CD81,LGALS1,GSN,HSP90AB1,NRP1,OAS3,P4HB
GO:BP	regulation of phagocytosis	GO:0050764	0.00444384	2.35224	116	264	9	26944	CALR,CFP,GAS6,SNX3,CSK,SIRPA,PYCARD,SOD1,C3
GO:BP	endomembrane system organization	GO:0010256	0.00447489	2.34922	547	264	19	26944	FOLR2,ANXA6,AP1B1,BIN1,SNX3,RAB1A,MTSS1,ANXA2,AP1S2,CLTC,GSN,MYOF,CORO1C,ABCG1,SOD1,LAMTOR1,WNK1,RAB5C,USE1
GO:BP	pyridine-containing compound metabolic process	GO:0072524	0.00489641	2.31012	186	264	11	26944	CBR2,PKM,NCF1,SLC37A2,KCNAB2,UCP2,PGD,IDH2,DCXR,LIPA,IDH1
GO:BP	mitochondrial respiratory chain complex I assembly	GO:0032981	0.00497322	2.30336	62	264	7	26944	NDUFA3,NDUFC1,NDUFS5,NDUFB7,NDUFS6,NDUFA5,NDUFB8
GO:BP	NADH dehydrogenase complex assembly	GO:0010257	0.00497322	2.30336	62	264	7	26944	NDUFA3,NDUFC1,NDUFS5,NDUFB7,NDUFS6,NDUFA5,NDUFB8
GO:BP	cellular catabolic process	GO:0044248	0.00512307	2.29047	1524	264	35	26944	TIMP1,PKM,CTSD,IL10,HMOX1,BLVRB,NCF1,ATP13A2,LAPTM5,DNASE2A,RAB1A,GNPDA1,SAMHD1,UCP2,ANXA2,COMT,PGD,TPP1,GNS,PLBD2,CLTC,DCXR,POR,LIPA,GBA,SLIRP,ABHD12,BAX,PYCARD,IDH1,MTLN,TUT7,WNK1,OXCT1,ALDH3B1
GO:BP	regulation of cell population proliferation	GO:0042127	0.00520424	2.28364	1799	264	39	26944	CCL5,TIMP1,CALR,LGALS9,GRN,FOLR2,AIF1,B2M,IL10,HMOX1,IFI30,EDNRB,H2-Q7,BST1,STAT1,ROMO1,LAPTM5,H2-T23,CELA1,H2-K1,GAS6,MIF,CTSL,ANXA2,COMT,IDH2,CSK,CEBPB,CD81,AKR1B3,VSIR,H2-T22,NR4A1,RAC2,POR,BAX,INPP5D,PYCARD,LYN
GO:BP	positive regulation of biosynthetic process	GO:0009891	0.00541654	2.26628	2827	264	53	26944	CCL5,ID3,CALR,LGALS9,MAF,PKM,IRF7,RPS27L,AIF1,LCN2,B2M,IL10,H2-Q7,FCNA,NCF1,ERP29,STAT1,ITGB2,ATP13A2,LAPTM5,H2-T23,CELA1,PLXNB2,H2-K1,GAS6,SNX5,MIF,NFIC,HSP90AA1,RAB1A,UQCC2,ANXA2,CEBPB,PER1,CD81,VSIR,H2-T22,GSN,NR4A1,POR,GBA,SLIRP,HSP90AB1,ABCG1,PYCARD,SOD1,OAS3,C3,VPS35,HSPB1,WNK1,NFE2L1,ZMYND8
GO:BP	negative regulation of response to biotic stimulus	GO:0002832	0.00544758	2.2638	152	264	10	26944	LGALS9,GRN,H2-Q7,H2-T23,H2-K1,FGL2,SAMHD1,H2-T22,CLEC2D,OAS3
GO:BP	antigen processing and presentation of endogenous peptide antigen via MHC class I	GO:0019885	0.00563826	2.24886	41	264	6	26944	B2M,H2-Q7,H2-T23,H2-K1,TAPBP,H2-T22
GO:BP	mononuclear cell migration	GO:0071674	0.00571786	2.24277	189	264	11	26944	CCL5,CCL8,CALR,LGALS9,AIF1,GAS6,SIRPA,GBA,PYCARD,WNK1,LYN
GO:BP	secretion	GO:0046903	0.00583048	2.2343	1078	264	28	26944	CCL5,CCL8,LGALS9,ITGAM,FCGR4,HMOX1,EDNRB,AP1B1,ERP29,ATP13A2,MIF,RAB11FIP5,RAB1A,UQCC2,UCP2,ANXA2,COMT,IDH2,NR4A1,RAC2,ABCG1,LAMP1,VPS35,RAB3IL1,WNK1,LYN,M6PR,OXCT1
GO:BP	chemotaxis	GO:0006935	0.00590591	2.22871	455	264	17	26944	SAA3,CCL5,CCL8,CALR,LGALS9,AIF1,EDNRB,BST1,GAS6,MIF,NR4A1,RAC2,NRP1,MPP1,HSPB1,WNK1,LYN
GO:BP	leukocyte chemotaxis	GO:0030595	0.00603176	2.21956	229	264	12	26944	CCL5,CCL8,CALR,AIF1,EDNRB,BST1,GAS6,MIF,RAC2,MPP1,WNK1,LYN
GO:BP	taxis	GO:0042330	0.00626164	2.20331	457	264	17	26944	SAA3,CCL5,CCL8,CALR,LGALS9,AIF1,EDNRB,BST1,GAS6,MIF,NR4A1,RAC2,NRP1,MPP1,HSPB1,WNK1,LYN
GO:BP	cell differentiation	GO:0030154	0.00629483	2.20102	4777	264	77	26944	CCL5,CCL8,ID3,CALR,LGALS9,GRN,MAF,ITGAM,ANXA6,AP2A2,HBA-A2,B2M,IL10,EDNRB,BIN1,CTLA2A,STAT1,GDF15,WWP1,LAPTM5,CELA1,PLXNB2,H2-K1,GAS6,PSMB8,DNASE2A,CTSL,HSBP1,UQCRQ,HSP90AA1,RAB1A,UQCC2,FGL2,ADAM15,KCNAB2,TUBB5,UCP2,ANXA2,TPP1,IDH2,CSK,CEBPB,CD81,LGALS1,DYNC1I2,AKR1B3,AP1S2,SIK1,VSIR,PLD4,NR4A1,RAC2,IRF2BP2,POR,MYOF,PIRA2,LIPA,CORO1C,SIRPA,TOB2,GBA,SLIRP,HSP90AB1,BAX,INPP5D,ABCG1,NRP1,SOD1,CLEC2D…
GO:BP	cellular developmental process	GO:0048869	0.00634557	2.19753	4778	264	77	26944	CCL5,CCL8,ID3,CALR,LGALS9,GRN,MAF,ITGAM,ANXA6,AP2A2,HBA-A2,B2M,IL10,EDNRB,BIN1,CTLA2A,STAT1,GDF15,WWP1,LAPTM5,CELA1,PLXNB2,H2-K1,GAS6,PSMB8,DNASE2A,CTSL,HSBP1,UQCRQ,HSP90AA1,RAB1A,UQCC2,FGL2,ADAM15,KCNAB2,TUBB5,UCP2,ANXA2,TPP1,IDH2,CSK,CEBPB,CD81,LGALS1,DYNC1I2,AKR1B3,AP1S2,SIK1,VSIR,PLD4,NR4A1,RAC2,IRF2BP2,POR,MYOF,PIRA2,LIPA,CORO1C,SIRPA,TOB2,GBA,SLIRP,HSP90AB1,BAX,INPP5D,ABCG1,NRP1,SOD1,CLEC2D…
GO:BP	angiogenesis	GO:0001525	0.00645342	2.19021	561	264	19	26944	CCL5,GRN,PKM,IL10,HMOX1,STAT1,ITGB2,CELA1,ADAM15,ANXA2,STAB1,NR4A1,SARS,EPN1,NRP1,PXN,C3,HSPB1,WNK1
GO:BP	antigen processing and presentation of endogenous peptide antigen	GO:0002483	0.00652424	2.18547	42	264	6	26944	B2M,H2-Q7,H2-T23,H2-K1,TAPBP,H2-T22
GO:BP	positive regulation of endocytosis	GO:0045807	0.00665762	2.17668	192	264	11	26944	CALR,AP2M1,B2M,BIN1,CFP,GAS6,ANXA2,SIRPA,PYCARD,SOD1,C3
GO:BP	cellular component organization	GO:0016043	0.00674843	2.1708	7612	264	109	26944	CCL5,CCL8,CALR,GRN,PKM,BST2,FOLR2,ANXA6,CTSD,RPS27L,TPPP3,STARD8,AIF1,DSTN,AP2M1,LCN2,B2M,COTL1,IL10,AP1B1,TUBA1B,NDUFA3,BST1,RPS28,PLTP,SNX2,BIN1,CFP,RPL38,ROMO1,NDUFC1,ATP13A2,TNS1,GDF15,LAPTM5,EPB41L1,PLXNB2,H2-K1,GAS6,MIF,DNASE2A,TAPBP,CLTA,SNX3,HSP90AA1,RAB1A,MTSS1,UQCC2,SAMHD1,ADAM15,TUBB5,UCP2,ACP2,ANXA2,PET100,TPP1,CSK,ATP6V1A,PER1,HSP90B1,ATP5G3,LGALS1,DYNC1I2,AP1S2,CLTC,GSN,NR4A1,RAC2,M…
GO:BP	leukocyte mediated cytotoxicity	GO:0001909	0.00688009	2.16241	156	264	10	26944	LGALS9,FCGR4,B2M,H2-Q7,NCF1,H2-T23,H2-K1,H2-T22,CLEC2D,LAMP1
GO:BP	regulation of signal transduction	GO:0009966	0.00694118	2.15857	3005	264	55	26944	CCL5,CCL8,TIMP1,CALR,LGALS9,IRF7,CTSD,STARD8,IL10,HMOX1,NCF1,ERP29,BST1,STAT1,GDF15,LAPTM5,GAS6,SNX5,MIF,CTSL,SNX3,ARHGDIB,SERINC3,SAMHD1,DDX60,CSK,PER1,CD81,AKR1B3,VSIR,GSN,POR,MYOF,LIPA,SIRPA,GBA,HSP90AB1,BAX,INPP5D,NRP1,PYCARD,SOD1,PDIA3,PXN,OAS3,C3,SNX6,LAMTOR1,VPS35,HSPB1,WNK1,LYN,ZMYND8,P4HB,TAOK3
GO:BP	negative regulation of innate immune response	GO:0045824	0.00722764	2.141	123	264	9	26944	LGALS9,GRN,H2-Q7,H2-T23,H2-K1,SAMHD1,H2-T22,CLEC2D,OAS3
GO:BP	MHC class I protein complex assembly	GO:0002397	0.00738662	2.13155	4	264	3	26944	CALR,TAPBP,PDIA3
GO:BP	peptide antigen assembly with MHC class I protein complex	GO:0002502	0.00738662	2.13155	4	264	3	26944	CALR,TAPBP,PDIA3
GO:BP	regulation of innate immune response	GO:0045088	0.00744766	2.12798	463	264	17	26944	LGALS9,GRN,IRF7,H2-Q7,FCNA,NCF1,H2-T23,H2-K1,HSP90AA1,SAMHD1,DDX60,H2-T22,PYCARD,CLEC2D,OAS3,LAMP1,LYN
GO:BP	antigen processing and presentation of endogenous antigen	GO:0019883	0.0075203	2.12376	43	264	6	26944	B2M,H2-Q7,H2-T23,H2-K1,TAPBP,H2-T22
GO:BP	response to heat	GO:0009408	0.00758369	2.12012	93	264	8	26944	HMOX1,HSBP1,HSP90AA1,MYOF,HSP90AB1,SOD1,HSPB1,LYN
GO:BP	regulation of alpha-beta T cell proliferation	GO:0046640	0.00761724	2.1182	66	264	7	26944	LGALS9,H2-Q7,H2-T23,H2-K1,CD81,VSIR,H2-T22
GO:BP	multicellular organismal-level homeostasis	GO:0048871	0.00808814	2.09215	912	264	25	26944	CCL5,FCGR4,TSC22D3,LCN2,HBA-A2,B2M,HMOX1,EDNRB,STAT1,GDF15,MIF,DNASE2A,UCP2,TPP1,CSK,CEBPB,AKR1B3,RAC2,LIPA,GBA,BAX,INPP5D,SOD1,LYN,NFE2L1
GO:BP	regulation of chemotaxis	GO:0050920	0.00822199	2.08502	236	264	12	26944	CCL5,CALR,AIF1,BST1,GAS6,MIF,RAC2,NRP1,MPP1,HSPB1,WNK1,LYN
GO:BP	female pregnancy	GO:0007565	0.00822199	2.08502	236	264	12	26944	TIMP1,CALR,LGALS9,GRN,TPPP3,H2-Q7,CTSL,ARHGDIB,UCP2,COMT,EPN1,SOD1
GO:BP	negative regulation of metabolic process	GO:0009892	0.00826048	2.08299	3336	264	59	26944	TIMP1,ID3,CALR,LGALS9,GRN,SERPINB6A,MAF,BST2,AIF1,IL10,HMOX1,EDNRB,ERP29,BIN1,CTLA2A,SIGLEC1,WWP1,LAPTM5,CELA1,GAS6,MIF,NFIC,SNX3,HSBP1,ANXA2,COMT,CSK,CEBPB,PER1,SIK1,VSIR,CLTC,IRF2BP2,CORO1C,SARS,SIRPA,TOB2,GBA,SLIRP,PFDN1,HSP90AB1,BAX,CLEC4A1,TXN1,INPP5D,PYCARD,SOD1,ITM2B,OAS3,ATP1A1,SNX6,VPS35,TUT7,HSPB1,WNK1,LYN,NFE2L1,ZMYND8,PSMC5
GO:BP	regulation of protein localization	GO:0032880	0.00874911	2.05804	977	264	26	26944	CCL5,CTSD,AP2M1,ERP29,ATP13A2,GAS6,SNX3,RAB11FIP5,HSP90AA1,UQCC2,KCNAB2,UCP2,IDH2,CSK,CD81,CLTC,GSN,SUMO3,HSP90AB1,TXN1,ABCG1,LAMTOR1,VPS35,WNK1,ZMYND8,OXCT1
GO:BP	positive regulation of cellular biosynthetic process	GO:0031328	0.00894443	2.04845	2799	264	52	26944	CCL5,ID3,CALR,LGALS9,MAF,PKM,IRF7,RPS27L,AIF1,LCN2,B2M,IL10,H2-Q7,FCNA,NCF1,ERP29,STAT1,ITGB2,ATP13A2,LAPTM5,H2-T23,CELA1,PLXNB2,H2-K1,GAS6,SNX5,MIF,NFIC,HSP90AA1,RAB1A,UQCC2,ANXA2,CEBPB,PER1,CD81,VSIR,H2-T22,GSN,NR4A1,POR,GBA,SLIRP,HSP90AB1,PYCARD,SOD1,OAS3,C3,VPS35,HSPB1,WNK1,NFE2L1,ZMYND8
GO:BP	production of molecular mediator involved in inflammatory response	GO:0002532	0.00962777	2.01647	96	264	8	26944	GRN,NCF1,PER1,PLD4,LIPA,SIRPA,PYCARD,LYN
GO:BP	regulation of type II hypersensitivity	GO:0002892	0.0096657	2.01477	26	264	5	26944	H2-Q7,H2-T23,H2-K1,H2-T22,C3
GO:BP	antigen processing and presentation of exogenous peptide antigen via MHC class Ib	GO:0002477	0.0096657	2.01477	26	264	5	26944	B2M,H2-Q7,H2-T23,H2-K1,H2-T22
GO:BP	type II hypersensitivity	GO:0002445	0.0096657	2.01477	26	264	5	26944	H2-Q7,H2-T23,H2-K1,H2-T22,C3
GO:BP	type IIa hypersensitivity	GO:0001794	0.0096657	2.01477	26	264	5	26944	H2-Q7,H2-T23,H2-K1,H2-T22,C3
GO:BP	positive regulation of type IIa hypersensitivity	GO:0001798	0.0096657	2.01477	26	264	5	26944	H2-Q7,H2-T23,H2-K1,H2-T22,C3
GO:BP	positive regulation of type II hypersensitivity	GO:0002894	0.0096657	2.01477	26	264	5	26944	H2-Q7,H2-T23,H2-K1,H2-T22,C3
GO:BP	regulation of type IIa hypersensitivity	GO:0001796	0.0096657	2.01477	26	264	5	26944	H2-Q7,H2-T23,H2-K1,H2-T22,C3
GO:BP	positive regulation of cell-cell adhesion	GO:0022409	0.0096748	2.01436	327	264	14	26944	CCL5,LGALS9,AIF1,B2M,H2-Q7,H2-T23,H2-K1,HSP90AA1,CD81,LGALS1,VSIR,H2-T22,SIRPA,PYCARD
GO:BP	positive regulation of production of molecular mediator of immune response	GO:0002702	0.010182	1.99217	163	264	10	26944	B2M,IL10,H2-Q7,LAPTM5,H2-T23,H2-K1,MIF,CD81,H2-T22,PYCARD
GO:BP	regulation of peptidase activity	GO:0052547	0.0102921	1.98749	69	264	7	26944	TIMP1,GRN,SERPINB6A,BIN1,ATP13A2,GAS6,PYCARD
GO:BP	cellular response to chemical stress	GO:0062197	0.0103739	1.98406	329	264	14	26944	SERPINB6A,AIF1,LCN2,NCF1,ROMO1,ATP13A2,AKR1B3,SIRPA,TXN1,PYCARD,SOD1,HSPB1,WNK1,ALDH3B1
GO:BP	inflammatory response to antigenic stimulus	GO:0002437	0.0104052	1.98275	97	264	8	26944	IL10,H2-Q7,H2-T23,H2-K1,CD81,H2-T22,PSMB4,C3
GO:BP	regulation of signaling	GO:0023051	0.011964	1.92212	3616	264	62	26944	CCL5,CCL8,TIMP1,CALR,LGALS9,IRF7,CTSD,STARD8,IL10,HMOX1,NCF1,ERP29,BST1,STAT1,GDF15,LAPTM5,GAS6,SNX5,MIF,CTSL,SNX3,RAB11FIP5,ARHGDIB,SERINC3,UQCC2,SAMHD1,UCP2,ANXA2,DDX60,CSK,PER1,CD81,AKR1B3,VSIR,GSN,POR,MYOF,LIPA,SIRPA,GBA,HSP90AB1,BAX,INPP5D,ABCG1,NRP1,PYCARD,SOD1,PDIA3,PXN,OAS3,C3,SNX6,LAMTOR1,VPS35,HSPB1,WNK1,LYN,ZMYND8,P4HB,OXCT1,PSMC5,TAOK3
GO:BP	homeostasis of number of cells	GO:0048872	0.0122234	1.91281	381	264	15	26944	TSC22D3,HBA-A2,B2M,HMOX1,STAT1,MIF,DNASE2A,RAC2,LIPA,GBA,BAX,INPP5D,SOD1,LYN,NFE2L1
GO:BP	biological process involved in symbiotic interaction	GO:0044403	0.0124602	1.90448	289	264	13	26944	CCL5,CCL8,LY6E,NCF1,ROMO1,GAS6,SNX3,CD81,LGALS1,GSN,HSP90AB1,NRP1,P4HB
GO:BP	regulation of acute inflammatory response	GO:0002673	0.012477	1.90389	71	264	7	26944	CCL5,EDNRB,H2-Q7,H2-T23,H2-K1,H2-T22,C3
GO:BP	intracellular iron ion homeostasis	GO:0006879	0.012477	1.90389	71	264	7	26944	LCN2,B2M,HMOX1,ATP13A2,ATP6V1A,ATP6V0D1,SOD1
GO:BP	negative regulation of natural killer cell mediated cytotoxicity	GO:0045953	0.0128181	1.89218	47	264	6	26944	LGALS9,H2-Q7,H2-T23,H2-K1,H2-T22,CLEC2D
GO:BP	protein localization to membrane	GO:0072657	0.0129073	1.88916	644	264	20	26944	LGALS9,FOLR2,AP2M1,NMT1,NCF1,ROMO1,GAS6,HSP90AA1,ANXA2,CSK,CD81,CLTC,GSN,TIMM13,PGAP2,LAMTOR1,VPS35,EHD4,WNK1,ZMYND8
GO:BP	acute inflammatory response	GO:0002526	0.0129087	1.88912	132	264	9	26944	SAA3,CCL5,EDNRB,H2-Q7,H2-T23,H2-K1,H2-T22,LIPA,C3
GO:BP	natural killer cell mediated cytotoxicity	GO:0042267	0.0130637	1.88393	100	264	8	26944	LGALS9,FCGR4,H2-Q7,H2-T23,H2-K1,H2-T22,CLEC2D,LAMP1
GO:BP	alpha-beta T cell proliferation	GO:0046633	0.0137061	1.86309	72	264	7	26944	LGALS9,H2-Q7,H2-T23,H2-K1,CD81,VSIR,H2-T22
GO:BP	lymphocyte mediated immunity	GO:0002449	0.0137137	1.86285	434	264	16	26944	CFB,IGHA,LGALS9,IRF7,FCGR4,B2M,H2-Q7,H2-T23,H2-K1,CD81,VSIR,H2-T22,INPP5D,CLEC2D,LAMP1,C3
GO:BP	cell surface receptor signaling pathway	GO:0007166	0.0139516	1.85538	2766	264	51	26944	CCL5,CCL8,TIMP1,LGALS9,ADGRE1,IRF7,ITGAM,CTSD,FCGR4,LCN2,IL10,HMOX1,EDNRB,FCNA,STAT1,ITGB2,GDF15,LAPTM5,CELA1,PLXNB2,GAS6,SNX5,MIF,MS4A6B,SNX3,SAMHD1,ADAM15,CSK,CD81,AKR1B3,VSIR,POR,MYOF,PIRA2,LIPA,HSP90AB1,BAX,EPN1,NRP1,PYCARD,PDAP1,PDIA3,PXN,OAS3,C3,SNX6,VPS35,HSPB1,WNK1,LYN,ZMYND8
GO:BP	positive regulation of myeloid leukocyte mediated immunity	GO:0002888	0.0145298	1.83774	48	264	6	26944	ITGAM,H2-Q7,H2-T23,H2-K1,H2-T22,C3
GO:BP	negative regulation of natural killer cell mediated immunity	GO:0002716	0.0145298	1.83774	48	264	6	26944	LGALS9,H2-Q7,H2-T23,H2-K1,H2-T22,CLEC2D
GO:BP	positive regulation of tumor necrosis factor production	GO:0032760	0.0145926	1.83587	134	264	9	26944	LGALS9,H2-Q7,H2-T23,H2-K1,MIF,H2-T22,PYCARD,OAS3,HSPB1
GO:BP	response to inorganic substance	GO:0010035	0.0151231	1.82036	651	264	20	26944	MT2,MT1,CALR,LCN2,B2M,HMOX1,EDNRB,NCF1,ATP13A2,SELENOW,UCP2,COMT,AKR1B3,GSN,NR4A1,SIRPA,TXN1,SOD1,WNK1,NFE2L1
GO:BP	natural killer cell mediated immunity	GO:0002228	0.016275	1.78848	103	264	8	26944	LGALS9,FCGR4,H2-Q7,H2-T23,H2-K1,H2-T22,CLEC2D,LAMP1
GO:BP	cellular response to metal ion	GO:0071248	0.0163995	1.78517	211	264	11	26944	MT2,MT1,CALR,B2M,HMOX1,NCF1,ATP13A2,UCP2,GSN,WNK1,NFE2L1
GO:BP	NADP metabolic process	GO:0006739	0.0164221	1.78457	49	264	6	26944	NCF1,KCNAB2,PGD,IDH2,DCXR,IDH1
GO:BP	positive regulation of tumor necrosis factor superfamily cytokine production	GO:1903557	0.016461	1.78354	136	264	9	26944	LGALS9,H2-Q7,H2-T23,H2-K1,MIF,H2-T22,PYCARD,OAS3,HSPB1
GO:BP	MHC protein complex assembly	GO:0002396	0.0166954	1.7774	14	264	4	26944	CALR,B2M,TAPBP,PDIA3
GO:BP	autophagic cell death	GO:0048102	0.0166954	1.7774	14	264	4	26944	LAPTM5,CTSL,ACP2,LAMP1
GO:BP	peptide antigen assembly with MHC protein complex	GO:0002501	0.0166954	1.7774	14	264	4	26944	CALR,B2M,TAPBP,PDIA3
GO:BP	regulation of CD8-positive, alpha-beta T cell proliferation	GO:2000564	0.0170356	1.76864	29	264	5	26944	H2-Q7,H2-T23,H2-K1,VSIR,H2-T22
GO:BP	blood vessel morphogenesis	GO:0048514	0.0172899	1.76221	657	264	20	26944	CCL5,GRN,PKM,IL10,HMOX1,STAT1,ITGB2,CELA1,ADAM15,ANXA2,STAB1,NR4A1,SARS,BAX,EPN1,NRP1,PXN,C3,HSPB1,WNK1
GO:BP	positive regulation of signal transduction	GO:0009967	0.0176747	1.75265	1613	264	35	26944	CCL5,CCL8,CALR,LGALS9,IRF7,CTSD,IL10,NCF1,GDF15,LAPTM5,GAS6,SNX5,MIF,CTSL,SERINC3,DDX60,CD81,AKR1B3,VSIR,GSN,POR,LIPA,HSP90AB1,BAX,NRP1,PYCARD,SOD1,PDIA3,PXN,C3,LAMTOR1,VPS35,WNK1,LYN,TAOK3
GO:BP	regulation of neuron apoptotic process	GO:0043523	0.0179498	1.74594	299	264	13	26944	MT1,GRN,LCN2,IL10,HMOX1,UCP2,CEBPB,GBA,HSP90AB1,BAX,NRP1,SOD1,SNX6
GO:BP	positive regulation of acute inflammatory response	GO:0002675	0.0185092	1.73261	50	264	6	26944	CCL5,H2-Q7,H2-T23,H2-K1,H2-T22,C3
GO:BP	regulation of cell killing	GO:0031341	0.0185303	1.73212	138	264	9	26944	LGALS9,B2M,H2-Q7,H2-T23,H2-K1,H2-T22,HSP90AB1,CLEC2D,LAMP1
GO:BP	proton transmembrane transport	GO:1902600	0.0185303	1.73212	138	264	9	26944	ATP5K,UCP2,ATP6V1A,COX5A,ATP5G3,ATP6V0D1,ATP5E,ATP6V1B2,ATP1A1
GO:BP	negative regulation of macromolecule metabolic process	GO:0010605	0.0189982	1.72129	3109	264	55	26944	TIMP1,ID3,CALR,LGALS9,SERPINB6A,MAF,BST2,AIF1,IL10,HMOX1,EDNRB,ERP29,BIN1,CTLA2A,SIGLEC1,WWP1,LAPTM5,CELA1,GAS6,MIF,NFIC,SNX3,HSBP1,ANXA2,CSK,CEBPB,PER1,SIK1,VSIR,CLTC,IRF2BP2,CORO1C,SARS,SIRPA,TOB2,GBA,SLIRP,PFDN1,HSP90AB1,BAX,CLEC4A1,TXN1,INPP5D,PYCARD,ITM2B,OAS3,SNX6,VPS35,TUT7,HSPB1,WNK1,LYN,NFE2L1,ZMYND8,PSMC5
GO:BP	vesicle organization	GO:0016050	0.0196122	1.70747	348	264	14	26944	AP2M1,AP1B1,ATP13A2,SNX3,RAB1A,ANXA2,ATP6V1A,AP1S2,ATP6V0D1,CORO1C,ABCG1,ATP6V1B2,LAMTOR1,RAB5C
GO:BP	positive regulation of hypersensitivity	GO:0002885	0.0202798	1.69294	30	264	5	26944	H2-Q7,H2-T23,H2-K1,H2-T22,C3
GO:BP	negative regulation of interleukin-6 production	GO:0032715	0.020806	1.68181	51	264	6	26944	IL10,GAS6,CSK,SIRPA,GBA,INPP5D
GO:BP	response to lipid	GO:0033993	0.0210902	1.67592	1155	264	28	26944	ID3,CALR,LGALS9,GRN,ITGAM,FCGR4,B2M,IL10,EDNRB,NCF1,MIF,CTSL,ADAM15,UCP2,CEBPB,PER1,NR4A1,POR,LIPA,SIRPA,GBA,ABCG1,PYCARD,IDH1,PDIA3,ATP1A1,LYN,NFE2L1
GO:BP	regulation of lymphocyte mediated immunity	GO:0002706	0.0213621	1.67036	217	264	11	26944	LGALS9,B2M,H2-Q7,H2-T23,H2-K1,CD81,VSIR,H2-T22,CLEC2D,LAMP1,C3
GO:BP	cell development	GO:0048468	0.0216222	1.6651	3202	264	56	26944	CCL5,LGALS9,GRN,MAF,ANXA6,AP2A2,HBA-A2,B2M,IL10,EDNRB,BIN1,CTLA2A,STAT1,WWP1,LAPTM5,PLXNB2,H2-K1,GAS6,DNASE2A,CTSL,UQCRQ,HSP90AA1,RAB1A,FGL2,KCNAB2,UCP2,ANXA2,IDH2,CEBPB,CD81,LGALS1,DYNC1I2,AKR1B3,VSIR,PLD4,RAC2,IRF2BP2,MYOF,PIRA2,LIPA,CORO1C,SIRPA,TOB2,GBA,SLIRP,BAX,INPP5D,NRP1,SOD1,CLEC2D,C3,HSPB1,LYN,NFE2L1,ZMYND8,TAOK3
GO:BP	positive regulation of cell adhesion	GO:0045785	0.0225992	1.64591	504	264	17	26944	CCL5,CALR,LGALS9,AIF1,B2M,H2-Q7,H2-T23,H2-K1,HSP90AA1,CD81,LGALS1,VSIR,H2-T22,SIRPA,NRP1,PYCARD,P4HB
GO:BP	organophosphate biosynthetic process	GO:0090407	0.0227587	1.64285	558	264	18	26944	ATP5K,NDUFA3,NDUFC1,CKB,SDHC,IDH2,ATP6V1A,ATP5G3,DCXR,LIPA,PGAP2,ATP5E,NDUFS5,NDUFB7,IDH1,NDUFS6,NDUFA5,NDUFB8
GO:BP	regulation of MAPK cascade	GO:0043408	0.0229745	1.63875	670	264	20	26944	CCL5,CCL8,NCF1,GDF15,LAPTM5,GAS6,MIF,CSK,PER1,CD81,GSN,SIRPA,NRP1,PYCARD,SOD1,PXN,C3,LAMTOR1,LYN,TAOK3
GO:BP	negative regulation of leukocyte mediated cytotoxicity	GO:0001911	0.023328	1.63212	52	264	6	26944	LGALS9,H2-Q7,H2-T23,H2-K1,H2-T22,CLEC2D
GO:BP	regulation of cellular process	GO:0050794	0.0235204	1.62856	12593	264	158	26944	CCL5,CCL8,MT2,LY6A,IFI27L2A,LYVE1,TIMP1,ID3,MT1,CALR,LGALS9,ADGRE1,GRN,MAF,PKM,ST13,BST2,IRF7,ITGAM,FOLR2,ANXA6,CTSD,RPS27L,TPPP3,STARD8,SDC3,AP2A2,AIF1,DSTN,AP2M1,FCGR4,TSC22D3,LCN2,B2M,COTL1,IL10,HMOX1,IFI30,EDNRB,H2-Q7,FCNA,NCF1,ERP29,BST1,BIN1,CTLA2A,STAT1,CFP,SIGLEC1,RPL38,ITGB2,ROMO1,ATP13A2,GDF15,WWP1,LAPTM5,H2-T23,CELA1,PLXNB2,H2-K1,GAS6,SNX5,MIF,PEPD,MS4A6B,CTSL,NFIC,TAPBP,SNX3,HSBP1,RAB…
GO:BP	multi-organism reproductive process	GO:0044703	0.0236993	1.62526	262	264	12	26944	TIMP1,CALR,LGALS9,GRN,TPPP3,H2-Q7,CTSL,ARHGDIB,UCP2,COMT,EPN1,SOD1
GO:BP	CD8-positive, alpha-beta T cell proliferation	GO:0035740	0.023987	1.62002	31	264	5	26944	H2-Q7,H2-T23,H2-K1,VSIR,H2-T22
GO:BP	multicellular organismal process	GO:0032501	0.0241557	1.61698	9132	264	123	26944	CCL5,CFB,TIMP1,ID3,CALR,LGALS9,GRN,SERPINB6A,MAF,PKM,BST2,IRF7,ITGAM,FOLR2,ANXA6,TPPP3,AIF1,RNPEP,FCGR4,TSC22D3,LCN2,HBA-A2,B2M,IL10,HMOX1,EDNRB,NMT1,H2-Q7,FCNA,AP1B1,NCF1,PLTP,BIN1,CTLA2A,STAT1,SIGLEC1,RPL38,ITGB2,PTPN18,GDF15,WWP1,LAPTM5,H2-T23,CELA1,PLXNB2,H2-K1,GAS6,SNX5,MIF,DNASE2A,CTSL,HSBP1,RAB11FIP5,UQCRQ,HSP90AA1,ARHGDIB,RAB1A,FGL2,SAMHD1,ADAM15,KCNAB2,UCP2,ACP2,ANXA2,COMT,TPP1,IDH2,STAB…
GO:BP	regulation of cell communication	GO:0010646	0.0242373	1.61552	3616	264	61	26944	CCL5,CCL8,TIMP1,CALR,LGALS9,IRF7,CTSD,STARD8,IL10,HMOX1,NCF1,ERP29,BST1,STAT1,GDF15,LAPTM5,GAS6,SNX5,MIF,CTSL,SNX3,RAB11FIP5,ARHGDIB,SERINC3,UQCC2,SAMHD1,UCP2,DDX60,CSK,PER1,CD81,AKR1B3,VSIR,GSN,POR,MYOF,LIPA,SIRPA,GBA,HSP90AB1,BAX,INPP5D,ABCG1,NRP1,PYCARD,SOD1,PDIA3,PXN,OAS3,C3,SNX6,LAMTOR1,VPS35,HSPB1,WNK1,LYN,ZMYND8,P4HB,OXCT1,PSMC5,TAOK3
GO:BP	regulation of catabolic process	GO:0009894	0.0244947	1.61093	973	264	25	26944	TIMP1,IL10,HMOX1,ATP13A2,LAPTM5,SNX3,HSP90AA1,ANXA2,CD81,VSIR,PSMC1,SUMO3,GBA,SLIRP,HSP90AB1,BAX,PYCARD,PSMD2,IDH1,MTLN,VPS35,TUT7,WNK1,NFE2L1,PSMC5
GO:BP	cellular component organization or biogenesis	GO:0071840	0.0245275	1.61035	7815	264	109	26944	CCL5,CCL8,CALR,GRN,PKM,BST2,FOLR2,ANXA6,CTSD,RPS27L,TPPP3,STARD8,AIF1,DSTN,AP2M1,LCN2,B2M,COTL1,IL10,AP1B1,TUBA1B,NDUFA3,BST1,RPS28,PLTP,SNX2,BIN1,CFP,RPL38,ROMO1,NDUFC1,ATP13A2,TNS1,GDF15,LAPTM5,EPB41L1,PLXNB2,H2-K1,GAS6,MIF,DNASE2A,TAPBP,CLTA,SNX3,HSP90AA1,RAB1A,MTSS1,UQCC2,SAMHD1,ADAM15,TUBB5,UCP2,ACP2,ANXA2,PET100,TPP1,CSK,ATP6V1A,PER1,HSP90B1,ATP5G3,LGALS1,DYNC1I2,AP1S2,CLTC,GSN,NR4A1,RAC2,M…
GO:BP	regulation of macromolecule metabolic process	GO:0060255	0.0249015	1.60377	6358	264	93	26944	CCL5,TIMP1,ID3,CALR,LGALS9,GRN,SERPINB6A,MAF,PKM,BST2,IRF7,RPS27L,AIF1,TSC22D3,LCN2,B2M,IL10,HMOX1,EDNRB,H2-Q7,FCNA,NCF1,ERP29,BST1,BIN1,CTLA2A,STAT1,SIGLEC1,RPL38,ATP13A2,WWP1,LAPTM5,H2-T23,CELA1,PLXNB2,H2-K1,GAS6,SNX5,MIF,NFIC,TAPBP,SNX3,HSBP1,HSP90AA1,RAB1A,UQCC2,MOB1A,ANXA2,CSK,CEBPB,PER1,CD81,SIK1,VSIR,H2-T22,CLTC,PSMC1,GSN,PLD4,NR4A1,IRF2BP2,SUMO3,CORO1C,SARS,SIRPA,TOB2,GBA,SLIRP,PFDN1,HSP9…
GO:BP	embryo implantation	GO:0007566	0.0254444	1.59441	79	264	7	26944	TIMP1,CALR,GRN,TPPP3,H2-Q7,ARHGDIB,SOD1
GO:BP	regulation of leukocyte degranulation	GO:0043300	0.0260916	1.5835	53	264	6	26944	LGALS9,ITGAM,HMOX1,RAC2,LAMP1,LYN
GO:BP	monoatomic ion transport	GO:0006811	0.0280494	1.55208	1239	264	29	26944	CCL5,CCL8,SLC13A3,ATP5K,ANXA6,LCN2,B2M,EDNRB,BIN1,ATP13A2,GAS6,KCNAB2,UCP2,ANXA2,ATP6V1A,COX5A,PER1,ATP5G3,SIK1,CLTC,ATP6V0D1,ATP5E,BAX,ATP6V1B2,ATP1A1,WNK1,LYN,SMDT1,SLC48A1
GO:BP	monoatomic cation transmembrane transport	GO:0098655	0.0281668	1.55026	797	264	22	26944	SLC13A3,ATP5K,ANXA6,LCN2,EDNRB,BIN1,ATP13A2,GAS6,KCNAB2,UCP2,ANXA2,ATP6V1A,COX5A,ATP5G3,ATP6V0D1,ATP5E,BAX,ATP6V1B2,ATP1A1,WNK1,LYN,SMDT1
GO:BP	positive regulation of acute inflammatory response to antigenic stimulus	GO:0002866	0.0282024	1.54971	32	264	5	26944	H2-Q7,H2-T23,H2-K1,H2-T22,C3
GO:BP	cellular response to cadmium ion	GO:0071276	0.0282024	1.54971	32	264	5	26944	MT2,MT1,HMOX1,NCF1,GSN
GO:BP	lymphocyte migration	GO:0072676	0.0282551	1.5489	111	264	8	26944	CCL5,CCL8,LGALS9,AIF1,GAS6,GBA,PYCARD,WNK1
GO:BP	regulation of protein catabolic process	GO:0042176	0.028667	1.54262	360	264	14	26944	TIMP1,IL10,ATP13A2,SNX3,HSP90AA1,ANXA2,CD81,PSMC1,GBA,HSP90AB1,PSMD2,VPS35,NFE2L1,PSMC5
GO:BP	cellular response to heat	GO:0034605	0.0291137	1.5359	54	264	6	26944	HMOX1,HSBP1,HSP90AA1,MYOF,HSP90AB1,LYN
GO:BP	intracellular signal transduction	GO:0035556	0.0294107	1.53149	2610	264	48	26944	CCL5,CCL8,MT2,MT1,CALR,LGALS9,RPS27L,STARD8,AIF1,IL10,HMOX1,EDNRB,NCF1,ERP29,BST1,STAT1,GDF15,LAPTM5,GAS6,MIF,ARHGDIB,SERINC3,MOB1A,CSK,CEBPB,PER1,CD81,AKR1B3,SIK1,GSN,RAC2,LIPA,SIRPA,GBA,BAX,INPP5D,NRP1,PYCARD,SOD1,PXN,STK17B,C3,LAMTOR1,HSPB1,WNK1,LYN,P4HB,TAOK3
GO:BP	multi-multicellular organism process	GO:0044706	0.0297035	1.52719	268	264	12	26944	TIMP1,CALR,LGALS9,GRN,TPPP3,H2-Q7,CTSL,ARHGDIB,UCP2,COMT,EPN1,SOD1
GO:BP	purine ribonucleotide metabolic process	GO:0009150	0.0297388	1.52668	462	264	16	26944	ATP5K,PKM,NDUFA3,NDUFC1,SDHC,UCP2,ATP6V1A,ATP5G3,LIPA,ATP5E,NDUFS5,NDUFB7,ATP6V1B2,NDUFS6,NDUFA5,NDUFB8
GO:BP	antibacterial humoral response	GO:0019731	0.0301737	1.52037	112	264	8	26944	IGHA,B2M,H2-Q7,H2-T23,H2-K1,WFDC17,H2-T22,RNASE4
GO:BP	negative regulation of leukocyte activation	GO:0002695	0.0309628	1.50916	185	264	10	26944	LGALS9,GRN,IL10,LAPTM5,FGL2,CEBPB,VSIR,INPP5D,HSPB1,LYN
GO:BP	CD8-positive, alpha-beta T cell activation	GO:0036037	0.0324123	1.48929	55	264	6	26944	H2-Q7,H2-T23,H2-K1,VSIR,H2-T22,CLEC4A1
GO:BP	antimicrobial humoral response	GO:0019730	0.0324439	1.48887	186	264	10	26944	CCL8,IGHA,B2M,H2-Q7,ROMO1,H2-T23,H2-K1,WFDC17,H2-T22,RNASE4
GO:BP	negative regulation of lymphocyte mediated immunity	GO:0002707	0.0325484	1.48747	82	264	7	26944	LGALS9,H2-Q7,H2-T23,H2-K1,VSIR,H2-T22,CLEC2D
GO:BP	regulation of natural killer cell mediated cytotoxicity	GO:0042269	0.0325484	1.48747	82	264	7	26944	LGALS9,H2-Q7,H2-T23,H2-K1,H2-T22,CLEC2D,LAMP1
GO:BP	positive regulation of response to biotic stimulus	GO:0002833	0.0326349	1.48632	414	264	15	26944	LGALS9,GRN,IRF7,H2-Q7,FCNA,H2-T23,H2-K1,MIF,HSP90AA1,DDX60,H2-T22,PYCARD,OAS3,LAMP1,LYN
GO:BP	regulation of hypersensitivity	GO:0002883	0.0329738	1.48183	33	264	5	26944	H2-Q7,H2-T23,H2-K1,H2-T22,C3
GO:BP	regulation of protein transport	GO:0051223	0.0337324	1.47195	520	264	17	26944	CCL5,ERP29,ATP13A2,GAS6,SNX3,RAB11FIP5,HSP90AA1,UQCC2,UCP2,IDH2,CSK,CD81,HSP90AB1,TXN1,ABCG1,VPS35,OXCT1
GO:BP	negative regulation of trophoblast cell migration	GO:1901164	0.0363987	1.43891	6	264	3	26944	TIMP1,CALR,ARHGDIB
GO:BP	regulation of adaptive immune response	GO:0002819	0.0367758	1.43444	230	264	11	26944	IRF7,B2M,H2-Q7,H2-T23,H2-K1,MIF,CD81,VSIR,H2-T22,PYCARD,C3
GO:BP	organic hydroxy compound metabolic process	GO:1901615	0.0380921	1.41917	580	264	18	26944	EDNRB,PLTP,NAAA,CTSL,SLC37A2,COMT,IDH2,AKR1B3,POR,MYOF,LIPA,GBA,ABCG1,IDH1,SOD1,VPS35,NFE2L1,ALDH3B1
GO:BP	positive regulation of phagocytosis	GO:0050766	0.0381383	1.41864	84	264	7	26944	CALR,CFP,GAS6,SIRPA,PYCARD,SOD1,C3
GO:BP	positive regulation of mononuclear cell migration	GO:0071677	0.0381383	1.41864	84	264	7	26944	CCL5,CALR,LGALS9,AIF1,GAS6,PYCARD,WNK1
GO:BP	protection from natural killer cell mediated cytotoxicity	GO:0042270	0.0383509	1.41622	34	264	5	26944	H2-Q7,H2-T23,H2-K1,H2-T22,CLEC2D
GO:BP	regulation of cellular metabolic process	GO:0031323	0.0386134	1.41326	6425	264	93	26944	CCL5,TIMP1,ID3,CALR,LGALS9,MAF,PKM,BST2,IRF7,ITGAM,RPS27L,AIF1,TSC22D3,LCN2,B2M,IL10,HMOX1,EDNRB,H2-Q7,FCNA,NCF1,ERP29,BST1,BIN1,CTLA2A,STAT1,SIGLEC1,RPL38,ITGB2,ROMO1,ATP13A2,WWP1,LAPTM5,H2-T23,CELA1,PLXNB2,H2-K1,GAS6,SNX5,MIF,NFIC,TAPBP,HSBP1,HSP90AA1,RAB1A,UQCC2,MOB1A,ANXA2,COMT,CSK,CEBPB,PER1,CD81,SIK1,VSIR,H2-T22,CLTC,GSN,PLD4,NR4A1,DCXR,IRF2BP2,POR,CORO1C,SARS,SIRPA,TOB2,GBA,SLIRP,HSP90AB1,…
GO:BP	negative regulation of cellular metabolic process	GO:0031324	0.0389174	1.40986	3108	264	54	26944	TIMP1,ID3,CALR,LGALS9,MAF,BST2,AIF1,IL10,HMOX1,EDNRB,ERP29,BIN1,CTLA2A,SIGLEC1,WWP1,LAPTM5,CELA1,GAS6,MIF,NFIC,HSBP1,ANXA2,COMT,CSK,CEBPB,PER1,SIK1,VSIR,CLTC,IRF2BP2,CORO1C,SARS,SIRPA,TOB2,GBA,SLIRP,HSP90AB1,BAX,CLEC4A1,TXN1,INPP5D,PYCARD,ITM2B,OAS3,ATP1A1,SNX6,VPS35,TUT7,HSPB1,WNK1,LYN,NFE2L1,ZMYND8,PSMC5
GO:BP	alcohol metabolic process	GO:0006066	0.0400257	1.39766	371	264	14	26944	EDNRB,NAAA,SLC37A2,IDH2,AKR1B3,POR,MYOF,LIPA,GBA,ABCG1,IDH1,SOD1,NFE2L1,ALDH3B1
GO:BP	regulation of protein phosphorylation	GO:0001932	0.0403514	1.39414	816	264	22	26944	CCL5,AIF1,EDNRB,ERP29,BST1,PLXNB2,GAS6,MIF,HSP90AA1,MOB1A,ANXA2,CORO1C,SIRPA,HSP90AB1,BAX,TXN1,NRP1,SOD1,C3,HSPB1,EHD4,LYN
GO:BP	leukocyte activation involved in immune response	GO:0002366	0.0406009	1.39146	323	264	13	26944	LGALS9,GRN,ITGAM,FCGR4,IL10,HMOX1,FGL2,CD81,LGALS1,RAC2,PYCARD,LAMP1,LYN
GO:BP	organic substance metabolic process	GO:0071704	0.0407669	1.38969	13942	264	170	26944	CCL5,CFB,LYVE1,TIMP1,ID3,CBR2,TMEM86A,ATP5K,CALR,LGALS9,GRN,SERPINB6A,MAF,PKM,ST13,BST2,IRF7,RPS29,CTSD,RPS27L,AIF1,RNPEP,TSC22D3,LCN2,B2M,IL10,HMOX1,EDNRB,NMT1,H2-Q7,BLVRB,FCNA,NCF1,NDUFA3,ERP29,BST1,RPS28,PLTP,BIN1,CTLA2A,STAT1,SIGLEC1,RPL38,NDUFC1,CKB,PTPN18,ATP13A2,CLEC4A3,WWP1,LAPTM5,H2-T23,CELA1,PLXNB2,CNDP2,NAAA,H2-K1,GAS6,SNX5,MIF,PSMB8,PEPD,DNASE2A,CTSL,NFIC,TAPBP,SLC37A2,SNX3,HSBP1,HSP9…
GO:BP	regulation of natural killer cell mediated immunity	GO:0002715	0.0412169	1.38492	85	264	7	26944	LGALS9,H2-Q7,H2-T23,H2-K1,H2-T22,CLEC2D,LAMP1
GO:BP	regulation of cell development	GO:0060284	0.0414843	1.38212	941	264	24	26944	CCL5,LGALS9,GRN,B2M,IL10,EDNRB,BIN1,CTLA2A,STAT1,PLXNB2,GAS6,HSP90AA1,FGL2,ANXA2,IDH2,CEBPB,VSIR,PIRA2,TOB2,INPP5D,NRP1,CLEC2D,HSPB1,LYN
GO:BP	negative regulation of programmed cell death	GO:0043069	0.0419455	1.37731	1069	264	26	26944	CCL5,TIMP1,MT1,GRN,AIF1,TSC22D3,LCN2,IL10,HMOX1,EDNRB,LAPTM5,GAS6,MIF,PEPD,UCP2,CEBPB,HSP90B1,AKR1B3,POR,GBA,HSP90AB1,BAX,NRP1,SOD1,SNX6,HSPB1
GO:BP	hypersensitivity	GO:0002524	0.0443864	1.35275	35	264	5	26944	H2-Q7,H2-T23,H2-K1,H2-T22,C3
GO:BP	blood vessel development	GO:0001568	0.0445601	1.35105	761	264	21	26944	CCL5,GRN,PKM,IL10,HMOX1,STAT1,ITGB2,CELA1,ADAM15,ANXA2,STAB1,NR4A1,LIPA,SARS,BAX,EPN1,NRP1,PXN,C3,HSPB1,WNK1
GO:BP	cell activation involved in immune response	GO:0002263	0.0447163	1.34953	326	264	13	26944	LGALS9,GRN,ITGAM,FCGR4,IL10,HMOX1,FGL2,CD81,LGALS1,RAC2,PYCARD,LAMP1,LYN
GO:BP	activation of immune response	GO:0002253	0.046138	1.33594	533	264	17	26944	CFB,IGHA,IRF7,FCNA,CFP,LAPTM5,HSP90AA1,DDX60,CSK,CD81,LIPA,BAX,PYCARD,OAS3,C3,WNK1,LYN
GO:BP	regulation of catalytic activity	GO:0050790	0.046138	1.33594	533	264	17	26944	CCL5,TIMP1,LGALS9,GRN,SERPINB6A,BIN1,ATP13A2,PLXNB2,GAS6,MIF,CORO1C,HSP90AB1,PYCARD,SOD1,HSPB1,WNK1,LYN
GO:BP	myeloid leukocyte migration	GO:0097529	0.0466612	1.33104	236	264	11	26944	CCL5,CCL8,AIF1,EDNRB,BST1,MIF,CD81,RAC2,SIRPA,MPP1,LYN
GO:BP	regulation of cell differentiation	GO:0045595	0.0469414	1.32844	1761	264	36	26944	CCL5,CCL8,ID3,CALR,LGALS9,GRN,MAF,AP2A2,B2M,IL10,EDNRB,BIN1,CTLA2A,STAT1,CELA1,PLXNB2,GAS6,HSP90AA1,UQCC2,FGL2,ANXA2,IDH2,CEBPB,SIK1,VSIR,POR,PIRA2,TOB2,HSP90AB1,INPP5D,ABCG1,NRP1,CLEC2D,HSPB1,LYN,NFE2L1
GO:BP	positive regulation of adaptive immune response	GO:0002821	0.0470164	1.32775	155	264	9	26944	B2M,H2-Q7,H2-T23,H2-K1,MIF,CD81,H2-T22,PYCARD,C3
GO:BP	positive regulation of MAPK cascade	GO:0043410	0.0473475	1.3247	480	264	16	26944	CCL5,CCL8,NCF1,GDF15,LAPTM5,GAS6,MIF,CD81,GSN,NRP1,PYCARD,SOD1,PXN,C3,LAMTOR1,TAOK3
GO:BP	negative regulation of lymphocyte proliferation	GO:0050672	0.0479907	1.31884	87	264	7	26944	LGALS9,IL10,LAPTM5,CEBPB,VSIR,INPP5D,LYN
GO:BP	adaptive immune response	GO:0002250	0.0498779	1.30209	592	264	18	26944	CFB,IGHA,ADGRE1,IRF7,B2M,H2-Q7,H2-T23,H2-K1,MIF,CSK,CD81,VSIR,H2-T22,INPP5D,PYCARD,PDIA3,C3,LYN
GO:CC	cytoplasm	GO:0005737	8.3038e-31	30.0807	11561	265	209	26995	CCL5,MT2,IFI27L2A,ID3,CBR2,TMEM86A,ATP5K,MT1,CALR,LGALS9,GRN,SERPINB6A,MAF,PKM,ST13,BST2,IRF7,RPS29,ANXA6,CTSD,RPS27L,TPPP3,SDC3,AP2A2,AIF1,DSTN,RNPEP,AP2M1,TSC22D3,LCN2,HBA-A2,B2M,COTL1,HMOX1,IFI30,NMT1,H2-Q7,BLVRB,AP1B1,NCF1,TUBA1B,NDUFA3,ERP29,RPS28,SNX2,BIN1,STAT1,CFP,RPL38,ROMO1,NDUFC1,CKB,PTPN18,ATP13A2,TNS1,GDF15,WWP1,LAPTM5,H2-T23,CNDP2,NAAA,H2-K1,GAS6,SNX5,MIF,PSMB8,MS4A6B,DNASE2A,FCGRT,…
GO:CC	organelle membrane	GO:0031090	4.219e-22	21.3748	3365	265	98	26995	IFI27L2A,TMEM86A,ATP5K,CALR,GRN,RPS29,ANXA6,CTSD,AP2A2,AP2M1,B2M,HMOX1,EDNRB,H2-Q7,AP1B1,NDUFA3,RPS28,SNX2,BIN1,CFP,ROMO1,NDUFC1,ATP13A2,LAPTM5,H2-T23,H2-K1,SNX5,FCGRT,TAPBP,SLC37A2,CLTA,SNX3,RAB11FIP5,UQCRQ,COX7C,SERINC3,RAB1A,UQCC2,SDHC,SCAMP2,UCP2,ACP2,ANXA2,PLOD1,PET100,AP2S1,IDH2,ATP6V1A,COX5A,HSP90B1,ATP5G3,AP1S2,H2-T22,CLTC,PLD4,NR4A1,POR,MYOF,ATP6V0D1,CORO1C,TIMM13,PGAP2,ATP5E,GBA,ABHD12,…
GO:CC	membrane protein complex	GO:0098796	1.85738e-19	18.7311	1242	265	56	26995	ATP5K,CALR,ITGAM,AP2A2,AP2M1,FCGR4,B2M,H2-Q7,AP1B1,NCF1,NDUFA3,SNX2,ROMO1,NDUFC1,H2-T23,H2-K1,SNX5,TAPBP,CLTA,SNX3,UQCRQ,COX7C,SDHC,KCNAB2,ANXA2,AP2S1,ATP6V1A,COX5A,ATP5G3,AP1S2,H2-T22,CLTC,PIRA2,ATP6V0D1,CORO1C,ATP5E,ABHD12,BAX,NDUFS5,COX6A1,NDUFB7,EPN1,UQCR11,ATP5MD,ATP6V1B2,PDIA3,ATP1A1,NDUFS6,SNX6,LAMTOR1,VPS35,NDUFA5,NDUFB8,LYN,SMDT1,USE1
GO:CC	lytic vacuole	GO:0000323	3.87702e-18	17.4115	535	265	37	26995	MT1,CALR,GRN,ANXA6,CTSD,B2M,IFI30,H2-Q7,AP1B1,SNX2,ATP13A2,LAPTM5,NAAA,H2-K1,DNASE2A,CTSL,ACP2,ANXA2,TPP1,ATP6V1A,GNS,PLBD2,AKR1B3,AP1S2,H2-T22,CLTC,ATP6V0D1,LIPA,GBA,HSP90AB1,SOD1,LAMP1,SNX6,LAMTOR1,VPS35,M6PR,SLC48A1
GO:CC	lysosome	GO:0005764	3.87702e-18	17.4115	535	265	37	26995	MT1,CALR,GRN,ANXA6,CTSD,B2M,IFI30,H2-Q7,AP1B1,SNX2,ATP13A2,LAPTM5,NAAA,H2-K1,DNASE2A,CTSL,ACP2,ANXA2,TPP1,ATP6V1A,GNS,PLBD2,AKR1B3,AP1S2,H2-T22,CLTC,ATP6V0D1,LIPA,GBA,HSP90AB1,SOD1,LAMP1,SNX6,LAMTOR1,VPS35,M6PR,SLC48A1
GO:CC	vacuole	GO:0005773	2.07263e-16	15.6835	640	265	38	26995	MT1,CALR,GRN,ANXA6,CTSD,B2M,IFI30,H2-Q7,AP1B1,SNX2,ATP13A2,LAPTM5,NAAA,H2-K1,DNASE2A,CTSL,ACP2,ANXA2,TPP1,ATP6V1A,GNS,PLBD2,AKR1B3,AP1S2,H2-T22,CLTC,ATP6V0D1,LIPA,GBA,HSP90AB1,ATP6V1B2,SOD1,LAMP1,SNX6,LAMTOR1,VPS35,M6PR,SLC48A1
GO:CC	cytoplasmic vesicle	GO:0031410	5.6259e-16	15.2498	2077	265	67	26995	CALR,GRN,BST2,ANXA6,CTSD,AP2A2,RNPEP,AP2M1,LCN2,B2M,H2-Q7,AP1B1,ERP29,SNX2,BIN1,CFP,ATP13A2,LAPTM5,H2-T23,H2-K1,SNX5,FCGRT,CTSL,TAPBP,CLTA,SNX3,RAB11FIP5,HSP90AA1,RAB1A,SCAMP2,ADAM15,ANXA2,AP2S1,TPP1,PDIA6,ATP6V1A,HSP90B1,AP1S2,H2-T22,CLTC,GSN,PLD4,MYOF,ATP6V0D1,CORO1C,SLIRP,HSP90AB1,EPN1,ABCG1,NRP1,ATP6V1B2,SOD1,PDIA3,ITM2B,LAMP1,ATP1A1,SNX6,LAMTOR1,VPS35,RAB3IL1,EHD4,P4HB,RAB5C,USE1,M6PR,PSMC5,…
GO:CC	intracellular vesicle	GO:0097708	6.21598e-16	15.2065	2081	265	67	26995	CALR,GRN,BST2,ANXA6,CTSD,AP2A2,RNPEP,AP2M1,LCN2,B2M,H2-Q7,AP1B1,ERP29,SNX2,BIN1,CFP,ATP13A2,LAPTM5,H2-T23,H2-K1,SNX5,FCGRT,CTSL,TAPBP,CLTA,SNX3,RAB11FIP5,HSP90AA1,RAB1A,SCAMP2,ADAM15,ANXA2,AP2S1,TPP1,PDIA6,ATP6V1A,HSP90B1,AP1S2,H2-T22,CLTC,GSN,PLD4,MYOF,ATP6V0D1,CORO1C,SLIRP,HSP90AB1,EPN1,ABCG1,NRP1,ATP6V1B2,SOD1,PDIA3,ITM2B,LAMP1,ATP1A1,SNX6,LAMTOR1,VPS35,RAB3IL1,EHD4,P4HB,RAB5C,USE1,M6PR,PSMC5,…
GO:CC	membrane	GO:0016020	7.98266e-16	15.0979	10191	265	170	26995	LY6A,IFI27L2A,CD209F,LYVE1,SLC13A3,LST1,TMEM86A,ATP5K,CALR,LGALS9,LGALS3BP,ADGRE1,GRN,BST2,ITGAM,RPS29,FOLR2,ANXA6,CTSD,SDC3,AP2A2,AIF1,RNPEP,AP2M1,FCGR4,B2M,HMOX1,EDNRB,NMT1,H2-Q7,BLVRB,FCNA,AP1B1,NCF1,TUBA1B,NDUFA3,BST1,RPS28,SNX2,BIN1,CFP,SIGLEC1,ITGB2,ROMO1,CD209G,NDUFC1,CKB,ATP13A2,CLEC4A3,WWP1,LAPTM5,H2-T23,PLXNB2,NAAA,H2-K1,SNX5,MIF,MS4A6B,FCGRT,CTSL,TAPBP,SLC37A2,CLTA,SELENOW,SNX3,RAB11FI…
GO:CC	vesicle	GO:0031982	1.29656e-15	14.8872	2228	265	69	26995	CALR,GRN,BST2,ANXA6,CTSD,AP2A2,RNPEP,AP2M1,LCN2,B2M,H2-Q7,AP1B1,ERP29,SNX2,BIN1,CFP,ATP13A2,LAPTM5,H2-T23,H2-K1,SNX5,FCGRT,CTSL,TAPBP,CLTA,SNX3,RAB11FIP5,HSP90AA1,RAB1A,SCAMP2,ADAM15,ANXA2,AP2S1,TPP1,PDIA6,ATP6V1A,HSP90B1,CD81,DYNC1I2,AP1S2,H2-T22,CLTC,GSN,PLD4,MYOF,ATP6V0D1,CORO1C,SLIRP,HSP90AB1,EPN1,ABCG1,NRP1,ATP6V1B2,SOD1,PDIA3,ITM2B,LAMP1,ATP1A1,SNX6,LAMTOR1,VPS35,RAB3IL1,EHD4,P4HB,RAB5C,USE…
GO:CC	melanosome	GO:0042470	8.66831e-14	13.0621	103	265	17	26995	ANXA6,CTSD,ERP29,HSP90AA1,RAB1A,ANXA2,TPP1,PDIA6,HSP90B1,CLTC,HSP90AB1,ATP6V1B2,PDIA3,LAMP1,ATP1A1,P4HB,RAB5C
GO:CC	pigment granule	GO:0048770	8.66831e-14	13.0621	103	265	17	26995	ANXA6,CTSD,ERP29,HSP90AA1,RAB1A,ANXA2,TPP1,PDIA6,HSP90B1,CLTC,HSP90AB1,ATP6V1B2,PDIA3,LAMP1,ATP1A1,P4HB,RAB5C
GO:CC	cytosol	GO:0005829	9.24169e-14	13.0342	4105	265	94	26995	MT2,MT1,CALR,LGALS9,PKM,ST13,IRF7,RPS29,ANXA6,RPS27L,AIF1,LCN2,HBA-A2,B2M,COTL1,IFI30,NMT1,BLVRB,AP1B1,NCF1,TUBA1B,RPS28,SNX2,BIN1,STAT1,RPL38,CKB,WWP1,LAPTM5,CNDP2,SNX5,MIF,PSMB8,SNX3,HSBP1,HSP90AA1,ARHGDIB,RAB1A,KCNAB2,TUBB5,ANXA2,DDX60,COMT,PGD,IDH2,PDIA6,ATP6V1A,PSMB3,PER1,HSP90B1,LGALS1,AKR1B3,PSMA7,CLTC,PSMC1,GSN,NR4A1,DCXR,RAC2,PSMD4,POR,LIPA,PSMB4,SARS,TOB2,HSP90AB1,BAX,MRPL28,TXN1,EPN1,I…
GO:CC	inner mitochondrial membrane protein complex	GO:0098800	2.38164e-13	12.6231	150	265	19	26995	ATP5K,NDUFA3,ROMO1,NDUFC1,UQCRQ,COX7C,SDHC,COX5A,ATP5G3,ATP5E,NDUFS5,COX6A1,NDUFB7,UQCR11,ATP5MD,NDUFS6,NDUFA5,NDUFB8,SMDT1
GO:CC	mitochondrion	GO:0005739	1.98489e-12	11.7023	1895	265	58	26995	IFI27L2A,CBR2,ATP5K,GRN,PKM,ANXA6,CTSD,AP2M1,NDUFA3,ROMO1,NDUFC1,CKB,RAB11FIP5,UQCRQ,HSP90AA1,GLRX,COX7C,UQCC2,SDHC,UCP2,PET100,COMT,TPP1,IDH2,ATP6V1A,COX5A,ATP5G3,CLTC,NR4A1,PSMB4,TIMM13,SARS,ATP5E,SLIRP,ABHD12,HSP90AB1,BAX,NDUFS5,COX6A1,MRPL28,NDUFB7,TXN1,UQCR11,ABCG1,ATP5MD,NRP1,PYCARD,IDH1,SOD1,MTLN,NDUFS6,VPS35,NDUFA5,NDUFB8,LYN,DHRS1,SMDT1,OXCT1
GO:CC	cellular anatomical entity	GO:0110165	5.98243e-12	11.2231	22653	265	260	26995	SAA3,CCL5,CCL8,MT2,CFB,LY6A,IFI27L2A,CD209F,LYVE1,SLC13A3,IGHA,LST1,TIMP1,ID3,CBR2,TMEM86A,ATP5K,MT1,CALR,LGALS9,LGALS3BP,ADGRE1,GRN,SERPINB6A,MAF,PKM,ST13,BST2,IRF7,ITGAM,RPS29,FOLR2,ANXA6,CTSD,RPS27L,TPPP3,STARD8,SDC3,AP2A2,AIF1,DSTN,RNPEP,AP2M1,FCGR4,TSC22D3,LCN2,HBA-A2,B2M,COTL1,IL10,HMOX1,IFI30,EDNRB,NMT1,H2-Q7,BLVRB,FCNA,AP1B1,NCF1,TUBA1B,NDUFA3,ERP29,BST1,RPS28,PLTP,SNX2,BIN1,CTLA2A,STAT1,…
GO:CC	endomembrane system	GO:0012505	1.28275e-11	10.8919	4287	265	92	26995	IFI27L2A,TMEM86A,CALR,GRN,PKM,BST2,RPS29,ANXA6,CTSD,SDC3,AP2A2,RNPEP,AP2M1,B2M,HMOX1,EDNRB,H2-Q7,AP1B1,ERP29,RPS28,SNX2,BIN1,CFP,ATP13A2,GDF15,LAPTM5,H2-T23,H2-K1,SNX5,MS4A6B,FCGRT,CTSL,TAPBP,SLC37A2,CLTA,SNX3,RAB11FIP5,SERINC3,RAB1A,SCAMP2,ADAM15,TUBB5,ANXA2,PLOD1,PDIA4,MS4A4C,AP2S1,TPP1,PDIA6,ATP6V1A,HSP90B1,AP1S2,H2-T22,CLTC,PLD4,NR4A1,RAC2,POR,MYOF,ATP6V0D1,CORO1C,PGAP2,GBA,SLIRP,ABHD12,BAX,E…
GO:CC	cytoplasmic vesicle membrane	GO:0030659	2.20403e-11	10.6568	914	265	38	26995	ANXA6,CTSD,AP2A2,AP2M1,B2M,H2-Q7,AP1B1,SNX2,BIN1,ATP13A2,H2-T23,H2-K1,SNX5,FCGRT,TAPBP,CLTA,SNX3,RAB11FIP5,SCAMP2,ANXA2,AP2S1,ATP6V1A,AP1S2,H2-T22,CLTC,MYOF,ATP6V0D1,CORO1C,EPN1,ATP6V1B2,ITM2B,LAMP1,SNX6,LAMTOR1,VPS35,EHD4,RAB5C,SLC48A1
GO:CC	endosome	GO:0005768	3.16431e-11	10.4997	973	265	39	26995	GRN,BST2,ANXA6,CTSD,B2M,H2-Q7,AP1B1,SNX2,BIN1,ATP13A2,H2-K1,SNX5,FCGRT,CTSL,SNX3,RAB11FIP5,RAB1A,SCAMP2,ANXA2,TPP1,AP1S2,H2-T22,CLTC,PLD4,ATP6V0D1,CORO1C,EPN1,ABCG1,NRP1,ITM2B,LAMP1,ATP1A1,SNX6,LAMTOR1,VPS35,EHD4,RAB5C,M6PR,SLC48A1
GO:CC	vesicle membrane	GO:0012506	3.53052e-11	10.4522	928	265	38	26995	ANXA6,CTSD,AP2A2,AP2M1,B2M,H2-Q7,AP1B1,SNX2,BIN1,ATP13A2,H2-T23,H2-K1,SNX5,FCGRT,TAPBP,CLTA,SNX3,RAB11FIP5,SCAMP2,ANXA2,AP2S1,ATP6V1A,AP1S2,H2-T22,CLTC,MYOF,ATP6V0D1,CORO1C,EPN1,ATP6V1B2,ITM2B,LAMP1,SNX6,LAMTOR1,VPS35,EHD4,RAB5C,SLC48A1
GO:CC	cell surface	GO:0009986	5.04073e-11	10.2975	1037	265	40	26995	LY6A,CD209F,CALR,ADGRE1,BST2,ITGAM,FOLR2,SDC3,RNPEP,FCGR4,B2M,H2-Q7,ERP29,ITGB2,CD209G,TNS1,CLEC4A3,H2-T23,H2-K1,MIF,FCGRT,CTSL,HSP90AA1,ADAM15,ANXA2,PDIA4,LGALS1,VSIR,H2-T22,SIRPA,HSP90AB1,CLEC4A1,ABCG1,NRP1,PDIA3,CLEC2D,LAMP1,C3,LYN,P4HB
GO:CC	bounding membrane of organelle	GO:0098588	8.43404e-11	10.074	1767	265	53	26995	GRN,RPS29,ANXA6,CTSD,AP2A2,AP2M1,B2M,H2-Q7,AP1B1,RPS28,SNX2,BIN1,CFP,ATP13A2,LAPTM5,H2-T23,H2-K1,SNX5,FCGRT,TAPBP,CLTA,SNX3,RAB11FIP5,SERINC3,RAB1A,SCAMP2,ACP2,ANXA2,PLOD1,AP2S1,ATP6V1A,AP1S2,H2-T22,CLTC,ATP6V0D1,CORO1C,PGAP2,GBA,HSP90AB1,BAX,EPN1,ABCG1,PYCARD,ATP6V1B2,ITM2B,LAMP1,SNX6,LAMTOR1,VPS35,EHD4,RAB5C,M6PR,SLC48A1
GO:CC	mitochondrial protein-containing complex	GO:0098798	1.00014e-10	9.99994	298	265	22	26995	ATP5K,NDUFA3,ROMO1,NDUFC1,UQCRQ,COX7C,SDHC,COX5A,ATP5G3,TIMM13,ATP5E,BAX,NDUFS5,COX6A1,MRPL28,NDUFB7,UQCR11,ATP5MD,NDUFS6,NDUFA5,NDUFB8,SMDT1
GO:CC	mitochondrial inner membrane	GO:0005743	3.10256e-10	9.50828	539	265	28	26995	ATP5K,NDUFA3,ROMO1,NDUFC1,UQCRQ,COX7C,UQCC2,SDHC,UCP2,PET100,IDH2,COX5A,ATP5G3,TIMM13,ATP5E,NDUFS5,COX6A1,MRPL28,NDUFB7,UQCR11,ATP5MD,MTLN,NDUFS6,NDUFA5,NDUFB8,LYN,DHRS1,SMDT1
GO:CC	organelle inner membrane	GO:0019866	5.27377e-10	9.27788	593	265	29	26995	IFI27L2A,ATP5K,NDUFA3,ROMO1,NDUFC1,UQCRQ,COX7C,UQCC2,SDHC,UCP2,PET100,IDH2,COX5A,ATP5G3,TIMM13,ATP5E,NDUFS5,COX6A1,MRPL28,NDUFB7,UQCR11,ATP5MD,MTLN,NDUFS6,NDUFA5,NDUFB8,LYN,DHRS1,SMDT1
GO:CC	endocytic vesicle	GO:0030139	1.18184e-09	8.92744	209	265	18	26995	CALR,AP2A2,AP2M1,B2M,H2-Q7,H2-T23,H2-K1,TAPBP,SNX3,RAB11FIP5,AP2S1,CLTC,GSN,PLD4,LAMP1,EHD4,RAB5C,SLC48A1
GO:CC	side of membrane	GO:0098552	1.57856e-09	8.80174	803	265	33	26995	LY6A,CD209F,CALR,ADGRE1,BST2,RPS29,FOLR2,AP2A2,RNPEP,AP2M1,FCGR4,B2M,H2-Q7,NCF1,RPS28,CFP,CD209G,CLEC4A3,H2-T23,H2-K1,SNX5,FCGRT,CTSL,KCNAB2,AP2S1,VSIR,H2-T22,CLEC4A1,ABCG1,CLEC2D,LAMP1,LYN,P4HB
GO:CC	mitochondrial respirasome	GO:0005746	1.80677e-09	8.7431	90	265	13	26995	NDUFA3,NDUFC1,UQCRQ,COX7C,SDHC,COX5A,NDUFS5,COX6A1,NDUFB7,UQCR11,NDUFS6,NDUFA5,NDUFB8
GO:CC	respiratory chain complex	GO:0098803	1.80677e-09	8.7431	90	265	13	26995	NDUFA3,NDUFC1,UQCRQ,COX7C,SDHC,COX5A,NDUFS5,COX6A1,NDUFB7,UQCR11,NDUFS6,NDUFA5,NDUFB8
GO:CC	vacuolar membrane	GO:0005774	3.84655e-09	8.41493	358	265	22	26995	GRN,ANXA6,CTSD,B2M,H2-Q7,AP1B1,ATP13A2,LAPTM5,H2-K1,ACP2,ANXA2,ATP6V1A,AP1S2,H2-T22,ATP6V0D1,GBA,HSP90AB1,ATP6V1B2,LAMP1,LAMTOR1,M6PR,SLC48A1
GO:CC	mitochondrial membrane	GO:0031966	5.15094e-09	8.28811	791	265	32	26995	IFI27L2A,ATP5K,NDUFA3,ROMO1,NDUFC1,RAB11FIP5,UQCRQ,COX7C,UQCC2,SDHC,UCP2,PET100,IDH2,COX5A,ATP5G3,TIMM13,ATP5E,BAX,NDUFS5,COX6A1,MRPL28,NDUFB7,UQCR11,ATP5MD,NRP1,MTLN,NDUFS6,NDUFA5,NDUFB8,LYN,DHRS1,SMDT1
GO:CC	mitochondrial envelope	GO:0005740	5.75467e-09	8.23998	843	265	33	26995	IFI27L2A,ATP5K,NDUFA3,ROMO1,NDUFC1,RAB11FIP5,UQCRQ,COX7C,UQCC2,SDHC,UCP2,PET100,IDH2,COX5A,ATP5G3,TIMM13,ATP5E,BAX,NDUFS5,COX6A1,MRPL28,NDUFB7,UQCR11,ATP5MD,NRP1,SOD1,MTLN,NDUFS6,NDUFA5,NDUFB8,LYN,DHRS1,SMDT1
GO:CC	respirasome	GO:0070469	6.28888e-09	8.20143	99	265	13	26995	NDUFA3,NDUFC1,UQCRQ,COX7C,SDHC,COX5A,NDUFS5,COX6A1,NDUFB7,UQCR11,NDUFS6,NDUFA5,NDUFB8
GO:CC	myelin sheath	GO:0043209	6.94265e-09	8.15847	202	265	17	26995	PKM,TUBA1B,CKB,MIF,HSP90AA1,ANXA2,ATP6V1A,COX5A,AKR1B3,CLTC,GSN,COX6A1,ATP6V1B2,SOD1,PDIA3,ATP1A1,PRXL2B
GO:CC	lysosomal membrane	GO:0005765	7.12129e-09	8.14744	298	265	20	26995	GRN,ANXA6,CTSD,B2M,H2-Q7,AP1B1,ATP13A2,LAPTM5,H2-K1,ACP2,ANXA2,AP1S2,H2-T22,ATP6V0D1,GBA,HSP90AB1,LAMP1,LAMTOR1,M6PR,SLC48A1
GO:CC	lytic vacuole membrane	GO:0098852	7.12129e-09	8.14744	298	265	20	26995	GRN,ANXA6,CTSD,B2M,H2-Q7,AP1B1,ATP13A2,LAPTM5,H2-K1,ACP2,ANXA2,AP1S2,H2-T22,ATP6V0D1,GBA,HSP90AB1,LAMP1,LAMTOR1,M6PR,SLC48A1
GO:CC	intracellular anatomical structure	GO:0005622	1.65059e-08	7.78236	17412	265	219	26995	CCL5,MT2,IFI27L2A,ID3,CBR2,TMEM86A,ATP5K,MT1,CALR,LGALS9,GRN,SERPINB6A,MAF,PKM,ST13,BST2,IRF7,RPS29,ANXA6,CTSD,RPS27L,TPPP3,SDC3,AP2A2,AIF1,DSTN,RNPEP,AP2M1,TSC22D3,LCN2,HBA-A2,B2M,COTL1,HMOX1,IFI30,EDNRB,NMT1,H2-Q7,BLVRB,AP1B1,NCF1,TUBA1B,NDUFA3,ERP29,RPS28,PLTP,SNX2,BIN1,STAT1,CFP,RPL38,ROMO1,NDUFC1,CKB,PTPN18,ATP13A2,TNS1,GDF15,WWP1,LAPTM5,EPB41L1,H2-T23,CNDP2,NAAA,H2-K1,GAS6,SNX5,MIF,PSMB8,MS…
GO:CC	proteasome complex	GO:0000502	1.92699e-08	7.71512	67	265	11	26995	PSMB8,PSMB3,PSMA7,PSMC1,PSMD4,PSMB4,PSMB9,PSMD2,PSMB10,HSPB1,PSMC5
GO:CC	extracellular space	GO:0005615	4.93856e-08	7.3064	1836	265	49	26995	SAA3,CCL5,CCL8,CFB,IGHA,TIMP1,CALR,LGALS9,LGALS3BP,GRN,SERPINB6A,ITGAM,CTSD,RNPEP,FCGR4,LCN2,HBA-A2,B2M,IL10,H2-Q7,FCNA,PLTP,CFP,GDF15,H2-T23,CELA1,H2-K1,GAS6,MIF,FCGRT,CTSL,WFDC17,FGL2,ADAM15,ANXA2,PDIA4,PDIA6,CD81,LGALS1,AKR1B3,H2-T22,GSN,GBA,RNASE4,SOD1,PDAP1,PDIA3,ITM2B,C3
GO:CC	envelope	GO:0031975	6.01887e-08	7.22048	1305	265	40	26995	IFI27L2A,ATP5K,CALR,EDNRB,NDUFA3,BIN1,ROMO1,NDUFC1,RAB11FIP5,UQCRQ,COX7C,UQCC2,SDHC,TUBB5,UCP2,PET100,IDH2,COX5A,ATP5G3,NR4A1,RAC2,MYOF,TIMM13,ATP5E,BAX,NDUFS5,COX6A1,MRPL28,NDUFB7,UQCR11,ATP5MD,NRP1,SOD1,MTLN,NDUFS6,NDUFA5,NDUFB8,LYN,DHRS1,SMDT1
GO:CC	organelle envelope	GO:0031967	6.01887e-08	7.22048	1305	265	40	26995	IFI27L2A,ATP5K,CALR,EDNRB,NDUFA3,BIN1,ROMO1,NDUFC1,RAB11FIP5,UQCRQ,COX7C,UQCC2,SDHC,TUBB5,UCP2,PET100,IDH2,COX5A,ATP5G3,NR4A1,RAC2,MYOF,TIMM13,ATP5E,BAX,NDUFS5,COX6A1,MRPL28,NDUFB7,UQCR11,ATP5MD,NRP1,SOD1,MTLN,NDUFS6,NDUFA5,NDUFB8,LYN,DHRS1,SMDT1
GO:CC	clathrin-coated vesicle membrane	GO:0030665	6.85389e-08	7.16406	75	265	11	26995	AP2A2,AP2M1,AP1B1,CLTA,AP2S1,ATP6V1A,AP1S2,CLTC,ATP6V0D1,EPN1,ATP6V1B2
GO:CC	endosome membrane	GO:0010008	1.61136e-07	6.79281	477	265	23	26995	ANXA6,CTSD,B2M,H2-Q7,SNX2,ATP13A2,H2-K1,SNX5,FCGRT,SNX3,RAB11FIP5,SCAMP2,ANXA2,H2-T22,CORO1C,ITM2B,LAMP1,SNX6,LAMTOR1,VPS35,EHD4,RAB5C,SLC48A1
GO:CC	clathrin vesicle coat	GO:0030125	1.85105e-07	6.73258	31	265	8	26995	AP2A2,AP2M1,AP1B1,CLTA,AP2S1,AP1S2,CLTC,EPN1
GO:CC	endopeptidase complex	GO:1905369	4.00225e-07	6.3977	88	265	11	26995	PSMB8,PSMB3,PSMA7,PSMC1,PSMD4,PSMB4,PSMB9,PSMD2,PSMB10,HSPB1,PSMC5
GO:CC	phagocytic vesicle	GO:0045335	4.71237e-07	6.32676	113	265	12	26995	CALR,B2M,H2-Q7,H2-T23,H2-K1,TAPBP,SNX3,RAB11FIP5,GSN,PLD4,LAMP1,SLC48A1
GO:CC	cell periphery	GO:0071944	5.24273e-07	6.28044	6862	265	112	26995	LY6A,CD209F,LYVE1,SLC13A3,TIMP1,CALR,LGALS9,ADGRE1,GRN,SERPINB6A,PKM,BST2,ITGAM,FOLR2,ANXA6,CTSD,SDC3,AP2A2,AIF1,DSTN,RNPEP,AP2M1,FCGR4,B2M,COTL1,HMOX1,EDNRB,NMT1,H2-Q7,BLVRB,FCNA,NCF1,BST1,BIN1,SIGLEC1,ITGB2,CD209G,CKB,CLEC4A3,WWP1,LAPTM5,H2-T23,CELA1,PLXNB2,H2-K1,SNX5,MIF,MS4A6B,FCGRT,CTSL,TAPBP,CLTA,SELENOW,HSP90AA1,SERINC3,FGL2,SAMHD1,KCNAB2,ANXA2,PLOD1,MS4A4C,AP2S1,COMT,STAB1,CSK,ATP6V1A,HSP…
GO:CC	endocytic vesicle membrane	GO:0030666	7.03464e-07	6.15276	71	265	10	26995	AP2A2,AP2M1,B2M,H2-Q7,H2-T23,H2-K1,TAPBP,AP2S1,LAMP1,SLC48A1
GO:CC	oxidoreductase complex	GO:1990204	9.46137e-07	6.02405	120	265	12	26995	NCF1,NDUFA3,NDUFC1,UQCRQ,SDHC,NDUFS5,NDUFB7,UQCR11,NDUFS6,NDUFA5,NDUFB8,P4HB
GO:CC	intracellular organelle	GO:0043229	1.03607e-06	5.98461	15836	265	201	26995	MT2,IFI27L2A,ID3,CBR2,TMEM86A,ATP5K,MT1,CALR,LGALS9,GRN,MAF,PKM,BST2,IRF7,RPS29,ANXA6,CTSD,RPS27L,TPPP3,SDC3,AP2A2,AIF1,DSTN,RNPEP,AP2M1,TSC22D3,LCN2,B2M,COTL1,HMOX1,IFI30,EDNRB,H2-Q7,BLVRB,AP1B1,TUBA1B,NDUFA3,ERP29,RPS28,PLTP,SNX2,BIN1,STAT1,CFP,RPL38,ROMO1,NDUFC1,CKB,PTPN18,ATP13A2,TNS1,GDF15,WWP1,LAPTM5,EPB41L1,H2-T23,CNDP2,NAAA,H2-K1,SNX5,MIF,PSMB8,MS4A6B,DNASE2A,FCGRT,CTSL,NFIC,TAPBP,SLC37A2…
GO:CC	external side of plasma membrane	GO:0009897	1.30067e-06	5.88583	487	265	22	26995	LY6A,CD209F,CALR,ADGRE1,FOLR2,RNPEP,FCGR4,B2M,H2-Q7,CD209G,CLEC4A3,H2-T23,H2-K1,FCGRT,CTSL,VSIR,H2-T22,CLEC4A1,ABCG1,CLEC2D,LAMP1,P4HB
GO:CC	extracellular region	GO:0005576	2.76454e-06	5.55838	2554	265	56	26995	SAA3,CCL5,CCL8,CFB,IGHA,TIMP1,CALR,LGALS9,LGALS3BP,GRN,SERPINB6A,ITGAM,CTSD,RNPEP,FCGR4,LCN2,HBA-A2,B2M,IL10,IFI30,H2-Q7,FCNA,PLTP,CTLA2A,CFP,GDF15,H2-T23,CELA1,H2-K1,GAS6,MIF,FCGRT,CTSL,WFDC17,FGL2,ADAM15,ANXA2,PDIA4,PDIA6,HSP90B1,CD81,PLBD2,LGALS1,AKR1B3,H2-T22,GSN,GBA,HSP90AB1,TXN1,PYCARD,RNASE4,SOD1,PDAP1,PDIA3,ITM2B,C3
GO:CC	MHC class I peptide loading complex	GO:0042824	3.51434e-06	5.45416	17	265	6	26995	CALR,B2M,H2-Q7,H2-K1,TAPBP,PDIA3
GO:CC	organelle	GO:0043226	4.80233e-06	5.31855	16169	265	202	26995	MT2,IFI27L2A,ID3,CBR2,TMEM86A,ATP5K,MT1,CALR,LGALS9,GRN,MAF,PKM,BST2,IRF7,RPS29,ANXA6,CTSD,RPS27L,TPPP3,SDC3,AP2A2,AIF1,DSTN,RNPEP,AP2M1,TSC22D3,LCN2,B2M,COTL1,HMOX1,IFI30,EDNRB,H2-Q7,BLVRB,AP1B1,TUBA1B,NDUFA3,ERP29,RPS28,PLTP,SNX2,BIN1,STAT1,CFP,RPL38,ROMO1,NDUFC1,CKB,PTPN18,ATP13A2,TNS1,GDF15,WWP1,LAPTM5,EPB41L1,H2-T23,CNDP2,NAAA,H2-K1,SNX5,MIF,PSMB8,MS4A6B,DNASE2A,FCGRT,CTSL,NFIC,TAPBP,SLC37A2…
GO:CC	proteasome core complex	GO:0005839	7.57849e-06	5.12042	19	265	6	26995	PSMB8,PSMB3,PSMA7,PSMB4,PSMB9,PSMB10
GO:CC	clathrin coat	GO:0030118	9.08386e-06	5.04173	49	265	8	26995	AP2A2,AP2M1,AP1B1,CLTA,AP2S1,AP1S2,CLTC,EPN1
GO:CC	coated vesicle membrane	GO:0030662	1.30804e-05	4.88338	122	265	11	26995	AP2A2,AP2M1,AP1B1,CLTA,AP2S1,ATP6V1A,AP1S2,CLTC,ATP6V0D1,EPN1,ATP6V1B2
GO:CC	intracellular membrane-bounded organelle	GO:0043231	1.34025e-05	4.87281	14435	265	185	26995	MT2,IFI27L2A,ID3,CBR2,TMEM86A,ATP5K,MT1,CALR,LGALS9,GRN,MAF,PKM,BST2,IRF7,RPS29,ANXA6,CTSD,RPS27L,SDC3,AP2A2,AIF1,RNPEP,AP2M1,TSC22D3,LCN2,B2M,COTL1,HMOX1,IFI30,EDNRB,H2-Q7,BLVRB,AP1B1,NDUFA3,ERP29,RPS28,PLTP,SNX2,BIN1,STAT1,CFP,ROMO1,NDUFC1,CKB,PTPN18,ATP13A2,GDF15,WWP1,LAPTM5,H2-T23,CNDP2,NAAA,H2-K1,SNX5,MIF,PSMB8,MS4A6B,DNASE2A,FCGRT,CTSL,NFIC,TAPBP,SLC37A2,CLTA,SNX3,HSBP1,RAB11FIP5,UQCRQ,HSP9…
GO:CC	peptidase complex	GO:1905368	1.54935e-05	4.80985	124	265	11	26995	PSMB8,PSMB3,PSMA7,PSMC1,PSMD4,PSMB4,PSMB9,PSMD2,PSMB10,HSPB1,PSMC5
GO:CC	clathrin-coated vesicle	GO:0030136	1.59941e-05	4.79604	154	265	12	26995	AP2A2,AP2M1,AP1B1,CLTA,SNX3,AP2S1,ATP6V1A,AP1S2,CLTC,ATP6V0D1,EPN1,ATP6V1B2
GO:CC	protein-containing complex	GO:0032991	2.7737e-05	4.55694	7427	265	113	26995	SAA3,CFB,IGHA,ATP5K,CALR,SERPINB6A,MAF,PKM,ST13,IRF7,ITGAM,RPS29,ANXA6,RPS27L,SDC3,AP2A2,AP2M1,FCGR4,HBA-A2,B2M,H2-Q7,FCNA,AP1B1,NCF1,NDUFA3,RPS28,PLTP,SNX2,BIN1,STAT1,RPL38,ROMO1,NDUFC1,LAPTM5,H2-T23,PLXNB2,H2-K1,SNX5,PSMB8,TAPBP,CLTA,SNX3,UQCRQ,HSP90AA1,COX7C,SDHC,KCNAB2,TUBB5,ANXA2,PLOD1,AP2S1,ATP6V1A,PSMB3,CEBPB,COX5A,HSP90B1,ATP5G3,LGALS1,DYNC1I2,AP1S2,H2-T22,PSMA7,CLTC,PSMC1,GSN,NR4A1,PSMD4…
GO:CC	vesicle coat	GO:0030120	4.10378e-05	4.38682	59	265	8	26995	AP2A2,AP2M1,AP1B1,CLTA,AP2S1,AP1S2,CLTC,EPN1
GO:CC	membrane-bounded organelle	GO:0043227	4.14739e-05	4.38222	14934	265	188	26995	MT2,IFI27L2A,ID3,CBR2,TMEM86A,ATP5K,MT1,CALR,LGALS9,GRN,MAF,PKM,BST2,IRF7,RPS29,ANXA6,CTSD,RPS27L,SDC3,AP2A2,AIF1,RNPEP,AP2M1,TSC22D3,LCN2,B2M,COTL1,HMOX1,IFI30,EDNRB,H2-Q7,BLVRB,AP1B1,NDUFA3,ERP29,RPS28,PLTP,SNX2,BIN1,STAT1,CFP,ROMO1,NDUFC1,CKB,PTPN18,ATP13A2,GDF15,WWP1,LAPTM5,H2-T23,CNDP2,NAAA,H2-K1,SNX5,MIF,PSMB8,MS4A6B,DNASE2A,FCGRT,CTSL,NFIC,TAPBP,SLC37A2,CLTA,SNX3,HSBP1,RAB11FIP5,UQCRQ,HSP9…
GO:CC	collagen-containing extracellular matrix	GO:0062023	6.73441e-05	4.1717	371	265	17	26995	TIMP1,CALR,LGALS9,SERPINB6A,PKM,ANXA6,CTSD,FCNA,CELA1,PLXNB2,CTSL,HSP90AA1,FGL2,ANXA2,PLOD1,LGALS1,VWA5A
GO:CC	early endosome	GO:0005769	8.72112e-05	4.05943	423	265	18	26995	H2-Q7,AP1B1,SNX2,H2-K1,SNX5,SNX3,RAB11FIP5,RAB1A,ANXA2,AP1S2,H2-T22,PLD4,ATP6V0D1,NRP1,SNX6,VPS35,EHD4,RAB5C
GO:CC	clathrin coat of coated pit	GO:0030132	0.000129044	3.88926	16	265	5	26995	AP2A2,AP2M1,CLTA,AP2S1,CLTC
GO:CC	plasma membrane protein complex	GO:0098797	0.000152099	3.81787	587	265	21	26995	ITGAM,AP2A2,AP2M1,FCGR4,B2M,H2-Q7,NCF1,H2-T23,H2-K1,CLTA,KCNAB2,ANXA2,AP2S1,H2-T22,CLTC,PIRA2,ATP6V0D1,CORO1C,ABHD12,ATP1A1,LYN
GO:CC	phagocytic vesicle membrane	GO:0030670	0.000207865	3.68222	50	265	7	26995	B2M,H2-Q7,H2-T23,H2-K1,TAPBP,LAMP1,SLC48A1
GO:CC	NADH dehydrogenase complex	GO:0030964	0.000207865	3.68222	50	265	7	26995	NDUFA3,NDUFC1,NDUFS5,NDUFB7,NDUFS6,NDUFA5,NDUFB8
GO:CC	mitochondrial respiratory chain complex I	GO:0005747	0.000207865	3.68222	50	265	7	26995	NDUFA3,NDUFC1,NDUFS5,NDUFB7,NDUFS6,NDUFA5,NDUFB8
GO:CC	respiratory chain complex I	GO:0045271	0.000207865	3.68222	50	265	7	26995	NDUFA3,NDUFC1,NDUFS5,NDUFB7,NDUFS6,NDUFA5,NDUFB8
GO:CC	plasma membrane	GO:0005886	0.000229851	3.63855	6367	265	98	26995	LY6A,CD209F,LYVE1,SLC13A3,CALR,LGALS9,ADGRE1,GRN,BST2,ITGAM,FOLR2,ANXA6,SDC3,AP2A2,AIF1,RNPEP,AP2M1,FCGR4,B2M,HMOX1,EDNRB,NMT1,H2-Q7,BLVRB,FCNA,NCF1,BST1,BIN1,SIGLEC1,ITGB2,CD209G,CKB,CLEC4A3,WWP1,LAPTM5,H2-T23,PLXNB2,H2-K1,SNX5,MIF,MS4A6B,FCGRT,CTSL,TAPBP,CLTA,SELENOW,HSP90AA1,SERINC3,SAMHD1,KCNAB2,ANXA2,MS4A4C,AP2S1,COMT,STAB1,CSK,ATP6V1A,HSP90B1,CD81,SLC43A2,VSIR,H2-T22,CLTC,GSN,DCXR,RAC2,MYOF…
GO:CC	proton-transporting two-sector ATPase complex	GO:0016469	0.000312834	3.50469	53	265	7	26995	ATP5K,ATP6V1A,ATP5G3,ATP6V0D1,ATP5E,ATP5MD,ATP6V1B2
GO:CC	membrane raft	GO:0045121	0.000316099	3.50018	324	265	15	26995	BST2,ITGAM,CTSD,HMOX1,TUBA1B,ITGB2,TUBB5,ANXA2,TPP1,MYOF,CORO1C,INPP5D,ATP1A1,LAMTOR1,LYN
GO:CC	coated vesicle	GO:0030135	0.000316331	3.49986	241	265	13	26995	AP2A2,AP2M1,AP1B1,CLTA,SNX3,AP2S1,ATP6V1A,AP1S2,CLTC,ATP6V0D1,EPN1,ATP6V1B2,USE1
GO:CC	membrane microdomain	GO:0098857	0.00032852	3.48344	325	265	15	26995	BST2,ITGAM,CTSD,HMOX1,TUBA1B,ITGB2,TUBB5,ANXA2,TPP1,MYOF,CORO1C,INPP5D,ATP1A1,LAMTOR1,LYN
GO:CC	retromer complex	GO:0030904	0.000443541	3.35307	20	265	5	26995	SNX2,SNX5,SNX3,SNX6,VPS35
GO:CC	proteasome core complex, beta-subunit complex	GO:0019774	0.000669112	3.1745	10	265	4	26995	PSMB8,PSMB3,PSMB4,PSMB10
GO:CC	catalytic complex	GO:1902494	0.000810945	3.09101	1783	265	39	26995	CFB,ATP5K,PKM,NCF1,NDUFA3,NDUFC1,PSMB8,UQCRQ,COX7C,SDHC,PLOD1,ATP6V1A,PSMB3,COX5A,ATP5G3,DYNC1I2,PSMA7,PSMC1,PSMD4,ATP6V0D1,PSMB4,ATP5E,NDUFS5,COX6A1,NDUFB7,UQCR11,PSMB9,ATP5MD,PYCARD,PSMD2,ATP6V1B2,PSMB10,NDUFS6,NDUFA5,HSPB1,NDUFB8,P4HB,DYNLRB1,PSMC5
GO:CC	transporter complex	GO:1990351	0.000852916	3.06909	446	265	17	26995	NDUFA3,NDUFC1,UQCRQ,KCNAB2,ATP6V1A,ATP5G3,ATP6V0D1,TIMM13,ABHD12,NDUFS5,NDUFB7,UQCR11,ATP1A1,NDUFS6,NDUFA5,NDUFB8,SMDT1
GO:CC	MHC class I protein complex	GO:0042612	0.00146012	2.83561	25	265	5	26995	B2M,H2-Q7,H2-T23,H2-K1,H2-T22
GO:CC	proteasome regulatory particle, base subcomplex	GO:0008540	0.00155293	2.80885	12	265	4	26995	PSMC1,PSMD4,PSMD2,PSMC5
GO:CC	membrane coat	GO:0030117	0.0016592	2.7801	95	265	8	26995	AP2A2,AP2M1,AP1B1,CLTA,AP2S1,AP1S2,CLTC,EPN1
GO:CC	coated membrane	GO:0048475	0.0016592	2.7801	95	265	8	26995	AP2A2,AP2M1,AP1B1,CLTA,AP2S1,AP1S2,CLTC,EPN1
GO:CC	transmembrane transporter complex	GO:1902495	0.00171062	2.76685	420	265	16	26995	NDUFA3,NDUFC1,UQCRQ,KCNAB2,ATP6V1A,ATP5G3,ATP6V0D1,ABHD12,NDUFS5,NDUFB7,UQCR11,ATP1A1,NDUFS6,NDUFA5,NDUFB8,SMDT1
GO:CC	clathrin-coated pit	GO:0005905	0.00173581	2.7605	68	265	7	26995	AP2A2,AP2M1,CLTA,AP2S1,AP1S2,CLTC,EPN1
GO:CC	presynapse	GO:0098793	0.00211836	2.674	751	265	22	26995	GRN,CTSD,AP2A2,AP2M1,BLVRB,RPS28,BIN1,RPL38,CLTA,RAB1A,KCNAB2,AP2S1,ATP6V1A,AP1S2,CLTC,NR4A1,ATP6V0D1,EPN1,ATP6V1B2,LAMP1,VPS35,RAB5C
GO:CC	clathrin coat of trans-Golgi network vesicle	GO:0030130	0.00222581	2.65251	13	265	4	26995	AP1B1,CLTA,AP1S2,CLTC
GO:CC	presynaptic endocytic zone membrane	GO:0098835	0.00222581	2.65251	13	265	4	26995	AP2M1,CLTA,AP2S1,CLTC
GO:CC	clathrin adaptor complex	GO:0030131	0.00263668	2.57894	28	265	5	26995	AP2A2,AP2M1,AP1B1,AP2S1,AP1S2
GO:CC	tubular endosome	GO:0097422	0.00338914	2.46991	5	265	3	26995	SNX5,SNX6,VPS35
GO:CC	cell junction	GO:0030054	0.00342858	2.46489	2260	265	44	26995	LY6A,GRN,ANXA6,CTSD,STARD8,AP2A2,AP2M1,IFI30,BLVRB,RPS28,BIN1,RPL38,TNS1,CLTA,RAB1A,ADAM15,KCNAB2,AP2S1,COMT,CSK,ATP6V1A,AKR1B3,AP1S2,PSMA7,CLTC,GSN,NR4A1,ATP6V0D1,EPN1,NRP1,ATP6V1B2,PXN,CAPZB,LAMP1,ATP1A1,SNX6,VPS35,MPP1,HSPB1,WNK1,LYN,ZMYND8,RAB5C,PSMC5
GO:CC	extracellular matrix	GO:0031012	0.00374574	2.42646	499	265	17	26995	TIMP1,CALR,LGALS9,SERPINB6A,PKM,ANXA6,CTSD,FCNA,CELA1,PLXNB2,CTSL,HSP90AA1,FGL2,ANXA2,PLOD1,LGALS1,VWA5A
GO:CC	external encapsulating structure	GO:0030312	0.00394437	2.40402	501	265	17	26995	TIMP1,CALR,LGALS9,SERPINB6A,PKM,ANXA6,CTSD,FCNA,CELA1,PLXNB2,CTSL,HSP90AA1,FGL2,ANXA2,PLOD1,LGALS1,VWA5A
GO:CC	early endosome membrane	GO:0031901	0.00434364	2.36215	179	265	10	26995	H2-Q7,SNX2,H2-K1,SNX5,SNX3,RAB11FIP5,H2-T22,SNX6,EHD4,RAB5C
GO:CC	transport vesicle	GO:0030133	0.00488415	2.31121	406	265	15	26995	AP2A2,AP1B1,BIN1,ATP13A2,LAPTM5,CLTA,RAB11FIP5,ATP6V1A,AP1S2,CLTC,ATP6V0D1,ATP6V1B2,LAMP1,RAB3IL1,RAB5C
GO:CC	transport vesicle membrane	GO:0030658	0.00516167	2.28721	223	265	11	26995	AP1B1,BIN1,CLTA,RAB11FIP5,ATP6V1A,AP1S2,CLTC,ATP6V0D1,ATP6V1B2,LAMP1,RAB5C
GO:CC	endoplasmic reticulum	GO:0005783	0.00535534	2.27121	1861	265	38	26995	TMEM86A,CALR,GRN,PKM,RPS29,B2M,HMOX1,H2-Q7,ERP29,RPS28,H2-T23,H2-K1,TAPBP,SLC37A2,RAB1A,PLOD1,PDIA4,PDIA6,HSP90B1,H2-T22,PLD4,POR,PGAP2,GBA,ABHD12,BAX,ABCG1,PYCARD,PDIA3,CLEC2D,ATP1A1,PRXL2B,EHD4,NDUFB8,DHRS1,NFE2L1,P4HB,USE1
GO:CC	trans-Golgi network transport vesicle membrane	GO:0012510	0.00718308	2.14369	17	265	4	26995	AP1B1,CLTA,AP1S2,CLTC
GO:CC	presynaptic endocytic zone	GO:0098833	0.00718308	2.14369	17	265	4	26995	AP2M1,CLTA,AP2S1,CLTC
GO:CC	perinuclear region of cytoplasm	GO:0048471	0.00807955	2.09261	819	265	22	26995	CALR,ANXA6,TPPP3,AIF1,HMOX1,STAT1,LAPTM5,SNX5,HSP90AA1,ANXA2,HSP90B1,AKR1B3,GSN,SLIRP,HSP90AB1,BAX,CAPZB,LAMP1,VPS35,EHD4,LYN,M6PR
GO:CC	secretory vesicle	GO:0099503	0.0107457	1.96877	714	265	20	26995	CALR,AP2A2,RNPEP,AP2M1,BIN1,CFP,CTSL,CLTA,RAB11FIP5,ADAM15,ATP6V1A,CLTC,ATP6V0D1,SLIRP,ATP6V1B2,SOD1,PDIA3,LAMP1,RAB3IL1,RAB5C
GO:CC	synapse	GO:0045202	0.0118387	1.92669	1641	265	34	26995	LY6A,GRN,CTSD,AP2A2,AP2M1,BLVRB,RPS28,BIN1,RPL38,CLTA,RAB1A,KCNAB2,AP2S1,COMT,ATP6V1A,AP1S2,PSMA7,CLTC,NR4A1,ATP6V0D1,EPN1,NRP1,ATP6V1B2,CAPZB,LAMP1,ATP1A1,SNX6,VPS35,HSPB1,WNK1,LYN,ZMYND8,RAB5C,PSMC5
GO:CC	plasma membrane bounded cell projection	GO:0120025	0.0125745	1.90051	2460	265	45	26995	PKM,SDC3,AIF1,BLVRB,NCF1,BST1,SNX2,BIN1,CTLA2A,CKB,ATP13A2,SNX5,CTSL,HSBP1,HSP90AA1,GLRX,ADAM15,KCNAB2,ANXA2,COMT,ATP6V1A,DYNC1I2,AKR1B3,GSN,DCXR,RAC2,ATP6V0D1,CORO1C,PSMB4,SLIRP,ABHD12,HSP90AB1,TXN1,NRP1,ATP6V1B2,SOD1,PXN,CAPZB,LAMP1,ATP1A1,VPS35,MPP1,HSPB1,ZMYND8,P4HB
GO:CC	MHC protein complex	GO:0042611	0.0141432	1.84945	39	265	5	26995	B2M,H2-Q7,H2-T23,H2-K1,H2-T22
GO:CC	cytochrome complex	GO:0070069	0.0160349	1.79493	40	265	5	26995	UQCRQ,COX7C,COX5A,COX6A1,UQCR11
GO:CC	mitochondrial proton-transporting ATP synthase complex	GO:0005753	0.0175132	1.75663	21	265	4	26995	ATP5K,ATP5G3,ATP5E,ATP5MD
GO:CC	cytoplasmic side of membrane	GO:0098562	0.018523	1.73229	212	265	10	26995	RPS29,AP2A2,AP2M1,NCF1,RPS28,CFP,SNX5,KCNAB2,AP2S1,LYN
GO:CC	organelle subcompartment	GO:0031984	0.0203258	1.69195	1403	265	30	26995	TMEM86A,CALR,GRN,RPS29,B2M,HMOX1,H2-Q7,AP1B1,RPS28,H2-T23,H2-K1,MS4A6B,TAPBP,SLC37A2,RAB1A,SCAMP2,PLOD1,HSP90B1,AP1S2,PLD4,POR,PGAP2,GBA,ABHD12,BAX,ABCG1,PDIA3,NFE2L1,USE1,M6PR
GO:CC	Golgi apparatus	GO:0005794	0.0203595	1.69123	1473	265	31	26995	GRN,BST2,SDC3,B2M,H2-Q7,AP1B1,CFP,GDF15,H2-K1,MS4A6B,CTSL,TAPBP,CLTA,RAB11FIP5,SERINC3,RAB1A,SCAMP2,MS4A4C,TPP1,AP1S2,H2-T22,CLTC,PLD4,PGAP2,GBA,ABCG1,PYCARD,ITM2B,ATP1A1,LYN,M6PR
GO:CC	extrinsic component of synaptic vesicle membrane	GO:0098850	0.0212403	1.67284	22	265	4	26995	BIN1,ATP6V1A,CLTC,ATP6V1B2
GO:CC	proton-transporting ATP synthase complex	GO:0045259	0.0212403	1.67284	22	265	4	26995	ATP5K,ATP5G3,ATP5E,ATP5MD
GO:CC	endoplasmic reticulum protein-containing complex	GO:0140534	0.0227406	1.6432	136	265	8	26995	CALR,B2M,H2-Q7,H2-K1,TAPBP,HSP90B1,PDIA3,P4HB
GO:CC	AP-type membrane coat adaptor complex	GO:0030119	0.0229011	1.64014	43	265	5	26995	AP2A2,AP2M1,AP1B1,AP2S1,AP1S2
GO:CC	proteasome regulatory particle	GO:0005838	0.0255141	1.59322	23	265	4	26995	PSMC1,PSMD4,PSMD2,PSMC5
GO:CC	Golgi-associated vesicle membrane	GO:0030660	0.0286057	1.54355	45	265	5	26995	AP1B1,CLTA,AP1S2,CLTC,ITM2B
GO:CC	cell projection	GO:0042995	0.0335588	1.47419	2564	265	45	26995	PKM,SDC3,AIF1,BLVRB,NCF1,BST1,SNX2,BIN1,CTLA2A,CKB,ATP13A2,SNX5,CTSL,HSBP1,HSP90AA1,GLRX,ADAM15,KCNAB2,ANXA2,COMT,ATP6V1A,DYNC1I2,AKR1B3,GSN,DCXR,RAC2,ATP6V0D1,CORO1C,PSMB4,SLIRP,ABHD12,HSP90AB1,TXN1,NRP1,ATP6V1B2,SOD1,PXN,CAPZB,LAMP1,ATP1A1,VPS35,MPP1,HSPB1,ZMYND8,P4HB
GO:CC	Tapasin-ERp57 complex	GO:0061779	0.0352964	1.45227	2	265	2	26995	TAPBP,PDIA3
GO:CC	clathrin-coated endocytic vesicle	GO:0045334	0.0358902	1.44502	25	265	4	26995	AP2A2,AP2M1,AP2S1,CLTC
GO:CC	MHC class Ib protein complex	GO:0032398	0.0358902	1.44502	25	265	4	26995	H2-Q7,H2-T23,H2-K1,H2-T22
GO:CC	proteasome accessory complex	GO:0022624	0.0490299	1.30954	27	265	4	26995	PSMC1,PSMD4,PSMD2,PSMC5
KEGG	Huntington disease	KEGG:05016	3.61246e-13	12.4422	301	173	31	9330	AP2A2,AP2M1,TUBA1B,NDUFA3,NDUFC1,CLTA,UQCRQ,COX7C,SDHC,TUBB5,AP2S1,PSMB3,COX5A,ATP5G3,PSMA7,CLTC,PSMC1,PSMD4,PSMB4,ATP5E,BAX,NDUFS5,COX6A1,NDUFB7,UQCR11,PSMD2,SOD1,NDUFS6,NDUFA5,NDUFB8,PSMC5
KEGG	Prion disease	KEGG:05020	6.97005e-13	12.1568	266	173	29	9330	CCL5,NCF1,TUBA1B,NDUFA3,NDUFC1,UQCRQ,COX7C,SDHC,TUBB5,PSMB3,COX5A,ATP5G3,PSMA7,PSMC1,RAC2,PSMD4,PSMB4,ATP5E,BAX,NDUFS5,COX6A1,NDUFB7,UQCR11,PSMD2,SOD1,NDUFS6,NDUFA5,NDUFB8,PSMC5
KEGG	Parkinson disease	KEGG:05012	2.87762e-11	10.541	263	173	27	9330	TUBA1B,NDUFA3,NDUFC1,UQCRQ,COX7C,SDHC,TUBB5,PSMB3,COX5A,ATP5G3,PSMA7,PSMC1,PSMD4,PSMB4,ATP5E,BAX,NDUFS5,COX6A1,NDUFB7,TXN1,UQCR11,PSMD2,SOD1,NDUFS6,NDUFA5,NDUFB8,PSMC5
KEGG	Phagosome	KEGG:04145	7.29858e-11	10.1368	173	173	22	9330	CD209F,CALR,ITGAM,FCGR4,H2-Q7,NCF1,TUBA1B,ITGB2,CD209G,H2-T23,H2-K1,CTSL,TUBB5,ATP6V1A,DYNC1I2,H2-T22,ATP6V0D1,ATP6V1B2,LAMP1,C3,RAB5C,M6PR
KEGG	Oxidative phosphorylation	KEGG:00190	4.17808e-10	9.37902	134	173	19	9330	ATP5K,NDUFA3,NDUFC1,UQCRQ,COX7C,SDHC,ATP6V1A,COX5A,ATP5G3,ATP6V0D1,ATP5E,NDUFS5,COX6A1,NDUFB7,UQCR11,ATP6V1B2,NDUFS6,NDUFA5,NDUFB8
KEGG	Amyotrophic lateral sclerosis	KEGG:05014	6.84722e-08	7.16449	367	173	27	9330	TUBA1B,NDUFA3,NDUFC1,UQCRQ,COX7C,RAB1A,SDHC,TUBB5,PSMB3,COX5A,ATP5G3,PSMA7,PSMC1,PSMD4,PSMB4,ATP5E,BAX,NDUFS5,COX6A1,NDUFB7,UQCR11,PSMD2,SOD1,NDUFS6,NDUFA5,NDUFB8,PSMC5
KEGG	Endocytosis	KEGG:04144	2.87676e-07	6.5411	263	173	22	9330	FOLR2,AP2A2,AP2M1,H2-Q7,SNX2,BIN1,WWP1,H2-T23,H2-K1,SNX5,CLTA,SNX3,RAB11FIP5,AP2S1,H2-T22,CLTC,EPN1,CAPZB,SNX6,VPS35,EHD4,RAB5C
KEGG	Lysosome	KEGG:04142	3.37928e-07	6.47118	135	173	16	9330	CTSD,AP1B1,LAPTM5,DNASE2A,CTSL,CLTA,ACP2,TPP1,GNS,AP1S2,CLTC,ATP6V0D1,LIPA,GBA,LAMP1,M6PR
KEGG	Proteasome	KEGG:03050	1.08203e-06	5.96576	47	173	10	9330	PSMB8,PSMB3,PSMA7,PSMC1,PSMD4,PSMB4,PSMB9,PSMD2,PSMB10,PSMC5
KEGG	Antigen processing and presentation	KEGG:04612	3.08949e-06	5.51011	82	173	12	9330	CALR,B2M,IFI30,H2-Q7,H2-T23,H2-K1,CTSL,TAPBP,HSP90AA1,H2-T22,HSP90AB1,PDIA3
KEGG	Diabetic cardiomyopathy	KEGG:05415	4.16261e-06	5.38063	205	173	18	9330	CTSD,NCF1,NDUFA3,NDUFC1,UQCRQ,COX7C,SDHC,COX5A,ATP5G3,RAC2,ATP5E,NDUFS5,COX6A1,NDUFB7,UQCR11,NDUFS6,NDUFA5,NDUFB8
KEGG	Alzheimer disease	KEGG:05010	1.33475e-05	4.8746	381	173	24	9330	TUBA1B,NDUFA3,NDUFC1,UQCRQ,COX7C,SDHC,TUBB5,PSMB3,COX5A,ATP5G3,PSMA7,PSMC1,PSMD4,PSMB4,ATP5E,NDUFS5,COX6A1,NDUFB7,UQCR11,PSMD2,NDUFS6,NDUFA5,NDUFB8,PSMC5
KEGG	Pathways of neurodegeneration - multiple diseases	KEGG:05022	1.34129e-05	4.87248	470	173	27	9330	TUBA1B,NDUFA3,NDUFC1,UQCRQ,COX7C,RAB1A,SDHC,TUBB5,PSMB3,COX5A,ATP5G3,PSMA7,PSMC1,PSMD4,PSMB4,ATP5E,BAX,NDUFS5,COX6A1,NDUFB7,UQCR11,PSMD2,SOD1,NDUFS6,NDUFA5,NDUFB8,PSMC5
KEGG	Chemical carcinogenesis - reactive oxygen species	KEGG:05208	1.41232e-05	4.85007	222	173	18	9330	HMOX1,NCF1,NDUFA3,NDUFC1,UQCRQ,COX7C,SDHC,COX5A,ATP5G3,ATP5E,NDUFS5,COX6A1,NDUFB7,UQCR11,SOD1,NDUFS6,NDUFA5,NDUFB8
KEGG	Epstein-Barr virus infection	KEGG:05169	7.69536e-05	4.11377	223	173	17	9330	CALR,IRF7,B2M,H2-Q7,STAT1,H2-T23,H2-K1,TAPBP,H2-T22,PSMC1,PSMD4,BAX,PSMD2,PDIA3,OAS3,LYN,PSMC5
KEGG	Non-alcoholic fatty liver disease	KEGG:04932	0.000102204	3.99053	155	173	14	9330	NDUFA3,NDUFC1,UQCRQ,COX7C,SDHC,COX5A,BAX,NDUFS5,COX6A1,NDUFB7,UQCR11,NDUFS6,NDUFA5,NDUFB8
KEGG	Thermogenesis	KEGG:04714	0.000516417	3.287	229	173	16	9330	ATP5K,NDUFA3,NDUFC1,UQCRQ,COX7C,SDHC,COX5A,ATP5G3,ATP5E,NDUFS5,COX6A1,NDUFB7,UQCR11,NDUFS6,NDUFA5,NDUFB8
KEGG	Tuberculosis	KEGG:05152	0.000604423	3.21866	180	173	14	9330	CD209F,ITGAM,CTSD,FCGR4,IL10,STAT1,ITGB2,CD209G,CEBPB,ATP6V0D1,BAX,LAMP1,C3,RAB5C
KEGG	Human immunodeficiency virus 1 infection	KEGG:05170	0.0025987	2.58524	232	173	15	9330	CALR,BST2,B2M,H2-Q7,AP1B1,H2-T23,H2-K1,TAPBP,SAMHD1,AP1S2,H2-T22,RAC2,BAX,PDIA3,PXN
KEGG	Synaptic vesicle cycle	KEGG:04721	0.00781687	2.10697	76	173	8	9330	AP2A2,AP2M1,CLTA,AP2S1,ATP6V1A,CLTC,ATP6V0D1,ATP6V1B2
KEGG	Viral carcinogenesis	KEGG:05203	0.022523	1.64737	220	173	13	9330	PKM,IRF7,H2-Q7,H2-T23,H2-K1,H2-T22,PSMC1,GSN,ATP6V0D1,BAX,PXN,C3,LYN
KEGG	Leishmaniasis	KEGG:05140	0.0305454	1.51505	70	173	7	9330	ITGAM,FCGR4,IL10,NCF1,STAT1,ITGB2,C3

## Sheet: cluster 0 DOWN DEGs
source	term_name	term_id	adjusted_p_value	negative_log10_of_adjusted_p_value	term_size	query_size	intersection_size	effective_domain_size	intersections
GO:MF	protein binding	GO:0005515	1.35272e-15	14.8688	10460	145	112	25063	RPL7,ATF3,MDM2,RILPL2,RAPGEF2,TRF,RGCC,JARID2,FAU,PELI1,CXCL16,RPS7,KLF2,FPR1,CCR1,KDM6B,TPT1,APOE,RPS20,LMNA,RPL17,SRSF7,CCRL2,PMEPA1,LGALS3,CLEC4N,BTG1,ITGA5,RPL21,NOCT,RPS3A1,PARP14,EIF5,TMEM176A,CXCL1,SKIL,CD9,VASP,PHLDA1,JUND,PLEK,CCND2,CITED2,CHKA,HP,C5AR1,CST3,EIF4A1,TMEM176B,ICAM1,SAT1,SOWAHC,IFIH1,LSP1,STAP1,PIM1,SRGN,PID1,MMP14,CLEC4E,CCL2,EIF4E,TRAF1,NEAT1,CYBB,IFNB1,IFI205,H3F3B,SDC4,…
GO:MF	binding	GO:0005488	2.05586e-15	14.687	16378	145	138	25063	RPL7,RPS11,ATF3,LACC1,MDM2,RILPL2,RAPGEF2,TRF,RGCC,RPS4X,JARID2,FAU,KLF6,PELI1,CXCL16,RPS7,KLF2,FPR1,CCR1,KDM6B,TPT1,APOE,RPS20,LMNA,RPL17,RPS13,SRSF7,CCRL2,PMEPA1,LGALS3,CLEC4N,BTG1,ITGA5,RPL21,TIPARP,NOCT,RPS3A1,RPL29,PARP14,EIF5,RPS5,TMEM176A,CXCL1,SKIL,RPS16,CD9,VASP,PHLDA1,JUND,PLEK,EIF1,CCND2,CITED2,CHKA,HP,C5AR1,CST3,H2-DMA,ARL5C,EIF4A1,TMEM176B,RPS9,ICAM1,SAT1,CSRNP1,SOWAHC,FOSB,RPL3,SLFN…
GO:MF	cytokine receptor binding	GO:0005126	1.67687e-11	10.7755	317	145	19	25063	CXCL16,CCRL2,CXCL1,STAP1,CCL2,TRAF1,IFNB1,TNFSF9,IL1RN,CXCL2,CXCL3,CCL7,CCL3,IL1A,IL1B,TNF,CCL12,CCL4,CXCL10
GO:MF	chemokine activity	GO:0008009	4.11578e-11	10.3855	45	145	10	25063	CXCL16,CXCL1,CCL2,CXCL2,CXCL3,CCL7,CCL3,CCL12,CCL4,CXCL10
GO:MF	chemokine receptor binding	GO:0042379	3.98786e-10	9.39926	77	145	11	25063	CXCL16,CCRL2,CXCL1,CCL2,CXCL2,CXCL3,CCL7,CCL3,CCL12,CCL4,CXCL10
GO:MF	cytokine activity	GO:0005125	4.17045e-10	9.37982	241	145	16	25063	CXCL16,CXCL1,CCL2,IFNB1,TNFSF9,IL1RN,CXCL2,CXCL3,CCL7,CCL3,IL1A,IL1B,TNF,CCL12,CCL4,CXCL10
GO:MF	oxidoreduction-driven active transmembrane transporter activity	GO:0015453	6.34487e-09	8.19758	33	145	8	25063	MT-ND5,MT-ND2,MT-CO1,MT-CO2,MT-ND1,MT-ND4,MT-CO3,MT-CYTB
GO:MF	structural constituent of ribosome	GO:0003735	1.0533e-08	7.97745	348	145	17	25063	RPL7,RPS11,RPS4X,FAU,RPS7,RPS20,RPL17,RPS13,RPL21,RPS3A1,RPL29,RPS5,RPS16,RPS9,RPL3,RPL10A,RPL22L1
GO:MF	signaling receptor binding	GO:0005102	1.07698e-08	7.96779	1591	145	34	25063	MDM2,RAPGEF2,TRF,CXCL16,FPR1,APOE,CCRL2,LGALS3,ITGA5,CXCL1,CD9,ICAM1,STAP1,MMP14,CCL2,TRAF1,IFNB1,TNFSF9,PLAUR,MT-ND2,IL1RN,CXCL2,CXCL3,RETNLG,CCL7,CD74,ISG15,CCL3,IL1A,IL1B,TNF,CCL12,CCL4,CXCL10
GO:MF	electron transfer activity	GO:0009055	1.20413e-08	7.91933	54	145	9	25063	MT-ND5,CYBB,MT-ND2,MT-CO1,MT-CO2,MT-ND1,MT-ND4,MT-CO3,MT-CYTB
GO:MF	molecular function activator activity	GO:0140677	2.73984e-08	7.56227	1124	145	28	25063	RAPGEF2,RGCC,CXCL16,APOE,LGALS3,EIF5,CXCL1,CCND2,CITED2,STAP1,PIM1,CCL2,IFNB1,MALT1,TNFSF9,NLRP3,IL1RN,CXCL2,CXCL3,RETNLG,CCL7,CCL3,IL1A,IL1B,TNF,CCL12,CCL4,CXCL10
GO:MF	rRNA binding	GO:0019843	2.26925e-07	6.64412	74	145	9	25063	RPL7,RPS11,MDM2,RPS4X,RPL17,RPS13,RPS5,RPS9,RPL3
GO:MF	receptor ligand activity	GO:0048018	1.62923e-06	5.78802	549	145	18	25063	CXCL16,LGALS3,CXCL1,CCL2,IFNB1,TNFSF9,IL1RN,CXCL2,CXCL3,RETNLG,CCL7,CCL3,IL1A,IL1B,TNF,CCL12,CCL4,CXCL10
GO:MF	signaling receptor activator activity	GO:0030546	1.98503e-06	5.70223	556	145	18	25063	CXCL16,LGALS3,CXCL1,CCL2,IFNB1,TNFSF9,IL1RN,CXCL2,CXCL3,RETNLG,CCL7,CCL3,IL1A,IL1B,TNF,CCL12,CCL4,CXCL10
GO:MF	molecular function regulator activity	GO:0098772	2.90878e-06	5.53629	2074	145	35	25063	RAPGEF2,RGCC,CXCL16,RPS7,APOE,RPS20,LGALS3,EIF5,CXCL1,CCND2,CITED2,CST3,STAP1,PIM1,CCL2,IFNB1,SOCS3,MALT1,TNFSF9,PPP1R15A,NLRP3,IL1RN,CXCL2,CXCL3,SLPI,RETNLG,CCL7,BCL2A1D,CCL3,IL1A,IL1B,TNF,CCL12,CCL4,CXCL10
GO:MF	signaling receptor regulator activity	GO:0030545	6.60682e-06	5.18001	601	145	18	25063	CXCL16,LGALS3,CXCL1,CCL2,IFNB1,TNFSF9,IL1RN,CXCL2,CXCL3,RETNLG,CCL7,CCL3,IL1A,IL1B,TNF,CCL12,CCL4,CXCL10
GO:MF	G protein-coupled receptor binding	GO:0001664	2.31504e-05	4.63544	319	145	13	25063	RAPGEF2,CXCL16,FPR1,CCRL2,CXCL1,CCL2,CXCL2,CXCL3,CCL7,CCL3,CCL12,CCL4,CXCL10
GO:MF	enzyme binding	GO:0019899	5.40313e-05	4.26735	2330	145	35	25063	MDM2,RILPL2,RAPGEF2,RGCC,FAU,RPS7,APOE,LMNA,LGALS3,BTG1,PARP14,JUND,PLEK,CCND2,CITED2,CST3,STAP1,EIF4E,TRAF1,IFI205,SDC4,CHIL3,MALT1,PLAUR,EGR1,PPP1R15A,MT-ND2,NFKB1,ERRFI1,SOD2,SLPI,CD74,ISG15,H2-AB1,TNF
GO:MF	MHC class II protein complex binding	GO:0023026	0.000171831	3.7649	11	145	4	25063	H2-DMA,CD74,H2-AB1,H2-AA
GO:MF	protein-containing complex binding	GO:0044877	0.000262814	3.58035	2038	145	31	25063	MDM2,JARID2,KDM6B,APOE,LGALS3,ITGA5,SKIL,CD9,EIF1,CITED2,H2-DMA,ICAM1,SLFN2,IFIH1,PIM1,SRGN,MMP14,IFNB1,H3F3B,EGR1,NFKB1,BCL2A1A,MARCKSL1,CD74,ISG15,H2-AB1,BCL2A1B,H2-AA,MT-CYTB,BCL2A1D,IL1B
GO:MF	CXCR chemokine receptor binding	GO:0045236	0.00036896	3.43302	13	145	4	25063	CXCL1,CXCL2,CXCL3,CXCL10
GO:MF	CCR chemokine receptor binding	GO:0048020	0.000432381	3.36413	56	145	6	25063	CCRL2,CCL2,CCL7,CCL3,CCL12,CCL4
GO:MF	structural molecule activity	GO:0005198	0.000796668	3.09872	920	145	19	25063	RPL7,RPS11,RPS4X,FAU,RPS7,RPS20,LMNA,RPL17,RPS13,RPL21,RPS3A1,RPL29,RPS5,RPS16,RPS9,RPL3,RPL10A,H3F3B,RPL22L1
GO:MF	primary active transmembrane transporter activity	GO:0015399	0.000902338	3.04463	142	145	8	25063	MT-ND5,MT-ND2,MT-CO1,MT-CO2,MT-ND1,MT-ND4,MT-CO3,MT-CYTB
GO:MF	NADH dehydrogenase (ubiquinone) activity	GO:0008137	0.00154389	2.81138	18	145	4	25063	MT-ND5,MT-ND2,MT-ND1,MT-ND4
GO:MF	CCR1 chemokine receptor binding	GO:0031726	0.00187272	2.72753	6	145	3	25063	CCL7,CCL3,CCL4
GO:MF	NADH dehydrogenase (quinone) activity	GO:0050136	0.00194681	2.71068	19	145	4	25063	MT-ND5,MT-ND2,MT-ND1,MT-ND4
GO:MF	MHC protein complex binding	GO:0023023	0.00242258	2.61572	20	145	4	25063	H2-DMA,CD74,H2-AB1,H2-AA
GO:MF	cytochrome-c oxidase activity	GO:0004129	0.00326334	2.48634	7	145	3	25063	MT-CO1,MT-CO2,MT-CO3
GO:MF	NADH dehydrogenase activity	GO:0003954	0.00362485	2.44071	22	145	4	25063	MT-ND5,MT-ND2,MT-ND1,MT-ND4
GO:MF	NAD(P)H dehydrogenase (quinone) activity	GO:0003955	0.00362485	2.44071	22	145	4	25063	MT-ND5,MT-ND2,MT-ND1,MT-ND4
GO:MF	oxidoreductase activity, acting on a heme group of donors	GO:0016675	0.00519917	2.28407	8	145	3	25063	MT-CO1,MT-CO2,MT-CO3
GO:MF	CCR2 chemokine receptor binding	GO:0031727	0.00519917	2.28407	8	145	3	25063	CCL2,CCL7,CCL12
GO:MF	oxidoreductase activity, acting on NAD(P)H	GO:0016651	0.0289629	1.53816	71	145	5	25063	MT-ND5,CYBB,MT-ND2,MT-ND1,MT-ND4
GO:MF	5S rRNA binding	GO:0008097	0.0329436	1.48223	14	145	3	25063	RPL7,MDM2,RPL3
GO:MF	oxidoreductase activity, acting on NAD(P)H, quinone or similar compound as acceptor	GO:0016655	0.0340406	1.468	38	145	4	25063	MT-ND5,MT-ND2,MT-ND1,MT-ND4
GO:MF	pattern recognition receptor activity	GO:0038187	0.0340406	1.468	38	145	4	25063	CLEC4N,IFIH1,CLEC4E,CD14
GO:MF	interleukin-1 receptor binding	GO:0005149	0.041005	1.38716	15	145	3	25063	IL1RN,IL1A,IL1B
GO:BP	response to stress	GO:0006950	3.46781e-32	31.4599	3936	154	89	26944	ATF3,LACC1,MDM2,TRF,RGCC,IFITM2,FAU,PELI1,CXCL16,KLF2,FPR1,CCR1,KDM6B,TPT1,APOE,LMNA,CCRL2,CLEC4N,BTG1,ITGA5,SLC15A3,PARP14,CXCL1,SKIL,CD9,MT-ND5,PLEK,CITED2,CHKA,HP,C5AR1,CST3,ICAM1,IFIH1,LSP1,STAP1,MMP14,CLEC4E,CCL2,EIF4E,NEAT1,CYBB,IFNB1,IFI205,SDC4,SOCS3,RSAD2,CHIL3,MALT1,CD14,PLAUR,EGR1,PPP1R15A,LYZ2,NLRP3,NFKB1,IL1RN,ERRFI1,IFIT1,CXCL2,MT-CO1,CXCL3,SOD2,SLPI,MT-CO2,MT-ND1,BCL2A1A,OASL1,MT-N…
GO:BP	immune system process	GO:0002376	5.25364e-29	28.2795	2819	154	74	26944	LACC1,TRF,RGCC,IFITM2,JARID2,FAU,PELI1,CXCL16,KLF2,FPR1,CCR1,KDM6B,APOE,CCRL2,LGALS3,CLEC4N,SLC15A3,PARP14,TMEM176A,CXCL1,SKIL,CD9,JUND,CITED2,HP,C5AR1,H2-DMA,TMEM176B,ICAM1,SLFN2,IFIH1,STAP1,MMP14,CLEC4E,CCL2,H2-DMB1,CYBB,IFNB1,IFI205,CD83,SDC4,RSAD2,MALT1,TNFSF9,CD14,EGR1,NLRP3,NFKB1,IL1RN,IFIT1,CXCL2,CXCL3,SLPI,RETNLG,BCL2A1A,OASL1,CCL7,S100A9,H2-EB1,CD74,ISG15,H2-AB1,S100A8,TNIP3,H2-AA,ACOD1,…
GO:BP	defense response	GO:0006952	1.62675e-25	24.7887	1812	154	58	26944	LACC1,TRF,IFITM2,FAU,PELI1,CXCL16,FPR1,CCR1,KDM6B,APOE,CCRL2,CLEC4N,SLC15A3,PARP14,CXCL1,HP,C5AR1,CST3,ICAM1,IFIH1,LSP1,STAP1,CLEC4E,CCL2,EIF4E,CYBB,IFNB1,IFI205,SOCS3,RSAD2,CHIL3,MALT1,CD14,LYZ2,NLRP3,NFKB1,IL1RN,IFIT1,CXCL2,CXCL3,SLPI,OASL1,CCL7,S100A9,CD74,ISG15,H2-AB1,S100A8,TNIP3,H2-AA,ACOD1,CCL3,IL1A,IL1B,TNF,CCL12,CCL4,CXCL10
GO:BP	response to organic substance	GO:0010033	2.79249e-24	23.554	3435	154	75	26944	ATF3,MDM2,RAPGEF2,IFITM2,JARID2,PELI1,CXCL16,KLF2,CCR1,APOE,SRSF7,CCRL2,BTG1,TIPARP,NOCT,PARP14,CXCL1,SKIL,RPS16,CD9,MT-ND5,JUND,CITED2,C5AR1,ICAM1,FOSB,RPL3,IFIH1,LSP1,STAP1,PIM1,PID1,MMP14,CCL2,EIF4E,TRAF1,CYBB,IFNB1,IFI205,CD83,H3F3B,SOCS3,MALT1,CD14,EGR1,PPP1R15A,NLRP3,NFKB1,IL1RN,ERRFI1,IFIT1,CXCL2,CXCL3,SOD2,SLPI,MT-ND1,OASL1,MT-ND4,CCL7,S100A9,CD74,ISG15,H2-AB1,S100A8,TNIP3,H2-AA,ACOD1,MT-…
GO:BP	immune response	GO:0006955	6.39796e-24	23.194	1945	154	58	26944	LACC1,TRF,RGCC,IFITM2,FAU,PELI1,CXCL16,FPR1,CCR1,KDM6B,APOE,CCRL2,CLEC4N,SLC15A3,PARP14,CXCL1,C5AR1,H2-DMA,ICAM1,SLFN2,IFIH1,STAP1,CLEC4E,CCL2,H2-DMB1,CYBB,IFNB1,IFI205,RSAD2,MALT1,TNFSF9,CD14,NLRP3,NFKB1,IL1RN,IFIT1,CXCL2,CXCL3,SLPI,OASL1,CCL7,S100A9,H2-EB1,CD74,ISG15,H2-AB1,S100A8,TNIP3,H2-AA,ACOD1,BCL2A1D,CCL3,IL1A,IL1B,TNF,CCL12,CCL4,CXCL10
GO:BP	response to external stimulus	GO:0009605	1.90495e-23	22.7201	3042	154	70	26944	ATF3,LACC1,MDM2,TRF,IFITM2,FAU,CD52,PELI1,CXCL16,FPR1,CCR1,TPT1,APOE,CCRL2,LGALS3,CLEC4N,NOCT,SLC15A3,PARP14,CXCL1,CD9,CITED2,CHKA,HP,C5AR1,FOSB,SLFN2,IFIH1,LSP1,STAP1,PIM1,MMP14,CLEC4E,CCL2,AA467197,CYBB,IFNB1,IFI205,SOCS3,RSAD2,MALT1,CD14,PLAUR,LYZ2,NLRP3,NFKB1,IFIT1,CXCL2,CXCL3,SOD2,SLPI,RETNLG,OASL1,CCL7,S100A9,CD74,ISG15,H2-AB1,S100A8,TNIP3,H2-AA,ACOD1,MT-CYTB,CCL3,IL1A,IL1B,TNF,CCL12,CCL4,C…
GO:BP	response to other organism	GO:0051707	2.98138e-22	21.5256	1778	154	54	26944	LACC1,TRF,IFITM2,FAU,CD52,PELI1,CXCL16,CCR1,TPT1,APOE,CLEC4N,NOCT,SLC15A3,PARP14,CXCL1,HP,C5AR1,SLFN2,IFIH1,STAP1,CLEC4E,CCL2,AA467197,CYBB,IFNB1,IFI205,RSAD2,MALT1,CD14,LYZ2,NLRP3,NFKB1,IFIT1,CXCL2,CXCL3,SOD2,SLPI,OASL1,CCL7,S100A9,CD74,ISG15,H2-AB1,S100A8,TNIP3,H2-AA,ACOD1,CCL3,IL1A,IL1B,TNF,CCL12,CCL4,CXCL10
GO:BP	response to external biotic stimulus	GO:0043207	3.32012e-22	21.4788	1782	154	54	26944	LACC1,TRF,IFITM2,FAU,CD52,PELI1,CXCL16,CCR1,TPT1,APOE,CLEC4N,NOCT,SLC15A3,PARP14,CXCL1,HP,C5AR1,SLFN2,IFIH1,STAP1,CLEC4E,CCL2,AA467197,CYBB,IFNB1,IFI205,RSAD2,MALT1,CD14,LYZ2,NLRP3,NFKB1,IFIT1,CXCL2,CXCL3,SOD2,SLPI,OASL1,CCL7,S100A9,CD74,ISG15,H2-AB1,S100A8,TNIP3,H2-AA,ACOD1,CCL3,IL1A,IL1B,TNF,CCL12,CCL4,CXCL10
GO:BP	response to biotic stimulus	GO:0009607	8.86591e-22	21.0523	1819	154	54	26944	LACC1,TRF,IFITM2,FAU,CD52,PELI1,CXCL16,CCR1,TPT1,APOE,CLEC4N,NOCT,SLC15A3,PARP14,CXCL1,HP,C5AR1,SLFN2,IFIH1,STAP1,CLEC4E,CCL2,AA467197,CYBB,IFNB1,IFI205,RSAD2,MALT1,CD14,LYZ2,NLRP3,NFKB1,IFIT1,CXCL2,CXCL3,SOD2,SLPI,OASL1,CCL7,S100A9,CD74,ISG15,H2-AB1,S100A8,TNIP3,H2-AA,ACOD1,CCL3,IL1A,IL1B,TNF,CCL12,CCL4,CXCL10
GO:BP	cellular response to chemical stimulus	GO:0070887	1.23294e-21	20.9091	3162	154	69	26944	ATF3,MDM2,RAPGEF2,TRF,RGCC,IFITM2,JARID2,CXCL16,KLF2,CCR1,KDM6B,APOE,LMNA,SRSF7,CCRL2,LGALS3,TIPARP,PARP14,CXCL1,RPS16,JUND,CITED2,HP,C5AR1,CST3,ICAM1,FOSB,RPL3,IFIH1,LSP1,STAP1,PIM1,PID1,CCL2,EIF4E,TRAF1,CYBB,IFNB1,IFI205,SOCS3,MALT1,CD14,EGR1,PPP1R15A,NLRP3,NFKB1,IL1RN,ERRFI1,IFIT1,CXCL2,CXCL3,SOD2,RETNLG,OASL1,CCL7,S100A9,CD74,ISG15,H2-AB1,S100A8,TNIP3,ACOD1,CCL3,IL1A,IL1B,TNF,CCL12,CCL4,CXCL10
GO:BP	biological process involved in interspecies interaction between organisms	GO:0044419	2.57841e-21	20.5886	1940	154	55	26944	LACC1,TRF,IFITM2,FAU,CD52,PELI1,CXCL16,CCR1,TPT1,APOE,CLEC4N,NOCT,SLC15A3,PARP14,CXCL1,HP,C5AR1,ICAM1,SLFN2,IFIH1,STAP1,CLEC4E,CCL2,AA467197,CYBB,IFNB1,IFI205,RSAD2,MALT1,CD14,LYZ2,NLRP3,NFKB1,IFIT1,CXCL2,CXCL3,SOD2,SLPI,OASL1,CCL7,S100A9,CD74,ISG15,H2-AB1,S100A8,TNIP3,H2-AA,ACOD1,CCL3,IL1A,IL1B,TNF,CCL12,CCL4,CXCL10
GO:BP	response to stimulus	GO:0050896	2.99754e-21	20.5232	10506	154	122	26944	ATF3,LACC1,MDM2,RAPGEF2,TRF,RGCC,IFITM2,JARID2,FAU,CD52,PELI1,CXCL16,RPS7,KLF2,FPR1,CCR1,KDM6B,TPT1,APOE,RPS20,LMNA,SRSF7,CCRL2,PMEPA1,LGALS3,CLEC4N,BTG1,ITGA5,TIPARP,NOCT,SLC15A3,PARP14,CXCL1,SKIL,RPS16,CD9,MT-ND5,JUND,PLEK,G0S2,CCND2,CITED2,CHKA,HP,GPR84,C5AR1,CST3,H2-DMA,ICAM1,CSRNP1,FOSB,RPL3,SLFN2,IFIH1,LSP1,STAP1,PIM1,SRGN,PID1,MMP14,CLEC4E,CCL2,EIF4E,AA467197,REL,TRAF1,NEAT1,H2-DMB1,CYBB,I…
GO:BP	defense response to other organism	GO:0098542	3.15164e-21	20.5015	1281	154	46	26944	LACC1,TRF,IFITM2,FAU,PELI1,CXCL16,CCR1,APOE,CLEC4N,SLC15A3,PARP14,CXCL1,HP,C5AR1,IFIH1,CLEC4E,CCL2,CYBB,IFNB1,IFI205,RSAD2,MALT1,CD14,LYZ2,NLRP3,NFKB1,IFIT1,CXCL2,CXCL3,SLPI,OASL1,CCL7,S100A9,CD74,ISG15,H2-AB1,S100A8,TNIP3,H2-AA,ACOD1,CCL3,IL1B,TNF,CCL12,CCL4,CXCL10
GO:BP	defense response to symbiont	GO:0140546	2.9759e-20	19.5264	1150	154	43	26944	LACC1,TRF,IFITM2,FAU,PELI1,CXCL16,CCR1,APOE,CLEC4N,SLC15A3,PARP14,CXCL1,IFIH1,CLEC4E,CCL2,CYBB,IFNB1,IFI205,RSAD2,MALT1,CD14,NLRP3,NFKB1,IFIT1,CXCL2,CXCL3,SLPI,OASL1,CCL7,S100A9,CD74,ISG15,H2-AB1,S100A8,TNIP3,H2-AA,ACOD1,CCL3,IL1B,TNF,CCL12,CCL4,CXCL10
GO:BP	regulation of immune system process	GO:0002682	2.71797e-19	18.5658	1575	154	48	26944	LACC1,RGCC,PELI1,FPR1,CCR1,APOE,LGALS3,CLEC4N,SLC15A3,PARP14,TMEM176A,CXCL1,CD9,JUND,C5AR1,H2-DMA,TMEM176B,ICAM1,IFIH1,STAP1,MMP14,CLEC4E,CCL2,IFNB1,IFI205,CD83,SDC4,RSAD2,MALT1,TNFSF9,CD14,NLRP3,NFKB1,OASL1,CCL7,CD74,ISG15,H2-AB1,TNIP3,H2-AA,ACOD1,BCL2A1D,CCL3,IL1A,IL1B,TNF,CCL12,CXCL10
GO:BP	positive regulation of biological process	GO:0048518	8.19715e-19	18.0863	6589	154	94	26944	ATF3,LACC1,MDM2,RAPGEF2,TRF,RGCC,RPS4X,KLF6,PELI1,CXCL16,RPS7,KLF2,FPR1,CCR1,KDM6B,APOE,RPS20,LMNA,RPL17,LGALS3,CLEC4N,BTG1,ITGA5,TIPARP,NOCT,SLC15A3,PARP14,CXCL1,SKIL,VASP,PHLDA1,JUND,PLEK,G0S2,EIF1,CCND2,CITED2,C5AR1,CST3,H2-DMA,RPS9,ICAM1,CSRNP1,FOSB,IFIH1,STAP1,PIM1,PID1,CREB5,MMP14,CLEC4E,CCL2,EIF4E,REL,CYBB,IFNB1,IFI205,CD83,IER2,SDC4,SOCS3,RSAD2,CHIL3,MALT1,TNFSF9,CD14,PLAUR,EGR1,PPP1R15A,…
GO:BP	response to cytokine	GO:0034097	9.08777e-19	18.0415	1188	154	42	26944	IFITM2,JARID2,CXCL16,KLF2,CCR1,SRSF7,CCRL2,PARP14,CXCL1,SKIL,RPS16,ICAM1,RPL3,IFIH1,LSP1,STAP1,PID1,CCL2,TRAF1,IFNB1,IFI205,SOCS3,CD14,EGR1,NFKB1,IL1RN,IFIT1,CXCL2,CXCL3,OASL1,CCL7,CD74,ISG15,H2-AB1,H2-AA,CCL3,IL1A,IL1B,TNF,CCL12,CCL4,CXCL10
GO:BP	positive regulation of immune system process	GO:0002684	4.59064e-18	17.3381	1105	154	40	26944	LACC1,RGCC,PELI1,FPR1,CCR1,LGALS3,CLEC4N,SLC15A3,CXCL1,JUND,C5AR1,H2-DMA,ICAM1,IFIH1,STAP1,MMP14,CLEC4E,CCL2,IFI205,CD83,RSAD2,MALT1,TNFSF9,CD14,NLRP3,NFKB1,OASL1,CCL7,CD74,H2-AB1,TNIP3,H2-AA,ACOD1,BCL2A1D,CCL3,IL1A,IL1B,TNF,CCL12,CXCL10
GO:BP	response to chemical	GO:0042221	6.48734e-18	17.1879	5561	154	85	26944	ATF3,MDM2,RAPGEF2,TRF,RGCC,IFITM2,JARID2,PELI1,CXCL16,KLF2,FPR1,CCR1,KDM6B,APOE,LMNA,SRSF7,CCRL2,LGALS3,BTG1,TIPARP,NOCT,PARP14,CXCL1,SKIL,RPS16,CD9,MT-ND5,JUND,CITED2,HP,C5AR1,CST3,ICAM1,FOSB,RPL3,IFIH1,LSP1,STAP1,PIM1,PID1,MMP14,CCL2,EIF4E,TRAF1,CYBB,IFNB1,IFI205,CD83,H3F3B,SOCS3,MALT1,CD14,EGR1,PPP1R15A,NLRP3,NFKB1,IL1RN,ERRFI1,IFIT1,CXCL2,MT-CO1,CXCL3,SOD2,SLPI,MT-ND1,RETNLG,OASL1,MT-ND4,CCL7…
GO:BP	regulation of multicellular organismal process	GO:0051239	8.94155e-18	17.0486	3165	154	64	26944	LACC1,MDM2,RAPGEF2,TRF,RGCC,JARID2,PELI1,KLF2,CCR1,KDM6B,APOE,LMNA,LGALS3,CLEC4N,BTG1,ITGA5,NOCT,TMEM176A,SKIL,CD9,JUND,PLEK,G0S2,CCND2,CITED2,C5AR1,CST3,TMEM176B,ICAM1,IFIH1,STAP1,PIM1,SRGN,MMP14,CLEC4E,CCL2,REL,CYBB,IFNB1,CD83,SDC4,RSAD2,CHIL3,MALT1,TNFSF9,CD14,PLAUR,EGR1,PPP1R15A,NLRP3,NFKB1,ERRFI1,IFRD1,S100A9,CD74,ISG15,H2-AB1,H2-AA,CCL3,IL1A,IL1B,TNF,CCL4,CXCL10
GO:BP	positive regulation of cellular process	GO:0048522	2.78348e-17	16.5554	6078	154	88	26944	ATF3,LACC1,MDM2,RAPGEF2,TRF,RGCC,RPS4X,KLF6,PELI1,CXCL16,RPS7,KLF2,CCR1,KDM6B,APOE,RPS20,LMNA,RPL17,LGALS3,CLEC4N,BTG1,ITGA5,NOCT,SLC15A3,PARP14,CXCL1,SKIL,VASP,PHLDA1,JUND,PLEK,G0S2,EIF1,CCND2,CITED2,C5AR1,CST3,RPS9,ICAM1,CSRNP1,FOSB,IFIH1,STAP1,PIM1,PID1,CREB5,MMP14,CLEC4E,CCL2,EIF4E,REL,CYBB,IFNB1,CD83,IER2,SDC4,SOCS3,RSAD2,CHIL3,MALT1,TNFSF9,CD14,PLAUR,EGR1,PPP1R15A,NLRP3,NFKB1,IFRD1,SOD2,BCL…
GO:BP	innate immune response	GO:0045087	4.21359e-17	16.3753	977	154	37	26944	LACC1,IFITM2,FAU,PELI1,CXCL16,CCR1,APOE,CLEC4N,SLC15A3,PARP14,IFIH1,CLEC4E,CCL2,CYBB,IFNB1,IFI205,RSAD2,MALT1,CD14,NLRP3,NFKB1,IFIT1,SLPI,OASL1,CCL7,S100A9,CD74,ISG15,H2-AB1,S100A8,TNIP3,H2-AA,CCL3,TNF,CCL12,CCL4,CXCL10
GO:BP	cell surface receptor signaling pathway	GO:0007166	4.8157e-17	16.3173	2766	154	59	26944	ATF3,RAPGEF2,TRF,IFITM2,PELI1,FPR1,CCR1,APOE,LMNA,CCRL2,PMEPA1,LGALS3,CLEC4N,ITGA5,TIPARP,PARP14,CXCL1,SKIL,PLEK,G0S2,CITED2,HP,C5AR1,ICAM1,CSRNP1,IFIH1,STAP1,PID1,MMP14,CLEC4E,CCL2,TRAF1,IFNB1,SOCS3,MALT1,CD14,PLAUR,EGR1,NFKB1,IL1RN,ERRFI1,CXCL2,CXCL3,BCL2A1A,OASL1,CCL7,CD74,ISG15,TNIP3,BCL2A1B,ACOD1,BCL2A1D,CCL3,IL1A,IL1B,TNF,CCL12,CCL4,CXCL10
GO:BP	cellular response to organic substance	GO:0071310	8.77108e-17	16.0569	2420	154	55	26944	ATF3,MDM2,RAPGEF2,IFITM2,JARID2,CXCL16,KLF2,CCR1,SRSF7,CCRL2,TIPARP,PARP14,CXCL1,RPS16,ICAM1,FOSB,RPL3,IFIH1,LSP1,STAP1,PIM1,PID1,CCL2,EIF4E,TRAF1,CYBB,IFNB1,IFI205,SOCS3,MALT1,CD14,EGR1,PPP1R15A,NLRP3,NFKB1,IL1RN,ERRFI1,IFIT1,CXCL2,CXCL3,SOD2,OASL1,CCL7,CD74,ISG15,H2-AB1,TNIP3,ACOD1,CCL3,IL1A,IL1B,TNF,CCL12,CCL4,CXCL10
GO:BP	cytoplasmic translation	GO:0002181	1.04015e-16	15.9829	158	154	19	26944	RPL7,RPS11,RPS4X,FAU,RPS7,RPS20,RPL17,RPS13,RPL21,RPS3A1,RPL29,EIF5,RPS5,RPS16,EIF4A1,RPS9,RPL3,RPL10A,RPL22L1
GO:BP	cellular response to cytokine stimulus	GO:0071345	1.20113e-16	15.9204	1074	154	38	26944	IFITM2,JARID2,KLF2,CCR1,SRSF7,CCRL2,PARP14,CXCL1,RPS16,ICAM1,RPL3,IFIH1,LSP1,STAP1,PID1,CCL2,TRAF1,IFNB1,IFI205,SOCS3,EGR1,NFKB1,IL1RN,IFIT1,CXCL2,CXCL3,OASL1,CCL7,CD74,ISG15,H2-AB1,CCL3,IL1A,IL1B,TNF,CCL12,CCL4,CXCL10
GO:BP	leukocyte migration	GO:0050900	2.76025e-16	15.5591	378	154	25	26944	CXCL16,CCR1,LGALS3,CXCL1,CD9,C5AR1,ICAM1,STAP1,MMP14,CCL2,NLRP3,CXCL2,CXCL3,RETNLG,CCL7,S100A9,CD74,S100A8,CCL3,IL1A,IL1B,TNF,CCL12,CCL4,CXCL10
GO:BP	myeloid leukocyte migration	GO:0097529	6.09788e-16	15.2148	236	154	21	26944	CCR1,LGALS3,CXCL1,CD9,C5AR1,STAP1,MMP14,CCL2,CXCL2,CXCL3,RETNLG,CCL7,S100A9,CD74,S100A8,CCL3,IL1A,IL1B,CCL12,CCL4,CXCL10
GO:BP	regulation of response to stimulus	GO:0048583	6.69902e-16	15.174	3987	154	69	26944	ATF3,LACC1,MDM2,RAPGEF2,RGCC,JARID2,PELI1,RPS7,KLF2,FPR1,CCR1,TPT1,APOE,RPS20,LMNA,PMEPA1,LGALS3,CLEC4N,SLC15A3,PARP14,CXCL1,SKIL,CD9,PLEK,G0S2,CITED2,C5AR1,ICAM1,IFIH1,STAP1,PIM1,PID1,MMP14,CLEC4E,CCL2,REL,TRAF1,IFNB1,IFI205,SOCS3,RSAD2,MALT1,CD14,PLAUR,EGR1,PPP1R15A,NLRP3,NFKB1,IL1RN,ERRFI1,SOD2,OASL1,CCL7,S100A9,CD74,ISG15,H2-AB1,S100A8,TNIP3,H2-AA,ACOD1,BCL2A1D,CCL3,IL1A,IL1B,TNF,CCL12,CCL4,C…
GO:BP	response to bacterium	GO:0009617	2.27664e-15	14.6427	968	154	35	26944	TRF,FAU,CD52,PELI1,CXCL16,NOCT,CXCL1,HP,C5AR1,SLFN2,STAP1,CLEC4E,CCL2,AA467197,IFNB1,IFI205,MALT1,CD14,LYZ2,NLRP3,NFKB1,IFIT1,CXCL2,CXCL3,SOD2,SLPI,S100A9,ISG15,S100A8,TNIP3,ACOD1,IL1A,IL1B,TNF,CXCL10
GO:BP	locomotion	GO:0040011	5.09867e-15	14.2925	1273	154	39	26944	MDM2,RAPGEF2,TRF,RGCC,CXCL16,FPR1,CCR1,APOE,LMNA,CCRL2,LGALS3,ITGA5,CXCL1,CD9,CITED2,C5AR1,ICAM1,LSP1,STAP1,MMP14,CCL2,SDC4,EGR1,IL1RN,CXCL2,CXCL3,SOD2,RETNLG,CCL7,S100A9,CD74,S100A8,CCL3,IL1A,IL1B,TNF,CCL12,CCL4,CXCL10
GO:BP	positive regulation of response to stimulus	GO:0048584	2.70639e-14	13.5676	2359	154	51	26944	ATF3,LACC1,RAPGEF2,RGCC,PELI1,RPS7,KLF2,FPR1,CCR1,APOE,RPS20,CLEC4N,SLC15A3,PARP14,CXCL1,SKIL,G0S2,CITED2,C5AR1,ICAM1,IFIH1,STAP1,PIM1,CLEC4E,CCL2,REL,IFNB1,IFI205,RSAD2,MALT1,CD14,PLAUR,NLRP3,NFKB1,OASL1,CCL7,S100A9,CD74,H2-AB1,S100A8,TNIP3,H2-AA,ACOD1,BCL2A1D,CCL3,IL1A,IL1B,TNF,CCL12,CCL4,CXCL10
GO:BP	neutrophil migration	GO:1990266	4.06213e-14	13.3912	126	154	16	26944	LGALS3,CXCL1,C5AR1,CCL2,CXCL2,CXCL3,CCL7,S100A9,CD74,S100A8,CCL3,IL1A,IL1B,CCL12,CCL4,CXCL10
GO:BP	neutrophil chemotaxis	GO:0030593	5.00033e-14	13.301	103	154	15	26944	LGALS3,CXCL1,C5AR1,CCL2,CXCL2,CXCL3,CCL7,S100A9,CD74,S100A8,CCL3,IL1B,CCL12,CCL4,CXCL10
GO:BP	positive regulation of metabolic process	GO:0009893	5.3185e-14	13.2742	3745	154	64	26944	ATF3,LACC1,MDM2,RAPGEF2,TRF,RGCC,RPS4X,KLF6,PELI1,RPS7,KLF2,KDM6B,APOE,LMNA,CLEC4N,ITGA5,TIPARP,NOCT,PARP14,CXCL1,JUND,G0S2,EIF1,CCND2,CITED2,C5AR1,CST3,ICAM1,CSRNP1,FOSB,IFIH1,STAP1,PIM1,PID1,CREB5,MMP14,CLEC4E,CCL2,REL,CYBB,IFNB1,CD83,IER2,RSAD2,CHIL3,MALT1,TNFSF9,CD14,PLAUR,EGR1,PPP1R15A,NLRP3,NFKB1,IFRD1,SOD2,S100A9,CD74,ISG15,S100A8,CCL3,IL1A,IL1B,TNF,CCL4
GO:BP	cytokine-mediated signaling pathway	GO:0019221	5.6818e-14	13.2455	473	154	25	26944	IFITM2,CCR1,CCRL2,PARP14,CXCL1,IFIH1,STAP1,CCL2,TRAF1,IFNB1,EGR1,IL1RN,CXCL2,CXCL3,OASL1,CCL7,CD74,ISG15,CCL3,IL1A,IL1B,TNF,CCL12,CCL4,CXCL10
GO:BP	cell death	GO:0008219	5.95338e-14	13.2252	2125	154	48	26944	ATF3,MDM2,RAPGEF2,RGCC,PELI1,RPS7,TPT1,APOE,LMNA,LGALS3,BTG1,ITGA5,RPS3A1,EMP1,CXCL1,SKIL,PHLDA1,G0S2,CCND2,CITED2,C5AR1,ICAM1,CSRNP1,LSP1,PIM1,SRGN,TRAF1,IFNB1,MALT1,PLAUR,EGR1,PPP1R15A,NLRP3,NFKB1,IL1RN,ERRFI1,SOD2,BCL2A1A,S100A9,CD74,S100A8,BCL2A1B,BCL2A1D,CCL3,IL1A,IL1B,TNF,CXCL10
GO:BP	programmed cell death	GO:0012501	5.95338e-14	13.2252	2125	154	48	26944	ATF3,MDM2,RAPGEF2,RGCC,PELI1,RPS7,TPT1,APOE,LMNA,LGALS3,BTG1,ITGA5,RPS3A1,EMP1,CXCL1,SKIL,PHLDA1,G0S2,CCND2,CITED2,C5AR1,ICAM1,CSRNP1,LSP1,PIM1,SRGN,TRAF1,IFNB1,MALT1,PLAUR,EGR1,PPP1R15A,NLRP3,NFKB1,IL1RN,ERRFI1,SOD2,BCL2A1A,S100A9,CD74,S100A8,BCL2A1B,BCL2A1D,CCL3,IL1A,IL1B,TNF,CXCL10
GO:BP	inflammatory response	GO:0006954	6.04163e-14	13.2188	811	154	31	26944	LACC1,FPR1,CCR1,KDM6B,APOE,CCRL2,CXCL1,HP,C5AR1,ICAM1,STAP1,CCL2,CYBB,SOCS3,CHIL3,CD14,NLRP3,NFKB1,IL1RN,CXCL2,CXCL3,CCL7,S100A9,S100A8,CCL3,IL1A,IL1B,TNF,CCL12,CCL4,CXCL10
GO:BP	positive regulation of macromolecule metabolic process	GO:0010604	6.34709e-14	13.1974	3427	154	61	26944	ATF3,LACC1,MDM2,RAPGEF2,TRF,RGCC,RPS4X,KLF6,PELI1,RPS7,KLF2,KDM6B,APOE,LMNA,CLEC4N,ITGA5,TIPARP,NOCT,PARP14,JUND,EIF1,CCND2,CITED2,C5AR1,CST3,ICAM1,CSRNP1,FOSB,IFIH1,STAP1,PIM1,PID1,CREB5,MMP14,CLEC4E,CCL2,REL,CYBB,IFNB1,CD83,IER2,RSAD2,CHIL3,MALT1,TNFSF9,CD14,PLAUR,EGR1,PPP1R15A,NLRP3,NFKB1,IFRD1,S100A9,CD74,ISG15,S100A8,CCL3,IL1A,IL1B,TNF,CCL4
GO:BP	leukocyte chemotaxis	GO:0030595	1.22405e-13	12.9122	229	154	19	26944	CXCL16,CCR1,LGALS3,CXCL1,C5AR1,STAP1,CCL2,CXCL2,CXCL3,RETNLG,CCL7,S100A9,CD74,S100A8,CCL3,IL1B,CCL12,CCL4,CXCL10
GO:BP	anatomical structure development	GO:0048856	3.06197e-13	12.514	6269	154	83	26944	ATF3,MDM2,RILPL2,RAPGEF2,TRF,RGCC,IFITM2,JARID2,RPS7,KLF2,CCR1,KDM6B,TPT1,APOE,LMNA,BTF3,LGALS3,BTG1,ITGA5,TIPARP,NOCT,TMEM176A,CXCL1,SKIL,CD9,VASP,JUND,PLEK,CCND2,CITED2,HP,C5AR1,CST3,TMEM176B,ICAM1,SAT1,CSRNP1,STAP1,PIM1,SRGN,MMP14,CLEC4E,CCL2,EIF4E,CYBB,IFNB1,CD83,H3F3B,IER2,SDC4,SOCS3,RSAD2,MALT1,TNFSF9,PLAUR,EGR1,PPP1R15A,NLRP3,NFKB1,IL1RN,ERRFI1,IFRD1,MT-CO1,SOD2,MT-CO2,MT-ND4,MARCKSL1,CCL7…
GO:BP	positive regulation of cellular metabolic process	GO:0031325	3.17825e-13	12.4978	3434	154	60	26944	ATF3,LACC1,MDM2,RAPGEF2,TRF,RGCC,RPS4X,KLF6,PELI1,RPS7,KLF2,KDM6B,APOE,LMNA,CLEC4N,ITGA5,NOCT,PARP14,CXCL1,JUND,EIF1,CCND2,CITED2,C5AR1,CST3,ICAM1,CSRNP1,FOSB,IFIH1,STAP1,PIM1,PID1,CREB5,MMP14,CLEC4E,CCL2,REL,CYBB,IFNB1,CD83,IER2,RSAD2,CHIL3,MALT1,TNFSF9,CD14,PLAUR,EGR1,PPP1R15A,NLRP3,NFKB1,IFRD1,SOD2,CD74,ISG15,CCL3,IL1A,IL1B,TNF,CCL4
GO:BP	positive regulation of gene expression	GO:0010628	3.24989e-13	12.4881	1285	154	37	26944	ATF3,LACC1,MDM2,RGCC,RPS4X,PELI1,RPS7,LMNA,CLEC4N,NOCT,EIF1,CITED2,C5AR1,IFIH1,STAP1,PID1,MMP14,CLEC4E,CCL2,CYBB,CD83,RSAD2,CHIL3,MALT1,TNFSF9,CD14,EGR1,PPP1R15A,NLRP3,NFKB1,CD74,ISG15,CCL3,IL1A,IL1B,TNF,CCL4
GO:BP	positive regulation of multicellular organismal process	GO:0051240	6.33429e-13	12.1983	1804	154	43	26944	LACC1,TRF,RGCC,PELI1,CCR1,KDM6B,APOE,CLEC4N,BTG1,ITGA5,SKIL,JUND,PLEK,G0S2,CCND2,CITED2,C5AR1,ICAM1,IFIH1,STAP1,PIM1,MMP14,CLEC4E,CCL2,CYBB,CD83,RSAD2,CHIL3,MALT1,TNFSF9,CD14,EGR1,NLRP3,S100A9,CD74,ISG15,H2-AB1,H2-AA,CCL3,IL1A,IL1B,TNF,CCL4
GO:BP	regulation of cytokine production	GO:0001817	7.74527e-13	12.111	824	154	30	26944	LACC1,RGCC,PELI1,KLF2,CLEC4N,C5AR1,IFIH1,SRGN,CLEC4E,CCL2,REL,CYBB,IFNB1,CD83,RSAD2,CHIL3,MALT1,TNFSF9,CD14,EGR1,NLRP3,NFKB1,ERRFI1,CD74,ISG15,CCL3,IL1A,IL1B,TNF,CCL4
GO:BP	cytokine production	GO:0001816	9.40427e-13	12.0267	830	154	30	26944	LACC1,RGCC,PELI1,KLF2,CLEC4N,C5AR1,IFIH1,SRGN,CLEC4E,CCL2,REL,CYBB,IFNB1,CD83,RSAD2,CHIL3,MALT1,TNFSF9,CD14,EGR1,NLRP3,NFKB1,ERRFI1,CD74,ISG15,CCL3,IL1A,IL1B,TNF,CCL4
GO:BP	granulocyte migration	GO:0097530	9.55044e-13	12.02	153	154	16	26944	LGALS3,CXCL1,C5AR1,CCL2,CXCL2,CXCL3,CCL7,S100A9,CD74,S100A8,CCL3,IL1A,IL1B,CCL12,CCL4,CXCL10
GO:BP	granulocyte chemotaxis	GO:0071621	1.12698e-12	11.9481	126	154	15	26944	LGALS3,CXCL1,C5AR1,CCL2,CXCL2,CXCL3,CCL7,S100A9,CD74,S100A8,CCL3,IL1B,CCL12,CCL4,CXCL10
GO:BP	regulation of signal transduction	GO:0009966	1.42023e-12	11.8476	3005	154	55	26944	ATF3,MDM2,RAPGEF2,PELI1,RPS7,KLF2,CCR1,TPT1,APOE,RPS20,LMNA,PMEPA1,LGALS3,CLEC4N,SLC15A3,PARP14,SKIL,PLEK,G0S2,CITED2,C5AR1,ICAM1,STAP1,PIM1,PID1,MMP14,CCL2,REL,TRAF1,IFNB1,SOCS3,RSAD2,MALT1,CD14,PLAUR,EGR1,NLRP3,NFKB1,IL1RN,ERRFI1,SOD2,OASL1,CCL7,S100A9,CD74,ISG15,S100A8,TNIP3,ACOD1,CCL3,IL1A,IL1B,TNF,CCL12,CCL4
GO:BP	positive regulation of cellular biosynthetic process	GO:0031328	1.44436e-12	11.8403	2799	154	53	26944	ATF3,LACC1,MDM2,TRF,RGCC,RPS4X,KLF6,PELI1,RPS7,KLF2,KDM6B,APOE,LMNA,CLEC4N,NOCT,JUND,EIF1,CITED2,C5AR1,ICAM1,CSRNP1,FOSB,IFIH1,STAP1,PIM1,PID1,CREB5,MMP14,CLEC4E,CCL2,REL,CYBB,IFNB1,CD83,IER2,RSAD2,CHIL3,MALT1,TNFSF9,CD14,EGR1,PPP1R15A,NLRP3,NFKB1,IFRD1,SOD2,CD74,ISG15,CCL3,IL1A,IL1B,TNF,CCL4
GO:BP	positive regulation of biosynthetic process	GO:0009891	2.19407e-12	11.6587	2827	154	53	26944	ATF3,LACC1,MDM2,TRF,RGCC,RPS4X,KLF6,PELI1,RPS7,KLF2,KDM6B,APOE,LMNA,CLEC4N,NOCT,JUND,EIF1,CITED2,C5AR1,ICAM1,CSRNP1,FOSB,IFIH1,STAP1,PIM1,PID1,CREB5,MMP14,CLEC4E,CCL2,REL,CYBB,IFNB1,CD83,IER2,RSAD2,CHIL3,MALT1,TNFSF9,CD14,EGR1,PPP1R15A,NLRP3,NFKB1,IFRD1,SOD2,CD74,ISG15,CCL3,IL1A,IL1B,TNF,CCL4
GO:BP	apoptotic process	GO:0006915	2.26131e-12	11.6456	2050	154	45	26944	ATF3,MDM2,RAPGEF2,RGCC,RPS7,TPT1,APOE,LMNA,LGALS3,BTG1,ITGA5,RPS3A1,EMP1,SKIL,PHLDA1,G0S2,CCND2,CITED2,C5AR1,ICAM1,CSRNP1,LSP1,PIM1,SRGN,TRAF1,IFNB1,MALT1,PLAUR,EGR1,PPP1R15A,NFKB1,IL1RN,ERRFI1,SOD2,BCL2A1A,S100A9,CD74,S100A8,BCL2A1B,BCL2A1D,CCL3,IL1A,IL1B,TNF,CXCL10
GO:BP	regulation of response to stress	GO:0080134	2.70139e-12	11.5684	1374	154	37	26944	LACC1,MDM2,PELI1,CCR1,TPT1,APOE,LMNA,CLEC4N,SLC15A3,PARP14,CXCL1,SKIL,CD9,IFIH1,STAP1,CLEC4E,CCL2,IFI205,SOCS3,RSAD2,CD14,PLAUR,PPP1R15A,NLRP3,NFKB1,ERRFI1,OASL1,S100A9,CD74,ISG15,S100A8,TNIP3,ACOD1,CCL3,IL1A,IL1B,TNF
GO:BP	regulation of programmed cell death	GO:0043067	2.85154e-12	11.5449	1707	154	41	26944	ATF3,MDM2,RAPGEF2,RGCC,PELI1,RPS7,TPT1,APOE,LMNA,LGALS3,BTG1,ITGA5,RPS3A1,CXCL1,SKIL,PHLDA1,G0S2,CCND2,CITED2,C5AR1,ICAM1,PIM1,TRAF1,IFNB1,MALT1,PLAUR,EGR1,PPP1R15A,NFKB1,IL1RN,SOD2,BCL2A1A,S100A9,CD74,S100A8,BCL2A1B,BCL2A1D,CCL3,IL1B,TNF,CXCL10
GO:BP	response to oxygen-containing compound	GO:1901700	3.6546e-12	11.4372	2077	154	45	26944	MDM2,RAPGEF2,PELI1,CXCL16,KLF2,KDM6B,BTG1,NOCT,CXCL1,MT-ND5,JUND,C5AR1,ICAM1,FOSB,STAP1,PIM1,PID1,CCL2,EIF4E,CYBB,IFNB1,SOCS3,MALT1,CD14,EGR1,NLRP3,NFKB1,ERRFI1,CXCL2,CXCL3,SOD2,SLPI,MT-ND1,MT-ND4,CCL7,S100A9,S100A8,TNIP3,ACOD1,MT-CYTB,CCL3,IL1A,IL1B,TNF,CXCL10
GO:BP	cell chemotaxis	GO:0060326	4.61631e-12	11.3357	321	154	20	26944	CXCL16,CCR1,CCRL2,LGALS3,CXCL1,C5AR1,STAP1,CCL2,CXCL2,CXCL3,RETNLG,CCL7,S100A9,CD74,S100A8,CCL3,IL1B,CCL12,CCL4,CXCL10
GO:BP	response to molecule of bacterial origin	GO:0002237	5.28621e-12	11.2769	467	154	23	26944	PELI1,CXCL16,NOCT,CXCL1,C5AR1,STAP1,CCL2,MALT1,CD14,NLRP3,NFKB1,CXCL2,CXCL3,SOD2,SLPI,S100A9,S100A8,TNIP3,ACOD1,IL1A,IL1B,TNF,CXCL10
GO:BP	developmental process	GO:0032502	5.57977e-12	11.2534	6854	154	85	26944	ATF3,MDM2,RILPL2,RAPGEF2,TRF,RGCC,IFITM2,JARID2,RPS7,KLF2,CCR1,KDM6B,TPT1,APOE,LMNA,BTF3,LGALS3,BTG1,ITGA5,TIPARP,NOCT,RPS3A1,RPL29,TMEM176A,CXCL1,SKIL,CD9,VASP,JUND,PLEK,CCND2,CITED2,HP,C5AR1,CST3,TMEM176B,ICAM1,SAT1,CSRNP1,STAP1,PIM1,SRGN,MMP14,CLEC4E,CCL2,EIF4E,CYBB,IFNB1,CD83,H3F3B,IER2,SDC4,SOCS3,RSAD2,MALT1,TNFSF9,PLAUR,EGR1,PPP1R15A,NLRP3,NFKB1,IL1RN,ERRFI1,IFRD1,MT-CO1,SOD2,MT-CO2,MT-ND4,…
GO:BP	positive regulation of cytokine production	GO:0001819	6.01231e-12	11.221	523	154	24	26944	LACC1,RGCC,PELI1,CLEC4N,C5AR1,IFIH1,CLEC4E,CCL2,CYBB,CD83,RSAD2,CHIL3,MALT1,TNFSF9,CD14,EGR1,NLRP3,CD74,ISG15,CCL3,IL1A,IL1B,TNF,CCL4
GO:BP	positive regulation of macromolecule biosynthetic process	GO:0010557	6.66319e-12	11.1763	2697	154	51	26944	ATF3,LACC1,MDM2,TRF,RGCC,RPS4X,KLF6,PELI1,RPS7,KLF2,KDM6B,APOE,LMNA,CLEC4N,NOCT,JUND,EIF1,CITED2,C5AR1,CSRNP1,FOSB,IFIH1,STAP1,PIM1,PID1,CREB5,MMP14,CLEC4E,CCL2,REL,CYBB,IFNB1,CD83,IER2,RSAD2,CHIL3,MALT1,TNFSF9,CD14,EGR1,PPP1R15A,NLRP3,NFKB1,IFRD1,CD74,ISG15,CCL3,IL1A,IL1B,TNF,CCL4
GO:BP	biological regulation	GO:0065007	9.24557e-12	11.0341	13527	154	124	26944	ATF3,LACC1,MDM2,RAPGEF2,TRF,RGCC,RPS4X,IFITM2,JARID2,CD52,KLF6,PELI1,CXCL16,RPS7,KLF2,FPR1,CCR1,KDM6B,TPT1,APOE,RPS20,LMNA,BTF3,RPL17,RPS13,SRSF7,CCRL2,PMEPA1,LGALS3,CLEC4N,BTG1,ITGA5,TIPARP,NOCT,RPS3A1,SLC15A3,PARP14,EIF5,RPS5,TMEM176A,CXCL1,SKIL,CD9,VASP,PHLDA1,JUND,PLEK,G0S2,EIF1,CCND2,CITED2,HP,GPR84,C5AR1,CST3,H2-DMA,TMEM176B,RPS9,ICAM1,SAT1,CSRNP1,FOSB,SLFN2,IFIH1,LSP1,STAP1,PIM1,SRGN,PID1,…
GO:BP	regulation of response to external stimulus	GO:0032101	1.12261e-11	10.9498	1126	154	33	26944	LACC1,PELI1,CCR1,APOE,CLEC4N,SLC15A3,PARP14,CXCL1,CD9,C5AR1,IFIH1,STAP1,CLEC4E,CCL2,IFI205,SOCS3,RSAD2,CD14,PLAUR,NLRP3,NFKB1,OASL1,CCL7,S100A9,CD74,ISG15,S100A8,TNIP3,ACOD1,CCL3,IL1B,TNF,CXCL10
GO:BP	positive regulation of response to external stimulus	GO:0032103	1.13839e-11	10.9437	654	154	26	26944	LACC1,PELI1,CCR1,CLEC4N,SLC15A3,CXCL1,C5AR1,IFIH1,STAP1,CLEC4E,CCL2,IFI205,RSAD2,CD14,NLRP3,OASL1,CCL7,S100A9,CD74,S100A8,TNIP3,ACOD1,CCL3,IL1B,TNF,CXCL10
GO:BP	regulation of immune response	GO:0050776	1.144e-11	10.9416	912	154	30	26944	LACC1,RGCC,PELI1,FPR1,CCR1,APOE,CLEC4N,SLC15A3,PARP14,C5AR1,IFIH1,STAP1,CLEC4E,IFNB1,IFI205,RSAD2,MALT1,CD14,NLRP3,NFKB1,OASL1,CD74,ISG15,H2-AB1,TNIP3,H2-AA,ACOD1,BCL2A1D,IL1B,TNF
GO:BP	cellular response to stimulus	GO:0051716	1.22191e-11	10.913	8752	154	97	26944	ATF3,LACC1,MDM2,RAPGEF2,TRF,RGCC,IFITM2,JARID2,PELI1,CXCL16,RPS7,KLF2,FPR1,CCR1,KDM6B,TPT1,APOE,RPS20,LMNA,SRSF7,CCRL2,PMEPA1,LGALS3,CLEC4N,ITGA5,TIPARP,SLC15A3,PARP14,CXCL1,SKIL,RPS16,CD9,JUND,PLEK,G0S2,CCND2,CITED2,CHKA,HP,GPR84,C5AR1,CST3,ICAM1,CSRNP1,FOSB,RPL3,IFIH1,LSP1,STAP1,PIM1,SRGN,PID1,MMP14,CLEC4E,CCL2,EIF4E,REL,TRAF1,CYBB,IFNB1,IFI205,SOCS3,RSAD2,MALT1,TNFSF9,CD14,PLAUR,EGR1,PPP1R15A,…
GO:BP	cell migration	GO:0016477	1.61433e-11	10.792	1538	154	38	26944	MDM2,RAPGEF2,RGCC,CXCL16,CCR1,APOE,LMNA,CCRL2,LGALS3,ITGA5,CXCL1,CD9,CITED2,C5AR1,ICAM1,STAP1,MMP14,CCL2,SDC4,EGR1,NLRP3,IL1RN,ERRFI1,CXCL2,CXCL3,SOD2,RETNLG,CCL7,S100A9,CD74,S100A8,CCL3,IL1A,IL1B,TNF,CCL12,CCL4,CXCL10
GO:BP	response to lipopolysaccharide	GO:0032496	2.69821e-11	10.5689	451	154	22	26944	PELI1,CXCL16,NOCT,CXCL1,STAP1,CCL2,MALT1,CD14,NLRP3,NFKB1,CXCL2,CXCL3,SOD2,SLPI,S100A9,S100A8,TNIP3,ACOD1,IL1A,IL1B,TNF,CXCL10
GO:BP	chemotaxis	GO:0006935	3.23002e-11	10.4908	455	154	22	26944	CXCL16,FPR1,CCR1,CCRL2,LGALS3,CXCL1,C5AR1,LSP1,STAP1,CCL2,CXCL2,CXCL3,RETNLG,CCL7,S100A9,CD74,S100A8,CCL3,IL1B,CCL12,CCL4,CXCL10
GO:BP	regulation of apoptotic process	GO:0042981	3.23484e-11	10.4901	1658	154	39	26944	ATF3,MDM2,RAPGEF2,RGCC,RPS7,TPT1,APOE,LMNA,LGALS3,BTG1,ITGA5,RPS3A1,SKIL,PHLDA1,G0S2,CCND2,CITED2,C5AR1,ICAM1,PIM1,TRAF1,IFNB1,MALT1,PLAUR,EGR1,PPP1R15A,NFKB1,IL1RN,SOD2,BCL2A1A,S100A9,CD74,S100A8,BCL2A1B,BCL2A1D,CCL3,IL1B,TNF,CXCL10
GO:BP	taxis	GO:0042330	3.53165e-11	10.452	457	154	22	26944	CXCL16,FPR1,CCR1,CCRL2,LGALS3,CXCL1,C5AR1,LSP1,STAP1,CCL2,CXCL2,CXCL3,RETNLG,CCL7,S100A9,CD74,S100A8,CCL3,IL1B,CCL12,CCL4,CXCL10
GO:BP	regulation of biological process	GO:0050789	4.1234e-11	10.3847	13144	154	121	26944	ATF3,LACC1,MDM2,RAPGEF2,TRF,RGCC,RPS4X,IFITM2,JARID2,KLF6,PELI1,CXCL16,RPS7,KLF2,FPR1,CCR1,KDM6B,TPT1,APOE,RPS20,LMNA,BTF3,RPL17,RPS13,SRSF7,CCRL2,PMEPA1,LGALS3,CLEC4N,BTG1,ITGA5,TIPARP,NOCT,RPS3A1,SLC15A3,PARP14,EIF5,TMEM176A,CXCL1,SKIL,CD9,VASP,PHLDA1,JUND,PLEK,G0S2,EIF1,CCND2,CITED2,HP,GPR84,C5AR1,CST3,H2-DMA,TMEM176B,RPS9,ICAM1,SAT1,CSRNP1,FOSB,SLFN2,IFIH1,LSP1,STAP1,PIM1,SRGN,PID1,CREB5,MMP1…
GO:BP	cell motility	GO:0048870	4.25093e-11	10.3715	1760	154	40	26944	MDM2,RAPGEF2,TRF,RGCC,CXCL16,CCR1,APOE,LMNA,CCRL2,LGALS3,ITGA5,CXCL1,CD9,CITED2,C5AR1,ICAM1,STAP1,MMP14,CCL2,IER2,SDC4,EGR1,NLRP3,IL1RN,ERRFI1,CXCL2,CXCL3,SOD2,RETNLG,CCL7,S100A9,CD74,S100A8,CCL3,IL1A,IL1B,TNF,CCL12,CCL4,CXCL10
GO:BP	regulation of cellular process	GO:0050794	5.07873e-11	10.2942	12593	154	118	26944	ATF3,LACC1,MDM2,RAPGEF2,TRF,RGCC,RPS4X,IFITM2,JARID2,KLF6,PELI1,CXCL16,RPS7,KLF2,FPR1,CCR1,KDM6B,TPT1,APOE,RPS20,LMNA,BTF3,RPL17,RPS13,SRSF7,CCRL2,PMEPA1,LGALS3,CLEC4N,BTG1,ITGA5,TIPARP,NOCT,RPS3A1,SLC15A3,PARP14,EIF5,TMEM176A,CXCL1,SKIL,CD9,VASP,PHLDA1,JUND,PLEK,G0S2,EIF1,CCND2,CITED2,HP,GPR84,C5AR1,CST3,TMEM176B,RPS9,ICAM1,SAT1,CSRNP1,FOSB,SLFN2,IFIH1,LSP1,STAP1,PIM1,SRGN,PID1,CREB5,MMP14,CLEC4…
GO:BP	cell population proliferation	GO:0008283	8.33826e-11	10.0789	2168	154	44	26944	ATF3,MDM2,RAPGEF2,TRF,RGCC,RPS4X,JARID2,PELI1,APOE,LMNA,LGALS3,BTG1,RPL29,CXCL1,CD9,JUND,CCND2,CITED2,C5AR1,CST3,RPS9,SAT1,SLFN2,PIM1,PID1,MMP14,CCL2,IFNB1,H3F3B,SDC4,MALT1,TNFSF9,EGR1,PPP1R15A,ERRFI1,SOD2,MARCKSL1,CD74,H2-AA,IL1A,IL1B,TNF,CCL12,CXCL10
GO:BP	regulation of multicellular organismal development	GO:2000026	1.12864e-10	9.94744	1550	154	37	26944	RAPGEF2,TRF,RGCC,JARID2,KLF2,CCR1,APOE,BTG1,ITGA5,NOCT,TMEM176A,SKIL,CCND2,CITED2,C5AR1,TMEM176B,PIM1,SRGN,MMP14,CCL2,CYBB,IFNB1,CD83,MALT1,TNFSF9,PPP1R15A,NLRP3,ERRFI1,IFRD1,CD74,ISG15,H2-AA,CCL3,IL1A,IL1B,TNF,CXCL10
GO:BP	multicellular organism development	GO:0007275	1.14345e-10	9.94178	4879	154	68	26944	MDM2,RAPGEF2,TRF,RGCC,IFITM2,JARID2,RPS7,KLF2,CCR1,KDM6B,APOE,LMNA,BTF3,BTG1,ITGA5,TIPARP,NOCT,TMEM176A,SKIL,CD9,VASP,CCND2,CITED2,HP,C5AR1,TMEM176B,ICAM1,SAT1,CSRNP1,STAP1,PIM1,SRGN,MMP14,CCL2,EIF4E,CYBB,IFNB1,CD83,H3F3B,IER2,SDC4,SOCS3,MALT1,TNFSF9,PLAUR,EGR1,PPP1R15A,NLRP3,NFKB1,IL1RN,ERRFI1,IFRD1,MT-CO1,SOD2,MT-ND4,MARCKSL1,S100A9,CD74,ISG15,S100A8,H2-AA,ACOD1,CCL3,IL1A,IL1B,TNF,CCL12,CXCL10
GO:BP	response to lipid	GO:0033993	1.43581e-10	9.8429	1155	154	32	26944	MDM2,PELI1,CXCL16,NOCT,CXCL1,FOSB,STAP1,PIM1,PID1,CCL2,EIF4E,CYBB,IFNB1,MALT1,CD14,NLRP3,NFKB1,IL1RN,ERRFI1,CXCL2,CXCL3,SOD2,SLPI,S100A9,S100A8,TNIP3,ACOD1,CCL3,IL1A,IL1B,TNF,CXCL10
GO:BP	negative regulation of biological process	GO:0048519	1.60188e-10	9.79537	5966	154	76	26944	ATF3,MDM2,RAPGEF2,RGCC,IFITM2,JARID2,PELI1,RPS7,KLF2,CCR1,TPT1,APOE,LMNA,BTF3,RPS13,SRSF7,PMEPA1,LGALS3,BTG1,ITGA5,TIPARP,NOCT,RPS3A1,PARP14,TMEM176A,SKIL,CD9,JUND,PLEK,CCND2,CITED2,C5AR1,CST3,TMEM176B,ICAM1,SLFN2,IFIH1,STAP1,PIM1,SRGN,PID1,MMP14,CCL2,EIF4E,REL,IFNB1,CD83,H3F3B,SDC4,SOCS3,RSAD2,PLAUR,EGR1,PPP1R15A,NLRP3,NFKB1,IL1RN,ERRFI1,IFRD1,SOD2,SLPI,BCL2A1A,OASL1,CD74,ISG15,TNIP3,BCL2A1B,H2-…
GO:BP	cell activation	GO:0001775	1.61449e-10	9.79197	1160	154	32	26944	MDM2,RGCC,PELI1,APOE,LGALS3,CD9,JUND,PLEK,C5AR1,ICAM1,SLFN2,STAP1,MMP14,CLEC4E,CCL2,IFNB1,CD83,SDC4,RSAD2,MALT1,TNFSF9,EGR1,NLRP3,CD74,H2-AB1,H2-AA,BCL2A1D,CCL3,IL1A,IL1B,TNF,CXCL10
GO:BP	regulation of defense response	GO:0031347	2.29988e-10	9.63829	811	154	27	26944	LACC1,PELI1,CCR1,APOE,CLEC4N,SLC15A3,PARP14,CXCL1,IFIH1,STAP1,CLEC4E,IFI205,SOCS3,RSAD2,CD14,NLRP3,NFKB1,OASL1,S100A9,CD74,ISG15,S100A8,TNIP3,ACOD1,CCL3,IL1B,TNF
GO:BP	regulation of signaling	GO:0023051	2.34863e-10	9.62919	3616	154	57	26944	ATF3,MDM2,RAPGEF2,PELI1,RPS7,KLF2,CCR1,TPT1,APOE,RPS20,LMNA,PMEPA1,LGALS3,CLEC4N,SLC15A3,PARP14,SKIL,PLEK,G0S2,CITED2,C5AR1,ICAM1,STAP1,PIM1,SRGN,PID1,MMP14,CCL2,EIF4E,REL,TRAF1,IFNB1,SOCS3,RSAD2,MALT1,CD14,PLAUR,EGR1,NLRP3,NFKB1,IL1RN,ERRFI1,SOD2,OASL1,CCL7,S100A9,CD74,ISG15,S100A8,TNIP3,ACOD1,CCL3,IL1A,IL1B,TNF,CCL12,CCL4
GO:BP	regulation of cell communication	GO:0010646	2.34863e-10	9.62919	3616	154	57	26944	ATF3,MDM2,RAPGEF2,PELI1,RPS7,KLF2,CCR1,TPT1,APOE,RPS20,LMNA,PMEPA1,LGALS3,CLEC4N,SLC15A3,PARP14,SKIL,PLEK,G0S2,CITED2,C5AR1,ICAM1,STAP1,PIM1,SRGN,PID1,MMP14,CCL2,EIF4E,REL,TRAF1,IFNB1,SOCS3,RSAD2,MALT1,CD14,PLAUR,EGR1,NLRP3,NFKB1,IL1RN,ERRFI1,SOD2,OASL1,CCL7,S100A9,CD74,ISG15,S100A8,TNIP3,ACOD1,CCL3,IL1A,IL1B,TNF,CCL12,CCL4
GO:BP	positive regulation of signal transduction	GO:0009967	3.78384e-10	9.42207	1613	154	37	26944	ATF3,RAPGEF2,PELI1,RPS7,KLF2,CCR1,APOE,RPS20,CLEC4N,SLC15A3,PARP14,SKIL,G0S2,CITED2,C5AR1,ICAM1,STAP1,PIM1,CCL2,REL,IFNB1,RSAD2,CD14,PLAUR,NLRP3,NFKB1,OASL1,CCL7,S100A9,CD74,S100A8,CCL3,IL1A,IL1B,TNF,CCL12,CCL4
GO:BP	hemopoiesis	GO:0030097	3.8241e-10	9.41747	1044	154	30	26944	TRF,KLF2,CCR1,TIPARP,TMEM176A,CXCL1,PLEK,CITED2,TMEM176B,STAP1,PIM1,MMP14,CLEC4E,IFNB1,CD83,RSAD2,MALT1,TNFSF9,EGR1,NLRP3,SOD2,CD74,ISG15,H2-AB1,H2-AA,BCL2A1D,CCL3,IL1A,IL1B,TNF
GO:BP	regulation of cell population proliferation	GO:0042127	4.33423e-10	9.36309	1799	154	39	26944	ATF3,MDM2,RAPGEF2,TRF,RGCC,RPS4X,JARID2,PELI1,APOE,LMNA,LGALS3,BTG1,CXCL1,CD9,JUND,CCND2,CITED2,C5AR1,CST3,RPS9,SAT1,SLFN2,PIM1,PID1,CCL2,SDC4,TNFSF9,EGR1,PPP1R15A,ERRFI1,SOD2,MARCKSL1,CD74,H2-AA,IL1A,IL1B,TNF,CCL12,CXCL10
GO:BP	signal transduction	GO:0007165	1.1605e-09	8.93535	6895	154	81	26944	ATF3,LACC1,MDM2,RAPGEF2,TRF,IFITM2,PELI1,CXCL16,RPS7,KLF2,FPR1,CCR1,TPT1,APOE,RPS20,LMNA,CCRL2,PMEPA1,LGALS3,CLEC4N,ITGA5,TIPARP,SLC15A3,PARP14,CXCL1,SKIL,PLEK,G0S2,CITED2,HP,GPR84,C5AR1,ICAM1,CSRNP1,IFIH1,LSP1,STAP1,PIM1,SRGN,PID1,MMP14,CLEC4E,CCL2,REL,TRAF1,CYBB,IFNB1,SOCS3,RSAD2,MALT1,TNFSF9,CD14,PLAUR,EGR1,PPP1R15A,NLRP3,NFKB1,IL1RN,ERRFI1,CXCL2,CXCL3,SOD2,RETNLG,BCL2A1A,OASL1,CCL7,S100A9,CD7…
GO:BP	regulation of cellular biosynthetic process	GO:0031326	1.40446e-09	8.85249	5663	154	72	26944	ATF3,LACC1,MDM2,RAPGEF2,TRF,RGCC,RPS4X,JARID2,KLF6,PELI1,RPS7,KLF2,CCR1,KDM6B,APOE,LMNA,RPS13,SRSF7,CLEC4N,TIPARP,NOCT,PARP14,EIF5,SKIL,JUND,PLEK,EIF1,CITED2,C5AR1,RPS9,ICAM1,CSRNP1,FOSB,SLFN2,IFIH1,STAP1,PIM1,SRGN,PID1,CREB5,MMP14,CLEC4E,CCL2,EIF4E,REL,CYBB,IFNB1,CD83,H3F3B,IER2,RSAD2,CHIL3,MALT1,TNFSF9,CD14,PLAUR,EGR1,PPP1R15A,NLRP3,NFKB1,ERRFI1,IFRD1,SOD2,S100A9,CD74,ISG15,TNIP3,CCL3,IL1A,IL1B…
GO:BP	positive regulation of immune response	GO:0050778	1.67081e-09	8.77707	744	154	25	26944	LACC1,RGCC,PELI1,FPR1,CLEC4N,SLC15A3,C5AR1,IFIH1,STAP1,CLEC4E,IFI205,RSAD2,MALT1,CD14,NLRP3,NFKB1,OASL1,CD74,H2-AB1,TNIP3,H2-AA,ACOD1,BCL2A1D,IL1B,TNF
GO:BP	regulation of biosynthetic process	GO:0009889	2.06585e-09	8.6849	5706	154	72	26944	ATF3,LACC1,MDM2,RAPGEF2,TRF,RGCC,RPS4X,JARID2,KLF6,PELI1,RPS7,KLF2,CCR1,KDM6B,APOE,LMNA,RPS13,SRSF7,CLEC4N,TIPARP,NOCT,PARP14,EIF5,SKIL,JUND,PLEK,EIF1,CITED2,C5AR1,RPS9,ICAM1,CSRNP1,FOSB,SLFN2,IFIH1,STAP1,PIM1,SRGN,PID1,CREB5,MMP14,CLEC4E,CCL2,EIF4E,REL,CYBB,IFNB1,CD83,H3F3B,IER2,RSAD2,CHIL3,MALT1,TNFSF9,CD14,PLAUR,EGR1,PPP1R15A,NLRP3,NFKB1,ERRFI1,IFRD1,SOD2,S100A9,CD74,ISG15,TNIP3,CCL3,IL1A,IL1B…
GO:BP	regulation of developmental process	GO:0050793	2.33812e-09	8.63113	2698	154	47	26944	MDM2,RAPGEF2,TRF,RGCC,JARID2,KLF2,CCR1,TPT1,APOE,LMNA,BTG1,ITGA5,NOCT,TMEM176A,SKIL,JUND,CCND2,CITED2,C5AR1,CST3,TMEM176B,ICAM1,PIM1,SRGN,MMP14,CCL2,EIF4E,CYBB,IFNB1,CD83,SOCS3,MALT1,TNFSF9,PPP1R15A,NLRP3,ERRFI1,IFRD1,SOD2,CCL7,CD74,ISG15,H2-AA,CCL3,IL1A,IL1B,TNF,CXCL10
GO:BP	regulation of cell motility	GO:2000145	2.40492e-09	8.6189	1045	154	29	26944	MDM2,RAPGEF2,TRF,RGCC,CXCL16,CCR1,APOE,LMNA,LGALS3,ITGA5,CD9,CITED2,C5AR1,ICAM1,STAP1,MMP14,CCL2,SDC4,EGR1,IL1RN,SOD2,CCL7,CD74,CCL3,IL1A,IL1B,TNF,CCL12,CXCL10
GO:BP	regulation of cellular metabolic process	GO:0031323	2.66446e-09	8.57439	6425	154	77	26944	ATF3,LACC1,MDM2,RAPGEF2,TRF,RGCC,RPS4X,JARID2,KLF6,PELI1,RPS7,KLF2,CCR1,KDM6B,APOE,LMNA,RPS13,SRSF7,CLEC4N,ITGA5,TIPARP,NOCT,PARP14,EIF5,CXCL1,SKIL,JUND,PLEK,EIF1,CCND2,CITED2,C5AR1,CST3,RPS9,ICAM1,CSRNP1,FOSB,SLFN2,IFIH1,STAP1,PIM1,SRGN,PID1,CREB5,MMP14,CLEC4E,CCL2,EIF4E,REL,CYBB,IFNB1,CD83,H3F3B,IER2,SOCS3,RSAD2,CHIL3,MALT1,TNFSF9,CD14,PLAUR,EGR1,PPP1R15A,NLRP3,NFKB1,ERRFI1,IFRD1,SOD2,S100A9,CD…
GO:BP	positive regulation of defense response	GO:0031349	3.01031e-09	8.52139	511	154	21	26944	LACC1,PELI1,CLEC4N,SLC15A3,CXCL1,IFIH1,STAP1,CLEC4E,IFI205,RSAD2,CD14,NLRP3,OASL1,S100A9,CD74,S100A8,TNIP3,ACOD1,CCL3,IL1B,TNF
GO:BP	negative regulation of multicellular organismal process	GO:0051241	3.1319e-09	8.50419	1214	154	31	26944	RAPGEF2,RGCC,JARID2,PELI1,KLF2,CCR1,APOE,LMNA,TMEM176A,CD9,CCND2,CITED2,CST3,TMEM176B,SRGN,CCL2,REL,IFNB1,CD83,SDC4,PLAUR,NLRP3,NFKB1,ERRFI1,IFRD1,CD74,H2-AA,CCL3,IL1B,TNF,CXCL10
GO:BP	chemokine-mediated signaling pathway	GO:0070098	3.20523e-09	8.49414	84	154	11	26944	CCR1,CCRL2,CXCL1,CCL2,CXCL2,CXCL3,CCL7,CCL3,CCL12,CCL4,CXCL10
GO:BP	regulation of cell migration	GO:0030334	3.41147e-09	8.46706	984	154	28	26944	MDM2,RAPGEF2,RGCC,CXCL16,CCR1,APOE,LMNA,LGALS3,ITGA5,CD9,CITED2,C5AR1,ICAM1,STAP1,MMP14,CCL2,SDC4,EGR1,IL1RN,SOD2,CCL7,CD74,CCL3,IL1A,IL1B,TNF,CCL12,CXCL10
GO:BP	regulation of gene expression	GO:0010468	4.14454e-09	8.38252	5382	154	69	26944	ATF3,LACC1,MDM2,TRF,RGCC,RPS4X,JARID2,KLF6,PELI1,RPS7,KLF2,CCR1,KDM6B,APOE,LMNA,RPS13,SRSF7,CLEC4N,TIPARP,NOCT,PARP14,EIF5,SKIL,JUND,EIF1,CITED2,C5AR1,RPS9,CSRNP1,FOSB,SLFN2,IFIH1,STAP1,PIM1,SRGN,PID1,CREB5,MMP14,CLEC4E,CCL2,EIF4E,REL,CYBB,IFNB1,CD83,H3F3B,IER2,RSAD2,CHIL3,MALT1,TNFSF9,CD14,PLAUR,EGR1,PPP1R15A,NLRP3,NFKB1,ERRFI1,IFRD1,SOD2,S100A9,CD74,ISG15,TNIP3,CCL3,IL1A,IL1B,TNF,CCL4
GO:BP	regulation of macromolecule metabolic process	GO:0060255	4.92827e-09	8.30731	6358	154	76	26944	ATF3,LACC1,MDM2,RAPGEF2,TRF,RGCC,RPS4X,JARID2,KLF6,PELI1,RPS7,KLF2,CCR1,KDM6B,APOE,LMNA,RPS13,SRSF7,CLEC4N,ITGA5,TIPARP,NOCT,PARP14,EIF5,SKIL,JUND,EIF1,CCND2,CITED2,C5AR1,CST3,RPS9,ICAM1,CSRNP1,FOSB,SLFN2,IFIH1,STAP1,PIM1,SRGN,PID1,CREB5,MMP14,CLEC4E,CCL2,EIF4E,REL,CYBB,IFNB1,CD83,H3F3B,IER2,SOCS3,RSAD2,CHIL3,MALT1,TNFSF9,CD14,PLAUR,EGR1,PPP1R15A,NLRP3,NFKB1,ERRFI1,IFRD1,SOD2,S100A9,CD74,ISG15,S1…
GO:BP	translation	GO:0006412	6.25883e-09	8.20351	722	154	24	26944	RPL7,RPS11,RPS4X,FAU,RPS7,RPS20,RPL17,RPS13,RPL21,RPS3A1,RPL29,EIF5,RPS5,RPS16,EIF1,EIF4A1,RPS9,RPL3,EIF4E,RPL10A,PPP1R15A,RPL22L1,S100A9,TNF
GO:BP	cell differentiation	GO:0030154	6.34804e-09	8.19736	4777	154	64	26944	ATF3,MDM2,RILPL2,RAPGEF2,TRF,RGCC,JARID2,RPS7,KLF2,CCR1,KDM6B,APOE,LMNA,LGALS3,BTG1,ITGA5,TIPARP,NOCT,RPS3A1,TMEM176A,CXCL1,SKIL,CD9,VASP,JUND,PLEK,CCND2,CITED2,C5AR1,TMEM176B,ICAM1,STAP1,PIM1,MMP14,CLEC4E,CCL2,EIF4E,IFNB1,CD83,H3F3B,IER2,SDC4,SOCS3,RSAD2,MALT1,TNFSF9,PLAUR,EGR1,NLRP3,ERRFI1,IFRD1,SOD2,S100A9,CD74,ISG15,H2-AB1,S100A8,H2-AA,BCL2A1D,CCL3,IL1A,IL1B,TNF,CXCL10
GO:BP	cellular developmental process	GO:0048869	6.40877e-09	8.19323	4778	154	64	26944	ATF3,MDM2,RILPL2,RAPGEF2,TRF,RGCC,JARID2,RPS7,KLF2,CCR1,KDM6B,APOE,LMNA,LGALS3,BTG1,ITGA5,TIPARP,NOCT,RPS3A1,TMEM176A,CXCL1,SKIL,CD9,VASP,JUND,PLEK,CCND2,CITED2,C5AR1,TMEM176B,ICAM1,STAP1,PIM1,MMP14,CLEC4E,CCL2,EIF4E,IFNB1,CD83,H3F3B,IER2,SDC4,SOCS3,RSAD2,MALT1,TNFSF9,PLAUR,EGR1,NLRP3,ERRFI1,IFRD1,SOD2,S100A9,CD74,ISG15,H2-AB1,S100A8,H2-AA,BCL2A1D,CCL3,IL1A,IL1B,TNF,CXCL10
GO:BP	regulation of locomotion	GO:0040012	6.58784e-09	8.18126	1089	154	29	26944	MDM2,RAPGEF2,TRF,RGCC,CXCL16,CCR1,APOE,LMNA,LGALS3,ITGA5,CD9,CITED2,C5AR1,ICAM1,STAP1,MMP14,CCL2,SDC4,EGR1,IL1RN,SOD2,CCL7,CD74,CCL3,IL1A,IL1B,TNF,CCL12,CXCL10
GO:BP	activation of immune response	GO:0002253	6.68171e-09	8.17511	533	154	21	26944	LACC1,RGCC,PELI1,FPR1,CLEC4N,SLC15A3,C5AR1,IFIH1,STAP1,CLEC4E,IFI205,RSAD2,MALT1,CD14,NLRP3,NFKB1,OASL1,TNIP3,BCL2A1D,IL1B,TNF
GO:BP	negative regulation of cellular process	GO:0048523	8.6921e-09	8.06088	5599	154	70	26944	ATF3,MDM2,RAPGEF2,RGCC,JARID2,PELI1,KLF2,CCR1,TPT1,APOE,LMNA,BTF3,RPS13,SRSF7,PMEPA1,LGALS3,BTG1,ITGA5,TIPARP,NOCT,RPS3A1,PARP14,TMEM176A,SKIL,CD9,JUND,PLEK,CCND2,CITED2,C5AR1,CST3,TMEM176B,ICAM1,SLFN2,STAP1,PIM1,SRGN,PID1,MMP14,EIF4E,REL,IFNB1,CD83,H3F3B,SDC4,SOCS3,RSAD2,PLAUR,EGR1,PPP1R15A,NLRP3,NFKB1,IL1RN,ERRFI1,IFRD1,SOD2,BCL2A1A,CD74,ISG15,TNIP3,BCL2A1B,H2-AA,ACOD1,BCL2A1D,CCL3,IL1A,IL1B,TN…
GO:BP	organonitrogen compound biosynthetic process	GO:1901566	9.83174e-09	8.00737	1707	154	36	26944	RPL7,RPS11,RPS4X,FAU,RPS7,APOE,RPS20,RPL17,RPS13,RPL21,RPS3A1,RPL29,EIF5,RPS5,RPS16,MT-ND5,PHLDA1,EIF1,CHKA,EIF4A1,RPS9,SAT1,RPL3,PID1,EIF4E,RPL10A,PPP1R15A,RPL22L1,MT-ND2,NFKB1,MT-ND1,MT-ND4,S100A9,MT-ATP6,IL1B,TNF
GO:BP	regulation of metabolic process	GO:0019222	1.07496e-08	7.96861	6882	154	79	26944	ATF3,LACC1,MDM2,RAPGEF2,TRF,RGCC,RPS4X,JARID2,KLF6,PELI1,RPS7,KLF2,CCR1,KDM6B,APOE,LMNA,RPS13,SRSF7,CLEC4N,ITGA5,TIPARP,NOCT,PARP14,EIF5,CXCL1,SKIL,JUND,PLEK,G0S2,EIF1,CCND2,CITED2,C5AR1,CST3,RPS9,ICAM1,CSRNP1,FOSB,SLFN2,IFIH1,STAP1,PIM1,SRGN,PID1,CREB5,MMP14,CLEC4E,CCL2,EIF4E,REL,CYBB,IFNB1,CD83,H3F3B,IER2,SOCS3,RSAD2,CHIL3,MALT1,TNFSF9,CD14,PLAUR,EGR1,PPP1R15A,NLRP3,NFKB1,ERRFI1,IFRD1,SOD2,S100…
GO:BP	cellular nitrogen compound biosynthetic process	GO:0044271	1.1832e-08	7.92694	4715	154	63	26944	RPL7,RPS11,ATF3,MDM2,TRF,RGCC,RPS4X,JARID2,FAU,KLF6,RPS7,KLF2,KDM6B,APOE,RPS20,RPL17,RPS13,RPL21,RPS3A1,RPL29,PARP14,EIF5,RPS5,SKIL,RPS16,MT-ND5,JUND,EIF1,CITED2,C5AR1,EIF4A1,RPS9,ICAM1,SAT1,CSRNP1,FOSB,RPL3,PIM1,PID1,CREB5,EIF4E,REL,RPL10A,IFNB1,IER2,EGR1,PPP1R15A,RPL22L1,NLRP3,MT-ND2,NFKB1,IFRD1,SOD2,MT-ND1,MT-ND4,S100A9,CD74,MT-ATP6,TNIP3,CCL3,IL1A,IL1B,TNF
GO:BP	regulation of leukocyte migration	GO:0002685	1.22201e-08	7.91293	236	154	15	26944	CCR1,LGALS3,CD9,C5AR1,ICAM1,STAP1,MMP14,CCL2,CCL7,CD74,CCL3,IL1A,IL1B,CCL12,CXCL10
GO:BP	peptide biosynthetic process	GO:0043043	1.23996e-08	7.90659	746	154	24	26944	RPL7,RPS11,RPS4X,FAU,RPS7,RPS20,RPL17,RPS13,RPL21,RPS3A1,RPL29,EIF5,RPS5,RPS16,EIF1,EIF4A1,RPS9,RPL3,EIF4E,RPL10A,PPP1R15A,RPL22L1,S100A9,TNF
GO:BP	regulation of macromolecule biosynthetic process	GO:0010556	1.24843e-08	7.90364	5506	154	69	26944	ATF3,LACC1,MDM2,TRF,RGCC,RPS4X,JARID2,KLF6,PELI1,RPS7,KLF2,CCR1,KDM6B,APOE,LMNA,RPS13,SRSF7,CLEC4N,TIPARP,NOCT,PARP14,EIF5,SKIL,JUND,EIF1,CITED2,C5AR1,RPS9,CSRNP1,FOSB,SLFN2,IFIH1,STAP1,PIM1,SRGN,PID1,CREB5,MMP14,CLEC4E,CCL2,EIF4E,REL,CYBB,IFNB1,CD83,H3F3B,IER2,RSAD2,CHIL3,MALT1,TNFSF9,CD14,PLAUR,EGR1,PPP1R15A,NLRP3,NFKB1,ERRFI1,IFRD1,SOD2,S100A9,CD74,ISG15,TNIP3,CCL3,IL1A,IL1B,TNF,CCL4
GO:BP	cellular response to chemokine	GO:1990869	1.27704e-08	7.8938	95	154	11	26944	CCR1,CCRL2,CXCL1,CCL2,CXCL2,CXCL3,CCL7,CCL3,CCL12,CCL4,CXCL10
GO:BP	response to chemokine	GO:1990868	1.27704e-08	7.8938	95	154	11	26944	CCR1,CCRL2,CXCL1,CCL2,CXCL2,CXCL3,CCL7,CCL3,CCL12,CCL4,CXCL10
GO:BP	regulation of response to biotic stimulus	GO:0002831	1.47783e-08	7.83038	556	154	21	26944	LACC1,PELI1,CCR1,APOE,CLEC4N,SLC15A3,PARP14,CXCL1,IFIH1,CLEC4E,IFI205,RSAD2,CD14,NLRP3,OASL1,CD74,ISG15,TNIP3,ACOD1,IL1B,TNF
GO:BP	regulation of cell-cell adhesion	GO:0022407	1.60214e-08	7.7953	498	154	20	26944	RGCC,PELI1,CD9,CITED2,ICAM1,CCL2,IFNB1,CD83,SDC4,MALT1,TNFSF9,PLAUR,NLRP3,IL1RN,CD74,H2-AB1,H2-AA,IL1A,IL1B,TNF
GO:BP	circulatory system development	GO:0072359	1.77932e-08	7.74975	1216	154	30	26944	MDM2,RAPGEF2,RGCC,IFITM2,JARID2,KLF2,KDM6B,APOE,LMNA,BTG1,ITGA5,TIPARP,CCND2,CITED2,C5AR1,SAT1,PIM1,MMP14,CCL2,CYBB,SOCS3,EGR1,PPP1R15A,ERRFI1,SOD2,IL1A,IL1B,TNF,CCL12,CXCL10
GO:BP	peptide metabolic process	GO:0006518	2.22844e-08	7.652	912	154	26	26944	RPL7,RPS11,RPS4X,FAU,RPS7,APOE,RPS20,RPL17,RPS13,RPL21,RPS3A1,RPL29,EIF5,RPS5,RPS16,EIF1,EIF4A1,RPS9,RPL3,EIF4E,RPL10A,PPP1R15A,RPL22L1,SOD2,S100A9,TNF
GO:BP	apoptotic signaling pathway	GO:0097190	2.28695e-08	7.64074	633	154	22	26944	ATF3,MDM2,RPS7,TPT1,LMNA,LGALS3,SKIL,G0S2,ICAM1,TRAF1,IFNB1,PLAUR,SOD2,BCL2A1A,S100A9,CD74,S100A8,BCL2A1B,BCL2A1D,IL1A,IL1B,TNF
GO:BP	positive regulation of leukocyte migration	GO:0002687	2.35715e-08	7.62761	166	154	13	26944	CCR1,LGALS3,C5AR1,ICAM1,MMP14,CCL2,CCL7,CD74,CCL3,IL1A,IL1B,CCL12,CXCL10
GO:BP	cell communication	GO:0007154	2.50961e-08	7.60039	7582	154	83	26944	ATF3,LACC1,MDM2,RAPGEF2,TRF,IFITM2,PELI1,CXCL16,RPS7,KLF2,FPR1,CCR1,TPT1,APOE,RPS20,LMNA,CCRL2,PMEPA1,LGALS3,CLEC4N,ITGA5,TIPARP,SLC15A3,PARP14,CXCL1,SKIL,PLEK,G0S2,CITED2,CHKA,HP,GPR84,C5AR1,ICAM1,CSRNP1,IFIH1,LSP1,STAP1,PIM1,SRGN,PID1,MMP14,CLEC4E,CCL2,EIF4E,REL,TRAF1,CYBB,IFNB1,SOCS3,RSAD2,MALT1,TNFSF9,CD14,PLAUR,EGR1,PPP1R15A,NLRP3,NFKB1,IL1RN,ERRFI1,CXCL2,CXCL3,SOD2,RETNLG,BCL2A1A,OASL1,CCL7…
GO:BP	organonitrogen compound metabolic process	GO:1901564	3.00803e-08	7.52172	5744	154	70	26944	RPL7,RPS11,LACC1,MDM2,RAPGEF2,RPS4X,FAU,PELI1,RPS7,KLF2,APOE,RPS20,RPL17,RPS13,CLEC4N,ITGA5,RPL21,TIPARP,NOCT,RPS3A1,RPL29,PARP14,EIF5,RPS5,RPS16,MT-ND5,PHLDA1,EIF1,CCND2,CHKA,HP,C5AR1,CST3,EIF4A1,RPS9,ICAM1,SAT1,RPL3,IFIH1,PIM1,SRGN,PID1,MMP14,EIF4E,TRAF1,RPL10A,IFNB1,SOCS3,CHIL3,MALT1,PLAUR,EGR1,PPP1R15A,RPL22L1,NLRP3,MT-ND2,NFKB1,ERRFI1,SOD2,SLPI,MT-ND1,MT-ND4,S100A9,CD74,ISG15,S100A8,MT-ATP6,…
GO:BP	response to hypoxia	GO:0001666	3.34041e-08	7.4762	350	154	17	26944	MDM2,RGCC,LMNA,MT-ND5,CITED2,MMP14,CCL2,CYBB,EGR1,MT-CO1,SOD2,MT-CO2,MT-ND1,MT-ND4,MT-CYTB,IL1A,TNF
GO:BP	signaling	GO:0023052	3.36529e-08	7.47298	7472	154	82	26944	ATF3,LACC1,MDM2,RAPGEF2,TRF,IFITM2,PELI1,CXCL16,RPS7,KLF2,FPR1,CCR1,TPT1,APOE,RPS20,LMNA,CCRL2,PMEPA1,LGALS3,CLEC4N,ITGA5,TIPARP,SLC15A3,PARP14,CXCL1,SKIL,PLEK,G0S2,CITED2,HP,GPR84,C5AR1,ICAM1,CSRNP1,IFIH1,LSP1,STAP1,PIM1,SRGN,PID1,MMP14,CLEC4E,CCL2,EIF4E,REL,TRAF1,CYBB,IFNB1,SOCS3,RSAD2,MALT1,TNFSF9,CD14,PLAUR,EGR1,PPP1R15A,NLRP3,NFKB1,IL1RN,ERRFI1,CXCL2,CXCL3,SOD2,RETNLG,BCL2A1A,OASL1,CCL7,S100…
GO:BP	cellular response to interleukin-1	GO:0071347	3.88071e-08	7.41109	105	154	11	26944	KLF2,CCL2,EGR1,NFKB1,IL1RN,CXCL2,CCL7,CCL3,IL1B,CCL12,CCL4
GO:BP	vasculature development	GO:0001944	4.39705e-08	7.35684	793	154	24	26944	MDM2,RAPGEF2,RGCC,KLF2,APOE,BTG1,ITGA5,TIPARP,CITED2,C5AR1,SAT1,MMP14,CCL2,CYBB,SOCS3,EGR1,PPP1R15A,ERRFI1,SOD2,IL1A,IL1B,TNF,CCL12,CXCL10
GO:BP	regulation of apoptotic signaling pathway	GO:2001233	5.7862e-08	7.23761	417	154	18	26944	ATF3,MDM2,RPS7,TPT1,LMNA,LGALS3,SKIL,G0S2,ICAM1,TRAF1,IFNB1,PLAUR,SOD2,S100A9,CD74,S100A8,IL1B,TNF
GO:BP	leukocyte cell-cell adhesion	GO:0007159	6.01741e-08	7.22059	418	154	18	26944	PELI1,ITGA5,ICAM1,CCL2,IFNB1,CD83,SDC4,MALT1,TNFSF9,NLRP3,S100A9,CD74,H2-AB1,S100A8,H2-AA,IL1A,IL1B,TNF
GO:BP	leukocyte differentiation	GO:0002521	6.44673e-08	7.19066	668	154	22	26944	TRF,CCR1,TMEM176A,CITED2,TMEM176B,MMP14,CLEC4E,IFNB1,CD83,RSAD2,MALT1,TNFSF9,EGR1,NLRP3,CD74,H2-AB1,H2-AA,BCL2A1D,CCL3,IL1A,IL1B,TNF
GO:BP	cellular response to lipopolysaccharide	GO:0071222	7.26879e-08	7.13854	316	154	16	26944	CXCL16,CXCL1,STAP1,CCL2,MALT1,CD14,NLRP3,NFKB1,CXCL2,CXCL3,TNIP3,ACOD1,IL1A,IL1B,TNF,CXCL10
GO:BP	cellular response to molecule of bacterial origin	GO:0071219	1.00607e-07	6.99737	323	154	16	26944	CXCL16,CXCL1,STAP1,CCL2,MALT1,CD14,NLRP3,NFKB1,CXCL2,CXCL3,TNIP3,ACOD1,IL1A,IL1B,TNF,CXCL10
GO:BP	response to decreased oxygen levels	GO:0036293	1.3631e-07	6.86547	383	154	17	26944	MDM2,RGCC,LMNA,MT-ND5,CITED2,MMP14,CCL2,CYBB,EGR1,MT-CO1,SOD2,MT-CO2,MT-ND1,MT-ND4,MT-CYTB,IL1A,TNF
GO:BP	negative regulation of developmental process	GO:0051093	1.5964e-07	6.79686	1078	154	27	26944	RAPGEF2,RGCC,JARID2,KLF2,CCR1,TPT1,APOE,LMNA,NOCT,TMEM176A,SKIL,CCND2,CITED2,CST3,TMEM176B,SRGN,CCL2,EIF4E,IFNB1,IFRD1,SOD2,CD74,CCL3,IL1A,IL1B,TNF,CXCL10
GO:BP	regulation of cell activation	GO:0050865	1.63179e-07	6.78734	633	154	21	26944	PELI1,APOE,LGALS3,CD9,JUND,PLEK,STAP1,MMP14,CCL2,IFNB1,CD83,SDC4,MALT1,TNFSF9,NLRP3,CD74,H2-AB1,H2-AA,IL1A,IL1B,TNF
GO:BP	positive regulation of cell communication	GO:0010647	1.78117e-07	6.7493	1990	154	37	26944	ATF3,RAPGEF2,PELI1,RPS7,KLF2,CCR1,APOE,RPS20,CLEC4N,SLC15A3,PARP14,SKIL,G0S2,CITED2,C5AR1,ICAM1,STAP1,PIM1,CCL2,REL,IFNB1,RSAD2,CD14,PLAUR,NLRP3,NFKB1,OASL1,CCL7,S100A9,CD74,S100A8,CCL3,IL1A,IL1B,TNF,CCL12,CCL4
GO:BP	positive regulation of signaling	GO:0023056	1.78117e-07	6.7493	1990	154	37	26944	ATF3,RAPGEF2,PELI1,RPS7,KLF2,CCR1,APOE,RPS20,CLEC4N,SLC15A3,PARP14,SKIL,G0S2,CITED2,C5AR1,ICAM1,STAP1,PIM1,CCL2,REL,IFNB1,RSAD2,CD14,PLAUR,NLRP3,NFKB1,OASL1,CCL7,S100A9,CD74,S100A8,CCL3,IL1A,IL1B,TNF,CCL12,CCL4
GO:BP	immune response-activating signaling pathway	GO:0002757	1.79246e-07	6.74655	447	154	18	26944	LACC1,PELI1,FPR1,CLEC4N,SLC15A3,C5AR1,IFIH1,STAP1,CLEC4E,RSAD2,MALT1,CD14,NLRP3,NFKB1,OASL1,TNIP3,BCL2A1D,TNF
GO:BP	response to oxygen levels	GO:0070482	1.79246e-07	6.74655	447	154	18	26944	MDM2,RGCC,LMNA,MT-ND5,CITED2,MMP14,CCL2,CYBB,EGR1,MT-CO1,SOD2,MT-CO2,MT-ND1,MT-ND4,MT-ATP6,MT-CYTB,IL1A,TNF
GO:BP	positive regulation of programmed cell death	GO:0043068	2.11218e-07	6.67527	642	154	21	26944	ATF3,RAPGEF2,RGCC,RPS7,BTG1,CXCL1,SKIL,PHLDA1,G0S2,IFNB1,EGR1,PPP1R15A,SOD2,BCL2A1A,S100A9,S100A8,BCL2A1B,BCL2A1D,CCL3,IL1B,TNF
GO:BP	response to type II interferon	GO:0034341	2.44619e-07	6.61151	160	154	12	26944	IFITM2,CXCL16,PARP14,CCL2,CCL7,CD74,H2-AB1,H2-AA,CCL3,TNF,CCL12,CCL4
GO:BP	cellular process	GO:0009987	2.68581e-07	6.57093	20967	154	148	26944	RPL7,RPS11,ATF3,LACC1,MDM2,RILPL2,RAPGEF2,TRF,RGCC,RPS4X,IFITM2,JARID2,FAU,KLF6,PELI1,CXCL16,RPS7,KLF2,FPR1,CCR1,KDM6B,TPT1,APOE,RPS20,2410006H16RIK,LMNA,BTF3,RPL17,RPS13,SRSF7,CCRL2,PMEPA1,LGALS3,CLEC4N,BTG1,ITGA5,RPL21,TIPARP,NOCT,RPS3A1,RPL29,SLC15A3,EMP1,PARP14,EIF5,RPS5,TMEM176A,CXCL1,SKIL,RPS16,CD9,MT-ND5,VASP,PHLDA1,JUND,PLEK,G0S2,EIF1,CCND2,CITED2,CHKA,HP,GPR84,C5AR1,CST3,H2-DMA,ARL5C,EIF…
GO:BP	amide biosynthetic process	GO:0043604	2.77772e-07	6.55631	868	154	24	26944	RPL7,RPS11,RPS4X,FAU,RPS7,RPS20,RPL17,RPS13,RPL21,RPS3A1,RPL29,EIF5,RPS5,RPS16,EIF1,EIF4A1,RPS9,RPL3,EIF4E,RPL10A,PPP1R15A,RPL22L1,S100A9,TNF
GO:BP	immune response-regulating signaling pathway	GO:0002764	3.0542e-07	6.5151	462	154	18	26944	LACC1,PELI1,FPR1,CLEC4N,SLC15A3,C5AR1,IFIH1,STAP1,CLEC4E,RSAD2,MALT1,CD14,NLRP3,NFKB1,OASL1,TNIP3,BCL2A1D,TNF
GO:BP	regulation of innate immune response	GO:0045088	3.1624e-07	6.49998	463	154	18	26944	LACC1,PELI1,CCR1,APOE,CLEC4N,SLC15A3,PARP14,IFIH1,CLEC4E,IFI205,RSAD2,CD14,NLRP3,OASL1,CD74,ISG15,TNIP3,TNF
GO:BP	leukocyte activation	GO:0045321	3.21631e-07	6.49264	1031	154	26	26944	PELI1,LGALS3,JUND,C5AR1,ICAM1,SLFN2,STAP1,MMP14,CLEC4E,CCL2,IFNB1,CD83,SDC4,RSAD2,MALT1,TNFSF9,EGR1,NLRP3,CD74,H2-AB1,H2-AA,BCL2A1D,CCL3,IL1A,IL1B,TNF
GO:BP	cellular response to biotic stimulus	GO:0071216	3.56917e-07	6.44743	352	154	16	26944	CXCL16,CXCL1,STAP1,CCL2,MALT1,CD14,NLRP3,NFKB1,CXCL2,CXCL3,TNIP3,ACOD1,IL1A,IL1B,TNF,CXCL10
GO:BP	ERK1 and ERK2 cascade	GO:0070371	3.56917e-07	6.44743	352	154	16	26944	ATF3,RAPGEF2,TRF,CCR1,APOE,C5AR1,ICAM1,CCL2,ERRFI1,CCL7,CD74,CCL3,IL1A,IL1B,CCL12,CCL4
GO:BP	response to interleukin-1	GO:0070555	4.35301e-07	6.36121	131	154	11	26944	KLF2,CCL2,EGR1,NFKB1,IL1RN,CXCL2,CCL7,CCL3,IL1B,CCL12,CCL4
GO:BP	regulation of cell differentiation	GO:0045595	4.53996e-07	6.34295	1761	154	34	26944	MDM2,RAPGEF2,TRF,RGCC,CCR1,APOE,LMNA,BTG1,NOCT,TMEM176A,SKIL,JUND,CCND2,TMEM176B,PIM1,MMP14,EIF4E,IFNB1,CD83,SOCS3,MALT1,TNFSF9,NLRP3,ERRFI1,IFRD1,SOD2,CD74,ISG15,H2-AA,CCL3,IL1A,IL1B,TNF,CXCL10
GO:BP	positive regulation of developmental process	GO:0051094	4.56478e-07	6.34058	1480	154	31	26944	MDM2,RAPGEF2,TRF,RGCC,CCR1,APOE,LMNA,BTG1,ITGA5,NOCT,SKIL,JUND,CCND2,CITED2,C5AR1,PIM1,MMP14,CYBB,CD83,SOCS3,MALT1,TNFSF9,NLRP3,SOD2,CD74,ISG15,H2-AA,CCL3,IL1A,IL1B,TNF
GO:BP	positive regulation of cell differentiation	GO:0045597	4.79225e-07	6.31946	970	154	25	26944	MDM2,RAPGEF2,TRF,RGCC,CCR1,APOE,LMNA,BTG1,NOCT,SKIL,JUND,PIM1,MMP14,CD83,SOCS3,MALT1,TNFSF9,NLRP3,SOD2,CD74,ISG15,H2-AA,CCL3,IL1B,TNF
GO:BP	response to organic cyclic compound	GO:0014070	5.18617e-07	6.28515	1137	154	27	26944	MDM2,RAPGEF2,PELI1,KLF2,TIPARP,FOSB,IFIH1,PIM1,MMP14,CCL2,EIF4E,CYBB,IFNB1,CD83,EGR1,NLRP3,NFKB1,IL1RN,ERRFI1,CXCL2,SOD2,MT-ND1,MT-CYTB,CCL3,IL1A,IL1B,TNF
GO:BP	positive regulation of cell motility	GO:2000147	5.32909e-07	6.27335	607	154	20	26944	MDM2,RAPGEF2,TRF,CXCL16,CCR1,LGALS3,ITGA5,C5AR1,ICAM1,MMP14,CCL2,EGR1,SOD2,CCL7,CD74,CCL3,IL1A,IL1B,CCL12,CXCL10
GO:BP	T cell activation	GO:0042110	5.97374e-07	6.22375	611	154	20	26944	PELI1,LGALS3,ICAM1,SLFN2,CLEC4E,CCL2,IFNB1,CD83,SDC4,RSAD2,MALT1,TNFSF9,EGR1,NLRP3,CD74,H2-AB1,H2-AA,BCL2A1D,IL1A,IL1B
GO:BP	multicellular organismal process	GO:0032501	6.03985e-07	6.21897	9132	154	90	26944	LACC1,MDM2,RAPGEF2,TRF,RGCC,IFITM2,JARID2,PELI1,RPS7,KLF2,CCR1,KDM6B,TPT1,APOE,LMNA,BTF3,LGALS3,CLEC4N,BTG1,ITGA5,TIPARP,NOCT,RPL29,TMEM176A,SKIL,CD9,VASP,JUND,PLEK,G0S2,CCND2,CITED2,HP,C5AR1,CST3,TMEM176B,ICAM1,SAT1,CSRNP1,FOSB,SLFN2,IFIH1,STAP1,PIM1,SRGN,MMP14,CLEC4E,CCL2,EIF4E,REL,CYBB,IFNB1,CD83,H3F3B,IER2,SDC4,SOCS3,RSAD2,CHIL3,MALT1,TNFSF9,CD14,PLAUR,EGR1,PPP1R15A,NLRP3,NFKB1,IL1RN,ERRFI1,I…
GO:BP	intracellular signal transduction	GO:0035556	6.39481e-07	6.19417	2610	154	42	26944	ATF3,MDM2,RAPGEF2,TRF,PELI1,RPS7,CCR1,TPT1,APOE,RPS20,CCRL2,PMEPA1,CLEC4N,SKIL,PLEK,C5AR1,ICAM1,PIM1,CCL2,REL,TRAF1,SOCS3,MALT1,PLAUR,NLRP3,NFKB1,ERRFI1,SOD2,BCL2A1A,CCL7,S100A9,CD74,S100A8,TNIP3,BCL2A1B,BCL2A1D,CCL3,IL1A,IL1B,TNF,CCL12,CCL4
GO:BP	positive regulation of nitrogen compound metabolic process	GO:0051173	6.4635e-07	6.18953	2944	154	45	26944	ATF3,MDM2,RAPGEF2,TRF,RGCC,RPS4X,KLF6,PELI1,KLF2,KDM6B,APOE,CLEC4N,ITGA5,TIPARP,NOCT,PARP14,JUND,EIF1,CCND2,CITED2,CST3,ICAM1,CSRNP1,FOSB,PIM1,PID1,CREB5,MMP14,REL,IFNB1,IER2,PLAUR,EGR1,PPP1R15A,NLRP3,NFKB1,IFRD1,SOD2,S100A9,CD74,S100A8,CCL3,IL1A,IL1B,TNF
GO:BP	blood vessel development	GO:0001568	7.58967e-07	6.11978	761	154	22	26944	MDM2,RAPGEF2,RGCC,KLF2,APOE,BTG1,ITGA5,TIPARP,CITED2,C5AR1,SAT1,MMP14,CCL2,CYBB,SOCS3,EGR1,PPP1R15A,IL1A,IL1B,TNF,CCL12,CXCL10
GO:BP	positive regulation of apoptotic process	GO:0043065	8.14063e-07	6.08934	622	154	20	26944	ATF3,RAPGEF2,RGCC,RPS7,BTG1,SKIL,PHLDA1,G0S2,IFNB1,EGR1,PPP1R15A,SOD2,BCL2A1A,S100A9,S100A8,BCL2A1B,BCL2A1D,CCL3,IL1B,TNF
GO:BP	positive regulation of locomotion	GO:0040017	8.60581e-07	6.06521	624	154	20	26944	MDM2,RAPGEF2,TRF,CXCL16,CCR1,LGALS3,ITGA5,C5AR1,ICAM1,MMP14,CCL2,EGR1,SOD2,CCL7,CD74,CCL3,IL1A,IL1B,CCL12,CXCL10
GO:BP	regulation of intracellular signal transduction	GO:1902531	1.06304e-06	5.97345	1722	154	33	26944	ATF3,MDM2,RAPGEF2,PELI1,RPS7,CCR1,TPT1,APOE,RPS20,PMEPA1,CLEC4N,SKIL,C5AR1,ICAM1,PIM1,CCL2,REL,TRAF1,PLAUR,NLRP3,ERRFI1,SOD2,CCL7,S100A9,CD74,S100A8,TNIP3,CCL3,IL1A,IL1B,TNF,CCL12,CCL4
GO:BP	negative regulation of viral genome replication	GO:0045071	1.12656e-06	5.94824	53	154	8	26944	IFITM2,IFIH1,IFNB1,RSAD2,SLPI,OASL1,ISG15,TNF
GO:BP	cell-cell adhesion	GO:0098609	1.20528e-06	5.91891	934	154	24	26944	RGCC,PELI1,ITGA5,CD9,PLEK,CITED2,ICAM1,CCL2,IFNB1,CD83,SDC4,MALT1,TNFSF9,PLAUR,NLRP3,IL1RN,S100A9,CD74,H2-AB1,S100A8,H2-AA,IL1A,IL1B,TNF
GO:BP	positive regulation of ERK1 and ERK2 cascade	GO:0070374	1.23237e-06	5.90926	228	154	13	26944	RAPGEF2,CCR1,APOE,C5AR1,ICAM1,CCL2,CCL7,CD74,CCL3,IL1A,IL1B,CCL12,CCL4
GO:BP	regulation of ERK1 and ERK2 cascade	GO:0070372	1.23917e-06	5.90687	328	154	15	26944	ATF3,RAPGEF2,CCR1,APOE,C5AR1,ICAM1,CCL2,ERRFI1,CCL7,CD74,CCL3,IL1A,IL1B,CCL12,CCL4
GO:BP	positive regulation of cell activation	GO:0050867	1.52553e-06	5.81658	389	154	16	26944	PELI1,JUND,PLEK,STAP1,MMP14,CCL2,CD83,MALT1,TNFSF9,NLRP3,CD74,H2-AB1,H2-AA,IL1A,IL1B,TNF
GO:BP	positive regulation of cell migration	GO:0030335	1.54451e-06	5.81121	577	154	19	26944	MDM2,RAPGEF2,CXCL16,CCR1,LGALS3,ITGA5,C5AR1,ICAM1,MMP14,CCL2,EGR1,SOD2,CCL7,CD74,CCL3,IL1A,IL1B,CCL12,CXCL10
GO:BP	mononuclear cell migration	GO:0071674	1.67447e-06	5.77612	189	154	12	26944	CXCL16,CCR1,LGALS3,C5AR1,ICAM1,CCL2,RETNLG,CCL7,CCL3,CCL12,CCL4,CXCL10
GO:BP	extrinsic apoptotic signaling pathway	GO:0097191	1.69288e-06	5.77137	234	154	13	26944	ATF3,LMNA,LGALS3,SKIL,G0S2,ICAM1,TRAF1,BCL2A1A,BCL2A1B,BCL2A1D,IL1A,IL1B,TNF
GO:BP	system development	GO:0048731	1.70579e-06	5.76808	4117	154	54	26944	MDM2,RAPGEF2,TRF,RGCC,IFITM2,JARID2,RPS7,KLF2,KDM6B,APOE,LMNA,BTG1,ITGA5,TIPARP,SKIL,CD9,VASP,CCND2,CITED2,HP,C5AR1,ICAM1,SAT1,CSRNP1,STAP1,PIM1,MMP14,CCL2,EIF4E,CYBB,H3F3B,IER2,SDC4,SOCS3,MALT1,PLAUR,EGR1,PPP1R15A,NFKB1,ERRFI1,IFRD1,MT-CO1,SOD2,MT-ND4,MARCKSL1,S100A9,S100A8,ACOD1,CCL3,IL1A,IL1B,TNF,CCL12,CXCL10
GO:BP	regulation of cell adhesion	GO:0030155	1.91924e-06	5.71687	800	154	22	26944	RGCC,PELI1,ITGA5,CD9,CITED2,ICAM1,MMP14,CCL2,IFNB1,CD83,SDC4,MALT1,TNFSF9,PLAUR,NLRP3,IL1RN,CD74,H2-AB1,H2-AA,IL1A,IL1B,TNF
GO:BP	cellular response to oxygen-containing compound	GO:1901701	2.63341e-06	5.57948	1497	154	30	26944	MDM2,RAPGEF2,CXCL16,KLF2,KDM6B,CXCL1,ICAM1,STAP1,PIM1,PID1,CCL2,EIF4E,CYBB,IFNB1,SOCS3,MALT1,CD14,EGR1,NLRP3,NFKB1,CXCL2,CXCL3,SOD2,CCL7,TNIP3,ACOD1,IL1A,IL1B,TNF,CXCL10
GO:BP	antigen processing and presentation of exogenous peptide antigen via MHC class II	GO:0019886	2.6632e-06	5.5746	21	154	6	26944	H2-DMA,H2-DMB1,H2-EB1,CD74,H2-AB1,H2-AA
GO:BP	protein metabolic process	GO:0019538	3.06135e-06	5.51409	4698	154	58	26944	RPL7,RPS11,MDM2,RAPGEF2,RPS4X,FAU,PELI1,RPS7,KLF2,APOE,RPS20,RPL17,RPS13,CLEC4N,ITGA5,RPL21,TIPARP,RPS3A1,RPL29,PARP14,EIF5,RPS5,RPS16,PHLDA1,EIF1,CCND2,HP,C5AR1,CST3,EIF4A1,RPS9,ICAM1,RPL3,IFIH1,PIM1,SRGN,PID1,MMP14,EIF4E,TRAF1,RPL10A,IFNB1,SOCS3,MALT1,PLAUR,EGR1,PPP1R15A,RPL22L1,NLRP3,ERRFI1,SLPI,S100A9,CD74,ISG15,S100A8,CCL3,IL1B,TNF
GO:BP	regulation of protein metabolic process	GO:0051246	3.2903e-06	5.48276	1901	154	34	26944	MDM2,RAPGEF2,RPS4X,PELI1,RPS7,KLF2,APOE,CLEC4N,ITGA5,TIPARP,PARP14,EIF5,EIF1,CCND2,C5AR1,CST3,RPS9,ICAM1,PID1,MMP14,EIF4E,IFNB1,SOCS3,PLAUR,EGR1,PPP1R15A,NLRP3,ERRFI1,S100A9,CD74,ISG15,S100A8,IL1B,TNF
GO:BP	eosinophil chemotaxis	GO:0048245	3.64468e-06	5.43834	22	154	6	26944	LGALS3,CCL2,CCL7,CCL3,CCL12,CCL4
GO:BP	positive regulation of response to biotic stimulus	GO:0002833	3.73002e-06	5.42829	414	154	16	26944	LACC1,PELI1,CLEC4N,SLC15A3,CXCL1,IFIH1,CLEC4E,IFI205,RSAD2,CD14,NLRP3,OASL1,CD74,TNIP3,ACOD1,TNF
GO:BP	negative regulation of response to stimulus	GO:0048585	4.38399e-06	5.35813	1723	154	32	26944	ATF3,MDM2,CCR1,TPT1,APOE,LMNA,PMEPA1,LGALS3,PARP14,SKIL,CD9,PLEK,ICAM1,STAP1,PID1,MMP14,IFNB1,SOCS3,PLAUR,EGR1,PPP1R15A,NLRP3,NFKB1,IL1RN,ERRFI1,SOD2,CD74,ISG15,TNIP3,ACOD1,IL1B,TNF
GO:BP	positive regulation of leukocyte activation	GO:0002696	5.51656e-06	5.25833	366	154	15	26944	PELI1,JUND,STAP1,MMP14,CCL2,CD83,MALT1,TNFSF9,NLRP3,CD74,H2-AB1,H2-AA,IL1A,IL1B,TNF
GO:BP	amide metabolic process	GO:0043603	6.14363e-06	5.21158	1186	154	26	26944	RPL7,RPS11,RPS4X,FAU,RPS7,APOE,RPS20,RPL17,RPS13,RPL21,RPS3A1,RPL29,EIF5,RPS5,RPS16,EIF1,EIF4A1,RPS9,RPL3,EIF4E,RPL10A,PPP1R15A,RPL22L1,SOD2,S100A9,TNF
GO:BP	monocyte chemotaxis	GO:0002548	6.85675e-06	5.16388	66	154	8	26944	CCR1,LGALS3,CCL2,CCL7,CCL3,CCL12,CCL4,CXCL10
GO:BP	cellular biosynthetic process	GO:0044249	7.82279e-06	5.10664	10717	154	97	26944	RPL7,RPS11,ATF3,LACC1,MDM2,RAPGEF2,TRF,RGCC,RPS4X,JARID2,FAU,KLF6,PELI1,RPS7,KLF2,CCR1,KDM6B,APOE,RPS20,2410006H16RIK,LMNA,RPL17,RPS13,SRSF7,CLEC4N,RPL21,TIPARP,NOCT,RPS3A1,RPL29,PARP14,EIF5,RPS5,SKIL,RPS16,MT-ND5,PHLDA1,JUND,PLEK,EIF1,CITED2,CHKA,C5AR1,EIF4A1,RPS9,ICAM1,SAT1,CSRNP1,FOSB,RPL3,SLFN2,IFIH1,STAP1,PIM1,SRGN,PID1,CREB5,MMP14,CLEC4E,CCL2,EIF4E,REL,RPL10A,CYBB,IFNB1,CD83,H3F3B,IER2,SOCS…
GO:BP	cellular response to lipid	GO:0071396	8.41882e-06	5.07475	789	154	21	26944	CXCL16,CXCL1,STAP1,PIM1,PID1,CCL2,EIF4E,IFNB1,MALT1,CD14,NLRP3,NFKB1,ERRFI1,CXCL2,CXCL3,TNIP3,ACOD1,IL1A,IL1B,TNF,CXCL10
GO:BP	electron transport coupled proton transport	GO:0015990	8.51454e-06	5.06984	5	154	4	26944	MT-ND5,MT-CO1,MT-ND4,MT-CYTB
GO:BP	energy coupled proton transmembrane transport, against electrochemical gradient	GO:0015988	8.51454e-06	5.06984	5	154	4	26944	MT-ND5,MT-CO1,MT-ND4,MT-CYTB
GO:BP	antigen processing and presentation of peptide antigen via MHC class II	GO:0002495	8.52943e-06	5.06908	25	154	6	26944	H2-DMA,H2-DMB1,H2-EB1,CD74,H2-AB1,H2-AA
GO:BP	regulation of nitrogen compound metabolic process	GO:0051171	8.61915e-06	5.06454	5229	154	61	26944	ATF3,LACC1,MDM2,RAPGEF2,TRF,RGCC,RPS4X,JARID2,KLF6,PELI1,RPS7,KLF2,KDM6B,APOE,LMNA,RPS13,SRSF7,CLEC4N,ITGA5,TIPARP,NOCT,PARP14,EIF5,SKIL,JUND,EIF1,CCND2,CITED2,C5AR1,CST3,RPS9,ICAM1,CSRNP1,FOSB,SLFN2,PIM1,PID1,CREB5,MMP14,EIF4E,REL,IFNB1,IER2,SOCS3,PLAUR,EGR1,PPP1R15A,NLRP3,NFKB1,ERRFI1,IFRD1,SOD2,S100A9,CD74,ISG15,S100A8,TNIP3,CCL3,IL1A,IL1B,TNF
GO:BP	mononuclear cell differentiation	GO:1903131	9.05955e-06	5.04289	505	154	17	26944	TMEM176A,TMEM176B,MMP14,CLEC4E,IFNB1,CD83,RSAD2,MALT1,TNFSF9,EGR1,NLRP3,CD74,H2-AB1,H2-AA,BCL2A1D,IL1A,IL1B
GO:BP	regulation of leukocyte cell-cell adhesion	GO:1903037	9.14704e-06	5.03872	380	154	15	26944	PELI1,ICAM1,CCL2,IFNB1,CD83,SDC4,MALT1,TNFSF9,NLRP3,CD74,H2-AB1,H2-AA,IL1A,IL1B,TNF
GO:BP	cell development	GO:0048468	9.30532e-06	5.03127	3202	154	45	26944	MDM2,RILPL2,RAPGEF2,TRF,KLF2,CCR1,APOE,LMNA,TIPARP,TMEM176A,CXCL1,SKIL,VASP,JUND,PLEK,CITED2,C5AR1,TMEM176B,ICAM1,STAP1,PIM1,MMP14,CLEC4E,IFNB1,CD83,H3F3B,SDC4,RSAD2,MALT1,TNFSF9,EGR1,NLRP3,IFRD1,SOD2,S100A9,CD74,ISG15,H2-AB1,S100A8,H2-AA,BCL2A1D,CCL3,IL1A,IL1B,TNF
GO:BP	negative regulation of viral process	GO:0048525	9.57469e-06	5.01888	99	154	9	26944	IFITM2,IFIH1,IFNB1,RSAD2,SLPI,OASL1,CD74,ISG15,TNF
GO:BP	electron transport chain	GO:0022900	9.8739e-06	5.00551	135	154	10	26944	MT-ND5,CYBB,MT-ND2,MT-CO1,SOD2,MT-CO2,MT-ND1,MT-ND4,MT-CO3,MT-CYTB
GO:BP	regulation of leukocyte activation	GO:0002694	1.05074e-05	4.97851	578	154	18	26944	PELI1,LGALS3,JUND,STAP1,MMP14,CCL2,IFNB1,CD83,SDC4,MALT1,TNFSF9,NLRP3,CD74,H2-AB1,H2-AA,IL1A,IL1B,TNF
GO:BP	positive regulation of cell-cell adhesion	GO:0022409	1.08644e-05	4.964	327	154	14	26944	CITED2,ICAM1,CCL2,CD83,MALT1,TNFSF9,PLAUR,NLRP3,CD74,H2-AB1,H2-AA,IL1A,IL1B,TNF
GO:BP	eosinophil migration	GO:0072677	1.10361e-05	4.95718	26	154	6	26944	LGALS3,CCL2,CCL7,CCL3,CCL12,CCL4
GO:BP	negative regulation of signal transduction	GO:0009968	1.11148e-05	4.9541	1311	154	27	26944	ATF3,MDM2,TPT1,APOE,LMNA,PMEPA1,LGALS3,PARP14,SKIL,PLEK,ICAM1,STAP1,PID1,MMP14,SOCS3,PLAUR,EGR1,NLRP3,IL1RN,ERRFI1,SOD2,CD74,ISG15,TNIP3,ACOD1,IL1B,TNF
GO:BP	ribosomal small subunit biogenesis	GO:0042274	1.14394e-05	4.9416	101	154	9	26944	RPS11,RPS4X,FAU,RPS7,RPS13,RPS3A1,RPS5,RPS16,RPS9
GO:BP	regulation of primary metabolic process	GO:0080090	1.17629e-05	4.92948	5407	154	62	26944	ATF3,LACC1,MDM2,RAPGEF2,TRF,RGCC,RPS4X,JARID2,KLF6,PELI1,RPS7,KLF2,KDM6B,APOE,LMNA,RPS13,SRSF7,CLEC4N,ITGA5,TIPARP,NOCT,PARP14,EIF5,SKIL,JUND,PLEK,EIF1,CCND2,CITED2,C5AR1,CST3,RPS9,ICAM1,CSRNP1,FOSB,SLFN2,PIM1,PID1,CREB5,MMP14,EIF4E,REL,IFNB1,IER2,SOCS3,PLAUR,EGR1,PPP1R15A,NLRP3,NFKB1,ERRFI1,IFRD1,SOD2,S100A9,CD74,ISG15,S100A8,TNIP3,CCL3,IL1A,IL1B,TNF
GO:BP	positive regulation of intracellular signal transduction	GO:1902533	1.18976e-05	4.92454	1050	154	24	26944	RAPGEF2,PELI1,RPS7,CCR1,APOE,RPS20,CLEC4N,SKIL,C5AR1,ICAM1,PIM1,CCL2,REL,NLRP3,CCL7,S100A9,CD74,S100A8,CCL3,IL1A,IL1B,TNF,CCL12,CCL4
GO:BP	blood vessel morphogenesis	GO:0048514	1.28279e-05	4.89185	657	154	19	26944	RAPGEF2,RGCC,KLF2,APOE,BTG1,ITGA5,TIPARP,CITED2,C5AR1,SAT1,MMP14,CCL2,CYBB,PPP1R15A,IL1A,IL1B,TNF,CCL12,CXCL10
GO:BP	antigen processing and presentation of peptide or polysaccharide antigen via MHC class II	GO:0002504	1.41225e-05	4.85009	27	154	6	26944	H2-DMA,H2-DMB1,H2-EB1,CD74,H2-AB1,H2-AA
GO:BP	tissue development	GO:0009888	1.46767e-05	4.83337	2122	154	35	26944	ATF3,MDM2,RILPL2,RAPGEF2,RGCC,JARID2,RPS7,KLF2,CCR1,KDM6B,TPT1,LMNA,LGALS3,BTG1,ITGA5,TIPARP,SKIL,VASP,CCND2,CITED2,ICAM1,PIM1,SRGN,MMP14,SDC4,SOCS3,PLAUR,EGR1,ERRFI1,IFRD1,ISG15,IL1A,IL1B,TNF,CXCL10
GO:BP	biosynthetic process	GO:0009058	1.71135e-05	4.76666	10857	154	97	26944	RPL7,RPS11,ATF3,LACC1,MDM2,RAPGEF2,TRF,RGCC,RPS4X,JARID2,FAU,KLF6,PELI1,RPS7,KLF2,CCR1,KDM6B,APOE,RPS20,2410006H16RIK,LMNA,RPL17,RPS13,SRSF7,CLEC4N,RPL21,TIPARP,NOCT,RPS3A1,RPL29,PARP14,EIF5,RPS5,SKIL,RPS16,MT-ND5,PHLDA1,JUND,PLEK,EIF1,CITED2,CHKA,C5AR1,EIF4A1,RPS9,ICAM1,SAT1,CSRNP1,FOSB,RPL3,SLFN2,IFIH1,STAP1,PIM1,SRGN,PID1,CREB5,MMP14,CLEC4E,CCL2,EIF4E,REL,RPL10A,CYBB,IFNB1,CD83,H3F3B,IER2,SOCS…
GO:BP	oxidative phosphorylation	GO:0006119	2.10308e-05	4.67714	146	154	10	26944	MT-ND5,MT-ND2,MT-CO1,MT-CO2,MT-ND1,MT-ND4,MT-CO3,MT-ATP6,MT-CYTB,TNF
GO:BP	activation of innate immune response	GO:0002218	2.42955e-05	4.61447	292	154	13	26944	LACC1,PELI1,CLEC4N,SLC15A3,IFIH1,CLEC4E,IFI205,RSAD2,CD14,NLRP3,OASL1,TNIP3,TNF
GO:BP	respiratory electron transport chain	GO:0022904	2.63696e-05	4.5789	111	154	9	26944	MT-ND5,MT-ND2,MT-CO1,SOD2,MT-CO2,MT-ND1,MT-ND4,MT-CO3,MT-CYTB
GO:BP	tube morphogenesis	GO:0035239	2.77709e-05	4.55641	927	154	22	26944	RAPGEF2,RGCC,RPS7,KLF2,APOE,BTG1,ITGA5,TIPARP,VASP,CITED2,C5AR1,SAT1,MMP14,CCL2,CYBB,SDC4,PPP1R15A,IL1A,IL1B,TNF,CCL12,CXCL10
GO:BP	lymphocyte activation	GO:0046649	2.93556e-05	4.53231	848	154	21	26944	PELI1,LGALS3,ICAM1,SLFN2,MMP14,CLEC4E,CCL2,IFNB1,CD83,SDC4,RSAD2,MALT1,TNFSF9,EGR1,NLRP3,CD74,H2-AB1,H2-AA,BCL2A1D,IL1A,IL1B
GO:BP	response to nitrogen compound	GO:1901698	3.05634e-05	4.5148	1283	154	26	26944	MDM2,RAPGEF2,PELI1,KLF2,APOE,BTG1,CD9,MT-ND5,C5AR1,ICAM1,FOSB,IFIH1,PID1,CCL2,CYBB,IFNB1,SOCS3,EGR1,NLRP3,NFKB1,ERRFI1,CXCL2,MT-CYTB,IL1A,IL1B,TNF
GO:BP	organic substance biosynthetic process	GO:1901576	3.087e-05	4.51046	10794	154	96	26944	RPL7,RPS11,ATF3,LACC1,MDM2,RAPGEF2,TRF,RGCC,RPS4X,JARID2,FAU,KLF6,PELI1,RPS7,KLF2,CCR1,KDM6B,APOE,RPS20,2410006H16RIK,LMNA,RPL17,RPS13,SRSF7,CLEC4N,RPL21,TIPARP,NOCT,RPS3A1,RPL29,PARP14,EIF5,RPS5,SKIL,RPS16,MT-ND5,PHLDA1,JUND,PLEK,EIF1,CITED2,CHKA,C5AR1,EIF4A1,RPS9,SAT1,CSRNP1,FOSB,RPL3,SLFN2,IFIH1,STAP1,PIM1,SRGN,PID1,CREB5,MMP14,CLEC4E,CCL2,EIF4E,REL,RPL10A,CYBB,IFNB1,CD83,H3F3B,IER2,SOCS3,RSAD…
GO:BP	humoral immune response	GO:0006959	3.09058e-05	4.50996	298	154	13	26944	TRF,RGCC,FAU,CXCL1,IFNB1,CXCL2,CXCL3,SLPI,S100A9,ACOD1,IL1B,TNF,CXCL10
GO:BP	response to tumor necrosis factor	GO:0034612	3.89638e-05	4.40934	250	154	12	26944	CXCL16,KLF2,PID1,CCL2,TRAF1,CD14,NFKB1,CCL7,CCL3,TNF,CCL12,CCL4
GO:BP	response to abiotic stimulus	GO:0009628	3.98275e-05	4.39982	1300	154	26	26944	MDM2,RGCC,LMNA,MT-ND5,CCND2,CITED2,FOSB,MMP14,CCL2,CYBB,CD14,EGR1,NLRP3,NFKB1,CXCL2,MT-CO1,SOD2,MT-CO2,MT-ND1,MT-ND4,CCL7,MT-ATP6,MT-CYTB,IL1A,IL1B,TNF
GO:BP	response to gamma radiation	GO:0010332	4.09396e-05	4.38786	54	154	7	26944	MDM2,CCL2,EGR1,CXCL2,SOD2,CCL7,IL1A
GO:BP	ATP synthesis coupled electron transport	GO:0042773	4.3383e-05	4.36268	83	154	8	26944	MT-ND5,MT-ND2,MT-CO1,MT-CO2,MT-ND1,MT-ND4,MT-CO3,MT-CYTB
GO:BP	innate immune response-activating signaling pathway	GO:0002758	5.06187e-05	4.29569	256	154	12	26944	LACC1,PELI1,CLEC4N,SLC15A3,IFIH1,CLEC4E,RSAD2,CD14,NLRP3,OASL1,TNIP3,TNF
GO:BP	lymphocyte chemotaxis	GO:0048247	5.31017e-05	4.27489	56	154	7	26944	CXCL16,CCL2,CCL7,CCL3,CCL12,CCL4,CXCL10
GO:BP	positive regulation of cell adhesion	GO:0045785	5.9058e-05	4.22872	504	154	16	26944	ITGA5,CITED2,ICAM1,CCL2,CD83,SDC4,MALT1,TNFSF9,PLAUR,NLRP3,CD74,H2-AB1,H2-AA,IL1A,IL1B,TNF
GO:BP	intrinsic apoptotic signaling pathway	GO:0097193	5.93633e-05	4.22648	315	154	13	26944	MDM2,RPS7,TPT1,SKIL,PLAUR,SOD2,BCL2A1A,S100A9,CD74,S100A8,BCL2A1B,BCL2A1D,TNF
GO:BP	T cell differentiation	GO:0030217	6.16086e-05	4.21036	316	154	13	26944	CLEC4E,IFNB1,CD83,RSAD2,MALT1,TNFSF9,EGR1,NLRP3,CD74,H2-AA,BCL2A1D,IL1A,IL1B
GO:BP	regulation of viral genome replication	GO:0045069	6.30432e-05	4.20036	87	154	8	26944	IFITM2,IFIH1,IFNB1,RSAD2,SLPI,OASL1,ISG15,TNF
GO:BP	regulation of T cell activation	GO:0050863	7.62933e-05	4.11751	382	154	14	26944	PELI1,LGALS3,CCL2,IFNB1,CD83,SDC4,MALT1,TNFSF9,NLRP3,CD74,H2-AB1,H2-AA,IL1A,IL1B
GO:BP	negative regulation of programmed cell death	GO:0043069	7.67061e-05	4.11517	1069	154	23	26944	MDM2,PELI1,TPT1,APOE,LMNA,LGALS3,ITGA5,RPS3A1,CCND2,CITED2,C5AR1,ICAM1,PIM1,PLAUR,NFKB1,IL1RN,SOD2,BCL2A1A,CD74,BCL2A1B,BCL2A1D,IL1B,TNF
GO:BP	positive regulation of innate immune response	GO:0045089	8.67837e-05	4.06156	386	154	14	26944	LACC1,PELI1,CLEC4N,SLC15A3,IFIH1,CLEC4E,IFI205,RSAD2,CD14,NLRP3,OASL1,CD74,TNIP3,TNF
GO:BP	regulation of anatomical structure morphogenesis	GO:0022603	8.71728e-05	4.05962	904	154	21	26944	RAPGEF2,RGCC,KLF2,APOE,BTG1,ITGA5,SKIL,CITED2,C5AR1,CST3,ICAM1,CCL2,CYBB,PPP1R15A,IFRD1,CCL7,CCL3,IL1A,IL1B,TNF,CXCL10
GO:BP	negative regulation of signaling	GO:0023057	9.35259e-05	4.02907	1453	154	27	26944	ATF3,MDM2,TPT1,APOE,LMNA,PMEPA1,LGALS3,PARP14,SKIL,PLEK,ICAM1,STAP1,PID1,MMP14,SOCS3,PLAUR,EGR1,NLRP3,IL1RN,ERRFI1,SOD2,CD74,ISG15,TNIP3,ACOD1,IL1B,TNF
GO:BP	negative regulation of cell communication	GO:0010648	9.75321e-05	4.01085	1456	154	27	26944	ATF3,MDM2,TPT1,APOE,LMNA,PMEPA1,LGALS3,PARP14,SKIL,PLEK,ICAM1,STAP1,PID1,MMP14,SOCS3,PLAUR,EGR1,NLRP3,IL1RN,ERRFI1,SOD2,CD74,ISG15,TNIP3,ACOD1,IL1B,TNF
GO:BP	macrophage migration	GO:1905517	9.75353e-05	4.01084	61	154	7	26944	LGALS3,CD9,C5AR1,STAP1,MMP14,CCL2,CCL3
GO:BP	lymphocyte differentiation	GO:0030098	9.91058e-05	4.0039	455	154	15	26944	MMP14,CLEC4E,IFNB1,CD83,RSAD2,MALT1,TNFSF9,EGR1,NLRP3,CD74,H2-AB1,H2-AA,BCL2A1D,IL1A,IL1B
GO:BP	anatomical structure morphogenesis	GO:0009653	0.000118317	3.92695	2761	154	39	26944	MDM2,RILPL2,RAPGEF2,RGCC,RPS7,KLF2,KDM6B,APOE,BTG1,ITGA5,TIPARP,SKIL,CD9,VASP,CITED2,C5AR1,CST3,ICAM1,SAT1,CSRNP1,PIM1,MMP14,CCL2,CYBB,SDC4,SOCS3,MALT1,PPP1R15A,NFKB1,IL1RN,ERRFI1,IFRD1,CCL7,CCL3,IL1A,IL1B,TNF,CCL12,CXCL10
GO:BP	regulation of leukocyte chemotaxis	GO:0002688	0.000119585	3.92232	132	154	9	26944	CCR1,C5AR1,STAP1,CCL2,CCL7,CD74,CCL3,IL1B,CXCL10
GO:BP	positive regulation of leukocyte cell-cell adhesion	GO:1903039	0.000134997	3.86968	280	154	12	26944	ICAM1,CCL2,CD83,MALT1,TNFSF9,NLRP3,CD74,H2-AB1,H2-AA,IL1A,IL1B,TNF
GO:BP	regulation of leukocyte differentiation	GO:1902105	0.000149471	3.82544	341	154	13	26944	CCR1,TMEM176A,TMEM176B,MMP14,IFNB1,CD83,MALT1,TNFSF9,NLRP3,CD74,H2-AA,CCL3,TNF
GO:BP	regulation of cell development	GO:0060284	0.000170873	3.76733	941	154	21	26944	RAPGEF2,TRF,CCR1,APOE,TMEM176A,SKIL,TMEM176B,MMP14,IFNB1,CD83,MALT1,TNFSF9,NLRP3,IFRD1,CD74,ISG15,H2-AA,CCL3,IL1A,IL1B,TNF
GO:BP	negative regulation of cell population proliferation	GO:0008285	0.000195396	3.70908	701	154	18	26944	RAPGEF2,RGCC,JARID2,PELI1,APOE,LMNA,BTG1,CD9,CITED2,SLFN2,SDC4,PPP1R15A,SOD2,H2-AA,IL1A,IL1B,TNF,CCL12
GO:BP	negative regulation of apoptotic process	GO:0043066	0.000204681	3.68892	1039	154	22	26944	MDM2,TPT1,APOE,LMNA,LGALS3,ITGA5,RPS3A1,CCND2,CITED2,C5AR1,ICAM1,PIM1,PLAUR,NFKB1,IL1RN,SOD2,BCL2A1A,CD74,BCL2A1B,BCL2A1D,IL1B,TNF
GO:BP	positive regulation of protein metabolic process	GO:0051247	0.000207726	3.68251	1130	154	23	26944	MDM2,RAPGEF2,RPS4X,PELI1,KLF2,APOE,CLEC4N,ITGA5,TIPARP,PARP14,CCND2,ICAM1,MMP14,IFNB1,PLAUR,EGR1,PPP1R15A,NLRP3,S100A9,CD74,S100A8,IL1B,TNF
GO:BP	aerobic electron transport chain	GO:0019646	0.000209611	3.67859	68	154	7	26944	MT-ND5,MT-ND2,MT-CO1,MT-ND1,MT-ND4,MT-CO3,MT-CYTB
GO:BP	cellular metabolic process	GO:0044237	0.000239609	3.6205	12956	154	106	26944	RPL7,RPS11,ATF3,LACC1,MDM2,RAPGEF2,TRF,RGCC,RPS4X,JARID2,FAU,KLF6,PELI1,RPS7,KLF2,CCR1,KDM6B,APOE,RPS20,2410006H16RIK,LMNA,RPL17,RPS13,SRSF7,CLEC4N,ITGA5,RPL21,TIPARP,NOCT,RPS3A1,RPL29,PARP14,EIF5,RPS5,CXCL1,SKIL,RPS16,MT-ND5,PHLDA1,JUND,PLEK,EIF1,CCND2,CITED2,CHKA,C5AR1,CST3,EIF4A1,RPS9,ICAM1,SAT1,CSRNP1,FOSB,RPL3,SLFN2,IFIH1,STAP1,PIM1,SRGN,PID1,CREB5,MMP14,CLEC4E,CCL2,EIF4E,REL,RPL10A,CYBB,IFN…
GO:BP	regulation of viral life cycle	GO:1903900	0.000268252	3.57146	145	154	9	26944	IFITM2,IFIH1,IFNB1,RSAD2,SLPI,OASL1,CD74,ISG15,TNF
GO:BP	pattern recognition receptor signaling pathway	GO:0002221	0.000299696	3.52332	245	154	11	26944	LACC1,PELI1,SLC15A3,IFIH1,CLEC4E,RSAD2,CD14,NLRP3,OASL1,TNIP3,TNF
GO:BP	positive regulation of leukocyte chemotaxis	GO:0002690	0.000319365	3.49571	107	154	8	26944	CCR1,C5AR1,CCL2,CCL7,CD74,CCL3,IL1B,CXCL10
GO:BP	gene expression	GO:0010467	0.000322332	3.4917	9403	154	85	26944	RPL7,RPS11,ATF3,LACC1,MDM2,TRF,RGCC,RPS4X,JARID2,FAU,KLF6,PELI1,RPS7,KLF2,CCR1,KDM6B,APOE,RPS20,2410006H16RIK,LMNA,RPL17,RPS13,SRSF7,CLEC4N,RPL21,TIPARP,NOCT,RPS3A1,RPL29,PARP14,EIF5,RPS5,SKIL,RPS16,JUND,EIF1,CITED2,C5AR1,EIF4A1,RPS9,CSRNP1,FOSB,RPL3,SLFN2,IFIH1,STAP1,PIM1,SRGN,PID1,CREB5,MMP14,CLEC4E,CCL2,EIF4E,REL,RPL10A,CYBB,IFNB1,CD83,H3F3B,IER2,RSAD2,CHIL3,MALT1,TNFSF9,CD14,PLAUR,EGR1,PPP1R1…
GO:BP	regulation of hemopoiesis	GO:1903706	0.000334501	3.4756	431	154	14	26944	CCR1,TMEM176A,TMEM176B,MMP14,IFNB1,CD83,MALT1,TNFSF9,NLRP3,CD74,ISG15,H2-AA,CCL3,TNF
GO:BP	response to organonitrogen compound	GO:0010243	0.00033551	3.47429	1161	154	23	26944	MDM2,RAPGEF2,KLF2,APOE,BTG1,CD9,MT-ND5,C5AR1,ICAM1,FOSB,PID1,CCL2,CYBB,SOCS3,EGR1,NLRP3,NFKB1,ERRFI1,CXCL2,MT-CYTB,IL1A,IL1B,TNF
GO:BP	positive regulation of cytosolic calcium ion concentration	GO:0007204	0.000340212	3.46825	196	154	10	26944	CD52,FPR1,CCR1,CCRL2,CXCL1,C5AR1,CXCL2,CXCL3,CCL3,IL1B
GO:BP	intrinsic apoptotic signaling pathway in response to DNA damage	GO:0008630	0.000343257	3.46438	108	154	8	26944	TPT1,SKIL,SOD2,BCL2A1A,CD74,BCL2A1B,BCL2A1D,TNF
GO:BP	regulation of angiogenesis	GO:0045765	0.000352285	3.45311	306	154	12	26944	RGCC,KLF2,BTG1,ITGA5,C5AR1,CCL2,CYBB,PPP1R15A,IL1A,IL1B,TNF,CXCL10
GO:BP	cellular response to interleukin-17	GO:0097398	0.000370823	3.43083	24	154	5	26944	CXCL1,SOCS3,NFKB1,IL1B,CXCL10
GO:BP	response to toxic substance	GO:0009636	0.000413441	3.38359	253	154	11	26944	MDM2,KDM6B,APOE,HP,PIM1,SOD2,S100A9,S100A8,MT-CYTB,CCL3,TNF
GO:BP	cell adhesion	GO:0007155	0.000417101	3.37976	1465	154	26	26944	RGCC,PELI1,ITGA5,RPL29,CD9,PLEK,CITED2,ICAM1,MMP14,CCL2,IFNB1,CD83,SDC4,MALT1,TNFSF9,PLAUR,NLRP3,IL1RN,S100A9,CD74,H2-AB1,S100A8,H2-AA,IL1A,IL1B,TNF
GO:BP	regulation of lymphocyte activation	GO:0051249	0.000419854	3.3769	509	154	15	26944	PELI1,LGALS3,MMP14,CCL2,IFNB1,CD83,SDC4,MALT1,TNFSF9,NLRP3,CD74,H2-AB1,H2-AA,IL1A,IL1B
GO:BP	lymphocyte migration	GO:0072676	0.000424355	3.37227	111	154	8	26944	CXCL16,ICAM1,CCL2,CCL7,CCL3,CCL12,CCL4,CXCL10
GO:BP	regulation of vasculature development	GO:1901342	0.00043373	3.36278	312	154	12	26944	RGCC,KLF2,BTG1,ITGA5,C5AR1,CCL2,CYBB,PPP1R15A,IL1A,IL1B,TNF,CXCL10
GO:BP	aerobic respiration	GO:0009060	0.000449873	3.34691	202	154	10	26944	MT-ND5,MT-ND2,MT-CO1,MT-CO2,MT-ND1,MT-ND4,MT-CO3,MT-ATP6,MT-CYTB,TNF
GO:BP	tube development	GO:0035295	0.00045304	3.34386	1181	154	23	26944	RAPGEF2,RGCC,RPS7,KLF2,APOE,BTG1,ITGA5,TIPARP,VASP,CITED2,C5AR1,SAT1,MMP14,CCL2,CYBB,SDC4,PPP1R15A,ERRFI1,IL1A,IL1B,TNF,CCL12,CXCL10
GO:BP	positive regulation of leukocyte differentiation	GO:1902107	0.000492757	3.30737	204	154	10	26944	CCR1,MMP14,CD83,MALT1,TNFSF9,NLRP3,CD74,H2-AA,CCL3,TNF
GO:BP	positive regulation of hemopoiesis	GO:1903708	0.000492757	3.30737	204	154	10	26944	CCR1,MMP14,CD83,MALT1,TNFSF9,NLRP3,CD74,H2-AA,CCL3,TNF
GO:BP	response to interleukin-17	GO:0097396	0.000568626	3.24517	26	154	5	26944	CXCL1,SOCS3,NFKB1,IL1B,CXCL10
GO:BP	MAPK cascade	GO:0000165	0.000615061	3.21108	758	154	18	26944	ATF3,RAPGEF2,TRF,CCR1,APOE,C5AR1,ICAM1,CCL2,NFKB1,ERRFI1,CCL7,CD74,CCL3,IL1A,IL1B,TNF,CCL12,CCL4
GO:BP	cellular respiration	GO:0045333	0.000631665	3.19951	264	154	11	26944	MT-ND5,MT-ND2,MT-CO1,SOD2,MT-CO2,MT-ND1,MT-ND4,MT-CO3,MT-ATP6,MT-CYTB,TNF
GO:BP	leukocyte migration involved in inflammatory response	GO:0002523	0.000694649	3.15823	27	154	5	26944	CCL2,NLRP3,S100A9,S100A8,TNF
GO:BP	canonical NF-kappaB signal transduction	GO:0007249	0.000706579	3.15084	267	154	11	26944	PELI1,CLEC4N,REL,TRAF1,MALT1,NFKB1,CD74,TNIP3,IL1A,IL1B,TNF
GO:BP	mitochondrial ATP synthesis coupled electron transport	GO:0042775	0.000706615	3.15082	81	154	7	26944	MT-ND5,MT-ND2,MT-CO1,MT-ND1,MT-ND4,MT-CO3,MT-CYTB
GO:BP	negative regulation of gene expression	GO:0010629	0.000753051	3.12318	1511	154	26	26944	MDM2,RGCC,JARID2,KLF2,CCR1,APOE,LMNA,RPS13,SRSF7,TIPARP,NOCT,PARP14,CITED2,SRGN,EIF4E,REL,IFNB1,CD83,H3F3B,PPP1R15A,NLRP3,NFKB1,ERRFI1,CCL3,IL1B,TNF
GO:BP	response to virus	GO:0009615	0.000756832	3.121	393	154	13	26944	IFITM2,TPT1,IFIH1,IFNB1,RSAD2,NLRP3,NFKB1,IFIT1,OASL1,ISG15,IL1B,TNF,CXCL10
GO:BP	regulation of extrinsic apoptotic signaling pathway	GO:2001236	0.000763537	3.11717	164	154	9	26944	ATF3,LMNA,LGALS3,SKIL,G0S2,ICAM1,TRAF1,IL1B,TNF
GO:BP	translation at presynapse	GO:0140236	0.000767389	3.11498	51	154	6	26944	RPL7,RPS11,RPL17,RPL29,RPS5,RPS16
GO:BP	antigen processing and presentation of exogenous peptide antigen	GO:0002478	0.000767389	3.11498	51	154	6	26944	H2-DMA,H2-DMB1,H2-EB1,CD74,H2-AB1,H2-AA
GO:BP	viral genome replication	GO:0019079	0.00077334	3.11163	120	154	8	26944	IFITM2,IFIH1,IFNB1,RSAD2,SLPI,OASL1,ISG15,TNF
GO:BP	anatomical structure formation involved in morphogenesis	GO:0048646	0.000809619	3.09172	1221	154	23	26944	RGCC,RPS7,KLF2,KDM6B,BTG1,ITGA5,SKIL,CD9,VASP,CITED2,C5AR1,SAT1,PIM1,MMP14,CCL2,CYBB,SDC4,PPP1R15A,IL1A,IL1B,TNF,CCL12,CXCL10
GO:BP	response to alcohol	GO:0097305	0.000824587	3.08376	396	154	13	26944	MDM2,KLF2,FOSB,CCL2,CYBB,CD14,NLRP3,SOD2,MT-ND4,CCL7,MT-CYTB,CCL3,TNF
GO:BP	viral life cycle	GO:0019058	0.000848983	3.0711	272	154	11	26944	IFITM2,APOE,ICAM1,IFIH1,IFNB1,RSAD2,SLPI,OASL1,CD74,ISG15,TNF
GO:BP	translation at postsynapse	GO:0140242	0.000863411	3.06378	52	154	6	26944	RPL7,RPS11,RPL17,RPL29,RPS5,RPS16
GO:BP	translation at synapse	GO:0140241	0.000863411	3.06378	52	154	6	26944	RPL7,RPS11,RPL17,RPL29,RPS5,RPS16
GO:BP	positive regulation of lymphocyte activation	GO:0051251	0.000895116	3.04812	334	154	12	26944	PELI1,MMP14,CCL2,CD83,MALT1,TNFSF9,NLRP3,CD74,H2-AB1,H2-AA,IL1A,IL1B
GO:BP	response to ethanol	GO:0045471	0.000935313	3.02904	168	154	9	26944	CCL2,CYBB,CD14,NLRP3,SOD2,MT-ND4,CCL7,MT-CYTB,TNF
GO:BP	metabolic process	GO:0008152	0.000960514	3.0175	14364	154	112	26944	RPL7,RPS11,ATF3,LACC1,MDM2,RAPGEF2,TRF,RGCC,RPS4X,JARID2,FAU,KLF6,PELI1,RPS7,KLF2,CCR1,KDM6B,APOE,RPS20,2410006H16RIK,LMNA,RPL17,RPS13,SRSF7,CLEC4N,ITGA5,RPL21,TIPARP,NOCT,RPS3A1,RPL29,PARP14,EIF5,RPS5,CXCL1,SKIL,RPS16,MT-ND5,PHLDA1,JUND,PLEK,G0S2,EIF1,CCND2,CITED2,CHKA,HP,C5AR1,CST3,EIF4A1,RPS9,ICAM1,SAT1,CSRNP1,FOSB,RPL3,SLFN2,IFIH1,STAP1,PIM1,SRGN,PID1,CREB5,MMP14,CLEC4E,CCL2,EIF4E,REL,TRAF1,R…
GO:BP	fever generation	GO:0001660	0.00117489	2.93	13	154	4	26944	IL1RN,IL1A,IL1B,TNF
GO:BP	cellular response to tumor necrosis factor	GO:0071356	0.00121068	2.91697	225	154	10	26944	KLF2,PID1,CCL2,TRAF1,NFKB1,CCL7,CCL3,TNF,CCL12,CCL4
GO:BP	positive regulation of MAPK cascade	GO:0043410	0.00121534	2.9153	480	154	14	26944	RAPGEF2,CCR1,APOE,C5AR1,ICAM1,CCL2,CCL7,CD74,CCL3,IL1A,IL1B,TNF,CCL12,CCL4
GO:BP	regulation of viral process	GO:0050792	0.00125551	2.90118	174	154	9	26944	IFITM2,IFIH1,IFNB1,RSAD2,SLPI,OASL1,CD74,ISG15,TNF
GO:BP	positive regulation of RNA metabolic process	GO:0051254	0.00136767	2.86402	1877	154	29	26944	ATF3,TRF,RGCC,KLF6,KLF2,KDM6B,APOE,NOCT,JUND,EIF1,CITED2,CSRNP1,FOSB,PIM1,PID1,CREB5,REL,IFNB1,IER2,EGR1,PPP1R15A,NLRP3,NFKB1,IFRD1,CD74,CCL3,IL1A,IL1B,TNF
GO:BP	angiogenesis	GO:0001525	0.0014288	2.84503	561	154	15	26944	RGCC,KLF2,BTG1,ITGA5,C5AR1,SAT1,MMP14,CCL2,CYBB,PPP1R15A,IL1A,IL1B,TNF,CCL12,CXCL10
GO:BP	viral process	GO:0016032	0.00146498	2.83417	350	154	12	26944	IFITM2,APOE,ICAM1,IFIH1,IFNB1,RSAD2,SLPI,OASL1,CD74,ISG15,CCL3,TNF
GO:BP	response to oxidative stress	GO:0006979	0.00147169	2.83218	417	154	13	26944	MDM2,KLF2,KDM6B,APOE,BTG1,MT-ND5,CST3,MMP14,NFKB1,MT-CO1,SOD2,MT-ND1,IL1A
GO:BP	macromolecule biosynthetic process	GO:0009059	0.00148288	2.82889	9868	154	86	26944	RPL7,RPS11,ATF3,LACC1,MDM2,TRF,RGCC,RPS4X,JARID2,FAU,KLF6,PELI1,RPS7,KLF2,CCR1,KDM6B,APOE,RPS20,2410006H16RIK,LMNA,RPL17,RPS13,SRSF7,CLEC4N,RPL21,TIPARP,NOCT,RPS3A1,RPL29,PARP14,EIF5,RPS5,SKIL,RPS16,PHLDA1,JUND,EIF1,CITED2,C5AR1,EIF4A1,RPS9,CSRNP1,FOSB,RPL3,SLFN2,IFIH1,STAP1,PIM1,SRGN,PID1,CREB5,MMP14,CLEC4E,CCL2,EIF4E,REL,RPL10A,CYBB,IFNB1,CD83,H3F3B,IER2,RSAD2,CHIL3,MALT1,TNFSF9,CD14,PLAUR,EGR1…
GO:BP	antigen processing and presentation of exogenous antigen	GO:0019884	0.00150321	2.82298	57	154	6	26944	H2-DMA,H2-DMB1,H2-EB1,CD74,H2-AB1,H2-AA
GO:BP	cellular response to type II interferon	GO:0071346	0.00150996	2.82103	131	154	8	26944	PARP14,CCL2,CCL7,H2-AB1,CCL3,TNF,CCL12,CCL4
GO:BP	immune response-regulating cell surface receptor signaling pathway	GO:0002768	0.00164864	2.78287	291	154	11	26944	PELI1,FPR1,CLEC4N,C5AR1,STAP1,CLEC4E,MALT1,CD14,NFKB1,TNIP3,BCL2A1D
GO:BP	positive regulation of cell population proliferation	GO:0008284	0.00207912	2.68212	1097	154	21	26944	ATF3,MDM2,TRF,RPS4X,PELI1,CXCL1,CCND2,C5AR1,CST3,RPS9,PIM1,PID1,CCL2,TNFSF9,EGR1,MARCKSL1,CD74,IL1A,IL1B,TNF,CXCL10
GO:BP	intracellular receptor signaling pathway	GO:0030522	0.0020838	2.68114	362	154	12	26944	LACC1,PELI1,KLF2,SLC15A3,CITED2,IFIH1,PIM1,RSAD2,NLRP3,ERRFI1,OASL1,TNF
GO:BP	regulation of intrinsic apoptotic signaling pathway	GO:2001242	0.00218903	2.65975	186	154	9	26944	MDM2,RPS7,TPT1,SKIL,PLAUR,SOD2,S100A9,CD74,S100A8
GO:BP	antimicrobial humoral response	GO:0019730	0.00218903	2.65975	186	154	9	26944	TRF,FAU,CXCL1,CXCL2,CXCL3,SLPI,S100A9,ACOD1,CXCL10
GO:BP	response to hormone	GO:0009725	0.00221306	2.65501	1008	154	20	26944	MDM2,BTG1,CITED2,FOSB,PID1,MMP14,CCL2,EIF4E,CYBB,IFNB1,H3F3B,SOCS3,EGR1,NFKB1,IL1RN,ERRFI1,CXCL2,MT-CYTB,IL1B,TNF
GO:BP	negative regulation of apoptotic signaling pathway	GO:2001234	0.00243155	2.61412	243	154	10	26944	MDM2,TPT1,LMNA,LGALS3,ICAM1,PLAUR,SOD2,CD74,IL1B,TNF
GO:BP	response to endogenous stimulus	GO:0009719	0.0025254	2.59767	1935	154	29	26944	MDM2,RAPGEF2,KLF2,APOE,PMEPA1,BTG1,SKIL,CD9,CITED2,ICAM1,FOSB,PID1,MMP14,CCL2,EIF4E,CYBB,IFNB1,H3F3B,IER2,SOCS3,EGR1,NLRP3,NFKB1,IL1RN,ERRFI1,CXCL2,MT-CYTB,IL1B,TNF
GO:BP	regulation of MAPK cascade	GO:0043408	0.00265516	2.57591	670	154	16	26944	ATF3,RAPGEF2,CCR1,APOE,C5AR1,ICAM1,CCL2,ERRFI1,CCL7,CD74,CCL3,IL1A,IL1B,TNF,CCL12,CCL4
GO:BP	positive regulation of DNA-templated transcription	GO:0045893	0.00276355	2.55853	1726	154	27	26944	ATF3,TRF,RGCC,KLF6,KLF2,KDM6B,APOE,JUND,CITED2,CSRNP1,FOSB,PIM1,PID1,CREB5,REL,IFNB1,IER2,EGR1,PPP1R15A,NLRP3,NFKB1,IFRD1,CD74,CCL3,IL1A,IL1B,TNF
GO:BP	adaptive immune response	GO:0002250	0.00277925	2.55607	592	154	15	26944	CLEC4N,H2-DMA,ICAM1,SLFN2,H2-DMB1,IFNB1,RSAD2,MALT1,NLRP3,H2-EB1,CD74,H2-AB1,H2-AA,IL1B,TNF
GO:BP	positive regulation of RNA biosynthetic process	GO:1902680	0.00285597	2.54425	1729	154	27	26944	ATF3,TRF,RGCC,KLF6,KLF2,KDM6B,APOE,JUND,CITED2,CSRNP1,FOSB,PIM1,PID1,CREB5,REL,IFNB1,IER2,EGR1,PPP1R15A,NLRP3,NFKB1,IFRD1,CD74,CCL3,IL1A,IL1B,TNF
GO:BP	response to isolation stress	GO:0035900	0.00302627	2.51909	5	154	3	26944	CCL2,SOD2,TNF
GO:BP	defense response to virus	GO:0051607	0.00334687	2.47536	313	154	11	26944	IFITM2,IFIH1,IFNB1,RSAD2,NLRP3,IFIT1,OASL1,ISG15,IL1B,TNF,CXCL10
GO:BP	regulation of cytokine production involved in immune response	GO:0002718	0.00342121	2.46582	146	154	8	26944	LACC1,IFNB1,RSAD2,MALT1,NLRP3,CD74,IL1B,TNF
GO:BP	cytokine production involved in immune response	GO:0002367	0.00342121	2.46582	146	154	8	26944	LACC1,IFNB1,RSAD2,MALT1,NLRP3,CD74,IL1B,TNF
GO:BP	T cell cytokine production	GO:0002369	0.00358183	2.44589	37	154	5	26944	IFNB1,RSAD2,MALT1,NLRP3,IL1B
GO:BP	regulation of T cell cytokine production	GO:0002724	0.00358183	2.44589	37	154	5	26944	IFNB1,RSAD2,MALT1,NLRP3,IL1B
GO:BP	regulation of phosphate metabolic process	GO:0019220	0.00361277	2.44216	1041	154	20	26944	LACC1,RAPGEF2,TRF,CLEC4N,ITGA5,PARP14,PLEK,CCND2,C5AR1,ICAM1,STAP1,PID1,IFNB1,SOCS3,PLAUR,PPP1R15A,ERRFI1,CD74,IL1B,TNF
GO:BP	positive regulation of nucleobase-containing compound metabolic process	GO:0045935	0.0036396	2.43895	2083	154	30	26944	ATF3,TRF,RGCC,KLF6,KLF2,KDM6B,APOE,NOCT,JUND,EIF1,CITED2,CST3,CSRNP1,FOSB,PIM1,PID1,CREB5,REL,IFNB1,IER2,EGR1,PPP1R15A,NLRP3,NFKB1,IFRD1,CD74,CCL3,IL1A,IL1B,TNF
GO:BP	regulation of phosphorus metabolic process	GO:0051174	0.00366562	2.43585	1042	154	20	26944	LACC1,RAPGEF2,TRF,CLEC4N,ITGA5,PARP14,PLEK,CCND2,C5AR1,ICAM1,STAP1,PID1,IFNB1,SOCS3,PLAUR,PPP1R15A,ERRFI1,CD74,IL1B,TNF
GO:BP	cellular component organization or biogenesis	GO:0071840	0.00376925	2.42374	7815	154	72	26944	RPL7,RPS11,MDM2,RILPL2,RAPGEF2,TRF,RGCC,RPS4X,JARID2,FAU,CXCL16,RPS7,KLF2,KDM6B,APOE,LMNA,RPS13,LGALS3,ITGA5,NOCT,RPS3A1,EMP1,EIF5,RPS5,SKIL,RPS16,CD9,MT-ND5,VASP,PLEK,CHKA,C5AR1,CST3,H2-DMA,RPS9,ICAM1,IFIH1,LSP1,STAP1,SRGN,MMP14,CCL2,NEAT1,IFNB1,H3F3B,SDC4,MALT1,CD14,PLAUR,PPP1R15A,NLRP3,MT-ND2,IFRD1,SOD2,MT-ND1,BCL2A1A,MT-ND4,MARCKSL1,CCL7,S100A9,CD74,ISG15,MT-CO3,H2-AB1,BCL2A1B,H2-AA,BCL2A1D,C…
GO:BP	positive regulation of T cell activation	GO:0050870	0.00388129	2.41102	256	154	10	26944	CCL2,CD83,MALT1,TNFSF9,NLRP3,CD74,H2-AB1,H2-AA,IL1A,IL1B
GO:BP	release of cytochrome c from mitochondria	GO:0001836	0.00394407	2.40405	67	154	6	26944	LMNA,PLAUR,SOD2,BCL2A1A,BCL2A1B,BCL2A1D
GO:BP	response to ionizing radiation	GO:0010212	0.00398398	2.39968	149	154	8	26944	MDM2,CCND2,CCL2,EGR1,CXCL2,SOD2,CCL7,IL1A
GO:BP	ribosome biogenesis	GO:0042254	0.00426798	2.36978	321	154	11	26944	RPL7,RPS11,RPS4X,FAU,RPS7,RPS13,RPS3A1,EIF5,RPS5,RPS16,RPS9
GO:BP	positive regulation of cell development	GO:0010720	0.004327	2.36381	535	154	14	26944	TRF,CCR1,APOE,SKIL,MMP14,CD83,MALT1,TNFSF9,NLRP3,CD74,H2-AA,CCL3,IL1B,TNF
GO:BP	defense response to bacterium	GO:0042742	0.00462378	2.335	391	154	12	26944	TRF,FAU,HP,C5AR1,CLEC4E,IFNB1,LYZ2,NLRP3,SLPI,ISG15,IL1B,TNF
GO:BP	regulation of phosphorylation	GO:0042325	0.00489007	2.31068	877	154	18	26944	RAPGEF2,TRF,CLEC4N,ITGA5,PARP14,CCND2,C5AR1,ICAM1,STAP1,PID1,IFNB1,SOCS3,PLAUR,PPP1R15A,ERRFI1,CD74,IL1B,TNF
GO:BP	CD4-positive, alpha-beta T cell cytokine production	GO:0035743	0.0049174	2.30826	18	154	4	26944	IFNB1,RSAD2,NLRP3,IL1B
GO:BP	leukocyte proliferation	GO:0070661	0.00513239	2.28968	395	154	12	26944	PELI1,LGALS3,SLFN2,IFNB1,SDC4,MALT1,TNFSF9,CD74,H2-AA,IL1A,IL1B,CCL12
GO:BP	vascular endothelial growth factor production	GO:0010573	0.00533278	2.27305	40	154	5	26944	C5AR1,CCL2,IL1A,IL1B,TNF
GO:BP	positive regulation of adaptive immune response	GO:0002821	0.00534835	2.27178	155	154	8	26944	CLEC4N,RSAD2,MALT1,NLRP3,CD74,H2-AB1,IL1B,TNF
GO:BP	leukocyte mediated immunity	GO:0002443	0.00535724	2.27106	545	154	14	26944	CXCL1,ICAM1,SLFN2,STAP1,CCL2,IFNB1,RSAD2,MALT1,NLRP3,CD74,H2-AB1,CCL3,IL1B,TNF
GO:BP	immune effector process	GO:0002252	0.00546426	2.26247	795	154	17	26944	LACC1,RGCC,CXCL1,ICAM1,SLFN2,STAP1,CLEC4E,CCL2,IFNB1,RSAD2,MALT1,NLRP3,CD74,H2-AB1,CCL3,IL1B,TNF
GO:BP	intracellular signaling cassette	GO:0141124	0.00570909	2.24343	1794	154	27	26944	ATF3,RAPGEF2,TRF,PELI1,CCR1,APOE,CCRL2,PMEPA1,CLEC4N,C5AR1,ICAM1,CCL2,REL,TRAF1,MALT1,NLRP3,NFKB1,ERRFI1,CCL7,CD74,TNIP3,CCL3,IL1A,IL1B,TNF,CCL12,CCL4
GO:BP	cytoplasmic pattern recognition receptor signaling pathway	GO:0002753	0.00709034	2.14933	161	154	8	26944	LACC1,PELI1,SLC15A3,IFIH1,RSAD2,NLRP3,OASL1,TNF
GO:BP	positive regulation of chemotaxis	GO:0050921	0.00709034	2.14933	161	154	8	26944	CCR1,C5AR1,CCL2,CCL7,CD74,CCL3,IL1B,CXCL10
GO:BP	immune response-activating cell surface receptor signaling pathway	GO:0002429	0.00757072	2.12086	276	154	10	26944	PELI1,FPR1,CLEC4N,C5AR1,STAP1,MALT1,CD14,NFKB1,TNIP3,BCL2A1D
GO:BP	macrophage chemotaxis	GO:0048246	0.00769433	2.11383	43	154	5	26944	LGALS3,C5AR1,STAP1,CCL2,CCL3
GO:BP	animal organ development	GO:0048513	0.00802973	2.0953	3260	154	39	26944	ATF3,MDM2,RAPGEF2,RGCC,IFITM2,JARID2,RPS7,KLF2,CCR1,KDM6B,LMNA,TIPARP,SKIL,CCND2,CITED2,HP,C5AR1,ICAM1,CSRNP1,PIM1,SRGN,MMP14,CCL2,H3F3B,SDC4,SOCS3,PLAUR,EGR1,NFKB1,ERRFI1,MT-CO1,SOD2,MT-CO2,MT-ND4,ISG15,MT-CYTB,IL1A,IL1B,TNF
GO:BP	regulation of biological quality	GO:0065008	0.0080583	2.09376	3134	154	38	26944	MDM2,RAPGEF2,CD52,RPS7,KLF2,FPR1,CCR1,APOE,LMNA,CCRL2,TIPARP,NOCT,RPS5,CXCL1,CD9,VASP,PLEK,C5AR1,ICAM1,SLFN2,PIM1,SRGN,PID1,PLAUR,EGR1,PPP1R15A,IL1RN,IFRD1,CXCL2,CXCL3,SOD2,MT-CO2,CCL7,S100A9,CCL3,IL1B,TNF,CCL4
GO:BP	antigen processing and presentation of peptide antigen	GO:0048002	0.00828236	2.08185	76	154	6	26944	H2-DMA,H2-DMB1,H2-EB1,CD74,H2-AB1,H2-AA
GO:BP	muscle structure development	GO:0061061	0.0083512	2.07825	733	154	16	26944	ATF3,MDM2,KDM6B,LMNA,BTG1,SKIL,CD9,CCND2,CITED2,MMP14,H3F3B,EGR1,IFRD1,SOD2,TNF,CXCL10
GO:BP	multicellular organismal-level homeostasis	GO:0048871	0.00839634	2.07591	912	154	18	26944	TRF,KLF2,KDM6B,APOE,SKIL,G0S2,CITED2,CCL2,EGR1,IL1RN,ERRFI1,SOD2,BCL2A1A,CD74,ISG15,IL1A,IL1B,TNF
GO:BP	response to peptide	GO:1901652	0.0085988	2.06556	568	154	14	26944	MDM2,KLF2,BTG1,ICAM1,PID1,CCL2,CYBB,SOCS3,EGR1,NFKB1,ERRFI1,MT-CYTB,IL1B,TNF
GO:BP	positive regulation of apoptotic signaling pathway	GO:2001235	0.00929112	2.03193	167	154	8	26944	ATF3,RPS7,SKIL,G0S2,IFNB1,S100A9,S100A8,TNF
GO:BP	extrinsic apoptotic signaling pathway in absence of ligand	GO:0097192	0.00963982	2.01593	78	154	6	26944	BCL2A1A,BCL2A1B,BCL2A1D,IL1A,IL1B,TNF
GO:BP	regulation of macrophage migration	GO:1905521	0.00967642	2.01429	45	154	5	26944	CD9,C5AR1,STAP1,MMP14,CCL2
GO:BP	antigen processing and presentation	GO:0019882	0.0106041	1.97453	121	154	7	26944	H2-DMA,ICAM1,H2-DMB1,H2-EB1,CD74,H2-AB1,H2-AA
GO:BP	lymphocyte proliferation	GO:0046651	0.0108385	1.96503	354	154	11	26944	PELI1,LGALS3,SLFN2,IFNB1,SDC4,MALT1,TNFSF9,CD74,H2-AA,IL1A,IL1B
GO:BP	energy derivation by oxidation of organic compounds	GO:0015980	0.0108385	1.96503	354	154	11	26944	MT-ND5,MT-ND2,MT-CO1,SOD2,MT-CO2,MT-ND1,MT-ND4,MT-CO3,MT-ATP6,MT-CYTB,TNF
GO:BP	positive regulation of immune effector process	GO:0002699	0.0110072	1.95832	288	154	10	26944	LACC1,CXCL1,STAP1,CCL2,RSAD2,MALT1,NLRP3,CD74,IL1B,TNF
GO:BP	signal transduction in absence of ligand	GO:0038034	0.0111725	1.95185	80	154	6	26944	BCL2A1A,BCL2A1B,BCL2A1D,IL1A,IL1B,TNF
GO:BP	positive regulation of nitric oxide biosynthetic process	GO:0045429	0.0120376	1.91946	47	154	5	26944	KLF2,ICAM1,SOD2,IL1B,TNF
GO:BP	regulation of adaptive immune response	GO:0002819	0.0124246	1.90572	230	154	9	26944	CLEC4N,IFNB1,RSAD2,MALT1,NLRP3,CD74,H2-AB1,IL1B,TNF
GO:BP	mononuclear cell proliferation	GO:0032943	0.0126975	1.89628	360	154	11	26944	PELI1,LGALS3,SLFN2,IFNB1,SDC4,MALT1,TNFSF9,CD74,H2-AA,IL1A,IL1B
GO:BP	regulation of proteolysis	GO:0030162	0.0136474	1.86495	435	154	12	26944	MDM2,RPS7,APOE,CST3,MMP14,PLAUR,PPP1R15A,NLRP3,S100A9,S100A8,IL1B,TNF
GO:BP	positive regulation of leukocyte mediated immunity	GO:0002705	0.0136614	1.86451	176	154	8	26944	CXCL1,STAP1,CCL2,RSAD2,MALT1,NLRP3,IL1B,TNF
GO:BP	negative regulation of metabolic process	GO:0009892	0.0139168	1.85646	3336	154	39	26944	ATF3,MDM2,RAPGEF2,RGCC,JARID2,RPS7,KLF2,CCR1,APOE,LMNA,RPS13,SRSF7,TIPARP,NOCT,PARP14,SKIL,JUND,PLEK,CITED2,CST3,SLFN2,STAP1,SRGN,PID1,EIF4E,REL,IFNB1,CD83,H3F3B,SOCS3,EGR1,PPP1R15A,NLRP3,NFKB1,ERRFI1,ISG15,CCL3,IL1B,TNF
GO:BP	regulation of canonical NF-kappaB signal transduction	GO:0043122	0.0142715	1.84553	234	154	9	26944	PELI1,CLEC4N,REL,TRAF1,CD74,TNIP3,IL1A,IL1B,TNF
GO:BP	positive regulation of nitric oxide metabolic process	GO:1904407	0.0148273	1.82894	49	154	5	26944	KLF2,ICAM1,SOD2,IL1B,TNF
GO:BP	acute-phase response	GO:0006953	0.0148273	1.82894	49	154	5	26944	HP,IL1RN,IL1A,IL1B,TNF
GO:BP	negative regulation of cytokine production	GO:0001818	0.0148304	1.82885	298	154	10	26944	RGCC,KLF2,SRGN,REL,IFNB1,CD83,NLRP3,NFKB1,ERRFI1,TNF
GO:BP	positive regulation of mononuclear cell migration	GO:0071677	0.0148317	1.82881	84	154	6	26944	CCR1,LGALS3,CCL2,CCL7,CCL3,CXCL10
GO:BP	regulation of chemotaxis	GO:0050920	0.0152797	1.81588	236	154	9	26944	CCR1,C5AR1,STAP1,CCL2,CCL7,CD74,CCL3,IL1B,CXCL10
GO:BP	T cell activation involved in immune response	GO:0002286	0.0161588	1.79159	129	154	7	26944	ICAM1,SLFN2,CLEC4E,IFNB1,MALT1,NLRP3,CD74
GO:BP	negative regulation of response to external stimulus	GO:0032102	0.0163788	1.78572	443	154	12	26944	CCR1,APOE,PARP14,CD9,STAP1,SOCS3,PLAUR,NLRP3,NFKB1,ISG15,ACOD1,TNF
GO:BP	regulation of mononuclear cell migration	GO:0071675	0.0169974	1.76962	130	154	7	26944	CCR1,LGALS3,C5AR1,CCL2,CCL7,CCL3,CXCL10
GO:BP	cellular response to toxic substance	GO:0097237	0.0187829	1.72624	132	154	7	26944	APOE,HP,PIM1,SOD2,S100A9,S100A8,TNF
GO:BP	acute inflammatory response	GO:0002526	0.0187829	1.72624	132	154	7	26944	HP,ICAM1,NLRP3,IL1RN,IL1A,IL1B,TNF
GO:BP	positive regulation of T cell cytokine production	GO:0002726	0.0197047	1.70543	25	154	4	26944	RSAD2,MALT1,NLRP3,IL1B
GO:BP	cellular response to virus	GO:0098586	0.0199318	1.70045	52	154	5	26944	IFIH1,IFNB1,NLRP3,NFKB1,CXCL10
GO:BP	positive regulation of lymphocyte differentiation	GO:0045621	0.0207211	1.68359	134	154	7	26944	MMP14,CD83,MALT1,TNFSF9,NLRP3,CD74,H2-AA
GO:BP	positive regulation of tumor necrosis factor production	GO:0032760	0.0207211	1.68359	134	154	7	26944	IFIH1,CCL2,CYBB,CD14,CCL3,IL1A,CCL4
GO:BP	positive regulation of transport	GO:0051050	0.0207774	1.68241	975	154	18	26944	MDM2,TRF,RGCC,CCR1,APOE,LGALS3,CXCL1,STAP1,CCL2,SDC4,CD14,S100A9,S100A8,CCL3,IL1A,IL1B,TNF,CXCL10
GO:BP	T cell proliferation	GO:0042098	0.0212858	1.67191	246	154	9	26944	PELI1,LGALS3,SLFN2,SDC4,MALT1,TNFSF9,H2-AA,IL1A,IL1B
GO:BP	regulation of inflammatory response	GO:0050727	0.0215714	1.66612	381	154	11	26944	LACC1,APOE,STAP1,SOCS3,NLRP3,NFKB1,S100A9,S100A8,CCL3,IL1B,TNF
GO:BP	positive regulation of tumor necrosis factor superfamily cytokine production	GO:1903557	0.022822	1.64165	136	154	7	26944	IFIH1,CCL2,CYBB,CD14,CCL3,IL1A,CCL4
GO:BP	negative regulation of immune system process	GO:0002683	0.0242693	1.61494	540	154	13	26944	PELI1,CCR1,PARP14,TMEM176A,TMEM176B,STAP1,IFNB1,SDC4,CD74,ISG15,H2-AA,CCL3,TNF
GO:BP	gliogenesis	GO:0042063	0.024936	1.60317	387	154	11	26944	TRF,CD9,C5AR1,STAP1,MMP14,CCL2,S100A9,S100A8,CCL3,IL1B,TNF
GO:BP	proton transmembrane transport	GO:1902600	0.0250961	1.60039	138	154	7	26944	MT-ND5,MT-CO1,MT-CO2,MT-ND4,MT-CO3,MT-ATP6,MT-CYTB
GO:BP	negative regulation of cell differentiation	GO:0045596	0.0266989	1.57351	805	154	16	26944	RAPGEF2,NOCT,TMEM176A,SKIL,CCND2,TMEM176B,EIF4E,IFNB1,IFRD1,SOD2,CD74,CCL3,IL1A,IL1B,TNF,CXCL10
GO:BP	localization	GO:0051179	0.0285433	1.5445	5364	154	53	26944	MDM2,RILPL2,RAPGEF2,TRF,RGCC,JARID2,CXCL16,CCR1,APOE,LMNA,BTF3,SRSF7,LGALS3,SLC15A3,CXCL1,CD9,MT-ND5,PLEK,ARL5C,ICAM1,STAP1,PIM1,SRGN,PID1,MMP14,CCL2,EIF4E,CYBB,SDC4,RSAD2,MALT1,CD14,PPP1R15A,IL1RN,ERRFI1,MT-CO1,MT-CO2,BCL2A1A,MT-ND4,S100A9,CD74,ISG15,MT-CO3,S100A8,MT-ATP6,BCL2A1B,MT-CYTB,BCL2A1D,CCL3,IL1A,IL1B,TNF,CXCL10
GO:BP	T cell mediated immunity	GO:0002456	0.0288564	1.53976	141	154	7	26944	ICAM1,SLFN2,IFNB1,RSAD2,MALT1,NLRP3,IL1B
GO:BP	endothelium development	GO:0003158	0.0288564	1.53976	141	154	7	26944	RAPGEF2,KDM6B,BTG1,ICAM1,IL1B,TNF,CXCL10
GO:BP	production of molecular mediator of immune response	GO:0002440	0.0292004	1.53461	256	154	9	26944	LACC1,IFNB1,RSAD2,MALT1,NLRP3,CD74,H2-AB1,IL1B,TNF
GO:BP	regulation of interleukin-1 beta production	GO:0032651	0.0301166	1.52119	95	154	6	26944	MALT1,EGR1,NLRP3,ERRFI1,CCL3,TNF
GO:BP	interleukin-1 beta production	GO:0032611	0.0301166	1.52119	95	154	6	26944	MALT1,EGR1,NLRP3,ERRFI1,CCL3,TNF
GO:BP	regulation of protein modification process	GO:0031399	0.0304227	1.5168	1102	154	19	26944	RAPGEF2,PELI1,CLEC4N,ITGA5,PARP14,CCND2,C5AR1,ICAM1,PID1,IFNB1,SOCS3,PLAUR,EGR1,PPP1R15A,ERRFI1,CD74,ISG15,IL1B,TNF
GO:BP	epithelium development	GO:0060429	0.0313309	1.50403	1309	154	21	26944	RILPL2,RAPGEF2,RPS7,KLF2,KDM6B,LGALS3,BTG1,ITGA5,SKIL,VASP,CITED2,ICAM1,MMP14,SDC4,SOCS3,PLAUR,ERRFI1,IL1A,IL1B,TNF,CXCL10
GO:BP	positive regulation of interleukin-1 beta production	GO:0032731	0.031382	1.50332	57	154	5	26944	MALT1,EGR1,NLRP3,CCL3,TNF
GO:BP	mitochondrial electron transport, NADH to ubiquinone	GO:0006120	0.0314707	1.50209	28	154	4	26944	MT-ND5,MT-ND2,MT-ND1,MT-ND4
GO:BP	regulation of protein phosphorylation	GO:0001932	0.0315019	1.50166	816	154	16	26944	RAPGEF2,CLEC4N,ITGA5,PARP14,CCND2,C5AR1,ICAM1,PID1,IFNB1,SOCS3,PLAUR,PPP1R15A,ERRFI1,CD74,IL1B,TNF
GO:BP	transport	GO:0006810	0.0317323	1.4985	4397	154	46	26944	MDM2,RILPL2,TRF,RGCC,CXCL16,CCR1,APOE,LMNA,BTF3,SRSF7,LGALS3,SLC15A3,CXCL1,CD9,MT-ND5,PLEK,ARL5C,ICAM1,STAP1,PIM1,PID1,CCL2,EIF4E,CYBB,SDC4,RSAD2,MALT1,CD14,IL1RN,MT-CO1,MT-CO2,BCL2A1A,MT-ND4,S100A9,CD74,MT-CO3,S100A8,MT-ATP6,BCL2A1B,MT-CYTB,BCL2A1D,CCL3,IL1A,IL1B,TNF,CXCL10
GO:BP	positive regulation of transcription by RNA polymerase II	GO:0045944	0.033522	1.47467	1315	154	21	26944	ATF3,RGCC,KLF6,KLF2,KDM6B,JUND,CITED2,CSRNP1,FOSB,PID1,REL,IFNB1,IER2,EGR1,NLRP3,NFKB1,IFRD1,CCL3,IL1A,IL1B,TNF
GO:BP	negative regulation of cell-cell adhesion	GO:0022408	0.0345228	1.46189	200	154	8	26944	RGCC,PELI1,CD9,IFNB1,SDC4,IL1RN,CD74,H2-AA
GO:BP	macromolecule metabolic process	GO:0043170	0.0345372	1.46171	12286	154	96	26944	RPL7,RPS11,ATF3,LACC1,MDM2,RAPGEF2,TRF,RGCC,RPS4X,JARID2,FAU,KLF6,PELI1,RPS7,KLF2,CCR1,KDM6B,APOE,RPS20,2410006H16RIK,LMNA,RPL17,RPS13,SRSF7,CLEC4N,ITGA5,RPL21,TIPARP,NOCT,RPS3A1,RPL29,PARP14,EIF5,RPS5,SKIL,RPS16,PHLDA1,JUND,EIF1,CCND2,CITED2,HP,C5AR1,CST3,EIF4A1,RPS9,ICAM1,CSRNP1,FOSB,RPL3,SLFN2,IFIH1,STAP1,PIM1,SRGN,PID1,CREB5,MMP14,CLEC4E,CCL2,EIF4E,REL,TRAF1,RPL10A,CYBB,IFNB1,CD83,H3F3B,IER2,…
GO:BP	MHC class II protein complex assembly	GO:0002399	0.0355591	1.44905	10	154	3	26944	H2-DMA,H2-AB1,H2-AA
GO:BP	astrocyte cell migration	GO:0043615	0.0355591	1.44905	10	154	3	26944	MMP14,CCL2,CCL3
GO:BP	peptide antigen assembly with MHC class II protein complex	GO:0002503	0.0355591	1.44905	10	154	3	26944	H2-DMA,H2-AB1,H2-AA
GO:BP	heat generation	GO:0031649	0.036344	1.43957	29	154	4	26944	IL1RN,IL1A,IL1B,TNF
GO:BP	response to corticosteroid	GO:0031960	0.0384152	1.4155	203	154	8	26944	FOSB,CCL2,EIF4E,CYBB,IFNB1,IL1RN,CXCL2,TNF
GO:BP	positive regulation of adaptive immune response based on somatic recombination of immune receptors built from immunoglobulin superfamily domains	GO:0002824	0.0394676	1.40376	148	154	7	26944	CLEC4N,RSAD2,MALT1,NLRP3,H2-AB1,IL1B,TNF
GO:BP	organic substance metabolic process	GO:0071704	0.0405879	1.3916	13942	154	105	26944	RPL7,RPS11,ATF3,LACC1,MDM2,RAPGEF2,TRF,RGCC,RPS4X,JARID2,FAU,KLF6,PELI1,RPS7,KLF2,CCR1,KDM6B,APOE,RPS20,2410006H16RIK,LMNA,RPL17,RPS13,SRSF7,CLEC4N,ITGA5,RPL21,TIPARP,NOCT,RPS3A1,RPL29,PARP14,EIF5,RPS5,SKIL,RPS16,MT-ND5,PHLDA1,JUND,PLEK,EIF1,CCND2,CITED2,CHKA,HP,C5AR1,CST3,EIF4A1,RPS9,ICAM1,SAT1,CSRNP1,FOSB,RPL3,SLFN2,IFIH1,STAP1,PIM1,SRGN,PID1,CREB5,MMP14,CLEC4E,CCL2,EIF4E,REL,TRAF1,RPL10A,CYBB,…
GO:BP	negative regulation of cellular metabolic process	GO:0031324	0.0419613	1.37715	3108	154	36	26944	ATF3,MDM2,RAPGEF2,RGCC,JARID2,KLF2,CCR1,APOE,LMNA,RPS13,SRSF7,TIPARP,NOCT,PARP14,SKIL,JUND,PLEK,CITED2,SLFN2,STAP1,SRGN,PID1,EIF4E,REL,IFNB1,CD83,H3F3B,SOCS3,EGR1,PPP1R15A,NLRP3,NFKB1,ERRFI1,CCL3,IL1B,TNF
GO:BP	negative regulation of macromolecule metabolic process	GO:0010605	0.0422528	1.37414	3109	154	36	26944	ATF3,MDM2,RGCC,JARID2,RPS7,KLF2,CCR1,APOE,LMNA,RPS13,SRSF7,TIPARP,NOCT,PARP14,SKIL,JUND,CITED2,CST3,SLFN2,SRGN,PID1,EIF4E,REL,IFNB1,CD83,H3F3B,SOCS3,EGR1,PPP1R15A,NLRP3,NFKB1,ERRFI1,ISG15,CCL3,IL1B,TNF
GO:BP	response to vitamin	GO:0033273	0.0426978	1.36959	101	154	6	26944	MDM2,PIM1,CCL2,SOD2,MT-CYTB,IL1A
GO:BP	response to peptide hormone	GO:0043434	0.0434379	1.36213	489	154	12	26944	MDM2,BTG1,PID1,CCL2,CYBB,SOCS3,EGR1,NFKB1,ERRFI1,MT-CYTB,IL1B,TNF
GO:BP	ATP biosynthetic process	GO:0006754	0.0451542	1.3453	102	154	6	26944	MT-ND5,PID1,MT-ND2,MT-ND1,MT-ND4,MT-ATP6
GO:BP	generation of precursor metabolites and energy	GO:0006091	0.0452008	1.34485	491	154	12	26944	MT-ND5,CYBB,MT-ND2,MT-CO1,SOD2,MT-CO2,MT-ND1,MT-ND4,MT-CO3,MT-ATP6,MT-CYTB,TNF
GO:BP	tumor necrosis factor production	GO:0032640	0.0473113	1.32503	209	154	8	26944	IFIH1,CCL2,CYBB,CD14,ERRFI1,CCL3,IL1A,CCL4
GO:BP	regulation of tumor necrosis factor production	GO:0032680	0.0473113	1.32503	209	154	8	26944	IFIH1,CCL2,CYBB,CD14,ERRFI1,CCL3,IL1A,CCL4
GO:BP	regulation of lymphocyte differentiation	GO:0045619	0.0489497	1.31025	210	154	8	26944	MMP14,IFNB1,CD83,MALT1,TNFSF9,NLRP3,CD74,H2-AA
GO:CC	cytosolic ribosome	GO:0022626	1.1164e-14	13.9522	130	154	16	26995	RPL7,RPS11,RPS4X,FAU,RPS7,RPS20,RPL17,RPS13,RPL21,RPS3A1,RPL29,RPS5,RPS16,RPS9,RPL3,RPL10A
GO:CC	cytoplasm	GO:0005737	9.5553e-13	12.0198	11561	154	114	26995	RPL7,RPS11,LACC1,MDM2,RILPL2,RAPGEF2,TRF,RGCC,RPS4X,IFITM2,JARID2,FAU,KLF6,RPS7,FPR1,CCR1,TPT1,APOE,RPS20,LMNA,BTF3,RPL17,RPS13,SRSF7,CCRL2,PMEPA1,LGALS3,BTG1,ITGA5,RPL21,NOCT,RPS3A1,RPL29,SLC15A3,PARP14,EIF5,RPS5,SKIL,RPS16,MT-ND5,VASP,PHLDA1,PLEK,G0S2,EIF1,CCND2,CITED2,CHKA,C5AR1,CST3,H2-DMA,ARL5C,EIF4A1,RPS9,SAT1,RPL3,SLFN2,IFIH1,STAP1,PIM1,SRGN,PID1,MMP14,CLEC4E,CCL2,EIF4E,AA467197,REL,TRAF1,…
GO:CC	ribosomal subunit	GO:0044391	1.29429e-11	10.888	202	154	16	26995	RPL7,RPS11,RPS4X,FAU,RPS7,RPS20,RPL17,RPS13,RPL21,RPS3A1,RPL29,RPS5,RPS16,RPS9,RPL3,RPL10A
GO:CC	cytosolic small ribosomal subunit	GO:0022627	2.06255e-11	10.6856	45	154	10	26995	RPS11,RPS4X,FAU,RPS7,RPS20,RPS13,RPS3A1,RPS5,RPS16,RPS9
GO:CC	small ribosomal subunit	GO:0015935	1.01947e-08	7.99163	81	154	10	26995	RPS11,RPS4X,FAU,RPS7,RPS20,RPS13,RPS3A1,RPS5,RPS16,RPS9
GO:CC	MHC class II protein complex	GO:0042613	1.4657e-08	7.83395	13	154	6	26995	H2-DMA,H2-DMB1,H2-EB1,CD74,H2-AB1,H2-AA
GO:CC	cellular anatomical entity	GO:0110165	1.49158e-08	7.82635	22653	154	153	26995	RPL7,RPS11,ATF3,LACC1,MDM2,RILPL2,RAPGEF2,TRF,RGCC,RPS4X,IFITM2,JARID2,FAU,CD52,KLF6,PELI1,CXCL16,RPS7,KLF2,FPR1,CCR1,KDM6B,TPT1,APOE,RPS20,2410006H16RIK,LMNA,BTF3,RPL17,RPS13,SRSF7,CCRL2,PLXDC2,PMEPA1,LGALS3,CLEC4N,BTG1,ITGA5,RPL21,TIPARP,NOCT,RPS3A1,RPL29,SLC15A3,EMP1,PARP14,EIF5,RPS5,TMEM176A,CXCL1,SKIL,RPS16,CD9,MT-ND5,VASP,PHLDA1,JUND,PLEK,G0S2,EIF1,CCND2,CITED2,CHKA,HP,GPR84,C5AR1,CST3,H2-D…
GO:CC	ribosome	GO:0005840	9.29382e-08	7.03181	420	154	17	26995	RPL7,RPS11,RPS4X,FAU,RPS7,RPS20,RPL17,RPS13,RPL21,RPS3A1,RPL29,RPS5,RPS16,RPS9,RPL3,RPL10A,RPL22L1
GO:CC	mitochondrial respirasome	GO:0005746	6.80478e-07	6.16719	90	154	9	26995	MT-ND5,AA467197,MT-ND2,MT-CO1,MT-CO2,MT-ND1,MT-ND4,MT-CO3,MT-CYTB
GO:CC	respiratory chain complex	GO:0098803	6.80478e-07	6.16719	90	154	9	26995	MT-ND5,AA467197,MT-ND2,MT-CO1,MT-CO2,MT-ND1,MT-ND4,MT-CO3,MT-CYTB
GO:CC	extracellular space	GO:0005615	8.58248e-07	6.06639	1836	154	33	26995	TRF,FAU,CXCL16,TPT1,APOE,CXCL1,CD9,HP,CST3,ICAM1,SRGN,MMP14,CCL2,IFNB1,CHIL3,TNFSF9,CD14,LYZ2,IL1RN,CXCL2,CXCL3,SLPI,RETNLG,CCL7,S100A9,S100A8,CCL3,IL1A,IL1B,TNF,CCL12,CCL4,CXCL10
GO:CC	external side of plasma membrane	GO:0009897	8.70498e-07	6.06023	487	154	17	26995	CCR1,APOE,CCRL2,CLEC4N,ITGA5,CD9,ICAM1,CLEC4E,CD83,CD14,PLAUR,MGL2,CD74,H2-AB1,H2-AA,TNF,CXCL10
GO:CC	respirasome	GO:0070469	1.59676e-06	5.79676	99	154	9	26995	MT-ND5,AA467197,MT-ND2,MT-CO1,MT-CO2,MT-ND1,MT-ND4,MT-CO3,MT-CYTB
GO:CC	small-subunit processome	GO:0032040	2.59169e-06	5.58642	73	154	8	26995	RPS11,RPS4X,RPS7,RPS13,RPS3A1,RPS5,RPS16,RPS9
GO:CC	inner mitochondrial membrane protein complex	GO:0098800	4.53954e-06	5.34299	150	154	10	26995	MT-ND5,AA467197,MT-ND2,MT-CO1,MT-CO2,MT-ND1,MT-ND4,MT-CO3,MT-ATP6,MT-CYTB
GO:CC	cytosol	GO:0005829	6.29839e-06	5.20077	4105	154	51	26995	RPL7,RPS11,MDM2,RILPL2,RAPGEF2,RPS4X,FAU,KLF6,RPS7,TPT1,APOE,RPS20,BTF3,RPL17,RPS13,LGALS3,RPL21,RPS3A1,RPL29,PARP14,EIF5,RPS5,RPS16,VASP,CCND2,CITED2,CHKA,RPS9,SAT1,RPL3,SLFN2,STAP1,PIM1,MMP14,EIF4E,RPL10A,IFI205,SOCS3,MALT1,RPL22L1,NLRP3,NFKB1,IL1RN,ERRFI1,IFIT1,OASL1,MARCKSL1,S100A8,CCL3,IL1A,IL1B
GO:CC	extracellular region	GO:0005576	7.55718e-06	5.12164	2554	154	38	26995	TRF,FAU,CXCL16,TPT1,APOE,CXCL1,CD9,HP,CST3,ICAM1,SRGN,MMP14,CCL2,IFNB1,SDC4,CHIL3,TNFSF9,CD14,PLAUR,LYZ2,NLRP3,IL1RN,CXCL2,CXCL3,SLPI,RETNLG,CCL7,S100A9,CD74,ISG15,S100A8,CCL3,IL1A,IL1B,TNF,CCL12,CCL4,CXCL10
GO:CC	side of membrane	GO:0098552	9.90964e-06	5.00394	803	154	20	26995	CD52,CCR1,APOE,CCRL2,CLEC4N,ITGA5,CD9,ICAM1,CLEC4E,TRAF1,CD83,SOCS3,CD14,PLAUR,MGL2,CD74,H2-AB1,H2-AA,TNF,CXCL10
GO:CC	MHC protein complex	GO:0042611	2.46584e-05	4.60803	39	154	6	26995	H2-DMA,H2-DMB1,H2-EB1,CD74,H2-AB1,H2-AA
GO:CC	cell surface	GO:0009986	3.24912e-05	4.48823	1037	154	22	26995	TRF,CCR1,APOE,CCRL2,CLEC4N,ITGA5,CD9,C5AR1,H2-DMA,ICAM1,CLEC4E,CD83,SDC4,CD14,PLAUR,MGL2,CD74,H2-AB1,H2-AA,IL1A,TNF,CXCL10
GO:CC	preribosome	GO:0030684	4.9613e-05	4.3044	106	154	8	26995	RPS11,RPS4X,RPS7,RPS13,RPS3A1,RPS5,RPS16,RPS9
GO:CC	organelle envelope	GO:0031967	0.000111722	3.95186	1305	154	24	26995	APOE,LMNA,LGALS3,MT-ND5,CCND2,CST3,TMEM176B,AA467197,CYBB,RSAD2,CHIL3,PPP1R15A,MT-ND2,MT-CO1,SOD2,MT-CO2,MT-ND1,BCL2A1A,MT-ND4,MT-CO3,MT-ATP6,BCL2A1B,MT-CYTB,BCL2A1D
GO:CC	envelope	GO:0031975	0.000111722	3.95186	1305	154	24	26995	APOE,LMNA,LGALS3,MT-ND5,CCND2,CST3,TMEM176B,AA467197,CYBB,RSAD2,CHIL3,PPP1R15A,MT-ND2,MT-CO1,SOD2,MT-CO2,MT-ND1,BCL2A1A,MT-ND4,MT-CO3,MT-ATP6,BCL2A1B,MT-CYTB,BCL2A1D
GO:CC	intracellular anatomical structure	GO:0005622	0.000186876	3.72845	17412	154	127	26995	RPL7,RPS11,ATF3,LACC1,MDM2,RILPL2,RAPGEF2,TRF,RGCC,RPS4X,IFITM2,JARID2,FAU,KLF6,PELI1,RPS7,KLF2,FPR1,CCR1,KDM6B,TPT1,APOE,RPS20,2410006H16RIK,LMNA,BTF3,RPL17,RPS13,SRSF7,CCRL2,PMEPA1,LGALS3,BTG1,ITGA5,RPL21,TIPARP,NOCT,RPS3A1,RPL29,SLC15A3,PARP14,EIF5,RPS5,SKIL,RPS16,MT-ND5,VASP,PHLDA1,JUND,PLEK,G0S2,EIF1,CCND2,CITED2,CHKA,C5AR1,CST3,H2-DMA,ARL5C,EIF4A1,TMEM176B,RPS9,SAT1,CSRNP1,FOSB,RPL3,SLFN2,I…
GO:CC	cytosolic large ribosomal subunit	GO:0022625	0.000661304	3.1796	67	154	6	26995	RPL7,RPL17,RPL21,RPL29,RPL3,RPL10A
GO:CC	mitochondrial membrane	GO:0031966	0.000844645	3.07333	791	154	17	26995	LGALS3,MT-ND5,AA467197,RSAD2,PPP1R15A,MT-ND2,MT-CO1,SOD2,MT-CO2,MT-ND1,BCL2A1A,MT-ND4,MT-CO3,MT-ATP6,BCL2A1B,MT-CYTB,BCL2A1D
GO:CC	cytochrome complex	GO:0070069	0.000895628	3.04787	40	154	5	26995	AA467197,MT-CO1,MT-CO2,MT-CO3,MT-CYTB
GO:CC	oxidoreductase complex	GO:1990204	0.00168074	2.7745	120	154	7	26995	MT-ND5,CYBB,MT-ND2,MT-CO1,MT-ND1,MT-ND4,MT-CYTB
GO:CC	late endosome	GO:0005770	0.00183537	2.73628	288	154	10	26995	RAPGEF2,TRF,IFITM2,TPT1,APOE,CST3,H2-DMA,CD74,H2-AB1,H2-AA
GO:CC	mitochondrial envelope	GO:0005740	0.0019562	2.70859	843	154	17	26995	LGALS3,MT-ND5,AA467197,RSAD2,PPP1R15A,MT-ND2,MT-CO1,SOD2,MT-CO2,MT-ND1,BCL2A1A,MT-ND4,MT-CO3,MT-ATP6,BCL2A1B,MT-CYTB,BCL2A1D
GO:CC	membrane protein complex	GO:0098796	0.00235071	2.6288	1242	154	21	26995	TRF,ITGA5,MT-ND5,H2-DMA,AA467197,H2-DMB1,CYBB,SOCS3,CD14,MT-ND2,MT-CO1,MT-CO2,MT-ND1,MT-ND4,H2-EB1,CD74,MT-CO3,H2-AB1,MT-ATP6,H2-AA,MT-CYTB
GO:CC	organelle	GO:0043226	0.00237994	2.62343	16169	154	118	26995	RPL7,RPS11,ATF3,LACC1,MDM2,RILPL2,RAPGEF2,TRF,RGCC,RPS4X,IFITM2,JARID2,FAU,CD52,KLF6,PELI1,RPS7,KLF2,KDM6B,TPT1,APOE,RPS20,2410006H16RIK,LMNA,BTF3,RPL17,RPS13,SRSF7,PMEPA1,LGALS3,BTG1,ITGA5,RPL21,TIPARP,NOCT,RPS3A1,RPL29,SLC15A3,PARP14,EIF5,RPS5,SKIL,RPS16,CD9,MT-ND5,VASP,PHLDA1,JUND,G0S2,EIF1,CCND2,CITED2,CHKA,C5AR1,CST3,H2-DMA,ARL5C,TMEM176B,RPS9,ICAM1,CSRNP1,FOSB,RPL3,SLFN2,IFIH1,STAP1,PIM1,SR…
GO:CC	mitochondrial protein-containing complex	GO:0098798	0.00247308	2.60676	298	154	10	26995	MT-ND5,AA467197,MT-ND2,MT-CO1,MT-CO2,MT-ND1,MT-ND4,MT-CO3,MT-ATP6,MT-CYTB
GO:CC	mitochondrial respiratory chain complex IV	GO:0005751	0.00331519	2.47949	25	154	4	26995	AA467197,MT-CO1,MT-CO2,MT-CO3
GO:CC	mitochondrial inner membrane	GO:0005743	0.00395529	2.40282	539	154	13	26995	LGALS3,MT-ND5,AA467197,RSAD2,MT-ND2,MT-CO1,SOD2,MT-CO2,MT-ND1,MT-ND4,MT-CO3,MT-ATP6,MT-CYTB
GO:CC	respiratory chain complex IV	GO:0045277	0.00529489	2.27614	28	154	4	26995	AA467197,MT-CO1,MT-CO2,MT-CO3
GO:CC	vesicle	GO:0031982	0.00625659	2.20366	2228	154	29	26995	RAPGEF2,TRF,IFITM2,TPT1,APOE,PMEPA1,ITGA5,SLC15A3,SKIL,CD9,PHLDA1,C5AR1,CST3,H2-DMA,ICAM1,SRGN,MMP14,CLEC4E,CCL2,CYBB,CHIL3,LYZ2,IL1RN,MARCKSL1,CD74,H2-AB1,H2-AA,IL1B,TNF
GO:CC	intracellular organelle	GO:0043229	0.00652145	2.18566	15836	154	115	26995	RPL7,RPS11,ATF3,LACC1,MDM2,RILPL2,RAPGEF2,TRF,RGCC,RPS4X,IFITM2,JARID2,FAU,KLF6,PELI1,RPS7,KLF2,KDM6B,TPT1,APOE,RPS20,2410006H16RIK,LMNA,BTF3,RPL17,RPS13,SRSF7,PMEPA1,LGALS3,BTG1,ITGA5,RPL21,TIPARP,NOCT,RPS3A1,RPL29,SLC15A3,PARP14,EIF5,RPS5,SKIL,RPS16,MT-ND5,VASP,PHLDA1,JUND,G0S2,EIF1,CCND2,CITED2,CHKA,C5AR1,CST3,H2-DMA,ARL5C,TMEM176B,RPS9,CSRNP1,FOSB,RPL3,SLFN2,IFIH1,STAP1,PIM1,SRGN,CREB5,MMP14,…
GO:CC	multivesicular body	GO:0005771	0.00860878	2.06506	63	154	5	26995	TPT1,APOE,CST3,CD74,H2-AB1
GO:CC	organelle inner membrane	GO:0019866	0.0106589	1.97229	593	154	13	26995	LGALS3,MT-ND5,AA467197,RSAD2,MT-ND2,MT-CO1,SOD2,MT-CO2,MT-ND1,MT-ND4,MT-CO3,MT-ATP6,MT-CYTB
GO:CC	protein-containing complex	GO:0032991	0.0165708	1.78066	7427	154	65	26995	RPL7,RPS11,ATF3,MDM2,RAPGEF2,TRF,RPS4X,IFITM2,JARID2,FAU,RPS7,KLF2,KDM6B,APOE,RPS20,BTF3,RPL17,RPS13,ITGA5,RPL21,RPS3A1,RPL29,RPS5,SKIL,RPS16,CD9,MT-ND5,JUND,EIF1,CCND2,CITED2,HP,H2-DMA,EIF4A1,RPS9,RPL3,STAP1,EIF4E,AA467197,RPL10A,H2-DMB1,CYBB,IFI205,H3F3B,SOCS3,MALT1,CD14,PLAUR,EGR1,PPP1R15A,RPL22L1,NLRP3,MT-ND2,NFKB1,MT-CO1,MT-CO2,MT-ND1,MT-ND4,H2-EB1,CD74,MT-CO3,H2-AB1,MT-ATP6,H2-AA,MT-CYTB
GO:CC	mitochondrion	GO:0005739	0.0202959	1.69259	1895	154	25	26995	JARID2,LGALS3,NOCT,MT-ND5,G0S2,IFIH1,STAP1,AA467197,CYBB,RSAD2,PPP1R15A,NLRP3,MT-ND2,NFKB1,MT-CO1,SOD2,MT-CO2,MT-ND1,BCL2A1A,MT-ND4,MT-CO3,MT-ATP6,BCL2A1B,MT-CYTB,BCL2A1D
GO:CC	large ribosomal subunit	GO:0015934	0.0258671	1.58725	127	154	6	26995	RPL7,RPL17,RPL21,RPL29,RPL3,RPL10A
GO:CC	postsynapse	GO:0098794	0.0301783	1.52031	847	154	15	26995	RPL7,RPS11,RPS7,RPS20,RPL17,RPS13,ITGA5,RPL21,RPS3A1,RPL29,RPS5,RPS16,RPS9,SRGN,EIF4E
GO:CC	membrane-bounded organelle	GO:0043227	0.0320038	1.4948	14934	154	108	26995	RPS11,ATF3,LACC1,MDM2,RILPL2,RAPGEF2,TRF,RGCC,RPS4X,IFITM2,JARID2,FAU,CD52,KLF6,PELI1,RPS7,KLF2,KDM6B,TPT1,APOE,2410006H16RIK,LMNA,BTF3,RPS13,SRSF7,PMEPA1,LGALS3,BTG1,ITGA5,RPL21,TIPARP,NOCT,RPS3A1,SLC15A3,PARP14,EIF5,RPS5,SKIL,RPS16,CD9,MT-ND5,PHLDA1,JUND,G0S2,EIF1,CCND2,CITED2,C5AR1,CST3,H2-DMA,ARL5C,TMEM176B,RPS9,ICAM1,CSRNP1,FOSB,RPL3,SLFN2,IFIH1,STAP1,PIM1,SRGN,CREB5,MMP14,CLEC4E,CCL2,EIF4E,…
GO:CC	cytoplasmic vesicle	GO:0031410	0.033694	1.47245	2077	154	26	26995	RAPGEF2,TRF,IFITM2,TPT1,APOE,PMEPA1,ITGA5,SLC15A3,SKIL,PHLDA1,C5AR1,CST3,H2-DMA,SRGN,MMP14,CLEC4E,CCL2,CYBB,CHIL3,LYZ2,MARCKSL1,CD74,H2-AB1,H2-AA,IL1B,TNF
GO:CC	intracellular vesicle	GO:0097708	0.0347544	1.45899	2081	154	26	26995	RAPGEF2,TRF,IFITM2,TPT1,APOE,PMEPA1,ITGA5,SLC15A3,SKIL,PHLDA1,C5AR1,CST3,H2-DMA,SRGN,MMP14,CLEC4E,CCL2,CYBB,CHIL3,LYZ2,MARCKSL1,CD74,H2-AB1,H2-AA,IL1B,TNF
GO:CC	synapse	GO:0045202	0.0461018	1.33628	1641	154	22	26995	RPL7,RPS11,RAPGEF2,RPS4X,RPS7,APOE,RPS20,RPL17,RPS13,ITGA5,RPL21,RPS3A1,RPL29,EIF5,RPS5,RPS16,RPS9,RPL3,SRGN,CCL2,EIF4E,MARCKSL1
KEGG	Coronavirus disease - COVID-19	KEGG:05171	6.81683e-20	19.1664	243	109	29	9330	RPL7,RPS11,RPS4X,FAU,RPS7,RPS20,RPL17,RPS13,RPL21,RPS3A1,RPL29,RPS5,RPS16,C5AR1,RPS9,RPL3,IFIH1,CCL2,RPL10A,CYBB,IFNB1,RPL22L1,NLRP3,NFKB1,ISG15,IL1B,TNF,CCL12,CXCL10
KEGG	Rheumatoid arthritis	KEGG:05323	4.38836e-12	11.3577	87	109	15	9330	CXCL1,H2-DMA,ICAM1,CCL2,H2-DMB1,CXCL2,CXCL3,H2-EB1,H2-AB1,H2-AA,CCL3,IL1A,IL1B,TNF,CCL12
KEGG	Influenza A	KEGG:05164	8.4186e-11	10.0748	172	109	18	9330	H2-DMA,ICAM1,IFIH1,CCL2,H2-DMB1,IFNB1,SOCS3,RSAD2,NLRP3,NFKB1,H2-EB1,H2-AB1,H2-AA,IL1A,IL1B,TNF,CCL12,CXCL10
KEGG	IL-17 signaling pathway	KEGG:04657	2.25812e-10	9.64625	93	109	14	9330	CXCL1,JUND,FOSB,CCL2,NFKB1,CXCL2,CXCL3,CCL7,S100A9,S100A8,IL1B,TNF,CCL12,CXCL10
KEGG	TNF signaling pathway	KEGG:04668	3.0578e-10	9.51459	115	109	15	9330	CXCL1,ICAM1,CREB5,MMP14,CCL2,TRAF1,IFNB1,SOCS3,NFKB1,CXCL2,CXCL3,IL1B,TNF,CCL12,CXCL10
KEGG	Ribosome	KEGG:03010	8.02105e-10	9.09577	170	109	17	9330	RPL7,RPS11,RPS4X,FAU,RPS7,RPS20,RPL17,RPS13,RPL21,RPS3A1,RPL29,RPS5,RPS16,RPS9,RPL3,RPL10A,RPL22L1
KEGG	NF-kappa B signaling pathway	KEGG:04064	1.24472e-09	8.90493	105	109	14	9330	CXCL1,ICAM1,TRAF1,MALT1,CD14,NFKB1,CXCL2,CXCL3,BCL2A1A,BCL2A1B,BCL2A1D,IL1B,TNF,CCL4
KEGG	Leishmaniasis	KEGG:05140	3.51473e-08	7.45411	70	109	11	9330	H2-DMA,H2-DMB1,CYBB,NFKB1,MARCKSL1,H2-EB1,H2-AB1,H2-AA,IL1A,IL1B,TNF
KEGG	Tuberculosis	KEGG:05152	1.93838e-07	6.71256	180	109	15	9330	H2-DMA,LSP1,CLEC4E,H2-DMB1,IFNB1,MALT1,CD14,NFKB1,H2-EB1,CD74,H2-AB1,H2-AA,IL1A,IL1B,TNF
KEGG	Viral protein interaction with cytokine and cytokine receptor	KEGG:04061	7.05241e-07	6.15166	92	109	11	9330	CCR1,CXCL1,CCL2,CXCL2,CXCL3,CCL7,CCL3,TNF,CCL12,CCL4,CXCL10
KEGG	Hematopoietic cell lineage	KEGG:04640	8.88432e-07	6.05138	94	109	11	9330	ITGA5,CD9,H2-DMA,H2-DMB1,CD14,H2-EB1,H2-AB1,H2-AA,IL1A,IL1B,TNF
KEGG	Lipid and atherosclerosis	KEGG:05417	2.34069e-06	5.63066	216	109	15	9330	CXCL1,ICAM1,CCL2,CYBB,IFNB1,CD14,NLRP3,NFKB1,CXCL2,CXCL3,SOD2,CCL3,IL1B,TNF,CCL12
KEGG	Inflammatory bowel disease	KEGG:05321	3.06355e-06	5.51378	62	109	9	9330	H2-DMA,H2-DMB1,NFKB1,H2-EB1,H2-AB1,H2-AA,IL1A,IL1B,TNF
KEGG	Cytokine-cytokine receptor interaction	KEGG:04060	3.18573e-06	5.49679	290	109	17	9330	CXCL16,CCR1,CXCL1,CCL2,IFNB1,TNFSF9,IL1RN,CXCL2,CXCL3,CCL7,CCL3,IL1A,IL1B,TNF,CCL12,CCL4,CXCL10
KEGG	Graft-versus-host disease	KEGG:05332	1.80135e-05	4.7444	55	109	8	9330	H2-DMA,H2-DMB1,H2-EB1,H2-AB1,H2-AA,IL1A,IL1B,TNF
KEGG	AGE-RAGE signaling pathway in diabetic complications	KEGG:04933	2.15143e-05	4.66727	101	109	10	9330	ICAM1,PIM1,CCL2,CYBB,EGR1,NFKB1,IL1A,IL1B,TNF,CCL12
KEGG	Asthma	KEGG:05310	2.85115e-05	4.54498	25	109	6	9330	H2-DMA,H2-DMB1,H2-EB1,H2-AB1,H2-AA,TNF
KEGG	Prion disease	KEGG:05020	3.61405e-05	4.44201	266	109	15	9330	MT-ND5,CREB5,CYBB,EGR1,MT-ND2,MT-CO1,MT-CO2,MT-ND1,MT-ND4,MT-CO3,MT-ATP6,MT-CYTB,IL1A,IL1B,TNF
KEGG	Type I diabetes mellitus	KEGG:04940	4.67509e-05	4.33021	62	109	8	9330	H2-DMA,H2-DMB1,H2-EB1,H2-AB1,H2-AA,IL1A,IL1B,TNF
KEGG	Epstein-Barr virus infection	KEGG:05169	0.000157123	3.80376	223	109	13	9330	MDM2,CCND2,H2-DMA,ICAM1,H2-DMB1,IFNB1,NFKB1,H2-EB1,ISG15,H2-AB1,H2-AA,TNF,CXCL10
KEGG	Chemokine signaling pathway	KEGG:04062	0.000165453	3.78133	189	109	12	9330	CXCL16,CCR1,CXCL1,CCL2,NFKB1,CXCL2,CXCL3,CCL7,CCL3,CCL12,CCL4,CXCL10
KEGG	Legionellosis	KEGG:05134	0.000441092	3.35547	59	109	7	9330	CXCL1,CD14,NFKB1,CXCL2,CXCL3,IL1B,TNF
KEGG	C-type lectin receptor signaling pathway	KEGG:04625	0.000510975	3.2916	112	109	9	9330	MDM2,CLEC4N,LSP1,CLEC4E,MALT1,NLRP3,NFKB1,IL1B,TNF
KEGG	Oxidative phosphorylation	KEGG:00190	0.00219203	2.65915	134	109	9	9330	MT-ND5,MT-ND2,MT-CO1,MT-CO2,MT-ND1,MT-ND4,MT-CO3,MT-ATP6,MT-CYTB
KEGG	Toll-like receptor signaling pathway	KEGG:04620	0.00221308	2.655	103	109	8	9330	IFNB1,CD14,NFKB1,CCL3,IL1B,TNF,CCL4,CXCL10
KEGG	Diabetic cardiomyopathy	KEGG:05415	0.0022422	2.64933	205	109	11	9330	MT-ND5,CYBB,MT-ND2,NFKB1,MT-CO1,MT-CO2,MT-ND1,MT-ND4,MT-CO3,MT-ATP6,MT-CYTB
KEGG	NOD-like receptor signaling pathway	KEGG:04621	0.00256537	2.59085	208	109	11	9330	CXCL1,CCL2,CYBB,IFNB1,NLRP3,NFKB1,CXCL2,CXCL3,IL1B,TNF,CCL12
KEGG	Pertussis	KEGG:05133	0.00261686	2.58222	77	109	7	9330	ITGA5,CD14,NLRP3,NFKB1,IL1A,IL1B,TNF
KEGG	Alzheimer disease	KEGG:05010	0.0029451	2.5309	381	109	15	9330	APOE,MT-ND5,CYBB,MT-ND2,NFKB1,MT-CO1,MT-CO2,MT-ND1,MT-ND4,MT-CO3,MT-ATP6,MT-CYTB,IL1A,IL1B,TNF
KEGG	Alcoholic liver disease	KEGG:04936	0.00328452	2.48353	141	109	9	9330	CXCL1,C5AR1,IFNB1,CD14,NFKB1,CXCL2,CXCL3,IL1B,TNF
KEGG	Allograft rejection	KEGG:05330	0.00351208	2.45444	55	109	6	9330	H2-DMA,H2-DMB1,H2-EB1,H2-AB1,H2-AA,TNF
KEGG	Antigen processing and presentation	KEGG:04612	0.00394368	2.4041	82	109	7	9330	H2-DMA,H2-DMB1,H2-EB1,CD74,H2-AB1,H2-AA,TNF
KEGG	Fluid shear stress and atherosclerosis	KEGG:05418	0.00432117	2.3644	146	109	9	9330	KLF2,ICAM1,CCL2,SDC4,NFKB1,IL1A,IL1B,TNF,CCL12
KEGG	Chemical carcinogenesis - reactive oxygen species	KEGG:05208	0.00466342	2.3313	222	109	11	9330	MT-ND5,MT-ND2,NFKB1,MT-CO1,SOD2,MT-CO2,MT-ND1,MT-ND4,MT-CO3,MT-ATP6,MT-CYTB
KEGG	Herpes simplex virus 1 infection	KEGG:05168	0.00473716	2.32448	445	109	16	9330	SRSF7,ITGA5,H2-DMA,IFIH1,CCL2,H2-DMB1,IFNB1,SOCS3,NFKB1,H2-EB1,CD74,H2-AB1,H2-AA,IL1B,TNF,CCL12
KEGG	Non-alcoholic fatty liver disease	KEGG:04932	0.00688698	2.16197	155	109	9	9330	SOCS3,NFKB1,MT-CO1,MT-CO2,MT-CO3,MT-CYTB,IL1A,IL1B,TNF
KEGG	Staphylococcus aureus infection	KEGG:05150	0.00704086	2.15237	121	109	8	9330	FPR1,C5AR1,H2-DMA,ICAM1,H2-DMB1,H2-EB1,H2-AB1,H2-AA
KEGG	Human T-cell leukemia virus 1 infection	KEGG:05166	0.0101275	1.9945	242	109	11	9330	CCND2,H2-DMA,ICAM1,CREB5,H2-DMB1,EGR1,NFKB1,H2-EB1,H2-AB1,H2-AA,TNF
KEGG	Intestinal immune network for IgA production	KEGG:04672	0.0116874	1.93228	43	109	5	9330	H2-DMA,H2-DMB1,H2-EB1,H2-AB1,H2-AA
KEGG	Osteoclast differentiation	KEGG:04380	0.0122934	1.91033	131	109	8	9330	JUND,FOSB,IFNB1,SOCS3,NFKB1,IL1A,IL1B,TNF
KEGG	Human cytomegalovirus infection	KEGG:05163	0.0125783	1.90038	248	109	11	9330	MDM2,CCR1,CREB5,CCL2,IFNB1,NFKB1,CCL3,IL1B,TNF,CCL12,CCL4
KEGG	Acute myeloid leukemia	KEGG:05221	0.0137851	1.86059	70	109	6	9330	PIM1,CD14,NFKB1,BCL2A1A,BCL2A1B,BCL2A1D
KEGG	RIG-I-like receptor signaling pathway	KEGG:04622	0.0149161	1.82634	71	109	6	9330	IFIH1,IFNB1,NFKB1,ISG15,TNF,CXCL10
KEGG	Yersinia infection	KEGG:05135	0.0151463	1.81969	135	109	8	9330	ITGA5,CCL2,IFNB1,NLRP3,NFKB1,IL1B,TNF,CCL12
KEGG	Transcriptional misregulation in cancer	KEGG:05202	0.0155237	1.80901	212	109	10	9330	MDM2,CCND2,REL,TRAF1,H3F3B,CD14,NFKB1,BCL2A1A,BCL2A1B,BCL2A1D
KEGG	Chagas disease	KEGG:05142	0.0168148	1.77431	103	109	7	9330	CCL2,IFNB1,NFKB1,CCL3,IL1B,TNF,CCL12
KEGG	Th17 cell differentiation	KEGG:04659	0.0189505	1.72238	105	109	7	9330	H2-DMA,H2-DMB1,NFKB1,H2-EB1,H2-AB1,H2-AA,IL1B
KEGG	Amoebiasis	KEGG:05146	0.0213001	1.67162	107	109	7	9330	CXCL1,CD14,NFKB1,CXCL2,CXCL3,IL1B,TNF
KEGG	Toxoplasmosis	KEGG:05145	0.0238792	1.62198	109	109	7	9330	H2-DMA,H2-DMB1,NFKB1,H2-EB1,H2-AB1,H2-AA,TNF
KEGG	Thermogenesis	KEGG:04714	0.0289327	1.53861	229	109	10	9330	MT-ND5,CREB5,MT-ND2,MT-CO1,MT-CO2,MT-ND1,MT-ND4,MT-CO3,MT-ATP6,MT-CYTB
KEGG	Cytosolic DNA-sensing pathway	KEGG:04623	0.0328748	1.48314	82	109	6	9330	IFNB1,NLRP3,NFKB1,IL1B,CCL4,CXCL10
KEGG	Malaria	KEGG:05144	0.0377954	1.42256	55	109	5	9330	ICAM1,CCL2,IL1B,TNF,CCL12
KEGG	Viral myocarditis	KEGG:05416	0.0452282	1.34459	87	109	6	9330	H2-DMA,ICAM1,H2-DMB1,H2-EB1,H2-AB1,H2-AA
KEGG	Th1 and Th2 cell differentiation	KEGG:04658	0.0480826	1.31801	88	109	6	9330	H2-DMA,H2-DMB1,NFKB1,H2-EB1,H2-AB1,H2-AA

## Sheet: 1
p_val	avg_logFC	M1 group	PBS group	p_val_adj	gene	cluster		source	term_name	term_id	highlighted	adjusted_p_value	negative_log10_of_adjusted_p_value	term_size	query_size	intersection_size	effective_domain_size	intersections
1.85184e-47	1.61891	0.583	0.24	3.66757e-43	C1qb	1		GO:MF	MHC class II protein complex binding	GO:0023026	TRUE	4.44773e-07	6.35186	11	36	4	25063	CD74,H2-AB1,H2-AA,B2M
2.55112e-69	1.40872	0.966	0.802	5.05249e-65	Apoe	1		GO:MF	MHC protein complex binding	GO:0023023	FALSE	6.47028e-06	5.18908	20	36	4	25063	CD74,H2-AB1,H2-AA,B2M
2.83934e-137	1.23783	0.928	0.336	5.62331e-133	Ctla2a	1		GO:MF	protein-containing complex binding	GO:0044877	FALSE	0.00603873	2.21905	2038	36	12	25063	APOE,AIF1,CD74,H2-AB1,FOS,H2-AA,KLF4,B2M,MAFB,FCGR4,TUBB5,MAF
6.0039e-42	1.04518	0.502	0.143	1.18907e-37	C1qa	1		GO:MF	protein binding	GO:0005515	TRUE	0.0198651	1.70191	10460	36	27	25063	C1QB,APOE,C1QA,AIF1,C1QC,RGS2,CD74,IGHA,KLF2,H2-AB1,FOS,H2-AA,RGS1,KLF4,NR4A1,TSC22D3,SELENOP,B2M,LGALS3BP,MAFB,IRF7,CD300C2,TUBB5,LY6A,MAF,GRN,RHOB
4.82131e-70	1.04116	0.854	0.55	9.5486e-66	Aif1	1		GO:MF	DNA-binding transcription activator activity, RNA polymerase II-specific	GO:0001228	TRUE	0.0329852	1.48168	518	36	6	25063	FOS,FOSB,KLF4,NR4A1,MAFB,MAF
1.78377e-39	0.991862	0.405	0.095	3.53276e-35	C1qc	1		GO:MF	DNA-binding transcription activator activity	GO:0001216	FALSE	0.0355079	1.44968	525	36	6	25063	FOS,FOSB,KLF4,NR4A1,MAFB,MAF
5.29673e-44	0.98891	0.642	0.246	1.04902e-39	Rgs2	1		GO:MF	RNA polymerase II cis-regulatory region sequence-specific DNA binding	GO:0000978	TRUE	0.0472805	1.32532	1087	36	8	25063	KLF2,FOS,FOSB,KLF4,NR4A1,MAFB,IRF7,MAF
3.7829e-17	0.954934	0.738	0.648	7.49204e-13	Cd74	1		GO:BP	regulation of immune system process	GO:0002682	TRUE	1.38965e-11	10.8571	1575	40	20	26944	C1QB,APOE,CTLA2A,C1QA,AIF1,C1QC,CD74,IGHA,ZFP36L2,H2-AB1,FOS,H2-AA,TSC22D3,B2M,MAFB,CFB,IRF7,FCGR4,LGMN,GRN
4.29909e-114	0.89481	0.925	0.572	8.51434e-110	Igha	1		GO:BP	immune system process	GO:0002376	FALSE	5.13089e-11	10.2898	2819	40	24	26944	C1QB,APOE,CTLA2A,C1QA,AIF1,C1QC,CD74,IGHA,ZFP36L2,KLF2,H2-AB1,FOS,H2-AA,SERINC3,TSC22D3,LST1,B2M,MAFB,CFB,IRF7,CD300C2,FCGR4,LGMN,GRN
6.32894e-50	0.860489	0.869	0.558	1.25345e-45	Zfp36l2	1		GO:BP	response to biotic stimulus	GO:0009607	FALSE	2.09675e-10	9.67845	1819	40	20	26944	C1QB,APOE,C1QA,AIF1,C1QC,CD74,IGHA,H2-AB1,FOS,H2-AA,RGS1,SERINC3,KLF4,NR4A1,B2M,CFB,IRF7,FCGR4,LY6A,GRN
5.30965e-294	0.828088	1	1	1.05158e-289	Rps29	1		GO:BP	response to other organism	GO:0051707	FALSE	1.87523e-09	8.72695	1778	40	19	26944	C1QB,APOE,C1QA,AIF1,C1QC,CD74,IGHA,H2-AB1,FOS,H2-AA,RGS1,SERINC3,NR4A1,B2M,CFB,IRF7,FCGR4,LY6A,GRN
1.40562e-25	0.773346	0.807	0.583	2.78384e-21	Klf2	1		GO:BP	response to external biotic stimulus	GO:0043207	FALSE	1.9513e-09	8.70968	1782	40	19	26944	C1QB,APOE,C1QA,AIF1,C1QC,CD74,IGHA,H2-AB1,FOS,H2-AA,RGS1,SERINC3,NR4A1,B2M,CFB,IRF7,FCGR4,LY6A,GRN
1.30101e-12	0.744513	0.442	0.353	2.57665e-08	H2-Ab1	1		GO:BP	response to external stimulus	GO:0009605	FALSE	3.14403e-09	8.50251	3042	40	23	26944	C1QB,APOE,CTLA2A,C1QA,AIF1,C1QC,CD74,IGHA,H2-AB1,FOS,H2-AA,RGS1,FOSB,SERINC3,KLF4,NR4A1,B2M,CFB,IRF7,FCGR4,LY6A,LGMN,GRN
5.16976e-33	0.731033	0.885	0.561	1.02387e-28	Fos	1		GO:BP	biological process involved in interspecies interaction between organisms	GO:0044419	FALSE	8.72056e-09	8.05946	1940	40	19	26944	C1QB,APOE,C1QA,AIF1,C1QC,CD74,IGHA,H2-AB1,FOS,H2-AA,RGS1,SERINC3,NR4A1,B2M,CFB,IRF7,FCGR4,LY6A,GRN
6.13168e-14	0.708916	0.442	0.325	1.21438e-09	H2-Aa	1		GO:BP	defense response	GO:0006952	FALSE	3.19506e-08	7.49552	1812	40	18	26944	C1QB,APOE,CTLA2A,C1QA,AIF1,C1QC,CD74,IGHA,H2-AB1,H2-AA,SERINC3,KLF4,NR4A1,B2M,CFB,IRF7,FCGR4,GRN
4.07968e-14	0.702541	0.277	0.134	8.0798e-10	Rgs1	1		GO:BP	defense response to symbiont	GO:0140546	FALSE	6.17313e-08	7.20949	1150	40	15	26944	C1QB,APOE,C1QA,AIF1,C1QC,CD74,IGHA,H2-AB1,H2-AA,SERINC3,B2M,CFB,IRF7,FCGR4,GRN
5.93363e-31	0.693963	0.726	0.418	1.17516e-26	Fosb	1		GO:BP	regulation of multicellular organismal process	GO:0051239	FALSE	7.05191e-08	7.15169	3165	40	22	26944	APOE,CTLA2A,AIF1,C1QC,RGS2,CD74,ZFP36L2,KLF2,H2-AB1,FOS,H2-AA,KLF4,NR4A1,B2M,MAFB,IRF7,CD300C2,FCGR4,LGMN,MAF,GRN,RHOB
5.4405e-86	0.679815	0.991	0.867	1.07749e-81	Igkc	1		GO:BP	innate immune response	GO:0045087	FALSE	9.62541e-08	7.01658	977	40	14	26944	C1QB,APOE,C1QA,AIF1,C1QC,CD74,H2-AB1,H2-AA,SERINC3,B2M,CFB,IRF7,FCGR4,GRN
1.82795e-169	0.673142	1	1	3.62026e-165	Rpl38	1		GO:BP	antigen processing and presentation of exogenous peptide antigen via MHC class II	GO:0019886	FALSE	1.79427e-07	6.74611	21	40	5	26944	CD74,H2-AB1,H2-AA,B2M,LGMN
4.59276e-70	0.667928	0.903	0.753	9.09597e-66	Serinc3	1		GO:BP	defense response to other organism	GO:0098542	FALSE	2.79188e-07	6.5541	1281	40	15	26944	C1QB,APOE,C1QA,AIF1,C1QC,CD74,IGHA,H2-AB1,H2-AA,SERINC3,B2M,CFB,IRF7,FCGR4,GRN
1.35964e-26	0.658395	0.741	0.538	2.69277e-22	Klf4	1		GO:BP	antigen processing and presentation of peptide antigen via MHC class II	GO:0002495	FALSE	4.66447e-07	6.3312	25	40	5	26944	CD74,H2-AB1,H2-AA,B2M,LGMN
9.94318e-26	0.650236	0.822	0.659	1.96925e-21	Nr4a1	1		GO:BP	regulation of immune response	GO:0050776	FALSE	5.85185e-07	6.23271	912	40	13	26944	C1QB,APOE,C1QA,C1QC,CD74,IGHA,H2-AB1,H2-AA,B2M,CFB,IRF7,FCGR4,GRN
9.33706e-28	0.646658	0.969	0.905	1.84921e-23	AY036118	1		GO:BP	response to stress	GO:0006950	FALSE	6.49362e-07	6.18751	3936	40	23	26944	C1QB,APOE,CTLA2A,C1QA,AIF1,C1QC,CD74,IGHA,ZFP36L2,KLF2,H2-AB1,FOS,H2-AA,SERINC3,KLF4,NR4A1,TSC22D3,B2M,CFB,IRF7,FCGR4,GRN,RHOB
4.61645e-36	0.643749	0.654	0.306	9.14288e-32	Tsc22d3	1		GO:BP	antigen processing and presentation of peptide or polysaccharide antigen via MHC class II	GO:0002504	FALSE	7.07223e-07	6.15044	27	40	5	26944	CD74,H2-AB1,H2-AA,B2M,LGMN
2.01776e-47	0.642936	0.826	0.65	3.99616e-43	Selenop	1		GO:BP	lymphocyte mediated immunity	GO:0002449	FALSE	9.41697e-07	6.02609	434	40	10	26944	C1QB,C1QA,C1QC,CD74,IGHA,H2-AB1,B2M,CFB,IRF7,FCGR4
4.50751e-38	0.634476	0.548	0.295	8.92713e-34	AW112010	1		GO:BP	complement activation, classical pathway	GO:0006958	FALSE	3.77747e-06	5.4228	37	40	5	26944	C1QB,C1QA,C1QC,IGHA,CFB
1.74172e-145	0.63207	1	1	3.44948e-141	Rps28	1		GO:BP	regulation of multicellular organismal development	GO:2000026	FALSE	3.8681e-06	5.4125	1550	40	15	26944	APOE,CTLA2A,C1QC,RGS2,CD74,ZFP36L2,KLF2,FOS,H2-AA,KLF4,B2M,MAFB,MAF,GRN,RHOB
9.73106e-51	0.618547	0.988	0.955	1.92724e-46	Lst1	1		GO:BP	positive regulation of immune system process	GO:0002684	FALSE	5.9867e-06	5.22281	1105	40	13	26944	C1QB,C1QA,AIF1,C1QC,CD74,IGHA,H2-AB1,FOS,H2-AA,B2M,CFB,IRF7,LGMN
1.41678e-124	0.616202	1	1	2.80594e-120	B2m	1		GO:BP	leukocyte mediated immunity	GO:0002443	FALSE	8.37219e-06	5.07716	545	40	10	26944	C1QB,C1QA,C1QC,CD74,IGHA,H2-AB1,B2M,CFB,IRF7,FCGR4
1.12075e-49	0.5978	0.723	0.408	2.21965e-45	Lgals3bp	1		GO:BP	immune response	GO:0006955	FALSE	9.7895e-06	5.00924	1945	40	16	26944	C1QB,APOE,C1QA,AIF1,C1QC,CD74,IGHA,H2-AB1,H2-AA,SERINC3,LST1,B2M,CFB,IRF7,FCGR4,GRN
3.53872e-47	0.59741	0.794	0.519	7.00844e-43	Tsc22d4	1		GO:BP	immunoglobulin mediated immune response	GO:0016064	FALSE	1.02288e-05	4.99018	276	40	8	26944	C1QB,C1QA,C1QC,CD74,IGHA,H2-AB1,CFB,IRF7
1.22574e-64	0.594254	0.798	0.558	2.42757e-60	Gm10076	1		GO:BP	cell activation	GO:0001775	FALSE	1.07125e-05	4.97011	1160	40	13	26944	APOE,CTLA2A,C1QA,AIF1,CD74,ZFP36L2,H2-AB1,H2-AA,B2M,MAFB,CFB,FCGR4,GRN
1.214e-19	0.593795	0.798	0.601	2.40434e-15	Mafb	1		GO:BP	B cell mediated immunity	GO:0019724	FALSE	1.14449e-05	4.94139	280	40	8	26944	C1QB,C1QA,C1QC,CD74,IGHA,H2-AB1,CFB,IRF7
2.94546e-43	0.592391	0.679	0.302	5.83349e-39	Zfas1	1		GO:BP	positive regulation of biological process	GO:0048518	FALSE	1.76675e-05	4.75282	6589	40	27	26944	C1QB,APOE,C1QA,AIF1,C1QC,RGS2,CD74,IGHA,ZFP36L2,KLF2,H2-AB1,FOS,H2-AA,FOSB,SERINC3,KLF4,NR4A1,B2M,MAFB,CFB,IRF7,CD300C2,FCGR4,LGMN,MAF,GRN,RHOB
4.55095e-35	0.577657	0.439	0.129	9.01316e-31	Cfb	1		GO:BP	adaptive immune response	GO:0002250	FALSE	1.83653e-05	4.736	592	40	10	26944	C1QB,C1QA,C1QC,CD74,IGHA,H2-AB1,H2-AA,B2M,CFB,IRF7
2.76774e-33	0.572027	0.804	0.606	5.4815e-29	Irf7	1		GO:BP	humoral immune response mediated by circulating immunoglobulin	GO:0002455	FALSE	2.00504e-05	4.69788	51	40	5	26944	C1QB,C1QA,C1QC,IGHA,CFB
2.78231e-28	0.558045	0.664	0.414	5.51036e-24	Cd300c2	1		GO:BP	antigen processing and presentation of exogenous peptide antigen	GO:0002478	FALSE	2.00504e-05	4.69788	51	40	5	26944	CD74,H2-AB1,H2-AA,B2M,LGMN
2.06091e-29	0.555644	0.632	0.38	4.08164e-25	Fcgr4	1		GO:BP	immune effector process	GO:0002252	FALSE	2.35171e-05	4.62862	795	40	11	26944	C1QB,C1QA,C1QC,CD74,IGHA,H2-AB1,B2M,CFB,IRF7,FCGR4,GRN
4.39205e-42	0.555344	0.717	0.426	8.69845e-38	Tubb5	1		GO:BP	adaptive immune response based on somatic recombination of immune receptors built from immunoglobulin superfamily domains	GO:0002460	FALSE	2.45655e-05	4.60968	447	40	9	26944	C1QB,C1QA,C1QC,CD74,IGHA,H2-AB1,B2M,CFB,IRF7
2.97961e-23	0.555115	0.34	0.127	5.90112e-19	Ly6a	1		GO:BP	leukocyte activation	GO:0045321	FALSE	3.0926e-05	4.50968	1031	40	12	26944	CTLA2A,C1QA,AIF1,CD74,ZFP36L2,H2-AB1,H2-AA,B2M,MAFB,CFB,FCGR4,GRN
2.34618e-32	0.545277	0.801	0.588	4.64662e-28	Lgmn	1		GO:BP	antigen processing and presentation of exogenous antigen	GO:0019884	FALSE	3.55076e-05	4.44968	57	40	5	26944	CD74,H2-AB1,H2-AA,B2M,LGMN
8.10042e-26	0.52364	0.542	0.281	1.60429e-21	Maf	1		GO:BP	hemopoiesis	GO:0030097	FALSE	3.55134e-05	4.44961	1044	40	12	26944	CTLA2A,C1QC,CD74,ZFP36L2,KLF2,H2-AB1,FOS,H2-AA,KLF4,B2M,MAFB,MAF
1.8396e-47	0.513729	0.953	0.885	3.64333e-43	Grn	1		GO:BP	complement activation	GO:0006956	FALSE	3.88153e-05	4.411	58	40	5	26944	C1QB,C1QA,C1QC,IGHA,CFB
1.17925e-21	0.509061	0.455	0.188	2.33551e-17	Rhob	1		GO:BP	antigen processing and presentation	GO:0019882	FALSE	3.95525e-05	4.40283	121	40	6	26944	CD74,H2-AB1,H2-AA,B2M,FCGR4,LGMN
1.46729e-31	0.500127	0.785	0.65	2.90597e-27	Rsrp1	1		GO:BP	regulation of response to stimulus	GO:0048583	FALSE	4.30283e-05	4.36625	3987	40	21	26944	C1QB,APOE,CTLA2A,C1QA,AIF1,C1QC,RGS2,CD74,IGHA,KLF2,H2-AB1,H2-AA,RGS1,SERINC3,KLF4,B2M,CFB,IRF7,FCGR4,LGMN,GRN
8.22332e-21	0.500002	0.754	0.616	1.62863e-16	Hist1h1e	1		GO:BP	positive regulation of response to stimulus	GO:0048584	FALSE	0.000149486	3.8254	2359	40	16	26944	C1QB,APOE,C1QA,AIF1,C1QC,CD74,IGHA,KLF2,H2-AB1,H2-AA,SERINC3,B2M,CFB,IRF7,LGMN,GRN
3.04881e-28	0.494729	0.863	0.726	6.03816e-24	Stk17b	1		GO:BP	antigen processing and presentation of peptide antigen	GO:0048002	FALSE	0.000153479	3.81395	76	40	5	26944	CD74,H2-AB1,H2-AA,B2M,LGMN
1.89372e-36	0.486811	0.919	0.862	3.75051e-32	Bst2	1		GO:BP	positive regulation of immune response	GO:0050778	FALSE	0.000156793	3.80467	744	40	10	26944	C1QB,C1QA,C1QC,CD74,IGHA,H2-AB1,H2-AA,B2M,CFB,IRF7
4.84563e-33	0.486706	0.869	0.731	9.59677e-29	Ly86	1		GO:BP	positive regulation of multicellular organismal process	GO:0051240	FALSE	0.000247173	3.607	1804	40	14	26944	APOE,AIF1,RGS2,CD74,H2-AB1,FOS,H2-AA,KLF4,B2M,IRF7,CD300C2,FCGR4,GRN,RHOB
2.36204e-106	0.484513	1	1	4.67801e-102	Rpl37	1		GO:BP	regulation of hemopoiesis	GO:1903706	FALSE	0.000318306	3.49715	431	40	8	26944	CTLA2A,C1QC,CD74,ZFP36L2,FOS,H2-AA,B2M,MAFB
1.49925e-32	0.481359	0.822	0.619	2.96925e-28	Rgs10	1		GO:BP	regulation of cell activation	GO:0050865	FALSE	0.000474075	3.32415	633	40	9	26944	APOE,CTLA2A,AIF1,CD74,ZFP36L2,H2-AB1,H2-AA,B2M,GRN
9.92972e-20	0.481125	0.984	0.982	1.96658e-15	Ccl6	1		GO:BP	lymphocyte activation	GO:0046649	FALSE	0.00052497	3.27987	848	40	10	26944	CTLA2A,AIF1,CD74,ZFP36L2,H2-AB1,H2-AA,B2M,MAFB,CFB,FCGR4
4.0853e-47	0.474533	0.991	0.997	8.09094e-43	Psap	1		GO:BP	peptide antigen assembly with MHC class II protein complex	GO:0002503	FALSE	0.000582408	3.23477	10	40	3	26944	H2-AB1,H2-AA,B2M
9.85024e-12	0.473985	0.854	0.802	1.95084e-07	Apoc2	1		GO:BP	MHC class II protein complex assembly	GO:0002399	FALSE	0.000582408	3.23477	10	40	3	26944	H2-AB1,H2-AA,B2M
2.76717e-68	0.473341	1	1	5.48038e-64	Ly6e	1		GO:BP	response to inorganic substance	GO:0010035	TRUE	0.000599671	3.22209	651	40	9	26944	KLF2,FOS,FOSB,KLF4,NR4A1,SELENOP,B2M,LGMN,RHOB
5.33717e-23	0.465599	0.517	0.27	1.05703e-18	Lair1	1		GO:BP	leukocyte differentiation	GO:0002521	FALSE	0.000743916	3.12848	668	40	9	26944	CTLA2A,C1QC,CD74,ZFP36L2,H2-AB1,FOS,H2-AA,B2M,MAFB
1.0443e-55	0.462569	0.994	0.99	2.06824e-51	Rpl35	1		GO:BP	response to organic substance	GO:0010033	TRUE	0.000841339	3.07503	3435	40	18	26944	APOE,AIF1,RGS2,CD74,ZFP36L2,KLF2,H2-AB1,FOS,H2-AA,FOSB,KLF4,NR4A1,B2M,IRF7,FCGR4,LY6A,LGMN,GRN
2.73597e-33	0.457118	0.576	0.313	5.41858e-29	Atp1a3	1		GO:BP	regulation of developmental process	GO:0050793	FALSE	0.00094675	3.02376	2698	40	16	26944	APOE,CTLA2A,C1QC,RGS2,CD74,ZFP36L2,KLF2,FOS,H2-AA,KLF4,B2M,MAFB,LGMN,MAF,GRN,RHOB
5.52501e-39	0.45627	0.944	0.868	1.09423e-34	Atp5k	1		GO:BP	regulation of leukocyte differentiation	GO:1902105	FALSE	0.00102714	2.98837	341	40	7	26944	CTLA2A,C1QC,CD74,ZFP36L2,FOS,H2-AA,MAFB
7.11696e-57	0.451087	0.997	0.996	1.40951e-52	Ctss	1		GO:BP	mononuclear cell differentiation	GO:1903131	FALSE	0.00105506	2.97672	505	40	8	26944	CTLA2A,CD74,ZFP36L2,H2-AB1,FOS,H2-AA,B2M,MAFB
4.43609e-07	0.450894	0.29	0.251	0.00878568	H2-Eb1	1		GO:BP	regulation of cell development	GO:0060284	FALSE	0.00135685	2.86747	941	40	10	26944	APOE,CTLA2A,C1QC,CD74,ZFP36L2,FOS,H2-AA,B2M,MAFB,GRN
2.89464e-79	0.450654	1	1	5.73283e-75	Rpl36	1		GO:BP	synapse pruning	GO:0098883	TRUE	0.00138379	2.85893	13	40	3	26944	C1QB,C1QA,C1QC
2.22553e-20	0.450202	0.953	0.935	4.40765e-16	Ccl9	1		GO:BP	regulation of cell differentiation	GO:0045595	FALSE	0.00138996	2.857	1761	40	13	26944	APOE,CTLA2A,C1QC,RGS2,CD74,ZFP36L2,FOS,H2-AA,KLF4,B2M,MAFB,MAF,GRN
2.08509e-21	0.448832	0.424	0.221	4.12952e-17	Ecm1	1		GO:BP	negative regulation of multicellular organismal process	GO:0051241	FALSE	0.00165813	2.78038	1214	40	11	26944	APOE,C1QC,RGS2,CD74,KLF2,H2-AA,KLF4,B2M,MAFB,LGMN,GRN
1.0257e-28	0.443912	0.963	0.889	2.0314e-24	Plin2	1		GO:BP	synapse organization	GO:0050808	FALSE	0.00171961	2.76457	539	40	8	26944	C1QB,APOE,C1QA,C1QC,TUBB5,LGMN,GRN,RHOB
2.43937e-33	0.441457	0.707	0.513	4.83117e-29	Snx5	1		GO:BP	MHC protein complex assembly	GO:0002396	FALSE	0.00175937	2.75464	14	40	3	26944	H2-AB1,H2-AA,B2M
1.44772e-60	0.439852	1	1	2.86721e-56	Rpl39	1		GO:BP	peptide antigen assembly with MHC protein complex	GO:0002501	FALSE	0.00175937	2.75464	14	40	3	26944	H2-AB1,H2-AA,B2M
6.3006e-25	0.436502	0.555	0.304	1.24783e-20	Tob2	1		GO:BP	endothelial cell migration	GO:0043542	TRUE	0.00180546	2.74341	231	40	6	26944	APOE,KLF4,NR4A1,LGMN,GRN,RHOB
1.07031e-35	0.43531	0.95	0.937	2.11975e-31	Gm2a	1		GO:BP	regulation of leukocyte activation	GO:0002694	FALSE	0.00289463	2.53841	578	40	8	26944	CTLA2A,AIF1,CD74,ZFP36L2,H2-AB1,H2-AA,B2M,GRN
3.10441e-23	0.434782	0.935	0.831	6.14829e-19	Pla2g7	1		GO:BP	regulation of biological process	GO:0050789	FALSE	0.00329015	2.48278	13144	40	34	26944	C1QB,APOE,CTLA2A,C1QA,AIF1,C1QC,RGS2,CD74,IGHA,ZFP36L2,KLF2,H2-AB1,FOS,H2-AA,RGS1,FOSB,RPL38,SERINC3,KLF4,NR4A1,TSC22D3,SELENOP,B2M,MAFB,CFB,IRF7,CD300C2,FCGR4,TUBB5,LY6A,LGMN,MAF,GRN,RHOB
2.79532e-29	0.433136	0.841	0.733	5.53612e-25	mt-Nd3	1		GO:BP	T cell activation	GO:0042110	FALSE	0.00436848	2.35967	611	40	8	26944	CTLA2A,AIF1,CD74,ZFP36L2,H2-AB1,H2-AA,B2M,MAFB
1.8538e-76	0.42757	1	1	3.67145e-72	Rps27	1		GO:BP	negative regulation of developmental process	GO:0051093	FALSE	0.0046098	2.33632	1078	40	10	26944	APOE,C1QC,RGS2,CD74,ZFP36L2,KLF2,KLF4,B2M,MAFB,LGMN
1.64308e-87	0.425565	1	1	3.25412e-83	Rpl37a	1		GO:BP	anatomical structure development	GO:0048856	FALSE	0.00536171	2.2707	6269	40	23	26944	C1QB,APOE,CTLA2A,C1QA,C1QC,RGS2,CD74,ZFP36L2,KLF2,H2-AB1,FOS,H2-AA,RPL38,KLF4,NR4A1,SELENOP,LST1,B2M,MAFB,TUBB5,MAF,GRN,RHOB
1.22483e-05	0.421114	0.748	0.675	0.242577	Mt1	1		GO:BP	multicellular organismal process	GO:0032501	FALSE	0.0054158	2.26634	9132	40	28	26944	APOE,CTLA2A,C1QA,AIF1,C1QC,RGS2,CD74,ZFP36L2,KLF2,H2-AB1,FOS,H2-AA,FOSB,RPL38,KLF4,NR4A1,TSC22D3,SELENOP,B2M,MAFB,CFB,IRF7,CD300C2,FCGR4,LGMN,MAF,GRN,RHOB
2.75857e-23	0.41705	0.377	0.152	5.46336e-19	Klf10	1		GO:BP	developmental process	GO:0032502	FALSE	0.0062209	2.20615	6854	40	24	26944	C1QB,APOE,CTLA2A,C1QA,C1QC,RGS2,CD74,ZFP36L2,KLF2,H2-AB1,FOS,H2-AA,RPL38,KLF4,NR4A1,SELENOP,LST1,B2M,MAFB,TUBB5,LGMN,MAF,GRN,RHOB
7.60044e-22	0.410357	0.838	0.707	1.50527e-17	2410006H16Rik	1		GO:BP	response to stimulus	GO:0050896	FALSE	0.00644098	2.19105	10506	40	30	26944	C1QB,APOE,CTLA2A,C1QA,AIF1,C1QC,RGS2,CD74,IGHA,ZFP36L2,KLF2,H2-AB1,FOS,H2-AA,RGS1,FOSB,SERINC3,KLF4,NR4A1,TSC22D3,SELENOP,LST1,B2M,CFB,IRF7,FCGR4,LY6A,LGMN,GRN,RHOB
3.68927e-27	0.408201	0.542	0.257	7.3066e-23	Per1	1		GO:BP	lymphocyte differentiation	GO:0030098	FALSE	0.0069469	2.15821	455	40	7	26944	CTLA2A,CD74,ZFP36L2,H2-AB1,H2-AA,B2M,MAFB
1.55463e-08	0.405647	0.209	0.111	0.000307894	Apoc1	1		GO:BP	biological regulation	GO:0065007	FALSE	0.00746597	2.12691	13527	40	34	26944	C1QB,APOE,CTLA2A,C1QA,AIF1,C1QC,RGS2,CD74,IGHA,ZFP36L2,KLF2,H2-AB1,FOS,H2-AA,RGS1,FOSB,RPL38,SERINC3,KLF4,NR4A1,TSC22D3,SELENOP,B2M,MAFB,CFB,IRF7,CD300C2,FCGR4,TUBB5,LY6A,LGMN,MAF,GRN,RHOB
7.81762e-26	0.403887	0.819	0.668	1.54828e-21	Clec4a1	1		GO:BP	humoral immune response	GO:0006959	FALSE	0.00785369	2.10493	298	40	6	26944	C1QB,C1QA,C1QC,IGHA,B2M,CFB
1.31143e-26	0.40119	0.249	0.033	2.59728e-22	Tmcc3	1		GO:BP	cellular response to chemical stimulus	GO:0070887	FALSE	0.00786437	2.10434	3162	40	16	26944	APOE,AIF1,CD74,ZFP36L2,KLF2,H2-AB1,FOS,FOSB,KLF4,NR4A1,B2M,IRF7,FCGR4,LY6A,LGMN,RHOB
2.86928e-24	0.401189	0.85	0.706	5.6826e-20	Vsir	1		GO:BP	myeloid cell differentiation	GO:0030099	FALSE	0.00835406	2.0781	468	40	7	26944	C1QC,CD74,KLF2,FOS,B2M,MAFB,MAF
2.09563e-22	0.400048	0.798	0.656	4.15039e-18	H2-DMa	1		GO:BP	cell development	GO:0048468	FALSE	0.00926916	2.03296	3202	40	16	26944	APOE,CTLA2A,C1QA,C1QC,RGS2,CD74,ZFP36L2,KLF2,H2-AB1,FOS,H2-AA,KLF4,B2M,MAFB,MAF,GRN
1.55141e-07	0.395979	0.308	0.196	0.00307257	Rsad2	1		GO:BP	regulation of endothelial cell migration	GO:0010594	FALSE	0.0101833	1.99211	177	40	5	26944	APOE,KLF4,LGMN,GRN,RHOB
7.16799e-42	0.394802	0.981	0.988	1.41962e-37	Ndufb1-ps	1		GO:BP	cellular response to cycloheximide	GO:0071409	TRUE	0.0103881	1.98346	3	40	2	26944	KLF2,KLF4
2.09502e-12	0.394178	0.452	0.285	4.14919e-08	Pmaip1	1		GO:BP	muscle hyperplasia	GO:0014900	FALSE	0.0103881	1.98346	3	40	2	26944	AIF1,KLF4
2.31173e-21	0.389419	0.695	0.514	4.57838e-17	Nrros	1		GO:BP	regulation of muscle hyperplasia	GO:0014738	TRUE	0.0103881	1.98346	3	40	2	26944	AIF1,KLF4
2.8909e-17	0.382827	0.844	0.692	5.72542e-13	Mndal	1		GO:BP	T cell differentiation	GO:0030217	FALSE	0.0109818	1.95933	316	40	6	26944	CTLA2A,CD74,ZFP36L2,H2-AA,B2M,MAFB
7.15253e-23	0.38232	0.704	0.529	1.41656e-18	Plekho2	1		GO:BP	epithelial cell migration	GO:0010631	FALSE	0.0109818	1.95933	316	40	6	26944	APOE,KLF4,NR4A1,LGMN,GRN,RHOB
4.45811e-24	0.382111	0.751	0.586	8.82928e-20	Nmt1	1		GO:BP	cell junction disassembly	GO:0150146	FALSE	0.0109917	1.95894	25	40	3	26944	C1QB,C1QA,C1QC
2.12899e-20	0.381445	0.651	0.432	4.21646e-16	Pip4k2a	1		GO:BP	epithelium migration	GO:0090132	FALSE	0.0115899	1.93592	319	40	6	26944	APOE,KLF4,NR4A1,LGMN,GRN,RHOB
2.81044e-23	0.379709	0.259	0.064	5.56607e-19	C3ar1	1		GO:BP	tissue migration	GO:0090130	FALSE	0.012888	1.88981	325	40	6	26944	APOE,KLF4,NR4A1,LGMN,GRN,RHOB
5.50913e-19	0.379016	0.508	0.313	1.09108e-14	Rab7b	1		GO:BP	regulation of lymphocyte activation	GO:0051249	FALSE	0.0144394	1.84045	509	40	7	26944	CTLA2A,AIF1,CD74,ZFP36L2,H2-AB1,H2-AA,B2M
6.92985e-23	0.377357	0.913	0.872	1.37246e-18	Adgre5	1		GO:BP	response to bacterium	GO:0009617	FALSE	0.0155318	1.80878	968	40	9	26944	IGHA,FOS,RGS1,NR4A1,B2M,CFB,FCGR4,LY6A,GRN
3.68528e-10	0.376809	0.352	0.221	7.29871e-06	Cxcr4	1		GO:BP	T cell differentiation in thymus	GO:0033077	FALSE	0.0219337	1.65889	98	40	4	26944	CD74,ZFP36L2,B2M,MAFB
4.2486e-20	0.374841	0.467	0.252	8.41436e-16	Sdc3	1		GO:BP	cell differentiation	GO:0030154	FALSE	0.0235451	1.6281	4777	40	19	26944	APOE,CTLA2A,C1QA,C1QC,RGS2,CD74,ZFP36L2,KLF2,H2-AB1,FOS,H2-AA,KLF4,NR4A1,B2M,MAFB,TUBB5,MAF,GRN,RHOB
1.34756e-19	0.369984	0.67	0.478	2.66884e-15	Ypel3	1		GO:BP	cellular developmental process	GO:0048869	FALSE	0.0236184	1.62675	4778	40	19	26944	APOE,CTLA2A,C1QA,C1QC,RGS2,CD74,ZFP36L2,KLF2,H2-AB1,FOS,H2-AA,KLF4,NR4A1,B2M,MAFB,TUBB5,MAF,GRN,RHOB
1.43687e-21	0.369685	0.474	0.22	2.84573e-17	Rassf3	1		GO:BP	regulation of leukocyte cell-cell adhesion	GO:1903037	TRUE	0.031231	1.50541	380	40	6	26944	AIF1,CD74,H2-AB1,H2-AA,KLF4,B2M
9.32212e-06	0.368955	0.745	0.731	0.184624	Atf3	1		GO:BP	regulation of T cell activation	GO:0050863	FALSE	0.0321671	1.49259	382	40	6	26944	CTLA2A,AIF1,CD74,H2-AB1,H2-AA,B2M
2.00774e-19	0.367886	0.919	0.812	3.97634e-15	Clec4a3	1		GO:BP	multicellular organism development	GO:0007275	FALSE	0.0321808	1.4924	4879	40	19	26944	APOE,CTLA2A,C1QA,C1QC,RGS2,CD74,ZFP36L2,KLF2,FOS,H2-AA,RPL38,KLF4,NR4A1,SELENOP,B2M,MAFB,MAF,GRN,RHOB
3.58087e-23	0.366128	0.614	0.436	7.09191e-19	Nfam1	1		GO:BP	response to cycloheximide	GO:0046898	FALSE	0.034562	1.4614	5	40	2	26944	KLF2,KLF4
2.29084e-18	0.365471	0.514	0.266	4.53701e-14	Fam111a	1		GO:BP	cell junction organization	GO:0034330	FALSE	0.0352846	1.45241	814	40	8	26944	C1QB,APOE,C1QA,C1QC,TUBB5,LGMN,GRN,RHOB
2.25563e-19	0.362778	0.52	0.318	4.46728e-15	Tnfaip8l2	1		GO:BP	regulation of myeloid cell differentiation	GO:0045637	FALSE	0.0384099	1.41556	233	40	5	26944	C1QC,CD74,FOS,B2M,MAFB
5.12053e-26	0.355692	0.994	0.983	1.01412e-21	Ucp2	1		GO:BP	regulation of epithelial cell migration	GO:0010632	FALSE	0.0425199	1.37141	238	40	5	26944	APOE,KLF4,LGMN,GRN,RHOB
3.42494e-16	0.355484	0.561	0.353	6.78309e-12	Oasl2	1		GO:BP	cellular response to organic substance	GO:0071310	FALSE	0.0456481	1.34058	2420	40	13	26944	AIF1,CD74,ZFP36L2,KLF2,H2-AB1,FOS,FOSB,KLF4,NR4A1,B2M,IRF7,FCGR4,LGMN
1.92019e-28	0.351548	0.972	0.95	3.80294e-24	Psme1	1		GO:BP	response to oxygen-containing compound	GO:1901700	TRUE	0.0499815	1.30119	2077	40	12	26944	RGS2,KLF2,FOS,FOSB,KLF4,NR4A1,B2M,FCGR4,LY6A,LGMN,GRN,RHOB
4.90481e-11	0.350399	0.978	0.986	9.71398e-07	Ifi27l2a	1		GO:CC	MHC class II protein complex	GO:0042613	TRUE	6.55951e-07	6.18313	13	40	4	26995	CD74,H2-AB1,H2-AA,B2M
1.34802e-15	0.349357	0.688	0.541	2.66975e-11	Stat1	1		GO:CC	complement component C1 complex	GO:0005602	FALSE	6.75728e-07	6.17023	3	40	3	26995	C1QB,C1QA,C1QC
2.90647e-12	0.347137	0.324	0.183	5.75627e-08	Txnip	1		GO:CC	complement component C1q complex	GO:0062167	TRUE	6.75728e-07	6.17023	3	40	3	26995	C1QB,C1QA,C1QC
3.66756e-36	0.344391	0.994	0.995	7.2636e-32	Rpl31	1		GO:CC	late endosome	GO:0005770	TRUE	1.95323e-06	5.70925	288	40	8	26995	APOE,CD74,H2-AB1,H2-AA,B2M,LGMN,GRN,RHOB
1.49556e-17	0.342549	0.277	0.091	2.96196e-13	St3gal5	1		GO:CC	side of membrane	GO:0098552	TRUE	3.55379e-06	5.44931	803	40	11	26995	APOE,RGS2,CD74,RPS29,H2-AB1,H2-AA,RGS1,RPS28,B2M,FCGR4,LY6A
4.73745e-18	0.342293	0.626	0.48	9.38252e-14	Gsn	1		GO:CC	MHC protein complex	GO:0042611	FALSE	7.33932e-05	4.13434	39	40	4	26995	CD74,H2-AB1,H2-AA,B2M
1.17291e-15	0.341943	0.293	0.113	2.32294e-11	Dusp6	1		GO:CC	external side of plasma membrane	GO:0009897	FALSE	0.00148754	2.82753	487	40	7	26995	APOE,CD74,H2-AB1,H2-AA,B2M,FCGR4,LY6A
1.58873e-21	0.341204	0.925	0.859	3.14647e-17	Efhd2	1		GO:CC	extracellular region	GO:0005576	FALSE	0.00215195	2.66717	2554	40	14	26995	C1QB,APOE,CTLA2A,C1QA,C1QC,CD74,IGHA,SELENOP,B2M,LGALS3BP,CFB,FCGR4,LGMN,GRN
3.43382e-18	0.340569	0.614	0.419	6.80068e-14	Eif4a2	1		GO:CC	cytoplasmic side of rough endoplasmic reticulum membrane	GO:0098556	TRUE	0.00717298	2.1443	6	40	2	26995	RPS29,RPS28
1.0548e-14	0.33857	0.455	0.24	2.08904e-10	Sik1	1		GO:CC	extracellular space	GO:0005615	TRUE	0.0114899	1.93968	1836	40	11	26995	C1QB,APOE,C1QA,C1QC,IGHA,SELENOP,B2M,LGALS3BP,CFB,FCGR4,GRN
2.0059e-19	0.337361	0.498	0.286	3.97269e-15	Otulinl	1		GO:CC	protein-containing complex	GO:0032991	FALSE	0.0143789	1.84227	7427	40	23	26995	C1QB,APOE,C1QA,C1QC,CD74,IGHA,ZFP36L2,RPS29,KLF2,H2-AB1,FOS,H2-AA,RPL38,KLF4,NR4A1,RPS28,B2M,MAFB,CFB,IRF7,FCGR4,TUBB5,MAF
4.6397e-13	0.336652	0.769	0.624	9.18893e-09	Trim25	1		GO:CC	endosome	GO:0005768	FALSE	0.0171042	1.7669	973	40	8	26995	APOE,CD74,H2-AB1,H2-AA,B2M,LGMN,GRN,RHOB
1.1429e-16	0.336611	0.826	0.729	2.26352e-12	Epsti1	1		GO:CC	late endosome membrane	GO:0031902	FALSE	0.0182381	1.73902	155	40	4	26995	H2-AB1,H2-AA,B2M,RHOB
8.3583e-62	0.335386	1	1	1.65536e-57	Rpl41	1		GO:CC	synapse	GO:0045202	TRUE	0.0237142	1.62499	1641	40	10	26995	C1QB,APOE,C1QA,C1QC,RPL38,NR4A1,RPS28,LY6A,GRN,RHOB
4.68338e-15	0.333973	0.417	0.224	9.27544e-11	Cbfa2t3	1		GO:CC	multivesicular body	GO:0005771	FALSE	0.0252296	1.59809	63	40	3	26995	APOE,CD74,H2-AB1
8.08898e-30	0.333232	0.991	0.996	1.60202e-25	Laptm5	1		GO:CC	lysosome	GO:0005764	TRUE	0.0286072	1.54352	535	40	6	26995	CD74,H2-AB1,H2-AA,B2M,LGMN,GRN
1.84983e-46	0.332904	1	1	3.6636e-42	Rps21	1		GO:CC	lytic vacuole	GO:0000323	FALSE	0.0286072	1.54352	535	40	6	26995	CD74,H2-AB1,H2-AA,B2M,LGMN,GRN
3.30458e-14	0.332221	0.978	0.931	6.54472e-10	Zfp36	1		KEGG	Staphylococcus aureus infection	KEGG:05150	FALSE	2.54246e-06	5.59475	121	27	7	9330	C1QB,C1QA,C1QC,H2-AB1,H2-AA,CFB,FCGR4
2.32262e-16	0.330131	0.785	0.72	4.59995e-12	Clec4a2	1		KEGG	Coronavirus disease - COVID-19	KEGG:05171	FALSE	1.87016e-05	4.72812	243	27	8	9330	C1QB,C1QA,C1QC,RPS29,FOS,RPL38,RPS28,CFB
6.44431e-11	0.330067	0.701	0.605	1.27629e-06	Fcgr2b	1		KEGG	Systemic lupus erythematosus	KEGG:05322	FALSE	0.000189008	3.72352	144	27	6	9330	C1QB,C1QA,C1QC,H2-AB1,H2-AA,FCGR4
4.43095e-25	0.328622	0.916	0.893	8.7755e-21	Pcbp2	1		KEGG	Antigen processing and presentation	KEGG:04612	FALSE	0.000220269	3.65705	82	27	5	9330	CD74,H2-AB1,H2-AA,B2M,LGMN
7.59872e-18	0.326917	0.589	0.449	1.50493e-13	Csk	1		KEGG	Leishmaniasis	KEGG:05140	FALSE	0.00306612	2.51341	70	27	4	9330	H2-AB1,FOS,H2-AA,FCGR4
2.75485e-15	0.325369	0.53	0.35	5.45599e-11	Rnase6	1		KEGG	Pertussis	KEGG:05133	FALSE	0.00446323	2.35035	77	27	4	9330	C1QB,C1QA,C1QC,FOS
1.0702e-18	0.323629	0.215	0.04	2.11953e-14	Tmem37	1		KEGG	Th1 and Th2 cell differentiation	KEGG:04658	FALSE	0.00752547	2.12347	88	27	4	9330	H2-AB1,FOS,H2-AA,MAF
8.92587e-15	0.322565	0.614	0.379	1.76777e-10	Irf8	1		KEGG	Complement and coagulation cascades	KEGG:04610	FALSE	0.00932993	2.03012	93	27	4	9330	C1QB,C1QA,C1QC,CFB
2.08737e-10	0.322416	0.96	0.927	4.13404e-06	Dusp1	1		KEGG	Chagas disease	KEGG:05142	FALSE	0.0138517	1.8585	103	27	4	9330	C1QB,C1QA,C1QC,FOS
2.79972e-21	0.320298	0.545	0.371	5.54485e-17	Wipf1	1		KEGG	Inflammatory bowel disease	KEGG:05321	FALSE	0.0499698	1.30129	62	27	3	9330	H2-AB1,H2-AA,MAF
1.4554e-14	0.319769	0.523	0.321	2.88242e-10	Midn	1
2.10699e-14	0.318423	0.598	0.458	4.1729e-10	Gm5150	1
1.42211e-14	0.316862	0.844	0.719	2.8165e-10	Klf13	1
3.66793e-14	0.316525	0.632	0.509	7.26434e-10	Itgal	1		source	term_name	term_id	highlighted	adjusted_p_value	negative_log10_of_adjusted_p_value	term_size	query_size	intersection_size	effective_domain_size	intersections
8.10869e-07	0.316241	0.393	0.295	0.0160593	Prap1	1		GO:MF	cytokine receptor binding	GO:0005126	TRUE	2.73185e-09	8.56354	317	57	12	25063	TNFSF9,TRAF1,IL1RN,IL6,IL1A,LRG1,CCL3,CCL4,CXCL3,IL1B,CXCL2,CXCL10
2.28303e-14	0.316189	0.841	0.776	4.52155e-10	Gas5	1		GO:MF	cytokine activity	GO:0005125	FALSE	3.04878e-09	8.51587	241	57	11	25063	INHBA,TNFSF9,IL1RN,IL6,IL1A,CCL3,CCL4,CXCL3,IL1B,CXCL2,CXCL10
1.07513e-27	0.316138	0.277	0.037	2.1293e-23	Ccl8	1		GO:MF	protein binding	GO:0005515	FALSE	1.5007e-07	6.82371	10460	57	47	25063	SRGN,CLEC4D,INHBA,BCL2A1B,HSP90B1,ANXA1,TNFSF9,TARM1,BCL2A1D,ALAS1,PLEK,ARG2,CD14,TRAF1,SOCS3,HILPDA,MMP8,MANF,CHIL3,EHD1,FTH1,TXNRD1,MARCKSL1,HP,SDC4,CLEC4E,TNIP3,ACOD1,IL1RN,HSPA5,IL6,IER3,IL1A,LRG1,PTGS2,HMOX1,CCL3,S100A9,SOD2,CCL4,CXCL3,IL1B,S100A8,CXCL2,CXCL10,LCN2,SLPI
2.45409e-14	0.314647	0.449	0.311	4.86033e-10	Anxa3	1		GO:MF	receptor ligand activity	GO:0048018	FALSE	1.47391e-06	5.83153	549	57	12	25063	INHBA,TNFSF9,MANF,IL1RN,IL6,IL1A,CCL3,CCL4,CXCL3,IL1B,CXCL2,CXCL10
7.01129e-17	0.310273	0.402	0.198	1.38859e-12	Cir1	1		GO:MF	signaling receptor activator activity	GO:0030546	FALSE	1.69844e-06	5.76995	556	57	12	25063	INHBA,TNFSF9,MANF,IL1RN,IL6,IL1A,CCL3,CCL4,CXCL3,IL1B,CXCL2,CXCL10
1.46839e-14	0.310273	0.617	0.435	2.90815e-10	Apobec1	1		GO:MF	signaling receptor binding	GO:0005102	FALSE	3.44937e-06	5.46226	1591	57	18	25063	CLEC4D,INHBA,HSP90B1,TNFSF9,TARM1,TRAF1,HILPDA,MANF,IL1RN,IL6,IL1A,LRG1,CCL3,CCL4,CXCL3,IL1B,CXCL2,CXCL10
1.16168e-16	0.30989	0.495	0.288	2.30071e-12	Lrch4	1		GO:MF	signaling receptor regulator activity	GO:0030545	FALSE	4.04236e-06	5.39337	601	57	12	25063	INHBA,TNFSF9,MANF,IL1RN,IL6,IL1A,CCL3,CCL4,CXCL3,IL1B,CXCL2,CXCL10
1.23005e-09	0.309877	0.604	0.444	2.43612e-05	Rtp4	1		GO:MF	antioxidant activity	GO:0016209	TRUE	2.03425e-05	4.6916	86	57	6	25063	TXNRD1,HP,PTGS2,S100A9,SOD2,S100A8
4.12574e-20	0.308888	0.822	0.737	8.17104e-16	Tapbp	1		GO:MF	chemokine activity	GO:0008009	FALSE	2.73335e-05	4.56331	45	57	5	25063	CCL3,CCL4,CXCL3,CXCL2,CXCL10
2.12826e-23	0.308698	0.234	0.032	4.21502e-19	Spon1	1		GO:MF	molecular function regulator activity	GO:0098772	FALSE	3.53367e-05	4.45177	2074	57	19	25063	INHBA,ANXA1,TNFSF9,BCL2A1D,SOCS3,MANF,SERPINB2,IL1RN,IL6,IL1A,LRG1,WFDC21,CCL3,CCL4,CXCL3,IL1B,CXCL2,CXCL10,SLPI
4.79623e-20	0.308342	0.393	0.171	9.49894e-16	Itgb5	1		GO:MF	molecular function activator activity	GO:0140677	FALSE	7.31917e-05	4.13554	1124	57	14	25063	INHBA,TNFSF9,MANF,IL1RN,IL6,IL1A,LRG1,WFDC21,CCL3,CCL4,CXCL3,IL1B,CXCL2,CXCL10
2.46329e-12	0.307779	0.732	0.651	4.87855e-08	Fcgr1	1		GO:MF	identical protein binding	GO:0042802	TRUE	0.000282212	3.54942	2369	57	19	25063	INHBA,BCL2A1B,ANXA1,BCL2A1D,ALAS1,PLEK,TRAF1,EHD1,FTH1,TXNRD1,HP,SDC4,ACOD1,PTGS2,HMOX1,CCL3,SOD2,CCL4,LCN2
5.83796e-18	0.306885	0.277	0.096	1.15621e-13	Zmynd8	1		GO:MF	chemokine receptor binding	GO:0042379	FALSE	0.00041823	3.37858	77	57	5	25063	CCL3,CCL4,CXCL3,CXCL2,CXCL10
1.97793e-17	0.305405	0.782	0.725	3.9173e-13	Ubl3	1		GO:MF	CXCR chemokine receptor binding	GO:0045236	FALSE	0.00148043	2.82961	13	57	3	25063	CXCL3,CXCL2,CXCL10
8.97372e-08	0.30527	0.931	0.913	0.00177724	Ctsd	1		GO:MF	interleukin-1 receptor binding	GO:0005149	FALSE	0.00234762	2.62937	15	57	3	25063	IL1RN,IL1A,IL1B
1.73143e-12	0.303157	0.424	0.243	3.4291e-08	Tubb2a	1		GO:MF	iron ion sequestering activity	GO:0140315	TRUE	0.00239706	2.62032	2	57	2	25063	FTH1,LCN2
7.87284e-14	0.302985	0.533	0.363	1.55922e-09	Plekho1	1		GO:MF	binding	GO:0005488	FALSE	0.00287751	2.54098	16378	57	52	25063	SRGN,CLEC4D,INHBA,BCL2A1B,HSP90B1,ANXA1,TNFSF9,TES,TARM1,BCL2A1D,ARL5C,ALAS1,PLEK,ARG2,CD14,TRAF1,SOCS3,HILPDA,MMP8,MANF,CHIL3,EHD1,FTH1,MAP4K4,VCAN,TXNRD1,MARCKSL1,HP,SDC4,F10,CLEC4E,TNIP3,ACOD1,IL1RN,HSPA5,IL6,IER3,IL1A,LRG1,PTGS2,HMOX1,CCL3,S100A9,SOD2,CCL4,CXCL3,IL1B,S100A8,CXCL2,CXCL10,LCN2,SLPI
2.32167e-08	0.301676	0.922	0.861	0.000459807	Ier5	1		GO:MF	CCR1 chemokine receptor binding	GO:0031726	TRUE	0.0357459	1.44677	6	57	2	25063	CCL3,CCL4
1.27187e-21	0.300607	0.517	0.389	2.51894e-17	Nrbp1	1		GO:MF	metal ion sequestering activity	GO:0140487	FALSE	0.0357459	1.44677	6	57	2	25063	FTH1,LCN2
2.76265e-10	0.299878	0.969	0.949	5.47144e-06	Lars2	1		GO:MF	pattern recognition receptor activity	GO:0038187	TRUE	0.0419397	1.37737	38	57	3	25063	CLEC4D,CD14,CLEC4E
3.76879e-21	0.299863	0.935	0.946	7.4641e-17	Lyn	1		GO:MF	CCR5 chemokine receptor binding	GO:0031730	TRUE	0.0499711	1.30128	7	57	2	25063	CCL3,CCL4
3.01196e-17	0.298276	0.321	0.18	5.96518e-13	Dhrs3	1		GO:BP	response to stress	GO:0006950	TRUE	2.44797e-23	22.6112	3936	56	44	26944	CLEC4D,INHBA,BCL2A1B,HSP90B1,ANXA1,TARM1,BCL2A1D,PLEK,ARG2,CD14,SOCS3,HILPDA,MMP8,MANF,CHIL3,MAP4K4,TXNRD1,HP,SDC4,F10,CLEC4E,TNIP3,ACOD1,IL1RN,HSPA5,IL6,IER3,IL1A,LRG1,WFDC21,PTGS2,HMOX1,CCL3,S100A9,SOD2,CCL4,CXCL3,IL1B,S100A8,CXCL2,CXCL10,LCN2,SLC7A11,SLPI
5.23894e-21	0.296547	0.882	0.875	1.03757e-16	Dazap2	1		GO:BP	defense response	GO:0006952	FALSE	1.94394e-16	15.7113	1812	56	29	26944	CLEC4D,ANXA1,TARM1,ARG2,CD14,SOCS3,MMP8,CHIL3,HP,CLEC4E,TNIP3,ACOD1,IL1RN,IL6,IER3,IL1A,WFDC21,PTGS2,HMOX1,CCL3,S100A9,CCL4,CXCL3,IL1B,S100A8,CXCL2,CXCL10,LCN2,SLPI
2.06661e-28	0.291666	1	1	4.09292e-24	Cst3	1		GO:BP	response to biotic stimulus	GO:0009607	FALSE	3.15088e-15	14.5016	1819	56	28	26944	CLEC4D,ANXA1,TARM1,ARG2,CD14,MMP8,HP,CLEC4E,TNIP3,ACOD1,HSPA5,IL6,IER3,IL1A,LRG1,WFDC21,PTGS2,CCL3,S100A9,SOD2,CCL4,CXCL3,IL1B,S100A8,CXCL2,CXCL10,LCN2,SLPI
8.64949e-09	0.291387	0.414	0.257	0.000171303	Nr4a2	1		GO:BP	inflammatory response	GO:0006954	FALSE	8.34375e-15	14.0786	811	56	21	26944	ANXA1,TARM1,CD14,SOCS3,MMP8,CHIL3,HP,IL1RN,IL6,IER3,IL1A,PTGS2,HMOX1,CCL3,S100A9,CCL4,CXCL3,IL1B,S100A8,CXCL2,CXCL10
4.01768e-12	0.288689	0.383	0.207	7.95702e-08	9930111J21Rik2	1		GO:BP	response to bacterium	GO:0009617	FALSE	1.69348e-14	13.7712	968	56	22	26944	CLEC4D,ARG2,CD14,MMP8,HP,CLEC4E,TNIP3,ACOD1,IL6,IL1A,LRG1,WFDC21,PTGS2,S100A9,SOD2,CXCL3,IL1B,S100A8,CXCL2,CXCL10,LCN2,SLPI
3.40586e-15	0.288592	0.349	0.168	6.7453e-11	Nfic	1		GO:BP	immune system process	GO:0002376	FALSE	2.40125e-14	13.6196	2819	56	32	26944	CLEC4D,INHBA,ANXA1,TNFSF9,TARM1,BCL2A1D,ALAS1,ARG2,CD14,MMP8,FTH1,HP,SDC4,CLEC4E,TNIP3,ACOD1,IL1RN,IL6,IL1A,WFDC21,HMOX1,CCL3,S100A9,CCL4,CXCL3,IL1B,S100A8,CXCL2,CXCL10,LCN2,SLC7A11,SLPI
1.30015e-07	0.288455	0.193	0.087	0.00257494	Lpl	1		GO:BP	response to other organism	GO:0051707	FALSE	2.41127e-14	13.6178	1778	56	27	26944	CLEC4D,ANXA1,TARM1,ARG2,CD14,MMP8,HP,CLEC4E,TNIP3,ACOD1,IL6,IER3,IL1A,LRG1,WFDC21,PTGS2,CCL3,S100A9,SOD2,CCL4,CXCL3,IL1B,S100A8,CXCL2,CXCL10,LCN2,SLPI
4.1584e-13	0.287053	0.202	0.056	8.23572e-09	Pltp	1		GO:BP	response to external biotic stimulus	GO:0043207	FALSE	2.55193e-14	13.5931	1782	56	27	26944	CLEC4D,ANXA1,TARM1,ARG2,CD14,MMP8,HP,CLEC4E,TNIP3,ACOD1,IL6,IER3,IL1A,LRG1,WFDC21,PTGS2,CCL3,S100A9,SOD2,CCL4,CXCL3,IL1B,S100A8,CXCL2,CXCL10,LCN2,SLPI
6.58069e-06	0.286879	0.265	0.164	0.13033	Cx3cr1	1		GO:BP	biological process involved in interspecies interaction between organisms	GO:0044419	FALSE	2.15734e-13	12.6661	1940	56	27	26944	CLEC4D,ANXA1,TARM1,ARG2,CD14,MMP8,HP,CLEC4E,TNIP3,ACOD1,IL6,IER3,IL1A,LRG1,WFDC21,PTGS2,CCL3,S100A9,SOD2,CCL4,CXCL3,IL1B,S100A8,CXCL2,CXCL10,LCN2,SLPI
5.4502e-17	0.286437	0.47	0.254	1.07941e-12	Cpt1a	1		GO:BP	response to lipopolysaccharide	GO:0032496	FALSE	1.26479e-12	11.898	451	56	16	26944	CD14,MMP8,TNIP3,ACOD1,IL6,IL1A,WFDC21,PTGS2,S100A9,SOD2,CXCL3,IL1B,S100A8,CXCL2,CXCL10,SLPI
1.97105e-17	0.286418	0.916	0.876	3.90367e-13	Nsa2	1		GO:BP	response to molecule of bacterial origin	GO:0002237	FALSE	2.18004e-12	11.6615	467	56	16	26944	CD14,MMP8,TNIP3,ACOD1,IL6,IL1A,WFDC21,PTGS2,S100A9,SOD2,CXCL3,IL1B,S100A8,CXCL2,CXCL10,SLPI
1.61215e-14	0.286269	0.299	0.121	3.19287e-10	Fcgrt	1		GO:BP	immune response	GO:0006955	FALSE	2.71145e-12	11.5668	1945	56	26	26944	CLEC4D,ANXA1,TNFSF9,TARM1,BCL2A1D,ARG2,CD14,FTH1,CLEC4E,TNIP3,ACOD1,IL1RN,IL6,IL1A,WFDC21,HMOX1,CCL3,S100A9,CCL4,CXCL3,IL1B,S100A8,CXCL2,CXCL10,LCN2,SLPI
2.23038e-12	0.286215	0.872	0.868	4.41727e-08	Ifi207	1		GO:BP	response to lipid	GO:0033993	FALSE	9.74068e-12	11.0114	1155	56	21	26944	INHBA,ANXA1,ALAS1,CD14,MMP8,TNIP3,ACOD1,IL1RN,IL6,IL1A,WFDC21,PTGS2,CCL3,S100A9,SOD2,CXCL3,IL1B,S100A8,CXCL2,CXCL10,SLPI
1.45778e-19	0.285631	0.315	0.104	2.88714e-15	Gpx3	1		GO:BP	response to stimulus	GO:0050896	FALSE	1.1576e-11	10.9364	10506	56	50	26944	SRGN,CLEC4D,INHBA,BCL2A1B,HSP90B1,ANXA1,TNFSF9,TARM1,BCL2A1D,ALAS1,PLEK,ARG2,CD14,TRAF1,SOCS3,HILPDA,MMP8,MANF,CHIL3,EHD1,FTH1,MAP4K4,TXNRD1,HP,SDC4,F10,CLEC4E,TNIP3,ACOD1,IL1RN,HSPA5,IL6,IER3,IL1A,LRG1,WFDC21,PTGS2,HMOX1,CCL3,S100A9,SOD2,CCL4,CXCL3,IL1B,S100A8,CXCL2,CXCL10,LCN2,SLC7A11,SLPI
1.17641e-15	0.284814	0.467	0.327	2.32987e-11	Themis2	1		GO:BP	response to external stimulus	GO:0009605	FALSE	2.18555e-11	10.6604	3042	56	30	26944	CLEC4D,INHBA,ANXA1,TARM1,ARG2,CD14,SOCS3,MMP8,HP,CLEC4E,TNIP3,ACOD1,HSPA5,IL6,IER3,IL1A,LRG1,WFDC21,PTGS2,CCL3,S100A9,SOD2,CCL4,CXCL3,IL1B,S100A8,CXCL2,CXCL10,LCN2,SLPI
[truncated: 300 more rows]

## Sheet: cluster 1 UP DEGs
source	term_name	term_id	adjusted_p_value	negative_log10_of_adjusted_p_value	term_size	query_size	intersection_size	effective_domain_size	intersections
[truncated: 404 more rows]

## Sheet: cluster 1 DOWN DEGs
source	term_name	term_id	adjusted_p_value	negative_log10_of_adjusted_p_value	term_size	query_size	intersection_size	effective_domain_size	intersections
[truncated: 689 more rows]

[truncated: 13 more sheets: 2, 3, 4, 5, 6, 7, 8, 9, 10, 11, 12, 13, 14]
