# Supplementary material for: Deciphering the preeclampsia-specific immune microenvironment and the role of pro-inflammatory macrophages at the maternal–fetal interface
Source: eLife. 2025 Mar 28;13:RP100002. doi: 10.7554/eLife.100002 (PMC11952753; doi:10.7554/eLife.100002)
Supplement: Figure 5—figure supplement 1—source data 1. [file elife-100002-fig5-figsupp1-data1.zip]

Archive with 29 entries (28 files):
- Figure 5-figure supplement 1-source data/
- Figure 5-figure supplement 1-source data/seurat_clusters_0.csv
- Figure 5-figure supplement 1-source data/seurat_clusters_1.csv
- Figure 5-figure supplement 1-source data/seurat_clusters_10.csv
- Figure 5-figure supplement 1-source data/seurat_clusters_11.csv
- Figure 5-figure supplement 1-source data/seurat_clusters_12.csv
- Figure 5-figure supplement 1-source data/seurat_clusters_13.csv
- Figure 5-figure supplement 1-source data/seurat_clusters_14.csv
- Figure 5-figure supplement 1-source data/seurat_clusters_15.csv
- Figure 5-figure supplement 1-source data/seurat_clusters_16.csv
- Figure 5-figure supplement 1-source data/seurat_clusters_17.csv
- Figure 5-figure supplement 1-source data/seurat_clusters_18.csv
- Figure 5-figure supplement 1-source data/seurat_clusters_19.csv
- Figure 5-figure supplement 1-source data/seurat_clusters_2.csv
- Figure 5-figure supplement 1-source data/seurat_clusters_20.csv
- Figure 5-figure supplement 1-source data/seurat_clusters_21.csv
- Figure 5-figure supplement 1-source data/seurat_clusters_22.csv
- Figure 5-figure supplement 1-source data/seurat_clusters_23.csv
- Figure 5-figure supplement 1-source data/seurat_clusters_24.csv
- Figure 5-figure supplement 1-source data/seurat_clusters_25.csv
- Figure 5-figure supplement 1-source data/seurat_clusters_26.csv
- Figure 5-figure supplement 1-source data/seurat_clusters_27.csv
- Figure 5-figure supplement 1-source data/seurat_clusters_3.csv
- Figure 5-figure supplement 1-source data/seurat_clusters_4.csv
- Figure 5-figure supplement 1-source data/seurat_clusters_5.csv
- Figure 5-figure supplement 1-source data/seurat_clusters_6.csv
- Figure 5-figure supplement 1-source data/seurat_clusters_7.csv
- Figure 5-figure supplement 1-source data/seurat_clusters_8.csv
- Figure 5-figure supplement 1-source data/seurat_clusters_9.csv
