# Supplementary material for: Deciphering the preeclampsia-specific immune microenvironment and the role of pro-inflammatory macrophages at the maternal–fetal interface
Source: eLife. 2025 Mar 28;13:RP100002. doi: 10.7554/eLife.100002 (PMC11952753; doi:10.7554/eLife.100002)
Supplement: Figure 5—figure supplement 1—source data 1. [file elife-100002-fig5-figsupp1-data1.zip › Figure 5-figure supplement 1-source data/seurat_clusters_0.csv]

p_val	avg_logFC	pct.1	pct.2	p_val_adj	gene	cluster
0	2.205261151992667	0.851	0.295	0	Chil3	0
0	1.5944476095152336	0.961	0.558	0	Plac8	0
0	1.5027072647241693	0.994	0.791	0	Lyz2	0
0	1.43644959177157	0.935	0.285	0	Ms4a4c	0
0	1.3724659104233403	0.799	0.496	0	Saa3	0
0	1.2632292634263211	0.663	0.079	0	Vcan	0
0	1.262398964082656	0.806	0.17	0	F10	0
0	1.2583308531887971	0.974	0.377	0	Ms4a6c	0
0	1.2439638281478866	0.758	0.149	0	Fn1	0
0	1.2081851590250197	0.888	0.33	0	Ly6c2	0
0	1.155292150810599	0.906	0.296	0	Ms4a6d	0
0	1.1372449439262464	0.611	0.174	0	Ifi205	0
0	1.0656858233800621	0.992	0.667	0	Lgals3	0
0	1.063798341009273	0.725	0.18	0	Apoc2	0
0	1.0351887122071641	0.976	0.487	0	S100a4	0
0	1.031319954375917	0.921	0.417	0	Tgfbi	0
0	1.0101814127680295	0.854	0.297	0	Ifi211	0
0	0.9920653041535861	0.998	0.794	0	Ifitm3	0
0	0.9350130326197341	0.935	0.466	0	Cybb	0
0	0.9093781753607464	0.965	0.517	0	Ctsc	0
0	0.8985897523643765	0.933	0.461	0	Dbi	0
0	0.896794053308916	0.993	0.621	0	Ctss	0
0	0.8617532533489256	0.951	0.456	0	Ifi30	0
0	0.8587677025947535	0.79	0.219	0	Msr1	0
0	0.8427017535311774	0.796	0.445	0	Ptgs2	0
0	0.8410082835762602	0.945	0.603	0	Ier3	0
0	0.8391847798814227	0.777	0.275	0	Fcgr1	0
0	0.832720021219215	0.995	0.764	0	Tmsb10	0
0	0.8256041424786165	0.909	0.596	0	Sod2	0
0	0.7871948548996865	0.977	0.675	0	Psap	0
0	0.7758076224876397	0.797	0.288	0	Gngt2	0
0	0.7698444388771324	0.991	0.695	0	Npc2	0
0	0.7667885188557018	0.717	0.171	0	Adora2b	0
0	0.7660914338775863	0.827	0.295	0	Pid1	0
0	0.7563700530620193	0.858	0.381	0	Napsa	0
0	0.7516194063459598	0.883	0.497	0	Socs3	0
0	0.749062821933641	0.977	0.69	0	Sec61g	0
0	0.7438055764662355	0.887	0.398	0	Ccl9	0
0	0.7409462700652882	0.971	0.686	0	Sec61b	0
0	0.7276513453447171	0.99	0.771	0	Prdx5	0
0	0.7260085694900282	0.962	0.775	0	Il1b	0
0	0.7243763551995381	0.938	0.581	0	Pitpna	0
0	0.7229151938348646	0.771	0.262	0	Nupr1	0
0	0.7215328593057936	0.873	0.432	0	Aprt	0
0	0.7198346638311568	0.88	0.414	0	Pnp	0
0	0.7052342781192826	0.782	0.379	0	Smpdl3a	0
0	0.6839233380448131	0.975	0.733	0	Vim	0
0	0.6816037743905574	0.988	0.669	0	Atox1	0
0	0.6787233638360064	0.949	0.569	0	Prdx1	0
0	0.6784341373648639	0.897	0.409	0	Ms4a6b	0
0	0.6731462829133236	0.901	0.498	0	Rnh1	0
0	0.6675816947083844	0.968	0.678	0	Gpx1	0
0	0.6654115995048556	0.76	0.306	0	Ccr2	0
0	0.6599716033462313	0.996	0.879	0	Cyba	0
0	0.6599236112308435	0.846	0.412	0	Hp	0
0	0.6580199232181118	0.731	0.316	0	Ifi209	0
0	0.6541151893229277	0.854	0.368	0	Pla2g7	0
0	0.653217791880731	0.672	0.253	0	Arl5c	0
0	0.6508726091094181	0.961	0.555	0	Cdkn1a	0
0	0.6368659301439794	0.966	0.616	0	Psma7	0
0	0.6290053513905427	0.901	0.474	0	Thbs1	0
0	0.6285499973438313	0.938	0.499	0	Lst1	0
0	0.6260165268811864	0.9	0.581	0	Pgk1	0
0	0.6214305644313343	0.98	0.664	0	Nme2	0
0	0.6200784688422749	0.903	0.555	0	Pgam1	0
0	0.6188058916241692	0.865	0.526	0	Tpi1	0
0	0.6173089626543073	0.75	0.262	0	Clec4a3	0
0	0.6117668173900208	0.965	0.684	0	Anxa2	0
0	0.6105077390286819	0.98	0.765	0	Pkm	0
0	0.6104482921385792	0.892	0.432	0	Metrnl	0
0	0.6101602208646423	0.859	0.45	0	Pycard	0
0	0.6074729056093167	0.942	0.553	0	Mrpl52	0
0	0.606294062445083	0.997	0.899	0	Gapdh	0
0	0.6037782159162268	0.734	0.257	0	F13a1	0
0	0.5930850026253965	0.759	0.304	0	Jarid2	0
0	0.5900961606888033	0.925	0.581	0	Ptpn1	0
0	0.5880227262680111	0.979	0.643	0	Emp3	0
0	0.5853625207760125	0.9	0.53	0	Eno1	0
0	0.5840196896453111	0.992	0.825	0	Sem1	0
0	0.5814242858170959	0.981	0.787	0	Tspo	0
0	0.5768427873613116	0.911	0.52	0	Cycs	0
0	0.5767968814807751	0.918	0.453	0	Ifi204	0
0	0.5739226047763445	0.865	0.422	0	Psmb10	0
0	0.5739037053973812	0.884	0.447	0	Gm2a	0
0	0.5712638023878814	0.821	0.426	0	Zbp1	0
0	0.5670439820041042	0.99	0.648	0	Ctsz	0
0	0.5579153343985417	0.989	0.839	0	Ifi27l2a	0
0	0.5573802667241083	0.96	0.566	0	Lamp1	0
0	0.5554601777207	0.965	0.623	0	Ndufb1-ps	0
0	0.5532919341682734	0.978	0.706	0	Cox6b1	0
0	0.5511745163886312	0.974	0.686	0	Cox5b	0
0	0.550953136367156	0.836	0.441	0	Pdia6	0
0	0.5498776951059823	0.878	0.473	0	Tkt	0
0	0.549212810175733	0.966	0.628	0	S100a10	0
0	0.5470981026132598	0.942	0.578	0	Capg	0
0	0.5453787838328782	0.676	0.203	0	Mcub	0
0	0.5452877991647562	0.925	0.477	0	Anxa5	0
0	0.5447823374586362	0.943	0.577	0	Cox7b	0
0	0.5426657806084623	0.314	0.032	0	Dmkn	0
0	0.5416455811331091	0.994	0.773	0	Slfn2	0
0	0.5395165629860723	0.993	0.842	0	Arpc1b	0
0	0.5368618050868997	0.822	0.44	0	P4hb	0
0	0.5312599603037986	0.935	0.587	0	Esd	0
0	0.5311528525761695	0.948	0.593	0	Pomp	0
0	0.5271512633757993	0.909	0.51	0	Atp5g1	0
0	0.5252126686426231	0.947	0.691	0	Taldo1	0
0	0.5251122265180875	0.551	0.119	0	Sirpb1c	0
0	0.5234658996011566	0.669	0.23	0	Lrp1	0
0	0.5219683961805461	0.831	0.424	0	Cope	0
0	0.5204570588280908	0.804	0.441	0	Ifi203	0
0	0.5188283486696721	0.95	0.625	0	Calr	0
0	0.5167504406741389	0.858	0.46	0	Tmem14c	0
0	0.516428448170472	0.987	0.703	0	Rpl36al	0
0	0.5155678921156361	0.923	0.59	0	Fam49b	0
0	0.5150767366779491	0.704	0.29	0	Ccr5	0
0	0.514030990126283	0.828	0.392	0	Hck	0
0	0.5113924646266771	0.698	0.26	0	Lrpap1	0
0	0.511274002444273	0.965	0.666	0	Capza2	0
0	0.5089988093606728	0.854	0.45	0	Psmb5	0
0	0.5085029352302736	0.79	0.33	0	Cndp2	0
0	0.5074249996731255	0.93	0.529	0	Ninj1	0
0	0.505200677707469	0.874	0.475	0	Ndufb8	0
0	0.505070602965799	0.859	0.463	0	Tgfb1	0
0	0.5033717086168139	0.917	0.553	0	Abracl	0
0	0.5013537012350118	0.691	0.303	0	Fcgr2b	0
0	0.4999387932521189	0.793	0.415	0	Ctsl	0
0	0.4999165089151303	0.975	0.718	0	Crip1	0
0	0.49675434762227555	0.846	0.433	0	Prdx2	0
0	0.4961484910926365	0.916	0.505	0	Akr1a1	0
0	0.49470339857436785	0.966	0.642	0	Uqcrq	0
0	0.4946661167746125	0.749	0.39	0	Lamtor4	0
0	0.4943207135248735	0.873	0.411	0	Mpeg1	0
0	0.4941551800987326	0.919	0.536	0	Psmb4	0
0	0.4922365393671351	0.895	0.542	0	Pdia3	0
0	0.4916737203473506	0.487	0.124	0	Uck2	0
0	0.48915570929048036	0.852	0.443	0	Gda	0
0	0.48662756150377473	0.944	0.461	0	Cd68	0
0	0.4865831584480964	0.943	0.617	0	Atp5j	0
0	0.4838412210072409	0.993	0.879	0	Serf2	0
0	0.48338083495907325	0.762	0.333	0	Arl4c	0
0	0.48081936999611197	0.893	0.513	0	Psmd8	0
0	0.4797165133225798	0.97	0.688	0	Cox6c	0
0	0.4779321923604306	0.787	0.378	0	Tmem256	0
0	0.4721598215914322	0.988	0.8	0	Cox4i1	0
0	0.47107230029190517	0.796	0.347	0	Pld4	0
0	0.4697806153496453	0.778	0.378	0	Ndufb2	0
0	0.4658966731882388	0.913	0.56	0	Ndufa4	0
0	0.4658461166050426	0.794	0.406	0	Psma6	0
0	0.46560900718242737	0.509	0.144	0	Magohb	0
0	0.46490343804493195	0.712	0.342	0	Aif1	0
0	0.464649989560979	0.999	0.802	0	Fcer1g	0
0	0.4639854544380623	0.518	0.133	0	Ldlr	0
0	0.4639586440187178	0.927	0.545	0	Uqcrb	0
0	0.46322156504601575	0.679	0.252	0	Clec4a1	0
0	0.46313213972441064	0.516	0.171	0	Ccdc71l	0
0	0.4629311061237644	0.961	0.641	0	Cox7a2	0
0	0.4623088307476274	0.861	0.467	0	Psmb2	0
0	0.46177712696766227	0.884	0.477	0	Pirb	0
0	0.46090209110468316	0.761	0.357	0	Eif6	0
0	0.45963399078091594	0.905	0.549	0	Psma2	0
0	0.45919251913129877	0.604	0.2	0	Adssl1	0
0	0.4555750240706067	0.926	0.582	0	Smdt1	0
0	0.4540534969733989	0.973	0.7	0	Atp5h	0
0	0.4523549654109519	0.853	0.415	0	Emilin2	0
0	0.4491390876602954	0.801	0.404	0	Nfil3	0
0	0.4475269320266455	0.756	0.336	0	Igsf6	0
0	0.444182047453046	0.989	0.814	0	Atp6v0c	0
0	0.4441209980603331	0.638	0.239	0	Ggh	0
0	0.4418761013404796	0.828	0.442	0	Nme1	0
0	0.4409639508267933	0.994	0.801	0	Ly6e	0
0	0.4403061938554651	0.927	0.602	0	Slc25a5	0
0	0.44024991145637626	0.943	0.648	0	Ppib	0
0	0.43968136176768113	0.928	0.577	0	Atp5mpl	0
0	0.437998166689834	0.275	0.031	0	Nrg1	0
0	0.4374725673882326	0.826	0.399	0	Sh3bgrl	0
0	0.4373137450905884	0.908	0.464	0	Ctsh	0
0	0.4373028039244131	0.97	0.694	0	Eif4a1	0
0	0.43718913344385646	0.656	0.286	0	Mafb	0
0	0.4356525737196732	0.679	0.313	0	Ciao2a	0
0	0.4338098690377944	0.831	0.403	0	Cfp	0
0	0.4328809639180382	0.847	0.449	0	Psma4	0
0	0.4328349244309293	0.883	0.511	0	Erp29	0
0	0.43188037274295976	0.468	0.113	0	Ms4a8a	0
0	0.4291358081771859	0.87	0.494	0	Ncf4	0
0	0.4287105390581061	0.972	0.633	0	Rrbp1	0
0	0.4273997007819481	0.91	0.579	0	Cox6a1	0
0	0.4267541510042221	0.885	0.489	0	Psmb6	0
0	0.4250488646866921	0.401	0.043	0	Plcb1	0
0	0.4205897844069006	0.684	0.275	0	Rnpep	0
0	0.4176582003210678	0.832	0.47	0	Rab5if	0
0	0.41742657882097367	0.996	0.893	0	Calm1	0
0	0.417108573837091	0.774	0.374	0	Psma5	0
0	0.41490582534568865	0.688	0.289	0	C3	0
0	0.41430003885058875	0.803	0.412	0	Ndufc1	0
0	0.41119740355927226	0.997	0.796	0	Tyrobp	0
0	0.4097217436351529	0.862	0.511	0	Prelid1	0
0	0.408742917844638	0.847	0.468	0	Uqcr11	0
0	0.4084014287199303	0.615	0.251	0	Tm2d2	0
0	0.40694961185669265	0.977	0.778	0	Atp5l	0
0	0.4045062666211485	0.889	0.547	0	Dynll1	0
0	0.4040933417253794	0.631	0.244	0	Dusp3	0
0	0.40378822365221323	0.967	0.685	0	Clta	0
0	0.4036706529594358	0.944	0.636	0	Chmp2a	0
0	0.4028158139647299	0.767	0.348	0	Plbd1	0
0	0.4005634687469335	0.965	0.606	0	Spi1	0
0	0.40033010468082586	0.764	0.354	0	Fkbp2	0
0	0.399537772652351	0.971	0.709	0	Ybx1	0
0	0.3981504502340165	0.989	0.855	0	Arpc2	0
0	0.3979247260651273	0.906	0.559	0	Psmb3	0
0	0.3968112150147025	0.482	0.136	0	Gpr141	0
0	0.39536690108495254	0.945	0.549	0	Clec4e	0
0	0.39534203795542844	0.434	0.117	0	Tnfsf13	0
0	0.39344298520603904	0.932	0.577	0	Ssr4	0
0	0.3924578730042996	0.952	0.633	0	Atp5j2	0
0	0.3887642579377324	0.986	0.783	0	Atp5e	0
0	0.38776945293009735	0.76	0.386	0	Cnih4	0
0	0.3874585777081495	0.688	0.315	0	Mydgf	0
0	0.380476022806445	0.855	0.384	0	Ifi207	0
0	0.38025587029091357	0.962	0.628	0	Cstb	0
0	0.3801757876555879	0.844	0.42	0	Ctsa	0
0	0.3799737179551763	0.893	0.554	0	Psme2	0
0	0.3786383307722475	0.765	0.392	0	Atp1a1	0
0	0.37847995646272214	0.782	0.413	0	Ndufb3	0
0	0.376798695115785	0.71	0.328	0	Gng10	0
0	0.3731606225497748	0.918	0.593	0	Nedd8	0
0	0.3724266872420774	0.891	0.531	0	H2afy	0
0	0.36975402261322343	0.878	0.493	0	App	0
0	0.3677167815877039	0.711	0.341	0	Snf8	0
0	0.36691060957033217	0.851	0.487	0	Vdac2	0
0	0.36616637821148834	0.914	0.576	0	Ube2l3	0
0	0.3583574331742948	0.613	0.252	0	Ltb4r1	0
0	0.3577848399236292	0.927	0.57	0	Lyn	0
0	0.35702352461585773	0.925	0.602	0	Eif3k	0
0	0.35675126799401957	0.801	0.417	0	Ndufa11	0
0	0.35576828653087267	0.879	0.508	0	Snrpb	0
0	0.35392833019838776	0.934	0.607	0	Cox5a	0
0	0.35209010274898966	0.769	0.393	0	Mrpl54	0
0	0.3481778894524258	0.789	0.408	0	Ndufc2	0
0	0.3457417968834894	0.859	0.499	0	Pcbp1	0
0	0.34490586737768214	0.908	0.557	0	Ywhae	0
0	0.34391408641162124	0.88	0.485	0	Itgam	0
0	0.3436581964338794	0.578	0.214	0	Gm21188	0
0	0.34112669403722395	0.821	0.451	0	Bax	0
0	0.3324769540094068	0.877	0.483	0	Ncf2	0
0	0.3297605248800122	0.84	0.352	0	Csf1r	0
0	0.32672383529170057	0.818	0.449	0	Ap2s1	0
0	0.324859412988874	0.887	0.488	0	Rps27l	0
0	0.31573116734750206	0.961	0.664	0	Psmb8	0
0	0.3120177799721642	0.989	0.723	0	Cd14	0
0	0.3109811305575255	0.289	0.045	0	Rhou	0
0	0.3028690309461112	0.558	0.203	0	Gpr35	0
0	0.30039662123928446	0.666	0.285	0	Fgr	0
0	0.29910266268754704	0.971	0.646	0	Zeb2	0
0	0.28858546421585807	0.962	0.62	0	Alox5ap	0
0	0.28747832615487356	0.83	0.456	0	Csf2ra	0
0	0.28408453536621003	0.267	0.034	0	Met	0
0	0.2809861053652777	0.848	0.484	0	Ndufa1	0
0	0.27285137925199443	0.911	0.53	0	Bst2	0
0	0.26337811740878314	0.642	0.261	0	Mefv	0
5.4e-323	0.43820818272801243	0.728	0.367	1.076347e-318	Ssr2	0
5.4e-323	0.31534925446289763	0.856	0.5	1.076347e-318	Atp5o	0
9e-323	0.33104693467960855	0.47	0.147	1.761295e-318	Plod3	0
1e-322	0.36268253192848715	0.536	0.191	1.956994e-318	Klra2	0
2.15e-321	0.3419134855298598	0.926	0.605	4.256462e-317	Rbx1	0
1.5044e-320	0.3477672190227563	0.695	0.324	2.9795234e-316	Asah1	0
2.8246e-320	0.41130107899125656	0.914	0.608	5.5940674e-316	Atp5f1	0
3.734e-320	0.33402240510144376	0.923	0.601	7.3954804e-316	Atp5md	0
5.2376e-320	0.38692822382095293	0.772	0.409	1.03730468e-315	Cmpk1	0
6.5597e-320	0.3884668986125872	0.883	0.544	1.29915048e-315	Atp5c1	0
2.4485e-319	0.4661011729449145	0.969	0.809	4.84923549e-315	Arhgdib	0
7.66444e-319	0.41634784061971386	0.948	0.68	1.517942414e-314	Eif5a	0
1.667648e-317	0.2593548744662848	0.997	0.821	3.30277673754e-313	S100a6	0
1.782024e-317	0.3170351883837773	0.754	0.386	3.52929879573e-313	Csf2rb	0
9.4308046e-317	0.35795366771681425	0.881	0.542	1.86777084952e-312	Card19	0
9.5352407e-317	0.5688165342155448	0.342	0.072	1.888454417203e-312	Il6	0
2.1261836e-316	0.44781714518782145	0.799	0.446	4.21090660429e-312	Higd1a	0
1.82797886e-315	0.33851490745740964	0.936	0.623	3.620312129665e-311	Ndufa13	0
2.043369134e-315	0.4896931512911433	0.746	0.379	4.046892569298e-311	Osm	0
4.863399384e-315	0.3824305838697306	0.961	0.692	9.631962479474e-311	Cd44	0
1.516462054e-314	0.2897007024299679	0.747	0.383	3.00335309809737e-310	Lrrc25	0
1.11153783544e-313	0.3372821833634946	0.431	0.124	2.20140068309492e-309	Gm5150	0
4.6527438607e-313	0.3169663497115306	0.872	0.526	9.21475921614144e-309	Taf10	0
6.5344163933e-313	0.5094873058385895	0.447	0.139	1.2941411666909616e-308	Ass1	0
2.8720245263895e-311	0.2613756915201314	0.737	0.377	5.68804457451444e-307	Slc11a1	0
6.086969683065e-311	0.3601508809598696	0.828	0.476	1.2055243457309819e-306	Tomm6	0
2.8421191849637e-310	0.477304336806155	0.811	0.47	5.6288170458206075e-306	Map4k4	0
8.186878939566365e-309	0.4290230997389747	0.716	0.351	1.6214113739811187e-304	Slfn5	0
4.771023298420918e-308	0.418015310650084	0.645	0.286	9.449011642522627e-304	Clec4a2	0
5.59320422535237e-308	0.3326909221217096	0.855	0.508	1.1077340968310368e-303	Atp5k	0
6.035559318260763e-308	0.3338819570603127	0.594	0.243	1.1953425229815442e-303	Mfsd1	0
6.071280878238783e-308	0.35283628628290037	0.661	0.302	1.202417177935191e-303	Acaa1a	0
9.888918512991287e-308	0.2794091616857435	0.882	0.544	1.9585003114979246e-303	Uqcr10	0
5.488402946088557e-307	0.30957530002480393	0.266	0.04	1.0869782034728387e-302	Prtn3	0
7.802859195158836e-307	0.3364170572889401	0.488	0.165	1.5453562636012075e-302	Cd302	0
9.48320845622745e-307	0.33135027710451115	0.866	0.522	1.8781494347558465e-302	Atp5a1	0
1.606142008702502e-306	0.34480009370899556	0.673	0.312	3.180964248235305e-302	Irf5	0
2.7062171921002575e-306	0.38266222166381025	0.956	0.675	5.35966314895456e-302	Tagln2	0
2.892274997011297e-306	0.3461213464485762	0.882	0.547	5.728150631580874e-302	Ndufb7	0
3.3448942223329226e-306	0.34861891553725766	0.858	0.514	6.624563007330353e-302	Ywhab	0
1.4321848478125632e-305	0.27947239712521477	0.314	0.064	2.8364420910927813e-301	Gab1	0
2.288161744641648e-304	0.32856079600740573	0.989	0.776	4.531704335262784e-300	Rpl7a	0
2.3796955949646004e-303	0.35613867263405474	0.883	0.55	4.7129871258273913e-299	Itgb2	0
2.5672529726754574e-302	0.40644151399271755	0.508	0.192	5.084444512383744e-298	Ethe1	0
4.0586645258906395e-301	0.3065425618200872	0.859	0.518	8.038185093526411e-297	Reep5	0
4.685925641859539e-301	0.3320914142849216	0.977	0.739	9.280475733702818e-297	Cox7c	0
7.284742299416964e-301	0.32161486448665644	0.716	0.356	1.4427432123995296e-296	Lamtor5	0
3.232842681683465e-300	0.3241397458712252	0.933	0.629	6.402644931074103e-296	Ndufa2	0
2.2302279613384702e-299	0.4077887777985618	0.789	0.436	4.41696647743084e-295	Gsr	0
3.2516940951489305e-299	0.3192634528743681	0.883	0.552	6.439980155442457e-295	Psma3	0
3.763876201400591e-299	0.30024966842658696	0.853	0.512	7.45435681687387e-295	Jpt1	0
9.402784099075075e-299	0.35171606179843273	0.982	0.812	1.862221390821819e-294	Chchd2	0
1.158658825700554e-298	0.4993436808720575	0.924	0.62	2.294723804299947e-294	Ccl6	0
2.9733880681094577e-298	0.34028007639498076	0.51	0.183	5.888795068890781e-294	Itga5	0
7.742622463366315e-298	0.33040638340686757	0.769	0.412	1.5334263788696987e-293	Tmem160	0
8.115265231221935e-298	0.3328680219277078	0.58	0.236	1.6072282790435041e-293	Cers6	0
8.857379020863145e-298	0.30614941875067303	0.878	0.544	1.7542039150819458e-293	Edf1	0
2.9740167895690803e-297	0.2847504216407315	0.898	0.573	5.890040251741564e-293	Zfand5	0
1.2601797785605962e-296	0.3081541722677823	0.731	0.373	2.4957860514392606e-292	Ndufs4	0
2.0883251686043493e-296	0.2903633996843489	0.919	0.606	4.135927996420914e-292	Hint1	0
3.697826864453985e-296	0.3754823206331759	1	0.993	7.323546105051117e-292	Actb	0
7.133627983171841e-295	0.2937151063134159	0.791	0.439	1.412815022067183e-290	Rbm8a	0
1.7046688214770368e-294	0.27559616494665096	0.919	0.606	3.3760966009352713e-290	Vamp8	0
2.7244201528186094e-294	0.31130565579465236	0.618	0.271	5.395714112657255e-290	Tubb6	0
1.5330476731197737e-291	0.3448512743703933	0.91	0.602	3.0362009166137116e-287	Atp5d	0
2.6757009043094216e-290	0.33663775040464383	0.706	0.353	5.29922564098481e-286	AI662270	0
3.753668636668265e-290	0.34612413760162686	0.974	0.752	7.434140734921499e-286	Elob	0
3.0601153724084072e-289	0.36922029324098377	0.67	0.321	6.0605584950548505e-285	Dnajb11	0
8.349171892467252e-289	0.35078602445537865	0.969	0.752	1.6535534933031393e-284	Btf3	0
9.70327983034223e-289	0.37816772865698867	0.611	0.266	1.9217345703992788e-284	Mxi1	0
1.1578210124793021e-288	0.33953361067504695	0.808	0.463	2.293064515215258e-284	Cops9	0
1.2395534256940283e-288	0.29457752223093936	0.875	0.547	2.454935559587023e-284	Capns1	0
4.605621643429147e-287	0.25939513651307555	0.903	0.587	9.121433664811426e-283	Psmb1	0
7.480165384921558e-287	0.34109833874642637	0.735	0.385	1.4814467544837144e-282	Ube2a	0
4.272672928666494e-286	0.28216706592503593	0.727	0.377	8.462028735223991e-282	Psmb7	0
6.433717881799712e-286	0.3419983415200758	0.836	0.505	1.2741978264904329e-281	Vapa	0
9.430019958775942e-286	0.3202304939330791	0.84	0.502	1.8676154528355755e-281	Ifnar2	0
1.1749558410706865e-285	0.39242820267013	0.95	0.697	2.3270000432404948e-281	Rbm3	0
4.480283906505955e-285	0.4443006279847306	0.935	0.685	8.873202276835044e-281	Ldha	0
4.486199856959356e-285	0.3278107279171354	0.994	0.88	8.884918816708005e-281	Cfl1	0
5.040894982147803e-285	0.31164099907195264	0.419	0.127	9.983492512143724e-281	Fam129b	0
5.934838612922291e-285	0.28439264934769026	0.727	0.378	1.1753947872892596e-280	Nfkbie	0
1.021333181431272e-284	0.2544302732361028	0.862	0.535	2.0227503658246343e-280	Eif3c	0
1.2316646984443502e-284	0.3776708575354327	0.428	0.14	2.439311935269036e-280	Nufip1	0
1.2611007722257655e-283	0.2837761494394513	0.901	0.586	2.4976100793931286e-279	Hsp90b1	0
2.408922573196055e-283	0.33237336289654285	0.827	0.49	4.7708711562147864e-279	Srp9	0
2.16443796628606e-282	0.5188741925062785	0.334	0.088	4.286669392229542e-278	Mmp14	0
2.29128121608736e-282	0.2920051585970601	0.361	0.093	4.5378824484610166e-278	Dram1	0
4.826790583988098e-282	0.2808453335147648	0.776	0.431	9.559458751588427e-278	Psma1	0
8.171337863767447e-281	0.3773754298732658	0.646	0.303	1.6183334639191428e-276	Nampt	0
8.443590780917294e-281	0.25660345825455844	0.909	0.601	1.67225315416067e-276	Nfe2l2	0
1.894887892702158e-280	0.32815639863811236	0.597	0.26	3.752825471496624e-276	Cib1	0
2.8644905431614955e-280	0.3388515832271364	0.984	0.851	5.673123520731342e-276	Cox8a	0
3.057814319983402e-280	0.325296909133874	0.651	0.307	6.056001260727128e-276	Trappc2l	0
4.015853829299259e-279	0.35750119789513	0.826	0.493	7.953398508927183e-275	Tmem258	0
1.4955389531476818e-278	0.3315604479480381	0.727	0.381	2.9619148967089837e-274	Mrps14	0
6.232294962313486e-278	0.2906741043197465	0.685	0.34	1.2343060172861858e-273	Vdac3	0
6.605239901403928e-278	0.3442408744253541	0.777	0.435	1.308167762473048e-273	Ppig	0
2.262990666313323e-277	0.3507567820273636	0.932	0.659	4.481853014633536e-273	Arpc4	0
1.908269297669464e-276	0.34433070752332895	0.762	0.419	3.7793273440343735e-272	Ssr3	0
6.524952450461205e-276	0.3458249950651142	0.96	0.728	1.2922668328138416e-271	Gnb2	0
6.676267775665851e-276	0.29010595042201714	0.742	0.398	1.322234832970622e-271	Uqcrfs1	0
3.359804188898787e-275	0.3158524858270977	0.714	0.369	6.654092196114048e-271	Tbcb	0
3.950378460702436e-275	0.31528697747624235	0.874	0.555	7.823724541421175e-271	Rap1a	0
5.309719490258877e-275	0.37993468247921164	0.524	0.205	1.0515899450457705e-270	Pim3	0
1.1503654450245313e-274	0.26443012446784164	0.842	0.513	2.2782987638710843e-270	Atp1b3	0
1.3437419828081653e-274	0.28415653648453587	0.709	0.367	2.6612809969515714e-270	Aldh2	0
1.551433387103011e-274	0.28426399094833754	0.938	0.654	3.0726138231575136e-270	Tma7	0
4.617094793458653e-274	0.31924388912970514	0.851	0.525	9.144156238444862e-270	Ndufa3	0
2.3962505015158783e-273	0.2866695724205345	0.751	0.408	4.745774118252197e-269	Mrpl30	0
1.1238196200797874e-272	0.33759310452956226	0.711	0.368	2.225724757568019e-268	Ptpre	0
6.407596131236096e-272	0.311782509640269	0.455	0.155	1.2690244137913089e-267	Tifa	0
1.7133119178994016e-271	0.31747655574156664	0.731	0.389	3.393214253399765e-267	Ndufs6	0
4.2456303023063365e-271	0.3140477520236442	0.927	0.639	8.408470813717699e-267	Atp5b	0
4.886552596893474e-271	0.318224271121034	0.73	0.388	9.677817418147525e-267	Eif4ebp1	0
8.060865932030844e-271	0.30683637376263095	0.506	0.194	1.5964544978387086e-266	Cdc42ep2	0
1.293996883289172e-270	0.3040361907496911	0.762	0.422	2.5627608273542052e-266	Mrps21	0
1.5665107134383886e-269	0.32695825758084096	0.991	0.845	3.1024744679647287e-265	Rpl10	0
1.1758618151653093e-268	0.31872547892255076	0.695	0.355	2.328794324934895e-264	Ndufb6	0
3.3088016441161343e-267	0.2572041373606917	0.91	0.611	6.553081656172004e-263	Srsf3	0
3.837182298061328e-267	0.3730300712283019	0.767	0.432	7.59953954131046e-263	Txnrd1	0
4.132139188717221e-267	0.3185679001414605	0.764	0.426	8.183701663254455e-263	Mtpn	0
1.0773482303095434e-266	0.33140956161844376	0.62	0.289	2.1336881701280507e-262	Arl1	0
3.200945035623499e-266	0.41322753272890844	0.575	0.248	6.33947164305234e-262	Mgst1	0
7.803056549033774e-266	0.3241475042319486	0.665	0.327	1.545395349536139e-261	Ndufs8	0
2.3293240229405638e-265	0.2873217949026722	0.659	0.322	4.613226227433787e-261	Mrps18c	0
2.3870543502371292e-265	0.29134846241583257	0.711	0.372	4.727561140644635e-261	Sdhb	0
2.4350200793701643e-265	0.2761263972330674	0.641	0.307	4.82255726719261e-261	Slirp	0
3.350878586984158e-265	0.3121467791257373	0.804	0.473	6.636415041522124e-261	Lamtor2	0
9.988280242676285e-265	0.2878751524640075	0.932	0.652	1.9781789020620383e-260	Myl12a	0
1.299550707483365e-264	0.29444008250827935	0.726	0.388	2.5737601761708043e-260	Sarnp	0
1.510874538080427e-264	0.3786483666351703	0.963	0.761	2.9922870226682856e-260	Aldoa	0
2.4060874417619618e-264	0.26461869558063555	0.791	0.46	4.765256178409565e-260	Dynlrb1	0
5.338524455110449e-264	0.29479647869580433	0.502	0.202	1.0572947683346243e-259	Tarm1	0
7.111449702478712e-264	0.2692460170929941	0.748	0.414	1.408422613575909e-259	Romo1	0
1.5982430794581258e-263	0.32654441215499697	0.662	0.327	3.1653204188668183e-259	Kmt5a	0
2.8847229004196765e-263	0.3453223089285111	0.78	0.448	5.713193704281169e-259	Sppl2a	0
4.072715893882703e-263	0.30570913299262403	0.765	0.43	8.066013827834693e-259	Creg1	0
1.262144733653869e-262	0.2709136055016896	0.596	0.272	2.4996776450014876e-258	Pira2	0
1.0629468947278369e-261	0.30223420085840047	0.759	0.425	2.105166325008481e-257	Ndufb5	0
1.461886039876831e-261	0.25925572375006567	0.831	0.512	2.8952653019760638e-257	Snrpf	0
6.671210684364671e-261	0.3532060471873357	0.904	0.619	1.3212332760384232e-256	H2afj	0
1.0354453852561755e-259	0.373959132070792	0.763	0.432	2.0506995854998555e-255	Manf	0
5.621034907745975e-258	0.3107531959132722	0.756	0.424	1.1132459634790903e-253	Lsm12	0
1.0879103486391924e-257	0.28550681498707964	0.661	0.329	2.1546064454799206e-253	Eif4e	0
7.728439791098967e-257	0.2901048573595757	0.748	0.419	1.5306175006271506e-252	Cyfip1	0
1.9653301025250813e-256	0.25851624461233413	0.778	0.451	3.8923362680509236e-252	Ndufv3	0
2.7057040547965894e-256	0.2759528856547421	0.875	0.569	5.358646880524645e-252	Brk1	0
6.538191660693521e-256	0.34537629928769964	0.902	0.619	1.2948888584003518e-251	Ppp1ca	0
1.106717860272798e-255	0.2584439715734784	0.75	0.422	2.1918547222702764e-251	M6pr	0
3.2309975965556383e-255	0.9321342748341286	0.319	0.084	6.398990739978442e-251	Inhba	0
3.960607043621736e-255	0.36023429472608637	0.842	0.53	7.843982249892848e-251	Hif1a	0
5.96137954789425e-255	0.30915944360727415	0.488	0.187	1.1806512194604562e-250	Acer3	0
7.0681034480702735e-255	0.29662347621573565	0.59	0.267	1.3998378878903176e-250	Trps1	0
8.06215370870808e-255	0.28906881488009223	0.477	0.179	1.5967095420096352e-250	Sowahc	0
1.715932670909513e-254	0.3025935071711473	0.653	0.323	3.3984046547362905e-250	Uqcrc1	0
9.362706691056517e-254	0.29408892616331794	0.921	0.643	1.8542840601637433e-249	Chmp4b	0
1.440349094343481e-253	0.3242549704080614	0.674	0.343	2.8526113813472643e-249	Rpn2	0
6.471734407276394e-253	0.28401046918528583	0.747	0.418	1.2817269993610898e-248	Lman2	0
1.6195808143471086e-252	0.30115841404089405	0.985	0.804	3.2075798028144487e-248	Txn1	0
3.5187335633279206e-252	0.3013342155655431	0.76	0.433	6.968851822170947e-248	Tmem167	0
4.860491122613743e-252	0.3275046348972134	0.681	0.353	9.626202668336518e-248	Mrpl20	0
6.064522155996611e-252	0.28303162565436984	0.615	0.29	1.2010786129951287e-247	Ube2f	0
4.7451758014468546e-251	0.3442392175206804	0.518	0.21	9.397820674765495e-247	Alas1	0
1.0308801659551852e-250	0.27812651286883017	0.884	0.586	2.0416581686742442e-246	Ppp2ca	0
4.624478173209815e-250	0.36863587370883555	0.92	0.658	9.158779022042038e-246	Samhd1	0
3.832654731892618e-249	0.4116918757418599	0.369	0.111	7.59057269651333e-245	Mmp19	0
1.079247187730174e-248	0.33369864724541565	0.759	0.433	2.1374490552996098e-244	Glud1	0
1.3243647034786393e-248	0.41615096226917464	0.497	0.196	2.622904295239445e-244	Vegfa	0
1.3920640988787405e-248	0.32425968141122097	0.652	0.326	2.7569829478293454e-244	Ifi35	0
1.4063557819656724e-248	0.3020221170859787	0.509	0.205	2.785287626183014e-244	Siva1	0
2.3731225902381444e-248	0.2644875197223706	0.677	0.35	4.699969289966645e-244	Ikbkb	0
9.514255506252815e-248	0.3937746350170044	0.98	0.855	1.88429830301337e-243	Coro1a	0
1.2354888836795197e-247	0.2952191052243369	0.678	0.351	2.446885734127289e-243	Polr2k	0
1.4096654595879646e-247	0.3411311236626498	0.551	0.239	2.7918424427139637e-243	Sdf2l1	0
1.5374383787261975e-247	0.2887904401189373	0.857	0.551	3.044896709067234e-243	Hcls1	0
7.662961815421632e-247	0.28763047533280783	0.91	0.63	1.5176495875442543e-242	Arf1	0
3.8038807853520577e-246	0.2920094078222195	0.608	0.29	7.53358589538975e-242	Runx3	0
1.0868381036902244e-245	0.28329107434971323	0.678	0.353	2.1524828643584892e-241	Pgd	0
1.3768961904636721e-245	0.3174182748684926	0.955	0.723	2.7269429052133026e-241	Capzb	0
3.142484119146137e-245	0.28279395129939955	0.95	0.707	6.223689797968924e-241	Rac1	0
1.8811499897038785e-244	0.2777486158481769	0.796	0.479	3.7256175546085314e-240	Tuba1c	0
2.0322099950828186e-244	0.2517983913481294	0.704	0.382	4.0247918952615224e-240	Etfb	0
2.289235579237137e-244	0.25791073527619757	0.887	0.594	4.53383106467915e-240	Ndufa7	0
5.4788512192900826e-244	0.2757569510074195	0.729	0.405	1.0850864839804008e-239	Cct8	0
2.493026074187724e-243	0.3159490844856	0.72	0.396	4.9374381399287875e-239	Ostc	0
4.3472070233534337e-243	0.27771849486823696	0.847	0.54	8.609643509751475e-239	Ost4	0
1.2828529935458294e-242	0.2566329537432427	0.747	0.428	2.540690353717515e-238	Timm13	0
1.1067913404306234e-241	0.3216319629910167	0.995	0.909	2.1920002497228497e-237	Cd52	0
1.8927759566854294e-241	0.28479037947987806	0.791	0.474	3.748642782215493e-237	Mdh2	0
4.4237870770153274e-241	0.27782982461980066	0.714	0.391	8.761310306028856e-237	Aurkaip1	0
1.7668615980240235e-240	0.31077437794564144	0.528	0.225	3.4992693948865784e-236	Gm6377	0
3.598540644804181e-240	0.2819490669893795	0.861	0.562	7.126909747034681e-236	Fis1	0
1.5375232245786777e-239	0.2668997727002299	0.661	0.341	3.0450647462780713e-235	Stx7	0
1.8549782658708935e-239	0.3060289529763389	0.936	0.695	3.673784455557305e-235	Arf5	0
3.887603299508487e-239	0.26889951174442583	0.816	0.505	7.699398334676558e-235	Sf3b6	0
4.309989371698911e-239	0.2742464578043811	0.618	0.3	8.535933950649693e-235	Srsf9	0
6.1041623740177e-239	0.3239548651483885	0.595	0.282	1.2089293581742056e-234	March5	0
9.347982504452683e-239	0.2950051102908915	0.707	0.387	1.851367935006854e-234	Lgals9	0
1.2972835964948418e-237	0.27812431342313537	0.302	0.076	2.569270162858034e-233	Slc39a14	0
1.3367391404545578e-236	0.2511046345039196	0.79	0.479	2.647411867670252e-232	Tmed9	0
2.593895961467922e-235	0.2686236725800357	0.781	0.467	5.1372109516872195e-231	Ier3ip1	0
2.879006238794382e-235	0.4860406198548759	0.769	0.456	5.701871855932274e-231	Irf7	0
3.657325434840377e-235	0.27257562772514465	0.478	0.189	7.243333023701367e-231	Slc35b1	0
5.8810167324548795e-235	0.2747099167506222	0.927	0.662	1.164735363862689e-230	Scand1	0
1.3795546555961823e-234	0.259047670275226	0.803	0.495	2.732207995408239e-230	Rab5c	0
8.091564418689662e-234	0.2713884340408568	0.913	0.642	1.6025343331214876e-229	Ehd1	0
2.1928711039030247e-233	0.2551972941800581	0.73	0.414	4.342981221279941e-229	Ndufb4	0
2.4427642667068573e-233	0.28309062863586176	0.713	0.396	4.837894630212931e-229	Snrpd3	0
3.3181928170184456e-233	0.2738607464116859	0.757	0.442	6.5716808741050315e-229	Dctn3	0
3.3801895329943354e-233	0.31860400303386405	0.637	0.322	6.69446537009528e-229	Ddost	0
4.1227654827662746e-232	0.2961631310971058	0.59	0.283	8.165137038618607e-228	Slc2a1	0
4.727970570629406e-232	0.2967091141239495	0.678	0.362	9.363745715131539e-228	Ndufa8	0
1.0046760957619615e-231	0.30358127743899	0.672	0.356	1.9897610076565647e-227	Ak2	0
7.666830239767094e-231	0.2541864821556803	0.392	0.131	1.518415728985873e-226	Zeb2os	0
3.218451743163932e-230	0.445614829560235	0.631	0.321	6.374143677336168e-226	Phf11b	0
2.6948017627940613e-229	0.2658553666250575	0.588	0.283	5.337054891213638e-225	Rassf4	0
4.1592448975270084e-229	0.2893643482276167	0.939	0.689	8.23738451955224e-225	Cotl1	0
3.1957922865391285e-228	0.25143908720980523	0.697	0.385	6.329266623490744e-224	Psmc3	0
4.239243862197971e-227	0.28198259150152793	0.706	0.393	8.395822469083082e-223	Sys1	0
1.4443084428641584e-226	0.2858578945005503	0.973	0.784	2.8604528710924656e-222	Arpc5	0
5.629237513128043e-226	0.28911306082597477	0.46	0.18	1.114870489475009e-221	BC028528	0
6.48632012627878e-225	0.2804742561261777	0.395	0.136	1.2846157010095124e-220	Gpalpp1	0
4.310950883772598e-224	0.31013596435060803	0.468	0.188	8.53783822531163e-220	Sap30	0
3.666222385723567e-223	0.2599176367996707	0.747	0.439	7.260953434925525e-219	Ndufb10	0
3.722524617621224e-223	0.26605909107479697	0.537	0.241	7.372460005198834e-219	Man2a1	0
5.252678456346206e-223	0.30955054294924045	0.794	0.492	1.0402929682793661e-218	Flna	0
6.151753176181064e-223	0.2957477875363458	0.68	0.37	1.2183547165426596e-218	Clic4	0
6.302557496287246e-222	0.269158064711853	0.978	0.795	1.248221512139689e-217	Rap1b	0
4.184571144077567e-221	0.2711241499866213	0.559	0.261	8.287543150845621e-217	Lrrc59	0
1.3560126157454491e-220	0.25126675461548525	0.498	0.211	2.685582985483862e-216	Tcirg1	0
3.1900513651992773e-220	0.2602216481635984	0.418	0.153	6.317896728777169e-216	Fam241a	0
5.897862002804646e-220	0.2659711596380978	0.991	0.884	1.16807156965546e-215	Myl6	0
6.650188711174568e-220	0.2573621726407149	0.624	0.319	1.3170698742481232e-215	Psmd13	0
7.21108724639339e-220	0.2751801411153221	0.851	0.563	1.428155829148211e-215	Bsg	0
2.0595329384614574e-219	0.27336779027774727	0.688	0.38	4.078904984622916e-215	Gch1	0
2.779017195548828e-218	0.34858677137971306	0.522	0.232	5.503843555784454e-214	Cd38	0
6.220578793052443e-218	0.3014936055189703	0.494	0.21	1.2319856299640363e-213	Rap2a	0
7.680715474142634e-218	0.2508151437516641	0.51	0.223	1.5211656996539488e-213	Agpat4	0
8.833169166600139e-218	0.33512686076553677	0.628	0.323	1.7494091534451576e-213	Cd300a	0
1.2967451071928396e-217	0.26022468958825734	0.568	0.27	2.5682036847954187e-213	Ufm1	0
1.6324782349771472e-217	0.29269647295583057	0.965	0.775	3.23312314437224e-213	Actr3	0
2.443816681897001e-217	0.27975042996910937	0.94	0.714	4.8399789384970105e-213	Slc25a3	0
2.021724512644464e-216	0.2736220139917802	0.643	0.338	4.004025397292361e-212	Ufc1	0
2.1372633143571968e-216	0.2654088481535182	0.859	0.576	4.2328499940844284e-212	Lrrfip1	0
1.4851568038060836e-215	0.27306403198596096	0.497	0.214	2.9413530499379484e-211	Bak1	0
6.082409945423616e-215	0.2767564903038424	0.629	0.326	1.204621289691147e-210	Eif1ax	0
3.5419250856945885e-214	0.8374786303324488	0.804	0.541	7.014782632218132e-210	Slpi	0
4.721156928247543e-213	0.7348590256687542	0.633	0.359	9.350251296394259e-209	Sdc4	0
6.440257086622398e-212	0.38161989716452005	0.48	0.202	1.275492916005566e-207	Tppp3	0
2.024880526593739e-211	0.42956759482470175	0.885	0.634	4.0102758829189e-207	Mif	0
2.5223882686550113e-211	0.2692145716933323	0.298	0.084	4.99558996607125e-207	Casp6	0
3.0411626838044896e-211	0.28585645945042315	0.575	0.281	6.023022695274792e-207	Cd93	0
4.959246077176345e-211	0.2923654804694864	0.439	0.174	9.821786855847751e-207	Ccdc86	0
1.3615963170803822e-210	0.29177563608596235	0.354	0.119	2.696641505977697e-206	Il18	0
5.998462551666653e-210	0.2670538444287871	0.997	0.956	1.1879955083575806e-205	H3f3a	0
1.1591109924359183e-209	0.2905138377371297	0.94	0.704	2.295619320519336e-205	Ucp2	0
8.461702464464697e-208	0.25365836300002575	0.345	0.11	1.675840173087233e-203	AI504432	0
1.1110645784230147e-207	0.2908301490342753	0.993	0.898	2.2004633975667806e-203	Nfkbia	0
3.2657340550070365e-206	0.2531542312251693	0.561	0.271	6.467786295941436e-202	Tmem208	0
5.908892343262163e-206	0.2525918372727378	0.661	0.365	1.1702561285830714e-201	Uqcc2	0
1.614333769468595e-205	0.3067527843242124	0.763	0.469	3.1971880304325526e-201	Mndal	0
6.61567912879477e-203	0.2603810536423228	0.996	0.934	1.3102352514578043e-198	Rps27a	0
8.895048582329696e-202	0.2572392274451891	0.985	0.857	1.7616643717303963e-197	Cdc42	0
2.5068005642499875e-201	0.3408620071713091	0.155	0.018	4.9647185174971e-197	Slc7a2	0
7.287192375780135e-201	0.4112265981909473	0.742	0.454	1.4432284500232557e-196	Malt1	0
5.0723982825137456e-200	0.2540393655942925	0.825	0.545	1.0045884798518473e-195	Tmed5	0
6.639462595257936e-200	0.41337929998554496	0.398	0.148	1.3149455669908342e-195	Clec4n	0
4.4031608279662725e-198	0.2666482082995123	0.752	0.462	8.720460019787203e-194	Scp2	0
5.9508924602888206e-198	0.3014751318516173	0.548	0.265	1.178574251760201e-193	Ap1s2	0
6.5575430159211905e-198	0.25255255780737595	0.869	0.604	1.2987213943031919e-193	Prdx6	0
4.4812937342534277e-197	0.26276966600335744	0.525	0.247	8.875202240688913e-193	Trappc1	0
7.149957490136734e-197	0.307562061063547	0.999	0.978	1.4160490809215803e-192	H3f3b	0
1.1259576291374881e-193	0.354013226424605	0.965	0.788	2.2299590845067954e-189	Hspa5	0
7.980708273681038e-193	0.5277793678879668	0.444	0.187	1.5805792736025296e-188	Tnfsf9	0
8.05505920542119e-192	0.2690311713123944	0.699	0.411	1.5953044756336666e-187	Parp14	0
6.62050754616284e-191	0.35203399414155045	0.757	0.483	1.3111915195175505e-186	Mt1	0
5.98004598215769e-190	0.25296283519674245	0.415	0.166	1.1843481067663307e-185	Gsto1	0
6.456718113416771e-190	0.27371067526948023	0.886	0.635	1.2787530223621915e-185	Gpx4	0
1.9191087673028092e-188	0.42960805017956805	0.448	0.191	3.8007949136432136e-184	Tnip3	0
2.594490302809676e-186	0.30708355120595554	0.485	0.221	5.138388044714563e-182	Apobec1	0
2.059433316998609e-183	0.28333783462437934	0.906	0.674	4.078707684315745e-179	Tln1	0
7.047013971487015e-179	0.2642797635276746	0.539	0.27	1.3956611170530034e-174	Nmi	0
4.1127504312538155e-178	0.5089303065514106	0.833	0.575	8.145302229098181e-174	Isg15	0
4.965279531445047e-176	0.27660219801505004	0.569	0.298	9.833736112026916e-172	Tnip1	0
6.956492859423533e-175	0.3445371842363459	0.395	0.162	1.3777334108088308e-170	Ifi213	0
9.11293016264145e-174	0.335442884065557	0.676	0.405	1.804815818711139e-169	Hmox1	0
1.5137379541067804e-171	0.2761845690955306	0.456	0.207	2.9979580181084785e-167	Btg3	0
7.233765383015182e-167	0.2703927949089697	0.706	0.444	1.4326472341061568e-162	Id2	0
6.856363376728647e-162	0.3825036273821243	0.431	0.195	1.3579027667611085e-157	Ecm1	0
2.483810343671613e-161	1.0355318372042546	0.22	0.065	4.9191863856416295e-157	Arg1	0
2.1356764831927365e-160	0.30421977915539244	0.217	0.054	4.2297072749632143e-156	Lif	0
3.2231061614769014e-160	0.2500270089257678	0.335	0.126	6.383361752805003e-156	Prdm1	0
8.66651937296719e-158	0.34486588285339337	0.239	0.067	1.716404161816152e-153	Ly6i	0
1.2907786694166505e-157	0.4740536580262116	0.669	0.407	2.5563871547796763e-153	Ccl2	0
4.244403656576496e-155	0.32591047189911143	0.424	0.192	8.406041441849751e-151	Errfi1	0
8.489417916347784e-154	0.2573181210894222	0.995	0.937	1.6813292183326785e-149	Actg1	0
7.984624688989557e-152	0.5690783738217605	0.222	0.06	1.5813549196543818e-147	Serpinb2	0
1.6237383769199297e-150	0.2703294197027001	0.341	0.138	3.215813855489921e-146	Gbp3	0
5.1818695407342225e-140	0.335151006270904	0.409	0.191	1.0262692625424128e-135	Cfb	0
1.824639539253457e-139	1.032643949176156	0.506	0.294	3.613698607491471e-135	Cxcl10	0
1.2342271599895169e-126	0.34088271732851116	0.354	0.171	2.444386890359238e-122	Phf11d	0
3.758253557143779e-126	0.2718293828401426	0.769	0.543	7.443221169923254e-122	Hilpda	0
1.5300768276719142e-125	0.40225977496620513	0.13	0.026	3.030317157204226e-121	Ptges	0
4.8993833825841214e-123	0.2909150394085061	0.255	0.093	9.703228789207852e-119	Gbp5	0
1.745963853969127e-111	0.27666569326340956	0.412	0.213	3.457881412785856e-107	Ddit4	0
2.225609037735122e-111	0.25205832271585504	0.391	0.197	4.407818699234409e-107	Ifi47	0
1.1690012167363187e-106	0.30271417535524087	0.199	0.076	2.315206909746279e-102	Calhm6	0
2.6347498716682842e-105	7.403489064183866e-5	0.483	0.323	5.218122120839037e-101	Pcna	0
3.503044459563318e-103	0.42727322746495733	0.468	0.271	6.937779552165151e-99	Oasl1	0
8.377490120603026e-91	0.3450936523131823	0.303	0.151	1.659161918385429e-86	Sgk1	0
3.4473324193343413e-66	0.570967592361959	0.204	0.099	6.827441856491663e-62	Timp1	0
3.134649558861938e-61	0.4646474869734556	0.137	0.056	6.208173451326069e-57	Nos2	0
2.8427151195707906e-60	0.27747775924636453	0.378	0.232	5.629997294309951e-56	Gbp2	0
2.7391328262516225e-54	5.380718292405384e-5	0.201	0.118	5.424852562391339e-50	Klhl2	0
1.6289904778845137e-44	0.730901108638184	0.437	0.364	3.2262156414502792e-40	AA467197	0
2.554338245316482e-38	9.317204153030945e-5	0.341	0.256	5.058866894849292e-34	Abhd12	0
3.115897655658362e-26	0.3039149353432189	0.435	0.332	6.171035307031385e-22	Rsad2	0
6.009499252369073e-16	0.4665936452419053	0.316	0.243	1.1901813269316949e-11	Spp1	0
1.755976446369939e-11	0.4673086680172609	0.253	0.198	3.477711352035664e-7	Cxcl1	0
