# Supplementary material for: Deciphering the preeclampsia-specific immune microenvironment and the role of pro-inflammatory macrophages at the maternal–fetal interface
Source: eLife. 2025 Mar 28;13:RP100002. doi: 10.7554/eLife.100002 (PMC11952753; doi:10.7554/eLife.100002)
Supplement: Figure 5—figure supplement 1—source data 1. [file elife-100002-fig5-figsupp1-data1.zip › Figure 5-figure supplement 1-source data/seurat_clusters_1.csv]

p_val	avg_logFC	pct.1	pct.2	p_val_adj	gene	cluster
0	2.857866447787374	0.953	0.45	0	Retnlg	1
0	2.3868750295886443	1	0.906	0	S100a9	1
0	2.328444253576537	0.997	0.854	0	S100a8	1
0	2.1052001496220867	0.953	0.36	0	G0s2	1
0	2.09366638030261	0.931	0.462	0	Ifitm1	1
0	2.0258816301703773	0.89	0.275	0	Wfdc21	1
0	1.896141656847024	0.928	0.293	0	Il1r2	1
0	1.87620163061079	0.861	0.264	0	Pglyrp1	1
0	1.8656388594880542	0.405	0.074	0	Ngp	1
0	1.8135678744237431	0.844	0.15	0	Mmp9	1
0	1.7771677800169783	0.723	0.377	0	Ifitm6	1
0	1.767068168900349	0.693	0.178	0	Mmp8	1
0	1.691749717592827	0.78	0.152	0	Rdh12	1
0	1.6783641605244	0.841	0.207	0	Lrg1	1
0	1.6764713610150617	0.952	0.278	0	Hdc	1
0	1.5598883786274391	0.901	0.442	0	Slc16a3	1
0	1.5400145503334084	0.972	0.807	0	S100a11	1
0	1.531456058479352	0.911	0.363	0	Trem1	1
0	1.515723943152184	0.947	0.511	0	Grina	1
0	1.5123129701636129	0.854	0.275	0	Csf3r	1
0	1.4886498724318191	0.937	0.469	0	Lmnb1	1
0	1.4398626950609315	0.743	0.118	0	Cxcr2	1
0	1.4337052353024515	0.903	0.474	0	Thbs1	1
0	1.3916412237693458	0.869	0.336	0	Mcemp1	1
0	1.3829133342420314	0.972	0.614	0	Mxd1	1
0	1.3682657131767395	0.447	0.122	0	Asprv1	1
0	1.360922365572531	0.434	0.121	0	Stfa2l1	1
0	1.3510895266716676	0.942	0.733	0	Wfdc17	1
0	1.3129745487033588	0.505	0.059	0	Ly6g	1
0	1.2982532812466845	0.563	0.133	0	Slc2a3	1
0	1.2762114802934514	0.945	0.623	0	Alox5ap	1
0	1.236101482001984	0.919	0.401	0	Hp	1
0	1.22918092531428	0.91	0.459	0	Ccr1	1
0	1.2153527887184126	0.941	0.422	0	Acod1	1
0	1.2060999101752028	0.773	0.313	0	Slfn4	1
0	1.173093822676694	0.975	0.749	0	Ifitm2	1
0	1.1725411025256653	0.939	0.463	0	Clec4d	1
0	1.1646660251051806	0.744	0.234	0	Ankrd33b	1
0	1.1593157951185928	0.692	0.245	0	Fpr1	1
0	1.1166992849522543	0.873	0.424	0	Gsr	1
0	1.109153516874176	0.854	0.529	0	Ndel1	1
0	1.1065197026648084	0.723	0.436	0	Anxa1	1
0	1.1046889522736985	0.706	0.287	0	Entpd1	1
0	1.1042097626031366	0.95	0.566	0	Msrb1	1
0	1.0907240682010588	0.677	0.238	0	Pygl	1
0	1.089807722328659	0.987	0.772	0	Il1b	1
0	1.0793885603146234	0.916	0.571	0	Ets2	1
0	1.0671553302341794	0.768	0.342	0	Sell	1
0	1.0656116542147673	0.706	0.362	0	Cxcl3	1
0	1.0575636803543202	0.871	0.364	0	Slc7a11	1
0	1.0549675601180308	0.714	0.242	0	Arg2	1
0	1.042898503471311	0.67	0.242	0	Sgms2	1
0	1.0368687087982387	0.694	0.297	0	Lyst	1
0	1.035972607424735	0.911	0.76	0	Map1lc3b	1
0	1.0341212553054662	0.854	0.596	0	Resf1	1
0	1.0339676537131264	0.976	0.725	0	Cd14	1
0	1.0244228395666366	0.988	0.791	0	Cebpb	1
0	1.0231029621629648	0.739	0.606	0	Nktr	1
0	1.015547836374815	0.962	0.826	0	S100a6	1
0	1.0149241772729676	0.463	0.126	0	H2-Q10	1
0	1.0138142242839034	0.705	0.243	0	Cd33	1
0	1.0134516435136542	0.716	0.337	0	Adam8	1
0	1.0027965795930225	0.713	0.344	0	Tgm2	1
0	1.0020029453059134	0.933	0.624	0	Tpd52	1
0	1.001742968556202	0.394	0.077	0	Cd177	1
0	0.9978701617058553	0.529	0.12	0	Mrgpra2b	1
0	0.9936895102839934	0.699	0.305	0	Sorl1	1
0	0.9926786821144074	0.329	0.038	0	Prok2	1
0	0.980307139597228	0.677	0.263	0	Dgat1	1
0	0.9688402974110537	0.922	0.594	0	Lilr4b	1
0	0.9488985732204751	0.68	0.374	0	Fbxl5	1
0	0.9482006039988464	0.947	0.549	0	Clec4e	1
0	0.9386860807945223	0.94	0.529	0	Lcn2	1
0	0.9295162115841642	0.588	0.184	0	Trim30b	1
0	0.9260494388024001	0.622	0.289	0	Nudt4	1
0	0.9244348678273846	0.65	0.279	0	Cd300ld	1
0	0.9209446510005475	0.767	0.452	0	Tnfaip2	1
0	0.9157922478874689	0.584	0.247	0	Mgst1	1
0	0.914116187864791	0.609	0.279	0	Antxr2	1
0	0.9115277682071863	0.556	0.124	0	Mirt2	1
0	0.9099439592854013	0.572	0.184	0	Ppp1r3b	1
0	0.9055059440584704	0.639	0.292	0	Stx11	1
0	0.9032790781335884	0.545	0.195	0	Selenon	1
0	0.9006578687834552	0.91	0.465	0	Cd9	1
0	0.9006351849401191	0.99	0.966	0	Srgn	1
0	0.8923381252933514	0.721	0.293	0	Cd300lf	1
0	0.8888518124128484	0.821	0.544	0	Tiparp	1
0	0.8836007601013991	0.999	0.92	0	Cxcl2	1
0	0.882720944684112	0.582	0.286	0	R3hdm4	1
0	0.8732526179215603	0.905	0.652	0	Litaf	1
0	0.8638036336327017	0.581	0.227	0	Gadd45a	1
0	0.8617836641918379	0.785	0.5	0	Plaur	1
0	0.8556660398701625	0.773	0.611	0	Prr13	1
0	0.8388550238646805	0.715	0.4	0	Rabgef1	1
0	0.8277729694536544	0.946	0.807	0	Lcp1	1
0	0.8217931081134369	0.82	0.607	0	Snx20	1
0	0.8213542964029896	0.935	0.523	0	Slpi	1
0	0.8155719883408832	0.977	0.799	0	Tyrobp	1
0	0.811077147335701	0.68	0.389	0	Slfn1	1
0	0.8062308712919997	0.494	0.19	0	Mirt1	1
0	0.8039527415128837	0.602	0.223	0	Upp1	1
0	0.792341335886694	0.463	0.138	0	Il1rap	1
0	0.7905263802482578	0.632	0.317	0	Pilra	1
0	0.7829137683036487	0.792	0.452	0	Gda	1
0	0.7823833038946868	0.917	0.708	0	Plek	1
0	0.780288623246862	0.934	0.643	0	Lilrb4a	1
0	0.7785205914170243	0.504	0.225	0	Ccpg1	1
0	0.7736918742816995	0.654	0.475	0	Bcl2l11	1
0	0.7678719284711438	0.76	0.5	0	Ncf2	1
0	0.766677311635398	0.703	0.458	0	Adipor1	1
0	0.7631139072819775	0.81	0.647	0	Spag9	1
0	0.758729419655015	0.601	0.341	0	Suco	1
0	0.7567877250586967	0.446	0.212	0	Igfbp6	1
0	0.7481691804182045	0.648	0.553	0	Cdk2ap2	1
0	0.7475115128910381	0.753	0.535	0	Zyx	1
0	0.7453908688070184	0.507	0.334	0	Cwc25	1
0	0.7388765055710179	0.425	0.141	0	Qsox1	1
0	0.7383890769710005	0.658	0.402	0	Snap23	1
0	0.7378947088905867	0.813	0.568	0	Snx18	1
0	0.7360222966665205	0.732	0.433	0	Emilin2	1
0	0.7358173487487959	0.616	0.276	0	Fpr2	1
0	0.7329082625601053	0.632	0.246	0	Hcar2	1
0	0.7316887485419765	0.683	0.406	0	Smox	1
0	0.7241412910044092	0.83	0.616	0	Vasp	1
0	0.7217772153434896	0.538	0.29	0	Plk3	1
0	0.7216143487560864	0.932	0.851	0	Btg2	1
0	0.7184652179628168	0.566	0.302	0	Themis2	1
0	0.708167855785921	0.838	0.671	0	Mrpl33	1
0	0.7072928998657504	0.793	0.492	0	C5ar1	1
0	0.7070117077637559	0.472	0.166	0	Msra	1
0	0.6933290486448878	0.899	0.723	0	Nfkbiz	1
0	0.6910427135747981	0.747	0.626	0	Ddx6	1
0	0.6895268755856098	0.513	0.2	0	Tarm1	1
0	0.6798692677007605	0.742	0.564	0	Tut7	1
0	0.675724394552399	0.591	0.349	0	Plp2	1
0	0.6737892356508189	0.307	0.15	0	Ss18l2	1
0	0.6736630600140383	0.872	0.702	0	Taldo1	1
0	0.6700485239096011	0.607	0.176	0	Il1f9	1
0	0.6675077569841732	0.477	0.275	0	Dhrs7	1
0	0.6628326034229034	0.603	0.387	0	Ypel3	1
0	0.6621456157478316	0.967	0.855	0	Fxyd5	1
0	0.659926088195726	0.601	0.343	0	Glipr2	1
0	0.6598882302382679	0.613	0.427	0	Ell2	1
0	0.6558341540314276	0.97	0.871	0	Pim1	1
0	0.6526845658264373	0.432	0.135	0	Actn1	1
0	0.651291127828007	0.671	0.323	0	Cd24a	1
0	0.6445015452473688	0.889	0.679	0	Samsn1	1
0	0.6432678221452015	0.325	0.06	0	Crispld2	1
0	0.6425260051342974	0.794	0.626	0	Lamp2	1
0	0.6412623490216567	0.934	0.877	0	Arpc3	1
0	0.6343556317305787	0.323	0.063	0	Snai1	1
0	0.6305755970291199	0.523	0.325	0	Lbr	1
0	0.6284450488730213	0.509	0.249	0	Lpcat2	1
0	0.6261669384275563	0.866	0.748	0	Ostf1	1
0	0.6251167184045701	0.371	0.108	0	A530064D06Rik	1
0	0.6200261091600213	0.573	0.365	0	AB124611	1
0	0.6156767879745797	0.326	0.094	0	Slc22a15	1
0	0.6155144743231556	0.335	0.097	0	Sesn2	1
0	0.6109785241783795	0.73	0.58	0	Gpsm3	1
0	0.6101927787467476	0.947	0.777	0	Prdx5	1
0	0.6082015530166799	0.534	0.362	0	Gsn	1
0	0.6037269344222383	0.36	0.142	0	Pbx1	1
0	0.60082218847202	0.351	0.097	0	Fosl1	1
0	0.599396886736772	0.98	0.872	0	Mcl1	1
0	0.5989626746680669	0.382	0.161	0	Gm14548	1
0	0.5981347060572126	0.446	0.18	0	Trem3	1
0	0.5978883332888278	0.715	0.555	0	Pde4b	1
0	0.5944260419158374	0.979	0.939	0	Actg1	1
0	0.5942937183704797	0.358	0.101	0	Pi16	1
0	0.5919623146695561	0.3	0.047	0	Dhrs9	1
0	0.5872091189561397	0.456	0.273	0	Atxn10	1
0	0.5842590868472362	0.777	0.635	0	Rhog	1
0	0.5831535405114828	0.509	0.136	0	Chil1	1
0	0.5817994754471434	0.516	0.336	0	Flot1	1
0	0.5674463488329053	0.887	0.817	0	Rac2	1
0	0.5467129098314716	0.333	0.098	0	Slc27a4	1
0	0.5395242075127213	0.424	0.232	0	Anxa11	1
0	0.5139034992779541	0.964	0.913	0	Cd52	1
0	0.5097242954869703	0.453	0.288	0	Chp1	1
0	0.49341033133582063	0.282	0.046	0	Mapk13	1
0	0.48846621099160314	0.873	0.772	0	Gmfg	1
0	0.47340093536940353	0.979	0.959	0	H3f3a	1
0	0.46541135161730596	0.835	0.771	0	Myl12b	1
0	0.4650322127500998	0.237	0.026	0	9830107B12Rik	1
0	0.4452015622709018	0.999	0.996	0	Fth1	1
0	0.40587165528357305	0.977	0.957	0	Eif1	1
5e-324	0.6544667080882838	0.74	0.519	9.785e-320	Ncf1	1
5e-324	0.5505373927315536	0.483	0.297	9.785e-320	Carhsp1	1
2e-323	0.6465979688674761	0.485	0.263	3.914e-319	Tmcc1	1
9.6e-322	0.6525363582284167	0.792	0.546	1.898284e-317	Slc15a3	1
1.141e-320	0.564043556234759	0.302	0.136	2.2593496e-316	Sirpb1b	1
8.8692e-319	0.6886230519084062	0.374	0.131	1.7565489104e-314	Dmxl2	1
1.31094e-318	0.5783072594614537	0.481	0.273	2.5963146156e-314	Rnf11	1
1.595279031063e-312	0.5040583026262162	0.925	0.812	3.1594501210197395e-308	Txn1	1
3.686452855656e-312	0.5421826426065286	0.398	0.206	7.301019880627253e-308	Il13ra1	1
1.22051691062916e-309	0.5610483904315583	0.593	0.449	2.4172337415010473e-305	Sp140	1
5.493076549308589e-307	0.5954346537362056	0.617	0.449	1.0879038105905661e-302	Glrx	1
3.4909946368042385e-306	0.621834110522652	0.427	0.212	6.913914878190795e-302	2310001H17Rik	1
1.6548772967083495e-304	0.5882014088015434	0.57	0.465	3.277484486130886e-300	March7	1
2.0641236676709812e-302	0.6051098313556347	0.722	0.501	4.087996923822378e-298	Pirb	1
4.243332343377227e-300	0.4989186937082548	0.832	0.727	8.403919706058598e-296	Atp6v1g1	1
7.479436132366091e-297	0.42290027748367676	0.364	0.227	1.4813023260151043e-292	Pnkp	1
1.5907620633863115e-288	0.5003188542320712	0.497	0.394	3.15050426653659e-284	Fam32a	1
3.877282374538474e-287	0.4652564363833206	0.268	0.062	7.678957742773448e-283	Nfe2	1
8.694212995877434e-286	0.45939957318336677	0.461	0.345	1.7218888838335258e-281	Rab6a	1
8.530204066192e-285	0.5726397127137848	0.632	0.511	1.6894069153093256e-280	Tgoln1	1
1.0443368106292748e-284	0.5226711713169145	0.853	0.754	2.0683090534512788e-280	Hmgb2	1
8.801008181660903e-282	0.6695334929129926	0.589	0.374	1.7430396703779419e-277	Dusp16	1
2.684108174196164e-281	0.7600410453127737	0.714	0.494	5.315876238995503e-277	Nlrp3	1
8.689088324960232e-281	0.4300702083075456	0.642	0.573	1.720873942758374e-276	Mbd2	1
3.184232371256284e-279	0.4256291388768181	0.438	0.391	6.30637221127307e-275	Atg3	1
7.57665836914534e-279	0.5133679092637181	0.502	0.452	1.5005571900092344e-274	Emd	1
6.58801664061398e-278	0.3623320234801719	0.413	0.42	1.3047566956735987e-273	Pdcd6	1
4.1073358529080796e-277	0.4651581050960223	0.702	0.619	8.134578656684452e-273	Ube2b	1
4.066739523588185e-274	0.5754785703882529	0.684	0.471	8.0541776264664e-270	Rab20	1
1.2406957591862747e-273	0.553940004775401	0.534	0.32	2.457197951068417e-269	Bst1	1
4.475380122762084e-272	0.31614676458835833	0.171	0.016	8.863490333130308e-268	Ceacam10	1
5.808700858042293e-272	0.4891165439512227	0.592	0.477	1.1504132049352762e-267	Pten	1
5.266542525387756e-270	0.5374476234144789	0.427	0.276	1.0430387471530451e-265	Ogfrl1	1
1.2181507623625325e-268	0.4955999377960591	0.396	0.277	2.4125475848589957e-264	Nfam1	1
3.3251480162191816e-267	0.48673900203200854	0.396	0.248	6.585455646122089e-263	Svil	1
8.058723595260032e-266	0.4693389747819464	0.277	0.068	1.5960302080412493e-261	Rab44	1
1.0668485774034336e-265	0.5460767540512718	0.557	0.417	2.1128936075475e-261	Sbno1	1
6.054370816540253e-265	0.47804630480998855	0.533	0.408	1.199068140215797e-260	Ppp1r2	1
7.806596789828799e-265	0.5636468565065519	0.355	0.174	1.5460964942255936e-260	Cd80	1
2.0776542475516734e-264	0.5356249448606054	0.38	0.207	4.114794237276089e-260	Gm34084	1
4.96717789966552e-262	0.4749866732543002	0.546	0.422	9.837495830287561e-258	Tnfrsf1a	1
7.49023309982866e-259	0.5353549164906652	0.772	0.636	1.483440665421066e-254	Selplg	1
1.8561355209524586e-258	0.4984015393617798	0.367	0.203	3.676076399246344e-254	Slc2a6	1
3.4360880092938607e-255	0.5393195890063629	0.461	0.289	6.805172302406491e-251	Arl5b	1
1.071265086529978e-254	0.5102612778560156	0.782	0.651	2.1216405038726215e-250	Rab7	1
4.985624574290247e-253	0.38183024333787374	0.783	0.761	9.874029469381834e-249	Selenok	1
4.45276850021202e-252	0.5550790949290381	0.588	0.443	8.818708014669905e-248	Klf3	1
5.021296106472583e-252	0.3986744932509789	0.935	0.858	9.94467693886895e-248	Gabarap	1
7.214726470499516e-252	0.2595132709362433	0.139	0.011	1.4288765774824291e-247	Scrg1	1
1.5420248272549253e-251	0.4152179240415026	0.31	0.172	3.0539801703783796e-247	Rasgrp4	1
5.591633677835897e-251	0.4997764594556767	0.495	0.347	1.1074230498953994e-246	Smim3	1
6.3775355150464596e-251	0.619073523018359	0.883	0.731	1.2630709087549513e-246	Neat1	1
8.316338794758108e-251	0.4897644226987242	0.541	0.477	1.6470508983018435e-246	Dstn	1
9.005136287887357e-250	0.6460676378575183	0.744	0.453	1.7834672418160911e-245	Ptgs2	1
3.9498414077170563e-249	0.37209275459366864	0.328	0.204	7.82266090798363e-245	Sqor	1
2.175649373701146e-244	0.5391151350422324	0.407	0.254	4.30887358461512e-240	Mir22hg	1
8.508038924325447e-244	0.4769395717322157	0.613	0.538	1.6850171089626546e-239	Sde2	1
2.4646193997658394e-243	0.43152070378472257	0.212	0.081	4.8811787212362445e-239	1600010M07Rik	1
1.9253650283664094e-241	0.43463919087094327	0.885	0.779	3.8131854386796736e-237	Pkm	1
2.708715817260836e-241	0.39173494894173344	0.627	0.549	5.364611676085086e-237	Cap1	1
4.425174614696725e-239	0.4886913746992232	0.319	0.199	8.764058324406864e-235	Braf	1
6.179039406276337e-238	0.5206760169962641	0.532	0.407	1.2237587544130286e-233	Atp11b	1
6.655660573556191e-237	0.6109362688488239	0.455	0.289	1.3181535765928038e-232	Rnf149	1
2.405262737561801e-236	0.5233015402582608	0.786	0.66	4.763622851741147e-232	Picalm	1
7.40075104923983e-234	0.34841607796428853	0.436	0.403	1.4657187453019483e-229	Rtf2	1
1.191374066571666e-233	0.518019303623149	0.499	0.31	2.3595163388451848e-229	Fgr	1
1.792754130102802e-232	0.4398163829818158	0.617	0.553	3.5505495546685993e-228	Etf1	1
1.269421789188075e-230	0.4507722398914624	0.677	0.578	2.514089853486983e-226	Rab8b	1
3.300131260725172e-229	0.5392115477312382	0.238	0.069	6.535909961866204e-225	Ptgs2os2	1
8.310643213554905e-229	0.46433907543822284	0.514	0.418	1.645922888444549e-224	Vps4b	1
2.0851155072504373e-227	0.4394511120188098	0.901	0.839	4.129571262109491e-223	Ptprc	1
5.256727923957376e-226	0.445492998784794	0.749	0.678	1.0410949653397582e-221	Tpm4	1
5.2965420287604097e-225	0.612449985533049	0.413	0.226	1.0489801487959992e-220	Cpne2	1
1.2610509715293351e-223	0.309094789806837	0.15	0.023	2.4975114491138482e-219	Bmx	1
7.493258632574407e-223	0.582311433374527	0.45	0.262	1.4840398721813613e-218	Gcnt2	1
1.407888965295969e-222	0.4455975575485276	0.471	0.356	2.7883240957686666e-218	Cyth1	1
1.665771720570551e-222	0.4202137404361226	0.86	0.805	3.2990608925899763e-218	Tspo	1
1.1393899256665534e-221	0.41552796029117145	0.567	0.479	2.256561747782609e-217	Skap2	1
2.9261839446214603e-220	0.5756229453319875	0.575	0.384	5.7953073023228024e-216	Rab11fip1	1
6.012900306869322e-220	0.32915336282704644	0.475	0.468	1.1908549057754692e-215	BC031181	1
2.612394795805215e-219	0.9742907285689935	0.378	0.143	5.173847893092228e-215	Cstdc4	1
2.6226408052497138e-219	0.32469440355907453	0.479	0.461	5.194140114797058e-215	Sar1a	1
7.261541924749559e-219	0.42351339118931264	0.458	0.369	1.4381483781966502e-214	Osbpl9	1
9.221434877250633e-218	0.5014500609218877	0.555	0.461	1.8263051774394878e-213	Kpna4	1
2.4217502152863595e-217	0.41695847315360035	0.465	0.35	4.796276301374635e-213	Fmnl1	1
1.1965032357438504e-216	0.5007458618568792	0.82	0.626	2.3696746583906956e-212	Spi1	1
1.1303565930085045e-215	0.4154384929440198	0.877	0.816	2.238671232453343e-211	Iqgap1	1
4.14152108976548e-214	0.33826827599225046	0.338	0.263	8.202282518280533e-210	Cyb5r4	1
7.479116230561786e-214	0.5005585191353056	0.527	0.42	1.4812389694627616e-209	Tes	1
3.611293626190215e-213	0.33596703550920315	0.189	0.047	7.152167026669722e-209	Padi4	1
1.3957146940726748e-211	0.43710366344943496	0.332	0.191	2.7642129516109323e-207	Nt5c2	1
3.753258040876581e-210	0.5263538774465288	0.6	0.408	7.433327549956069e-206	Csf2rb	1
9.432978265743718e-210	0.4631889168306119	0.29	0.077	1.8682013455305433e-205	Mrgpra2a	1
1.0728457761759375e-209	0.2784429619533495	0.151	0.02	2.124771059716444e-205	Gm29264	1
1.2985789205746424e-209	0.3118522863692818	0.181	0.031	2.5718355521980793e-205	Ggt1	1
2.7413826325109347e-209	0.5507051894288204	0.792	0.59	5.429308303687906e-205	Basp1	1
4.953595361560334e-209	0.3720953655129434	0.182	0.06	9.810595613570241e-205	Sfxn5	1
6.356610252631185e-209	0.45330921461446927	0.607	0.536	1.2589266605336062e-204	Coq10b	1
4.537999408923204e-208	0.3864608585710484	0.49	0.408	8.987507829372406e-204	Gnai3	1
3.1861975387387844e-207	0.44165023875632775	0.313	0.125	6.310264225472163e-203	Gpat3	1
5.756681106052545e-207	0.3382128442570937	0.176	0.04	1.1401106930537065e-202	F5	1
2.49209602079314e-206	0.3780419588236944	0.244	0.096	4.935596169180814e-202	Abtb1	1
1.838996963508149e-204	0.4756059930847596	0.674	0.522	3.642133486227889e-200	App	1
6.104090602589366e-204	0.45701168757195054	0.852	0.708	1.208915143842824e-199	Cd44	1
1.4235208521279747e-203	0.3697164543346023	0.253	0.119	2.819283047639454e-199	Atg9a	1
1.5515213745234067e-203	0.39360116808336443	0.253	0.11	3.072788082243607e-199	Klhl2	1
2.0527559674823685e-202	0.47686996484865485	0.613	0.487	4.065483193598831e-198	Csf2ra	1
1.0807169038882426e-201	0.36995146516157407	0.862	0.615	2.1403598281506645e-197	Ier3	1
1.8639685068026193e-200	0.5023407386422591	0.496	0.296	3.6915896277225875e-196	Slc2a1	1
1.96796187138481e-200	0.40204388536712427	0.343	0.24	3.8975484862776163e-196	Apobr	1
4.121914031922762e-199	0.3848564752423034	0.463	0.379	8.16345074022303e-195	Cmip	1
3.975006289240992e-198	0.5151159199344081	0.302	0.133	7.872499955841785e-194	Igf1r	1
9.721356565836926e-198	0.5633508736874419	0.534	0.378	1.9253146678640033e-193	Jdp2	1
1.3651437032191196e-197	0.4195927464478765	0.422	0.337	2.7036671042254665e-193	Arih2	1
1.419258275035937e-197	0.383868360730753	0.253	0.118	2.8108410137086736e-193	Lilra6	1
1.5377703217576046e-196	0.40974710816495724	0.403	0.278	3.045554122240936e-192	Hacd4	1
4.193680752444387e-195	0.5085030194619141	0.502	0.359	8.305584730216108e-191	Samd9l	1
8.728035471102714e-194	0.48801959750341656	0.344	0.212	1.7285874250518926e-189	Rasa2	1
2.4810462536201423e-193	0.5073691916073583	0.568	0.429	4.913712105294692e-189	Trib1	1
2.62769029522797e-193	0.4805626947979376	0.373	0.188	5.204140629698994e-189	Gk	1
6.276313560152322e-193	0.5018240154890123	0.248	0.088	1.2430239005881672e-188	Sh2d3c	1
7.241092630967216e-193	0.3239265398687008	0.561	0.545	1.4340983955630572e-188	Bcl10	1
1.0134931484648093e-192	0.3506524470091117	0.37	0.281	2.0072231805345547e-188	Asnsd1	1
2.079466041833743e-192	0.5280113664512132	0.771	0.584	4.118382495851728e-188	Isg15	1
3.109442584380915e-192	0.4761512795858971	0.69	0.54	6.158251038366403e-188	Fosl2	1
1.0932156069975622e-190	0.2999519313991244	0.171	0.032	2.1651135096586718e-186	Adgrg3	1
1.857486605870462e-190	0.3370975791749519	0.184	0.036	3.67875222292645e-186	Gm11714	1
1.949954997712205e-190	0.36925472694510764	0.285	0.173	3.861885872969022e-186	Zswim4	1
6.913974486311946e-190	0.5678809062134754	0.413	0.304	1.3693126470140809e-185	Mpp7	1
9.691434680618632e-190	0.4223780748306667	0.974	0.925	1.91938863849652e-185	Btg1	1
1.0987446194284877e-189	0.40789850682761464	0.492	0.364	2.1760637187781197e-185	Gng12	1
1.6312856763803353e-189	0.38444404469417437	0.619	0.557	3.230761282071254e-185	Riok3	1
1.3343380955396659e-188	0.34210029261967156	0.353	0.29	2.6426565982163083e-184	Max	1
9.544171358841901e-188	0.34269552279471127	0.268	0.17	1.8902231376186384e-183	Mindy1	1
5.556259028595781e-187	0.3568757786072818	0.336	0.223	1.1004171006133945e-182	Mboat7	1
1.6536464225751013e-186	0.39029158742625536	0.457	0.381	3.275046739909988e-182	Map2k3	1
1.9159097531369632e-186	0.40805261407879656	0.477	0.4	3.794459266087756e-182	Tmem189	1
5.036392270409632e-185	0.3415238060403485	0.336	0.271	9.974574891546276e-181	Sema4a	1
3.258930816106465e-184	0.33290260858308884	0.835	0.803	6.4543124812988545e-180	Arpc5	1
6.845989936772904e-184	0.36688682684527674	0.879	0.696	1.3558483069778736e-179	Anxa2	1
9.426685282303625e-184	0.39548975308927603	0.878	0.833	1.866955020160233e-179	Pnrc1	1
1.118352856776793e-183	0.38017065450379395	0.727	0.673	2.2148978328464383e-179	Myh9	1
2.7938972809731866e-182	0.3789304166074008	0.201	0.097	5.533313564967396e-178	Rdh11	1
1.5396365684188245e-178	0.4518534126189957	0.718	0.509	3.049250223753482e-174	Itgam	1
1.8371670816309043e-176	0.41061299000200996	0.418	0.297	3.638509405170006e-172	Pira2	1
2.772282681687795e-176	0.3290977663064458	0.354	0.309	5.490505851082678e-172	Pxn	1
3.886505139395703e-176	0.3778068476638021	0.321	0.246	7.697223428573191e-172	Msl2	1
3.926269289303692e-176	0.4377646491138162	0.464	0.37	7.775976327465963e-172	Baz2b	1
6.35255593696803e-176	0.27500626478498025	0.542	0.541	1.2581237033165182e-171	Capza1	1
3.216157564424069e-175	0.5256765915251422	0.26	0.094	6.369600056341869e-171	F630028O10Rik	1
3.347301233867374e-174	0.33580797392746886	0.213	0.155	6.629330093674334e-170	Gm5150	1
9.04575598354438e-174	0.5441108667005967	0.454	0.288	1.7915119725409644e-169	Mefv	1
4.9072642010730914e-173	0.4363324366192677	0.333	0.143	9.718836750225258e-169	Dgat2	1
2.2802190813945644e-172	0.2956043961217657	0.176	0.064	4.515973890701935e-168	Tirap	1
4.091538809982498e-171	0.33074767898787755	0.16	0.034	8.103292613170338e-167	Tacstd2	1
7.493133101873566e-171	0.2527777185028151	0.239	0.209	1.4840150108260597e-166	Mettl9	1
1.4057364332703152e-170	0.3818868197826528	0.381	0.329	2.784061006091859e-166	Isy1	1
1.5517283667984518e-170	0.299256037660553	0.262	0.191	3.073198030444334e-166	Capn1	1
1.5743074923505329e-170	0.37640888869715555	0.203	0.11	3.11791598860023e-166	Hdac4	1
6.566216234221406e-169	0.3670695575996529	0.278	0.106	1.3004391251875495e-164	Mmp25	1
6.626864597564075e-169	0.3286449815705478	0.349	0.274	1.3124505335475649e-164	Cmtm6	1
2.067963695089133e-167	0.4022453796674033	0.391	0.284	4.0956020981240276e-163	Xdh	1
3.408007169356068e-167	0.47089084857690233	0.651	0.523	6.749558198909692e-163	Ptafr	1
4.801034649786199e-167	0.3667510958188587	0.219	0.063	9.508449123901567e-163	Rflnb	1
3.0655316953226016e-166	0.2815266507757861	0.403	0.403	6.071285522586413e-162	Cdc42se1	1
4.439355079355155e-166	0.433574025018196	0.436	0.309	8.792142734662885e-162	4932438A13Rik	1
5.4047813481827527e-166	0.42484252047173127	0.32	0.176	1.070416946007594e-161	Clec5a	1
5.410429765300773e-165	0.30358932975643055	0.33	0.283	1.0715356150178182e-160	Samd4b	1
8.282902134877103e-165	0.42561834776110574	0.831	0.634	1.6404287678124102e-160	Ccl6	1
1.1736419861128719e-164	0.504935588512096	0.524	0.363	2.3243979534965428e-160	Cyp4f18	1
1.7989657021230416e-164	0.3347725945211984	0.319	0.236	3.562851573054684e-160	Mtmr6	1
2.1538972992389946e-163	0.30538227950106744	0.54	0.512	4.265793601142829e-159	Rab5if	1
2.656298685960055e-162	0.3474734595847857	0.923	0.91	5.260799547543889e-158	Gapdh	1
4.799836212653914e-162	0.4347926517040147	0.589	0.511	9.506075619161077e-158	Pik3ap1	1
6.638316662432707e-162	0.5223746164496149	0.577	0.408	1.3147186149947976e-157	Pla2g7	1
3.002581714428699e-161	0.3346522464737751	0.402	0.392	5.946613085426039e-157	Fem1c	1
5.0856206751593936e-161	0.3891755868024098	0.438	0.359	1.0072071747153179e-156	Por	1
9.67373879863349e-161	0.3694410764525125	0.227	0.081	1.9158839690693628e-156	Rnf144a	1
2.3626204903920158e-160	0.3533649142049607	0.297	0.224	4.679169881221388e-156	Btbd9	1
7.624517150962428e-159	0.28487582799432887	0.255	0.248	1.5100356217481087e-154	Fam76a	1
4.911553309734974e-158	0.40405878845076093	0.413	0.331	9.727331329930115e-154	Klf7	1
9.842030502624825e-158	0.31603650289977825	0.482	0.453	1.9492141410448466e-153	Ppp2r5a	1
1.265310737810132e-157	0.3707759992577033	0.675	0.61	2.505947916232966e-153	Diaph1	1
3.7086309838916156e-156	0.540275987310382	0.58	0.402	7.3449436635973445e-152	Osm	1
4.252937645998678e-155	0.5254630880365856	0.268	0.107	8.422943007900381e-151	Tnfrsf23	1
1.6677644839846274e-154	0.37476122546308077	0.489	0.405	3.303007560531555e-150	Slc9a3r1	1
4.3602603684867017e-154	0.34203858583787444	0.263	0.186	8.635495659787912e-150	Tlr13	1
1.569591230775449e-153	0.4396332694467734	0.538	0.475	3.108575432550777e-149	N4bp1	1
4.857644729579842e-153	0.29824819951853854	0.329	0.279	9.620565386932877e-149	Dennd5a	1
2.0664313861189504e-152	0.299457802119233	0.397	0.402	4.0925673602085815e-148	Cdk11b	1
5.085370467150333e-151	0.37538941848347884	0.287	0.172	1.0071576210191234e-146	Ccng2	1
8.321348102506529e-151	0.3624954913434386	0.37	0.263	1.648042991701418e-146	Oas3	1
9.2783704830297e-151	0.3135015193547782	0.447	0.386	1.837581274164032e-146	Pgd	1
9.599151288582044e-151	0.3338029941680323	0.794	0.758	1.9011119127036738e-146	Tax1bp1	1
1.6741182490002778e-150	0.29126573415636436	0.367	0.361	3.31559119214505e-146	Chd1	1
2.5570262115567967e-149	0.44440636493844726	0.208	0.065	5.064190411988236e-145	Id1	1
9.731547263156415e-149	0.40648997303858514	0.678	0.554	1.927332935468128e-144	Hif1a	1
2.164869075222335e-148	0.32605466183162046	0.207	0.069	4.287523203477835e-144	E330009J07Rik	1
1.7723111145378772e-147	0.38467898778771736	0.393	0.317	3.510062162342266e-143	Gpcpd1	1
3.257246498269129e-147	0.4600506610245946	0.176	0.09	6.45097668982201e-143	AW011738	1
6.195823884334728e-146	0.3540818330202381	0.506	0.443	1.2270829202924928e-141	Kdm7a	1
9.453762070252021e-146	0.2772508432638958	0.179	0.079	1.8723175780134127e-141	Atp11a	1
7.000471532463752e-145	0.3633743057749289	0.559	0.508	1.386443387004446e-140	Csrnp1	1
4.087718614421543e-144	0.3296629120083244	0.453	0.417	8.095726715861867e-140	Nfkbie	1
1.397000098941761e-143	0.286134935626452	0.351	0.301	2.7667586959541577e-139	Tcn2	1
2.547868081945234e-143	0.32281780713504454	0.331	0.266	5.046052736292536e-139	Hmgn2	1
9.058569327664874e-143	0.2947932762678088	0.41	0.377	1.7940496553440282e-138	Nab1	1
1.5852358302111598e-141	0.36038553846992805	0.285	0.197	3.139559561733202e-137	Arrdc3	1
1.975239389562956e-141	0.3288644818816264	0.302	0.193	3.9119616110294345e-137	Pilrb2	1
7.910525445838072e-141	0.39313145378946845	0.469	0.378	1.5666795645482303e-136	Igsf6	1
1.8842801710251654e-140	0.27897820667889894	0.447	0.45	3.73181687871534e-136	Cast	1
4.741562966225765e-140	0.26664681252191413	0.108	0.014	9.390665454610128e-136	Cxcr1	1
8.226075555608344e-140	0.3502686058557921	0.27	0.156	1.6291742637882326e-135	Ralgapa1	1
1.012020858056421e-139	0.438866948946529	0.49	0.316	2.0043073093807418e-135	Isg20	1
1.0318796171828476e-139	0.30366731112990664	0.836	0.778	2.0436375818306296e-135	Cd53	1
4.787688043299556e-139	0.3022785572082811	0.448	0.436	9.48201616975477e-135	Rnf19b	1
6.359501750117006e-139	0.36386163515987324	0.329	0.266	1.259499321610673e-134	Trim30d	1
6.410507723609091e-139	0.26238052258645106	0.637	0.641	1.2696010546607805e-134	Gpi1	1
2.016578237024566e-138	0.2806665881683286	0.368	0.324	3.993833198427153e-134	Stk40	1
7.21601237284167e-138	0.25541814905847327	0.386	0.396	1.4291312504412927e-133	Cux1	1
1.385132437985406e-137	0.2839914015179219	0.706	0.727	2.743254793430097e-133	Arf4	1
5.531016445937992e-137	0.38440754119135623	0.606	0.389	1.0954178071180193e-132	Timp2	1
9.292835289349936e-137	0.40318538602078324	0.238	0.119	1.8404460290557548e-132	4930581F22Rik	1
5.109470033030889e-136	0.40132401300772585	0.382	0.229	1.0119305400417676e-131	Bcl2l1	1
8.790449860442527e-136	0.408134243255235	0.279	0.132	1.7409485948606424e-131	Il18rap	1
1.469686570425816e-134	0.25346663198910435	0.235	0.172	2.9107142527283285e-130	Wbp1l	1
3.6523555963048317e-134	0.32581072041234527	0.323	0.222	7.23349025848172e-130	Klra2	1
5.440978777547428e-134	0.3456155843889237	0.276	0.157	1.077585846893268e-129	Siglece	1
9.953379346689674e-134	0.30307672418587434	0.184	0.085	1.97126677961189e-129	Tmem154	1
3.3433671171109984e-133	0.40191602948605976	0.544	0.436	6.621538575438333e-129	Rtp4	1
8.645917765914325e-133	0.321784308676899	0.823	0.781	1.712324013539332e-128	Aldoa	1
8.808315631958689e-133	0.40754578513681294	0.246	0.105	1.7444869109094183e-128	Syne1	1
2.6374557617825816e-132	0.2508701595871496	0.245	0.226	5.223481136210403e-128	Tnrc18	1
2.975680941659975e-132	0.3574308478238727	0.54	0.512	5.89333610495758e-128	Birc3	1
3.400783229018125e-132	0.2591806606392201	0.195	0.16	6.735251185070397e-128	Tctex1d2	1
3.438764099976593e-132	0.33821906584428274	0.735	0.71	6.810472300003643e-128	Cox17	1
1.0366921812492294e-131	0.3349417561140775	0.349	0.293	2.053168864964099e-127	Pbxip1	1
3.1457761571688745e-131	0.3158805736562841	0.465	0.426	6.230209679272956e-127	Eif4ebp1	1
1.2812937285608501e-130	0.25098702740141343	0.159	0.044	2.5376022294147636e-126	Gm39556	1
1.0337774002371012e-129	0.2789463173818701	0.336	0.29	2.047396141169579e-125	Fam129a	1
1.0774907685902507e-129	0.29977147427133544	0.41	0.384	2.1339704671929915e-125	Nup98	1
4.8832330172594626e-129	0.27185557274260286	0.493	0.475	9.671242990682367e-125	Ppp1r18	1
2.856421718507047e-128	0.2816882338261505	0.414	0.377	5.657143213503207e-124	Ccnd3	1
9.160190433331452e-128	0.29161817450602223	0.908	0.858	1.814175715321294e-123	Gnai2	1
3.879912615205873e-127	0.2913018538720874	0.143	0.06	7.684166934415232e-123	Trpm2	1
4.721265932738054e-127	0.3471571993783004	0.286	0.16	9.350467179787716e-123	Pdlim7	1
7.770689780200754e-127	0.29101894727746935	0.731	0.739	1.5389851109687593e-122	Srsf5	1
1.4302551298054843e-126	0.350378976312884	0.162	0.043	2.8326202845797616e-122	Krt83	1
7.825899551138942e-126	0.37302732695350926	0.218	0.111	1.5499194061030675e-121	Ahi1	1
4.3212837479598614e-125	0.280123947284637	0.111	0.027	8.558302462834505e-121	Gm16556	1
3.2789128451486053e-124	0.3403584521899913	0.434	0.352	6.493886889816812e-120	Cdkn2d	1
3.59998991776965e-124	0.3528399060997537	0.246	0.143	7.129780032142792e-120	Xylt1	1
4.28981422611277e-124	0.3642688467247618	0.403	0.339	8.495977074816341e-120	Rlf	1
5.032075626382435e-124	0.2918735892510005	0.396	0.366	9.966025778050413e-120	Per1	1
5.321164994273191e-123	0.35641130506686725	0.437	0.359	1.0538567271158054e-118	Retreg1	1
2.551327328089824e-122	0.3713545447132511	0.232	0.085	5.052903773281896e-118	Cdk5r1	1
1.5344962544856668e-120	0.3763723601131621	0.432	0.375	3.039069832008863e-116	Oasl2	1
2.1900748214222844e-120	0.3865544318891093	0.395	0.284	4.3374431838268345e-116	Fas	1
7.838917179294314e-120	0.3955866951854921	0.346	0.225	1.5524975473592387e-115	Cpd	1
9.076618040019505e-120	0.44259426651639594	0.342	0.218	1.797624202825863e-115	Vegfa	1
1.315598125900617e-119	0.30726643576223933	0.201	0.112	2.6055420883461716e-115	Usp32	1
1.6123891901619653e-119	0.3033523572397872	0.263	0.176	3.193336791115772e-115	Lysmd3	1
1.701642636723483e-119	0.2814936416562668	0.605	0.588	3.3701032420308583e-115	Kras	1
2.5951211847812367e-119	0.3420975937205888	0.805	0.657	5.13963750645924e-115	Ehd1	1
8.320430778432536e-119	0.305319854216316	0.157	0.048	1.6478613156685637e-114	Rasip1	1
8.645365157835998e-119	0.26060539473114624	0.308	0.275	1.7122145695094196e-114	Cers6	1
1.1508621058505504e-118	0.37522264950593476	0.494	0.424	2.279282400637015e-114	Chd7	1
4.913907440188298e-118	0.251349682257065	0.45	0.454	9.731993685292925e-114	Hectd1	1
1.3915226626862018e-117	0.25512880633787616	0.19	0.055	2.755910633450023e-113	Lipg	1
1.4183101891935435e-117	0.41778315062566407	0.336	0.283	2.808963329697813e-113	Hist1h2bc	1
9.460829617057252e-117	0.26558261787931353	0.188	0.134	1.8737173056581888e-112	Med31	1
2.3304818791349445e-116	0.3795368368374299	0.569	0.571	4.6155193616267575e-112	Vmp1	1
4.027635069472592e-116	0.2972392662069492	0.304	0.267	7.976731255090469e-112	Cyld	1
5.381820114543464e-115	0.3321444301424406	0.225	0.158	1.0658694736853331e-110	Cpeb2	1
2.034912751861133e-114	0.27602178813677736	0.468	0.471	4.0301447050609737e-110	Ifnar1	1
4.840330022457866e-114	0.2642825145313543	0.152	0.098	9.586273609477804e-110	Il15	1
6.2699560773620856e-114	0.3126881989861916	0.965	0.902	1.241764801121561e-109	Nfkbia	1
9.695709789549666e-114	0.2571817858545457	0.228	0.23	1.9202353238203114e-109	Zfp263	1
3.190400558200504e-112	0.29630593824794316	0.342	0.305	6.318588305516098e-108	Mxi1	1
3.372367321838953e-112	0.274129466148323	0.474	0.468	6.678973480902046e-108	Cdkn1b	1
1.8776689200952827e-111	0.3494576190101649	0.566	0.512	3.7187232962487075e-107	Syk	1
3.807255365796664e-111	0.2567899123967689	0.125	0.04	7.540269251960293e-107	Gm14286	1
9.309079316697307e-111	0.292236457809376	0.231	0.161	1.8436631586719015e-106	Usp38	1
1.914340798679252e-110	0.2663267190322494	0.24	0.185	3.791351951784258e-106	Tbc1d23	1
1.2418399968140723e-109	0.3048584461477035	0.209	0.184	2.4594641136902702e-105	Cebpd	1
3.448051431012784e-109	0.5047644901171995	0.105	0.017	6.828865859120819e-105	Camp	1
1.1713973255769285e-108	0.25450415453743547	0.279	0.234	2.319952403305107e-104	Sidt2	1
2.4353564839530307e-108	0.3123917298391623	0.757	0.682	4.8232235164689776e-104	Samhd1	1
5.6689763024183134e-108	0.30789059557699755	0.303	0.258	1.122740756693947e-103	Noct	1
7.977406420026757e-108	0.3855078142759376	0.771	0.753	1.5799253414862993e-103	Ccnl1	1
1.0026967356440325e-107	0.279515535248968	0.595	0.601	1.9858408849430063e-103	Rsrp1	1
1.1042533533197153e-107	0.2511165346566601	0.297	0.284	2.1869737662496963e-103	Gripap1	1
1.3436969161796173e-107	0.34601021813467014	0.218	0.114	2.661191742493732e-103	Mir142hg	1
5.485425931600939e-107	0.25254499684000853	0.243	0.178	1.0863886057535658e-102	Ckap4	1
5.733791395671383e-107	0.2508767517828423	0.189	0.124	1.1355773859127174e-102	Dop1b	1
8.802518972161451e-107	0.2888082556466778	0.188	0.104	1.7433388824365753e-102	Gfod1	1
8.81526995583557e-107	0.28671140223869246	0.254	0.196	1.7458642147532345e-102	Dennd1c	1
3.583256916350226e-106	0.33622564779616904	0.302	0.209	7.096640322831622e-102	Nedd9	1
5.267694643502655e-106	0.3871415548174084	0.627	0.526	1.0432669241457008e-101	Neurl3	1
8.579612471164892e-105	0.3242614643836859	0.236	0.104	1.699192249914207e-100	Optn	1
3.3955750833866965e-104	0.25999362254909364	0.522	0.533	6.724936452647352e-100	Ddx3x	1
9.146455645878507e-103	0.27215751009030326	0.236	0.189	1.8114555406662382e-98	Prkd3	1
3.1103124414442796e-102	0.3122138304214228	0.242	0.164	6.159973790280395e-98	Rnf19a	1
6.810446072825608e-102	0.2581826495614556	0.265	0.236	1.3488088447231118e-97	Cmtr1	1
8.465416437698926e-102	0.2752917200633058	0.639	0.585	1.676575725486272e-97	Itgb2	1
4.051053433035148e-101	0.3238992175787664	0.407	0.32	8.02311132412611e-97	Nabp1	1
6.767254706157519e-101	0.2668696300942943	0.202	0.134	1.3402547945544966e-96	St3gal5	1
1.636620124690492e-100	0.3058479506196463	0.165	0.052	3.2413261569495194e-96	Gm20406	1
1.913394113211687e-100	0.3045110029534163	0.303	0.254	3.789477041215746e-96	Npepps	1
1.4743665428878215e-99	0.29094288121929823	0.657	0.455	2.9199829381893303e-95	Tgfbi	1
3.750276952599633e-99	0.29516696252996205	0.261	0.235	7.427423504623573e-95	Ddit3	1
4.409681539473438e-99	0.36225494087967036	0.249	0.127	8.733374288927144e-95	4833407H14Rik	1
1.1922507534893236e-98	0.2565512396984747	0.193	0.14	2.3612526172856054e-94	Atg2a	1
1.9788683780246947e-98	0.35575752178391024	0.37	0.232	3.919148822677908e-94	Ripor2	1
9.082205279821277e-98	0.33618237424262243	0.443	0.419	1.798730755668604e-93	Slc11a1	1
1.3400226358714064e-97	0.2549205121789275	0.871	0.842	2.6539148303433203e-93	Sem1	1
2.2560937093420873e-96	0.3029524997932944	0.215	0.123	4.468193591352004e-92	A530032D15Rik	1
5.194556259380433e-96	0.25090777823854415	0.206	0.171	1.0287818671702948e-91	Sh2b2	1
1.971039325902156e-95	0.2502994751994904	0.234	0.173	3.90364338494922e-91	Arrdc4	1
1.1691547650164428e-94	0.25666089338835696	0.379	0.343	2.315511012115065e-90	Ifi27	1
1.9551698295754145e-94	0.26946118010328335	0.148	0.069	3.8722138474741086e-90	E530011L22Rik	1
3.963541991027817e-94	0.31865617206636593	0.157	0.051	7.849794913230592e-90	Steap4	1
1.0302641978165467e-93	0.2510736838714791	0.247	0.215	2.0404382437756707e-89	Ccdc88b	1
3.987550105355329e-93	0.3800737818456734	0.981	0.981	7.89734298365623e-89	H3f3b	1
7.88384781525916e-92	0.2594177424918589	0.15	0.071	1.5613960598120764e-87	Ipcef1	1
1.6330374504660538e-91	0.31345786205015536	0.677	0.571	3.2342306706480194e-87	Card19	1
3.7754151547018118e-90	0.258645089894898	0.195	0.147	7.477209713886937e-86	AI839979	1
4.318715021885706e-90	0.25401378578280864	0.509	0.506	8.553215100844641e-86	Trim30a	1
1.465548400803921e-89	0.2607606398420763	0.634	0.609	2.902518607792166e-85	Lrrfip1	1
2.172163004264699e-89	0.332672943216346	0.672	0.532	4.3019688299462364e-85	Fcgr3	1
4.030467369335998e-88	0.3241528558219756	0.308	0.182	7.982340624969944e-84	Gm26740	1
1.4769895684622887e-87	0.2606659107578747	0.463	0.453	2.925177840339563e-83	Nfil3	1
8.077463833555042e-87	0.29614336448929957	0.286	0.172	1.5997417122355762e-82	Hsd11b1	1
2.1831150762442043e-86	0.2635380677639467	0.492	0.484	4.3236594085016466e-82	Chd2	1
1.667489638449421e-85	0.26269003498012056	0.241	0.189	3.3024632289490785e-81	Pag1	1
2.3262331073178193e-85	0.35229940506250834	0.731	0.627	4.6071046690429415e-81	Nfe2l2	1
1.0474155733429482e-84	0.31141994866974315	0.216	0.17	2.074406543005709e-80	Jaml	1
3.2300023801855373e-84	0.33724706980820796	0.361	0.334	6.397019713957457e-80	Ero1l	1
6.1192163991160195e-84	0.3671704630945239	0.229	0.125	1.2119108078449276e-79	Olr1	1
2.3956681979359063e-83	0.35792740754051366	0.422	0.349	4.744620866012062e-79	Cks2	1
6.731142147572834e-83	0.261976011446968	0.892	0.788	1.3331027023267996e-78	Slfn2	1
6.749941907499184e-83	0.26479540513111927	0.266	0.192	1.3368259947802134e-78	Klhdc4	1
1.6999767723972183e-82	0.31321477259603586	0.299	0.21	3.366803997732691e-78	Iqsec1	1
3.735399763118063e-80	0.25790184351820744	0.659	0.615	7.397959230855323e-76	Pgk1	1
1.8828268806823196e-76	0.3341140320898919	0.61	0.544	3.7289386371913337e-72	Kctd12	1
6.827923716039938e-76	0.2693146096113944	0.358	0.299	1.3522702919617098e-71	Trim12a	1
2.56331009106662e-75	0.3771739862412411	0.703	0.617	5.076635635357441e-71	Ccrl2	1
2.783957972731554e-74	0.2681788463815603	0.284	0.226	5.513628764994842e-70	Cdc42ep2	1
1.7638063172886312e-73	0.32592041205274835	0.882	0.769	3.493218411390134e-69	Dusp1	1
2.3484192658023255e-73	0.28343521448230113	0.77	0.692	4.651044355921505e-69	Stk17b	1
4.249442128318863e-72	0.3355834415621653	0.237	0.129	8.416020135135507e-68	Rhov	1
6.438518584894258e-72	0.2848399257529203	0.156	0.095	1.2751486057383078e-67	Gm13822	1
3.278367800477107e-68	0.25600764508648755	0.393	0.371	6.49280742884491e-64	Nfkbid	1
9.111239336690934e-60	0.27690169245401464	0.518	0.443	1.8044809506316396e-55	Tlr2	1
9.029126257398164e-53	0.293896420313835	0.62	0.565	1.7882184552777063e-48	Hilpda	1
