# Supplementary material for: Deciphering the preeclampsia-specific immune microenvironment and the role of pro-inflammatory macrophages at the maternal–fetal interface
Source: eLife. 2025 Mar 28;13:RP100002. doi: 10.7554/eLife.100002 (PMC11952753; doi:10.7554/eLife.100002)
Supplement: Figure 5—figure supplement 1—source data 1. [file elife-100002-fig5-figsupp1-data1.zip › Figure 5-figure supplement 1-source data/seurat_clusters_10.csv]

p_val	avg_logFC	pct.1	pct.2	p_val_adj	gene	cluster
0	1.8795891726556742	0.802	0.054	0	Lef1	10
0	1.7385869096321038	0.873	0.186	0	Trbc2	10
0	1.6672504254885676	0.837	0.201	0	Il7r	10
0	1.5192075907843516	0.863	0.186	0	Ms4a4b	10
0	1.4750770087457648	0.934	0.793	0	Rpl12	10
0	1.469978992577262	0.877	0.262	0	Gimap6	10
0	1.4626775870994964	0.84	0.171	0	Cd3d	10
0	1.4204827813321599	0.693	0.139	0	Gramd3	10
0	1.370072109978406	0.684	0.113	0	Txk	10
0	1.304709721228218	0.732	0.111	0	Trac	10
0	1.276173017822385	0.937	0.86	0	Rps7	10
0	1.2749558464404789	0.967	0.937	0	Rps24	10
0	1.235798175900522	0.954	0.87	0	Rps15a	10
0	1.2311468510603376	0.956	0.863	0	Rps20	10
0	1.2239970468269168	0.958	0.943	0	Rps16	10
0	1.2180900817941636	0.958	0.916	0	Rplp1	10
0	1.2075913965725456	0.597	0.06	0	Tcf7	10
0	1.1862559758789182	0.928	0.779	0	Rpl5	10
0	1.149534425972107	0.956	0.869	0	Rps3a1	10
0	1.1356299295481471	0.922	0.775	0	Eef1b2	10
0	1.1153252723261855	0.937	0.822	0	Rps4x	10
0	1.1101713642624835	0.958	0.92	0	Rpl17	10
0	1.1067264256040819	0.947	0.883	0	Rps21	10
0	1.106699728093869	0.937	0.882	0	Rplp0	10
0	1.0972282412648862	0.948	0.91	0	Rps10	10
0	1.0965646384536383	0.933	0.765	0	Rpl3	10
0	1.096406443928509	0.922	0.744	0	Rpl36a	10
0	1.0944895539703379	0.943	0.904	0	Rpl30	10
0	1.0941144844446242	0.949	0.944	0	Rps27	10
0	1.0889386917587247	0.959	0.864	0	Rpl13a	10
0	1.082647194714963	0.945	0.882	0	Rpl21	10
0	1.0805663786792432	0.936	0.862	0	Rpl8	10
0	1.065884047600043	0.934	0.903	0	Rps13	10
0	1.0502824786274547	0.939	0.864	0	Rps3	10
0	0.9437871333965617	0.97	0.987	0	Tpt1	10
3e-323	1.2816253567761462	0.925	0.343	5.871e-319	Ets1	10
8.795478206426e-312	1.336583482613231	0.79	0.227	1.7419444587827032e-307	Satb1	10
3.6563946771623e-311	1.095554130273929	0.94	0.815	7.241489658119876e-307	Rps18	10
1.875040685393393e-308	1.1056209896882554	0.951	0.854	3.713518077421615e-304	Rps19	10
7.884873980198507e-308	0.93728131105033885	0.929	0.808	1.5615992917783142e-303	Rps6	10
4.237586087299884e-304	0.9938660455187592	0.757	0.442	8.392539245897421e-300	Saraf	10
6.6750585394294e-303	0.9719288473463298	0.813	0.17	1.3219953437339927e-298	Cd3g	10
9.728356871304369e-303	1.05733238624773	0.932	0.831	1.9267010783618302e-298	Rps5	10
1.1536275230274764e-302	0.9744075041365963	0.947	0.907	2.284759309355917e-298	Rpl9	10
2.350647430359223e-302	1.1704935732084922	0.772	0.155	4.655457235826442e-298	Gm8369	10
2.364771243890642e-301	1.0227997097199757	0.949	0.912	4.683429448525416e-297	Rps14	10
1.7022363056593531e-299	0.9982415827047606	0.937	0.89	3.371279003358349e-295	Rplp2	10
8.464465198664329e-297	1.1687738009417958	0.623	0.132	1.6763873325954703e-292	S1pr1	10
2.3167535081578738e-296	0.9986253978322108	0.939	0.868	4.588330322906669e-292	Rpl18	10
9.525221796905729e-296	0.983164929199098	0.929	0.768	1.8864701768771797e-291	Rpl10a	10
6.588582657026876e-295	1.0284686968933352	0.949	0.892	1.304868795224173e-290	Rps23	10
1.406737702182945e-291	0.9345357390291933	0.937	0.84	2.786044019173323e-287	Rpl7	10
5.55933677755081e-291	0.9904498050803108	0.954	0.925	1.101026648793938e-286	Rpl18a	10
1.6264646710988143e-287	1.088690232092966	0.954	0.839	3.2212132811112016e-283	Rpsa	10
3.0058966171498968e-286	1.0269252983461787	0.962	0.947	5.95317825026537e-282	Rpl23	10
6.401704363355545e-286	0.9438256934193276	0.93	0.832	1.2678575491625657e-281	Rps15	10
9.648168958350917e-284	0.9122962698123149	0.857	0.621	1.9108198622013992e-279	Cox7a2l	10
1.0268758076171376e-281	0.9183098436661767	0.932	0.795	2.033727536985741e-277	Rack1	10
7.700261884013395e-280	0.8958625527206459	0.933	0.785	1.525036866128853e-275	Rpl14	10
4.767999812951719e-279	1.0649373471950132	0.32	0.009	9.44302362955088e-275	Dapl1	10
3.2738352111730916e-273	0.870497112970406	0.898	0.725	6.483830635728308e-269	Uba52	10
7.3195612790377365e-270	0.9179570465497926	0.899	0.689	1.4496391113134236e-265	Npm1	10
4.338333718026548e-268	0.9084960805392455	0.943	0.815	8.59206992855158e-264	Rpl15	10
1.642608338732268e-267	0.9447705339990113	0.954	0.922	3.253185814859257e-263	Rpl35a	10
6.175029707600851e-267	1.0002740408137738	0.949	0.891	1.2229646335903486e-262	Rpl19	10
2.5277141296649162e-266	1.2092830771943817	0.709	0.192	5.0061378338013665e-262	Gimap3	10
2.283679827678695e-259	1.2297883392857298	0.605	0.171	4.522827898717656e-255	Bcl2	10
1.1177378156011726e-258	1.1672884801846566	0.881	0.576	2.2136797437981223e-254	Vps37b	10
2.625304692653236e-258	1.011867582881854	0.951	0.902	5.1994159437997346e-254	Rps8	10
2.216785751223487e-254	1.044691217003769	0.967	0.912	4.390344180298116e-250	Rpl13	10
3.0392742100564802e-254	0.9071234786972338	0.939	0.848	6.01928257301686e-250	Rps26	10
8.857578368886025e-248	1.150076996935485	0.705	0.203	1.754243395957877e-243	Gimap1	10
2.8390928574798232e-247	0.6937731026698732	0.943	0.961	5.62282340423879e-243	Rps9	10
1.2861001499304254e-246	1.004178569767372	0.653	0.32	2.5471213469372076e-242	Rapgef6	10
2.079848259442311e-244	0.9841413384186692	0.945	0.865	4.1191394778254965e-240	Rpl32	10
2.5134328788774814e-242	0.917833178534333	0.956	0.916	4.977853816616852e-238	Rpl27a	10
2.992851357047253e-241	0.9726917066681322	0.714	0.405	5.927342112632084e-237	Crlf3	10
1.0241493155595465e-240	1.0966793024947172	0.627	0.143	2.028327719465682e-236	Itk	10
1.3089234972239315e-239	0.8173151604993065	0.934	0.817	2.5923229862519963e-235	Rpl29	10
4.0749287829377553e-237	0.8708022177767596	0.941	0.853	8.070396454608224e-233	Rpl11	10
1.167732100044111e-235	0.8380738050177059	0.96	0.941	2.3126934241373617e-231	Rps27a	10
4.3507660256620335e-234	0.8463801806612916	0.936	0.815	8.616692113823657e-230	Rpl36	10
5.762558171114349e-234	0.9156101758699275	0.94	0.876	1.1412746457891967e-229	Rpl39	10
6.190989225330347e-233	1.089278397276899	0.633	0.176	1.2261254160766752e-228	Ablim1	10
2.1369060701791257e-231	0.8231644235365612	0.928	0.796	4.232142471989758e-227	Rpl22	10
9.210548616884883e-230	1.1291062759919164	0.678	0.168	1.824149153574051e-225	Gimap4	10
1.0463905179110988e-229	1.0500749997536607	0.549	0.101	2.072376420722931e-225	Lck	10
1.1616464930155771e-226	0.7877824037579368	0.903	0.731	2.3006408794173504e-222	Rpl4	10
4.684449167590551e-222	0.994965397840114	0.585	0.139	9.277551576413087e-218	Skap1	10
5.13704039132159e-222	0.7913587100411159	0.925	0.836	1.017390849501241e-217	Rpl23a	10
1.5666945180335418e-218	1.1656413019168064	0.555	0.116	3.1028384929654293e-214	Cd28	10
2.6286709314811503e-218	0.5848328646373784	0.27	0.013	5.206082779798418e-214	Nsg2	10
4.023803394181084e-218	0.8346661707137555	0.949	0.912	7.969142622175638e-214	Rpl34	10
8.532266486868252e-218	0.9515876523108044	0.485	0.091	1.6898153777242574e-213	Bcl11b	10
6.088351180727834e-216	0.8074911862543046	0.934	0.867	1.2057979513431476e-211	Rpl26	10
2.9505293186682003e-215	0.8398419135155231	0.936	0.835	5.84352331562237e-211	Rps28	10
2.781542669766031e-214	0.8498788300293036	0.893	0.68	5.5088452574716246e-210	Rpl22l1	10
4.415699304242269e-213	0.9881803374350202	0.641	0.146	8.745292472051813e-209	Cd3e	10
2.003898481101671e-212	0.8276920154788034	0.947	0.921	3.968720941821859e-208	Rpl37a	10
3.554557681348077e-212	0.8669462160687609	0.362	0.066	7.039801487909866e-208	Dusp10	10
3.8320922358328074e-210	0.8041127255789753	0.717	0.181	7.589458673066875e-206	Ccr7	10
1.0877999579855382e-206	0.8046594091874173	0.951	0.858	2.1543878167903584e-202	Rpl6	10
3.7042593387489225e-203	0.7984833866722387	0.777	0.53	7.336285620392241e-199	Rps27rt	10
1.2657621767131702e-201	0.970870929450486	0.643	0.168	2.5068419909804336e-197	Cd2	10
4.235172522479457e-201	0.7970441715986265	0.949	0.932	8.387759180770564e-197	Eef1a1	10
1.0943078935012184e-200	0.7438895276857833	0.94	0.86	2.167276783079163e-196	Rpl27	10
7.5819260171808585e-199	0.8436934003731107	0.955	0.886	1.501600447702669e-194	Rps11	10
1.5507942052971336e-196	0.7159431006866535	0.941	0.931	3.071347923590973e-192	Rpl37	10
1.2387798511914348e-188	1.0274208569214842	0.668	0.291	2.453403495284637e-184	Smad7	10
3.775343725167971e-187	0.7400729489534977	0.324	0.037	7.477068247695166e-183	Trib2	10
2.632797825709056e-185	0.8039747710888321	0.84	0.625	5.214256093816786e-181	Gas5	10
3.156097704915345e-185	0.7276776438012091	0.9	0.738	6.250651504584841e-181	Rpl35	10
6.106175095377286e-183	0.7052509811634122	0.917	0.764	1.2093279776394714e-178	Naca	10
1.7263851333704766e-181	0.6766809771204216	0.351	0.061	3.4191057566402287e-177	Fam189b	10
1.6815964359113505e-180	0.7737936285790301	0.945	0.858	3.3304017413224294e-176	Rps2	10
1.7699868856771007e-180	0.5461725305191818	0.951	0.982	3.505459027083498e-176	Fau	10
2.1854221960497232e-171	1.3396104174303693	0.518	0.145	4.328228659276477e-167	Trbc1	10
1.5195836233117416e-169	0.8328361443051591	0.593	0.152	3.0095353659689045e-165	Lat	10
1.6885252575863689e-169	0.6641631414584275	0.932	0.881	3.3441242726498035e-165	Rps25	10
1.4564371550985026e-167	0.6722359753508284	0.313	0.034	2.8844737856725846e-163	Gm2682	10
3.044947285259203e-166	0.6962105982572426	0.943	0.891	6.030518098455852e-162	Rpl28	10
3.147128348878331e-164	0.8570520988686174	0.801	0.46	6.232887694953535e-160	Ms4a6b	10
4.869359893223696e-164	0.6623978861354365	0.937	0.876	9.64376726852953e-160	Rpl24	10
7.71845115461276e-161	0.7946203822163506	0.425	0.098	1.528639251171057e-156	Grap2	10
8.071661022706113e-161	0.8356692555141401	0.522	0.231	1.5985924655469456e-156	Chd3	10
1.8616470612292247e-159	0.8508100328311103	0.501	0.266	3.68699200476448e-155	Smc4	10
6.871312474866824e-155	0.6099964710941786	0.236	0.033	1.3608634356473745e-150	Elovl6	10
1.0876219262241507e-152	0.8618698638238123	0.858	0.544	2.1540352248869304e-148	Emb	10
1.5156807303131143e-152	0.7235098307497956	0.941	0.788	3.001805686385123e-148	Tmsb10	10
2.1173777619898392e-151	0.7091685586485603	0.944	0.937	4.1934666576208765e-147	Rps29	10
1.8058528402605087e-150	0.6548352277669266	0.635	0.458	3.5764915501359377e-146	Gm11808	10
2.1240053459507128e-150	0.8205787401875774	0.454	0.118	4.206592587655387e-146	Gimap9	10
4.963554170987111e-150	0.6466128096884112	0.911	0.774	9.830319035639973e-146	Rpl31	10
8.004796726690501e-150	0.6162873674958147	0.314	0.064	1.5853499917210536e-145	A930005H10Rik	10
2.848478263302224e-144	0.6527492312805108	0.943	0.861	5.641411200470055e-140	Rpl38	10
6.83130723953918e-144	0.9177453882077797	0.28	0.029	1.3529403987907347e-139	Cd8b1	10
2.7285028834548676e-143	0.6793651042468909	0.492	0.244	5.403799960682365e-139	Srpk1	10
8.366306508737605e-143	0.6639627557584507	0.925	0.768	1.6569470040554826e-138	Rps17	10
2.019892540300815e-141	0.6720732669885887	0.346	0.103	4.000397176065764e-137	Dgka	10
3.3511817236781116e-141	0.7561967882044002	0.624	0.347	6.6370154037445e-137	Ssh2	10
4.0038716206048304e-141	0.661719949006482	0.398	0.1	7.929667744607866e-137	Klk8	10
1.5105957323958024e-140	0.6859137601077755	0.678	0.48	2.9917348480098864e-136	Limd2	10
2.167660113982708e-138	0.6560720091166279	0.758	0.542	4.2930508557427535e-134	Eif3e	10
2.431062965670069e-138	0.5482230277668318	0.281	0.183	4.814720203509571e-134	Fam241a	10
2.477995420721261e-138	0.6118923210495273	0.896	0.745	4.907669930738457e-134	Eef2	10
1.119083845853885e-137	0.6194177403821031	0.951	0.942	2.2163455567136193e-133	Rps12	10
2.0023568840667192e-136	0.7094419927576625	0.421	0.099	3.965667808894137e-132	Cd247	10
6.0242306391520486e-136	0.6283868416877822	0.302	0.055	1.1930988780840632e-131	Prkcq	10
1.599611481896005e-135	0.8998617735157959	0.399	0.134	3.168030539895038e-131	Igfbp4	10
6.002168982712067e-133	0.3866073268473608	0.172	0.009	1.1887295670261249e-128	Tdrp	10
1.3145732241201568e-130	0.6084438784911679	0.339	0.136	2.6035122703699705e-126	Gtf2i	10
2.942182185544246e-129	0.5985371666362442	0.757	0.585	5.826991818470379e-125	Eef1d	10
4.2373719668385294e-129	0.6357991204731361	0.776	0.619	8.392115180323708e-125	Nsa2	10
7.001896235195886e-128	0.7271745077181345	0.343	0.088	1.3867255493805452e-123	Slamf6	10
2.430177600997597e-125	0.6184353871550125	0.374	0.179	4.812966738775741e-121	Stat5b	10
5.740418514405461e-125	0.666777589230336	0.339	0.083	1.1368898867780016e-120	Inpp4b	10
3.078778686908204e-124	0.558427233465348	0.552	0.396	6.097521189421698e-120	Wdr89	10
5.406357062997886e-124	0.8022856751258441	0.637	0.38	1.0707290163267314e-119	Tut4	10
8.737306962660297e-123	0.7162752655139397	0.623	0.296	1.7304236439548717e-118	Pdcd4	10
1.4484280105576945e-122	0.7500864711670504	0.302	0.06	2.868611674909514e-118	Cd27	10
5.273993674639154e-122	0.6829820802388944	0.673	0.462	1.0445144472622845e-117	Elf1	10
1.0801888669741171e-118	0.7398468031611005	0.557	0.343	2.139314051042239e-114	Arhgap15	10
8.77308116933487e-115	0.5369672319218673	0.283	0.114	1.737508725586771e-110	Klhdc2	10
1.7285463001951252e-114	0.6206071809380526	0.335	0.06	3.4233859475364455e-110	Pik3ip1	10
5.501500237998111e-114	0.4875088001133714	0.221	0.026	1.0895721221355257e-109	Themis	10
5.006043432027668e-113	0.6542044249740758	0.69	0.532	9.914469017130796e-109	Nsd3	10
3.0178566172537944e-112	0.6452407809959544	0.318	0.075	5.97686503047114e-108	Rflnb	10
3.4493875588232144e-111	0.6390072938964408	0.343	0.097	6.831512060249376e-107	Kbtbd11	10
1.5383983524538096e-110	0.5939871777000937	0.51	0.32	3.0467979370347697e-106	Snhg8	10
2.130052443689182e-109	0.6179424763299206	0.492	0.291	4.218568864726425e-105	Snhg1	10
2.206818235045045e-107	0.6366442596025319	0.445	0.228	4.370603514506712e-103	Snhg12	10
1.157682465058806e-105	0.5165863850753256	0.922	0.861	2.292790122048965e-101	Rpl10	10
2.5394210901302052e-105	0.5849515214717425	0.445	0.278	5.0293234690028716e-101	Ikzf1	10
4.5282753074420846e-104	0.6372143011916167	0.482	0.311	8.968249246389048e-100	Arid5a	10
2.115654397512907e-103	0.49586257148559726	0.459	0.33	4.190053534274313e-99	Rpl9-ps6	10
1.3339259709899006e-101	0.5674867921655967	0.46	0.392	2.6418403855454984e-97	Cct6a	10
1.1598865732040224e-100	0.5517902917221983	0.243	0.032	2.2971553582305664e-96	Trat1	10
6.748092104479391e-100	0.45731882344583746	0.213	0.044	1.3364596412921435e-95	Frat2	10
2.835868980945798e-98	0.5307392427903219	0.784	0.633	5.616438516763153e-94	Eif3h	10
3.8585246806461405e-98	0.6664666664282852	0.795	0.582	7.641808130019682e-94	Mbnl1	10
2.951838478178375e-97	0.6054128611539161	0.387	0.187	5.846116106032272e-93	Utrn	10
8.261337817813476e-97	0.551286945169335	0.792	0.608	1.636157954817959e-92	Eef1g	10
3.239381091138466e-96	0.6301362074469974	0.68	0.438	6.415594250999732e-92	Hcst	10
6.538327886385782e-96	0.5712763040994555	0.982	0.938	1.2949158378987042e-91	mt-Atp6	10
8.792991078234401e-95	0.5341007299556512	0.182	0.032	1.7414518830443231e-90	Ly6c1	10
1.303773154176549e-94	0.6994272652953734	0.381	0.15	2.582122731846655e-90	Zeb1	10
1.4984514807064406e-94	0.4578829543352434	0.951	0.953	2.9676831575391056e-90	Rpl41	10
2.2596291152588005e-93	0.49145800590519867	0.23	0.047	4.475195462770055e-89	Cd4	10
3.2496210500141897e-93	0.7005262983822237	0.507	0.276	6.435874489553103e-89	Rhoh	10
4.433621090792611e-93	0.4030029024022125	0.163	0.017	8.780786570314766e-89	Sidt1	10
5.0276818395438456e-93	0.5490610893541461	0.835	0.661	9.957323883216586e-89	Snrpg	10
6.641974469586897e-93	0.3128864192913849	0.138	0.009	1.315443043701685e-88	5830468F06Rik	10
2.3701023227311025e-92	0.5439665674281713	0.859	0.684	4.6939876501689486e-88	Ptpn18	10
5.000146654395336e-92	0.48642661803714926	0.281	0.129	9.902790449029962e-88	Bzw2	10
5.339601676062004e-91	0.625097144132225	0.56	0.409	1.0575081119440798e-86	Peli1	10
6.512313380583938e-91	0.5883645644274902	0.389	0.202	1.2897636650246489e-86	Rnf138	10
7.097644085102979e-91	0.669571803036667	0.277	0.057	1.405688411054645e-86	Cd5	10
8.120793149039363e-91	0.5122024954900655	0.835	0.688	1.6083230831672458e-86	Eif3f	10
3.2403923317988535e-90	0.2740827141911932	0.119	0.01	6.4175970131276294e-86	Als2cl	10
1.3199644963676748e-89	0.6876644735710696	0.366	0.179	2.61418968505618e-85	Cblb	10
1.7885050902179982e-89	0.47428377725096194	0.239	0.133	3.542134331176745e-85	Prkch	10
3.386269866894472e-89	0.5936745869856166	0.773	0.566	6.706507471384501e-85	Tsc22d3	10
5.365795086051933e-88	0.5406168761375546	0.432	0.353	1.0626957167925852e-83	Phf20l1	10
6.755055089709791e-88	0.5299502954192359	0.48	0.37	1.3378386605170241e-83	Stk4	10
1.472680846124026e-87	0.4936029928280773	0.242	0.047	2.9166444157486332e-83	Sh2d1a	10
9.2422076638177765e-87	0.6331581814822547	0.439	0.156	1.8304192278191106e-82	Gimap5	10
1.6353270050019123e-86	0.4280686103366267	0.515	0.424	3.238765133406287e-82	Sec11a	10
2.3727311754599107e-86	0.4675226070375218	0.873	0.776	4.699194092998353e-82	Uqcrh	10
4.5679847986628345e-86	0.5364721680732183	0.318	0.104	9.046893893751744e-82	Sesn3	10
3.138933009169219e-85	0.5595683324341119	0.754	0.578	6.2166568246596385e-81	Tra2b	10
8.890902618254101e-85	0.39791059228535086	0.449	0.363	1.7608432635452247e-80	Emg1	10
1.1397983331182826e-83	0.5938747832407317	0.596	0.417	2.2573705987407587e-79	Atp11b	10
2.9838338009445338e-83	0.43430955491862844	0.596	0.523	5.909482842770649e-79	Nop53	10
1.6479553993121326e-82	0.46389700998706385	0.922	0.798	3.263775668337679e-78	Rpl7a	10
2.993966971472764e-82	0.46865437149692446	0.701	0.636	5.92955158700181e-78	Jak1	10
4.526034385498579e-82	0.5347487686746688	0.245	0.058	8.963811100479936e-78	Plcxd2	10
5.043129192754663e-82	0.5592903513755498	0.268	0.066	9.98791736625061e-78	Fam169b	10
6.105819947705369e-82	0.39899850712002943	0.182	0.023	1.2092576406430484e-77	Scml4	10
1.138066049507315e-81	0.5126742018456157	0.193	0.025	2.2539398110492372e-77	Cd8a	10
1.6053136063535634e-81	0.5856565607587154	0.746	0.626	3.1793235973832324e-77	Prrc2c	10
5.074457713357332e-81	0.5169134268672295	0.496	0.359	1.0049963501304195e-76	Stk38	10
5.111755233009231e-81	0.5264216224553451	0.973	0.875	1.0123831238974782e-76	mt-Cytb	10
1.0144988922514364e-80	0.36249704699164986	0.16	0.025	2.0092150561039698e-76	Cep97	10
3.5227546968156314e-80	0.39060876828441937	0.191	0.078	6.976815677043358e-76	Pja1	10
5.763879674675266e-80	0.585222658134482	0.253	0.053	1.1415363695694366e-75	Cd6	10
6.97191018158869e-79	0.8604865503578903	0.443	0.203	1.38078681146364e-74	Gm12840	10
3.628558153010948e-78	0.4906263146370391	0.592	0.497	7.186359422038183e-74	Klf13	10
1.1417870303498197e-77	0.5088653140356476	0.324	0.162	2.261309213607818e-73	Tmem71	10
1.3064138134425721e-76	0.5679948502201349	0.387	0.172	2.587352557523014e-72	2810013P06Rik	10
1.5493760010840435e-76	0.4852410461133534	0.284	0.142	3.068539170146948e-72	Zfp281	10
5.682594894463995e-76	0.5851865282851787	0.693	0.561	1.1254379188485942e-71	Ifngr1	10
2.499335844730201e-75	0.6682479759481454	0.444	0.321	4.9499346404881635e-71	4932438A13Rik	10
8.910297723181059e-75	0.601889478035762	0.351	0.168	1.7646844640760088e-70	Tecpr1	10
1.0845064632663603e-74	0.5023499496357579	0.54	0.459	2.1478650504990267e-70	Klf3	10
6.102377772815763e-74	0.5086996577800905	0.351	0.191	1.2085759179061618e-69	Klhl6	10
4.5495545176747656e-73	0.4163672648887287	0.234	0.068	9.010392722254873e-69	Ssbp2	10
1.0252588660114474e-72	0.6606583625704996	0.392	0.215	2.0305251841356716e-68	Ptpn22	10
3.298817482250707e-72	0.3778046921529668	0.176	0.03	6.533308023597525e-68	Gimap1os	10
3.6714164656494787e-72	0.4340232158502849	0.216	0.127	7.271240310218792e-68	Galnt6	10
3.7759856254760265e-72	0.33529935665537747	0.358	0.361	7.478339531255271e-68	Dnajc15	10
4.4040821387955126e-72	0.47941579407375623	0.415	0.311	8.722284675884513e-68	Tnrc6c	10
9.806509842318538e-72	0.4362926475720763	0.777	0.674	1.9421792742711867e-67	Hnrnpa0	10
1.0805668715274545e-71	0.47859642511891387	0.887	0.702	2.1400626890601237e-67	Klf2	10
1.5671622727503982e-71	0.4456979866325843	0.213	0.077	3.103764881182164e-67	Mllt3	10
1.9959809131043475e-71	0.41865038722846915	0.542	0.451	3.95304019840316e-67	Nop10	10
2.3949181042726854e-71	0.5178684799696944	0.754	0.588	4.743135305512054e-67	Hspe1	10
3.7782060144223465e-71	0.47965140989736355	0.355	0.264	7.482737011563457e-67	Srpk2	10
5.536357307205206e-71	0.3293617650319583	0.303	0.234	1.0964755646919911e-66	Gm2000	10
9.08532821575147e-71	0.44437732178681844	0.246	0.143	1.7993492531295787e-66	Igtp	10
1.1794649115881537e-70	0.40242977694617926	0.224	0.086	2.3359302574003383e-66	Pdk1	10
6.380397199129537e-70	0.39845072944033255	0.57	0.493	1.2636376652876049e-65	Eif3m	10
6.840791769274488e-70	0.5019211772150695	0.25	0.115	1.3548188099048123e-65	Crbn	10
4.032386472935412e-69	0.32307691564443897	0.168	0.068	7.986141409648583e-65	Ndrg3	10
6.310923075772771e-69	0.3832990206098179	0.671	0.618	1.2498783151567973e-64	Rabac1	10
8.910158302291675e-69	0.45923593017528164	0.246	0.064	1.7646568517688664e-64	Gpr18	10
5.1859168967335705e-68	0.3121388572891454	0.161	0.089	1.0270708413980836e-63	Gpr146	10
5.6116521896996605e-68	0.3601015274499658	0.451	0.407	1.1113877161700177e-63	Leprotl1	10
2.739279109285637e-67	0.437174545148729	0.464	0.41	5.425142275940205e-63	1810026B05Rik	10
4.966578574324271e-67	0.5275588967451144	0.62	0.413	9.83630886644922e-63	Rgs10	10
1.0997585987621622e-66	0.5301653741495229	0.507	0.428	2.178071904848462e-62	Smchd1	10
1.8006028970066889e-66	0.3479646644120341	0.496	0.45	3.566094037521747e-62	Mrpl30	10
6.770469016951772e-66	0.42689884431654446	0.821	0.73	1.3408913888072984e-61	Shisa5	10
1.9663769021131e-65	0.375327552442755	0.339	0.266	3.894409454634995e-61	Usp3	10
2.211145591744491e-65	0.41874626615538196	0.302	0.207	4.379173844449964e-61	Kif1b	10
1.4704357450033969e-64	0.45876686269340916	0.383	0.251	2.9121979929792273e-60	Zfp644	10
1.877298246359079e-64	0.2665858313084605	0.35	0.39	3.7179891769141563e-60	Ifngr2	10
6.602493965579137e-64	0.38833629361369654	0.286	0.157	1.307623929882948e-59	Epb41l4aos	10
7.779706413725747e-64	0.3621395207140612	0.857	0.81	1.5407708552383841e-59	Pfdn5	10
1.462731815964625e-63	0.3933596888641965	0.258	0.165	2.89694036151794e-59	Ss18	10
3.2740635445665497e-63	0.30347438156804235	0.157	0.049	6.484282850014052e-59	Rab3ip	10
7.627274862729415e-63	0.30038892834206893	0.296	0.25	1.5105817865635605e-58	Npm3	10
9.841522619215081e-63	0.5146676511397418	0.471	0.214	1.949113554735547e-58	Sept1	10
2.423643385802048e-62	0.39309553669108266	0.829	0.754	4.800025725580956e-58	Pabpc1	10
2.8459529715766214e-62	0.3812379653430315	0.365	0.276	5.6364098602074986e-58	Mettl23	10
5.343889710987517e-62	0.31574191246669897	0.295	0.24	1.0583573572610777e-57	Imp3	10
6.400187830549485e-62	0.4410849563466045	0.486	0.453	1.2675571998403255e-57	Zc3hav1	10
8.409104733641725e-62	0.2841572643351792	0.407	0.379	1.6654231924977436e-57	Rpl10-ps3	10
9.778020114348027e-62	0.3989521690885146	0.434	0.344	1.9365368836466267e-57	Rp9	10
2.0776705357914813e-61	0.43439266548397226	0.47	0.385	4.1148264961350285e-57	Arhgef1	10
3.889301229889184e-61	0.5013224768321718	0.732	0.59	7.702761085795528e-57	2410006H16Rik	10
4.5171612069404915e-61	0.46894108049029126	0.552	0.466	8.946237770345644e-57	Cdkn1b	10
5.054433048508377e-61	0.4173321444515321	0.934	0.782	1.0010304652570842e-56	mt-Nd2	10
8.57970121300792e-61	0.551755763867235	0.667	0.58	1.6992098252362185e-56	Slc38a2	10
2.0278676076857955e-60	0.36849689274982084	0.367	0.308	4.016191797021718e-56	Ube2h	10
2.503245025349414e-60	0.49559552377675165	0.374	0.211	4.957676772704514e-56	Avl9	10
2.598856769669577e-60	0.26406436452626453	0.213	0.226	5.147035832330598e-56	Twistnb	10
3.1654798159038023e-60	0.4512058831907335	0.62	0.503	6.26923277539748e-56	Srsf7	10
3.905993201681369e-60	0.5240554237849258	0.322	0.209	7.735819535929952e-56	Rinl	10
1.9735124646540766e-59	0.3557255289273805	0.191	0.094	3.9085414362473984e-55	Dph5	10
2.2810516806288404e-59	0.4693927598536314	0.72	0.67	4.5176228534854186e-55	Clk1	10
2.4246582721452792e-59	0.3874298786304419	0.161	0.049	4.802035707983725e-55	Thada	10
3.725598650116116e-59	0.3959873146985424	0.497	0.419	7.378548126554968e-55	Phf3	10
4.396591858048497e-59	0.5020347589441093	0.473	0.356	8.707450174865048e-55	Tnrc6b	10
1.08753991816258e-58	0.25970666441652457	0.284	0.297	2.1538728079209896e-54	Eif4b	10
1.1577430802222742e-58	0.5314970528294365	0.581	0.418	2.2929101703802138e-54	4930523C07Rik	10
1.764724374450668e-58	0.4150696462694772	0.463	0.38	3.495036623599548e-54	Taf1d	10
2.1187743590700296e-58	0.2573176093499519	0.12	0.026	4.1962326181381935e-54	St8sia6	10
3.625740848533502e-58	0.4075137118235287	0.507	0.429	7.1807797505206e-54	Eif4a2	10
7.938380228880609e-58	0.4332145107843133	0.758	0.624	1.5721962043298045e-53	Atp5g2	10
1.1190681131363212e-57	0.2701625970470216	0.46	0.462	2.216314398066484e-53	Micos13	10
1.2151832996464918e-57	0.37616126402922956	0.615	0.552	2.4066705249498773e-53	Atp1b3	10
1.267295729227574e-57	0.3099272676555549	0.135	0.025	2.5098791917352103e-53	Gm10125	10
2.723569600154223e-57	0.48221985513404053	0.619	0.453	5.394029593105439e-53	Foxp1	10
2.7941604078181853e-57	0.29959118340284785	0.109	0.013	5.533834687683916e-53	Izumo1r	10
8.166340465900198e-57	0.25466870995482455	0.117	0.038	1.6173437292715342e-52	Fam78a	10
1.2773332184417792e-56	0.27702147939202615	0.367	0.348	2.5297584391239437e-52	Arl6ip5	10
2.520983682505628e-56	0.5061227658757512	0.37	0.223	4.992808183202396e-52	Vgll4	10
4.61101851128049e-56	0.5508341671145842	0.406	0.208	9.132122161591011e-52	P2ry10	10
9.717175533404928e-56	0.4676530330030273	0.284	0.129	1.9244866143908462e-51	Cmah	10
1.757148639787642e-55	0.448033045196735	0.309	0.25	3.480032881099425e-51	Krit1	10
1.1458366301549172e-54	0.4369461161213897	0.357	0.294	2.2693294460218133e-50	Cnot6l	10
1.5587134408561835e-54	0.28284716692875506	0.272	0.256	3.0870319696156714e-50	Pik3cd	10
2.6516179382760467e-54	0.2672661403104376	0.415	0.416	5.25152932675571e-50	Cct4	10
2.696271173592892e-54	0.40480626505325723	0.47	0.363	5.339965059300723e-50	Fkbp3	10
2.733116641908212e-54	0.2661844203394014	0.336	0.409	5.412937509299214e-50	Tacc1	10
3.229119416778541e-54	0.34650401537500586	0.35	0.296	6.3952710049299e-50	Brd1	10
4.344840387760792e-54	0.2773803158796753	0.115	0.018	8.604956387960248e-50	Itm2a	10
6.429101945735754e-54	0.3572703815388098	0.191	0.073	1.2732836403529661e-49	Itga6	10
1.0099252061870056e-53	0.41901254211725725	0.828	0.698	2.0001568708533646e-49	Stk17b	10
2.9684996593325193e-53	0.36308957639829786	0.311	0.289	5.879113575308054e-49	Pnn	10
3.8184430564265576e-53	0.4972411079747411	0.272	0.097	7.562426473252798e-49	Tespa1	10
3.9621306976464816e-53	0.3818476739798464	0.169	0.095	7.846999846688857e-49	Thap3	10
8.098915332010247e-53	0.37204815244536604	0.564	0.532	1.6039901815046293e-48	Ddx24	10
8.89284816133378e-53	0.2554715808839075	0.205	0.212	1.761228578352155e-48	Agfg1	10
2.189587885186652e-52	0.2932373121666875	0.142	0.093	4.336478806612165e-48	Il6st	10
2.2443364543848177e-52	0.40328185006280215	0.389	0.343	4.4449083479091317e-48	Bptf	10
3.3698251387082794e-52	0.36818066263694715	0.247	0.18	6.673938687211748e-48	Pitpnc1	10
4.712724959198006e-52	0.47894402453194196	0.529	0.274	9.333551781691651e-48	Ltb	10
5.5557349681972576e-52	0.29621983289218223	0.113	0.026	1.1003133104514668e-47	Ubash3a	10
1.1159229116644403e-51	0.2523307580101863	0.31	0.322	2.2100853265514237e-47	Cacybp	10
1.3395252083585142e-51	0.42568044697622637	0.445	0.267	2.6529296751540374e-47	Hmgn1	10
1.9238692079521276e-51	0.35453325366979394	0.432	0.357	3.810222966349189e-47	Ddx50	10
2.228394564389552e-51	0.34340886495203155	0.321	0.272	4.413335434773507e-47	Matr3	10
5.843796919027331e-51	0.2878118966062333	0.148	0.12	1.1573639798133629e-46	Adk	10
6.215552025377177e-51	0.3988942885587452	0.977	0.945	1.23099007862595e-46	mt-Co1	10
9.526644927396971e-51	0.4319861320384153	0.533	0.484	1.88675202787097e-46	Chd2	10
1.1708173567215005e-50	0.32134324439256895	0.273	0.272	2.3188037749869317e-46	Huwe1	10
2.094945205956355e-50	0.25853684673653765	0.279	0.33	4.149038980396561e-46	Foxn3	10
2.195760707689418e-50	0.4537299035306157	0.204	0.069	4.348704081578893e-46	Gimap8	10
2.3665308549728914e-50	0.3739274494845774	0.343	0.302	4.686914358273811e-46	Top2b	10
2.551450508392281e-50	0.44376412883917127	0.247	0.141	5.053147731870912e-46	Atad2	10
4.28300982269489e-50	0.4485593356865698	0.404	0.263	8.48250095384723e-46	Ugcg	10
4.370004016572263e-50	0.292221414886086	0.23	0.211	8.654792954821367e-46	Tlk1	10
4.845269565132332e-50	0.35729861684069586	0.411	0.373	9.596056373744584e-46	Arhgap45	10
5.274927531047496e-50	0.3309897706044794	0.448	0.441	1.0446993975239564e-45	Acin1	10
7.905719875408981e-50	0.38360453171199504	0.389	0.262	1.5657278213247487e-45	Cirbp	10
8.438933078181334e-50	0.33258718505482693	0.283	0.278	1.6713306961338132e-45	Tnrc6a	10
1.217171877544576e-49	0.3200900568401589	0.217	0.164	2.4106089034770327e-45	Crybg1	10
2.1336942735135104e-49	0.4351391599481276	0.799	0.656	4.2257815086935073e-45	Cytip	10
2.852102805991331e-49	0.3399654817209704	0.199	0.148	5.648589607265832e-45	Nup153	10
3.828715372339187e-49	0.35994338507242185	0.47	0.506	7.58277079491776e-45	Sfpq	10
4.650279930094069e-49	0.407714425876082	0.324	0.195	9.209879401551304e-45	Tcp11l2	10
5.7130605624107126e-49	0.4159594872683019	0.265	0.123	1.1314716443854416e-44	Rnf125	10
1.5716251791261806e-48	0.33374933699631704	0.495	0.512	3.112603667259401e-44	Snrnp70	10
1.5956010834971108e-48	0.3245172349397947	0.628	0.589	3.160087945866028e-44	Ndufa6	10
2.2312434822788173e-48	0.3865548300631129	0.327	0.207	4.4189777166531977e-44	Psip1	10
3.542637704260676e-48	0.29127076603190644	0.303	0.251	7.016193973288269e-44	Evl	10
3.628053513237098e-48	0.3681217920105143	0.24	0.126	7.185359982966072e-44	Pde3b	10
6.685511386127676e-48	0.29370461020690014	0.318	0.315	1.3240655300225862e-43	Kansl1	10
7.591366989045911e-48	0.3610604969361918	0.496	0.459	1.5034702321805426e-43	Mycbp2	10
7.896914313829001e-48	0.26658762275254594	0.309	0.304	1.5639838798538337e-43	Wdr33	10
8.013381794941868e-48	0.44939724595200325	0.533	0.482	1.5870502644882369e-43	Macf1	10
1.0302088344954592e-47	0.2994282020362626	0.182	0.13	2.040328596718257e-43	Ldb1	10
1.3575449461662388e-47	0.2630143275179777	0.292	0.289	2.6886177658822357e-43	Lsm8	10
1.7150190838378903e-47	0.47050033258765234	0.384	0.267	3.3965952955409415e-43	Birc2	10
2.153653224846695e-47	0.4268494352148828	0.25	0.184	4.26531021180888e-43	Esyt2	10
4.1170679679408004e-47	0.4104256983779597	0.619	0.385	8.153853110506756e-43	Gm20186	10
7.343777414824957e-47	0.3603805348022254	0.279	0.2	1.4544351170060827e-42	Epb41	10
9.6096500860777335e-47	0.3016049084609871	0.268	0.272	1.9031911995476952e-42	Kdm5a	10
1.6569457134430672e-46	0.3305838912609784	0.329	0.397	3.2815809854739944e-42	Itpkb	10
1.720552652155401e-46	0.3813839842113815	0.373	0.15	3.4075545275937715e-42	Thy1	10
2.0433213667296495e-46	0.34330464932047156	0.41	0.37	4.046797966808071e-42	Arid4a	10
2.653127191193658e-46	0.3636558273373561	0.305	0.273	5.2545184021590395e-42	Rictor	10
4.212932623407556e-46	0.3192454094023838	0.182	0.197	8.343713060658664e-42	Madd	10
9.269897176972472e-46	0.42035325696169984	0.324	0.168	1.8359031358993982e-41	Actn1	10
1.1438553752074346e-45	0.4166160302388464	0.933	0.825	2.2654055705983243e-41	mt-Nd4	10
2.3805317701068514e-45	0.3698123920677905	0.723	0.613	4.714643170696619e-41	Cnbp	10
2.6653613367302295e-45	0.3463404289761889	0.902	0.733	5.27874812739422e-41	Rpl36al	10
3.6440760475808847e-45	0.2607748521054685	0.137	0.04	7.217092612233942e-41	Mgst2	10
9.988758435871974e-45	0.26800434679856455	0.307	0.319	1.978273608224444e-40	Ctcf	10
1.256627649742404e-44	0.31188009708523684	0.286	0.224	2.488751060314831e-40	Nop56	10
1.8671177438860157e-44	0.2956261808599594	0.35	0.348	3.697826691766254e-40	Senp6	10
1.9359196545283975e-44	0.3883030257588243	0.395	0.209	3.834088875793491e-40	Acp5	10
2.1620529603549903e-44	0.3379335920283256	0.311	0.246	4.281945887983059e-40	Sptbn1	10
2.1749362892196856e-44	0.32436470588812844	0.283	0.231	4.307461320799588e-40	Snrnp48	10
4.743281160426927e-44	0.36162068456949936	0.675	0.561	9.394068338225528e-40	Tle5	10
6.240784928190823e-44	0.3036212307473196	0.508	0.443	1.2359874550281924e-39	Bola2	10
6.810779918108631e-44	0.346173060836801	0.342	0.315	1.3488749627814143e-39	Srsf10	10
7.429904811934865e-44	0.35428184120117645	0.216	0.081	1.4714926480037002e-39	S1pr4	10
8.028588905023838e-44	0.4257309278179837	0.602	0.48	1.5900620326399713e-39	Fam107b	10
1.0463337267995323e-43	0.26458049543439266	0.217	0.204	2.0722639459264738e-39	Man1a2	10
1.8012945642681043e-43	0.3314547075243751	0.208	0.131	3.5674638845329806e-39	Traf3ip3	10
1.832409533431371e-43	0.29143734335196514	0.25	0.188	3.629087080960831e-39	Stim1	10
2.533590424063288e-43	0.34525358876807444	0.493	0.507	5.0177758348573424e-39	Ythdc1	10
2.806146986206159e-43	0.25224119749886564	0.179	0.135	5.557574106181298e-39	Ppm1h	10
3.633739428949629e-43	0.32739357377002754	0.581	0.513	7.196620939034741e-39	Hnrnpa1	10
4.003138438995159e-43	0.42930830889064986	0.235	0.081	7.928215678429912e-39	Gimap7	10
4.157314042163583e-43	0.32378102820919596	0.411	0.396	8.233560460504977e-39	Rsbn1l	10
4.47404141183264e-43	0.38181603261432284	0.204	0.143	8.860839016134544e-39	Phc3	10
7.003178851180392e-43	0.35003257840355684	0.209	0.096	1.3869795714762766e-38	Fam102a	10
1.6458342027296685e-42	0.34003818789871776	0.985	0.947	3.2595746385061084e-38	mt-Co3	10
2.7363048449642175e-42	0.31176252181597996	0.376	0.398	5.419251745451633e-38	Prpf4b	10
3.27292083873078e-42	0.41462838645518585	0.342	0.29	6.482019721106309e-38	Kmt2a	10
5.594722839469263e-42	0.27784068176807847	0.223	0.231	1.1080348583568876e-37	Dhx9	10
6.306541993238156e-42	0.3182889318533041	0.374	0.425	1.249010641760817e-37	Atrx	10
7.960544850182381e-42	0.3692107762336776	0.811	0.636	1.5765859075786206e-37	H2-Q7	10
9.656653866744799e-42	0.34473053714064167	0.206	0.124	1.9125002983088076e-37	Tspan32	10
1.0438605175386333e-41	0.2695301294863155	0.325	0.33	2.067365754985263e-37	N4bp2l2	10
1.0613458900615475e-41	0.3922273999288111	0.16	0.072	2.101995535266895e-37	Gm15472	10
1.2396991944990769e-41	0.2895395800930313	0.183	0.065	2.455224254705422e-37	Rras2	10
1.7982533249230558e-41	0.35524749561721486	0.182	0.047	3.561440710010112e-37	Atp1b1	10
2.126446152505013e-41	0.25485417655680226	0.251	0.271	4.211426605036178e-37	Dhx36	10
2.1416295192656277e-41	0.3650082593373497	0.505	0.481	4.241497262905576e-37	H2-Q4	10
2.533383851201748e-41	0.30929102346224496	0.292	0.282	5.017366717305062e-37	Gatad2b	10
6.574278866963978e-41	0.2528447155963976	0.251	0.251	1.3020359296022157e-36	Gpatch8	10
9.0770337547696e-41	0.3185101862930998	0.178	0.109	1.7977065351321193e-36	Nup210	10
9.476980451535727e-41	0.3074123303725086	0.191	0.153	1.876915978426651e-36	4833420G17Rik	10
1.016670868059818e-40	0.3014818257198647	0.329	0.293	2.0135166541924694e-36	Tle4	10
1.4287841168759585e-40	0.3255299725974352	0.167	0.067	2.8297069434728358e-36	Pde4d	10
1.5581847440367048e-40	0.330831386118952	0.191	0.123	3.085984885564694e-36	Rif1	10
1.6517522242158297e-40	0.33962881289383917	0.402	0.335	3.271295280059451e-36	Zfas1	10
2.135602185902775e-40	0.27274615826419885	0.27	0.225	4.2295601291804456e-36	Nasp	10
3.5918157330818687e-40	0.30801763163930246	0.202	0.077	7.11359105936864e-36	Ipcef1	10
3.639020514731495e-40	0.4202162501615332	0.714	0.654	7.207080129425725e-36	Akap13	10
4.747326574722359e-40	0.3043956469850875	0.343	0.323	9.402080281237631e-36	Ttc14	10
7.486117028415073e-40	0.32990402984993206	0.208	0.137	1.4826254774776051e-35	Vps13a	10
1.017295861428815e-39	0.3054754985129971	0.204	0.153	2.014754453559768e-35	Rnf167	10
1.096250780151029e-39	0.28975959974830234	0.4	0.43	2.1711246700891127e-35	Mier1	10
1.3227336532901435e-39	0.3059976415022817	0.27	0.222	2.619674000341129e-35	Rbm33	10
1.405226331973124e-39	0.57216101051566	0.279	0.195	2.783050750472772e-35	Gm26740	10
1.6098206473355816e-39	0.2544675030187805	0.206	0.254	3.1882497920481196e-35	Herc1	10
1.8324284956468706e-39	0.49004385225243463	0.249	0.119	3.6291246356286274e-35	Tmem64	10
1.8877909151079042e-39	0.38565350830608325	0.608	0.571	3.7387699073712044e-35	Tpr	10
4.217895820584327e-39	0.3301537310832231	0.269	0.221	8.353542672667259e-35	Fyn	10
4.37450518146702e-39	0.33778029915283625	0.373	0.305	8.663707511895433e-35	Dnajb1	10
9.645008020952941e-39	0.2590441444017365	0.321	0.307	1.91019383854973e-34	Cbx3	10
1.1542000651654075e-38	0.3617422615830016	0.374	0.272	2.2858932290600896e-34	Rasgrp2	10
1.1658105164956912e-38	0.3754834542414932	0.204	0.131	2.3088877279197164e-34	Crebzf	10
1.3813398711012977e-38	0.34178236794555583	0.137	0.047	2.73574361471612e-34	Faah	10
1.810725788190083e-38	0.3227429499836627	0.574	0.615	3.586142423510459e-34	Fus	10
3.032626331341731e-38	0.3121210449983013	0.467	0.428	6.006116449222298e-34	Bclaf1	10
4.708660976382988e-38	0.2588152163454742	0.322	0.289	9.325503063726508e-34	Pura	10
5.20954873182563e-38	0.27937088072884997	0.959	0.949	1.031751126338066e-33	Ddx5	10
7.457509234674125e-38	0.29278256879187636	0.187	0.095	1.4769597039272105e-33	Cdkn2aip	10
7.861896268285553e-38	0.28894832833293177	0.092	0.141	1.557048555933954e-33	AU020206	10
9.554640204442173e-38	0.25110807452491657	0.268	0.309	1.8922964924897724e-33	Usp34	10
1.0203155387131879e-37	0.2853308598628701	0.206	0.174	2.0207349244214684e-33	Prrc2b	10
1.0886704764590356e-37	0.25548492465095585	0.305	0.367	2.15611187862712e-33	Ogt	10
1.3321262977088727e-37	0.3224967088816182	0.243	0.168	2.6382761326124223e-33	Il21r	10
2.7181103644045773e-37	0.34251438739230994	0.269	0.192	5.3832175767032655e-33	Alkbh1	10
3.7286104646632217e-37	0.32870612602547666	0.635	0.549	7.38451302526551e-33	Snrpf	10
3.805684896400631e-37	0.4013035418157283	0.261	0.183	7.537158937321449e-33	Lncpint	10
3.849740444306981e-37	0.27275428250141376	0.395	0.378	7.624410949949975e-33	Hspd1	10
4.315549826665206e-37	0.27661629029427937	0.444	0.409	8.546946431710441e-33	Nucks1	10
1.0148280907422922e-36	0.44365981741306354	0.354	0.246	2.0098670337151098e-32	Ripor2	10
2.3093585467577876e-36	0.34126663053501394	0.219	0.118	4.573684601853798e-32	Tbc1d10c	10
3.781325552940459e-36	0.28345378915970193	0.227	0.183	7.488915257598579e-32	Numa1	10
4.17587071605083e-36	0.333680659698516	0.219	0.086	8.270311953138669e-32	Arhgef18	10
4.2847263133743166e-36	0.4030073595851619	0.299	0.216	8.485900463637834e-32	Cenpa	10
4.461855721405651e-36	0.25046487757828645	0.225	0.192	8.836705256243892e-32	Epc1	10
4.9997134517058764e-36	0.4463073800051665	0.27	0.175	9.901932491103488e-32	Ccdc88c	10
5.3797415119288704e-36	0.2879855072728083	0.322	0.268	1.0654578064375129e-31	Sf3b3	10
5.877410449676134e-36	0.4916230883132714	0.277	0.3	1.1640211395583583e-31	Aebp2	10
6.346908250997569e-36	0.32435172059216577	0.693	0.735	1.2570051791100686e-31	Srrm2	10
1.10256983412338e-35	0.28389510277521746	0.149	0.144	2.183639556481354e-31	Gabpb2	10
3.660028639285876e-35	0.3475753765961316	0.772	0.668	7.248686720105677e-31	Ncl	10
5.427461825431855e-35	0.3231342558401423	0.195	0.091	1.0749088145267787e-30	Fbxl12	10
5.471886822597866e-35	0.28496024430134687	0.148	0.056	1.0837071852155074e-30	Tnik	10
5.801060707505707e-35	0.26768676376141576	0.112	0.043	1.1489000731215051e-30	Plcg1	10
1.0158079669446407e-34	0.2996700801483687	0.858	0.777	2.011807678533861e-30	Btf3	10
1.9237681578106277e-34	0.3002689539392407	0.447	0.542	3.810022836543948e-30	Neurl3	10
1.962331026993245e-34	0.40375560526889565	0.126	0.032	3.886396598960122e-30	Tnfsf8	10
3.159782120646331e-34	0.2691691682770259	0.251	0.222	6.257948489940059e-30	Sun2	10
5.268089601716232e-34	0.26676948667417844	0.393	0.37	1.0433451456198997e-29	Ddx21	10
5.877706303352218e-34	0.28487667185807797	0.133	0.084	1.1640797333789067e-29	Ankrd10	10
2.48494958422824e-33	8.512542297897663e-5	0.082	0.166	4.921442651564029e-29	Aarsd1	10
3.759901870540734e-33	0.28680896923172305	0.93	0.793	7.446485654605923e-29	mt-Nd1	10
7.013413970315671e-33	0.2912146469322754	0.978	0.936	1.3890066368210186e-28	mt-Co2	10
1.4122845941592407e-32	0.25775836535310026	0.133	0.038	2.797029638732376e-28	A930024E05Rik	10
1.4672137312595472e-32	0.2635919940242177	0.182	0.136	2.9058167947595334e-28	Setx	10
1.723783604143044e-32	0.27498072123215433	0.149	0.057	3.413953428005299e-28	Tesc	10
3.591726492568321e-32	0.39969346998469835	0.47	0.324	7.1134143185315595e-28	Ccnd2	10
9.044764117256377e-32	0.3061496369740289	0.279	0.176	1.7913155334226254e-27	Sept6	10
1.0123380579302598e-31	0.44588813523908455	0.377	0.245	2.0049355237308794e-27	Stat4	10
1.0334684325545617e-31	0.2748616049700696	0.18	0.118	2.0467842306743095e-27	Kif21b	10
1.1452415405855786e-31	0.2525135121375069	0.165	0.1	2.2681508711297382e-27	Rasal3	10
1.4582557614987382e-31	0.2914670119186166	0.225	0.209	2.888075535648251e-27	Swt1	10
3.0685307228458924e-31	0.2864386550624904	0.158	0.154	6.07722509659629e-27	Tasor	10
5.022368917599893e-31	0.3217652251985458	0.342	0.291	9.946801641306588e-27	Zcchc7	10
5.799899452128731e-31	0.27388201225512876	0.143	0.091	1.1486700864940953e-26	2510002D24Rik	10
1.0901354731878374e-30	0.3018770593791562	0.906	0.873	2.159013304648512e-26	Rbm39	10
2.374950497036468e-30	0.26608554464649403	0.178	0.155	4.703589459380725e-26	Fryl	10
5.36266239050984e-30	0.2575155158932061	0.616	0.628	1.0620752864404738e-25	Luc7l2	10
9.052029022575315e-30	0.29467106011471034	0.347	0.33	1.7927543479210413e-25	Klhl24	10
3.769518171833152e-29	0.26011144614074166	0.687	0.641	7.465530739315558e-25	Eif3k	10
1.4280945831375574e-28	0.26670239555171715	0.563	0.573	2.8283413219039326e-24	Tra2a	10
1.458285867910907e-28	0.2961788852705771	0.613	0.629	2.8881351613975513e-24	Ankrd11	10
2.261785517382198e-28	0.3527188908108184	0.51	0.42	4.479466217175443e-24	Txnip	10
3.3831691207605587e-28	0.27594669912366776	0.158	0.094	6.700366443666287e-24	Jmy	10
3.4399247335218666e-28	0.2992469945418609	0.213	0.134	6.812770934740057e-24	Rasgrp1	10
5.525251610736947e-28	0.283715418916376	0.19	0.076	1.0942760815064524e-23	Bach2	10
6.708532053896546e-28	0.2649686716268084	0.221	0.15	1.328624773274211e-23	Foxo1	10
2.4876760228335285e-27	0.2925577642994357	0.131	0.058	4.926842363221803e-23	Jakmip1	10
2.6805850338626724e-27	0.5372394130542795	0.311	0.15	5.308898659565023e-23	Icos	10
4.972998755654138e-27	0.28627983775824817	0.189	0.097	9.849024035573021e-23	Pecam1	10
2.0145518918472177e-26	0.30280316862097223	0.761	0.653	3.989820021803415e-22	Serbp1	10
2.3267648002583376e-25	0.27628770851503315	0.568	0.463	4.608157686911638e-21	Tubb5	10
2.9000462931951514e-25	0.25516782714912245	0.153	0.069	5.743541683672998e-21	Letm2	10
6.68631485344059e-25	0.27171514144607134	0.178	0.142	1.3242246567239089e-20	Msi2	10
2.451566984146682e-24	0.2995002736328704	0.246	0.107	4.8553284121025035e-20	BE692007	10
8.702447471865312e-24	0.25288648363690286	0.26	0.225	1.723519721802925e-19	Crebrf	10
1.52845001301591e-23	0.35815788488909744	0.292	0.148	3.02709525077801e-19	Sh2d2a	10
1.9568712733576852e-23	0.3259610658797444	0.239	0.12	3.8755835568848957e-19	Tnfrsf18	10
6.226480998176919e-23	0.2622865233149596	0.585	0.529	1.2331545616889388e-18	mt-Nd5	10
8.497638310401616e-23	0.2936772775914193	0.108	0.034	1.6829572673750402e-18	Cd40lg	10
1.3296074736390828e-22	0.35328806832278464	0.242	0.167	2.6332876015422035e-18	Arap2	10
1.5797943903372926e-22	0.27405268338608146	0.127	0.073	3.128782790063008e-18	Gbp4	10
1.8377689297842023e-22	0.26552321769331466	0.801	0.774	3.639701365437613e-18	Hnrnpa2b1	10
8.838292580827297e-22	0.28238325758326194	0.18	0.112	1.7504238456328463e-17	Pde2a	10
3.624611227484722e-21	0.2793686908048473	0.197	0.134	7.178542536033492e-17	Pde7a	10
4.5601490060126814e-20	0.4214148456224556	0.183	0.141	9.031375106408116e-16	Kcnq1ot1	10
9.941966584293567e-19	0.3549453962552287	0.454	0.335	1.969006482019341e-14	Cd69	10
1.5688503917732485e-18	0.30298030872035964	0.38	0.278	3.107108200906919e-14	Gpr183	10
4.8091266278863284e-18	0.25916943842626794	0.31	0.272	9.524475286528874e-14	Gm26917	10
6.7417730042625844e-18	0.3019753764305979	0.56	0.61	1.3352081434942049e-13	Wnk1	10
9.195026377539465e-18	8.992633096745195e-5	0.057	0.105	1.8210749740716911e-13	Slc25a12	10
9.515143885569134e-18	0.34291329642200497	0.754	0.65	1.884474246536967e-13	Fyb	10
3.0034128233951476e-16	0.29142527834709764	0.873	0.846	5.94825909673409e-12	Ptprc	10
2.0591710962957914e-13	0.313426099992886	0.119	0.109	4.0781883562138145e-9	Il18r1	10
