# Supplementary material for: Deciphering the preeclampsia-specific immune microenvironment and the role of pro-inflammatory macrophages at the maternal–fetal interface
Source: eLife. 2025 Mar 28;13:RP100002. doi: 10.7554/eLife.100002 (PMC11952753; doi:10.7554/eLife.100002)
Supplement: Figure 5—figure supplement 1—source data 1. [file elife-100002-fig5-figsupp1-data1.zip › Figure 5-figure supplement 1-source data/seurat_clusters_11.csv]

p_val	avg_logFC	pct.1	pct.2	p_val_adj	gene	cluster
0	4.073487693979439	0.74	0.05	0	Gzma	11
0	3.0922585789718915	0.993	0.094	0	Nkg7	11
0	2.912646708368758	0.99	0.338	0	AW112010	11
0	2.571074479593035	0.653	0.019	0	Xcl1	11
0	2.568488867615013	0.972	0.355	0	Ccl5	11
0	2.3138317324122815	0.822	0.036	0	Prf1	11
0	2.085609035780508	0.825	0.095	0	Gzmb	11
0	1.93987838812474	0.912	0.357	0	Irf8	11
0	1.9386168957844716	0.918	0.07	0	Ctsw	11
0	1.9140098295630443	0.856	0.02	0	Klre1	11
0	1.8773901453084954	0.874	0.065	0	Klrd1	11
0	1.8505705533439385	0.918	0.14	0	Il2rb	11
0	1.8384604038445627	0.85	0.012	0	Klrb1c	11
0	1.8238097013445123	0.813	0.091	0	Serpinb9	11
0	1.799606882451155	0.915	0.104	0	Klrk1	11
0	1.7780120367143346	0.775	0.084	0	Serpinb6b	11
0	1.763859806064223	0.945	0.186	0	Ms4a4b	11
0	1.763770163639636	0.413	0.005	0	Klra4	11
0	1.7275109568706342	0.882	0.109	0	Txk	11
0	1.601244976800204	0.897	0.249	0	Ugcg	11
0	1.474748990917346	0.871	0.164	0	Gimap4	11
0	1.4704207614078895	0.388	0.006	0	Klra9	11
0	1.4617803342681723	0.455	0.008	0	Klra7	11
0	1.4537664713445917	0.701	0.008	0	Ncr1	11
0	1.4475967328822463	0.41	0.004	0	Klra8	11
0	1.3728078895792097	0.789	0.134	0	Sh2d2a	11
0	1.2790795318505197	0.76	0.147	0	Gimap5	11
0	1.2637975991078116	0.946	0.554	0	Ifngr1	11
0	1.2508079821150253	0.596	0.03	0	Car2	11
0	1.235045692778112	0.575	0.013	0	Eomes	11
0	1.172023969594971	0.569	0.015	0	Klrc2	11
0	1.1344195099972545	0.596	0.027	0	Fasl	11
0	1.0199511065285365	0.458	0.01	0	Klri2	11
0	0.9293389334048808	0.467	0.024	0	Spry2	11
0	0.8251717757680866	0.386	0.007	0	Klrb1a	11
3.501068004e-315	1.209088233189122	0.488	0.038	6.933865182003e-311	Klrb1b	11
1.585057661907e-312	1.1138426342587828	0.597	0.072	3.139206699406871e-308	Gm19585	11
1.8580589297679996e-306	0.8291399055753117	0.446	0.019	3.679885710405523e-302	Tbx21	11
2.451558335214674e-291	1.1751445940621725	0.434	0.025	4.855311282892662e-287	Klrc1	11
8.919271391230003e-291	1.0905345518978113	0.96	0.632	1.7664616990331023e-286	H2-Q7	11
3.6679212058335316e-276	1.1291383235902634	0.74	0.271	7.264317948153309e-272	Pik3r1	11
7.387132177076742e-276	0.8025575540965847	0.47	0.062	1.4630215276700486e-271	Arsb	11
1.5391725594874823e-273	0.9037707134714605	0.987	0.843	3.0483312540649585e-269	Ptprc	11
6.618298444275181e-271	1.161946126698257	0.829	0.238	1.3107540068886996e-266	Ptprcap	11
3.031138185174306e-269	1.1622564098561456	0.871	0.264	6.003169175737712e-265	Gimap6	11
4.845423788212865e-267	0.9031497281178931	0.501	0.038	9.596361812555578e-263	Atp1b1	11
2.168051981776224e-257	1.059913587617629	0.864	0.433	4.293826949907812e-253	Hcst	11
8.82910699959886e-257	1.0428675166070727	0.644	0.114	1.7486046412705544e-252	Gimap9	11
4.759625705347389e-254	0.9483587664186126	0.737	0.14	9.426438709440503e-250	Trbc1	11
9.288432708705264e-253	0.7067381346039556	0.31	0.006	1.8395740979590777e-248	Styk1	11
2.826487323018134e-247	0.9851056572906134	0.778	0.206	5.597858143237414e-243	Sept1	11
8.595501420154511e-243	1.4368369150383773	0.373	0.017	1.702339056261601e-238	Ifng	11
8.227575152694414e-237	0.9189676954931143	0.576	0.085	1.629471258991129e-232	Cst7	11
1.2267527873396935e-228	1.1064341113349756	0.668	0.171	2.429583895326263e-224	Bcl2	11
2.782569749174447e-228	1.218375047633464	0.515	0.063	5.510879388239992e-224	Cd7	11
7.798972097523685e-228	0.901559374868756	0.606	0.1	1.5445864239145658e-223	Lck	11
1.8710998083146925e-223	0.8864237411546481	0.671	0.138	3.7057131703672486e-219	Skap1	11
4.779553252436711e-223	1.0369191460538718	0.951	0.575	9.465905216450907e-219	Vps37b	11
2.189330859494358e-222	0.962256835943638	0.754	0.192	4.335969767228576e-218	Gimap3	11
3.1954971747485946e-221	0.6067676321499286	0.313	0.012	6.328682154589591e-217	Klrb1f	11
5.163524254083081e-218	0.9473027502349558	0.519	0.073	1.0226359785211543e-213	Gimap7	11
3.9359348487575287e-212	0.9492877770535908	0.705	0.167	7.795118967964286e-208	Cd2	11
7.356424401032386e-206	0.5021126395000785	0.26	0.006	1.456939852624464e-201	Samd3	11
1.1044631377445771e-204	1.0211334727822845	0.91	0.542	2.187389244303135e-200	Zfp36l2	11
3.148600196593337e-203	0.8490580774959781	0.5	0.099	6.2358026893531035e-199	Ctla2b	11
4.7256612932492235e-194	0.9426354408456838	0.728	0.203	9.359172191280088e-190	Gimap1	11
8.692447137918662e-189	0.6810161796461003	1	0.932	1.721539155664791e-184	H2-K1	11
1.2285558781792065e-187	0.8248606345660816	0.994	0.787	2.4331549167339186e-183	Tmsb10	11
1.239811436351484e-187	0.8079313230485026	0.886	0.631	2.455446549694114e-183	Jak1	11
6.692982104435375e-186	0.9111726674715657	0.225	0.013	1.325545105783426e-181	Klra3	11
1.0232462492093424e-181	0.9370956258962678	0.734	0.293	2.0265391965591027e-177	Pdcd4	11
9.669257675338961e-180	0.8636296510941357	0.656	0.207	1.9149964826008812e-175	Ptpn22	11
6.789350278138819e-177	0.9577573649914465	0.611	0.195	1.344630822585393e-172	Nr4a2	11
1.4796682688180086e-175	0.6688662705951565	0.391	0.043	2.930483006394066e-171	Sh2d1a	11
2.327660731651002e-173	0.7885897872437768	0.603	0.216	4.609932079034809e-169	Plaat3	11
1.3007292567567761e-169	0.6793776768385045	0.87	0.346	2.576094293006795e-165	Ets1	11
3.9046534358944543e-162	0.6399520277609116	0.365	0.042	7.733166129788967e-158	Camk2n1	11
5.208096428000169e-159	0.8553841911904327	0.862	0.615	1.0314634975654335e-154	Ctla2a	11
8.403021918445923e-156	0.7213715236259519	0.708	0.42	1.664218490948215e-151	Ywhaq	11
2.9759469229412143e-155	0.8970838006044822	0.723	0.317	5.893862880885075e-151	Ccnd2	11
4.114805975072727e-155	0.7040553016124024	0.624	0.353	8.149373233631535e-151	Dnajc15	11
2.5393757388922075e-154	0.83777762372703	0.774	0.376	5.029233650876017e-150	H2-Q6	11
2.7085373947448316e-154	0.4939389168581692	0.231	0.012	5.36425831029214e-150	Il12rb2	11
6.876591639619026e-154	0.48694654912062646	0.246	0.011	1.3619089742265482e-149	Itga2	11
4.992689741147579e-152	0.7894091479834948	0.937	0.711	9.88802203234278e-148	H2afz	11
6.216690070727837e-151	0.8445945730645287	0.654	0.321	1.2312154685076482e-146	Runx3	11
3.28153067400324e-150	0.5921243224658798	0.358	0.085	6.499071499863417e-146	1700025G04Rik	11
1.7139595809615309e-149	0.664000440551983	0.403	0.093	3.394496950094312e-145	Chsy1	11
1.269051600240088e-148	0.9529100379422937	0.786	0.408	2.5133566942754943e-144	Dusp2	11
1.2440128362636912e-147	0.6947638855098119	0.406	0.061	2.4637674222202405e-143	Sytl3	11
1.4683997384441946e-143	0.7782479697933722	0.602	0.217	2.9081656819887274e-139	Vgll4	11
6.656015339023342e-143	0.6716063116014148	0.373	0.056	1.318223837893573e-138	Serpina3g	11
1.32166354454558e-140	0.35308985193137293	0.178	0.004	2.617554649972521e-136	Adamts14	11
3.327671249959289e-140	0.6714531907192034	0.283	0.022	6.590452910544372e-136	Klrg1	11
5.904566966484042e-139	0.6902180603505599	0.894	0.65	1.1693994877121645e-134	Serbp1	11
2.510400490995928e-137	0.6608802210805282	0.657	0.381	4.971848172417436e-133	Rnaset2b	11
2.2461005665187417e-136	0.8251390092921849	0.952	0.634	4.4484021719903677e-132	Lgals1	11
5.55419135455073e-136	0.6313746637034613	0.457	0.181	1.1000075977687721e-131	AI506816	11
6.124776008434721e-135	0.6545033662446478	0.901	0.728	1.2130118884704964e-130	Shisa5	11
7.678463007853491e-134	0.5074843292078588	0.163	0.002	1.520719598705384e-129	Khdc1a	11
2.0971367585749013e-132	0.717027156636789	0.6	0.179	4.153379350357592e-128	Ablim1	11
1.7231085574724954e-131	0.604535807351402	0.993	0.814	3.4126164980742773e-127	Rpl36	11
6.964336462718532e-131	0.6768651427697976	0.885	0.58	1.3792868364414052e-126	Mbnl1	11
1.2824721972079598e-130	0.6925751295737058	0.728	0.386	2.5399361865703643e-126	Rsbn1l	11
1.6823986351380435e-130	0.7708875676900775	0.856	0.466	3.3319904968908953e-126	Id2	11
1.3324319507519382e-129	0.5842303011827772	0.307	0.035	2.6388814784642136e-125	Gm2682	11
2.574453910244171e-129	0.6468116263421433	0.94	0.682	5.098705969238581e-125	Ptpn18	11
2.8030157336796472e-129	0.47849337939702963	0.293	0.036	5.551372660552541e-125	Zfpm1	11
2.1770337585714967e-128	0.448554319075981	0.216	0.012	4.31161535885085e-124	Cd160	11
1.5699762896070882e-127	0.7221350413102862	0.524	0.214	3.109338041566838e-123	Fyn	11
2.0681756339809906e-127	0.5951385770145672	0.985	0.859	4.096021843099352e-123	Rpl27	11
3.1322426757573144e-127	0.33042144096088355	0.198	0.008	6.203406619337361e-123	Dapk2	11
4.480667068528536e-127	0.3201365266606631	0.198	0.007	8.873961129220765e-123	Emid1	11
7.009983725068586e-127	0.5306140846757116	0.335	0.06	1.3883272767498335e-122	Padi2	11
5.113320972010366e-123	0.8914061278029926	0.831	0.427	1.0126932185066529e-118	Rgs1	11
6.874078210021873e-123	0.5763355227382294	0.982	0.778	1.361411189494832e-118	Rpl5	11
1.6305490367262095e-122	0.5585227171788953	0.994	0.863	3.229302367236258e-118	Rpl13a	11
4.2785663773524826e-122	0.6765337875936681	0.473	0.187	8.473700710346592e-118	Peak1	11
8.930617260163491e-122	0.3489813563403685	0.135	0.001	1.7687087483753794e-117	Phactr3	11
1.1285210610784613e-120	0.7350450902435499	0.624	0.238	2.2350359614658926e-116	Stat4	11
6.615166166274816e-120	0.6022335142762301	0.996	0.869	1.3101336592307275e-115	Rps15a	11
3.5492039913005065e-119	0.709282730977765	0.407	0.106	7.029198504770653e-115	Pde2a	11
5.236874680942515e-119	0.5689838281338595	0.927	0.761	1.037163030560665e-114	Gnas	11
1.3394222810860909e-118	0.6047418958079684	0.99	0.81	2.652725827691003e-114	Ptma	11
4.78386341910907e-118	0.6688604932500084	0.473	0.114	9.474441501545515e-114	Tnfrsf18	11
1.3854756454126379e-117	0.5301628653786654	0.985	0.895	2.743934515739729e-113	Myl6	11
2.371366529150634e-117	0.5857604978127702	0.979	0.764	4.6964914109828303e-113	Rpl3	11
2.0326442343847938e-116	0.6633698517506464	0.778	0.469	4.0256519061990844e-112	Il2rg	11
3.4401250060691266e-116	0.5862959941549062	0.996	0.915	6.813167574519905e-112	Rplp1	11
1.466741604635261e-115	0.5351621147668437	0.976	0.901	2.9048817479801346e-111	Pfn1	11
7.839966300315732e-113	0.7532030712562403	0.422	0.098	1.5527053257775307e-108	Gem	11
1.094635598545205e-112	0.611458208234565	0.892	0.646	2.1679258029187782e-108	Selplg	11
8.053431775971277e-112	0.5975859109281485	0.988	0.814	1.5949821632311114e-107	Rps18	11
4.684342779869015e-111	0.5394961421870104	0.993	0.862	9.277340875530584e-107	Rps3	11
3.275206137108529e-110	0.5905305077921641	0.991	0.86	6.486545754543442e-106	Rpl38	11
7.00604029402964e-110	0.5864518281402022	0.53	0.266	1.3875462802325702e-105	Esyt1	11
6.2815087516048e-109	0.4985687938839464	0.386	0.173	1.2440528082553307e-104	Lta4h	11
6.526587200147964e-109	0.756148023870165	0.78	0.432	1.2925905949893044e-104	Hist1h1e	11
3.006345311263646e-107	0.47326200926186823	0.973	0.865	5.95406688895765e-103	Cox8a	11
3.477921821367907e-107	0.5285678258184947	0.991	0.868	6.88802416721914e-103	Rps3a1	11
6.189231739185722e-107	0.7049007341304605	0.151	0.005	1.2257773459457322e-102	Klra1	11
8.81397723365226e-107	0.5319892073990298	0.355	0.065	1.7456081911248301e-102	Gimap8	11
9.147057491807589e-107	0.7453019439352911	0.443	0.142	1.811574736252493e-102	Il18rap	11
1.9455636069800175e-106	0.6873900085984652	0.853	0.612	3.853188723623925e-102	Dennd4a	11
3.6734873355518854e-106	0.5209247524120588	1	0.931	7.275341668060509e-102	Eef1a1	11
6.902676854303383e-106	0.5940005796210018	0.374	0.07	1.367075150994785e-101	Tnfrsf9	11
1.934196083940908e-105	0.5436546984336812	0.928	0.728	3.8306753442449684e-101	Atp5h	11
1.3550466584441687e-104	0.7060729655060924	0.704	0.379	2.6836699070486763e-100	Tut4	11
9.508465690182445e-104	0.4959290435349999	0.994	0.882	1.8831516299406334e-99	Rps21	11
1.036899368043205e-103	0.5227635586597899	0.993	0.891	2.0535791984095676e-99	Rps23	11
1.1610909688544553e-103	0.40891771285791145	0.24	0.026	2.299540663816249e-99	Sla2	11
1.7927817585838227e-103	0.6770331882378429	0.78	0.536	3.550604272875261e-99	Ubald2	11
1.173599125798914e-102	0.49538573086832827	0.996	0.859	2.324313068644749e-98	Rps7	11
1.5586245293203639e-102	0.5783231140046305	0.633	0.233	3.086855880318981e-98	Satb1	11
5.836421263964291e-102	0.6505485354713141	0.484	0.167	1.1559032313281279e-97	Spn	11
2.4404293155087838e-101	0.38851398226274886	0.243	0.026	4.833270259365147e-97	Sytl2	11
2.4482666665422994e-101	0.6457936322872578	0.572	0.203	4.848792133087024e-97	P2ry10	11
5.489753090892699e-101	0.5072550121148018	0.991	0.911	1.087245599651299e-96	Rps14	11
1.8045947903810962e-100	0.5515340902368306	0.967	0.835	3.573999982349761e-96	Rpl23a	11
6.041703091633009e-100	0.4902438960087063	0.991	0.903	1.1965592972979175e-95	Rpl30	11
2.7462923190003016e-99	0.5755425255946796	0.49	0.17	5.4390319377800976e-95	Sept6	11
1.0509001950540016e-98	0.4978904421023107	0.299	0.061	2.0813078363044502e-94	Zfp512	11
1.8222433897720387e-96	0.4561847856196888	0.988	0.792	3.6089530334435225e-92	Rpl12	11
3.200422760723168e-96	0.33886466738575294	0.168	0.011	6.338437277612234e-92	Ifitm10	11
5.034606299203294e-96	0.6035598433511238	0.672	0.349	9.971037775572124e-92	Itgal	11
1.0705059248369499e-95	0.5222627815413406	0.314	0.074	2.1201369841395793e-91	Itgax	11
1.7431012062551808e-95	0.5097747505517232	0.978	0.86	3.4522119389883857e-91	Rpl10	11
3.475296210153458e-95	0.5076152790654436	0.994	0.863	6.882824144208924e-91	Rpl32	11
5.309269578214494e-94	0.4885179788755991	0.99	0.809	1.0515008399653806e-89	Ppia	11
8.57092780312298e-94	0.4946900379661452	0.988	0.911	1.6974722514085063e-89	Rpl34	11
2.4204158336250796e-93	0.54336330070713	0.53	0.321	4.79363355849447e-89	Ybx3	11
4.834333902686821e-93	0.47654136660244184	0.997	0.946	9.57439829427125e-89	Rpl23	11
6.8399481742291274e-93	0.46303921933757186	0.994	0.906	1.3546517359060786e-88	Rpl9	11
9.394964782098339e-93	0.5271385237978887	0.868	0.657	1.860672775094576e-88	Ndufa13	11
1.1283283790979691e-92	0.5519045602726476	0.802	0.571	2.234654354803528e-88	Ndfip1	11
1.6773398215188324e-92	0.6431755528633367	0.145	0.006	3.3219715165180476e-88	Serpinb9b	11
5.285424996451835e-92	0.4753812658569078	0.275	0.075	1.046778420547286e-87	Mosmo	11
1.2686845165656778e-91	0.3212788222006136	0.157	0.008	2.5126296850583248e-87	Qrfp	11
1.5058661290755725e-91	0.5458586549591291	0.518	0.254	2.982367868634171e-87	B4galnt1	11
5.406271361924793e-91	0.4755059720889334	0.996	0.885	1.0707120432292053e-86	Rps11	11
4.852637167680024e-90	0.43238587257950023	0.999	0.937	9.610647910590288e-86	Rps24	11
5.693507666616411e-90	0.5131386051269473	0.993	0.874	1.1275991933733801e-85	Rpl39	11
7.713217598529018e-90	0.47648521318604997	0.997	0.911	1.527602745388672e-85	Rpl13	11
2.0203586214646973e-89	0.4643181241791492	0.984	0.821	4.001320249810833e-85	Rps4x	11
2.5766565185894603e-89	0.4610024184679454	0.323	0.068	5.103068235066426e-85	Gm15472	11
2.7193118432936543e-89	0.45801139674214175	0.99	0.83	5.385597105643082e-85	Rps15	11
4.568880128985721e-89	0.43116176909637094	0.996	0.901	9.048667095456221e-85	Rps13	11
1.1426517134792732e-88	0.567693234875725	0.627	0.37	2.2630217185457007e-84	Anxa6	11
1.6204815905303017e-88	0.6526880179899197	0.813	0.531	3.2093637900452627e-84	Neurl3	11
4.65362471733372e-88	0.4530326265002369	0.996	0.915	9.216503752679433e-84	Rpl27a	11
1.5830485369201772e-87	0.4573866314793271	0.991	0.838	3.135227627370411e-83	Rpsa	11
3.1406577627691843e-87	0.4658736841462465	0.994	0.93	6.22007269916437e-83	Rpl37	11
4.098698006141262e-87	0.45472933157821016	0.984	0.839	8.11747140116277e-83	Rpl7	11
1.0503555157865385e-86	0.408019840734982	0.958	0.662	2.0802290990152395e-82	S100a10	11
1.8450689590710335e-86	0.5969798716801329	0.777	0.512	3.654159073440182e-82	Itgb1	11
3.869464421613222e-86	0.43948339537667325	0.996	0.888	7.663474287004987e-82	Rplp2	11
5.585792132697829e-86	0.4994791805533303	0.308	0.061	1.1062661318808049e-81	Cd27	11
8.554594112419144e-86	0.3384456965909089	0.13	0.007	1.6942373639646114e-81	Sult2b1	11
1.3297991383709308e-85	0.5184969286106346	0.603	0.392	2.6336671935436286e-81	Dpm3	11
3.8304515395546336e-85	0.2710143701974163	0.138	0.005	7.586209274087952e-81	Eya1	11
1.0329894120101743e-84	0.5140394242117989	0.62	0.394	2.04583553048615e-80	Mdh1	11
1.126578303739785e-84	0.546109833993087	0.771	0.551	2.2311883305566443e-80	Anp32b	11
3.011311933073792e-84	0.43674022312192196	0.225	0.054	5.963903283452645e-80	Lpin1	11
3.75905807799256e-84	0.44111953110253443	0.991	0.909	7.444814523464266e-80	Rps10	11
3.9695193966943727e-84	0.4931575298560271	0.994	0.917	7.861633165153205e-80	Cd52	11
1.2728585894404586e-83	0.4681474272871651	0.401	0.179	2.520896436386828e-79	Acot7	11
2.4977993900662653e-83	0.40507422281728633	0.996	0.942	4.9468916920262387e-79	Rps16	11
5.574058459391017e-83	0.5301486969844422	0.865	0.612	1.103942277882391e-78	Dad1	11
6.369079370538402e-83	0.47061345548504496	0.99	0.941	1.2613961693351306e-78	Rps12	11
5.011987237983998e-82	0.45198989694870395	0.978	0.795	9.926240724827307e-78	Rpl22	11
5.94301631432534e-82	0.7109666125951948	0.608	0.383	1.1770143810521335e-77	Itga4	11
1.051857475507498e-81	0.4522698990150726	0.28	0.056	2.0832037302426e-77	Prkcq	11
4.902687172042315e-81	0.37990693803534725	0.988	0.942	9.709771944229805e-77	Rps27	11
5.722249541509545e-81	0.5797794093739648	0.464	0.178	1.1332915216959654e-76	Hsd11b1	11
8.158646157480859e-81	0.5361709880160956	0.424	0.129	1.615819871489084e-76	Gpr171	11
8.992161618678072e-81	0.5590240222065184	0.756	0.478	1.7808976085791922e-76	Epsti1	11
1.0674123808129815e-80	0.43751994481299894	0.976	0.784	2.1140102202001098e-76	Rpl14	11
2.0125918049127398e-80	0.519248062150058	0.251	0.051	3.985938069629681e-76	Ier5l	11
3.401188965558683e-80	0.38850679352339057	0.996	0.88	6.736054746288972e-76	Rpl21	11
4.471044702180874e-80	0.5418884884062638	0.88	0.681	8.854904032669221e-76	Rpl22l1	11
6.331966084864551e-80	0.4443333706618757	0.987	0.814	1.2540458831074244e-75	Rpl15	11
6.89189614258074e-80	0.3828889220919486	0.244	0.04	1.3649400310381156e-75	Rab37	11
1.0088891852676177e-79	0.3487033058712921	0.165	0.018	1.9981050314225168e-75	Gm33104	11
1.6016190042095448e-79	0.5222928983989539	0.765	0.554	3.1720064378370036e-75	S100a13	11
3.783899046802632e-79	0.5526639499652313	0.624	0.487	7.494012062192613e-75	Nme1	11
5.446155616620746e-79	0.2578015367431229	0.15	0.01	1.0786111198717386e-74	Gm14029	11
1.065545130227657e-78	0.4168854528013277	0.982	0.83	2.1103121304158746e-74	Rps5	11
1.3949291718108867e-78	0.4317589804185755	0.993	0.92	2.762657224771461e-74	Rpl37a	11
1.8254500135293e-78	0.4305536419402909	0.978	0.794	3.615303751794779e-74	Rack1	11
3.9417400483027347e-78	0.49890124637565286	0.551	0.343	7.806616165663567e-74	Arl6ip5	11
4.579000382499502e-78	0.5103211609904714	0.982	0.858	9.068710257540263e-74	Rps2	11
4.985588419910323e-78	0.4690060025139895	0.888	0.573	9.873957865632393e-74	Ahnak	11
7.24820584550158e-78	0.40307039621563723	0.99	0.86	1.4355071677015878e-73	Rpl8	11
8.548373861677702e-78	0.4228529139952366	0.985	0.852	1.693005443305269e-73	Rpl11	11
1.0128346705958357e-77	0.39474071228484364	0.994	0.89	2.0059190651150527e-73	Rpl19	11
1.220501739323162e-77	0.44486665715691576	0.97	0.767	2.4172036947295224e-73	Rpl10a	11
1.5009520657460017e-77	0.40432130792774057	0.99	0.919	2.972635566209956e-73	Rpl17	11
1.5266493495360475e-77	0.49007780672560664	0.943	0.743	3.023529036756142e-73	Rpl36a	11
1.7875226316804927e-77	0.5245856388387715	0.781	0.558	3.5401885720432156e-73	Tle5	11
2.1485367220629975e-77	0.4415700409049226	0.979	0.888	4.2551769780457665e-73	Sh3bgrl3	11
2.2780605211579504e-77	0.4947497519806694	0.823	0.618	4.5116988621533206e-73	Sumo2	11
3.8021584993014094e-77	0.46195355507346747	0.993	0.952	7.530174907866441e-73	Rpl41	11
5.029770014554109e-77	0.5492638878746413	0.692	0.476	9.961459513824413e-73	Cnn2	11
9.889856422687325e-77	0.3698269561905727	0.262	0.052	1.9586860645132246e-72	Ppp3cc	11
1.3725622991089916e-76	0.4861673995640618	0.335	0.106	2.718359633385358e-72	Cd244a	11
1.9121028244406213e-76	0.4920109161529195	0.612	0.403	3.7869196438046506e-72	Leprotl1	11
4.888442061676486e-76	0.5309853315754722	0.734	0.562	9.68155950315028e-72	Set	11
5.959682069466532e-76	0.3843157519535847	0.993	0.923	1.1803150338578467e-71	Rpl18a	11
7.061554381455721e-76	0.4236753192350746	0.988	0.866	1.3985408452473056e-71	Rpl18	11
1.557292305158033e-75	0.41556141528732643	0.32	0.123	3.084217410365484e-71	Gnptg	11
6.463416602100628e-75	0.5347879325786709	0.494	0.241	1.2800796580460294e-70	Sptbn1	11
6.750067570166875e-75	0.446190934839773	0.871	0.753	1.3368508822715495e-70	Pabpc1	11
2.8563549521312703e-74	0.6569594526479046	0.71	0.413	5.6570109826959807e-70	Rgs2	11
3.0200708277237587e-74	0.4215141053418156	0.418	0.237	5.981250274306905e-70	Cdk2ap1	11
3.254236026453244e-74	0.4422991867826713	0.939	0.805	6.44501445039065e-70	Atp5e	11
4.466067401369698e-74	0.41984649790678485	0.952	0.822	8.845046488412687e-70	Rac2	11
4.676860012869071e-74	0.5245439175271966	0.898	0.69	9.262521255487196e-70	Npm1	11
9.605224093169948e-74	0.5690193688286538	0.611	0.293	1.9023146316523082e-69	Smad7	11
1.2342691145775276e-73	0.5214865558501594	0.478	0.204	2.4444699814207933e-69	Rinl	11
2.0519440930660888e-73	0.5300056155774326	0.76	0.531	4.0638752763173886e-69	Krtcap2	11
2.5472237175230978e-73	0.3946279090260465	0.32	0.117	5.044776572554495e-69	Sulf2	11
1.2753367850375013e-72	0.4659335407305407	0.885	0.66	2.5258045027667715e-68	Snrpg	11
3.929367656123057e-72	0.513614468364788	0.506	0.307	7.782112642951715e-68	Otulin	11
6.279893151217811e-72	0.39432878512145314	0.277	0.063	1.2437328385986874e-67	Osbpl3	11
1.5404604666440747e-71	0.37012908095379693	0.996	0.857	3.05088195418859e-67	Rpl6	11
1.840028774773605e-71	0.5142054678338024	0.861	0.665	3.644176988439125e-67	Ncl	11
1.968738066969924e-71	0.5241224729779572	0.522	0.311	3.899085741633934e-67	Prex1	11
2.5378094457890956e-71	0.4351804653704583	0.91	0.776	5.0261316073853037e-67	Uqcrh	11
4.577267412394008e-71	0.44440123814660204	0.949	0.823	9.065278110246333e-67	Sub1	11
1.001986019955473e-70	0.4574519957700036	0.903	0.742	1.9844333125218143e-66	Hmgb1	11
1.877713139082225e-70	0.4559975073230347	0.838	0.635	3.718810871952347e-66	Atp5d	11
7.403378257965749e-70	0.4479681183056261	0.617	0.445	1.4662390639901167e-65	Bcap31	11
8.026983459060432e-70	0.570673268372818	0.392	0.122	1.5897440740669186e-65	Cd28	11
1.3078192944752333e-69	0.5076185940293696	0.816	0.598	2.5901361127081996e-65	Ndufa4	11
2.2768509620619006e-69	0.3278168523901539	0.999	0.968	4.509303330363594e-65	H2-D1	11
9.004221948689199e-69	0.4599470405606968	0.726	0.533	1.7832861569378957e-64	Snrpd2	11
1.6488637989010178e-68	0.4414144221761167	0.927	0.776	3.2655747537234655e-64	Eef1b2	11
2.250210100901016e-68	0.4395900897174682	0.329	0.104	4.4565411048344616e-64	Nup210	11
2.2561636714431473e-68	0.33806027501441205	0.184	0.023	4.468332151293153e-64	Myb	11
2.450573968554778e-68	0.3921711287122371	0.256	0.053	4.853361744722738e-64	Tnik	11
2.980792820061939e-68	0.43354021440911666	0.428	0.246	5.9034601801326705e-64	Npm3	11
3.588769139464651e-68	0.4424545895212412	0.409	0.217	7.107557280709742e-64	Cetn2	11
3.607545287961382e-68	0.41833645451205914	0.969	0.817	7.144743442807516e-64	Rpl29	11
3.6109520427817073e-68	0.347482927768545	0.208	0.134	7.151490520729172e-64	Borcs7	11
9.83211316060781e-68	0.48891139708094455	0.46	0.208	1.947250011458377e-63	Cyfip2	11
9.951626380116273e-68	0.42176955763513	0.355	0.158	1.970919604582028e-63	Agpat3	11
2.5221747343406282e-67	0.4524239763322021	0.735	0.551	4.995167061361614e-63	Ndufb11	11
3.671610571122892e-67	0.46449755008057697	0.46	0.262	7.271624736108887e-63	Ppm1g	11
7.43001446355128e-67	0.44297907052190094	0.284	0.099	1.471514364506331e-62	Mcm6	11
1.1793707096830745e-66	0.5188929314297998	0.433	0.162	2.335743690527329e-62	Arap2	11
1.5761926999353774e-66	0.4515082013057577	0.51	0.335	3.1216496422220147e-62	Rnaseh2c	11
2.5093075375949244e-66	0.42943299473161056	0.278	0.064	4.969683578206748e-62	Gpr18	11
6.496835432581842e-66	0.4727788627116596	0.409	0.208	1.2866982574228338e-61	Mxd4	11
8.035741134577568e-66	0.40250433227489646	0.972	0.807	1.5914785317030873e-61	Rps6	11
9.087286696543362e-66	0.42295091224219905	0.251	0.05	1.7997371302504128e-61	Gm36723	11
1.3206419889109365e-65	0.4416155097952954	0.63	0.482	2.6155314590381098e-61	Vps28	11
1.3844347325816306e-65	0.4581571416051149	0.768	0.585	2.7418729878779195e-61	Eef1d	11
7.652007982262374e-65	0.46135298164743943	0.62	0.449	1.5154801808870632e-60	Nop10	11
1.0376062548331698e-64	0.44624182881097463	0.43	0.247	2.0549791876970928e-60	Evl	11
1.659580686623646e-64	0.503631951284737	0.624	0.391	3.286799549858131e-60	Prpf4b	11
2.83586951819585e-64	0.3355911606560533	0.991	0.866	5.616439580786881e-60	Rpl26	11
4.4247902310625125e-64	0.2633414304173101	0.15	0.015	8.763297052619305e-60	Fhl2	11
6.006390838725309e-64	0.49704590885500277	0.506	0.292	1.1895657056095475e-59	Sept11	11
6.964520624182131e-64	0.46570853391522027	0.672	0.509	1.379323309619271e-59	Grcc10	11
7.729503276195763e-64	0.4818041154952551	0.482	0.265	1.5308281238505708e-59	Dok2	11
9.844153965346632e-64	0.26536736711463577	0.123	0.011	1.9496346928369006e-59	Arl4d	11
1.0271889210037119e-63	0.36142513259082376	0.993	0.881	2.0343476580478514e-59	Rplp0	11
3.0187846567759884e-63	0.42116144835719815	0.304	0.104	5.978703012744845e-59	Lrrk1	11
3.6987632232796995e-63	0.45903450540095936	0.744	0.555	7.325400563705445e-59	Reep5	11
4.0857076245265245e-63	0.4963507320648546	0.771	0.577	8.091743950374782e-59	Slc38a2	11
4.699246344998969e-63	0.4088780922467573	0.386	0.186	9.306857386270458e-59	Tiprl	11
5.048345610325116e-63	0.48988427881985086	0.385	0.179	9.998248481248894e-59	Nfatc1	11
2.1173350453710866e-62	0.3557167921572528	0.994	0.9	4.193382057357437e-58	Rps8	11
2.1191401100457695e-62	0.4097931397551683	0.335	0.131	4.196956987945646e-58	Prkch	11
5.190804726618399e-62	0.5014228636019531	0.478	0.23	1.028038876106774e-57	Hopx	11
6.464950817804631e-62	0.4382226895567567	0.778	0.609	1.280383509466207e-57	Eef1g	11
7.306220660517796e-62	0.3970555116780313	0.403	0.236	1.4469970018155494e-57	Cmc1	11
9.86316285225493e-62	0.3949954072493394	0.299	0.079	1.953399402889089e-57	S1pr4	11
2.9548023215893787e-61	0.2641628767839993	0.145	0.014	5.851985997907764e-57	Setbp1	11
3.030469783004414e-61	0.4851403154702457	0.59	0.347	6.001845405240242e-57	Hist1h4d	11
3.8968119537555044e-61	0.31349398047661836	0.994	0.862	7.717636074412776e-57	Rps20	11
4.2053062055901716e-61	0.27285457484962305	0.136	0.066	8.328608940171335e-57	As3mt	11
4.5259888065087455e-61	0.49478903531061946	0.359	0.133	8.963720831290571e-57	Gm45716	11
1.0319986553497485e-60	0.42147980538047536	0.349	0.115	2.0438733369201767e-56	Tbc1d10c	11
1.280397469306678e-60	0.42458178209236563	0.573	0.423	2.5358271879618755e-56	Sec11a	11
2.5579705553597054e-60	0.27964739976197484	0.192	0.03	5.066060684889896e-56	Pglyrp2	11
2.663416083308289e-60	0.3205088056775686	0.192	0.03	5.274895552992066e-56	Gimap1os	11
9.254676461475631e-60	0.5004973988636222	0.334	0.103	1.8328886731952485e-55	Il18r1	11
2.1597772233896547e-59	0.3875883333473974	0.268	0.076	4.277438790923211e-55	Hhex	11
3.254733067565842e-59	0.37712930749080287	0.226	0.063	6.44599884031415e-55	Gramd4	11
8.125405003840642e-59	0.3653243623256347	0.153	0.035	1.609236461010639e-54	Itga1	11
1.4787810847631766e-58	0.40446767837283804	0.919	0.731	2.9287259383734714e-54	Rpl4	11
1.5784035134580185e-58	0.385248307987843	0.364	0.199	3.126028158403606e-54	Me2	11
3.994384463742807e-58	0.2732955604477491	0.172	0.025	7.910878430442628e-54	Dab2ip	11
5.6169155428094594e-58	0.45412203288952835	0.847	0.71	1.1124301232534134e-53	Eif5a	11
8.444210266540126e-58	0.37623891972848345	0.94	0.775	1.672375843288272e-53	Btf3	11
8.842102328897079e-58	0.4321837393982415	0.787	0.593	1.7511783662380665e-53	Abracl	11
1.5760376157406765e-57	0.48860418476510303	0.766	0.496	3.12134249797441e-53	Bhlhe40	11
2.3060353712764747e-57	0.29194335975806196	0.138	0.017	4.567103052813058e-53	Cited4	11
2.986492663873739e-57	0.46927141757764623	0.539	0.274	5.91474872080194e-53	D16Ertd472e	11
4.690449577953998e-57	0.47603323555640614	0.412	0.202	9.289435389137893e-53	Rnf138	11
3.077591970963191e-56	0.45038776014703585	0.639	0.446	6.0951708984926e-52	Saraf	11
8.347153622370086e-56	0.45026719913344276	0.443	0.262	1.6531537749103955e-51	Dnajc1	11
9.895819688298176e-56	0.3331271832423943	0.979	0.891	1.959867089267454e-51	Serf2	11
1.528296678044653e-55	0.508246562709388	0.545	0.324	3.0267915708674355e-51	Nabp1	11
2.65873218211664e-55	0.4047497347200284	0.329	0.103	5.265619086682006e-51	Cd247	11
2.7603472616715646e-55	0.4204721371559945	0.743	0.57	5.466867751740534e-51	Snrpe	11
2.991616669708956e-55	0.39952675012815875	0.831	0.683	5.924896814358587e-51	Myl12a	11
4.165118328453758e-55	0.49405655396673176	0.59	0.357	8.249016849502668e-51	Ankrd44	11
4.22753776491265e-55	0.2897271860534207	0.145	0.027	8.372638543409503e-51	Gpc1	11
5.39850236604107e-55	0.4030300379328291	0.951	0.767	1.069173393594434e-50	Rps17	11
5.600101204065447e-55	0.2855826433556179	0.985	0.816	1.1091000434651618e-50	Tyrobp	11
6.224125856061763e-55	0.28925773045581993	0.994	0.921	1.2326881257930323e-50	Rpl35a	11
7.493859841965349e-55	0.39446907524512387	0.898	0.745	1.4841589417012374e-50	Eef2	11
1.2307138173615516e-54	0.4011944857279104	0.831	0.686	2.437428715284553e-50	Tma7	11
1.3587275555737158e-54	0.34386275950834744	0.96	0.863	2.690959923813744e-50	Oaz1	11
1.772170063652437e-54	0.4463690121630013	0.671	0.518	3.5097828110636514e-50	Ran	11
3.3197637704128947e-54	0.35730575404344805	0.436	0.308	6.5747921473027375e-50	Tomm5	11
5.511385953545568e-54	0.35329125117504345	0.979	0.827	1.0915299880996998e-49	Hsp90ab1	11
5.621205379499868e-54	0.37874247675810047	0.272	0.115	1.113279725409949e-49	Klhdc2	11
1.4244267938131684e-53	0.4227326405999463	0.725	0.547	2.82107726514698e-49	Snrpf	11
1.855834359528944e-53	0.4057604841313206	0.373	0.192	3.6754799490470736e-49	Prkacb	11
2.879966089221024e-53	0.42620829808549665	0.458	0.254	5.703772839702238e-49	Lat2	11
3.5547942580636136e-53	0.26615402623788365	0.166	0.034	7.040270028094986e-49	Chn2	11
5.0086056079001425e-53	0.396832029894995	0.898	0.719	9.919543406446232e-49	Cox6c	11
5.209013830991306e-53	0.40505845000966256	0.801	0.623	1.0316451892278282e-48	Atp5g2	11
9.95806106192159e-53	0.30465751638287975	0.251	0.142	1.9721939933135712e-48	Tnfsf12	11
1.840949289821119e-52	0.3184473068597506	0.172	0.034	3.646000068490726e-48	Pim2	11
2.3915680050118752e-52	0.34402093292146996	0.293	0.085	4.736500433926019e-48	Zap70	11
3.390488993658299e-52	0.3911559868015387	0.487	0.32	6.71486345194026e-48	Polr2e	11
4.242240426901866e-52	0.447428633016217	0.47	0.281	8.401757165479145e-48	Slbp	11
5.937240456381049e-52	0.3756298329581196	0.506	0.368	1.1758704723862667e-47	Cuta	11
6.40746517737108e-52	0.3446181787486321	0.299	0.151	1.2689984783783424e-47	Mrpl9	11
7.355209093015764e-52	0.4349949791499413	0.37	0.199	1.456699160871772e-47	Riok1	11
7.749277075409664e-52	0.435364207195982	0.519	0.3	1.534744324784884e-47	H2afv	11
1.0390735650446606e-51	0.3759260328955023	0.897	0.725	2.0578851955709505e-47	Uba52	11
1.3929460524587308e-51	0.38996724680179273	0.855	0.697	2.7587296568945163e-47	Psme1	11
1.7812759272174202e-51	0.4018412577029584	0.807	0.611	3.527816973854101e-47	Cnbp	11
2.5740115009489415e-51	0.3199468108027912	0.124	0.014	5.097829777629379e-47	Rgs16	11
3.3525519391800496e-51	0.38853948284282064	0.424	0.27	6.639729115546088e-47	Gatad2a	11
3.8955915773255315e-51	0.43274542228302504	0.678	0.463	7.715219118893215e-47	Elf1	11
4.089159768082753e-51	0.31588476989110736	0.981	0.847	8.098580920687893e-47	Rps26	11
4.658179406418419e-51	0.45754103952922076	0.383	0.168	9.22552431441168e-47	Tecpr1	11
5.2623651730864486e-51	0.4309338534818721	0.675	0.496	1.0422114225297712e-46	Dock2	11
5.357233679413883e-51	0.2657233904770804	0.997	0.986	1.0610001302079195e-46	Tpt1	11
1.9799123063030722e-50	0.40515801024792814	0.439	0.248	3.921216322633235e-46	Pld3	11
3.360581234112603e-50	0.3003776933175263	0.199	0.059	6.6556311341600104e-46	Crim1	11
3.59437530964857e-50	0.38670092573251225	0.485	0.306	7.118660300758993e-46	Lsm5	11
7.155404923741986e-50	0.2558719231155634	0.177	0.05	1.4171279451471003e-45	Sh2d1b1	11
2.8390058266523653e-49	0.4810088798041874	0.388	0.183	5.62265103968501e-45	Zbtb20	11
4.021915969068711e-49	0.39623945323138476	0.316	0.137	7.965404576740583e-45	Rbl2	11
4.566509387935348e-49	0.28119275976537894	0.99	0.88	9.043971842805957e-45	Rps25	11
4.67155982236377e-49	0.40134243449288665	0.722	0.544	9.252024228191447e-45	Eif3e	11
5.137966098816994e-49	0.3715299331265851	0.302	0.14	1.0175741858707057e-44	Ptpn7	11
5.282288439256299e-49	0.33901848353519093	0.287	0.136	1.0461572253947101e-44	Tapbpl	11
8.015560072178426e-49	0.4162163849897704	0.805	0.618	1.5874816722949371e-44	Cox7b	11
1.1146212950054836e-48	0.35975091106408885	0.301	0.137	2.2075074747583604e-44	Topors	11
1.6352901620741093e-48	0.31705889188332415	0.249	0.066	3.2386921659877733e-44	Nedd4	11
1.7139381717927702e-48	0.4489378225768607	0.389	0.15	3.3944545492355814e-44	Thy1	11
3.207053887521502e-48	0.3665894801487679	0.826	0.677	6.351570224236334e-44	Cox7a2	11
3.304327133101886e-48	0.3804236087523787	0.9	0.75	6.544219887108285e-44	Hnrnpa3	11
5.200243386433032e-48	0.37772302619541165	0.566	0.422	1.029908202683062e-43	Trmt112	11
5.622607215423216e-48	0.2724064651912968	0.195	0.042	1.113557359014568e-43	Cd96	11
5.779392923836789e-48	0.2799900597632698	0.15	0.038	1.144608768565876e-43	Enpp4	11
6.398198047697289e-48	0.2892168876953991	0.157	0.029	1.2671631233464481e-43	Muc1	11
9.36151718256127e-48	0.36841422130734125	0.638	0.497	1.8540484780062594e-43	Atp5g3	11
1.25282445172375e-47	0.3211934589102882	0.281	0.151	2.481218826638887e-43	Ube2g2	11
3.972542400661995e-47	0.25938316367804404	0.184	0.035	7.867620224511082e-43	Gpr174	11
3.984418767938612e-47	0.36492065453396016	0.549	0.434	7.891141369902422e-43	Lsm4	11
5.25940036345691e-47	0.3898951191365537	0.419	0.238	1.041624241982641e-42	Slc50a1	11
8.923570314433135e-47	0.40185298673314984	0.555	0.37	1.7673131007734824e-42	Bin2	11
9.353641756378772e-47	0.2723540529818238	0.168	0.037	1.852488749850816e-42	Tmsb15b2	11
1.1953806675911284e-46	0.3523199731949142	0.424	0.281	2.36745141216423e-42	Rnf187	11
1.2141959504844332e-46	0.25961225826563933	0.192	0.068	2.40471507993442e-42	Alad	11
2.9277693679505134e-46	0.28214380156083674	0.192	0.041	5.798447233225991e-42	Mctp2	11
3.2666263625663323e-46	0.37171189802058513	0.801	0.633	6.469553511062622e-42	Eif3h	11
3.704465218141278e-46	0.4184783229149237	0.654	0.476	7.3366933645288e-42	H2-Q4	11
3.9710726369566015e-46	0.34480096371333235	0.313	0.174	7.864709357492549e-42	Ubac2	11
6.0723807932004525e-46	0.35281544618620186	0.924	0.808	1.2026350160933496e-41	Pfdn5	11
7.128917048208375e-46	0.36157847897280776	0.246	0.079	1.4118820213976686e-41	Rnf157	11
7.272687134164278e-46	0.28230341254780816	0.156	0.04	1.4403556869212352e-41	Dipk2a	11
8.17115868592008e-46	0.33958525976048504	0.299	0.111	1.6182979777464718e-41	Atp2a3	11
1.001884486777121e-45	0.3645822323910004	0.501	0.351	1.9842322260620882e-41	Tram1	11
1.565625966267277e-45	0.3286609386848073	0.256	0.106	3.100722226192342e-41	Nsmaf	11
1.5915534090286045e-45	0.3053330136071821	0.978	0.875	3.152071526581151e-41	Rpl24	11
1.7437411374072378e-45	0.2957635949166669	0.229	0.072	3.4534793226350345e-41	Rad54l2	11
2.9155568541704593e-45	0.3576774324211114	0.295	0.111	5.774260349684595e-41	Acap1	11
3.681706424928859e-45	0.3508006401733407	0.403	0.259	7.291619574571606e-41	Ssrp1	11
4.4285333318412436e-45	0.3887769583100425	0.347	0.177	8.770710263711583e-41	Pitpnc1	11
5.772106924000327e-45	0.3969449126833946	0.545	0.361	1.1431657762982649e-40	Fkbp3	11
6.33601573514691e-45	0.31267293681197583	0.232	0.065	1.2548479163458456e-40	Fam189b	11
1.1922246698187444e-44	0.34384509470714486	0.153	0.025	2.3612009585760233e-40	Nrgn	11
1.4025711132766172e-44	0.9312474452120875	0.142	0.021	2.7777920898443403e-40	Gzmc	11
1.5497719383538521e-44	0.39961815929673106	0.47	0.285	3.069323323909804e-40	Pnn	11
5.845658618613725e-44	0.4035430222620702	0.635	0.496	1.1577326894164483e-39	Sfr1	11
1.5482022197544676e-43	0.35134406639238436	0.445	0.3	3.0662144962237235e-39	Rbbp4	11
2.1317157720163634e-43	0.41627122773097625	0.519	0.374	4.2218630864784075e-39	Hspd1	11
4.239265759655201e-43	0.27126308441832636	0.987	0.89	8.395865836997126e-39	Rpl28	11
1.3145020317372131e-42	0.34579010358933776	0.364	0.229	2.6033712738555505e-38	Znrf2	11
1.4505007320701966e-42	0.3480347633403877	0.296	0.19	2.872716699865024e-38	Sertad2	11
1.6413223922467234e-42	0.3460304249797218	0.374	0.238	3.250638997844636e-38	Ndfip2	11
1.671184566553581e-42	0.36050467468114067	0.714	0.585	3.3097810340593674e-38	Ndufb7	11
1.712529697130345e-42	0.41942077548823664	0.737	0.579	3.3916650651666485e-38	Tra2b	11
2.1550284309471833e-42	0.46138045837831754	0.536	0.337	4.268033807490897e-38	Ccr5	11
2.2129158635992026e-42	0.36620769896680855	0.353	0.236	4.382679867858221e-38	Fam204a	11
2.3745576732664707e-42	0.32398705286470797	0.946	0.798	4.702811471904245e-38	Rpl7a	11
3.105428526097333e-42	0.36718548278612173	0.716	0.578	6.150301195935769e-38	Supt4a	11
3.130711918684389e-42	0.35444375098590963	0.289	0.105	6.200374954954433e-38	Sesn3	11
3.637239372821104e-42	0.3751436068437014	0.389	0.179	7.203552577872197e-38	Cblb	11
4.4184389428204255e-42	0.36432039674062233	0.728	0.561	8.750718326255853e-38	Atp5a1	11
4.8194536732461186e-42	0.34646689383485135	0.29	0.157	9.544927999863938e-38	Irf2bpl	11
4.9159610110578226e-42	0.4193645702649502	0.524	0.377	9.736060782400017e-38	Ccnd3	11
6.036871072459494e-42	0.344086330265456	0.337	0.191	1.1956023159006027e-37	Nck1	11
6.098182273352718e-42	0.3488347318630416	0.808	0.673	1.2077449992375058e-37	Hnrnpa0	11
7.918769344328745e-42	0.25230151097093545	0.991	0.94	1.5683122686443081e-37	Rps27a	11
9.004378596427766e-42	0.3267548802578879	0.57	0.459	1.783317181022519e-37	Micos13	11
9.445276434116946e-42	0.4008943469275369	0.56	0.379	1.870636997776861e-37	Stk24	11
1.0424529493103324e-41	0.3115991542636891	0.93	0.764	2.0645780661091132e-37	Naca	11
1.426768201588629e-41	0.35197005074911925	0.861	0.69	2.8257144232462796e-37	Calm2	11
1.6516867592785938e-41	0.30860793005413023	0.208	0.056	3.271165626751255e-37	Jakmip1	11
2.343187603241811e-41	0.344807708655142	0.849	0.668	4.640683048220406e-37	Atp5j2	11
2.362337046532513e-41	0.3538363339228596	0.781	0.651	4.678608520657642e-37	Ppp1ca	11
2.4431460102615255e-41	0.28172844248264806	0.975	0.834	4.8386506733229515e-37	Rps28	11
3.9570809838295434e-41	0.31354669535103724	0.16	0.043	7.836998888474411e-37	A630072M18Rik	11
4.610582045563319e-41	0.3830010736397852	0.4	0.259	9.131257741238152e-37	Smc3	11
5.18864561534355e-41	0.37779661378381335	0.683	0.532	1.02761126411879e-36	Nsd3	11
6.235742243584336e-41	0.4124958990128598	0.37	0.172	1.2349887513418777e-36	Ccdc88c	11
8.319313273966544e-41	0.2874102627302375	0.955	0.819	1.647639993909074e-36	Cox4i1	11
1.1563211862936005e-40	0.35893713001542527	0.281	0.146	2.2900941094544757e-36	Adora2a	11
1.2145767805637082e-40	0.3609970575669379	0.774	0.652	2.405469313906424e-36	H2afj	11
1.8822009643021425e-40	0.3274255749760928	0.873	0.763	3.7276990098003934e-36	Cd47	11
3.0622851189546665e-40	0.3515970811520628	0.232	0.08	6.0648556780897165e-36	Cd226	11
4.305762621221163e-40	0.37251292217570797	0.76	0.628	8.527562871328513e-36	Gas5	11
4.336581832514383e-40	0.33286922083597004	0.669	0.567	8.588600319294735e-36	Taf10	11
9.359603758040709e-40	0.33442535759752157	0.59	0.485	1.8536695242799624e-35	Cdc37	11
1.3526757817822239e-39	0.39012092145510135	0.615	0.516	2.6789743858196945e-35	Stat3	11
1.4418402314844353e-39	0.3411877605716921	0.645	0.532	2.855564578454924e-35	Tmem258	11
1.6067710416455622e-39	0.25738706229861796	0.251	0.153	3.182210047979036e-35	Gtf3a	11
1.6780349049228912e-39	0.30927161102885614	0.298	0.206	3.323348129199786e-35	Efr3a	11
1.6806511690033502e-39	0.37001398341183245	0.487	0.332	3.328529640211135e-35	Wipf1	11
2.8911439777546907e-39	0.28847458682882177	0.259	0.145	5.725910647943164e-35	Kcnab2	11
4.4720782728246486e-39	0.32178564678233246	0.591	0.494	8.856951019329216e-35	Gabarapl2	11
5.8486691079368835e-39	0.369754327016556	0.581	0.446	1.1583289168268998e-34	Xrn2	11
6.934555141426205e-39	0.3694976288827054	0.341	0.185	1.3733886457594598e-34	Rbpms	11
6.971988460169182e-39	0.30202136656108214	0.528	0.428	1.3808023145365065e-34	Rer1	11
7.102892989782988e-39	0.38806700038467873	0.41	0.27	1.4067279566265206e-34	Tubb4b	11
7.961355941301617e-39	0.2748224680212803	0.207	0.1	1.5767465441747853e-34	Gnptab	11
8.923845303578883e-39	0.331389088785773	0.504	0.39	1.7673675623737978e-34	Os9	11
1.0676026317716105e-38	0.39334917395986363	0.286	0.117	2.1143870122236746e-34	Hist1h1d	11
1.2199870010824188e-38	0.304587704457675	0.25	0.102	2.4161842556437306e-34	Kif13b	11
1.3695506513113387e-38	0.31464882450502263	0.231	0.098	2.7123950649221065e-34	Fam53b	11
1.5902431483625322e-38	0.3291947021068684	0.876	0.772	3.1494765553319953e-34	Hnrnpa2b1	11
1.650011655556161e-38	0.36772347423352447	0.499	0.367	3.2678480838289767e-34	Ddx21	11
1.9988523401355436e-38	0.30896758944503067	0.219	0.116	3.9587270596384444e-34	Olfm1	11
2.1050415814180515e-38	0.3335040575988103	0.63	0.491	4.169034851998451e-34	Eif3m	11
3.800916787258196e-38	0.3384054386580315	0.587	0.463	7.527715697164857e-34	Ndufb5	11
3.870159276712394e-38	0.37167770960185786	0.675	0.478	7.6648504475288965e-34	Fam107b	11
4.26781888787975e-38	0.2553909656511518	0.299	0.219	8.452415307445845e-34	Tmem126a	11
7.040335480057589e-38	0.2509800969037812	1	0.998	1.3943384418254055e-33	Tmsb4x	11
7.507864348406189e-38	0.34307025606004304	0.437	0.303	1.4869325342018458e-33	Cbx3	11
1.171546959085936e-37	0.32991149161527267	0.29	0.124	2.3202487524696963e-33	Pde3b	11
1.1813634994581823e-37	0.33741837017229726	0.84	0.688	2.33969041067693e-33	Eif3f	11
1.2593292003766213e-37	0.3523368294341577	0.654	0.518	2.4941014813458984e-33	Rnaset2a	11
1.8364688398213882e-37	0.35346835517552055	0.31	0.151	3.637126537266259e-33	Fryl	11
1.9656119790384454e-37	0.2745503552874645	0.349	0.27	3.892894524485641e-33	Nudt21	11
2.2667582854177417e-37	0.33626891220008837	0.912	0.775	4.489314784269838e-33	Rpl31	11
4.753345414431494e-37	0.3643272152160274	0.575	0.451	9.414000593281574e-33	Ppp1r12a	11
6.928723794209947e-37	0.33180695972148977	0.543	0.421	1.37223374744328e-32	Rwdd1	11
8.447256297720871e-37	0.30681616828170566	0.913	0.765	1.6729791097636185e-32	Cox7c	11
1.1815824309752833e-36	0.4195972793684195	0.522	0.363	2.3401240045465485e-32	Crem	11
1.4193358164333116e-36	0.3542349155442716	0.311	0.157	2.810994584446174e-32	Kdm2b	11
1.4780374651925972e-36	0.32633277349215783	0.623	0.487	2.9272531998139386e-32	Eif3i	11
1.5011581640013133e-36	0.3785036651589718	0.302	0.131	2.973043743804601e-32	Pde7a	11
1.524895089070871e-36	0.30246883343590003	0.912	0.738	3.02005472390486e-32	Rpl35	11
2.2407860160393562e-36	0.36841588697291516	0.473	0.287	4.437876704765945e-32	Kmt2a	11
2.2755716378263996e-36	0.3359719112779489	0.433	0.303	4.506769628715184e-32	Cr1l	11
2.6184878959103076e-36	0.29994760947570964	0.945	0.872	5.185915277850364e-32	Rbm39	11
2.714157350561236e-36	0.2944970803175219	0.371	0.268	5.375388632786528e-32	Fundc2	11
3.385013430050091e-36	0.25498600754205547	0.192	0.092	6.704019098214205e-32	Chst12	11
4.6163514956166786e-36	0.3099039581990318	0.716	0.586	9.142684137068832e-32	Arpp19	11
6.52643385298249e-36	0.30909771020347643	0.662	0.543	1.2925602245831822e-31	Srp14	11
6.713656546937575e-36	0.303389103431816	0.341	0.216	1.3296396791209868e-31	Hadhb	11
7.003552743413359e-36	0.3241141731521958	0.395	0.256	1.3870536208330158e-31	Pole4	11
9.580413771141508e-36	0.29773306270848315	0.358	0.274	1.8974009473745755e-31	Cox20	11
1.3406927787280972e-35	0.34298830566282357	0.413	0.265	2.6552420482709966e-31	Taf15	11
1.3675388007849972e-35	0.30712056400527876	0.714	0.51	2.708410594954687e-31	Cd37	11
1.5441125265498234e-35	0.29277333171449493	0.199	0.081	3.0581148588319252e-31	Golm1	11
1.5704500375268157e-35	0.2886941848041002	0.228	0.076	3.1102762993218588e-31	Phgdh	11
1.7881631649536085e-35	0.30012137340442124	0.416	0.293	3.5414571481906215e-31	Eif4b	11
1.8277472765436395e-35	0.3435606547883066	0.365	0.188	3.6198534811946782e-31	Utrn	11
5.742057248173448e-35	0.3206097639467367	0.808	0.696	1.1372144380007514e-30	Hnrnpf	11
5.924149464101799e-35	0.28779225143819664	0.353	0.246	1.1732778013653614e-30	Rsl1d1	11
6.551509579818715e-35	0.3703257419844709	0.47	0.373	1.2975264722830966e-30	Orai1	11
7.640469851840743e-35	0.3108005854652469	0.762	0.65	1.5131950541570592e-30	Tomm7	11
1.0520405926196827e-34	0.31119089776913045	0.707	0.593	2.0835663936832817e-30	Ube2i	11
1.748756342065501e-34	0.34406463151939365	0.439	0.279	3.4634119354607246e-30	Ikzf1	11
1.9697876760225836e-34	0.3085818984686579	0.692	0.578	3.901164492362727e-30	Polr1d	11
2.023718637160484e-34	0.33139673366586797	0.686	0.554	4.007974760896338e-30	Sf3b2	11
2.040193758847205e-34	0.3291478248247963	0.783	0.622	4.0406037393968894e-30	Psmb1	11
2.1407708797309913e-34	0.3364410500131969	0.766	0.588	4.239796727307228e-30	Hspe1	11
2.8039044209389555e-34	0.291181365680772	0.234	0.113	5.5531327056696015e-30	Cemip2	11
3.509305994419753e-34	0.345684013157302	0.834	0.7	6.95018052194832e-30	Tln1	11
3.596608969819643e-34	0.34039610372967827	0.395	0.246	7.123084064727802e-30	Sms	11
3.910113621925002e-34	0.2792040750224638	0.395	0.305	7.743980028222467e-30	Eny2	11
4.179221103601774e-34	0.2757779107460124	0.189	0.068	8.276947395683314e-30	Rpa2	11
4.431938605622573e-34	0.35024511023695326	0.662	0.511	8.777454408435505e-30	Hnrnpa1	11
4.958019808054422e-34	0.3606788902956911	0.497	0.288	9.819358229851782e-30	Cd82	11
6.135093317289356e-34	0.29897858449105175	0.359	0.224	1.2150552314891571e-29	Trp53	11
6.4876116392752305e-34	0.2967720114891692	0.57	0.472	1.2848714851584594e-29	Bag1	11
9.784774265738036e-34	0.35766502032867287	0.726	0.598	1.937874543329418e-29	Sec62	11
1.212323323940773e-33	0.3081034636814355	0.581	0.477	2.4010063430647007e-29	Snu13	11
1.4690425269723e-33	0.38297334861323507	0.57	0.418	2.90943872466864e-29	Atp11b	11
1.5438375387275417e-33	0.2716867224925312	0.145	0.058	3.0575702454498964e-29	Cipc	11
1.7083646952722682e-33	0.3488947051469963	0.545	0.383	3.383416278986727e-29	Arhgef1	11
1.7754205958038446e-33	0.2565620172756886	0.949	0.83	3.516220489989514e-29	Chchd2	11
1.8512689997958406e-33	0.3287197200668884	0.346	0.182	3.666438254095662e-29	Esyt2	11
2.1161484058223158e-33	0.2834113386547844	0.461	0.37	4.1910319177310964e-29	Nt5c	11
2.307815606300247e-33	0.33569631064145644	0.669	0.541	4.5706288082776395e-29	Atp5o	11
3.1109964372649123e-33	0.2624586403758306	0.355	0.263	6.161328444003159e-29	Prmt1	11
3.9252387795108115e-33	0.26664866873278875	0.313	0.214	7.773935402821162e-29	Bola3	11
4.364535299979485e-33	0.3156224638373418	0.494	0.39	8.64396216160937e-29	Tab2	11
4.435858968532155e-33	0.3541717281084147	0.368	0.206	8.785218687177933e-29	Psip1	11
4.4856926248193954e-33	0.2996753060249694	0.627	0.51	8.883914243454813e-29	Tbca	11
5.7075609464797544e-33	0.34479891268036955	0.642	0.522	1.1303824454503154e-28	Celf2	11
5.7118412011245835e-33	0.25977331054390074	0.368	0.283	1.1312301498827238e-28	Lsm6	11
7.066499761299512e-33	0.4458880458450858	0.44	0.288	1.3995202777253685e-28	AC149090.1	11
9.014568067031075e-33	0.26061292147204995	0.433	0.379	1.7853352056755043e-28	Aimp1	11
9.30444613324786e-33	0.33834712011791634	0.653	0.479	1.8427455566897387e-28	Macf1	11
1.389878929562143e-32	0.2828705323336035	0.659	0.57	2.7526552199978245e-28	Pabpn1	11
1.405540233961762e-32	0.3341422528282707	0.749	0.598	2.7836724333612696e-28	Psmb3	11
1.4064621009093208e-32	0.32090688051169164	0.329	0.181	2.78549819085091e-28	Ttc39b	11
1.4788008529194536e-32	0.30630512526510756	0.428	0.328	2.9287650892069777e-28	Syncrip	11
1.65991235539271e-32	0.275265993937873	0.449	0.372	3.287456419855262e-28	Banf1	11
1.8275367143105586e-32	0.26788807975127205	0.478	0.405	3.6194364626920613e-28	Magoh	11
2.0531482533744255e-32	0.2945879511626478	0.253	0.153	4.06626011580805e-28	Coro2a	11
2.3064952402124093e-32	0.2869152659758507	0.299	0.175	4.568013823240677e-28	Rnf166	11
3.029548732193022e-32	0.26714080579924593	0.458	0.377	6.00002126410828e-28	Rpl10-ps3	11
4.34277449985908e-32	0.26638911633559315	0.861	0.697	8.600864896970908e-28	Psmb8	11
5.252954884357745e-32	0.3296644502556083	0.558	0.333	1.0403477148470514e-27	Cd69	11
6.729830566825957e-32	0.3352988602941305	0.496	0.346	1.3328429437598808e-27	Dnajc3	11
6.880349682197854e-32	0.3171864096317193	0.522	0.393	1.3626532545592851e-27	Sp110	11
7.937636587191237e-32	0.2645695142792245	0.537	0.475	1.5720489260932246e-27	Csnk2b	11
8.787492157398849e-32	0.2732282416168548	0.196	0.07	1.740362821772842e-27	Ssbp2	11
9.000389463658779e-32	0.27942081303563926	0.216	0.102	1.782527133277621e-27	Gna15	11
1.1171098783569499e-31	0.29282206678073464	0.293	0.165	2.2124361140859393e-27	Sft2d2	11
1.5675952741330162e-31	0.26619011905161405	0.549	0.467	3.1046224404204385e-27	Tomm22	11
1.5954063850562207e-31	0.2998115877101253	0.575	0.472	3.159702345603845e-27	Ssb	11
1.6430716134569828e-31	0.3452447904149739	0.534	0.418	3.2541033304515546e-27	Phf3	11
1.6561950264335637e-31	0.32317388607584085	0.4	0.254	3.280094249851673e-27	Akna	11
1.874110899425902e-31	0.2715133572498982	0.389	0.304	3.711676636312999e-27	Fam173a	11
2.1097518509396137e-31	0.26903241659334065	0.479	0.389	4.178363540785905e-27	Pdcd6ip	11
2.158627497643245e-31	0.27634261881878314	0.232	0.099	4.2751617590824464e-27	Rasal3	11
2.60017531015213e-31	0.32259760271936777	0.496	0.37	5.149647201756294e-27	Stk4	11
2.8954946361910635e-31	0.34080973350725485	0.513	0.372	5.7345271269764014e-27	Cd48	11
3.0853860379454563e-31	0.27820381738173255	0.434	0.341	6.1106070481509764e-27	Tsn	11
3.1538884976490415e-31	0.29519101390765023	0.343	0.214	6.246276169593927e-27	B4galt1	11
3.154376018384715e-31	0.2648416461281917	0.193	0.06	6.247241704410928e-27	Plcxd2	11
3.4064527476847024e-31	0.3092996700354954	0.289	0.136	6.746479666789553e-27	Plscr1	11
4.300288480484508e-31	0.3506900074377097	0.473	0.327	8.516721335599568e-27	Apobec3	11
4.5307731573015435e-31	0.2890435920180664	0.561	0.451	8.973196238035707e-27	Cct7	11
4.635558903274853e-31	0.3378299684268923	0.636	0.495	9.180724407935846e-27	Dek	11
4.666290585607272e-31	0.30130429742265286	0.43	0.34	9.241588504795202e-27	Pcna	11
4.918995736354381e-31	0.2708866455163089	0.323	0.248	9.742071055849852e-27	Ntan1	11
5.5442122748158925e-31	0.2608152186125662	0.34	0.245	1.0980312410272875e-26	Idnk	11
5.613560876550303e-31	0.32471070465180074	0.488	0.364	1.1117657316007876e-26	Rtf1	11
5.814459441393431e-31	0.32101238875268695	0.355	0.249	1.151553692367969e-26	Rchy1	11
7.315899696827917e-31	0.3174996549071796	0.713	0.572	1.448913934956769e-26	Eif3c	11
1.0288095080041301e-30	0.300088131385835	0.629	0.515	2.0375572306021797e-26	Tmed9	11
1.2414463328738765e-30	0.2902657056305309	0.364	0.233	2.4586844622567125e-26	Nsmce4a	11
1.3589181698302895e-30	0.2556527596054097	0.452	0.389	2.6913374353488887e-26	Mien1	11
1.99505335765158e-30	0.26815963453394115	0.35	0.238	3.951203174828954e-26	Imp3	11
2.0690805194135523e-30	0.2584071319546315	0.34	0.247	4.09781396869854e-26	Tex261	11
3.4029087339280994e-30	0.3420348698818936	0.698	0.551	6.7394607475446e-26	Jpt1	11
4.068824087053647e-30	0.2545406406418546	0.232	0.105	8.058306104409748e-26	Dkc1	11
4.403731000919281e-30	0.2677788432412215	0.497	0.414	8.721589247320636e-26	Cct4	11
4.540201938019225e-30	0.3178927127000556	0.275	0.134	8.991869938247074e-26	Atp2b4	11
4.9095498335672585e-30	0.3159838296758082	0.811	0.671	9.723363445379955e-26	Atp5b	11
4.949137314917871e-30	0.25141275492433435	0.147	0.037	9.801766452194843e-26	A930024E05Rik	11
5.040877124406142e-30	0.2709425952102841	0.54	0.46	9.983457144886364e-26	Cct5	11
5.438722540712867e-30	0.3084324746286911	0.349	0.223	1.0771389991881832e-25	Nasp	11
1.2683219644462752e-29	0.25767717172946497	0.398	0.331	2.511911650585848e-25	Cenpx	11
1.423282047127746e-29	0.25550779205774987	0.353	0.289	2.818810094336501e-25	Ociad1	11
1.8700831482764775e-29	0.3049895867277467	0.674	0.551	3.7036996751615637e-25	Snrpb	11
2.122290734970951e-29	0.2807722365756663	0.472	0.391	4.2031968006099685e-25	Csnk2a1	11
2.5931507107363565e-29	0.26015050101087667	0.484	0.419	5.135734982613354e-25	Snrpd1	11
2.7657318517080094e-29	0.251238384851519	0.395	0.314	5.477531932307712e-25	Hypk	11
2.9383862974923237e-29	0.2844760959906286	0.446	0.353	5.819474062183547e-25	Smc1a	11
3.3783142868468294e-29	0.29033141152664804	0.325	0.237	6.690751445100145e-25	Nop58	11
3.5074458835866827e-29	0.2812927177189455	0.421	0.325	6.946496572443425e-25	Nucb1	11
3.827956913712292e-29	0.26507495279988325	0.192	0.092	7.5812686676071945e-25	Ern1	11
4.051584594004133e-29	0.29042965783601826	0.461	0.366	8.024163288425185e-25	H2-T22	11
4.543795550326016e-29	0.27646767515475545	0.488	0.399	8.998987087420675e-25	Wdr89	11
4.6122090436538494e-29	0.3055387736798042	0.488	0.422	9.134480010956448e-25	Ranbp1	11
4.6880010585136995e-29	0.2946182761820908	0.599	0.474	9.284586096386381e-25	Ndufb10	11
5.753686015033795e-29	0.25510461652506544	0.202	0.078	1.1395175152774431e-24	Mllt3	11
6.718338622933827e-29	0.31575688687721104	0.331	0.197	1.3305669642720443e-24	Bex3	11
7.411587496990924e-29	0.27634807811764694	0.307	0.164	1.4678649037790525e-24	Ss18	11
1.0675868940790758e-28	0.28372872326329157	0.338	0.214	2.1143558437236096e-24	Selenoh	11
1.2058310602963405e-28	0.30679773691585976	0.632	0.503	2.3881484149169025e-24	Srsf7	11
1.2202696223263919e-28	0.32289912086661443	0.434	0.292	2.416743987017419e-24	Cnot6l	11
1.3475883526268566e-28	0.2944383729163273	0.403	0.272	2.6688987323774897e-24	Arpc5l	11
2.0437025457358514e-28	0.2667222767440006	0.521	0.449	4.0475528918298535e-24	Swi5	11
2.679389382072155e-28	0.33258871172995463	0.677	0.511	5.306530671193903e-24	Dusp5	11
3.1072817527243846e-28	0.29980506889681374	0.419	0.314	6.153971511270644e-24	Mknk2	11
3.268414721143675e-28	0.27331964729447117	0.341	0.231	6.4730953552250486e-24	Rbbp7	11
3.4185080428923226e-28	0.27748750818318224	0.657	0.526	6.770355178948244e-24	Ndufa1	11
3.7157718128192487e-28	0.3100154713428951	0.446	0.344	7.359086075288523e-24	Rp9	11
3.7426777724421623e-28	0.28268135194416044	0.442	0.359	7.412373328321703e-24	Tprgl	11
4.243616566029207e-28	0.3139741871012821	0.271	0.124	8.404482609020844e-24	Rnf125	11
8.024929204197291e-28	0.2568810407314474	0.169	0.059	1.5893372288912735e-23	Gm43813	11
9.56170525803462e-28	0.2631901405715378	0.385	0.314	1.8936957263537564e-23	Cetn3	11
9.970890188918939e-28	0.27153176611361207	0.314	0.222	1.974734801915396e-23	Otulinl	11
1.0949204826742512e-27	0.2873939929884938	0.437	0.299	2.1684900159363546e-23	Top2b	11
1.134017001742881e-27	0.3447341460608311	0.702	0.589	2.245920671951776e-23	Itgb2	11
1.2618646933914106e-27	0.2841852942258243	0.488	0.392	2.4991230252616886e-23	Thrap3	11
1.3816312157148209e-27	0.2579235184273272	0.831	0.731	2.736320622723203e-23	Srrm2	11
2.4220826111046244e-27	0.29269833731571515	0.611	0.488	4.7969346112927086e-23	Nol7	11
2.5004118549005187e-27	0.2942919979551011	0.81	0.683	4.952065678630477e-23	Tpm4	11
3.5036522445588515e-27	0.31470566703079506	0.772	0.699	6.938983270348805e-23	Slc3a2	11
3.582583844397333e-27	0.2928524468060357	0.467	0.38	7.095307303828918e-23	Taf1d	11
4.934799415191019e-27	0.27154390084341173	0.543	0.454	9.773370241785813e-23	Tmem160	11
5.379346350623082e-27	0.2831178584575254	0.283	0.137	1.0653795447409013e-22	Pkp3	11
5.434564882862242e-27	0.26063286701314226	0.196	0.081	1.076315575050867e-22	Socs1	11
5.518171950528773e-27	0.26960487921662324	0.838	0.681	1.0928739548022236e-22	Ppib	11
7.835400069562313e-27	0.2861836460734558	0.34	0.23	1.5518009837768162e-22	Zdhhc20	11
8.187326967993096e-27	0.28501647292788435	0.434	0.311	1.6215001060110326e-22	Puf60	11
8.890295571880482e-27	0.2673457822458415	0.32	0.266	1.7607230380109294e-22	Usp3	11
9.67716840435092e-27	0.31681499525763585	0.389	0.262	1.9165632024816995e-22	Cirbp	11
1.4092965579586443e-26	0.2803652157716223	0.665	0.563	2.791111833037095e-22	Ndufa3	11
2.269045735285104e-26	0.25665975109743644	0.524	0.429	4.4938450787321485e-22	Ndufs6	11
2.4975590140784368e-26	0.27863949972837865	0.636	0.529	4.946415627382344e-22	Srp9	11
3.0186074494031804e-26	0.28972842490180073	0.524	0.403	5.978352053542999e-22	Tacc1	11
3.8726987281206047e-26	0.2846730535931606	0.416	0.276	7.669879831042857e-22	Unc119	11
4.235166142921216e-26	0.26967645274537344	0.632	0.508	8.387746546055469e-22	Snrnp70	11
4.612817934649874e-26	0.27065947262879875	0.4	0.296	9.135685919574076e-22	Sars	11
5.865116388339142e-26	0.29479317283094497	0.578	0.475	1.1615863007105671e-21	Psmb10	11
6.376260479049468e-26	0.2586022043943101	0.278	0.124	1.262818387875747e-21	Ppp1r16b	11
7.300167642467221e-26	0.25519415963209113	0.244	0.099	1.4457982015906333e-21	Tespa1	11
9.110003818306665e-26	0.2671625691450908	0.416	0.331	1.804236256215635e-21	Dock8	11
9.314651312345995e-26	0.28747223263801724	0.775	0.663	1.8447666924101244e-21	Gpx4	11
1.0618539711860854e-25	0.2506102996308547	0.395	0.32	2.103001789934042e-21	Cacybp	11
1.4297678157068685e-25	0.28207284191521387	0.328	0.23	2.831655159007453e-21	Snrnp48	11
2.2598891729890734e-25	0.30083811921032816	0.416	0.284	4.4757105071048596e-21	Smc6	11
2.438670955248484e-25	0.264524219336609	0.35	0.235	4.829787826869623e-21	Btg3	11
2.501418743516627e-25	0.2520845185611279	0.259	0.13	4.9540598215346795e-21	Bzw2	11
2.9515649548336016e-25	0.2713217651081128	0.359	0.258	5.845574393047948e-21	Oip5os1	11
3.1317395701472026e-25	0.25428349543879414	0.22	0.106	6.202410218676535e-21	Gse1	11
3.2346638112160696e-25	0.2597235028728345	0.527	0.444	6.406251678113426e-21	Cct8	11
3.564837816207909e-25	0.2976861473570003	0.418	0.294	7.060161294999764e-21	Snhg1	11
4.915611819165528e-25	0.29599447091245074	0.332	0.236	9.735369207857328e-21	Cir1	11
6.449684806173512e-25	0.27100386982221747	0.662	0.534	1.277360075862664e-20	Rps27rt	11
6.687547917103474e-25	0.2644717185834591	0.37	0.271	1.324468864982343e-20	Fip1l1	11
7.058751402138435e-25	0.3315701769150584	0.57	0.476	1.397985715193517e-20	Ppig	11
1.0569044015339885e-24	0.26832074063808253	0.311	0.224	2.0931991672380643e-20	Nop56	11
1.4528756241342086e-24	0.266986142488949	0.38	0.31	2.8774201735978003e-20	Polr2a	11
1.5812929811518452e-24	0.2552004760150002	0.401	0.34	3.1317507491712297e-20	Tmem30a	11
1.972309503517838e-24	0.29649615950556507	0.719	0.617	3.906158971717078e-20	Rabac1	11
2.0152403398186704e-24	0.27403732797233005	0.546	0.42	3.9911834930108765e-20	Atrx	11
2.0560710760279514e-24	0.254002100628439	0.816	0.641	4.0720487660733576e-20	Hint1	11
2.1349864972001787e-24	0.2603692507813833	0.66	0.562	4.228340757704954e-20	Micos10	11
2.8598039509946375e-24	0.27855693368829715	0.714	0.572	5.663841724944879e-20	H2afy	11
3.2439044498242174e-24	0.2796764798478075	0.639	0.549	6.424552762876863e-20	Atp5k	11
3.4597196462473825e-24	0.2961068110517305	0.289	0.194	6.851974759392941e-20	Klhl6	11
3.7128991934772175e-24	0.36019831128296953	0.522	0.376	7.353396852681629e-20	Fgl2	11
4.445323628473755e-24	0.27334294911147405	0.735	0.626	8.803963446192272e-20	Ankrd11	11
4.707551328397054e-24	0.2516869509012054	0.716	0.591	9.323305405890365e-20	Psma2	11
4.8592506358075596e-24	0.26220903524533157	0.269	0.165	9.623745884216871e-20	4921524J17Rik	11
5.008702083162849e-24	0.2854016125342669	0.768	0.64	9.919734475704023e-20	Slc25a5	11
5.723037243897677e-24	0.28167763464603734	0.223	0.109	1.133447526153935e-19	Dut	11
5.930728735462067e-24	0.2586612392654134	0.4	0.335	1.1745808260582624e-19	Cdc5l	11
6.331034490368029e-24	0.3044506571277271	0.464	0.344	1.253861380817388e-19	Ifi27	11
9.11551944718865e-24	0.27188816678770167	0.621	0.536	1.8053286265157122e-19	Tmem234	11
2.2419416403487473e-23	0.2653475889434904	0.695	0.583	4.440165418710694e-19	Edf1	11
3.982934403355102e-23	0.28414413888709444	0.382	0.267	7.88820158584478e-19	Sf3b3	11
5.031015583106582e-23	0.255745032171925	0.762	0.655	9.963926362342586e-19	Atp5j	11
5.0424019802894925e-23	0.2764277923066065	0.482	0.371	9.98647712196334e-19	Arhgap45	11
6.755449230529472e-23	0.3091039399446974	0.454	0.306	1.3379167201063619e-18	St8sia4	11
7.96219429144433e-23	0.26855757870846264	0.419	0.342	1.5769125794205497e-18	Pkn2	11
8.106001458462236e-23	0.3129114408325973	0.344	0.2	1.6053935888484458e-18	Slamf7	11
1.39447121015011e-22	0.2524452502328737	0.287	0.172	2.7617502317022926e-18	Prrc2b	11
1.6003368531433237e-22	0.27536458776942796	0.754	0.65	3.1694671376503526e-18	Arl6ip1	11
1.6581453256413075e-22	0.2652334885885348	0.747	0.654	3.2839568174326097e-18	Akap13	11
2.054526950668519e-22	0.2789355266003106	0.678	0.577	4.068990625799002e-18	Tmed5	11
2.9995110998112366e-22	0.2851770296526719	0.843	0.732	5.940531733176154e-18	Dnaja1	11
3.1126441754562307e-22	0.25800118147955803	0.322	0.213	6.164591789491065e-18	Rsbn1	11
3.940359554679665e-22	0.2517554216396326	0.576	0.506	7.803882098043077e-18	Srsf2	11
6.779040472472234e-22	0.2596365876887796	0.74	0.617	1.342588965573126e-17	Cox6a1	11
9.319603883304083e-22	0.25608675467918485	0.349	0.249	1.8457475490883736e-17	Gpatch8	11
1.0329079144034494e-21	0.2897687353745817	0.579	0.418	2.0456741244760317e-17	4930523C07Rik	11
1.1581362055515412e-21	0.25883387439998917	0.436	0.337	2.2936887550948273e-17	Fubp1	11
1.4569564252925934e-21	0.26976891974893935	0.421	0.316	2.8855022002919816e-17	Ctcf	11
1.792388248555545e-21	0.2604514806990541	0.695	0.598	3.5498249262642564e-17	Rsrp1	11
2.0498405689472554e-21	0.26886043407092997	0.531	0.406	4.0597092468000396e-17	Nucks1	11
3.796196133951145e-21	0.2508597650390957	0.269	0.141	7.518366443290242e-17	Atad2	11
6.426162773318067e-21	0.2617732980742555	0.295	0.185	1.272701537255643e-16	Hmgn5	11
9.724799704669902e-21	0.29460688865625095	0.47	0.341	1.9259965815098742e-16	Gpr65	11
1.458613708339543e-20	0.25062617155837064	0.368	0.292	2.888784449366465e-16	Tle4	11
1.4650124266625845e-20	0.2556397908995518	0.585	0.496	2.9014571110052484e-16	Hnrnpab	11
2.2823586812866457e-20	0.25403664943567666	0.41	0.296	4.520211368288202e-16	Tbrg1	11
2.6103897087993908e-20	0.2659219800640866	0.725	0.603	5.169876818277194e-16	Ptp4a2	11
2.757029619513592e-20	0.25461138935561456	0.701	0.587	5.460297161446668e-16	Ndufa6	11
3.076810572873383e-20	0.2585871128729824	0.693	0.603	6.093623339575734e-16	Tmem50a	11
1.0137199638577949e-19	0.2521109062424084	0.13	0.056	2.007672388420363e-15	Bambi	11
1.1504218731880136e-19	0.27166855820516855	0.689	0.553	2.278410519848861e-15	Selenow	11
3.856516191181782e-19	0.2847555831726589	0.454	0.329	7.63783031663552e-15	Itgb7	11
5.777443408909994e-19	0.26225305520375297	0.355	0.252	1.1442226671346243e-14	Zfp644	11
1.9031512990789584e-18	0.25041598697018275	0.455	0.342	3.7691911478258774e-14	Bptf	11
2.0618305929913675e-18	0.2512874087356278	0.741	0.646	4.083455489419403e-14	Srsf3	11
3.0961039654158973e-18	0.2600126829303423	0.382	0.257	6.131833903506185e-14	Zdhhc18	11
1.2570797591149056e-17	0.29114532659402714	0.702	0.569	2.4896464629270704e-13	Tsc22d3	11
2.6144114125011825e-15	0.30498014709627697	0.497	0.359	5.177841802458592e-11	Ccr2	11
