# Supplementary material for: Deciphering the preeclampsia-specific immune microenvironment and the role of pro-inflammatory macrophages at the maternal–fetal interface
Source: eLife. 2025 Mar 28;13:RP100002. doi: 10.7554/eLife.100002 (PMC11952753; doi:10.7554/eLife.100002)
Supplement: Figure 5—figure supplement 1—source data 1. [file elife-100002-fig5-figsupp1-data1.zip › Figure 5-figure supplement 1-source data/seurat_clusters_12.csv]

p_val	avg_logFC	pct.1	pct.2	p_val_adj	gene	cluster
0	2.09558095161071	0.713	0.094	0	Hist1h1b	12
0	1.9724447603094621	0.89	0.1	0	Stmn1	12
0	1.8395488004478247	0.654	0.079	0	Hist1h2ae	12
0	1.7693501077692915	0.815	0.052	0	Top2a	12
0	1.7306687796613178	0.811	0.071	0	Mki67	12
0	1.7067709849298236	0.836	0.342	0	Hist1h4d	12
0	1.6428434363286395	0.794	0.024	0	Pclaf	12
0	1.5638204543814267	0.946	0.454	0	Tubb5	12
0	1.5585541248687689	0.589	0.018	0	Hist1h2ab	12
0	1.5258589843875467	0.918	0.422	0	Tuba1b	12
0	1.512794491602752	0.974	0.761	0	Hmgb2	12
0	1.3482286929626623	0.607	0.01	0	Hist1h3c	12
0	1.3220132777680154	0.726	0.015	0	Birc5	12
0	1.2957791902539495	0.558	0.019	0	Ube2c	12
0	1.2120655690769175	0.967	0.741	0	Hmgb1	12
0	1.1122400087309874	0.795	0.065	0	Smc2	12
0	1.0321953542461353	0.612	0.009	0	Nusap1	12
0	0.9425214387077372	0.682	0.022	0	Cdca8	12
0	0.9313469980744195	0.724	0.054	0	Cks1b	12
0	0.9269604889302338	0.631	0.026	0	Prc1	12
0	0.9004304329083574	0.497	0.012	0	Cenpf	12
0	0.8316903924339742	0.628	0.02	0	Cdk1	12
0	0.8134655689753532	0.675	0.025	0	Spc24	12
0	0.7908937337108427	0.54	0.013	0	Cenpe	12
0	0.746985944766353	0.589	0.013	0	Tpx2	12
0	0.728354545725196	0.58	0.011	0	Cdca3	12
0	0.6456555896871529	0.479	0.005	0	Hmmr	12
0	0.6442330455857531	0.547	0.009	0	Kif11	12
0	0.6176815946698465	0.449	0.002	0	Hist1h2af	12
0	0.6122171662932012	0.561	0.005	0	Ccna2	12
0	0.5965631667702374	0.512	0.01	0	Knl1	12
0	0.5562531359863211	0.486	0.009	0	Kif15	12
0	0.5290736127468089	0.545	0.015	0	Asf1b	12
0	0.4636424203823716	0.397	0.002	0	Hist1h3b	12
0	0.4243690358589059	0.402	0.003	0	Esco2	12
5e-324	0.5930212403584986	0.512	0.015	9.785e-320	Clspn	12
4.7e-321	0.6433416770562457	0.528	0.019	9.3055066e-317	Tk1	12
4.295770076e-315	1.0533551463403117	0.937	0.548	8.5077726348084e-311	Anp32b	12
5.70411671e-315	0.5477032709148083	0.547	0.024	1.1297003141886e-310	Tacc3	12
1.1712126507582157e-308	0.612436761750225	0.467	0.011	2.319586654826646e-304	Rrm2	12
1.6531455367809852e-306	1.07525903174668	0.715	0.097	3.2740547355947413e-302	Dut	12
3.640237215121456e-305	0.7005466227392566	0.661	0.058	7.2094898045480435e-301	Rrm1	12
3.5267697994568067e-302	1.1541527045246074	0.995	0.811	6.984767587824206e-298	Ptma	12
2.3494328950632772e-300	0.6405069871860116	0.61	0.042	4.6530518486728205e-296	Racgap1	12
5.714381588367802e-299	0.3894314834617783	0.371	0.003	1.1317332735762431e-294	Pbk	12
5.6030881046095326e-297	1.0278155146259358	0.921	0.513	1.109691599117918e-292	Ran	12
6.167862801530556e-297	1.0787909027159097	0.923	0.489	1.2215452278431265e-292	Dek	12
4.28562920926632e-296	0.3646807072052893	0.386	0.004	8.487688648951946e-292	Kif4	12
3.7705434853438e-293	0.4963559490634769	0.491	0.018	7.467561372723397e-289	Aurkb	12
2.3874632897336996e-292	0.7235604984633379	0.573	0.041	4.728371045317592e-288	Tyms	12
3.0603243191759767e-290	0.4498433199159072	0.402	0.006	6.060972314128022e-286	Hist1h2bm	12
9.575220801232029e-290	0.9923089711317934	0.685	0.098	1.8963724796840033e-285	H2afx	12
2.4726081227419194e-285	0.673179190718917	0.621	0.052	4.8970003870903715e-281	Mcm5	12
2.0971486357606722e-284	0.6799820639585741	0.46	0.014	4.1534028731240115e-280	Ccnb2	12
3.1480039171980575e-284	0.4081168960296779	0.427	0.009	6.234621758010753e-280	Cit	12
1.1160563571998517e-282	0.9056535305121322	0.661	0.074	2.2103496154343064e-278	Lig1	12
1.0923615219634994e-281	0.3530086260398539	0.425	0.01	2.1634219942487104e-277	Cenph	12
4.387543760802285e-281	0.8535111168938119	0.544	0.036	8.689530418268926e-277	Hist1h3f	12
5.668188922365231e-280	0.839689090785303	0.53	0.034	1.1225848160744341e-275	Hist1h2bj	12
2.7962907138964115e-279	0.5573082615801942	0.601	0.046	5.538053758871843e-275	Cenpw	12
2.354616705840064e-277	0.4057350534598897	0.421	0.01	4.663318385916247e-273	Spc25	12
3.6289198186878626e-277	1.12662454422672	0.984	0.711	7.187075700911312e-273	H2afz	12
5.402547001165799e-275	0.32689270516806807	0.358	0.004	1.0699744335808865e-270	Bub1	12
1.3034116212851673e-274	0.5345047895557035	0.498	0.023	2.581406715955274e-270	Uhrf1	12
2.1696990429934416e-272	0.4448438209366559	0.358	0.004	4.297088954648511e-268	Ccnb1	12
8.538533484864809e-272	0.653521010789237	0.47	0.02	1.6910565566774753e-267	Hist1h2ap	12
4.063709894913256e-271	0.7083641024273982	0.608	0.053	8.048177446875704e-267	Mcm7	12
1.7684712507240395e-268	0.34722631305630175	0.381	0.006	3.50245731205896e-264	Ncapg	12
4.85046335410029e-267	0.3524648199303494	0.397	0.008	9.606342672795624e-263	Kif22	12
5.465033283364213e-267	0.5554636955180852	0.425	0.012	1.0823498417702824e-262	Hist1h2bb	12
1.2089795030657282e-265	0.3323528568334123	0.397	0.008	2.394383905821675e-261	Rad51ap1	12
4.2942690020109895e-265	0.9949799637755409	0.911	0.397	8.504799758482765e-261	Nucks1	12
2.9978078312659575e-262	1.131288527172323	0.654	0.112	5.9371584098222285e-258	Hist1h3e	12
6.6955045942677095e-261	0.6330159679897173	0.547	0.038	1.32604468489472e-256	Lockd	12
1.224632467118284e-259	0.36072631974770114	0.395	0.009	2.4253846011277615e-255	Rad51	12
1.7239404555065265e-259	0.3403430174601506	0.355	0.005	3.414264072130676e-255	Shcbp1	12
3.067875348687879e-258	1.0692610402997529	0.624	0.105	6.075927128076344e-254	Hist2h2ac	12
2.1814847680853076e-255	0.5337525946253079	0.414	0.012	4.3204305831929516e-251	Hist1h2ak	12
1.8267842586532224e-247	0.749836945947732	0.642	0.084	3.617946224262707e-243	Incenp	12
5.926206939794747e-246	0.910923535874727	0.829	0.242	1.1736852844263497e-241	Tmpo	12
4.835588260588391e-244	0.6297110731521467	0.643	0.079	9.576882550095308e-240	Gmnn	12
1.528393458563796e-243	0.328941345181175	0.327	0.004	3.0269832446855975e-239	Cep55	12
3.5462425730459273e-243	0.7505584310870832	0.663	0.094	7.023333415917459e-239	Mcm3	12
2.927915980674759e-242	0.4051854878884499	0.42	0.016	5.798737599726361e-238	Bub1b	12
3.763433073568015e-241	0.4116499387011202	0.444	0.02	7.453479202201454e-237	Diaph3	12
8.673571325240302e-240	0.3734880102619872	0.386	0.011	1.717800800963842e-235	Dlgap5	12
6.162787555375239e-239	0.5893206806184752	0.453	0.023	1.220540075342066e-234	Hist1h3i	12
1.3960337178689817e-238	0.39388159369883335	0.414	0.016	2.764844778239518e-234	Ndc80	12
4.534751440722012e-235	0.48485889698631984	0.404	0.014	8.981075228349944e-231	Hist1h2bn	12
2.288172607431378e-234	0.48084878922671953	0.357	0.008	4.531725849017844e-230	Cdc20	12
2.3868755513386728e-234	0.5645145936881514	0.441	0.021	4.727207029426242e-230	Hist2h2bb	12
9.400961015248701e-234	1.025583297814891	0.813	0.26	1.8618603290700052e-229	Smc4	12
1.5768768859928521e-232	0.42788288138189273	0.411	0.016	3.1230046727088433e-228	Kif20b	12
9.302842574822218e-232	0.3615617822178303	0.455	0.024	1.8424279719435403e-227	Mad2l1	12
5.695701767710707e-231	0.3911049122023922	0.32	0.004	1.1280337350951057e-226	Aspm	12
8.201100370805369e-231	0.7468791296591705	0.712	0.128	1.6242279284380034e-226	Ezh2	12
4.775694961232621e-229	0.5335265762998613	0.589	0.064	9.458263870721206e-225	Tipin	12
2.468174776445395e-226	0.2987248033494347	0.404	0.016	4.888220144750105e-222	Ncaph	12
4.125202050504638e-226	0.6159079286379674	0.649	0.089	8.169962661024436e-222	Cbx5	12
8.083140973868404e-225	0.5096982416928024	0.4	0.016	1.6008660698746375e-220	Hist1h1a	12
1.1310842006628864e-223	0.5866083093790984	0.6	0.072	2.2401122594128466e-219	Ccdc34	12
1.4813510115348691e-223	0.3547761588882594	0.337	0.007	2.933815678344808e-219	Fbxo5	12
4.594463666281082e-221	0.2900589902985087	0.299	0.004	9.099335291069683e-217	Foxm1	12
1.6187082624084208e-217	0.4487663810795093	0.416	0.02	3.205851713699877e-213	Knstrn	12
2.099055258288013e-216	0.9475096679181215	0.864	0.413	4.15717893903941e-212	Ranbp1	12
3.671983208716757e-214	0.5096046593129311	0.463	0.032	7.272362744863537e-210	Ckap2l	12
1.0920976132376917e-212	0.7254348228465808	0.708	0.131	2.1628993230172484e-208	Atad2	12
9.384580748214417e-209	0.3223099017176806	0.399	0.019	1.8586162171838654e-204	Cenpm	12
1.1920470574798653e-208	0.6762220663146403	0.622	0.092	2.360849197338873e-204	Mcm6	12
3.788878930303485e-207	0.40819035920760677	0.488	0.041	7.503874721466052e-203	Pola1	12
6.458304188767621e-206	0.5515314575714183	0.519	0.051	1.2790671445854273e-201	Kif23	12
1.1865270230625858e-204	0.28102252925788734	0.271	0.003	2.3499167691754513e-200	Plk1	12
2.840361634298284e-203	0.3079213634601328	0.353	0.012	5.625336216727752e-199	Ncapd2	12
3.5970037848047984e-203	0.2591417556736756	0.273	0.003	7.123865995805903e-199	Cdca5	12
6.437776416295085e-203	0.421139082084914	0.355	0.013	1.2750016192472417e-198	Hist1h2an	12
3.5286082490305352e-202	0.8697493824325707	0.892	0.539	6.988408637204975e-198	Ube2s	12
9.548635486310811e-202	0.3037477005008653	0.281	0.004	1.891107258063856e-197	Neil3	12
2.8855094389924695e-200	0.5224423616851599	0.493	0.045	5.714751443924586e-196	Hells	12
6.5734218552525014e-198	0.4899072587494417	0.645	0.108	1.301866198432758e-193	Pmf1	12
5.730049268680648e-197	0.7884886848408701	0.853	0.293	1.1348362576622024e-192	Cbx3	12
2.7300904141607297e-196	0.7174582347408331	0.773	0.204	5.406944065245325e-192	Selenoh	12
1.8331145366308062e-193	0.3550879152982708	0.435	0.032	3.630483339797311e-189	Prim1	12
5.463678740532088e-193	0.2735542897354617	0.33	0.011	1.0820815745623801e-188	Cdc45	12
5.708661005389402e-193	0.460648911499814	0.491	0.048	1.130600312117371e-188	Ncapg2	12
2.673490412866104e-192	0.9274724279533704	0.614	0.11	5.2948477626813194e-188	Hist1h1d	12
6.809920686671814e-192	0.5936597856967478	0.645	0.115	1.3487047919953528e-187	Dnmt1	12
1.0915733603568294e-191	0.846796262368775	0.984	0.81	2.1618610401867006e-187	Ppia	12
3.071263761356828e-191	0.4196264975571159	0.483	0.046	6.082637879367198e-187	Hirip3	12
4.4970000833130326e-188	0.4287066580408193	0.495	0.052	8.906308665001461e-184	Rfc4	12
1.4644899396296553e-187	0.9101663340765414	0.794	0.332	2.9004223254365325e-183	Pcna	12
7.457782367683225e-187	0.3514393377046436	0.318	0.01	1.4770137979196626e-182	Cdkn3	12
3.012205584611171e-182	0.7964323552790867	0.906	0.488	5.965673160322424e-178	Hnrnpab	12
3.547680057368721e-182	0.31043139217806087	0.318	0.011	7.026180353618751e-178	Mis18bp1	12
1.471451638818429e-181	0.859571069185567	0.799	0.294	2.9142099706798986e-177	H2afv	12
1.602801169802552e-179	0.5514819820953138	0.652	0.127	3.1743477167939545e-175	Dnajc9	12
2.511940590039304e-179	0.3527378219139799	0.462	0.045	4.9748983385728416e-175	Rfc5	12
2.6030358131516006e-177	0.29366751076787306	0.28	0.007	5.155312427946745e-173	Anln	12
1.6921962795480046e-176	0.3161963134938171	0.337	0.015	3.351394731644823e-172	Tcf19	12
3.104593084024959e-175	0.7447886536786668	0.816	0.287	6.148646602911431e-171	Anp32e	12
3.6522950213768836e-175	0.4199375494754101	0.463	0.048	7.233370289836918e-171	Mcm2	12
1.8585097254453198e-174	0.8637681561337172	0.766	0.262	3.6807785112444556e-170	Tubb4b	12
1.9870695731670727e-174	0.493375029361919	0.663	0.137	3.9353912896573875e-170	Rangap1	12
2.761816620911679e-172	0.36329258614786564	0.488	0.061	5.46977781771558e-168	Plk4	12
4.323174371439988e-171	0.45566986904930096	0.503	0.065	8.562046842636896e-167	Ncapd3	12
3.854789031539238e-170	1.133440231204559	0.862	0.431	7.63440967696346e-166	Hist1h1e	12
4.419040133735448e-170	0.7468727156330006	0.874	0.409	8.751908984863055e-166	Snrpd1	12
1.341175011178776e-166	0.2500533013600132	0.288	0.01	2.6561971096395657e-162	E2f8	12
1.9772564262096832e-166	0.27544385467611077	0.339	0.019	3.9159563521082773e-162	Cenpk	12
1.7441214810696236e-164	0.6970703034926635	0.795	0.261	3.4542325932583895e-160	Hmgn2	12
3.6620064044436855e-163	0.3429575898105157	0.362	0.024	7.252603684000719e-159	Dhfr	12
2.042220570183069e-162	0.5100288597320407	0.687	0.166	4.044617839247568e-158	Lsm2	12
1.1345985041469838e-161	0.3963463293080018	0.441	0.047	2.2470723374631015e-157	Arhgap11a	12
3.0263000136074076e-161	0.4722021430317203	0.528	0.081	5.993587176949471e-157	Mcm4	12
5.402726075416111e-161	0.47308832458556643	0.449	0.051	1.0700098992361608e-156	Hist1h4h	12
8.776200826567318e-161	0.35659231771498945	0.467	0.057	1.7381265737016573e-156	Orc6	12
1.487848069445157e-160	0.7279958177010488	0.932	0.638	2.9466831015361336e-156	Hint1	12
4.0928919900691724e-160	0.6364792279383775	0.776	0.25	8.105972586331996e-156	Ssrp1	12
2.489356654983405e-158	0.6467436832582333	0.736	0.214	4.930170855194633e-154	Nasp	12
1.8371442362383412e-156	0.4776565665151224	0.608	0.124	3.638464159870035e-152	Nsd2	12
1.9474726074151222e-156	0.4260862979250567	0.563	0.101	3.85696949898565e-152	Topbp1	12
5.643082276217621e-156	0.3297355677864124	0.358	0.026	1.1176124448048997e-151	Hmgb3	12
5.944765514681255e-156	0.7825169692964775	0.916	0.558	1.1773608101826226e-151	Set	12
8.093170676666061e-155	0.4081058408828056	0.622	0.134	1.6028524525137135e-150	Sae1	12
1.281012444769188e-154	0.4419673935633836	0.582	0.112	2.537045146865377e-150	Usp1	12
1.6917416268169627e-154	0.7728519580400119	0.899	0.483	3.350494291910995e-150	Nap1l1	12
2.2126577806289772e-154	0.7256251581893238	0.962	0.749	4.3821687345356894e-150	Hnrnpa3	12
3.592834666297302e-154	0.6843314062343065	0.844	0.343	7.115609056601807e-150	Smc1a	12
4.9299523188630164e-154	0.5230871483051602	0.633	0.143	9.763770567508203e-150	Dctpp1	12
3.0890884391238317e-152	0.46125947392374556	0.591	0.12	6.1179396536847485e-148	Dtymk	12
5.4156374574961645e-152	0.27404828291672434	0.316	0.018	1.0725669984571154e-147	Chaf1a	12
3.0049115619601585e-151	0.35020462295130456	0.329	0.021	5.951227348462094e-147	Dtl	12
8.674524858748376e-151	0.3066184020514587	0.458	0.061	1.7179896482751157e-146	Fen1	12
1.8469212285990394e-150	0.3558013934197659	0.521	0.091	3.657827493240398e-146	Nrm	12
1.10075024783775e-147	0.5168450091832577	0.701	0.195	2.1800358658426636e-143	Exosc8	12
1.282289211975194e-147	0.6736086317601528	0.951	0.737	2.5395737843168715e-143	Ybx1	12
4.0708669662341083e-147	0.6340476373969278	0.853	0.363	8.062352026626652e-143	Banf1	12
2.591396956206331e-146	0.3198090736022179	0.411	0.046	5.132261671766638e-142	Gins2	12
3.606878148754416e-145	0.34322577844594726	0.46	0.064	7.143422173608121e-141	Rfc3	12
1.029661577849036e-144	0.5679785723183343	0.551	0.106	2.039244754930016e-140	Hist1h2be	12
5.862863054741345e-144	0.5720800516491894	0.729	0.222	1.1611400279915235e-139	Rbbp7	12
1.4076821593929613e-143	0.37582004722805984	0.554	0.109	2.7879145166777597e-139	Cmc2	12
2.254744252632772e-142	0.7614839480093534	0.97	0.663	4.4655209923392044e-138	Ncl	12
2.6533591170028323e-141	0.28828602169206313	0.385	0.041	5.254977731224109e-137	Haus4	12
1.8217527429182616e-139	0.3469099521011321	0.42	0.052	3.607981307349617e-135	Syce2	12
8.136575851417429e-139	0.693515633535104	0.904	0.567	1.6114488473732217e-134	Snrpe	12
2.8239318259126725e-138	0.5643988792385508	0.755	0.265	5.592796981220048e-134	Alyref	12
4.9580877553464703e-138	0.3352945683581051	0.348	0.03	9.819492799463684e-134	Hist1h2bg	12
5.119593389646557e-137	0.6151925868714608	0.825	0.351	1.0139354708195007e-132	Nudc	12
2.2322243721081517e-136	0.6957418664402597	0.946	0.65	4.420920368960194e-132	Serbp1	12
8.102092865928297e-135	0.5469040251036101	0.72	0.239	1.6046194920970994e-130	Hpf1	12
1.5279973782187687e-134	0.25904988049274996	0.322	0.026	3.0261988075622714e-130	Atad5	12
2.8454390272069497e-133	0.5570070327507204	0.748	0.256	5.635391993383364e-129	Rad21	12
6.499560551206201e-133	0.45800691201580557	0.537	0.109	1.287237967166388e-128	Ckap5	12
1.0177830665543797e-132	0.49785520510092107	0.753	0.257	2.015719363310949e-128	Anapc5	12
9.063377989993632e-131	0.5519482776299611	0.787	0.299	1.7950020109182388e-126	Lsm5	12
1.1286518829945081e-130	0.4028794377494028	0.67	0.192	2.2352950542706235e-126	Lsm3	12
1.1370235328003238e-130	0.450430776701837	0.677	0.199	2.251875106711041e-126	Psip1	12
2.5689418970795753e-129	0.2736775622741522	0.376	0.045	5.087789427166099e-125	Rbl1	12
5.33911407335963e-128	0.3284670203321385	0.355	0.038	1.0574115422288747e-123	Hist1h3a	12
7.621439637901821e-128	0.30764585567513064	0.47	0.083	1.5094261202864557e-123	Rpa3	12
7.437894392478334e-127	0.40435598375478327	0.465	0.08	1.473074984430334e-122	Hist1h4c	12
7.753475929406212e-126	0.2514072314730015	0.423	0.071	1.5355759078189001e-121	Cenpq	12
1.138565411579053e-123	0.4457061156094975	0.664	0.2	2.2549287976323142e-119	Cdk4	12
7.310839021964094e-123	0.29001530731242403	0.441	0.073	1.4479116682999889e-118	Tfdp1	12
4.6743994735053694e-122	0.25107043844776544	0.365	0.044	9.257648157277385e-118	Tubg1	12
2.4711869927277074e-121	0.34351438134486073	0.519	0.116	4.8941858390972245e-117	Rif1	12
1.2806195309967582e-120	0.38618532226939	0.636	0.183	2.5362669811390795e-116	Dpy30	12
4.87511213288496e-120	0.6283831883898343	0.899	0.512	9.655159579178663e-116	Hnrnpd	12
5.9361973793795295e-120	0.2602593540931052	0.416	0.07	1.1756638909861158e-115	Ppil1	12
6.480306550278947e-119	0.5353051991989213	0.75	0.289	1.2834247122827456e-114	Mrpl18	12
2.1490275343636884e-118	0.30418157523312195	0.547	0.133	4.256149031807285e-114	Ncaph2	12
2.877809365524291e-118	0.4859360414139588	0.722	0.252	5.699501448420858e-114	Smc3	12
8.06700952659604e-118	0.6552044259423249	0.909	0.52	1.5976712367423458e-113	Atpif1	12
3.353681441454349e-117	0.29780885109843397	0.446	0.081	6.641966094800338e-113	Rpa1	12
3.4740531548529057e-116	0.5093523013957739	0.797	0.328	6.88036227318618e-112	Rnaseh2c	12
2.508872906614792e-115	0.30643049844362724	0.467	0.095	4.9688227915505955e-111	Dbf4	12
5.280536523167034e-115	0.26097251687685763	0.411	0.067	1.0458102584132312e-110	Rnaseh2b	12
9.788153060141083e-115	0.3636785885771875	0.579	0.153	1.9385437135609416e-110	Aarsd1	12
1.4630198424643327e-113	0.4272218415072013	0.615	0.179	2.8975107980006107e-109	AI506816	12
1.479948324523371e-112	0.2592889327433719	0.577	0.168	2.931037656718536e-108	Vars	12
6.647283666097598e-112	0.31830378115137387	0.572	0.157	1.3164945300706293e-107	Csrp1	12
1.6172569123262239e-111	0.45630008144504347	0.722	0.264	3.2029773148620863e-107	Supt16	12
5.395289815809369e-111	0.28916977977128283	0.514	0.128	1.0685371480210455e-106	Rad50	12
1.33098800486036e-110	0.5387267327847248	0.816	0.368	2.636021743625943e-106	Hdgf	12
6.44871020590712e-110	0.48259976304439484	0.656	0.218	1.277167056279905e-105	Pa2g4	12
1.1821784968909517e-109	0.45894634616886437	0.677	0.229	2.34130451309253e-105	Nop58	12
1.2806260554974973e-108	0.5677501940383407	0.865	0.448	2.5362799029127933e-104	Pdap1	12
3.815519739352275e-108	0.4193639772485884	0.657	0.217	7.556636843787181e-104	Suz12	12
3.847633029657165e-108	0.36868005383529734	0.53	0.135	7.620237215236015e-104	Hjurp	12
7.76722932146728e-108	0.3474126839670213	0.656	0.219	1.5382997671165948e-103	Mlec	12
1.0917568140175897e-107	0.2975358414042278	0.656	0.226	2.1622243701618364e-103	Nsmce4a	12
3.299547711037532e-107	0.5932047260600433	0.895	0.544	6.534754241709832e-103	Snrpf	12
6.462698959942135e-107	0.45892906845225695	0.67	0.231	1.2799375290165398e-102	Ddx39	12
7.692494025593303e-107	0.43187966381103277	0.726	0.275	1.5234984417687535e-102	Lsm6	12
1.4042681717380456e-106	0.35109432144053754	0.584	0.169	2.7811531141271995e-102	Cbfb	12
1.5415554976543586e-106	0.34122545064501464	0.572	0.161	3.053050663104457e-102	Smarcc1	12
2.432154058094792e-106	0.35622291184893706	0.678	0.24	4.816881112056735e-102	Sms	12
3.456913145308468e-106	0.4111019776766185	0.586	0.17	6.846416484283421e-102	Paics	12
1.1869627715607232e-105	0.4547581421855045	0.787	0.337	2.350779769076012e-101	Ddx39b	12
1.6564865510736806e-105	0.3301785377373004	0.668	0.232	3.280671614401424e-101	Anapc11	12
2.693423570605483e-105	0.30560867427816546	0.449	0.095	5.3343253815841596e-101	Pcnt	12
2.7301775959078833e-104	0.771313896803155	0.96	0.635	5.407116728695563e-100	Lgals1	12
2.7766484320527043e-104	0.36760070623520497	0.591	0.179	5.499152219680381e-100	Hmgn5	12
6.348865125660524e-104	0.5679366579227629	0.951	0.66	1.2573927381370668e-99	Snrpg	12
1.7512834467584295e-103	0.26673499920134786	0.327	0.042	3.4684168663050695e-99	Cdkn2c	12
7.647962525664861e-103	0.41085508619099725	0.696	0.257	1.5146789782079255e-98	Snrpa1	12
8.519338712778369e-103	0.4172137210119067	0.677	0.241	1.6872550320657562e-98	Impdh2	12
7.659872910072624e-102	0.4604873259579141	0.794	0.351	1.5170378298398833e-97	Ndufa5	12
1.2977779142768564e-101	0.3982559219179319	0.577	0.17	2.570249159225314e-97	Hat1	12
2.0011152832680094e-101	0.3244253944054533	0.635	0.214	3.963208818512293e-97	Hspa14	12
2.913033743029546e-101	0.6577611693748402	0.958	0.704	5.769263328070016e-97	Tagln2	12
6.486185716238231e-101	0.4429772693859341	0.76	0.322	1.2845890811009818e-96	Cenpx	12
3.4826172273303944e-100	0.3180068139938017	0.603	0.196	6.897323418727846e-96	Rcc2	12
7.583501318052975e-100	0.29430395365630047	0.503	0.129	1.5019124360403918e-95	Pole3	12
8.385052804680264e-100	0.26310887353448364	0.521	0.141	1.6606597079669265e-95	Timm50	12
1.0664767893370062e-99	0.253141360733745	0.323	0.047	2.1121572812819407e-95	Blm	12
2.1126146726071e-99	0.3787289888862337	0.753	0.314	4.184033359098362e-95	Ptbp1	12
3.808241938890205e-99	0.3875005526378849	0.712	0.277	7.54222315997205e-95	Smc6	12
4.4850059184006475e-99	0.2959896875163215	0.57	0.175	8.882554221392482e-95	Larp7	12
2.8527821312711753e-98	0.38262107633468145	0.6	0.191	5.649935010982562e-94	Bex3	12
4.763757906511121e-98	0.25915812783518666	0.524	0.148	9.434622533845275e-94	Trim28	12
2.1097489191149686e-97	0.2948917038531105	0.563	0.172	4.178357734307195e-93	Dynll2	12
2.1503503659907935e-97	0.32864543359650855	0.61	0.204	4.258768899844766e-93	Parp1	12
2.3860447260752353e-97	0.4412566835331636	0.829	0.395	4.7255615799920035e-93	Fkbp2	12
2.978205590076094e-97	0.3596701015156938	0.605	0.196	5.898336171145704e-93	Erh	12
4.919637481925103e-97	0.38114630215529544	0.619	0.207	9.743342032952666e-93	Prdx4	12
5.739441550718461e-97	0.5198434977156073	0.783	0.356	1.1366963991197912e-92	Fkbp3	12
7.594519647032835e-97	0.25994426894548006	0.455	0.108	1.5040946160948528e-92	Snrnp25	12
8.944963173797022e-97	0.45500251754884957	0.722	0.294	1.7715499565705e-92	Rbbp4	12
1.5268363395491651e-96	0.4181783889620303	0.78	0.345	3.0238993704771215e-92	Slc25a4	12
3.63538226475403e-96	0.5301654579503069	0.869	0.492	7.199874575345356e-92	Atp5g3	12
5.1732155585153274e-96	0.3949000007231287	0.607	0.199	1.0245553413639605e-91	Lyar	12
6.3589358430772095e-96	0.35241218330466373	0.736	0.306	1.2593872437214415e-91	Thoc7	12
7.790076020620711e-96	0.2687524163927647	0.591	0.195	1.5428245558839318e-91	Uba2	12
9.017186052384584e-96	0.32626851090633463	0.675	0.255	1.7858536976747669e-91	Acp1	12
3.568867350262123e-95	0.5577075379594474	0.872	0.506	7.068141787194134e-91	Hnrnpa1	12
7.858264243429615e-95	0.27967846382365635	0.528	0.152	1.5563292334112352e-90	Eif1ad	12
8.365011600688434e-95	0.5410763055218412	0.615	0.209	1.6566905475163443e-90	Cenpa	12
9.367417553170021e-95	0.30983292044170085	0.49	0.13	1.8552170464053227e-90	Casp8ap2	12
1.0314145520210486e-94	0.2703052959953997	0.481	0.126	2.0427165202776866e-90	Ubap2	12
1.1501220205777064e-94	0.3520556144217593	0.654	0.238	2.2778166617541474e-90	Cbx1	12
1.372621807305417e-94	0.539295093287739	0.967	0.768	2.7184774893683783e-90	Rps17	12
3.9703474235235394e-94	0.329211484815511	0.61	0.207	7.863273072288369e-90	Ptpa	12
4.86527255341217e-94	0.43905787450283507	0.764	0.337	9.635672292032802e-90	Rdx	12
5.252306794866156e-94	0.37919253774560324	0.675	0.256	1.0402193607232421e-89	Prmt1	12
6.330507225365863e-94	0.3047757000799733	0.561	0.173	1.2537569559837092e-89	Uchl5	12
7.98802788348896e-94	0.34654045975186415	0.587	0.19	1.5820289223249886e-89	Rfc2	12
1.1462737962246434e-93	0.49317890605897374	0.869	0.47	2.270195253422906e-89	Ywhah	12
1.2243114562718832e-93	0.27009911912392376	0.551	0.171	2.4247488391464645e-89	Khsrp	12
3.099901974068874e-93	0.4649758624683398	0.773	0.353	6.1393558596434056e-89	Hprt	12
8.75773610745561e-93	0.40672780430914074	0.64	0.23	1.7344696360815836e-88	Baz1b	12
1.3572275086558415e-92	0.32671435429303025	0.647	0.239	2.6879890808928944e-88	Hnrnpr	12
2.3824486581908768e-92	0.3508976074591819	0.617	0.217	4.7184395675470316e-88	Nop56	12
3.055755761152839e-92	0.4062282450027101	0.671	0.256	6.051924284963197e-88	Bub3	12
3.616812416084212e-92	0.2903467370581482	0.551	0.172	7.163096990054782e-88	Xpo1	12
6.687375994879687e-92	0.3515450104227839	0.68	0.265	1.324434815785922e-87	Dnajc2	12
7.310483192539814e-92	0.38717395117980585	0.664	0.251	1.4478411962825102e-87	Mrpl51	12
8.686448353031827e-92	0.33097718252770464	0.755	0.334	1.7203510963179532e-87	Tsn	12
9.664910955877616e-92	0.3547089836018667	0.724	0.302	1.9141356148115617e-87	Rnps1	12
2.0969469240741427e-91	0.6382654248482136	0.937	0.69	4.15300338312884e-87	Npm1	12
7.564670466948248e-91	0.3194536191208134	0.738	0.321	1.4981829859791005e-86	Syncrip	12
3.97842028446315e-90	0.25763688007374436	0.577	0.198	7.87926137337927e-86	Mrpl13	12
6.492907278044707e-90	0.503489428020532	0.89	0.529	1.2859202864167543e-85	Snrpd2	12
1.0389841161871722e-89	0.2735889888581971	0.531	0.162	2.0577080421086947e-85	Tmem109	12
1.4104427506687228e-89	0.5119123308635926	0.885	0.546	2.793381867699405e-85	Snrpb	12
2.9500538149811767e-89	0.26066938138542384	0.341	0.057	5.84258158057022e-85	E2f1	12
8.334136449763204e-89	0.28137950480253354	0.575	0.195	1.6505757238756027e-84	Vrk1	12
8.374011844814415e-89	0.35163436162719464	0.633	0.233	1.6584730458654949e-84	Mrpl12	12
9.215983531980434e-89	0.43350761021958817	0.853	0.455	1.825225538508725e-84	Sf3b5	12
1.0801939699879919e-88	0.38933415903708724	0.612	0.216	2.139324157561218e-84	Fkbp4	12
1.2203106184513212e-88	0.2666657634158425	0.629	0.24	2.416825179842842e-84	Mrps36	12
1.3465248866378524e-88	0.5480126931948439	0.904	0.617	2.666792537986267e-84	Sumo2	12
1.851098994281082e-88	0.3718188955156385	0.687	0.276	3.666101558173683e-84	Mrpl42	12
2.115115659305223e-88	0.2614497502572796	0.502	0.145	4.188986563253995e-84	Idh3a	12
3.501463256495636e-88	0.36657434614624457	0.566	0.184	6.934647979489607e-84	Rfc1	12
7.445657744910946e-88	0.37989548095823417	0.705	0.293	1.4746125163796128e-83	Sptssa	12
9.462325282288987e-88	0.28050250578806163	0.678	0.28	1.874013522157334e-83	Pnn	12
9.651844073792875e-88	0.48243913568960883	0.855	0.466	1.9115477188146788e-83	Ssb	12
4.067817349666452e-87	0.4489506285731406	0.781	0.373	8.056312261014408e-83	Ndufab1	12
5.0600094816794435e-87	0.2563672058296955	0.462	0.123	1.0021348778466138e-82	Mthfd2	12
6.494071142847096e-87	0.4440045696740955	0.822	0.418	1.2861507898408675e-82	Ywhaq	12
6.988864338212785e-87	0.43156238277304226	0.692	0.286	1.384144582183042e-82	Nhp2	12
2.6827791644504462e-86	0.3751870463240392	0.624	0.229	5.313244135194108e-82	Kpnb1	12
2.7157985045123577e-86	0.2942737993458392	0.71	0.307	5.378638938186724e-82	Cetn3	12
3.392183443293802e-86	0.3954570264814241	0.773	0.363	6.718219309443375e-82	Nono	12
4.6604925081608526e-86	0.3273862645330873	0.757	0.349	9.230105412412569e-82	Mrpl57	12
6.755362541439377e-86	0.29539932470401575	0.542	0.174	1.3378995513320687e-81	Eri1	12
1.4267857578826185e-85	0.28498093756796944	0.622	0.235	2.825749193486526e-81	Pin1	12
2.493299710265141e-85	0.2643867353080646	0.491	0.142	4.937980076180111e-81	Nudcd2	12
4.472968016379805e-85	0.27057968676295496	0.57	0.197	8.858713156440204e-81	Srrt	12
4.5743592784181276e-85	0.43519441716299706	0.621	0.234	9.059518550907102e-81	Siva1	12
4.8488210627348147e-85	0.3408329416702577	0.545	0.176	9.603090114746301e-81	Acot7	12
7.574626545486954e-85	0.3205987316224892	0.712	0.309	1.5001547873336913e-80	Ctcf	12
2.374371862928795e-84	0.28609324504566813	0.647	0.258	4.7024434745304785e-80	Ppm1g	12
2.7920169089087674e-84	0.5193760946475043	0.99	0.828	5.529589488093814e-80	Hsp90ab1	12
3.8634327325120077e-84	0.29785966155975785	0.72	0.321	7.651528526740032e-80	Pbrm1	12
4.156087502288124e-84	0.6231036593288461	0.9	0.647	8.231131298281629e-80	Arl6ip1	12
4.2103302247132365e-84	0.32164533421487435	0.659	0.263	8.338559010044565e-80	Nudt21	12
5.484812829367552e-84	0.350516134831914	0.645	0.251	1.0862671808562436e-79	Stip1	12
8.266717676552794e-84	0.3712249886197095	0.715	0.311	1.637223435841281e-79	Actn4	12
8.397345907868275e-84	0.3883341410766319	0.785	0.38	1.6630943570533117e-79	Tcp1	12
1.082927468746156e-83	0.30653275249299683	0.696	0.299	2.144737851851762e-79	Vps36	12
1.4186692897795628e-83	0.47246827615258224	0.813	0.428	2.809674528408424e-79	Lsm4	12
1.6075392954035901e-83	0.2733375485031471	0.647	0.262	3.1837315745468105e-79	Fundc2	12
3.227562210746065e-83	0.3181129634991703	0.61	0.226	6.392186958382581e-79	Tcerg1	12
5.177060399447187e-83	0.26029902144418265	0.552	0.189	1.0253168121105154e-78	Uchl3	12
7.534162587880627e-83	0.32806195689681156	0.696	0.298	1.4921409005297582e-78	Eny2	12
1.6933466140943144e-82	0.2661868911919043	0.601	0.228	3.35367296921379e-78	0610010K14Rik	12
4.414665502656684e-82	0.2698050658609741	0.659	0.273	8.743245028011563e-78	Dazap1	12
4.701832293872814e-82	0.41448847762353586	0.656	0.263	9.311978858015108e-78	Hmgn1	12
7.779582511217362e-82	0.257337002183667	0.509	0.171	1.5407463163465985e-77	Sept6	12
8.805086815451776e-82	0.39595981298839344	0.811	0.414	1.743847443800224e-77	Psmc3	12
1.460601485780103e-81	0.25131637232968457	0.587	0.221	2.892721242587494e-77	Dhx9	12
1.6094895170525051e-81	0.3750091006166576	0.743	0.343	3.1875939885224862e-77	G3bp1	12
2.045942456133619e-81	0.6728485995743324	0.713	0.322	4.051989034372633e-77	Ckb	12
2.444221517359817e-81	0.32780699971162397	0.726	0.327	4.840780715131118e-77	Commd1	12
2.70757381211733e-81	0.28007652634592617	0.663	0.277	5.362349934898372e-77	Smarca4	12
3.2681305187032096e-81	0.2759155310070689	0.566	0.202	6.472532492291706e-77	Nsmce1	12
5.18576892154991e-81	0.2935497647089342	0.65	0.267	1.0270415349129597e-76	Cox20	12
1.1008451572709089e-80	0.33605689308196446	0.682	0.29	2.180223833975035e-76	Naa50	12
1.7491959166818523e-80	0.3199659562660924	0.593	0.217	3.4642825129884087e-76	Ssna1	12
2.937237233420557e-80	0.30285012514336174	0.743	0.352	5.817198340789413e-76	Ddost	12
3.602614713334062e-80	0.40052092847161225	0.785	0.389	7.134978439758109e-76	Ndufa12	12
4.7663585335019674e-80	0.4512449346164906	0.776	0.384	9.439773075600647e-76	Cct6a	12
9.796548366636377e-80	0.47739343350718677	0.925	0.669	1.9402064040123347e-75	Atp5b	12
1.0230562872557868e-79	0.46974990871391564	0.934	0.618	2.0261629769100858e-75	Hsp90b1	12
5.722425852929744e-79	0.4336196263869836	0.809	0.426	1.1333264401727358e-74	Snrpd3	12
6.465696290749562e-79	0.4542404483115037	0.869	0.506	1.2805311503829508e-74	Park7	12
7.791736345433138e-79	0.5295706902203268	0.939	0.723	1.543153383213033e-74	Rbm3	12
9.801000037211557e-79	0.3472532192871339	0.731	0.338	1.941088057369749e-74	Tmco1	12
1.158041292774726e-78	0.28897365647566753	0.615	0.241	2.2935007803403452e-74	Stub1	12
1.2557817958187095e-78	0.48726540947582464	0.923	0.667	2.4870758466189542e-74	Atp5j2	12
2.1368680660994716e-78	0.4038163537780477	0.788	0.401	4.232067204910003e-74	U2af1	12
6.676458772608079e-78	0.46782568380042244	0.895	0.579	1.3222726599150301e-73	Uqcr10	12
8.099677375959469e-78	0.31730367469722887	0.741	0.352	1.604141104308773e-73	Pfdn6	12
1.116655923898164e-77	0.2630368432447192	0.554	0.198	2.2115370572803136e-73	Tomm40	12
1.5669956434094977e-77	0.25205279323514007	0.596	0.233	3.10343487177251e-73	Mrpl15	12
1.79345780028124e-77	0.28425888854427916	0.517	0.173	3.5519431734569957e-73	Brd8	12
4.28844664106019e-77	0.2947170497296077	0.635	0.26	8.493268572619707e-73	Psmd1	12
6.247911727112752e-77	0.5107644202824666	0.904	0.642	1.2373989175546806e-72	Cox5a	12
6.904307499756005e-77	0.28422700264235357	0.675	0.297	1.3673981003266767e-72	Fam173a	12
7.143523003587915e-77	0.49987313267290284	0.67	0.289	1.4147747308605865e-72	Sept11	12
7.30265365533624e-77	0.38810690365394884	0.801	0.415	1.4462905564393425e-72	Rwdd1	12
8.89399251618491e-77	0.4130008050186018	0.825	0.447	1.7614552178304214e-72	Ndufc2	12
9.822340715693956e-77	0.2658473513171283	0.692	0.313	1.945314578743188e-72	Cops6	12
1.077188947916093e-76	0.25539022560845104	0.442	0.127	2.133372711347822e-72	Slc29a1	12
1.620279704118156e-76	0.3780616248000894	0.713	0.326	3.2089639540060077e-72	Eif2s1	12
2.5781413351280968e-76	0.34591408060033413	0.76	0.373	5.106008914221195e-72	Polr2f	12
5.072051333546805e-76	0.36541410228485405	0.804	0.42	1.0045197666089447e-71	Tmem256	12
5.1821296636096265e-76	0.4708022519426023	0.946	0.77	1.0263207798778866e-71	Hnrnpa2b1	12
7.389334780556631e-76	0.33183845483207614	0.719	0.334	1.4634577532892408e-71	Pfdn1	12
7.442043061994152e-76	0.4490163443670646	0.878	0.536	1.4738966284279417e-71	Atp5o	12
7.536794625713921e-76	0.4838307931202446	0.904	0.642	1.492662175622642e-71	Srsf3	12
8.136844368477083e-76	0.3139657582033607	0.76	0.375	1.6115020271768864e-71	Rpn2	12
8.639007306007492e-76	0.3232750156639281	0.678	0.299	1.7109553969547838e-71	Hp1bp3	12
9.173066027456188e-76	0.4363591793715723	0.867	0.507	1.816725726737698e-71	Uqcr11	12
9.323925466612457e-76	0.32900677252701493	0.654	0.28	1.8466034386625973e-71	Fam111a	12
1.2204431356212612e-75	0.3812712097899773	0.879	0.511	2.417087630097908e-71	Dbi	12
2.127652781619223e-75	0.25194292448913386	0.554	0.203	4.213816333996871e-71	Ubl4a	12
2.325203685848363e-75	0.3930371081077362	0.816	0.436	4.605065899822683e-71	Bola2	12
4.2899925665950326e-75	0.5325227978635328	0.837	0.482	8.496330278141462e-71	Nme1	12
6.198330730771146e-75	0.44106216774362916	0.843	0.487	1.2275794012292254e-70	Ptges3	12
6.521657084547092e-75	0.32655020957000913	0.767	0.386	1.2916141855945515e-70	Thrap3	12
8.473846358953045e-75	0.2716421124882619	0.617	0.254	1.6782452713906505e-70	Utp11	12
1.0581519093567703e-74	0.3831975510721941	0.781	0.399	2.0956698564810836e-70	Ppp1cc	12
1.109239410479383e-74	0.29928539411899546	0.502	0.163	2.196848652454418e-70	Cisd1	12
1.2000546269028612e-74	0.4225598344592817	0.846	0.481	2.3767081885811166e-70	Cct2	12
1.2503251122803383e-74	0.31496059409718935	0.713	0.332	2.47626888487121e-70	Chchd1	12
4.245732002365188e-74	0.2702638114795695	0.568	0.214	8.408672230684255e-70	Mbd3	12
5.11426777273869e-74	0.25067769663795836	0.74	0.368	1.0128807323908976e-69	Psmc5	12
6.995866662583442e-74	0.38045767136503045	0.713	0.333	1.3855313925246507e-69	Vdac1	12
7.944642103998049e-74	0.4441171456952393	0.963	0.774	1.5734363686968135e-69	Rpl31	12
8.023708791658752e-74	0.37074545698359895	0.773	0.392	1.589095526188016e-69	Mdh1	12
1.3623956483130147e-73	0.41803424076987483	0.851	0.49	2.6982245814839255e-69	Psma4	12
1.39523515774959e-73	0.2626499948730694	0.684	0.313	2.763263229923063e-69	Hnrnpul1	12
1.6134219342571583e-73	0.4436481320523522	0.944	0.765	3.195382140796302e-69	Cox7c	12
3.564313273244283e-73	0.34605291028771934	0.851	0.483	7.059122437660302e-69	Nol7	12
3.578089884158009e-73	0.2519186452628641	0.587	0.239	7.086407015574937e-69	Stag1	12
4.1130234450867524e-73	0.36545631078228946	0.734	0.355	8.145842932994313e-69	Eif1ax	12
5.1589751653184525e-73	0.315320514835969	0.643	0.276	1.0217350314913195e-68	Atp2a2	12
5.2077972122383975e-73	0.28399464581176215	0.678	0.308	1.0314042378838146e-68	Dnajc19	12
5.388499198715686e-73	0.4093682178263769	0.823	0.453	1.0671922663056416e-68	Cct5	12
5.4445260290739714e-73	0.4817461687557614	0.867	0.547	1.0782883800581e-68	Jpt1	12
5.973628316195382e-73	0.2978962317803223	0.781	0.405	1.1830770880224956e-68	Gtf2h5	12
8.297919421265224e-73	0.32324074984334294	0.507	0.17	1.6434029413815775e-68	Nolc1	12
1.3082347789794643e-72	0.3063027929400326	0.699	0.326	2.5909589797688293e-68	Eif4g1	12
1.8374193083461304e-72	0.46787244793595906	0.872	0.543	3.639008940179511e-68	Atp5k	12
2.516831107943193e-72	0.3410976251856459	0.769	0.393	4.984584009281493e-68	Uqcc2	12
3.4886377137521644e-72	0.2503094391184554	0.743	0.377	6.909246992086162e-68	Mrps33	12
1.0512955836587688e-71	0.40441617032193744	0.76	0.385	2.0820909034361916e-67	Rexo2	12
1.0815797628417299e-71	0.45149783910474406	0.883	0.557	2.142068720308046e-67	Micos10	12
1.1665425272172727e-71	0.30996622541945995	0.6	0.24	2.3103374751538087e-67	Rsl1d1	12
1.3566501152375702e-71	0.25215392886096866	0.741	0.374	2.6868455532280076e-67	Ndufv2	12
5.6192763775238485e-71	0.32224743648039517	0.603	0.245	1.1128976865685982e-66	C1qbp	12
7.447208369393406e-71	0.25322005591124586	0.752	0.386	1.474919617558364e-66	Tcea1	12
7.973962910383037e-71	0.30492744924437565	0.783	0.414	1.5792433544013606e-66	Etfb	12
1.3191189273739999e-70	0.3700498738524197	0.806	0.437	2.612515035664207e-66	Cct8	12
1.3672857560694407e-70	0.3732235331675494	0.813	0.445	2.707909439895527e-66	Cct7	12
3.280825725652264e-70	0.32114100071635354	0.343	0.078	6.497675349654309e-66	Cd226	12
3.508675235231144e-70	0.35517432610964705	0.642	0.277	6.948931303375281e-66	Slbp	12
3.7641797159733803e-70	0.26472227845312263	0.533	0.197	7.45495792748528e-66	Mrpl35	12
3.8057408827895374e-70	0.34647304953300867	0.684	0.314	7.537269818364678e-66	Gspt1	12
4.083268617362794e-70	0.2760326095344855	0.738	0.372	8.086913496687014e-66	Aimp1	12
4.756324769292428e-70	0.29221698984571143	0.788	0.422	9.419901205583654e-66	Fkbp1a	12
4.7771937443933213e-70	0.27003493789301736	0.694	0.331	9.461232210770973e-66	Gltp	12
5.822582442251609e-70	0.418245045634686	0.893	0.564	1.153162452687931e-65	Tpr	12
9.384525579951615e-70	0.2700375654883612	0.708	0.345	1.8586052911094175e-65	Psmc4	12
1.3093145665458085e-69	0.36942202085472686	0.844	0.488	2.593097499043974e-65	Smarca5	12
1.6909525905007472e-69	0.3130349004056327	0.608	0.251	3.34893160548673e-65	Eif3b	12
2.1059509747051677e-69	0.3617781896536656	0.82	0.46	4.170835905403584e-65	Raly	12
2.759212566054289e-69	0.4493619654129819	0.885	0.594	5.464620487070519e-65	Ywhae	12
2.856179179139184e-69	0.2754292421250853	0.601	0.252	5.6566628642851545e-65	Pole4	12
3.228264588001508e-69	0.26441196920368304	0.72	0.358	6.393578016536987e-65	Abcf1	12
3.4516301033589077e-69	0.3735918101466621	0.869	0.517	6.835953419702317e-65	Ndufb8	12
5.116304039509631e-69	0.3785371752094453	0.848	0.5	1.0132840150248824e-64	Srsf2	12
5.162656409796635e-69	0.326714481214967	0.678	0.313	1.0224641019602235e-64	Cacybp	12
5.418889440304331e-69	0.28125833878110407	0.778	0.413	1.0732110536522728e-64	Ewsr1	12
6.647788769340305e-69	0.2938137988091932	0.556	0.212	1.3165945657678476e-64	Mrpl28	12
7.373849792463402e-69	0.378592135687305	0.876	0.53	1.4603909513973769e-64	Rps27l	12
9.814368865298787e-69	0.301318931262799	0.619	0.265	1.9437357537724248e-64	Esyt1	12
1.2629807294854523e-68	0.38301199041378975	0.815	0.452	2.5013333347459383e-64	Ndufc1	12
1.3613549178926799e-68	0.26863823741063053	0.839	0.486	2.6961634148864527e-64	Vcp	12
1.461896421456884e-68	0.28025535227903287	0.673	0.314	2.8952858626953587e-64	Bcas2	12
1.5060022366881783e-68	0.3182944547889178	0.825	0.465	2.982637429760937e-64	Manf	12
1.6589856221976414e-68	0.4672191964746779	0.902	0.637	3.285621024762429e-64	Slc25a5	12
1.8317142785484591e-68	0.2914463973117988	0.573	0.226	3.6277101286652235e-64	Nans	12
2.085552746326596e-68	0.26842166854992877	0.605	0.254	4.130437214099823e-64	Eif3l	12
3.2469699291825854e-68	0.4414801950470275	0.904	0.624	6.43062394474611e-64	Hnrnpu	12
3.519666054898057e-68	0.3057003748719379	0.755	0.393	6.970698621725601e-64	Ndufa8	12
3.5689194401231775e-68	0.2563418591375419	0.523	0.192	7.068244951163953e-64	Mrps25	12
6.165136828109807e-68	0.4643654408998914	0.731	0.37	1.221005348807147e-63	Hspd1	12
7.491615838905131e-68	0.26254466883985417	0.717	0.356	1.4837145168951613e-63	Uqcrc1	12
1.272126157875699e-67	0.27608073993880244	0.636	0.282	2.519445855672822e-63	Mtch1	12
1.3547979378810973e-67	0.28091966259882384	0.64	0.291	2.6831773159735135e-63	Aebp2	12
3.12072792595207e-67	0.40898897530793765	0.881	0.557	6.180601657348075e-63	Atp5a1	12
3.161262171053224e-67	0.3632563115829557	0.738	0.374	6.260879729770909e-63	Vdac3	12
3.282452431405223e-67	0.33582705311629146	0.841	0.487	6.500897040398045e-63	Ap2s1	12
4.6233669472885874e-67	0.29446607186938856	0.72	0.362	9.156578239105047e-63	Ddx21	12
8.941799031257305e-67	0.2550332223798728	0.577	0.242	1.7709232981405094e-62	Uhrf2	12
1.08938702644252e-66	0.33772719850607835	0.804	0.445	2.157531005869411e-62	Nop10	12
1.3827452821601617e-66	0.3830405942222754	0.678	0.318	2.7385270313182003e-62	Ybx3	12
1.3877037036553687e-66	0.3688605180040423	0.808	0.451	2.7483471850894576e-62	Zfp91	12
1.583969853051608e-66	0.27313540849808693	0.706	0.348	3.1370522939687096e-62	Psmd13	12
1.6130814144591583e-66	0.4587742378094446	0.872	0.552	3.194707741336363e-62	Atp5g1	12
1.7293086741385793e-66	0.3792645585660641	0.823	0.472	3.4248958291314565e-62	Snu13	12
2.460732741464064e-66	0.3144603527905232	0.766	0.405	4.873481194469578e-62	Sod1	12
2.4694474989413286e-66	0.4183903093317167	0.962	0.737	4.890740771653301e-62	Rpl35	12
2.933028099021098e-66	0.2672031632227977	0.701	0.346	5.808862150111285e-62	Rex1bd	12
5.096377515105485e-66	0.33885293650274595	0.808	0.451	1.0093375668666414e-61	Pdcd5	12
5.140233157754061e-66	0.30412955248231677	0.771	0.412	1.0180231768931918e-61	Pebp1	12
5.96829640420377e-66	0.3773137049928519	0.715	0.355	1.1820211028525566e-61	Cct3	12
7.694998542419258e-66	0.30101928425228386	0.647	0.294	1.523994461326134e-61	Rpn1	12
8.86723127927141e-66	0.2901823174305237	0.797	0.442	1.7561551548597025e-61	Swi5	12
1.02330788695348e-65	0.332952675606354	0.836	0.487	2.026661270111367e-61	Dnajc8	12
1.1582567563364894e-65	0.40369739498455237	0.86	0.529	2.2939275059244174e-61	Calm3	12
1.241310493908839e-65	0.34240293070124217	0.823	0.47	2.4584154331864558e-61	Psmb9	12
1.4025543663626561e-65	0.3919235942860406	0.724	0.367	2.7777589225812404e-61	Lmna	12
2.2060644258659674e-65	0.4256486208522541	0.914	0.694	4.3691105954275486e-61	Hnrnpf	12
2.708864800447236e-65	0.30182450333711747	0.691	0.335	5.364906737285751e-61	Psmd2	12
2.9208822593360183e-65	0.4266026090587378	0.897	0.622	5.7848073146149846e-61	Atp5g2	12
3.2242507542426618e-65	0.3452313595513883	0.837	0.488	6.385628618777592e-61	Canx	12
4.518044028263168e-65	0.4559634171267597	0.862	0.53	8.947986197975203e-61	Krtcap2	12
5.1550277258559545e-65	0.27635555025533515	0.656	0.307	1.0209532411057718e-60	Tcof1	12
5.607732442490764e-65	0.2805631897705334	0.615	0.271	1.1106114102352958e-60	Hspa9	12
6.858196186818619e-65	0.2649650230258682	0.808	0.458	1.3582657547994275e-60	Ndufb5	12
8.961897315175454e-65	0.41406544983076565	0.913	0.639	1.7749037632704987e-60	Atp5f1	12
1.05823720049369e-64	0.41351338197457466	0.893	0.579	2.095838775577753e-60	Pdia3	12
1.9997846882449673e-64	0.33262667806996393	0.726	0.369	3.960573575069158e-60	Phb2	12
2.059356925970538e-64	0.2644270377707647	0.526	0.203	4.0785563918846506e-60	Mybbp1a	12
2.1062403960861136e-64	0.35286804763465063	0.82	0.47	4.171409104448548e-60	Ndufs5	12
2.1459195694230723e-64	0.37189689106166846	0.747	0.39	4.2499937072423947e-60	Ppp1r14b	12
2.2067330848757993e-64	0.3816008518238675	0.726	0.368	4.3704348745965204e-60	Anxa6	12
2.5866135953566672e-64	0.3335677718521409	0.811	0.46	5.12278822560388e-60	Timm13	12
4.898725068637921e-64	0.26464221264491816	0.787	0.438	9.701924998437403e-60	Cdv3	12
4.9621909241412905e-64	0.27297100625997306	0.755	0.405	9.827619125261826e-60	Ndufs7	12
5.6247026946145036e-64	0.42214890351684553	0.939	0.718	1.1139723686684024e-59	Cox6c	12
5.625719281005195e-64	0.30725556858337594	0.657	0.307	1.1141737036030788e-59	Polr2j	12
5.961911705207253e-64	0.2619439067468471	0.74	0.389	1.1807566132162964e-59	Ndufb6	12
6.202726224060795e-64	0.29947485439379284	0.776	0.422	1.2284499286752404e-59	Sarnp	12
7.052519516900505e-64	0.26505658235807694	0.753	0.404	1.396751490322145e-59	Snrpc	12
1.0298227745483073e-63	0.2695140090782453	0.734	0.383	2.0395640049929227e-59	1110004F10Rik	12
1.1960151943008635e-63	0.27078652338277487	0.766	0.415	2.3687080923128604e-59	Atrx	12
1.2937462554042439e-63	0.3116307752972568	0.815	0.466	2.562264458828105e-59	Bag1	12
1.7056814205547263e-63	0.25163597257677633	0.65	0.31	3.3781020534086355e-59	Magt1	12
2.022151164462662e-63	0.47557468070262265	0.927	0.709	4.004870381218302e-59	Eif5a	12
2.3265992834738755e-63	0.3631671852202879	0.762	0.41	4.607829880920011e-59	Metap2	12
4.255360429719428e-63	0.30735550609311146	0.689	0.337	8.427741331059328e-59	Cyc1	12
4.506060726694791e-63	0.33359249644616096	0.825	0.48	8.924253269219034e-59	Cdc37	12
1.5575905140888506e-62	0.2621319948305618	0.769	0.422	3.0848080131529688e-58	Prpf40a	12
2.2156505052457833e-62	0.2737231555509445	0.825	0.484	4.3880958256392735e-58	Ndufv3	12
2.2288025941283653e-62	0.32093285093202994	0.766	0.416	4.414143537671227e-58	Psma5	12
2.25141181323372e-62	0.3869003464001124	0.977	0.785	4.458921096109382e-58	Rpl14	12
2.4206969878249105e-62	0.2984402645386951	0.766	0.416	4.7941903843872356e-58	Mrps14	12
3.3416274426534315e-62	0.4039651846399843	0.911	0.652	6.618093150175122e-58	Atp5j	12
4.062640004289476e-62	0.47264500885157634	0.876	0.597	8.046058528495307e-58	Ndufa4	12
1.0892222632388886e-61	0.3720450887197857	0.883	0.569	2.157204692344619e-57	Eif3c	12
1.8497797301208323e-61	0.2815108385972477	0.691	0.348	3.663488755504308e-57	Fnbp1	12
1.960465571222864e-61	0.27280457804589053	0.43	0.139	3.8827020638068817e-57	Atic	12
2.2309419185832952e-61	0.27118879562547815	0.752	0.407	4.4183804697542163e-57	Gm10076	12
3.1215377796848174e-61	0.4088977554406419	0.911	0.676	6.182205572665781e-57	Cox7a2	12
3.5945650225875675e-61	0.27378150917523436	0.818	0.479	7.119036027234677e-57	Hnrnpm	12
4.3194952341989186e-61	0.40172859807241257	0.878	0.568	8.554760311330958e-57	H2afy	12
5.01418060749752e-61	0.3942391748389036	0.986	0.891	9.930584693148839e-57	Rpl28	12
5.9149521351325504e-61	0.3290044958149142	0.843	0.508	1.1714562703630016e-56	Psmb2	12
7.667969189867071e-61	0.2528830492161407	0.836	0.506	1.5186412980531733e-56	Tbca	12
8.418364044869689e-61	0.31915513326843337	0.703	0.356	1.6672569990864419e-56	Fbl	12
9.90967585372834e-61	0.26251654539046365	0.764	0.427	1.9626113028308977e-56	Nars	12
1.1892855247815561e-60	0.3613135548336721	0.888	0.579	2.355379981829872e-56	Atp5c1	12
1.283732656330102e-60	0.2747312154218562	0.797	0.458	2.542432525861767e-56	St13	12
1.2885872414897545e-60	0.3720994944430487	0.993	0.839	2.5520470317704588e-56	Rpsa	12
1.5106353831592957e-60	0.332758106918174	0.907	0.61	2.991813376346985e-56	Prdx1	12
1.5933151192746894e-60	0.2716170038880105	0.698	0.356	3.1555605937235226e-56	Mrps18c	12
1.866258117694892e-60	0.26734482908163437	0.745	0.4	3.696124202094733e-56	Psmc6	12
1.9686410696401235e-60	0.3683450373039192	0.86	0.55	3.8988936384222647e-56	Sf3b2	12
3.302456711783108e-60	0.3964409818936212	0.979	0.828	6.540515517686446e-56	Hspa8	12
3.9610421498494964e-60	0.2953483897999929	0.785	0.443	7.844843977776927e-56	Eif4h	12
4.338618638767318e-60	0.2853801581356773	0.743	0.399	8.592634214078673e-56	Magoh	12
6.607000752294737e-60	0.2703192073745951	0.575	0.249	1.3085164989919727e-55	Ebna1bp2	12
7.110823799048253e-60	0.27790153347990976	0.591	0.273	1.4082986534015064e-55	Gpr183	12
7.819290693333827e-60	0.27117746802794496	0.708	0.373	1.5486105218147646e-55	Eif3j1	12
9.667989281032601e-60	0.3645158015243486	0.963	0.744	1.9147452771085068e-55	Rpl36a	12
1.1710423312104386e-59	0.3040120774246694	0.766	0.423	2.3192493369622737e-55	Ndufs6	12
1.4756613252725917e-59	0.3758979111612115	0.878	0.582	2.922547254702368e-55	Arpp19	12
2.56489810230649e-59	0.32689395733800364	0.816	0.482	5.0797806916180036e-55	Pdia6	12
2.814877918282268e-59	0.3935115743644959	0.944	0.731	5.574865717158032e-55	Rpl4	12
3.2938484659589e-59	0.29616997351116636	0.708	0.366	6.523466886831601e-55	Timm23	12
3.9162335153451516e-59	0.27962651542721084	0.736	0.397	7.756100477141073e-55	Mrpl23	12
4.062001241561655e-59	0.46382081977673595	0.977	0.858	8.044793458912858e-55	Rps2	12
6.384678687166197e-59	0.2609559869287757	0.633	0.303	1.2644856139932653e-54	Tomm5	12
6.424409434531535e-59	0.27762266382830536	0.766	0.428	1.2723542885089706e-54	Ube2m	12
1.0946316227761125e-58	0.2554276355873878	0.778	0.448	2.167917928908091e-54	Romo1	12
1.119314422881334e-58	0.39523440734910054	0.932	0.717	2.216802214516482e-54	Cox5b	12
1.3520854355159737e-58	0.44225409216758926	0.755	0.415	2.677805205039386e-54	Odc1	12
1.4789563134607643e-58	0.35421303020664263	0.872	0.559	2.929072978809044e-54	Eif3a	12
3.586397857121732e-58	0.41001455623876737	0.995	0.952	7.102860956029591e-54	Rpl41	12
3.8090535261340515e-58	0.2860329986073066	0.792	0.457	7.543830508508489e-54	Ndufa11	12
5.074719303497907e-58	0.2877464315612308	0.815	0.483	1.0050481580577605e-53	Eif3i	12
8.341207661141189e-58	0.32660814951230677	0.997	0.864	1.6519761772890126e-53	Rpl32	12
1.6160390261430163e-57	0.3754186223524163	0.825	0.502	3.200565291276244e-53	Tmem14c	12
3.420708311831846e-57	0.26558325818465855	0.795	0.466	6.774712811582971e-53	Psma1	12
3.8442032935123345e-57	0.26808866185781066	0.68	0.352	7.613444622801179e-53	Nrip1	12
4.1368516243317914e-57	0.4115622705740427	0.86	0.557	8.193034641989113e-53	Tle5	12
7.04297552914574e-57	0.2577178108369509	0.717	0.39	1.3948613035473136e-52	Lgals3bp	12
1.1257962972532992e-56	0.3616545313323696	0.878	0.582	2.229639566710159e-52	Ndufb7	12
1.2456242253265902e-56	0.27484744754440704	0.804	0.475	2.466958778259312e-52	Rbm8a	12
2.816193703917665e-56	0.45257156645753716	0.956	0.758	5.577471630608936e-52	Vim	12
3.7079353614333364e-56	0.31081900502479387	0.684	0.351	7.343565983318722e-52	Ciao2a	12
3.9597449143982856e-56	0.2524866302213017	0.666	0.341	7.842274802965805e-52	Slirp	12
8.173819111000173e-56	0.30748619794536425	0.816	0.494	1.6188248749335844e-51	Pycard	12
1.8530564387523723e-55	0.29159621510598954	0.848	0.531	3.669978276949073e-51	Psmb6	12
1.9228387884690396e-55	0.337557150100249	0.906	0.618	3.808182220562933e-51	Smdt1	12
2.0225686971131263e-55	0.3338853567296962	0.857	0.549	4.0056973046325467e-51	Ndufb11	12
4.134938011408855e-55	0.356910731487154	0.967	0.765	8.189244731595238e-51	Rpl3	12
4.490203434182434e-55	0.3302865546340428	0.99	0.834	8.892847901398311e-51	Rps28	12
5.179054865103494e-55	0.37169795245988757	0.942	0.863	1.025711816033747e-50	Oaz1	12
6.910605183686079e-55	0.39483412072332724	0.86	0.562	1.368645356629028e-50	Cycs	12
1.651904636721363e-54	0.5570584019081265	0.428	0.15	3.2715971330266595e-50	Thy1	12
2.087229155186279e-54	0.39861823740610314	0.927	0.696	4.133757341846426e-50	Psmb8	12
3.365564575739163e-54	0.4778077397215834	0.92	0.664	6.6655006422514115e-50	S100a10	12
5.316983616956437e-54	0.3086864065730561	0.885	0.586	1.0530286053382223e-49	Uqcrb	12
6.745274441862404e-54	0.30965779959709616	0.881	0.583	1.3359016032108492e-49	Eef1d	12
7.77060603020669e-54	0.3611343580755877	0.972	0.816	1.5389685242824351e-49	Rpl15	12
8.363268709581432e-54	0.3436205339247541	0.722	0.395	1.6563453679326027e-49	Ptms	12
1.351174893226857e-53	0.26615154484429304	0.993	0.863	2.6760018760357903e-49	Rps20	12
2.0506909822392073e-53	0.271845952459823	0.857	0.55	4.0613934903247496e-49	Ywhab	12
3.4796198522006935e-53	0.2783203500113184	0.797	0.48	6.891387117283474e-49	P4hb	12
4.400788280403998e-53	0.32727745677058717	0.902	0.627	8.715761189340117e-49	Nedd8	12
7.68211767162761e-53	0.40669344606894087	0.776	0.459	1.5214434048658482e-48	Hist1h1c	12
8.280103243940875e-53	0.30621506005847365	0.836	0.525	1.6398744474624903e-48	Bzw1	12
8.3404668813469465e-53	0.3568832203563166	0.956	0.833	1.6518294658507627e-48	Clic1	12
9.498656499732035e-53	0.3640562409394221	0.876	0.586	1.8812089197719295e-48	Hspe1	12
1.0767849933946857e-52	0.3306392780354106	0.909	0.634	2.132572679418175e-48	Atp5d	12
1.1564256978577736e-52	0.27281871477441877	0.844	0.537	2.2903010946073205e-48	Pcbp1	12
1.9811002866680307e-52	0.33827695573285643	0.979	0.835	3.923569117746035e-48	Rpl23a	12
2.977435868140696e-52	0.36595979658543376	0.948	0.723	5.896811736852649e-48	Eif4a1	12
4.698532525912695e-52	0.26560658562885975	0.834	0.527	9.305443667570093e-48	Tmem258	12
7.07989017261112e-52	0.32071803004776456	0.991	0.875	1.4021722486856322e-47	Rpl39	12
1.4021975715740274e-51	0.3814596752546142	0.879	0.617	2.777052290502361e-47	Cox7b	12
1.440203235720438e-51	0.257811967651147	0.846	0.543	2.8523225083443276e-47	Sec11c	12
1.784923284107577e-51	0.41072975723385285	0.93	0.698	3.5350405641750563e-47	Nme2	12
2.1467006624901848e-51	0.38661233022941377	0.883	0.649	4.251540662061811e-47	Ppp1ca	12
2.8894306904472305e-51	0.31429804960504537	0.988	0.857	5.72251748243074e-47	Rpl6	12
4.635681212400081e-51	0.3756426549210141	0.872	0.614	9.18096664115836e-47	Cox6a1	12
5.309219860030434e-51	0.3270771526700731	0.907	0.639	1.0514909932790274e-46	Rbx1	12
8.646055304372349e-51	0.2771887624106322	0.986	0.815	1.7123512530309436e-46	Rps18	12
1.8779277348635388e-50	0.3087089298979069	0.829	0.525	3.719235878897238e-46	Vdac2	12
2.5882219718446406e-50	0.33693464009261986	0.923	0.659	5.125973615238311e-46	Calr	12
4.583170330177416e-50	0.33060801496846204	0.944	0.729	9.076968838916374e-46	Atp5h	12
7.400405709058738e-50	0.34374523004397406	0.925	0.681	1.465650350679083e-45	Rpl22l1	12
7.459553198874696e-50	0.2710521925506504	0.409	0.156	1.4773645110371336e-45	Il2rb	12
1.1903000829696679e-49	0.4536178029441267	0.946	0.745	2.3573893143214273e-45	Crip1	12
1.524498568667141e-49	0.37717570318008176	0.787	0.48	3.019269415245273e-45	Aprt	12
2.152296836744515e-49	0.38480360522473545	0.93	0.763	4.262623885172512e-45	Hsp90aa1	12
2.7726481995526813e-49	0.2563239836596569	0.988	0.83	5.491229759214085e-45	Rps5	12
3.0298914734729377e-49	0.2589544418971865	0.72	0.409	6.000700063213153e-45	Cct4	12
3.0608331362448602e-49	0.2981421297816511	0.976	0.798	6.061980026332946e-45	Rpl7a	12
3.653206401540105e-49	0.2691307740161615	0.867	0.577	7.235175278250177e-45	Psmb4	12
4.945416158485881e-49	0.33216691025860845	0.972	0.808	9.794396701881287e-45	Rps6	12
4.9813274396613385e-49	0.3989542558359779	0.409	0.148	9.865518994249281e-45	Gatm	12
1.0342762419430788e-48	0.2922051836985964	0.993	0.86	2.0483840971682677e-44	Rpl38	12
1.1200713746249858e-48	0.2784528722887074	0.888	0.61	2.2183013574447844e-44	Cnbp	12
1.231054971444804e-48	0.28095256990602646	0.969	0.768	2.4381043709464345e-44	Rpl10a	12
2.107237065956139e-48	0.26298675427856294	0.295	0.083	4.173383009126133e-44	Gm43305	12
2.5370951043728974e-48	0.2696598416933653	0.872	0.587	5.024716854210524e-44	Psma2	12
3.0391501792335933e-48	0.2515245769274427	0.733	0.426	6.019036929972132e-44	Cnih4	12
4.3156255542054947e-48	0.2524444150703381	0.378	0.132	8.547096410103982e-44	Atp2b4	12
4.522175303714064e-48	0.31710018761350844	0.885	0.615	8.956168189005704e-44	Atp5mpl	12
7.247202309457973e-48	0.32984933047667164	0.993	0.936	1.4353084173881515e-43	Rps29	12
7.828335291828759e-48	0.31108614973167636	0.99	0.915	1.5504018045466857e-43	Rplp1	12
8.72391726351253e-48	0.30620374567646813	0.862	0.575	1.7277718140386564e-43	Ahnak	12
1.8437642121240248e-47	0.26177551502773133	0.802	0.506	3.651575022111631e-43	Mdh2	12
3.366395329771545e-47	0.32234514179700846	0.685	0.381	6.6671459506125446e-43	Maf	12
3.561373540521204e-47	0.30305670121193184	0.977	0.892	7.0533002970022445e-43	Cfl1	12
5.106420628235369e-47	0.5661981431151102	0.663	0.358	1.0113266054220148e-42	Tmem176a	12
9.14200603408968e-47	0.301844082024167	0.488	0.216	1.8105742950514613e-42	Sept1	12
1.0157308874901254e-46	0.3241639743088429	0.974	0.901	2.0116550226741934e-42	Pfn1	12
1.2964253288851965e-46	0.316584264784318	0.92	0.684	2.5675703638571316e-42	Tma7	12
1.373371900421767e-46	0.5648123133971117	0.682	0.382	2.7199630487853093e-42	Tmem176b	12
1.61650662747052e-46	0.3021580127908019	0.911	0.661	3.2014913757053646e-42	Ndufa2	12
2.050328615897462e-46	0.2742760695183559	0.979	0.831	4.060675823784924e-42	Rps15	12
2.2497461147952043e-46	0.3170957835933316	0.323	0.102	4.455622180351902e-42	Il2ra	12
2.6797189339559325e-46	0.30779734839732287	0.9	0.647	5.3071833486997244e-42	Tomm7	12
3.0422553087717666e-46	0.3284189439400711	0.932	0.736	6.025186639022483e-42	Cox6b1	12
4.917795087750988e-46	0.2573523152028513	0.855	0.573	9.739693171290832e-42	Sept7	12
5.307402275085907e-46	0.30300656121256875	0.991	0.901	1.0511310205807638e-41	Rps8	12
7.624428085836485e-46	0.3333926749828202	0.906	0.69	1.510017982399916e-41	Hnrnpk	12
8.702680570652304e-46	0.3188815710733861	0.874	0.607	1.723565887017689e-41	Eef1g	12
1.28277987696839e-45	0.30299467246434797	0.652	0.356	2.5405455463358964e-41	Ccr2	12
1.4191485773675938e-45	0.28870711749350764	0.927	0.679	2.8106237574765193e-41	Emp3	12
2.025492840412181e-45	0.2708849456974831	0.836	0.553	4.0114885704363243e-41	S100a13	12
2.87351514699116e-45	0.2547351201810353	0.858	0.579	5.690996748615993e-41	Edf1	12
2.992840617050442e-45	0.2837736871354122	0.962	0.764	5.9273208420684e-41	Naca	12
3.396429903668585e-45	0.3191720429223901	0.425	0.167	6.726629424215633e-41	H1f0	12
3.440352268886584e-45	0.27305876272406027	0.864	0.589	6.81361766852988e-41	Ube2i	12
3.463278562592623e-45	0.3275583010914662	0.984	0.941	6.859023193214691e-41	Rps12	12
3.606901087369273e-45	0.2797112562952164	0.855	0.577	7.143467603534845e-41	Anp32a	12
7.476686833562055e-45	0.47754909916388644	0.42	0.164	1.4807578273869651e-40	Rora	12
1.144265060421609e-44	0.3563646603342723	0.911	0.689	2.2662169521649965e-40	Calm2	12
1.2557431556706167e-44	0.2681846301242028	0.862	0.587	2.4869993198056563e-40	Gdi2	12
2.204478946488164e-44	0.26607111451755816	0.386	0.147	4.365970553519809e-40	Skap1	12
2.841788226820814e-44	0.2947130563872322	0.895	0.655	5.6281615832186215e-40	Pcbp2	12
2.8908753066198384e-44	0.28984502685905444	0.897	0.642	5.72537854476059e-40	Arhgdia	12
3.3236832313204886e-44	0.40519910030546935	0.809	0.523	6.582554639630228e-40	Ndufa1	12
5.191808999801365e-44	0.2747471593091685	0.832	0.552	1.0282377724106604e-39	Ndufb9	12
5.68905965479934e-44	0.2908531514974597	0.832	0.551	1.1267182646330093e-39	Erp29	12
6.984838178781416e-44	0.3020274908180314	0.913	0.68	1.3833472013076595e-39	Ppib	12
1.7821246642803302e-43	0.34264749115156357	0.846	0.59	3.529497897607194e-39	1810037I17Rik	12
2.2196929437903686e-43	0.5312237525414772	0.5	0.229	4.396101875176825e-39	Ramp1	12
3.255025613080463e-43	0.3084184092393438	0.974	0.848	6.446578226705858e-39	Rps26	12
3.6293313394423195e-43	0.2868619462532589	0.862	0.596	7.187890717765513e-39	Psmb3	12
5.110414565584985e-43	0.29235762148709843	0.888	0.631	1.0121176047141063e-38	Pomp	12
2.167387797892202e-42	0.306204608581623	0.983	0.882	4.2925115337255064e-38	Rplp0	12
7.666347230145379e-42	0.4651754318623169	0.33	0.112	1.5183200689302924e-37	Cxcr6	12
8.152622535554209e-42	0.26891254035743284	0.946	0.733	1.614626893166511e-37	Rpl36al	12
2.0598603070349309e-41	0.2772603850750097	0.899	0.671	4.0795533380826805e-37	Hnrnpa0	12
2.3008208804046857e-41	0.2811924502879908	0.958	0.775	4.55677575364148e-37	Eef1b2	12
2.7336753411731745e-41	0.2782839385031777	0.9	0.657	5.414044013193472e-37	Ndufa13	12
2.8238722036677264e-41	0.3565698481687778	0.255	0.07	5.5926788993639325e-37	Actn2	12
3.102119053198291e-41	0.2501914608166764	0.969	0.795	6.143746784859215e-37	Rack1	12
3.116599607084932e-41	0.2810122657455836	0.881	0.631	6.172425521831708e-37	Eif2s2	12
4.5374431968629316e-41	0.29974238391506347	0.949	0.866	8.986406251387036e-37	Cox8a	12
8.608365672882572e-41	0.250743105264708	0.9	0.654	1.7048868215143932e-36	Psma7	12
1.3244893988335606e-40	0.2811420154058617	0.902	0.66	2.623151254389867e-36	Serinc3	12
1.4830508967792393e-40	0.3724936881788196	0.399	0.16	2.9371823010712834e-36	Lat	12
2.7036511449745474e-40	0.39956175805362415	0.257	0.071	5.354581092622091e-36	Pdcd1	12
3.968130703915968e-40	0.2671482650302547	0.818	0.549	7.858882859105574e-36	Prelid1	12
4.974057775923578e-40	0.2817670816303104	0.907	0.678	9.851121425216646e-36	Uqcrq	12
5.955446677134464e-40	0.4232806462911727	0.565	0.292	1.1794762144064806e-35	Hexb	12
1.1333253755074409e-39	0.36163804428561674	0.388	0.155	2.2445509061924867e-35	Cd3e	12
1.877419932408241e-39	0.2703179737989372	0.85	0.592	3.7182301761345217e-35	Abracl	12
2.2529188548783784e-39	0.29600747011448036	0.935	0.776	4.4619057920866285e-35	Elob	12
2.9608633601506145e-39	0.2984780754626746	0.965	0.788	5.863989884778292e-35	Tmsb10	12
8.542531960024948e-39	0.28473730024173616	0.951	0.805	1.6918484546829408e-34	Atp5e	12
6.072309905555739e-38	0.31960197489875775	0.699	0.432	1.202620976795314e-33	Rgs1	12
2.6356546135497266e-37	0.30313032423230724	0.593	0.326	5.219913962135234e-33	Itgb7	12
2.907566030789902e-37	0.36858230194950026	0.881	0.66	5.758434523979401e-33	Mif	12
3.0385675784928426e-37	0.2502189064842253	0.781	0.518	6.017883089205075e-33	Tkt	12
9.147839698561897e-37	0.31035062800128954	0.883	0.661	1.8117296523001835e-32	Ndufb1-ps	12
1.3801136111743588e-36	0.2639598053867938	0.57	0.308	2.733315006930818e-32	Tubb6	12
1.5561018535555374e-36	0.34860546398589054	0.439	0.201	3.081859720966742e-32	Trbc2	12
2.327973178368001e-36	0.28593396717537534	0.934	0.752	4.610550879757826e-32	Pabpc1	12
7.20703139432669e-36	0.26084371194898237	0.962	0.814	1.427352567646401e-31	Tpm3	12
4.857424676355962e-35	0.2522833051342679	0.925	0.716	9.620129571522983e-31	Clta	12
1.3815367156829608e-34	0.26572119952408624	0.934	0.761	2.736133465410104e-30	Gnas	12
2.75063454279111e-34	0.5091362335137122	0.788	0.542	5.4476317119977936e-30	S100a4	12
3.446335358759489e-34	0.4087602363804095	0.692	0.433	6.825467178023168e-30	C1qb	12
6.384804421925913e-34	0.49035523819548854	0.411	0.184	1.2645105157624272e-29	Cd3g	12
1.0342337054287638e-33	0.36982612052843145	0.661	0.402	2.0482998536016666e-29	C1qa	12
4.824475961699421e-33	0.2696208320061706	0.503	0.27	9.554874642145703e-29	Dab2	12
5.799992082801805e-33	0.36954773686208975	0.22	0.063	1.1486884319988976e-28	Tcrg-C1	12
1.1887534124369911e-32	5.4179198915260685e-5	0.444	0.277	2.3543261333314607e-28	Fcho2	12
2.0673894987090503e-32	0.3079045704295128	0.278	0.097	4.094464902193274e-28	Ctla4	12
1.4092438386360177e-31	0.41132028414807054	0.586	0.338	2.791007422418633e-27	C1qc	12
2.8062793797640237e-31	0.3341050632615459	0.4	0.187	5.557836311622649e-27	Cd3d	12
3.616803885445506e-31	0.25068184695851525	0.946	0.831	7.163080095124825e-27	Chchd2	12
6.697532313519396e-31	0.27680046114168666	0.348	0.15	1.3264462746925163e-26	Icos	12
7.827335861847037e-31	0.3713669777831251	0.481	0.249	1.5502038674388057e-26	Ptprcap	12
1.9341123871235014e-29	0.2560335756232037	0.904	0.712	3.8305095826980946e-25	Ldha	12
2.6148656274583583e-29	0.3986678430281949	0.871	0.716	5.1787413751812785e-25	Xist	12
6.501239452738442e-28	0.30597523720917574	0.617	0.383	1.2875704736148484e-23	Aif1	12
2.4458438457185376e-27	0.3818318060067043	0.343	0.153	4.843993736445564e-23	Il17a	12
2.6411181644198386e-27	0.32807707884951254	0.334	0.152	5.2307345246334904e-23	Trbc1	12
1.0082324440822926e-26	0.25291285157061383	0.963	0.888	1.9968043555049805e-22	Sh3bgrl3	12
6.739104915497264e-26	0.3995699676712414	0.17	0.046	1.3346797285142331e-21	Trdv4	12
1.8697019988321574e-24	0.6710475081730018	0.222	0.08	3.702944808687088e-20	Trdc	12
1.3853782892663925e-23	0.36347206821493017	0.82	0.637	2.7437417018920904e-19	H2-Q7	12
1.8429290468641036e-23	0.3045760280351411	0.163	0.047	3.6499209773143572e-19	Cd163l1	12
7.163304290973249e-20	0.3116273057168631	0.285	0.133	1.4186924148272518e-15	Pmepa1	12
9.366565501488766e-20	0.25183675205241296	0.308	0.15	1.85504829756985e-15	Cx3cr1	12
1.7692043628398357e-19	0.27215066543682914	0.283	0.135	3.5039092406042946e-15	Fcrls	12
9.548129202963448e-18	0.26715929470264743	0.388	0.227	1.891006988646911e-13	Mrc1	12
3.816295000061966e-15	0.3479908393781397	0.927	0.806	7.558172247622724e-11	Cst3	12
1.4633976267225259e-13	1.4936757433775538e-5	0.147	0.073	2.8982589997239624e-9	mt-Nd6	12
2.6978661704572367e-12	0.27268732601333023	0.462	0.314	5.343123950590557e-8	F13a1	12
6.7360508240544985e-12	0.42115451919570246	0.231	0.122	1.3340748657039933e-7	Areg	12
