# Supplementary material for: Deciphering the preeclampsia-specific immune microenvironment and the role of pro-inflammatory macrophages at the maternal–fetal interface
Source: eLife. 2025 Mar 28;13:RP100002. doi: 10.7554/eLife.100002 (PMC11952753; doi:10.7554/eLife.100002)
Supplement: Figure 5—figure supplement 1—source data 1. [file elife-100002-fig5-figsupp1-data1.zip › Figure 5-figure supplement 1-source data/seurat_clusters_13.csv]

p_val	avg_logFC	pct.1	pct.2	p_val_adj	gene	cluster
0	3.1171522222579853	0.83	0.304	0	Fabp5	13
0	2.7863358523593926	0.764	0.019	0	Ccl22	13
0	2.665945526271127	0.944	0.179	0	Ccr7	13
0	2.5695492521231436	0.772	0.013	0	Fscn1	13
0	2.4517761791111905	0.877	0.087	0	Tbc1d4	13
0	2.1765478282635367	0.923	0.321	0	Tmem123	13
0	2.094545912238088	0.935	0.358	0	Ccl5	13
0	1.9160027542670743	0.853	0.036	0	Il4i1	13
0	1.9120483811138187	0.979	0.805	0	Cst3	13
0	1.7452859107829712	0.802	0.006	0	Cacnb3	13
0	1.7126291051355695	0.933	0.589	0	Psme2	13
0	1.6788135046323425	0.965	0.731	0	Lsp1	13
0	1.677095802958187	0.93	0.409	0	Syngr2	13
0	1.6709962685982442	0.942	0.508	0	Ifi30	13
0	1.6671435172396043	0.762	0.166	0	Tspan3	13
0	1.6344531737132642	0.898	0.529	0	Rps27l	13
0	1.6057862172660644	0.907	0.278	0	Etv3	13
0	1.5838511038596117	0.912	0.259	0	Cxcl16	13
0	1.5789878397908603	0.841	0.477	0	Epsti1	13
0	1.5395198831941692	0.818	0.315	0	Tuba1a	13
0	1.534554317873535	0.925	0.39	0	Ptms	13
0	1.524990479618691	0.704	0.027	0	Cd200	13
0	1.4806515518120777	0.921	0.302	0	Relb	13
0	1.4748528292430896	0.981	0.904	0	Calm1	13
0	1.4719983093847682	0.935	0.696	0	Psmb8	13
0	1.4689874041518585	0.905	0.397	0	Clic4	13
0	1.4560937708884485	0.646	0.056	0	Eno3	13
0	1.4501944213476017	0.946	0.711	0	H2afz	13
0	1.4372573992448272	0.909	0.32	0	Myo1g	13
0	1.3601231358276455	0.942	0.695	0	Psme1	13
0	1.349757704563651	0.79	0.074	0	Rogdi	13
0	1.3374585895507565	0.883	0.362	0	Iscu	13
0	1.317470780016852	0.954	0.703	0	Atox1	13
0	1.237095672090861	0.725	0.153	0	Csrp1	13
0	1.175865187879715	0.669	0.061	0	Socs2	13
0	1.1674479712426598	0.879	0.472	0	Cnn2	13
0	1.1527170423642983	0.86	0.469	0	Psmb9	13
0	1.0272348257710764	0.637	0.077	0	Tmem39a	13
0	1.0198922840966451	0.571	0.006	0	Nudt17	13
0	1.0023658765712722	0.569	0.012	0	Sema7a	13
0	0.9328112660535521	0.615	0.049	0	Poglut1	13
0	0.7564814239500731	0.427	0.005	0	Strip2	13
0	0.7070405404526142	0.42	0.003	0	Adcy6	13
1e-323	1.0538865096505288	0.671	0.116	1.957e-319	Batf3	13
1.12e-321	1.27601887939327	0.764	0.148	2.221188e-317	Cbfa2t3	13
4.68349939134e-313	0.9850695727128551	0.662	0.077	9.27567054454267e-309	Sinhcaf	13
4.86976324829172e-306	1.4973270432101162	0.89	0.353	9.644566113241753e-302	Tmem176a	13
2.3658221455498785e-303	1.5572045732224575	0.981	0.744	4.685510759261534e-299	Crip1	13
1.8442182155195996e-296	1.0894730468594722	0.732	0.214	3.652474175836567e-292	Lactb	13
1.973695002724584e-294	1.9951863707854964	0.461	0.014	3.9089029528960383e-290	Ccl17	13
3.520663681256905e-294	1.157763465001971	0.769	0.253	6.9726744207293e-290	Bmp2k	13
3.715952817357761e-292	1.104672337929371	0.361	0.004	7.359444554777045e-288	Bcl2l14	13
2.205776006466266e-286	1.1175173083385432	0.525	0.052	4.368539380806439e-282	Net1	13
1.7877633319262697e-282	1.2306289529469678	0.79	0.194	3.540665278879977e-278	Avpi1	13
1.4565649276509247e-279	1.0184345232498826	0.644	0.084	2.8847268392126563e-275	Spint2	13
1.228432001916264e-277	1.148825613592681	1	0.998	2.432909579795161e-273	Tmsb4x	13
2.902787256628633e-271	0.8562294181537818	0.455	0.021	5.748970161753008e-267	Aldh1a2	13
5.4569857106271e-270	0.8953249358405961	0.611	0.074	1.0807560199896972e-265	Plxnc1	13
9.320653689526342e-266	0.9483147829319635	0.529	0.05	1.8459554632106919e-261	Hmgn3	13
2.2732600680134767e-264	1.1814488871503466	0.792	0.365	4.5021915647006904e-260	Glipr2	13
9.321257599030712e-262	1.5604787060435725	0.65	0.09	1.8460750674880324e-257	Serpinb6b	13
2.5579805932476366e-259	1.1733185199186973	0.764	0.231	5.066080564926944e-255	Ccdc88a	13
2.319030172325128e-256	1.0156198968787864	0.995	0.994	4.592839256289916e-252	Actb	13
8.559127569434656e-256	1.0508739389317374	0.687	0.124	1.6951352151265336e-251	Grk3	13
2.284695921131731e-254	1.0948737965502244	0.96	0.727	4.524840271801393e-250	Npc2	13
1.3549849347939498e-248	0.6846302950296026	0.347	0.006	2.6835476633594177e-244	Gm13546	13
3.77422034012987e-246	0.8003683428647441	0.622	0.119	7.474843383627207e-242	Adap1	13
3.4953166988353814e-244	1.0412663079635425	0.753	0.229	6.922474722043473e-240	Pcgf5	13
5.803711387122578e-243	0.8689072666344629	0.485	0.043	1.1494250402196267e-238	Cd1d1	13
3.594294082427538e-241	0.8839609018778207	0.623	0.097	7.118499430247739e-237	Lrrk1	13
1.621780078636492e-240	1.1055840341509005	0.898	0.51	3.2119354457395724e-236	Ctsh	13
3.2085021030369646e-240	1.1496034173425769	0.734	0.199	6.354438415064708e-236	Ktn1	13
8.634190480948025e-240	1.234046635413565	0.555	0.174	1.7100014247517563e-235	Ncoa7	13
5.838702146667675e-239	1.0222918598707946	0.75	0.233	1.156354960147533e-234	Rap2a	13
9.551500485910263e-237	0.7389345644790813	0.45	0.046	1.8916746712345275e-232	Nostrin	13
6.795010396377563e-235	1.1317492834619645	0.585	0.178	1.3457518090025764e-230	Uap1	13
2.3884761727150345e-233	1.1138963017839192	0.769	0.295	4.730377060062126e-229	Anxa3	13
3.2728974591620534e-230	0.9619411969794021	0.762	0.22	6.481973417870446e-226	Sdhaf1	13
4.993544704220066e-229	0.6685153865061515	0.34	0.01	9.889715286707841e-225	2200002D01Rik	13
8.464851536300742e-229	1.0228268311198905	0.755	0.223	1.676463846764362e-224	Snhg15	13
8.891300020466427e-219	0.8330657113649078	0.483	0.046	1.7609219690533757e-214	Il15ra	13
3.653905721001054e-216	1.1531637432754693	0.63	0.098	7.236560280442588e-212	Serpinb9	13
3.567297914249991e-215	0.7157330177852058	0.454	0.029	7.065033519172107e-211	Cacna1s	13
8.602440745268832e-213	0.7652801375749153	0.541	0.06	1.7037133896004922e-208	Dpp4	13
1.4954712567557997e-211	0.37240494675075203	0.254	0.001	2.9617808240048613e-207	Stap2	13
9.146101648702219e-211	0.9072855918721439	0.944	0.824	1.8113854315254744e-206	Sub1	13
1.524562415425731e-210	1.13198588068253	0.576	0.095	3.0193958637506604e-206	Grasp	13
2.0000613536158043e-210	1.0250471031535373	0.944	0.617	3.9611215108361004e-206	Marcks	13
2.808657908866531e-202	0.932472723266768	0.658	0.178	5.562546988510165e-198	Gfpt1	13
1.86969794306981e-201	0.7671605675215716	0.946	0.896	3.702936776249759e-197	Myl6	13
5.519636222743568e-200	1.081221380173843	0.755	0.273	1.0931639539143637e-195	Pik3r1	13
1.203410096837909e-199	0.44631179454845116	0.259	0.002	2.3833536967874785e-195	Adam23	13
2.9166240948478618e-199	0.9979247998605983	0.72	0.234	5.7763740198461906e-195	Swap70	13
3.184910407327599e-199	0.8326223345377316	0.405	0.035	6.30771506171231e-195	Gnb4	13
1.5538318108515015e-197	1.454760141492876	0.94	0.466	3.0773639013913987e-193	H2-Eb1	13
4.3774307098682e-197	1.0701957293274484	0.886	0.503	8.669501520893969e-193	Map4k4	13
1.9077793756396828e-195	1.087127590042185	0.785	0.298	3.7783570534543915e-191	St8sia4	13
3.974739895425053e-195	0.3528301564439073	0.222	0.001	7.871972362889317e-191	Tmem150c	13
1.1864879988111519e-194	0.4213701766085027	0.294	0.01	2.349839481645486e-190	Arpin	13
8.079894423349654e-194	0.7346201394887804	0.597	0.145	1.600223090544399e-189	Htra2	13
5.271379503748298e-193	1.1620731076972315	0.855	0.377	1.0439967107173503e-188	Tmem176b	13
9.52666707975905e-191	0.6057750573306848	0.431	0.053	1.8867564151462797e-186	Castor2	13
2.7026319485672187e-190	0.8300839111109974	0.559	0.099	5.352562574137377e-186	Fnbp1l	13
9.136859954263284e-185	0.5741414469480266	0.387	0.032	1.8095551139418433e-180	Fam177a	13
3.0149971582552873e-183	0.9495317719694181	0.956	0.572	5.971201871924597e-179	Traf1	13
6.99243062046678e-183	1.000828077438014	0.877	0.602	1.3848508843834457e-178	Wnk1	13
2.8540057369134793e-181	0.8135337939558551	0.701	0.317	5.652358361957146e-177	Psmg4	13
1.3787270954275635e-180	0.5565334238632554	0.352	0.021	2.7305690124942894e-176	Spsb1	13
7.126410279364269e-179	0.8703424070498933	0.349	0.032	1.4113855558280934e-174	Tubb2b	13
7.714707000222635e-178	0.6909442283392535	0.555	0.133	1.5278977213940928e-173	Dok1	13
1.2052195562035616e-176	1.1491294065062803	0.832	0.398	2.3869373310611538e-172	Cd63	13
7.449016311598541e-175	0.8544417589838433	0.737	0.318	1.4752776805120911e-170	Itm2c	13
2.1335335050823598e-174	0.7508963097506578	0.615	0.147	4.2254631068156135e-170	Fam49a	13
5.994932584568914e-174	0.7665741352063236	0.573	0.132	1.1872963983738733e-169	Tpm1	13
1.4700182417781034e-172	0.8661347368450323	0.807	0.287	2.911371127841534e-168	Aebp2	13
5.157377555417786e-172	0.7428579015174922	0.651	0.211	1.0214186248504925e-167	Pgap2	13
6.19582253344684e-170	1.2515810675424621	0.94	0.508	1.2270826527491466e-165	H2-Aa	13
2.0936557950508387e-169	1.0529774850220592	0.569	0.105	4.146485302098186e-165	Ramp3	13
2.2452654855370213e-169	1.023386666365988	0.715	0.259	4.44674829410607e-165	Pmaip1	13
9.020573922858973e-169	0.8110115343092997	0.622	0.179	1.7865246654222194e-164	Casp3	13
1.1352085134717332e-167	0.9076118015464034	0.939	0.689	2.2482804609307676e-163	Rel	13
1.9681550895031278e-165	0.6614092106107766	0.494	0.077	3.897931154760945e-161	Tbc1d8	13
8.218785104624836e-165	0.3496679855860871	0.238	0.004	1.6277303899709486e-160	Zfp366	13
9.99724324262224e-165	0.48443846075883334	0.359	0.028	1.9799540242013345e-160	Nectin1	13
1.1304802445248806e-164	0.568474586190937	0.429	0.044	2.238916124281526e-160	Phlpp1	13
3.3033939125510868e-164	0.3873753730866198	0.322	0.016	6.542371643807428e-160	Zbtb46	13
1.8879527082534568e-163	0.7539031527804911	0.748	0.343	3.7390903386959713e-159	Mrpl14	13
2.4520059138078638e-163	0.987966145460401	0.907	0.47	4.856197712296474e-159	Cd83	13
6.700585155550184e-162	0.8460933844536991	0.646	0.188	1.327050890056714e-157	Ptger4	13
4.707537655372982e-161	0.8504788386752554	0.585	0.156	9.32327832646619e-157	Shtn1	13
5.869759170497259e-160	0.8918268141894155	0.919	0.714	1.162505803716982e-155	Anxa2	13
1.642014125939557e-158	0.7052830869616917	0.988	0.933	3.2520089764232925e-154	H2-K1	13
4.211214672225658e-158	0.6977488533341353	0.588	0.161	8.340310658342917e-154	Arl5a	13
6.502910908570362e-158	0.8507008192170016	0.644	0.187	1.2879015054423601e-153	Map3k14	13
1.3378436861952582e-157	0.4758313872654144	0.349	0.027	2.649599420509709e-153	Tspan33	13
3.5698070131784385e-157	0.9319680619757347	0.72	0.26	7.070002789599898e-153	Birc2	13
1.0865945984675646e-156	1.1998114123548516	0.958	0.67	2.152000602265012e-152	Cd74	13
1.3126976614034559e-154	0.8281288326895078	0.709	0.369	2.5997977184095447e-150	Zfand6	13
1.3722770224441443e-154	0.7070423457602103	0.583	0.139	2.7177946429506275e-150	Adora2a	13
1.9690232239173405e-154	0.8090263674473692	0.974	0.828	3.899650494968293e-150	Hsp90ab1	13
3.782909055297953e-154	0.7728082221187247	0.916	0.646	7.492051384017597e-150	Selplg	13
1.349069654126026e-153	0.60302599656872	0.352	0.04	2.6718324499965946e-149	Insl6	13
5.058406303659155e-153	0.713536038856387	0.86	0.579	1.0018173684396957e-148	Edf1	13
6.301366048719206e-153	0.8535936410421792	0.73	0.307	1.2479855459488387e-148	Prex1	13
8.425917120764993e-151	0.7540885886112856	0.552	0.161	1.6687528857675068e-146	Mrpl38	13
1.234033682694764e-150	1.0008009996125824	0.725	0.291	2.44400370857698e-146	Nr4a3	13
1.2857079002010152e-150	0.7149443616605762	0.597	0.182	2.5463444963481105e-146	Ube2l6	13
1.1815790342871579e-147	0.42951056078608835	0.331	0.024	2.3401172774057164e-143	Mreg	13
1.7294924027540617e-145	0.5159735248972843	0.342	0.027	3.425259703654419e-141	Flt3	13
1.6607344467091357e-140	0.7147798309829883	0.748	0.358	3.289084571707443e-136	Mvp	13
2.6139555024005007e-140	0.5515965869043901	0.387	0.047	5.1769388725041914e-136	Palld	13
3.982480564145903e-140	0.7572753487527271	0.396	0.07	7.887302757290961e-136	Idi1	13
1.9873249995515533e-139	0.584044513153882	0.166	0.001	3.9358971616118515e-135	Apol7c	13
1.4386207625990457e-138	0.808184305636674	0.919	0.537	2.84918842032741e-134	Marcksl1	13
1.0113686043495183e-137	0.697357742272279	0.459	0.098	2.0030155209142207e-133	Nrp2	13
1.9742641302255522e-137	0.6419019306863225	0.494	0.111	3.910030109911706e-133	Eva1b	13
3.8580225890282937e-137	0.3379874234845525	0.196	0.003	7.640813737570535e-133	Slco5a1	13
1.2550307446389805e-135	0.7549188026788068	0.713	0.342	2.485588389757501e-131	Smarce1	13
3.0397394421581543e-135	0.7927798294782071	0.842	0.536	6.020203965194225e-131	Tnfaip8	13
6.263286382161773e-135	0.7752075585320243	0.68	0.255	1.240443867987139e-130	Stxbp3	13
8.811225751297012e-135	0.26122343057923186	0.184	0.002	1.7450632600443731e-130	Slc22a23	13
5.644393020308806e-134	0.7580738208859312	0.939	0.634	1.117872037672159e-129	H2-Q7	13
6.672082922014564e-134	0.8954752093824758	0.781	0.379	1.3214060227049843e-129	Itga4	13
1.275597540231714e-133	0.6607520056763159	0.48	0.097	2.5263209284289096e-129	Zbtb18	13
1.7187186581559122e-131	0.8798786878956495	0.862	0.466	3.403922302477784e-127	Bcl2a1d	13
9.857791153932478e-129	0.6213890226308038	0.503	0.125	1.9523355380363272e-124	Plxnd1	13
3.9431473049932873e-128	0.7382629008286068	0.865	0.511	7.809403237539206e-124	Itgb1	13
9.552754155990417e-128	0.41134419371455183	0.299	0.023	1.891922960593902e-123	Pakap.1	13
9.677670933091892e-128	0.5760489157205293	0.238	0.018	1.916662728298849e-123	Laptm4b	13
2.5390301002924465e-127	0.41520079801664406	0.21	0.008	5.02854911362919e-123	Slc4a8	13
3.030247737276579e-127	0.6921940931085862	0.767	0.32	6.001405643676265e-123	Apobec3	13
4.8502873558018345e-127	0.6299359178370344	0.643	0.226	9.605994108165533e-123	Anxa4	13
3.938324536767125e-126	0.8228207427797976	0.66	0.276	7.79985174506729e-122	Tubb2a	13
1.2068758288092197e-125	0.8095622595334625	0.814	0.457	2.3902175789566596e-121	Tubb5	13
6.9137261518235615e-124	0.6517046076850144	0.772	0.399	1.3692634643686564e-119	Necap2	13
2.298040254718019e-123	0.6798614539130269	0.764	0.405	4.551268724469037e-119	Rab21	13
4.4520282095237434e-123	0.6486611939976556	0.646	0.219	8.817241868961773e-119	Mif4gd	13
7.086477479330444e-123	0.6172721152124732	0.532	0.151	1.4034768647813945e-118	Rftn1	13
2.536422252591577e-122	0.7193987515064642	0.595	0.163	5.023384271257619e-118	Rabgap1l	13
9.830677146136896e-122	0.6118173088543291	0.933	0.889	1.9469656087924124e-117	Sh3bgrl3	13
4.749854739512797e-121	0.805593827924203	0.898	0.688	9.407087311605095e-117	Zfp36l1	13
9.813813889911059e-121	0.6974292731841656	0.522	0.137	1.9436258408968852e-116	Nav1	13
3.0160864243427163e-119	0.7167414791308783	0.504	0.157	5.97335916341075e-115	N4bp2l1	13
3.680103543918912e-119	0.5961848229437957	0.313	0.041	7.2884450687314055e-115	Tnni2	13
7.042421495139563e-119	0.6626998576587285	0.609	0.279	1.3947515771123905e-114	Rnf115	13
8.64471542637931e-119	0.8558301016507086	0.764	0.502	1.7120858901944223e-114	Txndc17	13
1.125435477286344e-118	0.7912153026181732	0.739	0.351	2.228924962765604e-114	Phf11b	13
5.169129986305007e-118	0.6844799437158521	0.268	0.028	1.0237461937877067e-113	Zmynd15	13
8.112897094359542e-118	0.5673748804397563	0.94	0.902	1.6067592695379074e-113	Pfn1	13
9.955117000156575e-118	0.7983395169271211	0.709	0.301	1.9716109218810096e-113	Dapp1	13
4.7256119517209816e-117	0.6325369481156506	0.508	0.19	9.359074470383405e-113	Gsto1	13
1.6651344052788787e-116	0.5872310789114517	0.366	0.058	3.2977986896548193e-112	Marveld1	13
6.735798556008159e-116	0.7163041017695113	0.802	0.377	1.3340249040174159e-111	H2-Q6	13
2.13897480584198e-115	0.4092185131374425	0.292	0.026	4.236239602970042e-111	Ly75	13
3.1761592431302386e-115	0.8044494825217261	0.534	0.219	6.2903833810194376e-111	Plaat3	13
3.630298124067621e-114	0.6529307081076343	0.937	0.608	7.189805434715923e-110	Basp1	13
6.146051018842371e-114	0.6635546110514015	0.977	0.943	1.2172254042817317e-109	Actg1	13
2.4519853822215405e-113	0.6009960145812873	0.482	0.133	4.856157049489761e-109	Phf11a	13
1.0882277588189983e-112	0.6339389519104004	0.865	0.618	2.1552350763410262e-108	Sumo2	13
1.705010228870031e-111	0.7737477506310744	0.65	0.24	3.3767727582770965e-107	Gbp2	13
1.7949227027665404e-111	0.45474048425410446	0.466	0.098	3.5548444128291334e-107	Il2ra	13
2.8415369799470053e-111	0.3159365371974333	0.186	0.006	5.627663988785044e-107	Cdkn2b	13
5.183922309328185e-111	0.30904703326582844	0.196	0.006	1.026675813362447e-106	Vsig10	13
1.4143393956797076e-110	0.6557826054786882	0.562	0.177	2.801099173143661e-106	Rassf2	13
1.8812374957251294e-110	0.5973245954736188	0.986	0.969	3.7257908602836186e-106	B2m	13
4.362990041577948e-109	0.5410282699008482	0.438	0.124	8.640901777345126e-105	Mthfd2	13
5.631507350633361e-109	0.4677168592726879	0.338	0.055	1.115320030792937e-104	Hsf2	13
6.6866770550396475e-109	0.7944722107076824	0.76	0.411	1.3242963907506022e-104	Rgs10	13
1.208407739371135e-108	0.6539593189821082	0.975	0.828	2.393251527824533e-104	Hspa8	13
2.5314199358681865e-108	0.4296125785692615	0.289	0.028	5.0134771829869435e-104	Snn	13
1.2052304480647789e-107	0.6735881606984253	0.625	0.239	2.3869589023922946e-103	Hivep1	13
2.4656542353148773e-107	0.5267501791075309	0.935	0.893	4.883228213041115e-103	Cfl1	13
8.81882897357675e-107	0.7527297872194015	0.779	0.485	1.7465690782168753e-102	Nap1l1	13
2.6225952830688e-106	0.7149973754495151	0.335	0.042	5.1940499581177585e-102	Tnfrsf4	13
3.535978453844109e-106	0.7027010168385774	0.855	0.428	7.003005327838258e-102	Rgs1	13
2.4342896777763253e-105	0.5670348032803685	0.548	0.163	4.8211107068360123e-101	Nuak2	13
3.0599344578822935e-104	0.8217203429181889	0.62	0.282	6.060200193835882e-100	Irf1	13
3.3717431952391706e-104	0.37218111241758406	0.354	0.052	6.677737398171177e-100	Foxp4	13
1.0204024745101672e-103	0.4253668453350532	0.322	0.045	2.0209071007673864e-99	Gypc	13
2.94928002573912e-103	0.2612903947608318	0.193	0.008	5.841049090976327e-99	Gm10851	13
2.4453246319410166e-102	0.25422182378939895	0.166	0.004	4.8429654335591834e-98	Arc	13
4.117873274899906e-102	0.5815590390915019	0.536	0.182	8.155448020939263e-98	Dnm1l	13
5.992829958086364e-102	0.3378190992038603	0.208	0.011	1.1868799731990042e-97	Rgs12	13
2.0830028897016032e-101	0.6072579526701198	0.75	0.402	4.125387223054025e-97	Tmem134	13
3.365160241351217e-101	0.5473807361235101	0.443	0.107	6.664699857996086e-97	Ccser2	13
5.190569849696655e-101	0.6151406296354978	0.629	0.26	1.0279923587324225e-96	Nfe2l1	13
5.5441924900030884e-101	0.587919208573297	0.846	0.583	1.0980273226451116e-96	Arpp19	13
1.4717077761624565e-100	0.6126986637419153	0.457	0.132	2.914717250689745e-96	Cd40	13
4.1956001974495447e-100	0.567834314839158	0.574	0.213	8.309386191048823e-96	Etv6	13
2.280699858799314e-98	0.34233885316674295	0.256	0.026	4.516926070352041e-94	Sepsecs	13
3.75513953880204e-98	0.6189808386340513	0.8	0.531	7.437053856597439e-94	Tapbp	13
4.733323876051648e-98	0.7113211819736287	0.468	0.132	9.374347936520289e-94	Gm45716	13
5.268385179333922e-98	0.4575207864767731	0.38	0.075	1.0434036847670834e-93	Ssh1	13
6.599443524825431e-98	0.6859170178024865	0.911	0.618	1.3070197900916766e-93	Bcl2a1b	13
7.51568666090284e-98	0.661267804153767	0.729	0.421	1.4884817431918077e-93	Ywhaq	13
8.166060092195119e-98	0.5823206574626152	0.722	0.388	1.6172882012592432e-93	Rala	13
1.438468519652254e-97	0.4255432315830282	0.415	0.084	2.8488869031712893e-93	Gucd1	13
7.791652992738248e-97	0.6093359899529732	0.723	0.347	1.54313687521181e-92	Ccdc50	13
9.633494110503014e-97	0.5058370919344393	0.468	0.132	1.907913508585122e-92	Tapbpl	13
1.6229118986771031e-96	0.28434743154715775	0.198	0.011	3.2141770153300024e-92	Mex3b	13
2.2520280796259294e-96	0.41094953981754817	0.364	0.061	4.460141611699153e-92	Rras2	13
3.0542670657048845e-96	0.25810777752936964	0.133	0.002	6.048975923628524e-92	Synpo2	13
9.040401404140221e-96	0.6482835516552616	0.69	0.301	1.7904514980899708e-91	Jak2	13
2.176514177608318e-95	0.5017799423479032	0.522	0.158	4.3105863287532735e-91	Mob3a	13
3.4726899186486054e-95	0.5885105260597525	0.602	0.24	6.877662383883563e-91	Nub1	13
2.1832380079802103e-94	0.315421740554948	0.142	0.003	4.323902874804807e-90	Ehf	13
6.65843429967171e-94	0.42403067094911434	0.259	0.025	1.3187029130499821e-89	H2-Eb2	13
6.766427754511402e-94	0.5331307863540988	0.907	0.832	1.3400910167809833e-89	Chchd2	13
4.6903334511858325e-93	0.5969081296443658	0.476	0.13	9.289205400073542e-89	Tmem131l	13
9.253456842256866e-93	0.6323298523903241	0.778	0.47	1.8326471276089724e-88	Psmb10	13
1.0912653476645493e-92	0.6481263946171582	0.665	0.303	2.16125102104964e-88	Uvrag	13
3.0453996105719123e-92	0.5865278138682217	0.848	0.616	6.031413928737672e-88	Sri	13
1.5158716860134192e-91	0.6648187639704799	0.912	0.7	3.0021838741495767e-87	Samsn1	13
2.802129056892712e-91	0.6438441779037136	0.732	0.383	5.5496165971760155e-87	Ikbkb	13
3.4790414958330736e-91	0.35544806232330606	0.242	0.023	6.890241682497402e-87	Spib	13
2.2989244821501047e-90	0.507916711799178	0.492	0.144	4.5530199368982826e-86	Pafah1b3	13
4.210755097031616e-90	0.43937793931630376	0.981	0.969	8.339400469671116e-86	H2-D1	13
4.219051084816702e-90	0.7757935580598996	0.606	0.24	8.355830673479479e-86	Stat4	13
1.0641008401298742e-89	0.6477685326215371	0.695	0.296	2.107451713877216e-85	Arl5c	13
3.7574603810996774e-89	0.3796295336458158	0.243	0.032	7.441650284767911e-85	Arhgap22	13
8.779227892019112e-89	0.41826527556615883	0.147	0.006	1.7387260840143851e-84	Fgfbp3	13
9.41927096018602e-89	0.6720668884753844	0.83	0.508	1.8654866136648412e-84	Dusp5	13
5.04780653588711e-88	0.5923743418351093	0.539	0.176	9.99718084432442e-84	Cblb	13
1.538399032392793e-87	0.5780805931298049	0.779	0.531	3.0467992836539264e-83	Calm3	13
2.5468305585926643e-87	0.6239873218757821	0.846	0.495	5.043997921292772e-83	Bhlhe40	13
8.386499397424765e-87	0.6028141639794617	0.732	0.396	1.6609462056599748e-82	Tap1	13
1.4022311455663186e-86	0.6747321860967934	0.511	0.164	2.7771187837940936e-82	Actn1	13
1.914107202722152e-86	0.3371322159030872	0.159	0.006	3.7908893149912216e-82	Col27a1	13
4.050491151849637e-86	0.5577459884669589	0.63	0.24	8.021997726238206e-82	Cpne2	13
5.7902783867291485e-86	0.4196723910792126	0.384	0.086	1.146764634491708e-81	Mrtfa	13
1.1031393962853578e-85	0.38904307959998535	0.361	0.071	2.184767574343151e-81	Tnfrsf9	13
2.5491816486954445e-85	0.26062265737182533	0.161	0.008	5.048654255241328e-81	Arhgef40	13
3.1550787784936576e-85	0.5116974449715131	0.483	0.169	6.248633520806689e-81	Zmiz2	13
1.188602892864352e-84	0.8133738050358249	0.387	0.116	2.354028029317849e-80	Rrad	13
1.3914933930267116e-84	0.4651242232899481	0.149	0.006	2.7558526648894025e-80	Clu	13
6.144627671400554e-84	0.41400081565465763	0.419	0.128	1.2169435103208797e-79	Spr	13
6.20961922943896e-84	0.6655865382782272	0.426	0.148	1.2298150883903862e-79	Lima1	13
8.094500696297972e-84	0.4158982225758239	0.377	0.086	1.6031158629018133e-79	Lpcat1	13
3.959767708648964e-83	0.47007617347044184	0.527	0.191	7.842319946979273e-79	Med11	13
6.5147494343686276e-83	0.637449594745488	0.601	0.274	1.2902461254767066e-78	Rbbp8	13
9.447484560919656e-83	0.6160277283402295	0.623	0.287	1.871074317290138e-78	Ogfrl1	13
1.3533851098383942e-82	0.6390817219569805	0.576	0.293	2.6803792100349396e-78	Rap2b	13
6.541697295001387e-82	0.3293062822910092	0.179	0.011	1.2955831492750247e-77	Mical3	13
9.599095528838607e-82	0.6733579388150474	0.688	0.309	1.901100869486486e-77	Bcl2a1a	13
2.2543770912608706e-81	0.5289071338381326	0.522	0.204	4.464793829242154e-77	Polb	13
3.3579506989565854e-81	0.3625185890727874	0.126	0.004	6.6504213592835176e-77	Tm4sf5	13
1.9678404395298026e-80	0.7556666434780432	0.795	0.469	3.897307990488774e-76	Id2	13
2.6369459968351552e-80	0.5963724776631656	0.834	0.522	5.222471546732025e-76	Atpif1	13
4.5420973879075325e-80	0.42962976599234604	0.433	0.133	8.995623876750868e-76	Tnfrsf11a	13
7.936716964516393e-80	0.32734071841973467	0.152	0.008	1.5718667948224717e-75	Gstt1	13
1.8473546388323117e-79	0.5458802447663743	0.599	0.29	3.658685862207393e-75	Gsdmd	13
3.0974958192339634e-79	0.7264281729487125	0.147	0.005	6.134590469992864e-75	Il12b	13
9.200099752599493e-79	0.29234633037741325	0.205	0.017	1.8220797560023294e-74	Upb1	13
1.270037116914323e-78	0.575896339109135	0.58	0.272	2.515308510048817e-74	Ctnna1	13
7.297095727375793e-78	0.6790069575511446	0.746	0.465	1.445189808806776e-73	Prpf38b	13
8.268942280364343e-77	0.6629790830161137	0.518	0.251	1.637664018626158e-72	Ddt	13
1.1906795796278857e-76	0.6258661672162035	0.737	0.422	2.3581409074530274e-72	Stat1	13
1.4680273718535327e-76	0.4414134088515884	0.475	0.146	2.9074282099559214e-72	Tmcc3	13
2.421992088739028e-76	0.5660744128223001	0.581	0.238	4.796755331747645e-72	Rassf3	13
2.642783176990344e-76	0.4854366438006247	0.412	0.12	5.234032082029377e-72	Gpr137b	13
5.81039497067147e-76	0.3772842155351513	0.296	0.064	1.1507487239414845e-71	Tmem19	13
3.7629938755760516e-75	0.44564730599314145	0.408	0.124	7.452609370578371e-71	Uba7	13
1.1332670376198182e-74	0.5024385958375484	0.377	0.124	2.24443536800605e-70	Pdlim4	13
3.2272422944125752e-74	0.4879167997723437	0.974	0.854	6.391553364084105e-70	Rps19	13
4.931933971076978e-74	0.5090010100365236	0.566	0.246	9.767695229717955e-70	Hmg20b	13
5.738151570828258e-74	0.5203338960630579	0.937	0.811	1.1364409186025365e-69	Ppia	13
1.2112516782951295e-73	0.6503692593012387	0.597	0.255	2.398883948863504e-69	Pfkfb3	13
2.1999856167057876e-73	0.7274978576570748	0.858	0.54	4.357071513885812e-69	S100a4	13
2.9845833937310337e-73	0.32877153574888873	0.208	0.022	5.910967411284312e-69	Wnt11	13
3.884034200611191e-73	0.62002675541421	0.499	0.249	7.692329734310463e-69	Gyg	13
3.9948862143522876e-73	0.6232994774100677	0.455	0.158	7.911872147524706e-69	Zfc3h1	13
1.4325885859283342e-72	0.47406803860458724	0.399	0.106	2.8372416944310656e-68	Strbp	13
1.683711475011882e-72	0.5586006135055925	0.774	0.425	3.3345905762610323e-68	Tuba1b	13
3.898395407743168e-72	0.6198163523047855	0.883	0.655	7.720772105035345e-68	Cytip	13
4.812676890776697e-72	0.4909593957887122	0.492	0.192	9.531506582183248e-68	Spred1	13
5.658747540632299e-72	0.38894301824765976	0.413	0.148	1.1207149504222269e-67	Asl	13
7.226723711582516e-72	0.5478268903236474	0.767	0.436	1.4312526310789173e-67	Clec2d	13
1.7385286516969878e-71	0.4967020252088862	0.419	0.12	3.443155994685884e-67	Mmp25	13
2.4391440586258828e-71	1.031289759560308	0.827	0.532	4.830724808108561e-67	H2-Ab1	13
3.8140526985986855e-71	0.4790569792573236	0.981	0.839	7.553731369574697e-67	Rpsa	13
2.990368591404471e-70	0.4638338039481077	0.464	0.175	5.922424995276555e-66	Dynll2	13
3.051658694331904e-70	0.5905862856492268	0.56	0.269	6.043810044124336e-66	Gtpbp4	13
4.276520800990551e-70	0.37220944672754464	0.378	0.112	8.469649446361786e-66	Pigyl	13
1.2839895254906587e-69	0.4589095978174116	0.9	0.763	2.5429412552342498e-65	Cd47	13
1.5270618060295157e-69	0.5187342244577695	0.771	0.447	3.024345906841456e-65	Gpr132	13
1.936135039548443e-69	0.4988602931168544	0.82	0.635	3.834515445825691e-65	Grb2	13
1.9608299780097398e-69	0.517513565394817	0.422	0.136	3.88342377144829e-65	Trim35	13
3.792438527048969e-69	0.34569096901060303	0.347	0.088	7.5109245028204825e-65	Alkbh6	13
6.49721117754786e-69	0.4683897113040458	0.454	0.165	1.2867726737133536e-64	Pmvk	13
8.045156464835516e-69	0.5471062316132513	0.574	0.27	1.5933432378606738e-64	Got1	13
9.125740919022746e-69	0.43089859844212264	0.405	0.113	1.8073529890124547e-64	Kif21b	13
9.953517784387172e-69	0.5089014543853784	0.746	0.467	1.9712941971978793e-64	Wdr1	13
1.671437484691518e-68	0.6149020291225644	0.739	0.415	3.3102819384315517e-64	4930523C07Rik	13
4.900591664301299e-68	0.4880893144047024	0.51	0.205	9.705621791148723e-64	Map4	13
1.051123740659618e-67	0.5167629908348044	0.9	0.809	2.0817505683763735e-63	Tspo	13
1.3513772600112449e-67	0.2650735924370773	0.123	0.004	2.6764026634522706e-63	Scin	13
2.5369874616931784e-67	0.3315292040799222	0.298	0.061	5.02450366788334e-63	Iffo2	13
3.476406365849362e-67	0.2852649133194152	0.25	0.044	6.885022807564662e-63	Adgrg6	13
4.738396978302134e-67	0.3873287370270353	0.366	0.11	9.384395215527376e-63	Ptcd2	13
4.848466932428357e-67	0.525555282556796	0.429	0.141	9.602388759674361e-63	Cdc42ep3	13
1.2067250259277028e-66	0.42732514558889895	0.322	0.102	2.389918913849815e-62	Stxbp6	13
1.631585265794989e-66	0.46457146951273753	0.471	0.163	3.2313546189069757e-62	Il21r	13
3.1806332939445914e-66	0.4656842203010326	0.459	0.173	6.299244238657264e-62	Ttyh3	13
3.7446329633136363e-66	0.7340967337957056	0.63	0.321	7.416245583842657e-62	Ccnd2	13
1.0574985450471313e-65	0.3903074018349343	0.371	0.099	2.0943758684658435e-61	Il15	13
1.4694615643571108e-65	0.44695547036691563	0.65	0.34	2.9102686282092577e-61	Ciao2b	13
1.9687321610511965e-65	0.4784905764466315	0.695	0.414	3.8990740449618946e-61	Psmb7	13
2.500081136484684e-65	0.41628033126070035	0.513	0.239	4.951410690807917e-61	Yif1b	13
3.907804607014346e-64	0.4674740990560776	0.557	0.26	7.739407024191912e-60	Tap2	13
7.474966740778797e-64	0.31943929991357173	0.298	0.071	1.4804171630112407e-59	Ift57	13
1.0519924165681411e-63	0.7224077516372933	0.779	0.483	2.0834709810132035e-59	Malt1	13
1.371532370329511e-63	0.4742171332345233	0.688	0.366	2.7163198594375964e-59	Stk4	13
2.442978282496042e-63	0.48270810739058634	0.489	0.22	4.838318488483411e-59	Rab9	13
1.8014792379115228e-62	0.48405613183814045	0.895	0.654	3.567829630683771e-58	Psma7	13
1.9807316825214315e-62	0.4639704154161486	0.844	0.684	3.922839097233695e-58	Myl12a	13
2.345403353444439e-62	0.34154569129878876	0.527	0.206	4.645071341496712e-58	P2ry10	13
4.238878876600012e-62	0.36115675572981154	0.32	0.092	8.395099615106324e-58	Atmin	13
8.713941772020395e-62	0.4723796551852373	0.515	0.209	1.7257961679486393e-57	Sowahc	13
2.7933431353563755e-61	0.4714513291187831	0.263	0.055	5.532216079573301e-57	Flrt3	13
1.533443901384517e-60	0.5771825357755704	0.37	0.141	3.036985646692036e-56	Pkib	13
3.266682296440526e-60	0.5233332624889533	0.664	0.349	6.469664288100461e-56	AW112010	13
2.03080944922107e-59	0.44683722414379223	0.718	0.394	4.022018114182329e-55	Nfkb2	13
2.2284535305103276e-59	0.418272764316533	0.462	0.187	4.4134522171757034e-55	Plekhb2	13
2.6965216923847154e-59	0.4449774681771976	0.522	0.252	5.340461211767929e-55	Rbm17	13
7.779849775150022e-59	0.4959147073360777	0.842	0.64	1.540799247968462e-54	Vamp8	13
8.684668761823402e-59	0.3938681421804797	0.942	0.892	1.719998648279125e-54	Cyba	13
9.721034514053042e-59	0.4369223203864261	0.389	0.147	1.925250885508205e-54	Kpna3	13
1.6334582212492228e-58	0.41053463690215736	0.406	0.156	3.235064007184086e-54	Pvr	13
3.8214998154712795e-58	0.4040451164940145	0.438	0.18	7.568480384540869e-54	Sh3bp1	13
6.583789956838984e-58	0.5320245902265027	0.588	0.292	1.3039196009519607e-53	Filip1l	13
6.983957943899768e-58	0.3837855057345234	0.31	0.082	1.383172870789349e-53	Ptprs	13
1.6360143915236452e-57	0.48500018483572216	0.683	0.399	3.2401265024125792e-53	Nmt1	13
3.259912993310749e-57	0.3645940184351333	0.292	0.075	6.456257683251939e-53	Tmem63b	13
5.025888022440579e-57	0.49688448594710205	0.45	0.171	9.953771228443568e-53	Ass1	13
9.718990330505562e-57	0.4937646230931738	0.799	0.585	1.9248460349566266e-52	Rab8b	13
3.415106771992754e-56	0.4254681695409112	0.412	0.14	6.76361896193165e-52	Mllt6	13
4.5738467101472215e-56	0.44257904136697834	0.329	0.087	9.058503409446573e-52	Siglecg	13
7.069894293288297e-56	0.3790812017508473	0.517	0.231	1.400192564785747e-51	Bcl7c	13
1.1064767581756587e-55	0.46477566207026944	0.858	0.611	2.1913772195668922e-51	Efhd2	13
1.1090512855954e-55	0.2888749418926352	0.247	0.059	2.1964760711216896e-51	Kcnk6	13
1.3824896450586789e-55	0.3306575148871844	0.354	0.113	2.7380207420387135e-51	Polr3c	13
1.4128242682858536e-55	0.36621282762440693	0.384	0.126	2.798098463340133e-51	Ggta1	13
1.5488451052447635e-55	0.4248058675094828	0.667	0.366	3.067487730937254e-51	Nt5c	13
4.994046006855421e-55	0.2716814762586074	0.184	0.025	9.890708116577161e-51	Nck2	13
6.1067169874984016e-55	0.3698671607806362	0.508	0.227	1.2094352993740585e-50	Clptm1	13
7.100256304278909e-55	0.4258824921766015	0.313	0.115	1.406205761062438e-50	Cmc2	13
1.5075791843072044e-54	0.447766150492834	0.566	0.28	2.985760574520418e-50	Mthfsl	13
9.570395441964697e-54	0.46540620290742934	0.527	0.258	1.8954168172811083e-49	Colgalt1	13
1.4499822095718855e-53	0.4578821922618138	0.741	0.473	2.871689766057119e-49	Ghitm	13
2.3594688704221624e-53	0.4980251104607203	0.671	0.439	4.6729280978710925e-49	Mkrn1	13
2.6432165239014325e-53	0.2503058643224109	0.257	0.056	5.234890325586787e-49	Relt	13
5.737768075762036e-53	0.27602972995315667	0.37	0.12	1.1363649674046712e-48	Klrk1	13
7.493968852209724e-53	0.4299959534689126	0.856	0.643	1.484180531180136e-48	Arhgdia	13
1.266894662192676e-52	0.38536351281525955	0.312	0.12	2.5090848784725947e-48	Nsmce3	13
2.073129012903193e-52	0.44608024820408887	0.462	0.244	4.105832010054774e-48	Got2	13
2.403605391904609e-52	0.42220435443011545	0.483	0.219	4.760340478667078e-48	Pik3r5	13
4.1761914091362375e-52	0.298935559460655	0.196	0.033	8.270947085794319e-48	Vdr	13
6.604717980150526e-52	0.40897757829226133	0.695	0.38	1.3080643959688118e-47	Cd274	13
6.854254188458433e-52	0.42847424260879263	0.914	0.685	1.3574850420241927e-47	Ctsz	13
7.011050373422682e-52	0.4076657929043101	0.573	0.285	1.3885385264563622e-47	Ptpn2	13
2.071921851278485e-51	0.4136252241202478	0.503	0.244	4.1034412264570395e-47	Scpep1	13
2.5014622508642352e-51	0.3758138275379178	0.485	0.197	4.954145987836618e-47	Slamf7	13
2.992181440220984e-51	0.47017227006932893	0.667	0.379	5.926015342357658e-47	Arl4c	13
4.3277483084646907e-51	0.44253703024631974	0.746	0.471	8.57110552491432e-47	Nfkbib	13
1.0069268866071232e-50	0.2639118810449651	0.221	0.044	1.9942186989254075e-46	Nrde2	13
2.3095176953458585e-50	0.45076249544057867	0.608	0.33	4.573999795632473e-46	Wipf1	13
3.2349176920051638e-50	0.433486600948201	0.564	0.289	6.406754489016227e-46	Fam129a	13
4.867371547945189e-50	0.3459201745429313	0.335	0.104	9.639829350705447e-46	H2-DMb2	13
7.393904163541441e-50	0.2549852201891616	0.242	0.055	1.4643627195893825e-45	Inf2	13
1.1470380429196024e-49	0.432451124741398	0.792	0.603	2.2717088440022726e-45	Brk1	13
3.753916250888366e-49	0.2958136557788035	0.25	0.066	7.434631134884409e-45	Enox2	13
4.791368344232685e-49	0.38821182649417174	0.345	0.149	9.489305005752832e-45	Nudt9	13
9.890466411403306e-49	0.2967448104233509	0.285	0.082	1.9588068727784248e-44	Mink1	13
1.490725726988983e-48	0.48782972311789163	0.658	0.407	2.9523823023016806e-44	Sod1	13
1.623033225349258e-48	0.4181111904316067	0.778	0.577	3.2144173028042057e-44	Supt4a	13
1.6984763556793147e-48	0.45216762588507897	0.489	0.222	3.3638324224228827e-44	Cntrl	13
1.958431003159674e-48	0.3357769361225706	0.292	0.086	3.8786726017577344e-44	Gtpbp1	13
3.017332710098293e-48	0.41360888930482675	0.363	0.169	5.97582743234967e-44	Acadm	13
5.2500708095312145e-48	0.36996808673468756	0.424	0.162	1.039776523827657e-43	C130026I21Rik	13
5.800101861493324e-48	0.3196183594621036	0.299	0.086	1.1487101736687528e-43	Mmd	13
1.1365228580776861e-47	0.4232581626099805	0.813	0.613	2.2508835204228575e-43	H2-T23	13
1.2814153589745048e-47	0.4295287775262111	0.855	0.61	2.5378431184490066e-43	Lamp1	13
2.38669031704019e-47	0.40438019612107484	0.289	0.118	4.726840172898096e-43	Specc1	13
2.7035012251866306e-47	0.5123786731382103	0.601	0.35	5.354284176482122e-43	Fnbp1	13
9.523216943212755e-47	0.3936659329435728	0.574	0.292	1.8860731156032863e-42	Tbrg1	13
3.3028381949294078e-46	0.3912937593430556	0.473	0.211	6.541271045057692e-42	Lpp	13
4.3482616376782096e-46	0.42340725171928983	0.646	0.402	8.611732173421693e-42	Spop	13
4.4903104652503295e-46	0.39710232297762704	0.68	0.418	8.893059876428277e-42	Psma5	13
5.2122250745123574e-46	0.3420897104460209	0.408	0.166	1.0322811760071724e-41	Atl3	13
6.825814966165671e-46	0.5197192990392316	0.669	0.417	1.351852654049111e-41	Atrx	13
6.9244261355590335e-46	0.456460509092006	0.743	0.488	1.3713825961474665e-41	Vcp	13
2.9374640081516817e-45	0.4341107049602768	0.543	0.302	5.817647468144406e-41	Pip4k2a	13
3.1437864844614873e-45	0.273763770108846	0.168	0.025	6.226269132475976e-41	Gm12216	13
3.786532618978995e-45	0.39493379086501795	0.532	0.261	7.4992278518879e-41	Map3k1	13
4.3035664704375616e-45	0.2729055675016452	0.214	0.045	8.523213394701591e-41	AI987944	13
6.550917040563822e-45	0.3048239007234579	0.335	0.108	1.2974091198836648e-40	Gbp5	13
9.835258320880077e-45	0.36360420700491725	0.972	0.936	1.9478729104502992e-40	Rps29	13
1.2406481778446118e-44	0.3292358711498743	0.291	0.094	2.4571037162212537e-40	Mfhas1	13
1.2590419640035045e-44	0.346232423913067	0.254	0.078	2.4935326097089407e-40	Kdm4a	13
1.3649665486045896e-44	0.6632581385558007	0.587	0.367	2.7033162495113896e-40	Irf8	13
4.637587752338189e-44	0.3261667059381925	0.601	0.312	9.184742543505783e-40	Plekho1	13
6.032009301847071e-44	0.37897958810831067	0.879	0.72	1.1946394422308125e-39	Arf4	13
6.954459371027044e-44	0.32713962839354727	0.345	0.124	1.3773306784319062e-39	Frmd4a	13
9.899386368675622e-44	0.3834390097206959	0.695	0.445	1.960573470316207e-39	Mob1a	13
9.938761279781882e-44	0.345582366122218	0.377	0.152	1.9683716714608017e-39	Hint3	13
1.4150002122306841e-43	0.28285876113648295	0.257	0.07	2.8024079203228697e-39	Slc41a1	13
4.593267111066029e-43	0.2585882056507428	0.342	0.118	9.09696551346627e-39	Tnfrsf18	13
6.05906284008319e-43	0.41795163394457124	0.851	0.675	1.1999973954784759e-38	Myh9	13
6.420376769221683e-43	0.5304283371943896	0.455	0.211	1.2715556191443542e-38	Paxbp1	13
7.53700886658114e-43	0.32483920682372225	0.264	0.08	1.4927046060263946e-38	Zfp217	13
8.406848187226225e-43	0.3737958257363854	0.455	0.207	1.664976283480154e-38	Dip2b	13
8.980606313649096e-43	0.41717697030816003	0.851	0.632	1.7786090804182035e-38	Pomp	13
9.147920669071398e-43	0.4553824738728811	0.231	0.127	1.8117456885095903e-38	Selenom	13
9.788378252261153e-43	0.6681427155056964	0.496	0.276	1.9385883128603214e-38	Gpr183	13
1.4323233650517248e-42	0.37947183622582004	0.525	0.264	2.836716424484941e-38	Rab43	13
1.8950350284787768e-42	0.4520711131538808	0.809	0.588	3.7531168739022175e-38	Hspe1	13
2.84737588876034e-42	0.4032184699825536	0.737	0.475	5.639227947689853e-38	H2-Q4	13
4.1533902546357936e-42	0.3791683347861752	0.783	0.547	8.225789399306189e-38	Ubxn1	13
4.7220901067954825e-42	0.3707254447825626	0.571	0.317	9.352099456508453e-38	Sbds	13
5.419919312847392e-42	0.3548407923284832	0.361	0.148	1.073415019909426e-37	Rnf181	13
9.197219860491687e-42	0.3934950631636833	0.916	0.765	1.8215093933703786e-37	Klf6	13
1.1346162538001807e-41	0.41897852624445475	0.536	0.285	2.2471074906512577e-37	Asap1	13
1.7742444123816407e-41	0.36501518662578103	0.637	0.377	3.5138910587218395e-37	Vdac3	13
1.8331959997535145e-41	0.3227276151434252	0.366	0.135	3.6306446775118357e-37	Pkp3	13
2.326622641887808e-41	0.4496554984147609	0.485	0.262	4.607876142258804e-37	Rad21	13
2.557319531147603e-41	0.386161213042004	0.632	0.401	5.064771331437827e-37	Eif4e2	13
2.8309868724521946e-41	0.33566122627537825	0.326	0.118	5.606769500891572e-37	Parp8	13
2.8903368447000396e-41	0.30130364128090603	0.342	0.134	5.7243121209284285e-37	Nup88	13
3.42970246971464e-41	0.30623565034500644	0.229	0.061	6.792525741269844e-37	Fxyd2	13
4.362967671190171e-41	0.38579611380698786	0.347	0.138	8.640857472792134e-37	Bmt2	13
3.981194533319767e-40	0.4007347180465589	0.687	0.457	7.884755773239799e-36	M6pr	13
4.291901802617778e-40	0.2649989367009448	0.28	0.102	8.50011152008451e-36	Bcat2	13
9.121127171724671e-40	0.36748269256491134	0.35	0.135	1.806439236360071e-35	Plscr1	13
1.3965738192390058e-39	0.3068949832109309	0.375	0.149	2.765914449002851e-35	Bri3bp	13
1.78717400088233e-39	0.3762987001539675	0.653	0.401	3.5394981087474545e-35	Fam32a	13
2.069178205041296e-39	0.2871007416793037	0.35	0.134	4.098007435084287e-35	Gtf2a1	13
2.261372805718362e-39	0.3853457911222587	0.55	0.323	4.4786488417252163e-35	Ilrun	13
3.577617511643222e-39	0.32346240369290025	0.354	0.137	7.085471481809402e-35	Ezh2	13
3.798898499910625e-39	0.42273049192798506	0.56	0.328	7.523718479072993e-35	Taok3	13
5.035792321376069e-39	0.32568242076505766	0.436	0.21	9.973386692485306e-35	Gosr2	13
5.517043272143193e-39	0.29335705884468144	0.919	0.872	1.0926504200479594e-34	Cdc42	13
7.432665859402177e-39	0.39830238640912197	0.795	0.594	1.472039473454601e-34	Abracl	13
1.3574909842215118e-38	0.363256049388076	0.716	0.471	2.6885108942507043e-34	Pgls	13
3.0840140429867917e-38	0.3267538800841301	0.52	0.288	6.107889812135341e-34	Slc25a11	13
8.234041279585894e-38	0.375041131855207	0.513	0.282	1.6307518754219862e-33	Myadm	13
9.767972979499223e-38	0.3671385715150852	0.771	0.539	1.9345470485898212e-33	Psmd4	13
1.2931802504208946e-37	0.3463472906361933	0.83	0.595	2.5611434859585817e-33	Ywhae	13
1.3086325719886104e-37	0.38296739844672356	0.461	0.239	2.591746808823443e-33	Aftph	13
1.7799610299197916e-37	0.305323506650173	0.419	0.203	3.525212819756148e-33	Coa5	13
2.2350929511880973e-37	0.35034845835654527	0.848	0.69	4.426601589828027e-33	Arpc4	13
2.690462279436069e-37	0.32341436411752067	0.291	0.106	5.328460544423134e-33	Fbrsl1	13
3.7895275656043455e-37	0.2937815426772021	0.34	0.134	7.505159343679406e-33	Plekhm2	13
4.0514177075647155e-37	0.33495820803298126	0.499	0.256	8.02383276983192e-33	B4galnt1	13
4.13088228926554e-37	0.4116222502772664	0.702	0.486	8.181212373890401e-33	Arhgap30	13
6.495994548559764e-37	0.33127291529659963	0.578	0.321	1.2865317203422612e-32	Trafd1	13
7.042050788642553e-37	0.2559932928649084	0.257	0.081	1.3946781586906575e-32	Traf6	13
7.680636022014122e-37	0.36874014032178937	0.646	0.378	1.521149964159897e-32	Adam8	13
9.145710975700254e-37	0.3806168001830566	0.492	0.265	1.8113080587374352e-32	Synj1	13
1.011639173404454e-36	0.33584775594582905	0.907	0.762	2.003551382927521e-32	Gnas	13
2.1324538388395778e-36	0.36412687857693493	0.461	0.279	4.2233248278217836e-32	Polr2g	13
2.9560336655878808e-36	0.2718464046332938	0.252	0.085	5.854424674696798e-32	Nhlrc2	13
3.779134138142793e-36	0.2678213264167756	0.247	0.108	7.484575160591801e-32	Ccdc28b	13
4.682936903627667e-36	0.4409393006896502	0.333	0.144	9.274556537634595e-32	Ndrg1	13
1.0953307546845052e-35	0.3316050533353312	0.853	0.65	2.1693025596526626e-31	Ppp1ca	13
1.623740542473571e-35	0.3674574606811598	0.795	0.595	3.2158181443689073e-31	Gnb1	13
1.9214472300130835e-35	0.34712774849514944	0.424	0.212	3.805426239040912e-31	Dlgap4	13
4.4373438841382176e-35	0.3687004214251317	0.771	0.55	8.78815956253574e-31	Jpt1	13
8.661656427011101e-35	0.40176148747860807	0.567	0.331	1.7154410553695486e-30	Zfas1	13
8.786564103465844e-35	0.35059590487423586	0.669	0.443	1.7401790206914105e-30	Sugt1	13
1.1672071121692207e-34	0.33690736451977515	0.413	0.201	2.3116536856511415e-30	Ahcyl2	13
1.3884057899012333e-34	0.28680893186513606	0.268	0.101	2.7497376668993927e-30	Erlin1	13
1.4011024415054268e-34	0.36147869566450164	0.63	0.407	2.7748833854014977e-30	Tbcb	13
1.5955692198463816e-34	0.3399768168844539	0.744	0.508	3.1600248399057584e-30	Tbca	13
2.7869696500997777e-34	0.262675682752763	0.273	0.096	5.51959339202261e-30	Tnip2	13
3.41642685737903e-34	0.3541090476576357	0.541	0.312	6.76623339103917e-30	Acadl	13
5.055730745328265e-34	0.3475543842140316	0.891	0.73	1.0012874741122628e-29	Ucp2	13
1.150775903444764e-33	0.345013954807715	0.771	0.565	2.2791116767723554e-29	Taf10	13
1.2408972052896852e-33	0.3940198479510225	0.543	0.309	2.4575969150762215e-29	Nfat5	13
1.618495529363174e-33	0.34468420698264945	0.851	0.682	3.2054303959037666e-29	Tpm4	13
1.7526656813283168e-33	0.3587688224388439	0.683	0.449	3.4711543818707316e-29	Psma6	13
1.7858582465295746e-33	0.3882939212858463	0.592	0.405	3.536892257251822e-29	Dbnl	13
1.9788977159315583e-33	0.25686853064528353	0.296	0.11	3.919206926402451e-29	Stard7	13
3.1267757401789956e-33	0.3274598314977073	0.877	0.752	6.1925793534245e-29	Sh3glb1	13
3.2629597324256956e-33	0.32797974518104733	0.9	0.766	6.46229175006909e-29	Cox7c	13
3.574319731941482e-33	0.33433547115622886	0.487	0.297	7.078940229110105e-29	Mlf2	13
5.175903867695606e-33	0.38354739421653694	0.73	0.493	1.0250877609971148e-28	Dek	13
5.867786065615017e-33	0.3448486036210969	0.524	0.278	1.162115030295054e-28	Hspa1b	13
6.381403315587564e-33	0.4244422945366373	0.89	0.706	1.263836926652117e-28	Tagln2	13
7.376050777378635e-33	0.3096339227505571	0.681	0.44	1.4608268564598386e-28	Rtraf	13
8.812029611768977e-33	0.2930607560375895	0.335	0.156	1.7452224646108458e-28	Mpnd	13
9.379373543716188e-33	0.2689143714285773	0.194	0.051	1.857584930332991e-28	Gbp8	13
1.0425170503095109e-32	0.3132713900735204	0.471	0.253	2.0647050181379862e-28	Prcp	13
1.4157865722346399e-32	0.2924824429048096	0.392	0.207	2.8039653063107044e-28	Snd1	13
1.6481028961585137e-32	0.2811078872011625	0.179	0.043	3.264067785841936e-28	Car2	13
1.9833746993171445e-32	0.31580294448173585	0.804	0.588	3.9280735919976047e-28	Psma3	13
2.6252260190755327e-32	0.2923828406993274	0.902	0.809	5.199260130779092e-28	Pfdn5	13
3.1309581816624803e-32	0.2983605831791203	0.916	0.806	6.200862678782542e-28	Atp5e	13
3.2310401410228164e-32	0.36471132946849694	0.762	0.546	6.399074999295688e-28	Rtn4	13
4.03791924747076e-32	0.3657808138378601	0.569	0.35	7.99709906961584e-28	Slc25a4	13
5.176865980307398e-32	0.3560418706356344	0.601	0.354	1.0252783073998803e-27	Nrip1	13
7.330821836442829e-32	0.31493275043716457	0.559	0.338	1.4518692647075022e-27	Dctn2	13
8.826729358716017e-32	0.3534724306403274	0.529	0.309	1.7481337494937073e-27	Tubb6	13
8.978149062222558e-32	0.2686235672174092	0.303	0.119	1.7781224217731775e-27	Nae1	13
1.0868883881359784e-31	0.2824633385912184	0.338	0.155	2.152582452703305e-27	Dnajb14	13
1.307583929449885e-31	0.31528772078150613	0.779	0.546	2.5896699722754973e-27	Atp5k	13
1.5447224487735551e-31	0.32822113180045	0.31	0.147	3.059322809796026e-27	Ext1	13
2.35418867579414e-31	0.2861483602624867	0.257	0.095	4.662470672410295e-27	Stat5a	13
2.8208848061571636e-31	0.29542635011384494	0.396	0.189	5.586762358594263e-27	Appl1	13
3.405458911345285e-31	0.31173807254132435	0.846	0.731	6.744511373919338e-27	Atp6v0e	13
4.015850058585265e-31	0.3725721872696417	0.708	0.529	7.953391041028119e-27	Eloc	13
4.23502475152445e-31	0.3473754646057072	0.532	0.316	8.387466520394173e-27	March5	13
4.480334513125503e-31	0.332132218372464	0.585	0.339	8.873302503245059e-27	Hspa1a	13
6.383980810735616e-31	0.39128143231190293	0.925	0.759	1.2643473995661888e-26	Vim	13
6.658752715635408e-31	0.28285402652839853	0.874	0.67	1.3187659753315926e-26	Atp5b	13
9.047495043833643e-31	0.3436650079640806	0.583	0.354	1.791856393431253e-26	Herpud1	13
1.3857728524356783e-30	0.2994101785790576	0.352	0.168	2.744523134248861e-26	Lrrc8c	13
1.3965514648277543e-30	0.30384097995139636	0.804	0.589	2.765870176091367e-26	Psma2	13
1.4542958494595486e-30	0.36576172271225915	0.387	0.214	2.880232929854636e-26	Pcyt1a	13
1.5539984423316907e-30	0.2508840227356658	0.673	0.426	3.0776939150379135e-26	Csf2rb	13
1.564032848075304e-30	0.25101585507639557	0.273	0.1	3.0975670556131395e-26	Nek6	13
1.891069485429928e-30	0.2977390051933187	0.145	0.03	3.7452631158939725e-26	Procr	13
2.2561334759698335e-30	0.30666153551709296	0.592	0.372	4.4682723491582554e-26	Psmc5	13
2.551791167469985e-30	0.31178045288082457	0.862	0.722	5.0538224071743054e-26	Arf5	13
4.94249614340852e-30	0.2639588410858471	0.177	0.053	9.788613612020574e-26	Gga3	13
6.033412256195616e-30	0.2693503894699565	0.264	0.099	1.1949172973395418e-25	Ddhd1	13
7.269562254782533e-30	0.2926617491268473	0.799	0.591	1.4397368045596806e-25	Ube2i	13
1.0150306085162154e-29	0.30649019063249167	0.326	0.148	2.0102681201663646e-25	Plekha1	13
1.4950690811639285e-29	0.3842721759018445	0.546	0.323	2.9609843152451602e-25	Cd86	13
1.6409141360716727e-29	0.260676466805994	0.406	0.201	3.249830446489948e-25	Rras	13
1.650012671911307e-29	0.288467337561888	0.888	0.777	3.2678500967203433e-25	Elob	13
2.0744467462466532e-29	0.3015932692928251	0.566	0.348	4.1084417809414967e-25	Psmc4	13
2.963955293913975e-29	0.33723842282390215	0.578	0.361	5.870113459596627e-25	Ppp4r2	13
4.6466724699484387e-29	0.25194396151909676	0.333	0.15	9.202734826732884e-25	Tmem168	13
4.8498729614969875e-29	0.2765617670624913	0.361	0.176	9.605173400244784e-25	Hat1	13
6.396934009843355e-29	0.2535174066690241	0.27	0.108	1.2669127806494764e-24	Tyk2	13
1.2514431799582082e-28	0.27460926633186067	0.795	0.571	2.4784832179072313e-24	Eif3c	13
1.2634824380994247e-28	0.3337747082185944	0.273	0.126	2.5023269686559106e-24	Bmyc	13
1.6987434714199954e-28	0.2703351566499219	0.489	0.266	3.3643614451473005e-24	Tmem106a	13
1.9804323778727153e-28	0.33007594568971643	0.68	0.474	3.9222463243769125e-24	Ywhah	13
2.028215662245293e-28	0.31897682330885857	0.73	0.509	4.0168811190768035e-24	Park7	13
2.5441834189118597e-28	0.26720577538482376	0.429	0.218	5.038755261154938e-24	Fyn	13
2.656155082109921e-28	0.3727120248216857	0.44	0.252	5.2605151401186986e-24	Tmpo	13
3.5098843645319428e-28	0.29871773282533254	0.825	0.656	6.951325983955513e-24	Pcbp2	13
4.433614183628624e-28	0.6848819629231526	0.998	0.998	8.780772890676489e-24	Malat1	13
5.697021368460613e-28	0.3492939054561308	0.149	0.035	1.1282950820236245e-23	Fabp4	13
6.882687278169207e-28	0.2754477061209315	0.419	0.222	1.3631162154414115e-23	Myo1c	13
7.85765476934916e-28	0.34871500538248223	0.433	0.229	1.556208527069601e-23	Rcsd1	13
1.0666348050692383e-27	0.28991458762285505	0.711	0.496	2.1124702314396266e-23	Dynlrb1	13
1.4078957047535422e-27	0.3456832020372854	0.657	0.47	2.7883374432643906e-23	Psma1	13
1.8175125696376917e-27	0.2579641000723429	0.525	0.301	3.599583644167448e-23	H2afv	13
2.3093356483076067e-27	0.2922851352798873	0.34	0.161	4.5736392514732153e-23	Crybg1	13
2.8498481743740523e-27	0.25097276449241224	0.356	0.18	5.64412430934781e-23	Psmd10	13
3.1354326214983333e-27	0.3905345046364448	0.678	0.48	6.209724306877449e-23	Dstn	13
3.375268356514696e-27	0.26378152450572623	0.891	0.72	6.684718980077356e-23	Cox6c	13
3.8482924430515034e-27	0.27842361433312973	0.419	0.224	7.621543183463502e-23	Srebf2	13
5.699514301693056e-27	0.26824454572637607	0.566	0.344	1.1287888074503098e-22	Slirp	13
6.3845998153733334e-27	0.31481699571823507	0.327	0.171	1.2644699934346886e-22	Dnajc10	13
7.608832749744224e-27	0.3020135731271509	0.371	0.18	1.5069293260868436e-22	Herc6	13
1.609496134474924e-26	0.2880275328993148	0.581	0.373	3.1876070943275873e-22	Aamp	13
1.889298717858599e-26	0.2609750993694327	0.506	0.298	3.7417561107189553e-22	Tmem128	13
1.936975418091818e-26	0.28924215186239755	0.431	0.235	3.8361798155308457e-22	Tbc1d1	13
4.462101215306938e-26	0.2743258183472793	0.464	0.266	8.83719145691539e-22	Eps15	13
4.5965238853767384e-26	0.2738206730305715	0.424	0.245	9.10341555498863e-22	Bak1	13
5.26193018260146e-26	0.2855290417579939	0.816	0.629	1.0421252726642192e-21	Nedd8	13
5.322461590438226e-26	0.33467687241668276	0.461	0.264	1.0541135179862905e-21	Cep350	13
5.85801282710453e-26	0.29723405359516497	0.42	0.23	1.160179440408052e-21	Foxn2	13
6.62807727581841e-26	0.27584909613887854	0.687	0.483	1.3126907044758362e-21	Pet100	13
7.422413918993106e-26	0.314149910614152	0.585	0.384	1.4700090766565846e-21	Aup1	13
8.336944938745139e-26	0.26573879124770683	0.729	0.514	1.6511319451184748e-21	Stat3	13
8.786640833918267e-26	0.2545143889448087	0.921	0.87	1.740194217157513e-21	Arpc2	13
1.374607614035998e-25	0.2561924875170424	0.513	0.296	2.7224103795982937e-21	Sdc3	13
1.8126823066690048e-25	0.2535967416393643	0.769	0.553	3.590017308357964e-21	Erp29	13
2.2475603672569796e-25	0.2673536194452531	0.543	0.336	4.451293307352448e-21	Rnf114	13
2.5947516781113013e-25	0.28551716924607107	0.75	0.568	5.138905698499432e-21	Pabpn1	13
3.8750202264539244e-25	0.27517200533928	0.694	0.49	7.674477558491997e-21	Dnajc8	13
4.410770121565939e-25	0.3049477163407597	0.462	0.268	8.735530225761342e-21	Galnt1	13
4.427260623519701e-25	0.2694681371475467	0.762	0.551	8.768189664880768e-21	Selenow	13
6.676558577617014e-25	0.3236943171925586	0.629	0.433	1.3222924262970497e-20	Rnf19b	13
6.9549297275541965e-25	0.2872653331911056	0.553	0.352	1.3774238325421088e-20	Irf5	13
7.57814773985435e-25	0.25457783746126594	0.776	0.57	1.500852159878154e-20	Snrpe	13
1.3366074337417928e-24	0.26694495893157355	0.588	0.374	2.6471510225256208e-20	Scamp2	13
1.4175118724268118e-24	0.33987507397180794	0.814	0.692	2.807382263341301e-20	Scand1	13
1.7484200218839573e-24	0.27655237724538695	0.622	0.411	3.4627458533411775e-20	Cct4	13
1.8082559303931714e-24	0.27245772164797466	0.918	0.815	3.581250870143676e-20	Tpm3	13
2.0511943678137922e-24	0.34326118504018016	0.422	0.235	4.062390445455216e-20	Cmtr1	13
2.5548349290017547e-24	0.27763597434064935	0.828	0.649	5.059850576887975e-20	Tomm7	13
3.471456804564653e-24	0.28160737510285255	0.38	0.192	6.875220201440294e-20	Cd80	13
4.057489810561208e-24	0.2950377153686658	0.382	0.2	8.035858569816471e-20	Ino80d	13
7.535501661507661e-24	0.26156682578240664	0.849	0.669	1.4924061040615924e-19	Atp5j2	13
9.668994538222377e-24	0.29138567128960013	0.704	0.51	1.9149443682949418e-19	Hnrnpa1	13
9.761578518447102e-24	0.27769281808849766	0.641	0.446	1.9332806255784484e-19	Sdf4	13
1.3139320533057976e-23	0.2744031586160225	0.529	0.341	2.602242431572132e-19	Rsu1	13
1.8164183638033813e-23	0.26223178587587137	0.741	0.534	3.5974165695125968e-19	Psmb6	13
2.036697017620253e-23	0.2929629038466397	0.531	0.338	4.033678443396911e-19	Tank	13
2.079072814594405e-23	0.25859233865694997	0.543	0.339	4.117603709304219e-19	Ccni	13
3.6335023678239004e-23	0.2689623754148418	0.32	0.16	7.196151439475235e-19	Tctex1d2	13
1.103228802938248e-22	0.2999211412309	0.389	0.226	2.1849446442192002e-18	Hmgcr	13
1.1523781134412687e-22	0.3958397101123179	0.954	0.846	2.2822848536704326e-18	AY036118	13
1.7611636915801011e-22	0.25415854291111145	0.434	0.258	3.48798469117439e-18	Ilk	13
2.18863641739808e-22	0.25686455979917044	0.424	0.242	4.3345944246568976e-18	Add1	13
2.229324039070827e-22	0.33078674070777225	0.758	0.591	4.4151762593797725e-18	2410006H16Rik	13
2.8997175268482577e-22	0.2633515379192368	0.41	0.23	5.7428905619229746e-18	Rbbp7	13
3.26566988433179e-22	0.25307222475208785	0.45	0.263	6.46765920591911e-18	Ehbp1l1	13
8.438867448839672e-22	0.27459580539404227	0.536	0.343	1.671317698242697e-17	Rdx	13
1.1769709018784068e-21	0.29901785006223286	0.508	0.329	2.3309908711701846e-17	Dock8	13
2.0341213892185413e-21	0.3083589051886707	0.361	0.198	4.028577411347321e-17	Epb41	13
2.2343831397899058e-21	0.2556938471676353	0.557	0.364	4.425195808353908e-17	H2-T22	13
3.2533453952952387e-21	0.2833424358469011	0.441	0.268	6.44325055538222e-17	Supt6	13
3.8558673701462355e-21	0.27957409952081785	0.236	0.13	7.63654532657462e-17	Hfe	13
5.029931625096504e-21	0.2629427260522513	0.433	0.253	9.961779583503627e-17	Arf2	13
8.903458934523828e-21	0.2879584528266756	0.324	0.176	1.763330041982444e-16	Apaf1	13
1.0435760334599458e-20	0.25690044740266077	0.342	0.176	2.0668023342674225e-16	Ncoa2	13
1.1979331781897826e-20	0.34003323268189833	0.545	0.364	2.372506659404864e-16	Dleu2	13
1.3060983691640109e-20	0.25325588031985835	0.863	0.76	2.5867278201293234e-16	Ostf1	13
3.0466292547688585e-20	0.2535593633031647	0.366	0.231	6.033849239069724e-16	Nans	13
4.811116637729619e-20	0.2930852423238828	0.385	0.226	9.52841650102351e-16	Itprid2	13
5.3344119242744924e-20	0.2836982298960845	0.571	0.392	1.0564802816025631e-15	Psmd11	13
9.387207379672009e-20	0.26250100004301025	0.285	0.167	1.8591364215440413e-15	Tmem131	13
9.814384132240025e-20	0.25034267093745544	0.655	0.463	1.943738777390137e-15	Sp140	13
2.505985900996155e-19	0.26744813507119203	0.452	0.275	4.963105076922885e-15	Sema4a	13
3.4635471583291943e-19	0.257805641735276	0.459	0.282	6.8595551470709696e-15	Dync1h1	13
5.0462387350800845e-19	0.26205801770278425	0.767	0.615	9.994075814826107e-15	Ube2l3	13
1.3991871924401215e-18	0.29437554444446756	0.814	0.652	2.7710902346276604e-14	Akap13	13
2.063502866197665e-18	0.29609570715614286	0.729	0.569	4.086767426504475e-14	Srrm1	13
3.172711804164755e-17	0.2582075284810623	0.648	0.47	6.283555728148298e-13	Glud1	13
6.396852102871958e-16	0.45127205976894214	0.352	0.216	1.2668965589737912e-11	Tnfsf9	13
2.3827769331186166e-15	0.4209648928180517	0.319	0.191	4.71908971604142e-11	Serpinb1a	13
3.3014391924508303e-15	0.2883544443513994	0.273	0.141	6.538500320648869e-11	Mir155hg	13
4.0883669718819965e-13	0.3030878732133603	0.364	0.245	8.097010787812294e-9	Akap9	13
2.088013006226741e-12	0.2789951557088117	0.606	0.52	4.1353097588320605e-8	Rnaset2a	13
3.1892422877801234e-12	0.27836132397938307	0.356	0.22	6.316294350948534e-8	Tnip3	13
8.840275294713764e-10	0.3481793994389306	0.375	0.287	1.750816522118061e-5	Cd81	13
0.006802348298655795	0.36235742325167886	0.259	0.274	1	Gm26917	13
