# Supplementary material for: Deciphering the preeclampsia-specific immune microenvironment and the role of pro-inflammatory macrophages at the maternal–fetal interface
Source: eLife. 2025 Mar 28;13:RP100002. doi: 10.7554/eLife.100002 (PMC11952753; doi:10.7554/eLife.100002)
Supplement: Figure 5—figure supplement 1—source data 1. [file elife-100002-fig5-figsupp1-data1.zip › Figure 5-figure supplement 1-source data/seurat_clusters_14.csv]

p_val	avg_logFC	pct.1	pct.2	p_val_adj	gene	cluster
0	2.6272700752199727	0.932	0.323	0	Pf4	14
0	2.120965947195587	0.719	0.048	0	Slc40a1	14
0	2.0877892881059994	0.964	0.687	0	Jun	14
0	2.04734913928801	0.972	0.376	0	Maf	14
0	1.9774304801071154	0.898	0.215	0	Mrc1	14
0	1.9691738472226135	1	0.731	0	Apoe	14
0	1.9009008484934768	0.926	0.26	0	Dab2	14
0	1.807854339177776	0.86	0.138	0	Cx3cr1	14
0	1.7900235756157548	0.954	0.641	0	Fos	14
0	1.7199393910155685	0.913	0.36	0	Rhob	14
0	1.6489184367706433	0.89	0.217	0	Ms4a7	14
0	1.5280168643357814	0.774	0.128	0	Igfbp4	14
0	1.483931966618607	0.795	0.123	0	Fcrls	14
0	1.269350318971468	0.696	0.017	0	Ifi202b	14
0	1.136974864864957	0.594	0.019	0	Colec12	14
0	0.8012415524228778	0.455	0.007	0	Tln2	14
3.06e-322	1.3511767547838724	0.924	0.401	6.06668e-318	Csf1r	14
7.466163092e-314	1.388916351279418	0.854	0.215	1.478673600389507e-309	Fcgrt	14
1.1043937918236e-311	1.3235170355629493	0.886	0.397	2.1872519047066245e-307	Ehd4	14
9.165997725164816e-309	1.2125114254340992	0.696	0.097	1.8153258494688918e-304	Ifi44	14
3.42576693636406e-308	1.3192333340299793	0.769	0.12	6.784731417469021e-304	Gas6	14
4.932765955931555e-300	1.5093011613191873	0.96	0.426	9.769342975722444e-296	Selenop	14
6.257501397105208e-295	1.3802261931214383	0.806	0.209	1.2392981516966864e-290	Stab1	14
2.679079988896614e-292	1.5342126190049252	0.97	0.33	5.305917918009744e-288	C1qc	14
2.4353404548436282e-288	1.8854298527382105	0.88	0.333	4.8231917708178056e-284	Hspa1a	14
5.077566432474506e-283	1.2422890456753974	0.436	0.022	1.005612031951576e-278	Cd163	14
1.3948530066891997e-280	1.2999523392729517	0.805	0.277	2.76250637974796e-276	Glul	14
3.226368096205559e-279	0.769632888908557	0.435	0.01	6.38982201453511e-275	C2	14
4.597607214274077e-265	1.564161622728212	0.841	0.305	9.10556108786981e-261	F13a1	14
6.79271904325608e-265	1.2835199795880021	0.626	0.134	1.3452980065168667e-260	Dusp6	14
1.563446248950284e-263	1.026305116933758	0.638	0.118	3.096405296046038e-259	Smagp	14
3.0298150276572087e-263	1.535225444847648	0.603	0.06	6.000548662275101e-259	Ccl24	14
1.7110066066412216e-259	1.3627102473514885	0.939	0.765	3.388648584452939e-255	Klf6	14
7.687706967396068e-256	1.3258549684611283	0.987	0.395	1.5225503648927912e-251	C1qa	14
5.772738898590648e-244	1.5217701178436311	0.886	0.531	1.1432909388658779e-239	Fosb	14
2.695948914597172e-243	1.2916514234428909	0.856	0.413	5.3393268253597e-239	Txnip	14
1.68052934935697e-236	0.5775005180861528	0.345	0.005	3.328288376401479e-232	Ifi44l	14
9.567061448568425e-231	0.9665134756844322	0.594	0.08	1.8947565198889765e-226	Slco2b1	14
1.9161720721906324e-229	1.0363718236525	0.784	0.381	3.794978788973547e-225	Snx6	14
3.734689055434875e-222	1.5497146080641107	0.822	0.349	7.39655167428877e-218	Egr1	14
7.0538785248376515e-220	1.1865498041980191	0.975	0.427	1.3970206418440969e-215	C1qb	14
8.11552119566448e-214	1.0159073100772167	0.586	0.095	1.6072789728013502e-209	Igf1	14
2.3899331450131925e-212	1.0651613879408068	0.668	0.184	4.733262593698628e-208	Rnase4	14
1.958225539334018e-209	0.815957774179213	0.529	0.079	3.8782656806510225e-205	Ophn1	14
2.4596474246612498e-208	1.293793036952577	0.915	0.764	4.871331724541605e-204	Hsp90aa1	14
4.226302796081021e-208	1.6016156792214704	0.787	0.272	8.370192687638462e-204	Hspa1b	14
1.7311502342691746e-206	1.101052521316225	0.854	0.365	3.4285430389701005e-202	Blvrb	14
2.1640801818347267e-200	1.1652543898033674	0.875	0.339	4.285960800123676e-196	Mef2c	14
9.908881134187235e-195	1.14930850576869	0.911	0.418	1.9624539086257819e-190	Lgmn	14
2.4543731954594864e-194	1.0403002089058337	0.991	0.766	4.860886113607513e-190	Ctsb	14
4.8969891179140073e-194	1.184385105543314	0.769	0.417	9.698486948028691e-190	Runx1	14
9.788818776202952e-189	1.0004881719251926	0.6	0.144	1.9386755586269946e-184	Gatm	14
6.018848514378986e-186	1.606494373816303	0.687	0.178	1.1920329482727582e-181	Ccl12	14
5.0945550552566606e-185	0.8684163176513228	0.478	0.06	1.0089766286935815e-180	Hpgd	14
3.0422755863513525e-182	0.8019698063241775	0.533	0.115	6.025226798768853e-178	Nfxl1	14
6.3783694457639135e-180	0.9980257749207426	0.937	0.506	1.263236068733543e-175	Grn	14
8.844193925202951e-175	1.027148610456414	0.778	0.247	1.7515926068864444e-170	C3ar1	14
1.2030370326089041e-172	1.2395068409639274	0.918	0.703	2.3826148430819346e-168	Klf2	14
2.5861239217259354e-171	1.334445321530378	0.577	0.171	5.121818426978215e-167	Gm26532	14
1.719414562992535e-170	0.8362217271188173	0.918	0.716	3.4053005420067156e-166	Clta	14
3.465638096784531e-169	0.9297081801392624	0.611	0.134	6.863696250681763e-165	Hpgds	14
2.472486728738826e-168	0.6696802626865003	0.366	0.039	4.896759966267245e-164	Gm4951	14
5.916143137099871e-162	1.0790905030382771	0.937	0.688	1.1716921483026295e-157	Zfp36l1	14
5.540223367828922e-159	0.43341291673631405	0.216	0.002	1.097241237998518e-154	Hif3a	14
1.4332098045690463e-157	0.8094877892348569	0.991	0.873	2.8384720179489964e-153	Itm2b	14
3.6396335587984865e-156	0.7692684536149783	0.493	0.099	7.208294263200403e-152	Sbf2	14
1.038168248291696e-153	1.204929253412192	0.594	0.3	2.056092215741704e-149	Dnajb1	14
1.0044298825940836e-150	0.531886153236755	0.226	0.004	1.9892733824775825e-146	Fam13a	14
1.7026729920080736e-147	0.9601328247711329	0.915	0.546	3.3721438606719896e-143	Lst1	14
1.7444442529214648e-147	0.9028164671929925	0.795	0.418	3.454871842910961e-143	Snx2	14
1.1540109294296272e-145	0.8328089697285443	0.852	0.464	2.2855186457353767e-141	Ctsa	14
1.5482291462605019e-145	0.8481478928798425	0.96	0.88	3.066267824168924e-141	Ubc	14
3.512318231251478e-145	0.7782370473516864	0.979	0.94	6.956146256993553e-141	Ubb	14
4.070768569057517e-145	1.010846415971798	0.269	0.016	8.062157151018412e-141	Ccn1	14
5.1139255229861995e-144	0.7561837703270308	0.387	0.042	1.0128129498274168e-139	H19	14
1.173109760727758e-143	0.9522411074908592	0.93	0.772	2.3233438811213245e-139	Zfp36	14
8.312426386243797e-142	0.49905673501976283	0.25	0.009	1.646276045795584e-137	Ppp1r9a	14
2.4204889547549416e-141	0.9674909021368652	0.892	0.571	4.793778374892161e-137	Bst2	14
2.936056628378523e-141	0.8763091540031452	0.731	0.319	5.814860152503665e-137	Cd86	14
5.2363254006560504e-141	0.9314745299119314	0.702	0.235	1.0370542455999309e-136	Wwp1	14
2.977269479045722e-136	0.7302927256164479	0.537	0.138	5.896482203250052e-132	Rab3il1	14
7.180722876689952e-136	0.8815872978603716	0.816	0.515	1.422142165728445e-131	Cltc	14
1.1331887455783564e-134	1.0862683875696348	0.522	0.19	2.2442803106179347e-130	Adrb2	14
2.699570333062123e-134	0.6513095274257408	0.495	0.109	5.346499044629535e-130	Lyl1	14
8.329638750369403e-133	0.8361703454632308	0.877	0.542	1.6496849545106604e-128	Fcgr3	14
1.947481557716886e-131	0.5314304606994154	0.258	0.018	3.856987225058293e-127	Crybb1	14
1.0318565077833455e-130	0.7682920758614018	0.501	0.119	2.043591813664916e-126	Stard8	14
1.151638381740874e-130	0.9333065499500361	0.935	0.664	2.280819815037801e-126	Plin2	14
1.0323796603186726e-127	0.6328972701641491	0.977	0.806	2.044627917261131e-123	Cst3	14
8.541430897604474e-127	0.9570075191114006	0.546	0.156	1.691630389270566e-122	Ccnd1	14
4.8638186246280045e-126	0.6780572138429765	0.463	0.144	9.632792786075763e-122	Dse	14
2.3545617671066185e-125	0.8257563635763907	0.805	0.394	4.663209579754658e-121	Ptms	14
5.197803082300737e-125	0.6761040765949926	0.438	0.111	1.029424900449661e-120	Slc9a9	14
3.69117669804389e-123	0.6339274430081667	0.416	0.095	7.310375450475924e-119	Trim47	14
9.778867328061491e-123	0.721874052412171	0.626	0.259	1.9367046743225783e-118	Abhd12	14
1.354316945371865e-122	0.7661705981090163	0.548	0.176	2.6822247103089787e-118	P2ry6	14
1.3350452320713416e-121	0.8262114254900734	0.611	0.193	2.6440570821172922e-117	Mtss1	14
1.775616738648456e-120	0.4917309820995837	0.292	0.025	3.516608950893267e-116	Smim1	14
7.270581652465953e-120	0.7140739760424347	0.765	0.453	1.439938696270882e-115	Laptm4a	14
7.87686783454575e-120	0.7775195566155039	0.81	0.437	1.5600136746317856e-115	Snx5	14
2.9830447518397704e-117	0.7138991303509457	0.702	0.372	5.907920131018666e-113	Scamp2	14
2.2434729707947596e-116	0.7208480868518543	0.943	0.618	4.443198218659021e-112	Marcks	14
4.26321192428099e-115	0.7990516374024175	0.841	0.378	8.443291216038501e-111	Aif1	14
3.7095710174827083e-113	1.0138350419901694	0.302	0.048	7.346805400124504e-109	Bmp2	14
1.0118837383751776e-112	1.219771536954766	0.795	0.564	2.004035743852039e-108	Atf3	14
2.5698209242645047e-110	0.8431707588906917	0.653	0.263	5.089530340505852e-106	Abca1	14
7.44859093045483e-110	0.7418196863634507	0.586	0.232	1.475193433776579e-105	Rnasel	14
1.0249607757493792e-109	0.7215956560052912	0.565	0.205	2.0299348163716456e-105	Arid3a	14
1.6413472889625618e-109	0.7099693312065789	0.903	0.66	3.2506883057903536e-105	Serinc3	14
2.0067739686430002e-109	0.7636648760481712	0.951	0.886	3.9744158448974616e-105	Jund	14
4.3570951255209015e-109	0.7404354526805839	0.748	0.384	8.629226896094146e-105	Sirpa	14
6.546570750033799e-109	0.6618975074082724	0.552	0.183	1.296548337044194e-104	Ap1b1	14
1.1325511554129962e-108	0.9137660134162602	0.793	0.601	2.243017563295439e-104	Ier2	14
1.749218963249682e-108	0.6353839632471412	0.51	0.202	3.464328156715995e-104	Idh2	14
1.7264243505410476e-105	0.788575148914346	0.85	0.434	3.419183426246545e-101	Ifi207	14
1.4130439783882783e-104	0.7357486163110927	0.658	0.349	2.7985335991979853e-100	Ccdc50	14
5.670908977678719e-103	0.7365325477010485	0.499	0.137	1.1231235230292703e-98	Cfh	14
1.4822509763527177e-101	0.7379186099340957	0.467	0.146	2.9355980586665575e-97	Tmcc3	14
3.079816262734275e-101	0.6145110464583329	0.514	0.171	6.099576108345232e-97	Adap2	14
1.0392597901522853e-100	0.8351553831347616	0.932	0.78	2.058254014396601e-96	Dusp1	14
6.130029544323826e-100	0.3583086227246146	0.231	0.02	1.2140523512533337e-95	Ctsf	14
2.984761003752736e-99	0.39787746409304975	0.268	0.023	5.9113191679322933e-95	Igf2bp3	14
7.455260988241416e-99	0.7595548948392461	0.831	0.499	1.4765144387212125e-94	Mndal	14
2.442043968542411e-98	0.524112015581632	0.321	0.073	4.836468079698245e-94	Rnf150	14
1.0504324602631283e-97	0.624119319160824	0.44	0.146	2.0803814875511257e-93	Knop1	14
1.3143187628005963e-95	0.6147419900903378	0.463	0.156	2.603008309726581e-91	Slc7a8	14
6.757120586291572e-95	0.6864537313572483	0.49	0.152	1.3382477321150458e-90	Gpx3	14
2.350083226033986e-94	0.6369409250143865	0.488	0.158	4.654339829160309e-90	Zfhx3	14
1.0810012296440497e-93	0.797800648331505	0.816	0.479	2.1409229353100405e-89	Ifi203	14
1.3497763604252353e-93	0.6364362016053805	0.565	0.242	2.6732320818221785e-89	Tnfaip8l2	14
2.620341505892698e-92	0.6763329328575005	0.664	0.329	5.189586352420488e-88	Nrros	14
1.3052374191013684e-91	0.64941430864349	0.86	0.443	2.58502270853026e-87	Ms4a6c	14
1.555845127419703e-91	0.2934454958957099	0.165	0.006	3.0813512748547217e-87	Igf2bp1	14
2.5423903551890293e-91	0.648894798204274	0.59	0.204	5.035204098451872e-87	Frmd4b	14
5.637444758376821e-91	0.6784474059788019	0.968	0.828	1.1164959343965295e-86	Hspa8	14
6.6684798125382125e-90	0.716805172145049	0.657	0.286	1.320692426873193e-85	Tcf4	14
2.3242918726634895e-89	0.7127957897565086	0.708	0.332	4.603260053810041e-85	Trf	14
2.625322965593007e-89	0.548264449764803	0.41	0.124	5.19945213335695e-85	Zfp710	14
2.6795648161653117e-89	0.3927901403488884	0.211	0.024	5.3068781184154e-85	Engase	14
1.4255636535723225e-88	0.3924050704723531	0.224	0.024	2.8233288158999845e-84	Inka1	14
8.828915080834698e-88	0.40009381447440134	0.252	0.035	1.748566631759312e-83	Arhgap19	14
1.311458051168955e-87	0.38471898659538734	0.258	0.053	2.5973426703401153e-83	Etv5	14
3.2645756133393346e-87	0.6314707098390233	0.528	0.201	6.465492002218552e-83	Myo5a	14
4.537303973404235e-87	0.7034091764854001	0.751	0.412	8.986130519327086e-83	Rgs10	14
2.266819916027372e-86	0.4900654869423506	0.283	0.066	4.4894368436922107e-82	Abca9	14
3.356543400140249e-86	0.7284986289090134	0.499	0.219	6.647634203977764e-82	Zfp703	14
6.461762658433886e-86	0.4338975703581184	0.256	0.045	1.279752094502831e-81	Etv1	14
1.1059849013062585e-85	0.4386750396861141	0.287	0.061	2.190403097037045e-81	Paox	14
1.4198858451295182e-85	0.5322491949914452	0.497	0.221	2.812083916279011e-81	Rbfa	14
1.5753327716117586e-85	0.6954701208949371	0.679	0.328	3.119946554177088e-81	Ap2a2	14
2.317374159122599e-85	0.41757293334541584	0.277	0.047	4.589559522142308e-81	Zdhhc14	14
2.8305221051190706e-85	0.865741576056049	0.78	0.432	5.60584902918832e-81	Hmox1	14
3.236161432955784e-85	0.31747449415218804	0.195	0.012	6.40921771796893e-81	Cacna1a	14
4.049109865726527e-85	0.648231293896018	0.668	0.372	8.0192620890713865e-81	Hexa	14
1.2575744392511552e-84	0.3219985312936362	0.184	0.013	2.490626176936913e-80	Rgs7bp	14
3.707325780133852e-84	0.8912321015186058	0.433	0.118	7.342358707555093e-80	Ifit2	14
4.621989531647245e-84	0.38172425215776684	0.262	0.033	9.153850267427369e-80	Zfp704	14
5.632708718752178e-84	0.5299133061695109	0.406	0.143	1.115557961748869e-79	Il18	14
1.7900217680659924e-83	0.5684375693143034	0.417	0.149	3.545138111654698e-79	Osbpl11	14
5.8949217933183285e-83	0.6781318307825683	0.715	0.329	1.1674892611666949e-78	Fcgr1	14
5.297991397822791e-82	0.6241375530867446	0.75	0.463	1.0492671963388038e-77	Qk	14
3.080120157594832e-81	0.5834081145495759	0.501	0.161	6.100177972116565e-77	Tmem37	14
3.1847573761510256e-81	0.49193622043569396	0.345	0.084	6.3074119834671065e-77	Cd200r1	14
3.278359928545327e-81	1.1344063208064812	0.262	0.042	6.4927918384840205e-77	Apoc1	14
5.39851449050872e-81	0.7692184753301219	0.898	0.86	1.0691757948452519e-76	Btg2	14
9.518890556631322e-81	0.5019491723536571	0.277	0.047	1.8852162747408334e-76	Mir99ahg	14
2.466364872325693e-80	0.6059821195276092	0.987	0.828	4.8846356296410354e-76	Hsp90ab1	14
5.601424251154593e-80	0.42228628147758074	0.324	0.077	1.1093620729411673e-75	Tpm3-rs7	14
1.0307700602797954e-79	0.33719834582847036	0.254	0.036	2.0414401043841347e-75	Gm12166	14
1.4335946124336027e-79	0.5313836264808772	0.366	0.088	2.83923412992475e-75	Ints6l	14
3.1446240494278195e-79	0.4364661572161479	0.288	0.051	6.227927929891796e-75	Eef2k	14
3.6561877803767654e-78	0.5755465831408317	0.355	0.092	7.241079899036183e-74	Psd3	14
4.888227677410196e-78	0.4418417652859557	0.298	0.064	9.681134915110893e-74	Appl2	14
2.7329873230875957e-77	0.6495181044637668	0.797	0.523	5.4126813933749835e-73	Atpif1	14
5.469480239187027e-77	0.4330911030822907	0.302	0.069	1.0832305613709906e-72	Tmem8	14
6.939793576922565e-77	0.6637709310067009	0.729	0.391	1.374426117909514e-72	Lgals3bp	14
1.385632471791849e-76	0.36336414014600815	0.173	0.013	2.744245110383757e-72	F830016B08Rik	14
2.6727211543467738e-76	0.34591498252611813	0.209	0.028	5.293324246183786e-72	Rnf144b	14
3.5495772277140913e-76	0.3754877661784116	0.283	0.052	7.029937699487758e-72	Npl	14
1.0325434351548451e-75	0.6359474781106365	0.63	0.298	2.0449522733241708e-71	Clec4a1	14
1.3471331064729456e-75	0.49770495893347855	0.414	0.144	2.6679971173696686e-71	Dcxr	14
1.6987751805964915e-75	0.47916348078241133	0.355	0.093	3.3644242451713515e-71	Hlx	14
2.222196697859558e-75	0.3075171395736411	0.161	0.011	4.401060560110855e-71	Gprc5c	14
2.405216913529296e-75	0.27557269372783183	0.146	0.005	4.763532097244771e-71	Ddx3y	14
5.202187149124768e-75	0.5443933092646996	0.309	0.058	1.0302931648841602e-70	Iigp1	14
3.11144944085866e-74	0.5310533858218507	0.402	0.104	6.162225617620575e-70	Ctla2b	14
5.602312424222564e-74	0.4835801848933283	0.319	0.097	1.1095379756172788e-69	Clcn5	14
2.919660168084333e-73	0.5742863432795267	0.787	0.514	5.782386962891022e-69	Wasf2	14
3.9902143565296585e-73	0.6187301130681473	0.584	0.281	7.902619533106989e-69	Bin1	14
1.030946490263809e-72	0.40878332069989526	0.235	0.041	2.0417895239674735e-68	G530011O06Rik	14
1.093432321075292e-71	0.5747378647859693	0.88	0.609	2.1655427118896158e-67	Lamp1	14
3.7089887188057265e-71	0.37777799531138867	0.214	0.04	7.345652157594742e-67	Snta1	14
8.002724998421528e-71	0.5847760269788032	0.514	0.202	1.5849396859373837e-66	Ebi3	14
1.861853576358301e-70	0.3497467101674704	0.247	0.046	3.687401007977615e-66	Scamp5	14
2.590325039362183e-70	0.575616798327806	0.62	0.312	5.130138740456804e-66	Plekho1	14
3.996116859842982e-70	0.5846233314073412	0.816	0.506	7.914309440919026e-66	Unc93b1	14
6.531290309111684e-70	0.47136075989835047	0.349	0.101	1.293522045719569e-65	Rnf169	14
6.65443603054617e-70	0.3004877966320727	0.176	0.02	1.317911055849669e-65	Gfra2	14
3.479251397479441e-69	0.4249852635682675	0.275	0.059	6.890657392708032e-65	Tanc2	14
7.67214162963089e-69	0.48236289040743535	0.425	0.163	1.5194676497483976e-64	Mgat1	14
9.27273925912695e-69	0.47464026177419016	0.484	0.151	1.8364660102700924e-64	Ltc4s	14
1.3538863792825254e-68	0.8477282633073373	0.761	0.474	2.6813719741690415e-64	Cd83	14
1.8347140465728766e-68	0.794669879707028	0.778	0.547	3.633651169237582e-64	Kctd12	14
3.2957769085143492e-68	0.5095658898747691	0.431	0.152	6.527286167312669e-64	Fgd2	14
4.306676653647331e-68	0.6161282426297796	0.698	0.433	8.529373112548539e-64	Cd164	14
8.518418677260656e-68	0.4993139328990173	0.374	0.117	1.687072819031473e-63	Tcf7l2	14
1.163870258980689e-67	0.5637906113963536	0.994	0.936	2.3050450479112544e-63	Rps29	14
1.2728136743388763e-67	0.3036519071010634	0.205	0.031	2.5208074820281445e-63	B3galnt1	14
2.4549596497492736e-67	0.40841745221956804	0.302	0.08	4.862047586328436e-63	Slc8a1	14
3.3887133131935747e-67	0.41054558537462216	0.287	0.065	6.711346716779874e-63	Mertk	14
3.8515025234614995e-67	0.6669456664960773	0.865	0.672	7.6279007477155e-63	Picalm	14
5.4170807468374324e-67	0.5527496877539341	0.541	0.265	1.0728528419111535e-62	Tmem106a	14
7.273524139653162e-67	0.5540678787063879	0.562	0.27	1.4405214558583087e-62	Tpp1	14
8.60515184652054e-67	0.4489307964616095	0.349	0.135	1.704250323203393e-62	Tnfrsf11a	14
8.608101086382529e-67	0.34302282391813305	0.249	0.042	1.70483442015806e-62	Reps2	14
3.820115235439288e-66	0.6014935230882754	0.725	0.389	7.56573822378751e-62	Slfn5	14
7.315769083975952e-66	0.3225640374672922	0.235	0.053	1.4488880670814373e-61	Nme4	14
4.254527344494313e-65	0.5564690830455281	0.803	0.463	8.426091405770988e-61	Ms4a6b	14
5.480527270990158e-65	0.562453044383447	0.503	0.233	1.0854184260196009e-60	Srgap2	14
6.097596345023647e-64	0.39478648523951165	0.298	0.077	1.2076289561319333e-59	Scoc	14
6.318708351506939e-64	0.32540684428111194	0.184	0.02	1.2514201890159491e-59	Adrb1	14
6.567097800009746e-64	0.5140043532033338	0.721	0.49	1.3006137192919303e-59	Ap2s1	14
7.758316184977439e-64	0.593718013746829	0.412	0.144	1.5365345204347818e-59	Mylip	14
2.695080567981233e-63	0.4819836816177723	0.763	0.4	5.337607064886832e-59	Cd63	14
5.278123031412974e-63	0.5645802076856622	0.588	0.262	1.0453322663713396e-58	Dhrs3	14
7.748944099465854e-63	0.7275287152228116	0.514	0.239	1.5346783788992125e-58	Rasgef1b	14
1.044160714134163e-62	0.5099344973022284	0.25	0.066	2.0679602943427095e-58	Gm15655	14
1.1605746000741268e-62	0.5212928877329124	0.414	0.167	2.298517995446808e-58	Raph1	14
2.2055417725847896e-62	0.7006676118013971	0.546	0.277	4.368075480604176e-58	Tent5a	14
2.586549695893173e-62	0.5089795861165176	0.909	0.73	5.122661672716429e-58	Ucp2	14
3.645971820801796e-62	0.8317898606581665	0.573	0.343	7.220847191097956e-58	Cited2	14
4.2983202175091435e-62	0.48399331277096536	0.357	0.15	8.512823190776859e-58	Slc48a1	14
4.557651932431583e-62	0.3990023279748479	0.347	0.132	9.026429652180751e-58	Ptov1	14
5.9977005655226915e-62	0.31538891426349425	0.214	0.039	1.187844597001769e-57	Zfp90	14
8.876288848854093e-62	0.6702555951086246	0.767	0.609	1.7579490065155532e-57	Ppp1r15a	14
9.344302262595341e-62	0.473458075778277	0.416	0.158	1.8506390631070073e-57	Ncoa4	14
1.0747576844321933e-61	0.4769487686678484	0.353	0.12	2.1285575940179586e-57	Wasl	14
1.799524008521186e-61	0.40010258609813554	0.721	0.364	3.563957298876209e-57	Irf8	14
2.0662203539911533e-61	0.47967419378708165	0.448	0.169	4.092149411079479e-57	Itgb5	14
2.240777586298988e-61	0.5348245373215171	0.537	0.245	4.4378600096651457e-57	Dnase2a	14
3.1971659036428255e-61	0.36311873003816497	0.247	0.055	6.331987072164616e-57	Vegfb	14
3.830968568134418e-61	0.3817717597458672	0.992	0.97	7.587233249190215e-57	Ftl1	14
1.247630260628539e-60	0.6122663340098073	0.476	0.172	2.4709317311748213e-56	Ifit3	14
1.2992659627420982e-60	0.49656191708846065	0.376	0.173	2.5731962392107257e-56	Twf1	14
2.0372575567629363e-60	0.5553347446421156	0.639	0.324	4.0347885911689954e-56	Clec4a2	14
2.2134963135023126e-60	0.5581712740501203	0.546	0.275	4.383829448891331e-56	Fcho2	14
8.306962049053203e-60	0.5248274927809276	0.791	0.552	1.645193833814987e-55	Erp29	14
9.155352775950012e-60	0.479656588344507	0.497	0.239	1.8132176172769e-55	Ptpra	14
1.862174763043816e-59	0.4260463495874148	0.307	0.104	3.688037118208278e-55	Ctnnd1	14
5.489145525130682e-59	0.5911553291119388	0.683	0.383	1.0871252712521316e-54	Ly86	14
1.1128483757567449e-58	0.4121205545100979	0.359	0.126	2.2039962081862332e-54	Cttnbp2nl	14
1.4190712504731702e-58	0.3405264264809869	0.235	0.046	2.810470611562114e-54	Gpr34	14
3.529785928704313e-58	0.7197413521394767	0.719	0.386	6.990741031798892e-54	Sdc4	14
1.5560044143850175e-57	0.5315915464071581	0.535	0.262	3.081666742689527e-53	Il6ra	14
2.4238111406280702e-57	0.3716281798459419	0.296	0.092	4.800357964013893e-53	Mfsd11	14
3.5314780541278534e-57	0.358289541616759	0.269	0.071	6.994092286200214e-53	Dusp7	14
5.312276019235469e-57	0.37199695555051143	0.239	0.056	1.0520962656095846e-52	Hdac9	14
5.957842233092456e-57	0.35204936704517586	0.275	0.084	1.179950654263961e-52	Ang	14
9.197277334711908e-57	0.43122737758864904	0.841	0.51	1.8215207761396933e-52	Mt1	14
1.509137774799574e-56	0.5338530061631293	0.622	0.38	2.988847362990556e-52	Tm6sf1	14
2.0328424754097957e-56	0.46380064798742493	0.429	0.223	4.0260445225491e-52	Blvra	14
2.349804257766057e-56	0.3443256908121873	0.254	0.058	4.653787332505676e-52	Slc38a6	14
2.419851685720528e-56	0.4387187973837173	0.38	0.155	4.792516263569505e-52	Rin2	14
2.612665268761953e-56	0.5438627090701879	0.715	0.503	5.174383564783048e-52	Srsf2	14
3.7751358035123247e-56	0.4264954283991389	0.355	0.134	7.476656458856159e-52	Tlr7	14
4.6623725024889705e-56	0.5369655810394296	0.867	0.764	9.233828741179406e-52	Ier5	14
5.16256878239412e-56	0.4131482856199187	0.311	0.077	1.0224467473531555e-51	Ifi208	14
6.325464612009057e-56	0.5245899359406059	0.304	0.107	1.2527582664083937e-51	Mid1ip1	14
6.630580779412899e-56	0.6506326106457376	0.345	0.09	1.3131865233627246e-51	Lyve1	14
1.126282290821985e-55	0.6113892760159765	0.397	0.17	2.2306020769729413e-51	Hsph1	14
1.7705280299531932e-55	0.6525314483347913	0.75	0.456	3.506530763322299e-51	Ctsl	14
2.320751623999307e-55	0.5039657619586528	0.539	0.259	4.596248591330627e-51	Bmp2k	14
3.410847224694744e-55	0.5667591675249811	0.634	0.362	6.755182928507941e-51	Nisch	14
3.544953254060217e-55	0.5127684706178454	0.721	0.475	7.02077991966626e-51	Ubap2l	14
3.805320435053932e-55	0.46848512972344153	0.398	0.145	7.536437121624313e-51	Oas2	14
1.0516567505223906e-54	0.4975445819443692	0.423	0.166	2.0828061944095946e-50	Dclre1c	14
1.3216424800949927e-54	0.2985660750303236	0.186	0.042	2.617512931828133e-50	Tfec	14
1.3706588134588942e-54	0.4886020571680017	0.518	0.241	2.71458978005534e-50	Tet3	14
1.7338229118137997e-54	0.3757966913255272	0.235	0.055	3.4338362768472303e-50	Tubgcp5	14
2.0001170303263472e-54	0.4855735942257747	0.541	0.306	3.9612317785613308e-50	0610012G03Rik	14
2.416825985483695e-54	0.3286297276006799	0.252	0.07	4.786523864250457e-50	Slc12a9	14
2.552810490127538e-54	0.4785174357071218	0.816	0.504	5.055841175697589e-50	Ifi204	14
5.082992080652289e-54	0.4966648695799265	0.706	0.415	1.0066865815731859e-49	Syngr2	14
6.701558475508876e-54	0.3758310930041883	0.288	0.095	1.327243656074533e-49	Man1c1	14
8.865110440158257e-54	0.4738455221611413	0.535	0.219	1.755735122673343e-49	Serpinb6a	14
1.8368339976098428e-53	0.34769957243381233	0.273	0.072	3.637849732266293e-49	Mthfr	14
3.478965726260527e-53	0.4596623497145753	0.865	0.566	6.890091620858974e-49	Ctsc	14
8.775950197650311e-53	0.481927894249625	0.681	0.381	1.738076936644644e-48	Cndp2	14
1.3504313335783359e-52	0.2671533333735567	0.18	0.026	2.674529256151894e-48	Lilra5	14
1.4959745555998058e-52	0.36396795319791697	0.243	0.071	2.9627776073654155e-48	Gpr160	14
1.7352365695045603e-52	0.4036190606185164	0.359	0.141	3.4366360259037816e-48	Klhl9	14
2.090376996988687e-52	0.6244747869866432	0.818	0.609	4.139991642536095e-48	Zfand5	14
2.427407413766667e-52	0.4919933184770233	0.465	0.233	4.807480382964884e-48	Lmo2	14
3.7233792977433404e-52	0.45507718966307786	0.918	0.67	7.374152699180685e-48	Rrbp1	14
7.604370635650256e-52	0.3227421015991009	0.239	0.066	1.5060456043905334e-47	P2ry12	14
1.4300002867106702e-51	0.25035666295883424	0.144	0.012	2.832115567830482e-47	Serpine2	14
1.5457224765934396e-51	0.3781030044900403	0.313	0.112	3.061303364893307e-47	Khk	14
2.2787402864754854e-51	0.3515148555189935	0.3	0.082	4.513045137364699e-47	Ptgs1	14
1.3011042741911593e-50	0.5723080042882445	0.503	0.228	2.576837015035591e-46	Dmxl1	14
2.2646177910216653e-50	0.25017347530585854	0.175	0.034	4.485075535118408e-46	Gm5431	14
2.6224938831761776e-50	0.47841629583646106	0.751	0.535	5.19384913563042e-46	Rab14	14
2.801940080483406e-50	0.30155392476412723	0.163	0.024	5.549242329397386e-46	Sema6d	14
6.903089709163152e-50	0.479276646738753	0.429	0.186	1.3671569168997623e-45	Sash1	14
1.0618459175713653e-49	0.4704419605348873	0.442	0.189	2.102985839750089e-45	Phf11d	14
1.0887821981933658e-49	0.5462965919896434	0.744	0.525	2.156333143521961e-45	Irf2bp2	14
4.094279747878211e-49	0.3902657122465457	0.319	0.098	8.108721040672798e-45	Sesn1	14
1.168133175187874e-48	0.4770274978161713	0.524	0.31	2.3134877534595844e-44	Tcof1	14
1.1745555510165964e-48	0.8826226887538635	0.62	0.417	2.3262072687883694e-44	Rgs2	14
1.266582040991183e-48	0.40979896165236634	0.317	0.108	2.508465732183038e-44	Cebpa	14
3.630471729603134e-48	0.6118969447465482	0.4	0.199	7.190149260479007e-44	Trem2	14
1.2735340914330857e-47	0.43140397726530205	0.334	0.126	2.5222342680832264e-43	Itsn1	14
1.4533532603685036e-47	0.44552721651481253	0.744	0.495	2.8783661321598213e-43	Fermt3	14
3.277457187603711e-47	0.33660076848427245	0.249	0.078	6.49100396004915e-43	Setdb1	14
4.0567629487253374e-47	0.31713205561678787	0.218	0.06	8.03441901995053e-43	Itga9	14
6.805351710698308e-47	0.6233769966731009	0.786	0.589	1.3477999063037999e-42	Hspe1	14
8.578952876211821e-47	0.38958594903833754	0.34	0.125	1.6990616171337512e-42	Rasa1	14
9.348879524543404e-47	0.3732298109048608	0.283	0.078	1.851545589835821e-42	Tmem140	14
2.235707551209378e-46	0.41730622379462523	0.315	0.13	4.4278188051701736e-42	Wdfy2	14
5.334391969555318e-46	0.4619338571310242	0.731	0.54	1.0564763295704307e-41	Ifnar2	14
5.624308290574473e-46	0.4889216669290649	0.535	0.289	1.1138942569482744e-41	Tle4	14
1.761607025746757e-45	0.4796197652771663	0.528	0.272	3.4888627144914525e-41	9930111J21Rik2	14
1.9578712867389117e-45	0.4343340831014086	0.416	0.194	3.8775640833864145e-41	Spred1	14
2.1286641153008365e-45	0.39767315603171727	0.302	0.132	4.2158192803533065e-41	B4galt6	14
2.367149998149538e-45	0.32352338345206305	0.3	0.124	4.68814057133516e-41	Slc7a7	14
1.287722480853933e-44	0.28819505189741756	0.22	0.061	2.5503343733312142e-40	Sass6	14
1.5047831222835816e-44	0.4150908589304846	0.594	0.295	2.9802229736826334e-40	Sdc3	14
5.405099208970399e-44	0.45924677399974834	0.628	0.431	1.0704798983365876e-39	Nars	14
5.50247657403938e-44	0.42861022813915284	0.668	0.366	1.0897654854884992e-39	Ms4a6d	14
1.3444369883663781e-43	0.4086740471944267	0.37	0.138	2.662657455459612e-39	Tmem86a	14
1.4102665194883317e-43	0.49314178497568606	0.425	0.218	2.793032841846641e-39	Oser1	14
4.500330053743987e-43	0.27281058219856125	0.186	0.048	8.912903671439966e-39	Fads1	14
6.7213133077117034e-43	0.3934528712922849	0.33	0.125	1.331156100592303e-38	Frmd4a	14
8.00409243991183e-43	0.37869977226051	0.306	0.12	1.585210507724538e-38	Pla2g15	14
1.1708771385970948e-42	0.27610008159718985	0.188	0.035	2.3189221729915463e-38	Ttc28	14
1.3947647852386733e-42	0.42646278790968156	0.408	0.184	2.7623316571651923e-38	Stat2	14
1.9471410240892685e-42	0.4011298088973183	0.397	0.18	3.856312798208796e-38	Znfx1	14
2.2215048712127462e-42	0.39532061948261993	0.374	0.187	4.399690397436844e-38	Tor3a	14
3.033080446267257e-42	0.4535510620494382	0.567	0.36	6.007015823832303e-38	Gsk3b	14
3.2312846853325006e-42	0.3497276318591972	0.313	0.109	6.399559319301017e-38	Snx30	14
3.534015231123373e-42	0.27539110187972826	0.194	0.045	6.999117165239841e-38	Ctc1	14
3.889059249706018e-42	0.3314120840004787	0.271	0.108	7.702281844042769e-38	Gna12	14
6.962297704961398e-42	0.4155312820294271	0.127	0.018	1.3788830604676049e-37	C430049B03Rik	14
8.647473910002595e-42	0.4650991752921156	0.455	0.2	1.712632207876014e-37	St3gal6	14
9.705352662064775e-42	0.36104143975514824	0.283	0.108	1.9221450947219286e-37	Nhlrc3	14
2.0129856511188903e-41	0.2852449596124587	0.222	0.059	3.9867180820409626e-37	Gkap1	14
2.6050321370257486e-41	0.39913996247373196	0.421	0.209	5.159266147379495e-37	Plxnb2	14
4.227160368647385e-41	0.27621924276909005	0.211	0.065	8.371891110106146e-37	Pcyox1	14
4.2707976718295426e-41	0.28376890521622483	0.167	0.031	8.458314789058409e-37	Tspan33	14
9.361496700448217e-41	0.45275595485981607	0.45	0.237	1.8540444215237695e-36	Sh3gl1	14
1.362967495290587e-40	0.42901693812189134	0.748	0.553	2.6993571244230076e-36	Akr1a1	14
1.807858135816035e-40	0.5644255915907577	0.784	0.547	3.580463037983658e-36	Zfp36l2	14
1.8989378571968537e-40	0.36355075648467133	0.34	0.139	3.760846426178369e-36	Sh2b3	14
5.9834466890110094e-40	0.43159957439423086	0.457	0.266	1.1850216167586305e-35	Eps15	14
7.0533884252312e-40	0.33729761670152447	0.34	0.149	1.396923577617039e-35	Renbp	14
7.818622390112765e-40	0.4178632860392609	0.412	0.175	1.548478164361833e-35	Ddx60	14
1.2183431547428427e-39	0.405084008114575	0.651	0.376	2.4129286179682e-35	Oasl2	14
1.5377940474846927e-39	0.3205209822884932	0.239	0.085	3.0456011110434336e-35	Adap2os	14
1.952714916496307e-39	0.35612413947629634	0.372	0.161	3.867351892120936e-35	Rreb1	14
2.789831815491046e-39	0.43710511517277606	0.558	0.401	5.525261910580017e-35	Higd2a	14
2.946776489400751e-39	0.4460442638386476	0.52	0.289	5.836090837258187e-35	Hacd4	14
3.790875028093648e-39	0.4138289208419892	0.581	0.342	7.507827993139471e-35	Xaf1	14
7.101915140001277e-39	0.28652124076231267	0.18	0.044	1.406534293477253e-34	Pkp4	14
7.838892246968145e-39	0.28694200405353276	0.201	0.049	1.552492609512041e-34	Sh3pxd2a	14
9.333421406526364e-39	0.3185301875299502	0.254	0.098	1.8484841095625465e-34	Trim41	14
1.1919711895031435e-38	0.34268618517717947	0.254	0.13	2.3606989408109758e-34	Bmpr2	14
1.3656356450940273e-38	0.3653031831777024	0.355	0.163	2.704641395108721e-34	Ntpcr	14
1.5325901636168038e-38	0.3581782759200284	0.343	0.176	3.03529481904308e-34	Ly96	14
1.7122325127961115e-38	0.3997609323568452	0.873	0.729	3.391076491592699e-34	Atp6v0b	14
2.0833890461225365e-38	0.25445228535358005	0.173	0.041	4.126152005845684e-34	Sult1a1	14
3.0927594680222756e-38	0.2769534590233619	0.235	0.058	6.125210126418117e-34	Ifit3b	14
5.46461603081024e-38	0.2850767180325738	0.18	0.038	1.082267204901968e-33	P2ry13	14
5.626481926430592e-38	0.410919054933193	0.488	0.24	1.1143247455295787e-33	Swap70	14
5.919865238577974e-38	0.32155151389904757	0.607	0.325	1.1724293105003677e-33	Ckb	14
8.037803123112619e-38	0.3625193725810226	0.326	0.148	1.591886908532454e-33	Parp12	14
8.13077919290956e-38	0.31815495491111423	0.271	0.139	1.6103008191557385e-33	Cmklr1	14
8.723923512618096e-38	0.2590905930182413	0.269	0.09	1.727773051674014e-33	Slc25a45	14
1.3058453713385074e-37	0.35215634772035626	0.309	0.13	2.586226757935914e-33	Slc29a1	14
1.4266314253921617e-37	0.6160709862518547	0.782	0.734	2.8254435379891764e-33	Dnaja1	14
1.4626030593929202e-37	0.3626114019991549	0.419	0.201	2.8966853591276784e-33	Fkbp15	14
1.8406966674301516e-37	0.37129309795000287	0.23	0.065	3.645499749845415e-33	Plau	14
1.8766540756436653e-37	0.42763400402944296	0.541	0.343	3.716713396812279e-33	Rdx	14
2.624707750048836e-37	0.39830988226725506	0.725	0.605	5.19823369897172e-33	Snx3	14
2.9807918488132206e-37	0.45125786379309346	0.461	0.252	5.903458256574583e-33	Mat2a	14
4.228326106888664e-37	0.2554065842142396	0.18	0.053	8.374199854693e-33	Fbxw17	14
4.577330174547661e-37	0.30696006091766864	0.247	0.082	9.065402410691643e-33	Arhgap12	14
5.8297636600566125e-37	0.5866906829863601	0.52	0.276	1.154584692874212e-32	Gpr183	14
6.008409038803848e-37	0.4247416527303247	0.461	0.245	1.189965410135102e-32	Gbp7	14
6.8198157660951525e-37	0.37525298313595135	0.321	0.137	1.350664512475145e-32	Dnmt3a	14
1.159227903119129e-36	0.3248502274816011	0.294	0.142	2.295850862127435e-32	Slc29a3	14
1.6282115379723972e-36	0.33091909296824423	0.323	0.15	3.2246729509543324e-32	Nudt9	14
2.737525830014903e-36	0.35881503270361315	0.294	0.12	5.421669906344515e-32	Lrp6	14
3.0082813108851065e-36	0.33081616388895585	0.326	0.154	5.957901136207954e-32	Ube2q2	14
7.874848262114506e-36	0.33310337434791804	0.292	0.117	1.559613698311778e-31	Tmem87b	14
1.1968508851902556e-35	0.28905072660472264	0.985	0.941	2.370363178119301e-31	Rps12	14
1.379368498561063e-35	0.3328837880474467	0.309	0.173	2.7318393114001856e-31	Cln8	14
2.3583285311375855e-35	0.2846794614304397	0.273	0.099	4.670669655917988e-31	Srek1ip1	14
3.7792117674410185e-35	0.39112141299724423	0.345	0.151	7.4847289054169376e-31	Slc25a36	14
4.117951908901975e-35	0.38269163576402354	0.268	0.103	8.155603755580362e-31	Rgs3	14
4.327493057742984e-35	0.3312511864859628	0.343	0.188	8.57060000085998e-31	Mrpl27	14
4.96543274671278e-35	0.39213578027917917	0.571	0.366	9.834039554864661e-31	Asah1	14
7.516932437818926e-35	0.43093695966574225	0.44	0.219	1.4887284693100383e-30	Rgl1	14
8.590923616965587e-35	0.36671866571966194	0.7	0.444	1.7014324223400345e-30	Rtp4	14
9.040134085997084e-35	0.28995886434082463	0.273	0.115	1.7903985557317226e-30	Tmem214	14
9.081590659851943e-35	0.4677744582182945	0.378	0.242	1.7986090301836772e-30	Pim3	14
1.02727696387809e-34	0.2847603911025859	0.245	0.073	2.0345220269605576e-30	Itga6	14
1.1949389544474283e-34	0.38112960247977545	0.867	0.685	2.366576599283132e-30	Ptpn18	14
1.2527915463688825e-34	0.3982602267237598	0.404	0.208	2.4811536575835717e-30	Lpin2	14
1.273588292796871e-34	0.36671467996306173	0.546	0.286	2.5223416138842027e-30	Adgre1	14
1.7154678412969557e-34	0.38838831304561516	0.628	0.47	3.397484059688621e-30	Hsbp1	14
1.899162413485758e-34	0.3522122012031703	0.324	0.135	3.761291159908544e-30	Tigd2	14
2.2047465883696636e-34	0.35338427619560336	0.347	0.158	4.3665006182661186e-30	Atp6v0a1	14
2.6445439825970724e-34	0.3585120032233632	0.328	0.159	5.237519357533502e-30	Aoah	14
3.7507049226152827e-34	0.30438733168394816	0.239	0.091	7.428271099239567e-30	P2rx7	14
1.0026248561587725e-33	0.4156158722408405	0.723	0.49	1.985698527622449e-29	Irf7	14
1.204033053923077e-33	0.35548032080282577	0.416	0.233	2.3845874632946538e-29	0610010K14Rik	14
1.957954019568605e-33	0.31892116568181805	0.313	0.129	3.8777279357556225e-29	Usp24	14
2.7026012796165984e-33	0.4209170340243851	0.82	0.699	5.352501834280673e-29	Slc3a2	14
6.732309502119821e-33	0.32369459870865314	0.338	0.163	1.3333338968948304e-28	Trim8	14
7.74967208021979e-33	0.3644975974486994	0.347	0.188	1.5348225554875295e-28	Ankfy1	14
8.128521363721656e-33	0.369862765122686	0.526	0.36	1.6098536560850739e-28	Hprt	14
8.465969288156544e-33	0.43719910236660336	0.361	0.183	1.6766852175194037e-28	Tsc22d2	14
8.523405468021525e-33	0.46325687409915994	0.662	0.507	1.688060452941663e-28	Jmjd1c	14
1.148301243649448e-32	0.41349573152732555	0.694	0.495	2.274210613047732e-28	Dek	14
1.1758765440506474e-32	0.35452823451233745	0.345	0.156	2.328823495492307e-28	Wdfy3	14
1.4676750414482255e-32	0.48780502295905204	0.725	0.599	2.9067304195882106e-28	Sqstm1	14
1.744034030690515e-32	0.35817439771960546	0.353	0.165	3.4540593977825654e-28	Sft2d2	14
1.8104856319640205e-32	0.3119316974662171	0.306	0.128	3.5856667941047426e-28	Hfe	14
1.8632040781212245e-32	0.40422961195307855	0.448	0.236	3.6900756767190852e-28	Zup1	14
1.954583560412187e-32	0.33559080143709885	0.395	0.204	3.8710527413963366e-28	Gnaq	14
2.343197055649031e-32	0.2927059132274872	0.275	0.122	4.640701768712906e-28	Daglb	14
2.557734193873489e-32	0.2702091954879447	0.226	0.076	5.065592570966446e-28	Prkab1	14
2.606222096064712e-32	0.469049958701674	0.514	0.375	5.161622861256162e-28	Hspd1	14
2.705112235206865e-32	0.3836141177299313	0.296	0.161	5.357474781827196e-28	Hgsnat	14
2.9929199804037056e-32	0.3177269700748894	0.245	0.078	5.9274780211895385e-28	Hhex	14
3.004917685661504e-32	0.29776447535009454	0.241	0.09	5.951239476452608e-28	Rptor	14
3.590669522481488e-32	0.3524357695762761	0.423	0.219	7.111320989274588e-28	Sipa1	14
4.146660345707275e-32	0.25487790153110934	0.182	0.066	8.212460814673259e-28	Cryl1	14
4.200773204821344e-32	0.42191248409500737	0.497	0.309	8.31963133214867e-28	Rock2	14
5.581615370144353e-32	0.26547840429936226	0.218	0.09	1.1054389240570891e-27	Nt5dc2	14
1.4686815032322702e-31	0.29304632104352346	0.178	0.058	2.9087237171515113e-27	Haus2	14
2.056760264001462e-31	0.3813763828022032	0.391	0.21	4.0734137028548956e-27	Mxd4	14
3.30212183895172e-31	0.3283304690145671	0.357	0.17	6.539852302043882e-27	Phf20	14
4.372174507620587e-31	0.350108844873183	0.412	0.227	8.659091612342572e-27	Gapvd1	14
6.515427263806996e-31	0.35443732553463514	0.285	0.139	1.2903803695969755e-26	Topors	14
7.8148334071244244e-31	0.37842929820964677	0.501	0.291	1.5477277562809922e-26	Ogfrl1	14
1.2392647270770323e-30	0.2613129737260603	0.203	0.078	2.4543637919760624e-26	Tgfbrap1	14
1.28646495155469e-30	0.36202516699104176	0.324	0.129	2.5478438365540635e-26	Fchsd2	14
1.6118207559383793e-30	0.3270235174577151	0.258	0.093	3.19221100713596e-26	Kansl1l	14
1.780545181350681e-30	0.28966715668443915	0.328	0.225	3.5263697316650237e-26	Hras	14
2.383993937771085e-30	0.3293790751402931	0.351	0.178	4.721499993755634e-26	Tgs1	14
2.5121159899020656e-30	0.33974092440910336	0.262	0.086	4.975245718001041e-26	Fcna	14
2.545121553879314e-30	0.45067152485915296	0.334	0.17	5.0406132374579816e-26	H1f0	14
2.7940012369723974e-30	0.4016148493416132	0.569	0.372	5.533519449823833e-26	Arhgap17	14
2.855329214337127e-30	0.3547626854730055	0.78	0.591	5.65497950899468e-26	2410006H16Rik	14
6.139983446392202e-30	0.3372009021408108	0.397	0.178	1.2160237215579756e-25	Lpl	14
7.58546384840704e-30	0.3384213022487552	0.25	0.1	1.5023011151770142e-25	Lpar6	14
8.207852832030524e-30	0.34038763900678815	0.753	0.514	1.6255652533836452e-25	Ctsh	14
8.217967033103707e-30	0.2701963023823788	0.271	0.123	1.627568370906189e-25	Fez2	14
8.31985091712317e-30	0.4115401358426668	0.522	0.286	1.6477464741362438e-25	Msr1	14
9.420268438465648e-30	0.2645210181537218	0.214	0.075	1.8656841642381217e-25	Mob3c	14
1.3299911404732476e-29	0.36523150250079506	0.488	0.271	2.634047453707267e-25	Tgfbr2	14
1.3812481698327013e-29	0.28694139503517996	0.213	0.093	2.735562000353665e-25	Mfsd12	14
1.6019959593979072e-29	0.36264521842123404	0.361	0.196	3.172752997587555e-25	Hip1	14
2.542600107591506e-29	0.2969179668305524	0.378	0.212	5.035619513084978e-25	Pacsin2	14
2.723872235847546e-29	0.38720293724377197	0.51	0.316	5.394628963096065e-25	Gns	14
3.1359152962416276e-29	0.3830974021540835	0.486	0.302	6.210680244206543e-25	Cd2ap	14
5.228264996765757e-29	0.34987156264660724	0.319	0.163	1.0354578826094582e-24	D1Ertd622e	14
5.393609746546693e-29	0.3475970444878871	0.307	0.152	1.0682044103035724e-24	Ppp1r21	14
6.39733902168383e-29	0.7141597456891089	0.173	0.063	1.2669929932444826e-24	Hspb1	14
6.803624212540388e-29	0.30298343392133986	0.307	0.174	1.3474577752936239e-24	Cmtm3	14
7.890840659822095e-29	0.38761372711840025	0.638	0.443	1.562780992677766e-24	Parp14	14
8.649723274753389e-29	0.4038470989760147	0.577	0.384	1.7130776945649087e-24	Wsb1	14
8.785441402992199e-29	0.34669432627067454	0.643	0.398	1.739956669862605e-24	Pld4	14
1.0770149714748302e-28	0.38465535520681404	0.501	0.321	2.133028151005901e-24	P2rx4	14
1.3647091112510728e-28	0.2934316551417888	0.247	0.113	2.7028063948327497e-24	Fem1b	14
1.6580206249702354e-28	0.334123350626302	0.435	0.288	3.283709847753551e-24	Ralb	14
1.9914910320188682e-28	0.3579444997931312	0.385	0.199	3.944147988913368e-24	Nrp1	14
2.5041167765005764e-28	0.28822626967983267	0.256	0.1	4.959403275859392e-24	Axl	14
2.537873850764177e-28	0.2777616030368378	0.292	0.138	5.0262591614384526e-24	Pik3cg	14
4.439637458258385e-28	0.2735264982885956	0.211	0.081	8.792701986080732e-24	Zfp217	14
4.496466538819082e-28	0.2878352065697847	0.23	0.109	8.905251980131193e-24	Sgpp1	14
5.217810434115241e-28	0.5435659898245433	0.88	0.791	1.0333873564765235e-23	Sat1	14
6.4451771526600526e-28	0.3966520921580876	0.486	0.318	1.2764673350843234e-23	Rassf4	14
8.142933048951248e-28	0.3486670316025693	0.387	0.214	1.6127078903447946e-23	Sec14l1	14
9.678532981702314e-28	0.33785684635662894	0.668	0.519	1.9168334570261432e-23	Rnaset2a	14
1.2903257317237497e-27	0.3433040796221598	0.235	0.089	2.5554901116788863e-23	Glcci1	14
1.5894567822390423e-27	0.31864403016069487	0.332	0.163	3.1479191572244233e-23	Fam76b	14
1.8911083374681972e-27	0.29599416065844564	0.222	0.09	3.7453400623557645e-23	Hivep3	14
1.9227218226412694e-27	0.2831220496806073	0.233	0.092	3.807950569741034e-23	Ulk2	14
2.0007785722550707e-27	0.31062215713370345	0.353	0.178	3.962541962351168e-23	Pias1	14
2.0703094642170003e-27	0.33772362069704587	0.283	0.147	4.100247893881769e-23	Lifr	14
2.1467645689797224e-27	0.3007188213284897	0.391	0.203	4.25166722886434e-23	Acp2	14
2.538358289190209e-27	0.35697194685853284	0.812	0.691	5.027218591741209e-23	Ptbp3	14
2.9736388348421926e-27	0.3492047990321915	0.493	0.33	5.889291712404963e-23	Taok3	14
3.066196314195886e-27	0.35208722607679077	0.397	0.226	6.072601800264952e-23	Trim26	14
4.1978073411958234e-27	0.3691920414531553	0.607	0.423	8.313757439238328e-23	Lgals9	14
4.451312068380565e-27	0.35604551241352866	0.444	0.279	8.815823551427709e-23	Mapre2	14
5.302887940208725e-27	0.2885450633589589	0.323	0.16	1.0502369565583379e-22	Agpat3	14
6.1228805399044966e-27	0.33459417127016267	0.383	0.236	1.2126364909280856e-22	Kpnb1	14
7.006080730886741e-27	0.3567427944064302	0.594	0.427	1.3875542887521191e-22	Atxn7l3b	14
1.3195180781645856e-26	0.25085887134310925	0.22	0.089	2.6133055538049616e-22	Heatr5a	14
1.3910581838720946e-26	0.3004000800275868	0.285	0.127	2.7549907331586832e-22	Fkbp5	14
1.757356046624155e-26	0.25135550141356366	0.182	0.067	3.480443650339139e-22	Acss1	14
2.1272773330682345e-26	0.3015377684413641	0.459	0.32	4.2130727581416383e-22	Glmp	14
2.2408192144897523e-26	0.2529675923278516	0.932	0.775	4.437942454296954e-22	Rpl31	14
2.3460441318335323e-26	0.6759504024036752	0.33	0.211	4.646340403096311e-22	Chka	14
3.648548542220308e-26	0.392511608739773	0.546	0.364	7.22595038786732e-22	Dleu2	14
4.190816957045122e-26	0.3681472018179048	0.469	0.291	8.299912983427864e-22	Tceal9	14
4.82983190376589e-26	0.32072669966286105	0.579	0.356	9.565482085408345e-22	Cd300a	14
5.120073301355265e-26	0.3919454139339211	0.528	0.314	1.0140305173334102e-21	Pou2f2	14
6.008212465911564e-26	0.33250503229850537	0.634	0.493	1.1899264788737854e-21	Use1	14
6.358428352723946e-26	0.30637444225604704	0.873	0.683	1.2592867352569776e-21	Zeb2	14
8.134807697292607e-26	0.3225500665399665	0.374	0.198	1.6110986644488007e-21	Pip4p1	14
9.359647143239101e-26	0.31253268332674183	0.338	0.19	1.853678116718504e-21	Atp13a2	14
1.080303281471373e-25	0.26198412333729754	0.247	0.094	2.1395406489540544e-21	Thap3	14
1.5189873889228494e-25	0.2642648839185783	0.281	0.174	3.008354523761703e-21	Stard3	14
1.5321127210098109e-25	0.31851335816995996	0.863	0.753	3.0343492439599304e-21	Sh3glb1	14
1.8081671046424836e-25	0.3726441907819712	0.564	0.38	3.581074950744439e-21	Ralbp1	14
1.9503290223263278e-25	0.28837061332061686	0.476	0.263	3.8626266287172924e-21	Ugcg	14
1.9609883718380978e-25	0.3529576366708449	0.605	0.425	3.883737470425353e-21	Tmem256	14
2.5727904055544397e-25	0.3076802554828484	0.408	0.214	5.095411398200568e-21	Camk1	14
2.9098291561287305e-25	0.2789712830343899	0.332	0.225	5.762916643712951e-21	Acat1	14
3.2423830317377677e-25	0.34343362814841116	0.404	0.227	6.421539594356649e-21	Nfic	14
3.3966869882556925e-25	0.28193337120196355	0.307	0.139	6.727138580240399e-21	Gtf2i	14
3.749455338191967e-25	0.341821976908106	0.211	0.125	7.42579629728919e-21	Mrps6	14
4.631473625200579e-25	0.32350952246637116	0.398	0.258	9.172633514709747e-21	Exoc3	14
6.979576805205673e-25	0.27769333539995	0.285	0.126	1.3823051862709833e-20	Bmyc	14
7.670410223046633e-25	0.35415033475674673	0.757	0.584	1.5191247446743856e-20	Mbnl1	14
9.779340383598562e-25	0.27680359447304254	0.345	0.181	1.9367983629716952e-20	Gnpda1	14
1.0188966459559585e-24	0.2629231224374652	0.205	0.111	2.0179248073157758e-20	Metap1	14
1.0360244361037412e-24	0.32616203603613014	0.88	0.725	2.0518463957034594e-20	Sdcbp	14
1.0636152253197647e-24	0.4102218857431887	0.14	0.044	2.106489953745794e-20	Vcam1	14
1.417804693524866e-24	0.26706381396737605	0.306	0.186	2.8079621955259974e-20	Nenf	14
1.477722468358594e-24	0.33154889226136947	0.435	0.247	2.9266293485841954e-20	Lacc1	14
1.4923165157497603e-24	0.31535381565246556	0.37	0.183	2.9555328594424e-20	Cebpd	14
1.5279471868656428e-24	0.35022097324848156	0.539	0.355	3.026099403587405e-20	Mpp1	14
2.6312913195700097e-24	0.31547620583480634	0.459	0.304	5.211272458408404e-20	Tcn2	14
3.093469835083719e-24	0.27835358256960663	0.74	0.517	6.126617008383306e-20	Cd68	14
5.816411962758791e-24	0.276295792800191	0.231	0.117	1.1519403892243786e-19	Anks1	14
6.0033148363425574e-24	0.32657851049325076	0.448	0.341	1.1889565033376436e-19	Snrpb2	14
7.426308282211658e-24	0.32737625557004346	0.499	0.337	1.4707803552920187e-19	Cyb5a	14
7.466097700879243e-24	0.2517028776130368	0.937	0.834	1.478660649659134e-19	Atp6v0c	14
1.2559384592494929e-23	0.32925391685282757	0.575	0.419	2.4873861185436207e-19	Etfb	14
1.4053816862978602e-23	0.2660472940286367	0.245	0.115	2.783358429712912e-19	Arhgap10	14
1.806399452211886e-23	0.26268861929358495	0.324	0.201	3.57757411510564e-19	2610507B11Rik	14
1.857694711419686e-23	0.29557036161541855	0.438	0.269	3.6791643759666883e-19	Galnt1	14
1.99448295013148e-23	0.2920637472743743	0.378	0.22	3.950073482735396e-19	Zswim6	14
2.0139465893588092e-23	0.371103471228716	0.526	0.34	3.9886212202251216e-19	Gpr65	14
2.3630191155282243e-23	0.3378580441971868	0.546	0.39	4.679959358303648e-19	Tab2	14
3.4041818811506523e-23	0.30036323524918745	0.319	0.17	6.741982215618867e-19	Wls	14
3.4136628963226744e-23	0.36909901618629787	0.315	0.141	6.760759366167057e-19	Pmp22	14
7.697775641219839e-23	0.32587889279009996	0.469	0.311	1.5245444657435891e-18	Epb41l2	14
8.733123055868285e-23	0.2603247922384926	0.22	0.095	1.7295950212147138e-18	Incenp	14
9.372603363785335e-23	0.25962476639761556	0.271	0.117	1.8562440961976857e-18	Man2a2	14
1.1367726102699318e-22	0.4528903579244191	0.309	0.15	2.2513781546396e-18	Cd72	14
2.097031593598474e-22	0.2807964420631787	0.288	0.145	4.153171071121778e-18	Dennd1a	14
2.2067004171777823e-22	0.25496297789574407	0.233	0.105	4.370370176220598e-18	Siglec1	14
2.4700115964418466e-22	0.34705744475823685	0.611	0.435	4.891857966753077e-18	Man2b1	14
2.561977988178454e-22	0.33811555966342677	0.6	0.457	5.073997405587429e-18	Zfp91	14
2.716824836568605e-22	0.368102127435761	0.839	0.706	5.380671588824123e-18	Ctsd	14
3.6075356927459093e-22	0.29628654440838254	0.173	0.088	7.144724439483273e-18	Rcan1	14
4.294974584682029e-22	0.2973525993585746	0.266	0.137	8.50619716496276e-18	Rnf2	14
5.08169964258473e-22	0.26994677322256366	0.326	0.187	1.0064306142139058e-17	Rasa4	14
6.293416234905324e-22	0.3257118531855818	0.173	0.071	1.2464110853229993e-17	Fam43a	14
8.291232263047973e-22	0.37001246418779776	0.44	0.296	1.642078549696651e-17	Filip1l	14
8.575474668439667e-22	0.2652412452009818	0.237	0.114	1.6983727580844762e-17	Cd180	14
8.771248501909334e-22	0.27450321552687135	0.273	0.136	1.7371457658031435e-17	Zkscan3	14
9.687836981579174e-22	0.3245724106840133	0.385	0.245	1.9186761142017556e-17	Cbx1	14
1.1535126689290345e-21	0.28546530807700116	0.33	0.204	2.2845318408139527e-17	Ccdc86	14
1.440912169722893e-21	0.3134373541790157	0.334	0.202	2.853726552136189e-17	Cdk6	14
1.64858919816393e-21	0.28601489215359344	0.383	0.221	3.265030906963664e-17	Otulinl	14
1.6654942961851728e-21	0.2991652798336741	0.486	0.323	3.2985114535947345e-17	Rnpep	14
1.6680703567881066e-21	0.3274603826010994	0.321	0.182	3.303613341618845e-17	Cwf19l2	14
2.0388762363014617e-21	0.2710324779994565	0.461	0.302	4.037994385995045e-17	Gm16286	14
2.1595279811536065e-21	0.315224076307151	0.626	0.501	4.2769451666747176e-17	Wdr26	14
2.3287925101562368e-21	0.3184666313945219	0.808	0.65	4.612173566364427e-17	Fyb	14
2.3600771881087465e-21	0.26324701569501274	0.294	0.164	4.6741328710493726e-17	Ddi2	14
2.6185552882377713e-21	0.2989581447386126	0.414	0.249	5.186048748354906e-17	Evl	14
2.742174137363024e-21	0.3259711683497393	0.338	0.175	5.4308758790474693e-17	2810013P06Rik	14
3.206059896676725e-21	0.2797400992059016	0.436	0.266	6.349601625368254e-17	Celf1	14
3.3087307147814617e-21	0.29035587803982876	0.355	0.213	6.552941180624685e-17	Camk1d	14
3.912010738587601e-21	0.36021638719748245	0.254	0.112	7.747737267772744e-17	Ednrb	14
4.2728607875390924e-21	0.2801477711711023	0.353	0.209	8.462400789721173e-17	Dpysl2	14
5.979474874680658e-21	0.30044831912741	0.33	0.185	1.1842349989305042e-16	Bbx	14
6.019175423186445e-21	0.2633054576534384	0.296	0.173	1.1920976925620754e-16	Pea15a	14
6.988102380512669e-21	0.28496323056077544	0.457	0.269	1.383993676460534e-16	Hmgn1	14
7.43639398238124e-21	0.3008502100483552	0.918	0.943	1.4727778282106045e-16	Junb	14
9.102428072199487e-21	0.3559053893351458	0.704	0.569	1.8027358796991085e-16	Tpr	14
9.198050025855368e-21	0.30361929056638953	0.342	0.192	1.8216738076206556e-16	1700017B05Rik	14
9.451024848984158e-21	0.2910814466774072	0.461	0.324	1.8717754713413126e-16	Trafd1	14
9.515349058905717e-21	0.30054598085834583	0.156	0.065	1.8845148811162774e-16	Ercc5	14
1.3973612349862558e-20	0.32477802252093846	0.594	0.439	2.7674739258902797e-16	Ap2m1	14
2.4071074596389282e-20	0.3049052498641456	0.607	0.44	4.767276323814897e-16	Rnf130	14
3.226275036767433e-20	0.31890013876922596	0.383	0.248	6.389637710317901e-16	Trip11	14
3.9103768662329005e-20	0.6044507265951622	0.478	0.361	7.744501383574259e-16	Klf4	14
5.163008344621582e-20	0.25521138082768896	0.247	0.157	1.0225338026523044e-15	Dnajb14	14
5.2437285990779066e-20	0.34233442177753104	0.366	0.291	1.0385204490473793e-15	Zfp622	14
5.97644104924097e-20	0.3243868459762107	0.617	0.466	1.1836341498021741e-15	Gng2	14
8.630593364439873e-20	0.27126021811711193	0.359	0.21	1.7092890158273169e-15	Dip2b	14
8.804665136051146e-20	0.26570888384020863	0.412	0.271	1.7437639301949295e-15	Casp8	14
1.0315509442079066e-19	0.2863976509551708	0.482	0.333	2.0429866450037592e-15	Ddrgk1	14
1.1679461511886466e-19	0.263379830418799	0.359	0.231	2.3131173524291146e-15	Leprot	14
1.1885392621508945e-19	0.28501342243218075	0.66	0.503	2.3539020086898463e-15	Trim30a	14
1.7856751097667421e-19	0.2556265264535395	0.302	0.179	3.536529554893033e-15	Dynll2	14
2.038634477509746e-19	0.269790200366449	0.41	0.269	4.0375155827080516e-15	Gps2	14
2.9434210962548334e-19	0.2612443253026775	0.361	0.268	5.829445481132698e-15	Snx17	14
3.40764934380302e-19	0.2793480522308543	0.482	0.348	6.748849525401881e-15	Epn1	14
3.717323793698917e-19	0.29502178376833965	0.628	0.463	7.362159773420705e-15	St13	14
4.482681888801836e-19	0.3003446794698988	0.334	0.228	8.877951480772036e-15	Ing2	14
5.452512803620443e-19	0.2607113991711605	0.235	0.125	1.0798701607570287e-14	Hps3	14
7.656200435431289e-19	0.31930292802384463	0.586	0.426	1.5163104962371667e-14	Bclaf1	14
7.666582189131982e-19	0.2543580674803319	0.311	0.164	1.518366602557589e-14	Mga	14
9.946680916908782e-19	0.2924763147252632	0.37	0.249	1.9699401555937844e-14	Tnks2	14
1.165211013319533e-18	0.3698943605944367	0.465	0.292	2.307700411879335e-14	Oasl1	14
1.2671834108162106e-18	0.31065931218224574	0.491	0.353	2.509656745121505e-14	Fnbp1	14
1.3780104488493096e-18	0.25321928067807065	0.968	0.938	2.7291496939460575e-14	mt-Atp6	14
1.5321458591974123e-18	0.26017405506679553	0.361	0.225	3.034414874140475e-14	Trp53	14
1.5435292970804157e-18	0.28093619569919615	0.531	0.402	3.0569597728677633e-14	Mrpl23	14
1.655544202886735e-18	0.2986021674138941	0.491	0.344	3.2788052938171785e-14	Rnf213	14
1.871946469115858e-18	0.27334663312198937	0.567	0.371	3.7073899820839564e-14	Lmna	14
1.8877440462716395e-18	0.2651132989424525	0.981	0.947	3.738677083640982e-14	mt-Co3	14
2.571330618643328e-18	0.2894728104086639	0.55	0.409	5.0925202902231106e-14	Zfp706	14
2.5902845271362834e-18	0.27507968496169055	0.651	0.504	5.1300585059934094e-14	Tor1aip1	14
2.728711171698164e-18	0.25510067438975176	0.343	0.247	5.404212475548214e-14	Usp8	14
4.046996951658011e-18	0.28256404104084243	0.507	0.356	8.015077462758692e-14	Eid1	14
4.9127139251574034e-18	0.2500791687131845	0.326	0.19	9.729629928774237e-14	Tifa	14
5.38291195169726e-18	0.30284104477079465	0.347	0.271	1.0660857120336422e-13	Rraga	14
6.814471989833665e-18	0.4442793086859055	0.376	0.347	1.3496061775865573e-13	Phlda1	14
7.277525519290653e-18	0.2807546670386586	0.353	0.221	1.441313929095514e-13	Arhgap18	14
8.070963945072779e-18	0.2890736548743285	0.393	0.257	1.5984544093216637e-13	Kat6a	14
8.306744489731742e-18	0.2639678089192042	0.391	0.231	1.6451507461913717e-13	Snhg12	14
8.696352709112136e-18	0.26836616826133985	0.74	0.651	1.7223126540396586e-13	Rnasek	14
8.99289353852778e-18	0.27500347494956423	0.526	0.359	1.781042565305427e-13	Arrb2	14
9.118108690407585e-18	0.2745786909558272	0.818	0.692	1.8058414261352222e-13	Calm2	14
9.995892537984721e-18	0.2804639168080571	0.41	0.279	1.979686517147874e-13	Morc3	14
1.1011787518223865e-17	0.3164657960741507	0.472	0.308	2.1808845179842366e-13	Gas7	14
1.1294715977246824e-17	0.2791641494503832	0.378	0.247	2.2369184992937333e-13	Tfe3	14
1.5035052991790174e-17	0.25050948164913484	0.362	0.253	2.977692245024044e-13	Tm9sf2	14
2.256673272188177e-17	0.2584508080858424	0.395	0.267	4.4693414155686845e-13	Mkln1	14
2.4158114265092957e-17	0.26943209621936565	0.459	0.305	4.78451453020166e-13	Hp1bp3	14
2.5324953537214785e-17	0.26020228128673273	0.455	0.281	5.015607048045388e-13	Tubb2a	14
3.1323907771247045e-17	0.28559673131183644	0.452	0.33	6.203699934095477e-13	Cenpx	14
3.288855112196888e-17	0.273974409537036	0.82	0.668	6.513577549705936e-13	Ncl	14
4.608274740998562e-17	0.27970512869224606	0.33	0.192	9.126688124547653e-13	Tug1	14
4.705348014391386e-17	0.2624044114700491	0.292	0.156	9.31894174250214e-13	Zfp652	14
5.044707536866378e-17	0.2873572921222872	0.444	0.287	9.991043276763862e-13	Lipa	14
6.028917906084672e-17	0.2696430987237315	0.729	0.597	1.1940271913000693e-12	Rsrp1	14
6.261447381577267e-17	0.26873665577731604	0.34	0.221	1.2400796539213778e-12	Sap30	14
7.294679700278017e-17	0.27782381327036976	0.512	0.384	1.4447113146400614e-12	Dnm2	14
9.405257223631189e-17	0.28512772416146137	0.619	0.481	1.862711193140157e-12	Dync1i2	14
1.0372843577048074e-16	0.3478344580434126	0.438	0.286	2.054341670434371e-12	Hist1h2bc	14
2.062904840248862e-16	0.27057297929018875	0.493	0.361	4.085583036112871e-12	Pkn1	14
2.648776983548743e-16	0.27433219180969226	0.575	0.42	5.245902815918286e-12	Atrx	14
2.665187141262614e-16	0.32820953110596396	0.501	0.404	5.2784031332706065e-12	Tacc1	14
2.6738346658313747e-16	0.26466783227785784	0.347	0.223	5.2955295556790375e-12	Zfp148	14
3.500109223173657e-16	0.3394425743461267	0.4	0.267	6.931966316495428e-12	Pmaip1	14
4.842979699094842e-16	0.25765077387492086	0.55	0.41	9.591521294057334e-12	Ndufs7	14
1.025060769353684e-15	0.26326596366995675	0.326	0.21	2.0301328537049712e-11	Golga4	14
1.1392121560687251e-15	0.2587338154238912	0.398	0.27	2.25620967509411e-11	Arhgef2	14
1.3596896361183528e-15	0.27668278694178866	0.243	0.129	2.6928653243323978e-11	Creb5	14
1.4340968859583758e-15	0.25809550549549853	0.683	0.6	2.8402288826405634e-11	Srsf11	14
2.2951512177892418e-15	0.27669551919492297	0.505	0.368	4.5455469868315935e-11	Arid4a	14
2.3468865012159033e-15	0.27402210061056576	0.408	0.264	4.648008715658096e-11	Eps8	14
2.514547826515056e-15	0.26672046180304043	0.488	0.378	4.9800619704130686e-11	Osbpl9	14
2.5825130177975955e-15	0.27715147338826107	0.626	0.509	5.1146670317481376e-11	Snrnp70	14
2.8200772291460304e-15	0.2540975876621372	0.4	0.257	5.585162952323713e-11	Ski	14
4.9172208758326345e-15	0.25469172555604636	0.693	0.565	9.738555944586533e-11	Tsc22d4	14
6.893445379106951e-15	0.26031381622784433	0.588	0.451	1.3652468573321317e-10	Rab1a	14
1.2077111213639075e-14	0.26001911661307187	0.953	0.899	2.3918718758612187e-10	Lars2	14
1.2291673663006427e-14	0.2535057883500835	0.467	0.365	2.434365968958423e-10	Abcf1	14
2.2418637108553833e-14	0.2546806502493625	0.347	0.252	4.4400110793490865e-10	Apobec1	14
2.6846959860760603e-14	0.27175132853899553	0.326	0.205	5.317040400423638e-10	Arrdc3	14
4.307407500528676e-14	0.2526803498881064	0.416	0.297	8.530820554797043e-10	Irf9	14
5.055003769877788e-14	0.27695724722350257	0.664	0.542	1.0011434966242958e-9	Pcbp1	14
5.269714505067626e-14	0.2816967227763041	0.63	0.48	1.0436669577286434e-9	Eif5b	14
1.4709859520433359e-13	0.3751286667040348	0.769	0.749	2.9132876780218265e-9	Neat1	14
1.5036108716911526e-13	0.27679884899079676	0.535	0.416	2.977901331384328e-9	Metap2	14
1.5761748930318121e-13	0.2569071927446852	0.51	0.395	3.121614375649504e-9	Dpm3	14
1.638649169178655e-13	0.2585187353389302	0.501	0.393	3.2453446795583265e-9	Thrap3	14
3.9180727594279987e-13	0.2510822451943696	0.499	0.352	7.759743100047151e-9	Ssh2	14
4.0161337268419955e-13	0.26062553809863487	0.52	0.384	7.953952846010573e-9	Pnisr	14
6.620194390838589e-13	0.2884606396986244	0.368	0.236	1.3111294991055826e-8	Ddit3	14
7.577241531963967e-12	0.27861486500087906	0.681	0.584	1.5006726854054637e-7	Tut7	14
1.2701748994989559e-11	0.2760950643018274	0.715	0.625	2.515581388457682e-7	Luc7l2	14
1.799165919407047e-11	0.2555269542851032	0.417	0.305	3.5632481033856567e-7	Pip4k2a	14
1.111632370368246e-10	0.2622959418821774	0.497	0.371	2.201587909514311e-6	Nfkbid	14
4.991432079644842e-10	0.2542177322261361	0.66	0.569	9.88553123373661e-6	Vmp1	14
1.7544117163529976e-8	0.2543394921209139	0.45	0.372	3.474612404237112e-4	Ranbp2	14
2.3173089077397586e-8	0.2647480413582721	0.152	0.089	4.589430291778592e-4	Hbegf	14
1.4890683985499069e-7	0.2721614050107216	0.359	0.273	0.0029490999633280906	Cxcl16	14
0.02466833374402694	4.706552768504735e-5	0.157	0.181	1	Micu2	14
