# Supplementary material for: Deciphering the preeclampsia-specific immune microenvironment and the role of pro-inflammatory macrophages at the maternal–fetal interface
Source: eLife. 2025 Mar 28;13:RP100002. doi: 10.7554/eLife.100002 (PMC11952753; doi:10.7554/eLife.100002)
Supplement: Figure 5—figure supplement 1—source data 1. [file elife-100002-fig5-figsupp1-data1.zip › Figure 5-figure supplement 1-source data/seurat_clusters_15.csv]

p_val	avg_logFC	pct.1	pct.2	p_val_adj	gene	cluster
0	5.5596252738689795	1	0.676	0	Igha	15
0	5.36023466370311	0.994	0.322	0	Jchain	15
0	5.217756300933926	1	0.908	0	Igkc	15
0	3.3024642790275114	0.861	0.137	0	Iglc2	15
0	2.6657195351675753	0.886	0.083	0	Mzb1	15
0	2.367349692217403	0.936	0.14	0	Txndc5	15
0	2.1670875140087755	0.827	0.093	0	Iglc3	15
0	1.917893557816305	0.942	0.126	0	Trp53inp1	15
0	1.7753066772965664	0.929	0.394	0	Xbp1	15
0	1.7459631476959496	0.96	0.618	0	Hsp90b1	15
0	1.7414997473699378	0.736	0.005	0	Iglv1	15
0	1.6284896863171412	0.929	0.541	0	Sec11c	15
0	1.6009055296604475	0.908	0.615	0	Ssr4	15
0	1.4051718284494639	0.78	0.013	0	Fkbp11	15
0	1.3604976562630813	0.83	0.152	0	Edem2	15
0	1.3162257103311241	0.906	0.325	0	Edem1	15
0	1.2713715190484436	0.89	0.395	0	Fkbp2	15
0	1.2696790706612273	0.784	0.02	0	Ccr10	15
0	1.2603249335405362	0.877	0.124	0	Tent5c	15
0	1.2498393130071694	0.815	0.009	0	Derl3	15
0	1.23677711032279	0.803	0.204	0	Prdx4	15
0	1.1801865242979404	0.83	0.243	0	Lman1	15
0	1.16801711595291	0.859	0.244	0	Pdia4	15
0	1.1669587109748847	0.802	0.007	0	Eaf2	15
0	1.1610186388275117	0.802	0.056	0	Fam214a	15
0	1.1599535953544053	0.771	0.023	0	Cacna1s	15
0	1.0404140261402781	0.75	0.006	0	Tnfrsf17	15
0	0.8891311837712169	0.784	0.048	0	Pou2af1	15
0	0.8422886161330957	0.775	0.049	0	Sdc1	15
0	0.7667613257468658	0.536	0.002	0	Prg2	15
0	0.6209577662629194	0.632	0.018	0	Epcam	15
0	0.606369809070023	0.462	0.002	0	Iglv3	15
0	0.44899226117395546	0.532	0.009	0	Myl4	15
0	0.3556813794530092	0.482	0.002	0	a	15
4.6e-322	0.6568481303858386	0.672	0.042	9.10002e-318	Tram2	15
4.3433209732082536e-302	0.40764610415871166	0.568	0.031	8.601947187438945e-298	Lax1	15
2.4510580733504543e-298	1.1029342744738966	0.85	0.383	4.8543205142705746e-294	Rexo2	15
3.836302654176599e-296	4.242336969900909	0.775	0.174	7.597797406596755e-292	Iglc1	15
3.359988219002855e-294	1.0894339133034543	0.773	0.145	6.654456667735155e-290	Creld2	15
1.1342986234931618e-286	0.40718652301028513	0.345	0.001	2.246478423828207e-282	Cacna1h	15
3.7629103339746355e-283	0.42656250238987514	0.547	0.046	7.452443916436766e-279	Vpreb3	15
1.0896131646248916e-280	1.0404703524371643	0.759	0.094	2.157978872539598e-276	Chchd10	15
2.4330278737674987e-279	0.6905257062928097	0.697	0.067	4.818611703996531e-275	Phgdh	15
5.098772964317536e-278	0.816643091079721	0.798	0.12	1.009811985583088e-273	Txndc11	15
1.4638441692676203e-277	0.9764774699009932	0.834	0.399	2.899143377234522e-273	Spcs1	15
3.348635800520361e-277	0.3700560256811436	0.524	0.024	6.631973202930575e-273	Prr5	15
8.46399980595267e-257	0.6120234462354305	0.64	0.057	1.6762951615689262e-252	Gm5547	15
3.986554457335327e-253	1.1447334108632723	0.865	0.348	7.895371102752614e-249	Herpud1	15
1.9277356389568014e-248	0.5368169311788935	0.559	0.037	3.817880432953945e-244	Enpp1	15
2.910757611531042e-247	0.3311625906899641	0.453	0.019	5.764755449637229e-243	St8sia6	15
1.6927629217390882e-246	0.26208806313621646	0.304	0.001	3.352516966504264e-242	Pls1	15
1.894692518599666e-244	0.46110534140337023	0.669	0.085	3.752438533086639e-240	Spint2	15
1.3352932196306737e-243	0.8773957132983841	0.807	0.173	2.644548221478549e-239	Ckap4	15
2.3444771058427985e-243	1.1021528591744172	0.821	0.281	4.643236908121662e-239	Glipr1	15
6.960726084475382e-242	0.5175378430470855	0.655	0.078	1.3785718010303493e-237	Dennd5b	15
1.7142288775820656e-240	0.5245653091333886	0.593	0.06	3.395030292051281e-236	Mast4	15
4.6541360156624035e-236	0.42593248734300587	0.53	0.037	9.21751637901939e-232	Creb3l2	15
2.6413880086134728e-235	0.2854645559229231	0.358	0.014	5.231268951058983e-231	Gm30211	15
3.309409351855693e-233	0.9003125841072311	0.79	0.172	6.5542852213502e-229	Sel1l	15
1.4182893114229435e-232	0.89309145980315	0.859	0.401	2.8089219812731394e-228	H13	15
2.402391412994153e-229	0.9162928218223018	0.676	0.102	4.75793619343492e-225	Ly6d	15
3.5964596045042234e-227	0.29689277684306015	0.418	0.019	7.122788246720615e-223	A430035B10Rik	15
6.942686359655246e-222	0.684607555744631	0.553	0.046	1.3749990335297216e-217	Dusp4	15
3.1671976375095997e-220	0.5554606064673238	0.686	0.097	6.272634921087762e-216	St6gal1	15
1.3284841795710331e-215	0.3291966525015442	0.748	0.153	2.6310629176404312e-211	Cd79b	15
3.25908466142646e-214	0.4370441497447304	0.553	0.05	6.454617171955105e-210	Manea	15
6.098243573946404e-208	0.4349156106301532	0.578	0.061	1.2077571398200854e-203	Plpp5	15
7.93817547232244e-208	0.8915071387698998	0.857	0.559	1.5721556522934593e-203	Spcs2	15
2.285499938377508e-206	0.9092591075595456	0.842	0.339	4.526432627956654e-202	Dnajc3	15
1.1136644657637743e-196	0.943595646806449	0.861	0.53	2.205612474445155e-192	Krtcap2	15
5.818068200900957e-196	0.7244125009649347	0.771	0.199	1.1522684071884345e-191	Spcs3	15
5.806672213670493e-194	0.7374293795707243	0.769	0.176	1.1500114319174411e-189	AI506816	15
4.4258908238688125e-191	0.5340044540132327	0.682	0.117	8.765476776672183e-187	Selenom	15
8.659383604496875e-191	0.4476584667600542	0.647	0.102	1.714990922870606e-186	Fut8	15
8.914230211619234e-191	0.6165146538860731	0.759	0.163	1.7654632934111893e-186	Tnfrsf13b	15
1.2363516334568174e-190	0.2778134634652592	0.341	0.011	2.448594410061227e-186	Zfp280b	15
1.7821744928334578e-185	0.5736233181804835	0.671	0.121	3.529596583056663e-181	Cmah	15
3.417311645595499e-183	0.9145869255605077	0.626	0.103	6.767985714101887e-179	D10Wsu102e	15
3.4430578583739842e-183	0.6086737355975631	0.707	0.14	6.818976088509676e-179	Pafah1b3	15
6.829724770082236e-182	0.5466860655018564	0.784	0.191	1.3526269907147868e-177	Slamf7	15
5.456003474350638e-178	0.4905664133255314	0.647	0.111	1.0805614880951439e-173	Ergic1	15
2.3566315415047475e-177	0.4811475890394968	0.568	0.076	4.667308767950152e-173	Zbtb38	15
2.4266400243634207e-177	1.018481745479817	0.846	0.465	4.805960568251755e-173	Manf	15
2.547695436196434e-177	0.3090471681677981	0.407	0.027	5.0457108113870375e-173	Atat1	15
3.954632571887297e-171	0.5641138815184346	0.715	0.158	7.832149808622791e-167	Erlec1	15
8.762113462399771e-171	0.2944257005887205	0.661	0.148	1.7353365712282747e-166	Ralgps2	15
8.977302474892905e-171	0.42643640862702464	0.655	0.131	1.7779547551525397e-166	Msi2	15
1.3791969399936334e-158	0.3767193909827722	0.493	0.059	2.731499539657391e-154	Pon3	15
2.687781736428397e-152	0.32172552083596306	0.453	0.051	5.3231517289964406e-148	Pck2	15
3.17862113796393e-152	0.29114387243992657	0.382	0.03	6.295259163737563e-148	Asns	15
5.5979814944059555e-151	0.8226751312408747	0.755	0.268	1.1086802349670995e-146	Sdf2l1	15
2.1895526983006488e-147	0.40575025347602245	0.638	0.14	4.336409118984435e-143	Kcnn4	15
3.7527545043435055e-144	0.28935672741775853	0.237	0.006	7.432330295852313e-140	Cacna1e	15
4.440987775443632e-143	0.6701607762235351	0.775	0.277	8.795376289266113e-139	Ift20	15
8.316924865567464e-143	0.2905002586605489	0.418	0.047	1.6471669696256363e-138	Wipi1	15
1.8512113996447633e-141	0.4711635819224077	0.651	0.15	3.6663241769964537e-137	Uba5	15
3.9263469564840105e-141	0.5683948983735351	0.881	0.339	7.776130147316583e-137	Mef2c	15
2.055992571276946e-139	0.28531735311079054	0.487	0.083	4.071893287413991e-135	Glcci1	15
4.4166136626763953e-138	0.7010571714055246	0.775	0.35	8.747103358930601e-134	Mrpl57	15
1.436218980610912e-137	0.3677164598936018	0.588	0.12	2.844431691099911e-133	Srprb	15
8.917978473115425e-135	0.3925707638154911	0.37	0.032	1.76620563660051e-130	Gm49980	15
3.2622665187901314e-133	0.3130278662354371	0.576	0.124	6.460918840463855e-129	Pycr2	15
7.983610046403344e-133	0.6090018334635113	0.73	0.239	1.5811539696901824e-128	Cnpy2	15
4.65017618283541e-132	0.3820424512481714	0.557	0.109	9.20967393010553e-128	Tmem214	15
1.7126293193614508e-131	0.2703589583193666	0.399	0.053	3.3918623669953533e-127	Eif2ak3	15
2.274491499277283e-131	0.46334019519333824	0.653	0.164	4.504630414318659e-127	Trabd	15
3.670966032157083e-130	0.2985583355154492	0.576	0.134	7.270348226687104e-126	Larp1b	15
1.0716576646057249e-125	0.4405869849551617	0.78	0.271	2.1224180047516383e-121	Tspan13	15
5.756357480410794e-125	0.545047351870313	0.796	0.283	1.1400465989953579e-120	Tcf4	15
1.9756406751004456e-124	1.1704244738781246	0.813	0.376	3.912756357036433e-120	Ly6a	15
2.7658106483865243e-124	0.5983310739697651	0.803	0.317	5.477687989129511e-120	Nucb1	15
5.881163505867628e-124	0.8000279387411351	0.884	0.481	1.1647644323370836e-119	Pdia6	15
8.290409176148258e-124	0.25532018522539046	0.516	0.111	1.6419155373361624e-119	Klhdc2	15
1.4297552273935361e-123	0.25092659668640854	0.526	0.117	2.831630227852898e-119	Ero1lb	15
1.54698046028359e-122	0.3721837417702283	0.617	0.153	3.06379480159165e-118	Bet1	15
2.6528819534907214e-121	0.5290449628535004	0.763	0.265	5.2540327088883736e-117	Ube2j1	15
6.083366805816275e-121	0.6625574772953431	0.809	0.355	1.2048107958919133e-116	Dnajb11	15
8.8526841257575e-121	0.2570535708047621	0.412	0.057	1.7532740911062727e-116	Nacc2	15
1.0823573869348128e-119	0.6730930659761041	0.89	0.623	2.1436088048243965e-115	Serp1	15
4.839522554179817e-117	0.663932188377922	0.834	0.523	9.584674418553128e-113	Ndufa1	15
3.0224864559213917e-114	0.34919042441900283	0.63	0.179	5.986034425952317e-110	CAAA01118383.1	15
5.4817582836213004e-114	0.3578108001563372	0.609	0.168	1.0856622280711985e-109	Vars	15
1.2185333649282933e-112	0.37195679790729097	0.57	0.144	2.4133053292404847e-108	Fbxw7	15
3.666869952969728e-112	0.41210224260006756	0.57	0.142	7.262235941856547e-108	Prdm1	15
5.944749697662719e-112	0.6945373849475323	0.867	0.718	1.1773576776221015e-107	Sec61b	15
1.2194739084460965e-110	0.6228981514784963	0.813	0.388	2.415168075677494e-106	Selenos	15
5.868565534663104e-110	0.30147854390733797	0.64	0.204	1.1622694041400277e-105	Mxd4	15
4.410798129398911e-108	0.28851066237386175	0.645	0.207	8.735585695274543e-104	Tmem248	15
5.075652674309715e-108	0.25203227937519607	0.622	0.201	1.0052330121470391e-103	Psip1	15
2.2126210470022817e-106	0.6216774895959432	0.746	0.292	4.3820959835880186e-102	Rpn1	15
1.262363641763851e-105	0.41245372741771164	0.682	0.227	2.5001111925133067e-101	Atf6	15
2.0176350234877704e-105	0.28579583374483863	0.578	0.16	3.995926164017529e-101	Slc39a7	15
2.5651138928963476e-105	0.2786869760022979	0.455	0.089	5.0802080648812165e-101	Syvn1	15
4.459290617914387e-105	0.4111548474643386	0.674	0.219	8.831625068779445e-101	Mlec	15
5.634743115136539e-105	0.4739616561616089	0.734	0.267	1.1159608739527917e-100	Sec61a1	15
7.837697564969957e-105	0.39230405322172085	0.68	0.224	1.5522560027423e-100	Nans	15
1.9369299264734753e-103	0.47239710441765914	0.776	0.308	3.8360897193807176e-99	Magt1	15
3.773945343681428e-103	0.29089336573808217	0.466	0.095	7.474298753161069e-99	Srm	15
1.0072215060995275e-101	0.3457762742478442	0.53	0.133	1.994802192830114e-97	Pik3cg	15
1.496642486933431e-101	0.4000739228996169	0.611	0.178	2.96410044537166e-97	Ppa1	15
1.9957511648098656e-101	0.330692682540498	0.661	0.227	3.952585181905939e-97	Sec63	15
4.0860422288342753e-101	0.6304377761184786	0.842	0.408	8.092406634206282e-97	Hdlbp	15
5.161175153532046e-98	0.305391221235392	0.493	0.131	1.0221707391570217e-93	AU020206	15
5.259807347068926e-98	0.3054167684228535	0.455	0.096	1.0417048450870007e-93	Mettl1	15
3.112367800511699e-97	0.40724276364245954	0.653	0.216	6.16404442891342e-93	Slc35b1	15
1.1253211814129275e-96	0.5542467005049296	0.809	0.356	2.2286985997883028e-92	Tmem176a	15
4.5842853093344877e-94	0.48870009082400534	0.827	0.379	9.079177055136953e-90	Tmem176b	15
5.987801283629957e-94	2.667374294022823	0.231	0.027	1.185884044222913e-89	Ighg2b	15
3.2575208496827145e-93	0.5436671900322874	0.771	0.352	6.451520042796616e-89	Ddost	15
4.677727561483803e-92	0.32151558700628136	0.671	0.242	9.264239435518671e-88	Clptm1l	15
2.6986105219291603e-91	0.2595674725478674	0.437	0.109	5.344598138680702e-87	Atp2a3	15
1.695323682088552e-90	0.4601066566208221	0.769	0.331	3.357588552376377e-86	Srpr	15
3.391147081660094e-88	0.6174113459878184	0.861	0.481	6.716166795227816e-84	Mtdh	15
2.4135649636034364e-87	0.3926466762318278	0.778	0.345	4.780065410416606e-83	Tram1	15
8.923750983495656e-87	0.25222676064887994	0.632	0.239	1.7673488822813147e-82	Tmem147	15
4.973348664486794e-85	0.5741014071780435	0.929	0.734	9.849717030016097e-81	Rpl36al	15
1.9582673461453817e-84	0.5328367055188495	0.549	0.165	3.878348479040929e-80	H1f0	15
4.84355451308586e-84	0.3451062632097325	0.457	0.111	9.592659713166546e-80	Hyou1	15
4.243419274750157e-83	0.2525229658875831	0.461	0.123	8.404091873642686e-79	Ubr3	15
8.464193351552005e-83	0.34647245915560176	0.775	0.36	1.6763334932748746e-78	Fndc3a	15
2.4983384842902156e-80	0.406556354318187	0.719	0.305	4.947959368136772e-76	Erp44	15
1.2614800388157568e-78	1.3876140417307352	0.104	0.004	2.4983612168746063e-74	Igkv1-110	15
2.5418821594172397e-77	0.4502212709097516	0.78	0.389	5.034197616725843e-73	Derl1	15
5.622671816654061e-77	0.31635669236692154	0.711	0.32	1.1135701532883367e-72	Ccnd2	15
3.1910614033382046e-76	1.0050328519656107	0.782	0.391	6.319897109311314e-72	Ly6c2	15
3.52043636400167e-76	0.27400952779527293	0.38	0.087	6.972224218905307e-72	Hist1h2ae	15
8.440241510314947e-76	0.2741352699129071	0.707	0.314	1.6715898311178752e-71	Marc2	15
3.792342304417297e-73	0.30924455255090144	0.709	0.319	7.510733933898456e-69	Kdelr1	15
4.976573696832099e-72	0.47609735007048914	0.83	0.467	9.856104206575973e-68	Cope	15
1.4885041486518526e-71	0.27677672033169054	0.437	0.124	2.947982466404994e-67	Sec24a	15
2.3291145382260727e-71	0.5492938586281256	0.769	0.405	4.612811342956737e-67	Ssr2	15
4.030739217700542e-71	0.325063164992459	0.776	0.388	7.982879020655924e-67	AI662270	15
7.032529518035353e-71	0.5064106650845153	0.815	0.526	1.3927924710469016e-66	Srp9	15
8.817204464632848e-71	0.2713976682136712	0.514	0.182	1.7462473442205354e-66	Zbtb20	15
9.817771014478485e-71	0.3433851063194586	0.852	0.475	1.944409549417464e-66	Eif5b	15
2.633565056722271e-66	0.2515438970774534	0.773	0.404	5.215775594838457e-62	Zfp706	15
7.430809962169268e-66	0.2932900850024587	0.701	0.329	1.4716719130076237e-61	Srp19	15
1.8048998163710967e-65	0.5242374505295011	0.852	0.599	3.574604086322957e-61	Ndufa4	15
2.533100708219287e-65	0.3598781045048637	0.751	0.377	5.016805952628298e-61	Rpn2	15
2.1588580097308095e-64	1.9201700151425898	0.148	0.013	4.2756182882718684e-60	Ighg2c	15
2.522881658814191e-64	0.347408282221486	0.807	0.439	4.996567125281505e-60	Cdv3	15
3.8916474248642065e-64	0.2664163805966658	0.636	0.28	7.707407724943561e-60	Kdelr2	15
2.394647296396118e-61	0.50864615409198	0.867	0.681	4.742598970512512e-57	Ppib	15
2.8876158442621727e-57	0.4225400190978572	0.879	0.571	5.718923179561233e-53	Bst2	15
3.476369437739955e-57	0.2603154202690513	0.815	0.487	6.884949671443981e-53	Vcp	15
1.0689542908168158e-55	0.2855989529546099	0.773	0.434	2.1170639729627037e-51	Hist1h1e	15
4.775004905717141e-55	0.2678140058545736	0.407	0.136	9.456897215772799e-51	Kcnq1ot1	15
2.4947114581617885e-54	0.40725495080808005	0.767	0.43	4.940776042889422e-50	Ostc	15
3.3558074069623596e-54	1.299687163397456e-5	0.451	0.251	6.6461765694889535e-50	Psmd3	15
1.0624908185522996e-52	0.4455072785902616	0.829	0.531	2.1042630661428293e-48	Rps27l	15
1.270672552408669e-52	0.35653080144317983	0.553	0.237	2.5165669900453688e-48	Ccdc88a	15
2.353864075096155e-52	0.27146846588931184	0.803	0.495	4.6618278007279355e-48	Pycard	15
1.8017935098525632e-50	0.28500962831763865	0.547	0.247	3.568452046263001e-46	mt-Nd4l	15
5.778736439663447e-49	0.2812321935141988	0.775	0.452	1.1444787518753456e-44	Lman2	15
1.9576450971886295e-47	0.3494951024179148	0.773	0.455	3.877116114982081e-43	Ssr3	15
1.3477858375297684e-44	0.36772173327381075	0.788	0.484	2.6692898512277064e-40	Nme1	15
9.504041950800529e-44	0.4213311003571355	0.299	0.084	1.8822755083560446e-39	Mki67	15
6.848783295080132e-42	0.5091397919475354	0.78	0.483	1.3564015315906203e-37	mt-Nd3	15
1.0710395342363586e-41	0.31252626957066965	0.759	0.46	2.121193797555108e-37	Hist1h1c	15
4.817073236926735e-41	0.3505469618807252	0.545	0.267	9.540213545733398e-37	Gm26917	15
1.0937551902990586e-40	0.3687678131992962	0.848	0.647	2.1661821543872855e-36	Tmed10	15
1.3272035970401559e-40	0.2990023540079747	0.921	0.67	2.6285267239380288e-36	Rrbp1	15
2.3422958339308517e-40	0.4842533890419123	0.942	0.807	4.638916899100052e-36	Hspa5	15
1.6875702753254524e-36	0.3011317469953825	0.855	0.601	3.342232930282058e-32	Ptp4a2	15
1.9676087070852028e-35	0.33774562793278995	0.782	0.529	3.896849044382244e-31	Tmem258	15
9.189016967385001e-35	0.3697203089017851	0.865	0.723	1.8198848103905992e-30	Sec61g	15
7.270433199157251e-34	0.3073730202190268	0.894	0.66	1.4399092950930938e-29	Calr	15
8.213831467826905e-34	0.39481303210812557	0.825	0.569	1.6267493222031184e-29	Slpi	15
4.2747995851222343e-33	0.27762742058124545	0.173	0.035	8.466240578334585e-29	Neil1	15
1.5100590358516117e-32	0.2834819936715389	0.832	0.615	2.9906719205041172e-28	Rabac1	15
2.027889830033339e-28	0.29919502736792536	0.746	0.526	4.0162358083810284e-24	mt-Nd5	15
1.058320183685357e-17	5.6625203237070654e-5	0.195	0.105	2.0960031237888495e-13	Kif13b	15
9.258931564976184e-13	0.5277277792064277	0.227	0.116	1.833731396443533e-8	Hbb-bs	15
2.42223396560965e-12	0.3335728569803873	0.979	0.898	4.797234368889912e-8	Lars2	15
7.870507707478979e-10	1.159942347804734	0.193	0.318	1.558754051466212e-5	Ighm	15
5.749536727985444e-8	0.30639962052086567	0.95	0.876	0.001138695748977517	mt-Cytb	15
2.7958770061731094e-7	0.27643048952654503	0.11	0.05	0.005537234410725843	Hba-a1	15
