# Supplementary material for: Deciphering the preeclampsia-specific immune microenvironment and the role of pro-inflammatory macrophages at the maternal–fetal interface
Source: eLife. 2025 Mar 28;13:RP100002. doi: 10.7554/eLife.100002 (PMC11952753; doi:10.7554/eLife.100002)
Supplement: Figure 5—figure supplement 1—source data 1. [file elife-100002-fig5-figsupp1-data1.zip › Figure 5-figure supplement 1-source data/seurat_clusters_16.csv]

p_val	avg_logFC	pct.1	pct.2	p_val_adj	gene	cluster
9.21076460864357e-203	0.39436169609894867	0.965	0.348	1.8241919307418592e-198	Hdc	16
2.103553094980767e-174	0.8223053306409148	0.83	0.235	4.166086904609409e-170	Apoc2	16
1.9921183445106072e-168	0.4392009974674185	0.979	0.419	3.9453903813032574e-164	Trem1	16
6.58386265801716e-167	0.32385087059827766	0.932	0.36	1.3039339994202985e-162	Il1r2	16
1.1798364230703937e-166	1.0950984360586504	0.886	0.34	2.336666035890915e-162	Gngt2	16
9.83085147197455e-165	0.6550848236519695	0.812	0.237	1.9470001340245596e-160	F10	16
4.405603129717701e-164	0.3352722649110733	0.903	0.335	8.725296998405907e-160	Csf3r	16
4.128423001203952e-163	0.3658540155265265	0.845	0.288	8.176341753884427e-159	Arg2	16
1.5468965141276315e-162	0.4283615796949194	0.971	0.422	3.063628546229774e-158	G0s2	16
3.129692422195809e-161	0.35552387131202656	0.752	0.225	6.1983558421588e-157	Mmp9	16
2.1840432212203596e-158	0.6142099530918699	0.985	0.454	4.325497599626922e-154	Hp	16
9.01727465404469e-156	0.9525017129771225	0.977	0.6	1.785871245233551e-151	Plac8	16
3.0616023604924616e-154	1.1392909319885267	0.874	0.353	6.06350347495532e-150	Chil3	16
6.91569031155656e-154	0.35452297199200655	0.888	0.334	1.3696524662037767e-149	Cd300lf	16
8.319018939071752e-154	0.40826796581829755	0.733	0.202	1.6475817008831605e-149	Trem3	16
6.619539488741218e-153	0.4531153896135436	0.957	0.415	1.3109997957451982e-148	Slc7a11	16
6.73592210763481e-153	0.34450295404989206	0.834	0.289	1.3340493734170742e-148	Fpr1	16
1.66310043403623e-152	0.25674277905675247	0.913	0.402	3.2937704096087535e-148	Csf1r	16
1.4426449209212041e-149	0.4125284808833585	0.986	0.476	2.8571582658844448e-145	Acod1	16
4.492816156373359e-149	0.5211166110040637	0.899	0.344	8.898022397697439e-145	Pilra	16
2.0969651659078205e-148	0.4187516844883248	0.81	0.274	4.1530395110804384e-144	Lrg1	16
2.3312403225834194e-148	0.42886117588939654	0.932	0.39	4.6170214588764624e-144	Mcemp1	16
1.4844113744861702e-147	0.5325628283047037	0.925	0.378	2.93987672716986e-143	Tgm2	16
3.340108094850277e-147	0.45772311613167505	0.89	0.34	6.615084081850973e-143	Wfdc21	16
1.4330848233578215e-144	0.3786236096864528	0.779	0.259	2.8382244926601653e-140	Upp1	16
6.135916584705333e-143	0.45178716272138786	1	0.916	1.2152182796008913e-138	S100a9	16
2.4524287079932515e-142	0.4123501742305138	0.843	0.306	4.857035056180635e-138	Fpr2	16
1.8375162629089899e-140	0.56079939133260015	0.957	0.441	3.6392009586912544e-136	Ms4a6c	16
5.903892695869376e-140	0.519827957579404	0.942	0.418	1.1692659484169299e-135	Pla2g7	16
1.2778996664085322e-139	0.5487601010122827	1	0.869	2.530880289322098e-135	S100a8	16
1.687021036897611e-139	0.5504299645948225	0.977	0.489	3.3411451635757186e-135	Slc16a3	16
6.6048577140775105e-139	0.403415983499273	0.828	0.297	1.308092070273051e-134	Mefv	16
1.55672175827197e-137	0.7179888669316177	0.975	0.518	3.0830874422576365e-133	Thbs1	16
1.7563120166269674e-137	0.5059306869342527	0.963	0.459	3.478375948929709e-133	Emilin2	16
1.7784741079836843e-137	0.2632576098676509	0.594	0.161	3.5222679708616865e-133	Mrgpra2b	16
1.2021992306875576e-136	0.33484512704816227	0.801	0.284	2.3809555763767076e-132	Sgms2	16
5.664945270279224e-136	0.3552661635943337	0.803	0.282	1.1219424107788003e-131	Pygl	16
3.4181281085866373e-134	0.5430002082488388	0.926	0.409	6.769602719055835e-130	Ifitm6	16
3.586758379570519e-134	0.5768863767645864	0.961	0.469	7.103574970739412e-130	Gsr	16
3.588347257467812e-134	0.47039670874777195	0.853	0.322	7.106721743415002e-130	Fgr	16
6.456483569857251e-132	0.615881125543897	0.992	0.59	1.2787065710102285e-127	Clec4e	16
1.6123422893811616e-131	0.3787079464668053	0.985	0.512	3.1932439041193904e-127	Clec4d	16
3.186080120906918e-131	0.3798713037616408	0.843	0.327	6.3100316794561504e-127	Pglyrp1	16
6.65865033528676e-129	0.6937998198485498	0.965	0.515	1.3187456989035429e-124	Cybb	16
2.859389567572991e-128	0.5419895064033207	0.932	0.43	5.663021038578308e-124	Napsa	16
5.034495149013458e-127	0.6065046361114506	0.988	0.544	9.970817642621154e-123	Lst1	16
5.5302473013052035e-127	0.5529459522630675	0.961	0.484	1.0952654780234955e-122	Gda	16
1.0485401234924832e-126	0.28218178921335935	0.979	0.51	2.076633714576863e-122	Cd9	16
7.605533796362675e-125	0.5086922378541072	0.998	0.605	1.5062759683696277e-120	Msrb1	16
1.0516060199614109e-123	0.2719370590625446	0.687	0.223	2.0827057225335744e-119	Ppp1r3b	16
2.68998893672759e-123	0.4564501567611703	0.894	0.389	5.327523089188992e-119	Dusp16	16
7.701270790264559e-123	0.38274563001881456	0.99	0.556	1.5252366800118958e-118	Grina	16
1.758677442857528e-122	0.6320853973367053	0.642	0.17	3.4830606755793344e-118	Ceacam1	16
1.388897700526494e-121	0.431574957757038	0.81	0.313	2.7507118958927213e-117	Clec4a3	16
1.2658058468279517e-119	0.4843616542411079	0.468	0.077	2.5069284796427584e-115	Treml4	16
1.6690857405652682e-119	0.2656913357291343	0.814	0.329	3.3056243091895137e-115	Entpd1	16
2.799629102492016e-119	0.34769798711735467	0.961	0.51	5.544665437485437e-115	Ifitm1	16
1.1316593360562865e-118	0.39989357427432837	0.952	0.481	2.2412513150594755e-114	Tnfaip2	16
4.515326181618251e-118	0.34419399279357576	0.971	0.518	8.942603502694946e-114	Lmnb1	16
1.4464341358887168e-117	0.5334393365970991	0.983	0.565	2.8646628061276035e-113	Slpi	16
1.9860664180133737e-116	0.3791336545693407	0.913	0.43	3.9334045408754867e-112	Smox	16
2.4239705935541376e-116	0.36788396501489196	0.818	0.328	4.80067376053397e-112	C3	16
1.3980282287653434e-115	0.4966795740119594	0.967	0.526	2.7687949070697627e-111	Plaur	16
2.168936485703449e-115	0.37437745910076836	0.896	0.412	4.295578709935681e-111	Slc11a1	16
8.002182968399286e-115	0.4642415830619524	0.845	0.356	1.5848323368914785e-110	Ms4a4c	16
1.6384506662806402e-114	0.6876036699432264	1	0.794	3.244951544568808e-110	Il1b	16
1.8580228704951565e-114	0.3873489696436284	0.867	0.378	3.6798142950156577e-110	Igsf6	16
3.3329204074140105e-114	0.6737968892653337	0.998	0.812	6.600848866883448e-110	Lyz2	16
4.913963403517408e-114	0.5088337229263031	0.706	0.232	9.732104520666226e-110	Mmp8	16
1.678760943364014e-113	0.5874483436438815	0.938	0.479	3.3247860483324296e-109	Ptgs2	16
3.032760581175632e-113	0.4071113333197679	0.859	0.373	6.006382331018339e-109	Cyp4f18	16
3.525074902332045e-113	0.37849632802403066	0.88	0.397	6.981410844068615e-109	Rab11fip1	16
7.925761235700494e-113	0.3569796578663307	0.71	0.237	1.5696970127304828e-108	Gpr35	16
1.6527574581195926e-112	0.3393903644931755	0.957	0.506	3.2732861458058532e-108	Ccr1	16
4.292949591787544e-112	0.6091960406883552	0.574	0.142	8.50218666653523e-108	Vcan	16
4.967276166686746e-112	0.3856267462999111	0.605	0.163	9.8376904481231e-108	Sirpb1c	16
5.377798126382178e-112	0.42898164099736547	0.756	0.278	1.0650729189299904e-107	Mgst1	16
6.530825310096542e-112	0.4182332920509435	0.963	0.519	1.29342995266462e-107	Pirb	16
1.4150243318252789e-111	0.4380602963277652	0.617	0.169	2.802455689179965e-107	Gpr141	16
2.13653145074828e-111	0.3857726535827899	0.969	0.53	4.2314005382069684e-107	Ptafr	16
6.3916539346377135e-111	0.3486419613678162	0.648	0.196	1.2658670617549992e-106	Pilrb2	16
4.1873542000179844e-110	0.2674632107174937	0.911	0.459	8.293054993135618e-106	Mpeg1	16
4.216702094053984e-110	0.320254030962672	0.886	0.415	8.351178497273915e-106	Slfn1	16
4.2579995058367493e-110	0.6315399881900414	0.998	0.794	8.432968021309682e-106	Prdx5	16
5.04800244001274e-109	0.25989149645737175	0.809	0.344	9.997568832445231e-105	Sorl1	16
9.53899164225244e-109	0.537219691951111	0.926	0.47	1.8891972947480958e-104	Tgfbi	16
1.4251074695251497e-108	0.4178610475792639	0.793	0.315	2.822425343394559e-104	Nupr1	16
1.912459227985008e-108	0.3484190747111313	0.679	0.224	3.787625501024309e-104	Klra2	16
3.742166433042524e-108	0.4737143704771287	0.996	0.655	7.411360620640718e-104	Tpd52	16
3.611002815800294e-107	0.47419818762512067	0.925	0.504	7.151591076692482e-103	Retnlg	16
1.3727786523044656e-106	0.4125062834480646	0.94	0.492	2.718788120888994e-102	Gm2a	16
2.1337920426951355e-106	0.4080151330830444	0.957	0.523	4.225975140557716e-102	Ncf2	16
7.732458995137865e-106	0.2710180765537823	0.847	0.39	1.531413503987054e-101	Plbd1	16
1.198203312864651e-105	0.37101372894443374	0.965	0.539	2.3730416611284412e-101	S100a4	16
1.856981033390108e-105	0.32071929082615425	0.954	0.52	3.677750936629109e-101	C5ar1	16
9.117503071856107e-105	0.39628499830261554	0.886	0.422	1.805721483381102e-100	Csf2rb	16
2.582062830411187e-104	0.29606151752727194	0.675	0.232	5.113775435629356e-100	Igfbp6	16
1.7297717640313446e-103	0.28340517401103515	0.503	0.129	3.425812978664078e-99	Olr1	16
1.9638816508048675e-103	0.2576755337449057	0.547	0.159	3.88946760941904e-99	Dgat2	16
2.470549119336032e-103	0.5282133247996041	1	0.751	4.892922530845011e-99	Cd14	16
5.576228827353494e-103	0.396707496990681	0.671	0.224	1.1043721192573595e-98	Cdc42ep2	16
6.2152049037472794e-102	0.2975300742888695	0.623	0.202	1.2309213311871486e-97	Gk	16
1.0345107653453114e-101	0.5935584526124655	1	0.815	2.0488485707663893e-97	Ifitm3	16
1.5075368072738728e-101	0.407219821450687	0.857	0.395	2.985676646805905e-97	Cxcl3	16
1.9981386929254108e-101	0.3760720709140084	0.944	0.512	3.957313681338776e-97	Nlrp3	16
4.997433219998685e-101	0.5341753288222886	0.874	0.42	9.897416492207396e-97	Smpdl3a	16
5.370311631457786e-101	0.3501641243502114	0.956	0.572	1.0635902186102144e-96	Lcn2	16
6.365725815166377e-101	0.5221655785420924	0.973	0.617	1.2607319976937011e-96	Ptpn1	16
7.605667756011927e-101	0.3252134801046993	0.93	0.493	1.5063024990781622e-96	Csf2ra	16
8.418299004237435e-101	0.38144417270171826	0.861	0.401	1.6672441177892242e-96	Ptpre	16
9.686075636026211e-101	0.31820142752392955	0.762	0.311	1.918327279714991e-96	Slc2a1	16
1.6609421739318013e-100	0.41277773866173595	0.99	0.651	3.2894959754719325e-96	Mxd1	16
5.634280339883944e-100	0.42833669283386566	0.956	0.537	1.1158692213140152e-95	Socs3	16
1.027863937688656e-99	0.25139550295222723	0.745	0.3	2.0356845285923833e-95	Rnf149	16
3.747448517759909e-99	0.4426745716073537	0.948	0.526	7.4218217894235e-95	Itgam	16
4.659307685137698e-99	0.31542183237897947	0.956	0.538	9.227758870415211e-95	Ncf1	16
1.1127017081830651e-98	0.3573673998219433	0.766	0.316	2.2037057330565605e-94	Cd300ld	16
1.7998733013316292e-98	0.29225020409630054	0.803	0.352	3.564649073287292e-94	Snx10	16
8.573651533283372e-98	0.46802392135965354	0.99	0.656	1.6980116861667719e-93	Alox5ap	16
1.5067246511291877e-97	0.40930769604287953	0.884	0.437	2.984068171561356e-93	Hck	16
4.726505978440865e-97	0.47895998662391026	0.395	0.066	9.360845090302131e-93	Adgre4	16
1.295973232262589e-96	0.581847642044732	0.398	0.067	2.5666749864960573e-92	Ear2	16
3.645754825095099e-95	0.3820793682914321	0.911	0.48	7.220417431100843e-91	Metrnl	16
4.413386930463754e-95	0.33297468130449975	0.71	0.275	8.740712815783465e-91	Lrp1	16
5.1325657875262806e-95	0.3709578435325387	0.662	0.23	1.0165046542195798e-90	Adora2b	16
7.490645684642567e-95	0.47280340235186213	0.309	0.035	1.4835223778434602e-90	Ace	16
2.855484017796193e-94	0.465824839820002	0.838	0.39	5.655286097245361e-90	Ly6c2	16
5.972662674702235e-94	0.36245604297074463	0.979	0.606	1.1828858427247776e-89	Ets2	16
7.62733337092954e-94	0.364256158468955	0.996	0.672	1.5105933741125955e-89	Lilrb4a	16
8.744079734406285e-94	0.4304116260444888	0.967	0.584	1.7317649913991647e-89	Itgb2	16
1.2723956295933963e-93	0.4910480524018399	1	0.811	2.519979544409721e-89	Cebpb	16
1.549830323945028e-93	0.32589430514722706	0.878	0.443	3.0694389565731277e-89	Tlr2	16
2.9844935659195907e-93	0.36499052543861743	0.915	0.489	5.910789507303749e-89	Tnfrsf1b	16
1.8598303081031185e-92	0.3009658509849391	0.986	0.627	3.683393925198226e-88	Lilr4b	16
2.6925740970460387e-92	0.33438504933635393	0.793	0.363	5.33264299919968e-88	Ms4a6d	16
2.8890806146916092e-92	0.26825133905027854	0.807	0.375	5.721824157396732e-88	Adam8	16
3.0324955935445134e-92	0.30398591409436376	0.673	0.25	6.005857523014909e-88	Agpat4	16
6.284190683975707e-92	0.3745495120226541	0.977	0.62	1.2445839649613888e-87	Ccrl2	16
1.1078941461706818e-91	0.39672888417058716	0.967	0.59	2.1941843564910353e-87	Snx18	16
1.2148919387763709e-91	0.35850785809700225	0.959	0.569	2.4060934847466026e-87	Slc15a3	16
2.47554483506962e-91	0.2867748147507345	0.768	0.337	4.902816545855382e-87	Bst1	16
2.5668164839790014e-91	0.271676102261838	0.72	0.29	5.083580046520412e-87	Rab32	16
2.883646413095964e-91	0.33214981911799485	0.561	0.166	5.711061721136557e-87	Osgin2	16
3.695124358601039e-91	0.458027755977398	1	0.772	7.318193792209358e-87	Ifitm2	16
5.824573252824271e-91	0.2883143693755115	0.671	0.25	1.1535567327218469e-86	Gm21188	16
9.456100870096622e-91	0.32227982242821407	0.785	0.352	1.872780777322636e-86	Pid1	16
1.032569682673974e-90	0.37732447855871887	0.99	0.643	2.0450042565358052e-86	Spi1	16
3.0028337214625446e-90	0.38666406562018496	0.789	0.352	5.94711218535657e-86	Cd300a	16
1.1090963765261021e-89	0.3660230353369123	0.936	0.532	2.1965653737099452e-85	Ncf4	16
1.757055367146242e-89	0.3977411263570312	0.985	0.632	3.479848154633132e-85	Nfe2l2	16
1.9726963143564917e-89	0.4552266851778577	0.994	0.728	3.906925050583032e-85	Plek	16
5.852341505579012e-89	0.3781228759012638	0.992	0.66	1.1590562351799234e-84	Ctss	16
9.621232210720433e-89	0.2635516454430771	0.524	0.154	1.9054850393331819e-84	Gm5150	16
9.989432082810928e-89	0.3143889378503877	0.952	0.561	1.9784070240007042e-84	Ndel1	16
2.037106046726873e-88	0.49435232064672663	0.975	0.639	4.034488525542572e-84	Ier3	16
3.021651313687462e-88	0.5950040006116852	0.957	0.628	5.984380426758018e-84	Sod2	16
4.851126055462206e-88	0.3973876011969544	0.954	0.571	9.6076551528429e-84	Ninj1	16
5.115467470774865e-88	0.3341862981956193	0.81	0.378	1.013118332586962e-83	Cd274	16
1.4294951605114666e-87	0.3172553859149445	0.952	0.565	2.8311151653929594e-83	Ctsc	16
1.7481411005854895e-87	0.3002946314419952	0.896	0.48	3.462193449709562e-83	Adipor1	16
2.359319387614108e-87	0.28860280139059147	0.901	0.489	4.672632047169741e-83	Rab20	16
4.489199768705788e-87	0.4167093700709483	0.919	0.515	8.890860141921814e-83	Tkt	16
6.852926286044118e-87	0.32751019465735975	0.954	0.57	1.3572220509510375e-82	Tiparp	16
1.3919342172459225e-86	0.3309803206298212	0.998	0.68	2.7567257172555496e-82	Zeb2	16
5.242830374940326e-86	0.4623739746638964	0.988	0.72	1.0383425557569317e-81	Cd44	16
7.458078418935635e-86	0.3110303540548973	0.907	0.502	1.4770724308702024e-81	Ifi204	16
9.324061104241263e-86	0.272047988922797	0.598	0.208	1.8466303016949822e-81	Morrbid	16
1.2426314093129217e-85	0.3726232305673881	0.851	0.429	2.4610315061442413e-81	Atp1a1	16
2.846718878351359e-85	0.30739876086443496	0.863	0.445	5.637926738574866e-81	Nfil3	16
2.897891425205494e-85	0.3252443190516584	0.805	0.379	5.739273967619481e-81	Nadk	16
4.0470741870540605e-85	0.38651999781985347	0.965	0.598	8.015230427460567e-81	Cdkn1a	16
4.138508699015485e-85	0.5177009638608281	0.99	0.708	8.196316478400168e-81	Gpx1	16
4.650755720876707e-85	0.31474213609459634	0.855	0.437	9.210821705196317e-81	Trib1	16
6.518815212834785e-85	0.46037006011293835	1	0.817	1.2910513529019291e-80	Tyrobp	16
9.997393767859997e-85	0.3324588302588596	0.836	0.415	1.9799838357246722e-80	Osm	16
4.757038373658025e-84	0.26447723471828977	0.872	0.465	9.42131449902972e-80	Lcp2	16
8.896509083107114e-84	0.3406669551447745	0.969	0.607	1.761953623909364e-79	Lyn	16
1.005623536056296e-83	0.2854661230823959	0.681	0.27	1.9916374131594942e-79	Cers6	16
1.3597801022541264e-83	0.2642020448027319	0.692	0.297	2.6930444925142974e-79	Clec4a1	16
1.5250355762331961e-83	0.2631310730977283	0.694	0.289	3.020332958729845e-79	Xdh	16
2.201702731020914e-83	0.3602024278665079	0.95	0.576	4.36047225878692e-79	Card19	16
3.568363056773932e-83	0.329707202669727	0.925	0.532	7.067143033940773e-79	App	16
4.9771345720308517e-82	0.31141896241023037	0.644	0.242	9.8572150199071e-78	Adssl1	16
2.1692074552598855e-81	0.2930343846705934	0.613	0.231	4.296115365142203e-77	Tarm1	16
3.8208631512234495e-81	0.33065204006689264	0.996	0.754	7.567219470998041e-77	Wfdc17	16
5.485875388777166e-81	0.2577977037668949	0.783	0.378	1.0864776207473179e-76	Arl4c	16
8.883138804898495e-81	0.25444081318731887	0.65	0.255	1.7593056403101468e-76	Noct	16
2.0228429059422756e-80	0.32762589343998494	0.826	0.413	4.006240375218677e-76	Nfkbie	16
3.0633920506344048e-80	0.2738337571488984	0.505	0.148	6.067047956281439e-76	Pilrb1	16
3.202000979827974e-80	0.26622749190131434	0.903	0.512	6.341562940549302e-76	Pik3ap1	16
3.4452767175575125e-80	0.3459516829691003	0.702	0.297	6.823370539122653e-76	Arl5c	16
6.317559248626896e-80	0.42810221347993327	0.998	0.797	1.2511926091905568e-75	Slfn2	16
8.016181048824015e-80	0.3722901343859082	0.985	0.669	1.587604656719596e-75	Ehd1	16
8.376540208070773e-80	0.31379298081999696	0.876	0.474	1.6589737882084167e-75	N4bp1	16
2.273225423148228e-79	0.2883434038636007	0.834	0.429	4.502122950545066e-75	Tnfrsf1a	16
2.5876968880089058e-79	0.4293318590155195	1	0.928	5.124933686701638e-75	Cxcl2	16
2.6412894324946865e-79	0.2912679742990355	0.54	0.173	5.231073721055727e-75	Ldlr	16
3.2332841445117834e-79	0.25811345927401796	0.778	0.372	6.403519248205587e-75	Nab1	16
2.545916784837125e-78	0.27857120511395816	0.988	0.677	5.042188192369926e-74	Litaf	16
4.681271975245696e-78	0.25312188100491095	0.899	0.518	9.271259146974101e-74	Ptpn6	16
5.834937878914686e-78	0.2999413581850511	0.725	0.321	1.1556094469190536e-73	Stk40	16
1.365333033379579e-77	0.3818779502131755	0.988	0.702	2.704042072608256e-73	Lgals3	16
1.7556678992332178e-77	0.38574174954349816	0.729	0.326	3.4771002744313876e-73	Fcgr4	16
2.062347180254466e-77	0.2505448155640322	0.843	0.448	4.08447859049397e-73	Ppp2r5a	16
3.3613475381450904e-77	0.3341219933721058	0.917	0.538	6.657148799296352e-73	Marcksl1	16
3.579438509527423e-77	0.3672109574807647	0.942	0.587	7.089077968119061e-73	Mapkapk2	16
3.894540925856067e-77	0.2683937588402332	0.961	0.621	7.713138303657941e-73	Resf1	16
5.626607553931728e-77	0.3320141240036727	0.956	0.604	1.1143496260561787e-72	Lrrfip1	16
2.437456210533375e-76	0.41130652661955813	0.983	0.718	4.827382024961349e-72	Taldo1	16
5.01180081240445e-76	0.34349909397244915	0.932	0.567	9.925871508967012e-72	Pde4b	16
5.866519668475867e-76	0.38401383718042315	0.99	0.706	1.1618642203416453e-71	Psap	16
1.6549701659917935e-75	0.4204237470986203	1	0.823	3.277668413746747e-71	Fcer1g	16
1.0501923010324549e-74	0.3136952452401425	0.826	0.429	2.079905852194777e-70	Rnf19b	16
1.1264204673598242e-74	0.4240916706452842	0.977	0.685	2.2308757356061318e-70	Samhd1	16
1.410135877444374e-74	0.3376326156382252	0.965	0.636	2.7927741052785826e-70	Vasp	16
2.241045725634791e-74	0.28117483480917826	0.977	0.651	4.438391059619704e-70	Ccl6	16
2.387110697252027e-74	0.2729440559927503	0.778	0.383	4.727672735907639e-70	AB124611	16
4.798865372707082e-74	0.25315800999437865	0.71	0.319	9.504152870646376e-70	Il1a	16
5.560936534281152e-74	0.487368945775124	0.594	0.217	1.1013434806143822e-69	Fn1	16
6.188994542421698e-74	0.2571185206112129	0.776	0.385	1.2257303691266172e-69	Pgd	16
9.550647889376619e-74	0.25564209387850123	0.685	0.299	1.8915058144910394e-69	Trps1	16
9.586541808802611e-74	0.27392961145555245	0.536	0.182	1.898614605233357e-69	Rbpms	16
2.6892587875579337e-73	0.30491295876996627	0.689	0.301	5.326077028758488e-69	Mxi1	16
4.470073478874702e-73	0.2971843610425342	0.41	0.11	8.852980524911348e-69	Cd177	16
7.073769068947007e-73	0.27394124427415	0.781	0.391	1.4009599641049547e-68	Prkcd	16
1.0182288109989145e-72	0.2964009283721529	0.988	0.699	2.01660216018335e-68	Samsn1	16
1.2489599643936494e-72	0.3346309629957167	1	0.824	2.4735652094816226e-68	S100a11	16
3.061497682383996e-72	0.27003077007714266	0.627	0.255	6.0632961599615044e-68	Gm6377	16
3.735835517735921e-72	0.2593340380491713	0.971	0.646	7.398822242875991e-68	Fyb	16
5.650179026942508e-72	0.3296840631410204	0.662	0.283	1.1190179562859636e-67	Msr1	16
9.53505003148126e-72	0.4027186178768578	0.99	0.739	1.8884166587348636e-67	Nfkbiz	16
1.1695859424761718e-71	0.27792728678968726	0.849	0.468	2.316364959074058e-67	Zbp1	16
1.2975589011096592e-71	0.2806924584564934	0.948	0.608	2.56981540364768e-67	Basp1	16
1.51900606178767e-71	0.35421377844589186	0.938	0.591	3.0083915053704807e-67	Pgam1	16
2.1457285785499154e-71	0.3252724714585873	0.919	0.559	4.249615449818107e-67	Cflar	16
3.5807549373695124e-71	0.30007555201119396	0.868	0.489	7.091685153460319e-67	Bcl2l11	16
4.690743153178993e-71	0.2613746567568451	0.934	0.587	9.290016814870996e-67	Rap1a	16
4.74223296614277e-71	0.27330564416980563	0.482	0.155	9.391992389445755e-67	Asprv1	16
6.935082358629955e-71	0.3942679955192556	0.994	0.787	1.3734930611266627e-66	Pkm	16
6.997679976628536e-71	0.2940593410634482	0.741	0.353	1.3858905193712814e-66	Jarid2	16
1.1671954009920327e-70	0.35108041176301436	0.509	0.162	2.3116304916647207e-66	Cyth3	16
3.0225801606709664e-70	0.2756203967288904	0.913	0.554	5.986220008208849e-66	Zyx	16
4.0595325753928274e-70	0.30392432518186696	0.708	0.324	8.039904265565495e-66	Tnip1	16
4.430450989948489e-70	0.31294990258197175	0.956	0.625	8.774508185592983e-66	Fam49b	16
1.1019280454807226e-69	0.30840171276339357	0.959	0.638	2.182368494074571e-65	Atp6v1e1	16
1.1029939963882428e-69	0.37014333910336394	0.944	0.619	2.184479609846915e-65	Pitpna	16
1.1182588950577846e-69	0.44637612797980775	0.739	0.35	2.2147117416619424e-65	Itgal	16
2.734003643010455e-69	0.32254189512546527	0.845	0.466	5.414694214982206e-65	Txnrd1	16
3.893538751814259e-69	0.2617983891622164	0.925	0.574	7.71115349796814e-65	Traf1	16
8.361873873270088e-69	0.27168978213818495	0.768	0.387	1.6560691206011408e-64	Ak2	16
8.965366195527373e-69	0.3635572441725068	1	0.858	1.7755907750241962e-64	Arpc1b	16
1.3207930883816822e-68	0.3221099866897217	0.973	0.672	2.6158307115399217e-64	Kdm6b	16
2.4712183326004603e-68	0.2984364575841848	0.886	0.522	4.894247907715212e-64	Flna	16
5.340947819263808e-68	0.3684414088016523	1	0.883	1.0577747156051972e-63	Mcl1	16
8.648235413503887e-68	0.36082394105389937	0.986	0.713	1.7127830236444448e-63	Anxa2	16
1.2951802513250279e-67	0.37534074732494205	0.362	0.083	2.565104487749218e-63	Ly6i	16
1.3722242182429609e-67	0.33504928822830937	0.917	0.569	2.717690064230184e-63	Eno1	16
3.9358558101886086e-67	0.2662258345934534	0.739	0.365	7.794962432078539e-63	AA467197	16
6.363850653757693e-67	0.38672339158738067	1	0.839	1.260360621976711e-62	S100a6	16
9.235470545370596e-67	0.25882693690466246	0.594	0.241	1.8290849415106467e-62	Alas1	16
3.6088885380178323e-66	0.37442039260550297	0.994	0.843	7.147403749544317e-62	Sem1	16
5.404396892104668e-66	0.3266920960392181	0.905	0.557	1.0703408044813294e-61	Cdk2ap2	16
1.692495545456931e-65	0.2801362015417821	0.948	0.624	3.351987427777452e-61	Prr13	16
2.2595711512100744e-65	0.28936502719877144	0.865	0.504	4.4750806649715526e-61	Tgfb1	16
2.539906985244507e-65	0.36731844271275715	1	0.891	5.030285784276746e-61	Cyba	16
6.5458599455312466e-65	0.32034371760235425	0.977	0.703	1.2964075622124635e-60	Atox1	16
1.4107204115826296e-64	0.2669172151980239	0.83	0.464	2.793931775139398e-60	Anxa1	16
4.168757586487848e-64	0.3188444104384325	0.727	0.359	8.256224400039182e-60	Ifi211	16
4.919149487735881e-64	0.30070964556650215	0.952	0.64	9.742375560460913e-60	Lamp2	16
7.118314663345026e-64	0.33830820502141523	0.998	0.814	1.4097822190754823e-59	Rap1b	16
8.437607253713234e-64	0.3529615236126634	0.696	0.329	1.671068116597906e-59	Cd300c2	16
1.8749456642003793e-63	0.3317522554023773	0.998	0.821	3.713329887948851e-59	Lcp1	16
2.1190601902428067e-63	0.25835751094552667	0.58	0.238	4.196798706775879e-59	Rap2a	16
3.823253377215915e-63	0.3258764576088766	0.867	0.513	7.57195331357612e-59	Dbi	16
3.973396449721717e-63	0.25798176172624276	0.861	0.505	7.869311668673861e-59	Map4k4	16
1.8171102568673025e-62	0.3585296280332968	0.93	0.624	3.598786863725693e-58	Esd	16
2.2446523217712412e-62	0.3423430569623158	0.998	0.788	4.4455339232679435e-58	Sat1	16
3.1962856761254954e-62	0.274301616378936	0.861	0.508	6.3302437815665436e-58	Rab5if	16
4.074122697923806e-62	0.3609717764220268	0.928	0.614	8.068800003238099e-58	Pgk1	16
1.129738035892612e-61	0.2552030479803853	0.925	0.6	2.237446180085318e-57	Isg15	16
1.5927820359461534e-60	0.2976130635805524	0.646	0.293	3.1545048221913566e-56	Ap1s2	16
2.7779018740477414e-60	0.3365815302243405	0.377	0.108	5.501634661551552e-56	Inhba	16
1.1338579705281302e-59	0.2568820477418957	0.456	0.152	2.245605710630962e-55	Fam49a	16
2.784053759700493e-59	0.3469082747380119	1	0.996	5.513818471086826e-55	Fth1	16
3.0141842612183734e-59	0.26002921852790395	0.476	0.173	5.9695919293429886e-55	Clec4n	16
5.084530491040279e-59	0.3504897792199251	1	0.908	1.0069912637505273e-54	Nfkbia	16
1.105487872003318e-58	0.2644849157883111	0.826	0.478	2.1894187305025714e-54	Dstn	16
1.4724073534203313e-58	0.34071226618807104	0.998	0.868	2.916102763448966e-54	Coro1a	16
9.057127753711296e-58	0.3045228495592063	0.544	0.222	1.7937641516225222e-53	Ifi205	16
1.3663494813522694e-57	0.273941996275451	0.422	0.132	2.7060551478181694e-53	Grk3	16
1.6710500088738415e-56	0.3751310489587878	0.998	0.909	3.309514542574643e-52	Gapdh	16
1.9936537098775832e-56	0.31206959403399503	1	0.968	3.948431172412554e-52	Srgn	16
2.629420298644331e-55	0.26729241950192417	0.921	0.616	5.2075669014650974e-51	Nktr	16
2.1068748837912492e-54	0.2940436768460941	1	0.96	4.172665707348569e-50	H3f3a	16
1.7744985535966193e-53	0.2967271791402859	0.998	0.88	3.5143943853981045e-49	Pim1	16
2.8152975756737544e-52	0.28833481241809356	1	0.855	5.57569684862187e-48	Ifi27l2a	16
4.107888531968944e-52	0.2760297995408507	0.996	0.832	8.135673237564493e-48	Atp6v0c	16
4.479323899859934e-52	0.2525311066742675	0.998	0.822	8.871300983672599e-48	Txn1	16
2.48160258915854e-51	0.3396342597735875	0.35	0.101	4.914813927828489e-47	Il6	16
3.3389093349343173e-51	0.26790921034684356	0.81	0.483	6.612709937837415e-47	Sppl2a	16
1.3420852389616796e-50	0.25653989068997474	0.981	0.747	2.6579998157636065e-46	Capzb	16
5.725395575063252e-50	0.2531733792749584	0.99	0.788	1.1339145936412771e-45	Tmsb10	16
6.397754863670915e-50	0.28683254552153126	0.87	0.562	1.2670753507500247e-45	Tpi1	16
2.307341331241849e-49	0.31625872920512466	1	0.943	4.5696895065244823e-45	Actg1	16
2.4988409024934827e-49	0.29487495243946354	0.369	0.113	4.948954407388342e-45	Abi3	16
5.663330517737162e-48	0.2829199647066437	0.584	0.273	1.121622609037845e-43	Stk10	16
5.896676390036028e-47	0.3672024414938502	0.627	0.312	1.1678367590466354e-42	Pou2f2	16
1.017623999335401e-46	0.2881532386461515	0.522	0.228	2.0154043306837616e-42	Lair1	16
1.5586067795059456e-46	0.2849277878459281	0.325	0.092	3.086820726811525e-42	Krt80	16
1.7932827767217295e-46	0.2823925812341388	0.99	0.808	3.5515965392973855e-42	Msn	16
3.633620361915806e-45	0.2675058434896609	0.983	0.803	7.196385126774254e-41	Arpc5	16
8.852396164038754e-42	0.25432339397436166	0.948	0.712	1.7532170602878751e-37	Ldha	16
1.2883605528698114e-41	0.2615169805392261	0.988	0.869	2.5515980749586617e-37	Arpc2	16
1.9460615088437518e-40	0.5130835753218927	0.337	0.11	3.85417481826505e-36	Ngp	16
2.7482307491019914e-38	0.2628506766039238	0.981	0.808	5.442870998596494e-34	Tspo	16
8.928924076895251e-36	0.33613459443492955	0.246	0.066	1.7683734134291045e-31	Eno3	16
7.639738454450089e-34	0.3044698065999073	0.174	0.034	1.51305020090384e-29	Fabp4	16
2.247337983500417e-33	0.2581850380138199	0.443	0.201	4.4508528763225754e-29	Rras	16
5.833707034782903e-25	0.33643697638350534	0.538	0.316	1.1553656782387539e-20	Cxcl10	16
1.3414386249996574e-19	4.4247527772878215e-6	0.368	0.239	2.6567191968118215e-15	Pam16	16
6.522919177181632e-10	5.687974968013321e-5	0.166	0.098	1.2918641430408222e-5	Bckdha	16
4.902077707123904e-9	1.8991659976555497e-5	0.141	0.082	9.708564898958893e-5	Zfp513	16
0.0027070087210956974	4.775230007106335e-5	0.112	0.081	1	Selenbp1	16
