# Supplementary material for: Deciphering the preeclampsia-specific immune microenvironment and the role of pro-inflammatory macrophages at the maternal–fetal interface
Source: eLife. 2025 Mar 28;13:RP100002. doi: 10.7554/eLife.100002 (PMC11952753; doi:10.7554/eLife.100002)
Supplement: Figure 5—figure supplement 1—source data 1. [file elife-100002-fig5-figsupp1-data1.zip › Figure 5-figure supplement 1-source data/seurat_clusters_17.csv]

p_val	avg_logFC	pct.1	pct.2	p_val_adj	gene	cluster
0	2.0190626428464027	0.97	0.288	0	Hexb	17
0	1.696584420983037	0.873	0.126	0	Pmepa1	17
3.6901e-319	1.6269535929864158	0.967	0.264	7.30819848e-315	Cxcl16	17
1.0391305687361054e-293	1.5365044801308096	1	0.662	2.0579980913818568e-289	Ctss	17
2.378456367004727e-265	1.465695248206687	0.85	0.142	4.710532834852862e-261	Cd72	17
1.7957224700028833e-257	0.9751700954543926	0.654	0.031	3.5564283518407105e-253	Tmem119	17
4.73970584852117e-247	0.8046730868570501	0.62	0.026	9.386987432996177e-243	Olfml3	17
5.022424091147349e-240	1.2823386796313523	0.814	0.144	9.946910912517324e-236	Gatm	17
4.1132188598394114e-237	0.9589841791498155	0.789	0.093	8.146229951911954e-233	Axl	17
1.366648189300427e-218	1.742826997792963	0.997	0.733	2.706646738909496e-214	Apoe	17
2.424380521503591e-215	1.0651884216634477	0.798	0.165	4.8014856228378615e-211	Itgb5	17
2.4166301081292626e-213	1.2090450240203037	0.864	0.143	4.7861359291500046e-209	Cx3cr1	17
2.7873101017704723e-211	0.6667708783360209	0.468	0.01	5.5202676565564206e-207	Col14a1	17
3.394376391199356e-198	1.5353506715532204	0.983	0.399	6.722562442770324e-194	C1qa	17
4.547181231246871e-197	1.4577632733516845	0.978	0.334	9.005692428484428e-193	C1qc	17
9.185803352346392e-192	0.5939392833604861	0.507	0.021	1.819248353932203e-187	Tnfsf13b	17
5.327501487435168e-191	1.4624147034916875	0.892	0.222	1.055111669586535e-186	Ms4a7	17
7.946371228785296e-191	1.2224151279998052	0.82	0.194	1.5737788218609278e-186	Trem2	17
4.647040528735554e-190	1.4450996454404037	0.989	0.431	9.203463767160765e-186	C1qb	17
5.587115780432309e-188	1.076995177544349	0.584	0.06	1.1065282803146188e-183	Plau	17
1.321353648158234e-186	1.587033983625485	0.945	0.43	2.6169409001773826e-182	Rgs1	17
5.896689880530092e-186	1.0115327883133316	0.801	0.14	1.1678394308389848e-181	Slamf9	17
1.0329929505951089e-176	1.1846993629155225	0.981	0.421	2.045842538653613e-172	Lgmn	17
2.5586119263804348e-176	0.9912779522944881	0.706	0.11	5.067330920196451e-172	Tgfbr1	17
2.6518922074219807e-171	0.6685711195977972	0.399	0.01	5.252072516799233e-167	Cxcl14	17
9.19405300437125e-171	0.6089385849469833	0.554	0.04	1.820882197515726e-166	F11r	17
3.473238666336585e-161	0.7720241596304973	0.618	0.08	6.878749178679606e-157	Scimp	17
2.062547964466317e-158	1.0037195565233454	0.731	0.131	4.084876243625541e-154	Tent5c	17
8.760474080641773e-155	1.0248792438482803	0.964	0.461	1.735011891671103e-150	Mpeg1	17
8.649815413760917e-154	0.8153880499497892	0.72	0.159	1.7130959426953497e-149	Ntpcr	17
3.4599389317226563e-150	1.1248668475835033	0.875	0.28	6.85240905427672e-146	Cd81	17
1.576165692853729e-141	0.8975360666609612	0.917	0.328	3.12159615469681e-137	Cd300c2	17
9.915165444860304e-141	0.599209712415499	0.454	0.03	1.9636985163545833e-136	Lhfpl2	17
8.765265682843215e-140	0.6722714224899826	0.44	0.027	1.735960868487099e-135	Zmynd15	17
2.3829637323978648e-138	0.9328723013156637	0.95	0.405	4.719459672013971e-134	Csf1r	17
2.4527776309721337e-133	0.6987176984682194	0.665	0.11	4.8577260981403106e-129	Mmp14	17
1.8523718044382715e-132	0.4860498289576716	0.438	0.029	3.6686223586899966e-128	Cadm1	17
2.1941077439528902e-132	0.838811663145902	0.67	0.123	4.345430386898699e-128	Creb5	17
4.900838380288844e-126	0.8205082633881025	0.792	0.226	9.706110412162055e-122	Lair1	17
4.225147210116288e-125	0.8531582378731761	0.989	0.686	8.367904049635308e-121	Ctsz	17
8.689102429128935e-122	0.8021001666402199	0.978	0.73	1.7208767360889855e-117	Ucp2	17
1.3519136237265363e-120	1.0706536762534704	0.643	0.162	2.677464931790405e-116	Sgk1	17
6.253612226091015e-120	0.8340896346623894	0.997	0.806	1.2385279013773257e-115	Cst3	17
1.4494262793124985e-119	0.4094059514096472	0.399	0.027	2.870588746178403e-115	Spint1	17
3.0025860311245823e-119	0.8577723819094115	0.911	0.412	5.946621634642236e-115	Rgs10	17
1.51129677925445e-117	0.575815551041261	0.535	0.07	2.993123271313438e-113	Itga6	17
1.0450625936593387e-116	0.599579600250047	0.659	0.129	2.0697464667423203e-112	Havcr2	17
2.847162370681091e-116	0.8158199016805032	0.964	0.513	5.6388050751339005e-112	Ctsh	17
4.158794121764142e-115	0.9022574017565081	0.922	0.38	8.236491758153884e-111	Aif1	17
1.3531658579669714e-114	0.6598646956024242	0.526	0.074	2.679944981703587e-110	Itgax	17
1.8193474949171453e-113	0.6900692751272091	0.726	0.21	3.6032177136834063e-109	Rtcb	17
7.361666816331315e-112	0.8938052193012205	0.867	0.323	1.4579781129744168e-107	Ckb	17
4.307991695659456e-111	0.6505388895023252	0.507	0.067	8.531977553253552e-107	Pdgfb	17
7.287927246587593e-110	0.9411992526748643	0.981	0.619	1.4433739911866728e-105	Bcl2a1b	17
2.226055031149177e-109	0.5962869684802911	0.529	0.078	4.408701989190945e-105	Dst	17
5.235963258633646e-108	0.7874013685393716	0.895	0.382	1.0369825233723936e-103	Ly86	17
6.045598968248902e-107	0.5741465133200065	0.485	0.075	1.1973308756616951e-102	Ppfia4	17
1.2313747907514543e-105	0.7050333086977645	0.709	0.187	2.4387377730832553e-101	Rnase4	17
1.7333295335191435e-105	0.28318103324794935	0.263	0.007	3.432859141134664e-101	Apbb2	17
5.79809718880383e-105	0.9512414451976059	0.889	0.401	1.1483131482425985e-100	Cd63	17
1.136009162829326e-104	0.6066949596583187	0.643	0.137	2.24986614698348e-100	Hpgds	17
3.8503759925096034e-102	0.5534995090656419	0.416	0.044	7.62566965316527e-98	Pdgfa	17
2.8987484818530007e-99	0.6360643061144117	0.789	0.251	5.740971368309868e-95	C3ar1	17
1.2792217826286778e-97	0.36461788737014783	0.258	0.009	2.5334987404960965e-93	Nes	17
4.710600643958229e-97	0.8343791383709562	0.928	0.474	9.329344575359272e-93	Tgfbi	17
3.5394793004942357e-96	0.8588202093815602	0.953	0.612	7.009938754628834e-92	Prdx1	17
8.28803298292725e-93	0.3456148506005245	0.332	0.024	1.6414449322687417e-88	Lilra5	17
2.1616750236886093e-92	0.68926800909897	0.64	0.158	4.2811973844152907e-88	Ccnd1	17
2.2768013544740922e-92	0.5948320872500663	0.634	0.158	4.5092050825359396e-88	Zfhx3	17
1.0952418468671604e-91	0.7191727395270715	1	0.708	2.169126477720411e-87	Psap	17
1.2433713973095004e-90	0.6098079518441585	0.759	0.259	2.4624970523714657e-86	Abhd12	17
1.8774000496897138e-90	0.7179498130066737	0.873	0.432	3.718190798410478e-86	Man2b1	17
1.898371739125347e-90	0.6832483428490782	0.884	0.396	3.75972522933775e-86	Ptms	17
5.034980976996436e-90	0.7552447394848483	0.961	0.572	9.971779824941442e-86	Bst2	17
1.250146639309253e-89	1.0029384058649076	0.884	0.474	2.4759154191519755e-85	Cd83	17
2.123675502762805e-89	0.6881617252892058	0.975	0.567	4.2059393332217354e-85	Ctsc	17
7.044465420577511e-89	0.8123454482588814	0.839	0.325	1.395156376545376e-84	Mafb	17
9.031363323918807e-89	0.41323201478679783	0.424	0.055	1.7886615063021199e-84	Dtx4	17
1.2374829309253325e-86	0.380808817874431	0.396	0.048	2.4508349446976211e-82	Sh2d1b1	17
1.0265985863273148e-85	0.5162410828989398	0.413	0.061	2.0331785002212469e-81	Qpct	17
2.2382325144046853e-84	0.49604486616055987	0.554	0.124	4.4328194947784794e-80	Cttnbp2nl	17
2.322256810690179e-84	0.6841929840283949	0.95	0.518	4.5992296135719e-80	Cybb	17
4.882736018709851e-84	0.3634774326663737	0.402	0.052	9.67025868505486e-80	Extl3	17
4.912766488412607e-84	0.4964241645337704	0.576	0.132	9.729734030301169e-80	AU020206	17
5.614544730636376e-84	0.3916436238352996	0.917	0.445	1.1119605839025342e-79	Ms4a6c	17
1.9939529354026257e-83	0.49782875787365377	0.465	0.081	3.9490237885649e-79	Ptgs1	17
7.996204186827192e-83	0.5088001013133756	0.69	0.211	1.5836482392011253e-78	Camk1	17
2.4685330290433495e-81	0.659753377987202	0.762	0.308	4.888929664020354e-77	Epb41l2	17
1.1212571360475887e-80	0.597687564674082	0.709	0.233	2.2206497579422493e-76	Cpd	17
5.100193942717283e-80	0.7804798818675448	0.853	0.446	1.0100934103551579e-75	Tlr2	17
1.5285897323816738e-78	1.0840685017329652	0.765	0.365	3.027371964981905e-74	Tnf	17
8.839262785865055e-78	0.4971745913316751	0.767	0.284	1.750615994740574e-73	Adgre1	17
5.406342302123603e-77	0.5922026980600131	0.698	0.262	1.0707260929355796e-72	Gusb	17
8.186788084385912e-77	0.34618026294353466	0.831	0.349	1.62139338011263e-72	AW112010	17
1.0462449247638624e-76	0.29247284547946273	0.82	0.345	2.0720880734948293e-72	Gngt2	17
1.1713231216798242e-76	0.6196943972819804	0.983	0.728	2.319805442486892e-72	Npc2	17
2.384625680792446e-76	0.4208255987330974	0.446	0.083	4.722751160809439e-72	Ang	17
3.1405712873994065e-75	0.6974384190780241	0.717	0.286	6.219901434694524e-71	Glipr1	17
8.226302037653577e-74	0.6803089582177065	0.778	0.311	1.6292191185572909e-69	Bcl2a1a	17
4.7983195981034956e-73	0.47962369604522365	0.543	0.14	9.503071964043973e-69	Slc29a3	17
1.326142004483468e-72	0.5630540560432453	0.859	0.396	2.6264242398795085e-68	Pld4	17
2.0026986844450185e-72	0.3979786452787199	0.213	0.01	3.9663447445433594e-68	Ch25h	17
8.667733668104079e-72	0.45959032488664203	0.593	0.169	1.716644652968013e-67	Pea15a	17
1.3957475238258536e-71	0.31186314273753185	0.31	0.033	2.764277970937103e-67	Arhgap22	17
3.005219137972835e-70	0.46298648022062494	0.842	0.382	5.9518365027552e-66	Tmem176b	17
3.297449261056613e-70	0.42293709912136157	0.557	0.146	6.530598261522622e-66	Blnk	17
8.964139016467368e-70	0.5528974163712377	0.814	0.372	1.7753477322113622e-65	Hexa	17
1.9569259421677937e-69	0.5949888371693484	0.925	0.51	3.875691828463316e-65	Grn	17
8.644740344708829e-69	0.4328855707185136	0.571	0.16	1.7120908252695835e-64	Luzp1	17
1.2574127948770748e-68	0.4273626613795872	0.823	0.367	2.4903060402540466e-64	H2-DMa	17
1.4866948542301744e-67	0.5559590678216841	0.69	0.247	2.9443991588028605e-63	Rab7b	17
9.365487373355493e-67	0.44257184227910973	0.693	0.253	1.8548347742930555e-62	Lat2	17
1.112864640784055e-66	0.8091726182460245	0.637	0.217	2.204028421072821e-62	Tnip3	17
3.2943653895448245e-66	0.28915336592253693	0.687	0.269	6.5244906539935246e-62	Dab2	17
4.289995584064404e-66	0.7823398162753029	0.199	0.009	8.496336254239552e-62	Mmp12	17
4.7091793916056846e-66	0.5735082294476814	0.914	0.527	9.326529785075058e-62	Anxa5	17
7.357597461101641e-66	0.38384880419376033	0.77	0.331	1.45717217717118e-61	Fcgr1	17
2.283893686522766e-65	0.5398749465268211	0.925	0.516	4.5232514461583376e-61	Cd68	17
6.564192370842676e-65	0.4322133994346148	0.64	0.216	1.300038299045392e-60	Stab1	17
3.333115860100019e-64	0.5901967375911634	0.742	0.322	6.601235960928087e-60	Cd86	17
3.9424945174052206e-64	0.519302819672611	0.668	0.238	7.80811039172104e-60	Rasgef1b	17
4.54186552341913e-64	0.555663073544521	0.825	0.403	8.995164669131587e-60	Clic4	17
1.2733602223305428e-63	0.4145083286483471	0.463	0.107	2.52188992032564e-59	Cebpa	17
3.371391168304164e-62	0.31725209402486476	0.241	0.02	6.677040208826397e-58	Cd34	17
1.1236780059170914e-61	0.682853645925181	0.867	0.47	2.2254442907187993e-57	Bcl2a1d	17
1.2367323326021594e-61	0.5288696430043416	0.967	0.671	2.449348384718577e-57	Rrbp1	17
1.4054555964785921e-61	0.47585943287684707	0.909	0.507	2.783504808825852e-57	Unc93b1	17
8.311038768480114e-61	0.4306183742336902	0.729	0.3	1.6460012280974866e-56	Anxa3	17
1.350082888131801e-60	0.3869927782001674	0.861	0.439	2.6738391599450316e-56	Snx5	17
2.4533724953784953e-60	0.3904185706196282	0.507	0.139	4.85890422709711e-56	Itpripl2	17
7.446441405501222e-60	0.39502393876489245	0.468	0.121	1.474767720359517e-55	Igsf8	17
1.3141620713126138e-59	0.32907557320411307	0.382	0.072	2.6026979822346316e-55	Dock4	17
1.5832686234629104e-59	0.3978269414460793	0.499	0.144	3.135663508768294e-55	Lap3	17
1.600661938842388e-59	0.25600468028370543	0.31	0.043	3.170110969877349e-55	Tle1	17
1.7047399782893916e-58	0.40246550695313177	0.784	0.367	3.37623752700214e-54	Ms4a6d	17
2.60219149320242e-58	0.520856124055836	0.997	0.812	5.1536402522873927e-54	Ptma	17
5.434374997160467e-58	0.2702282368348834	0.903	0.513	1.0762779681876304e-53	Ifi30	17
4.5602346347591977e-57	0.5197160023237603	0.803	0.392	9.03154469414059e-53	Lgals3bp	17
7.078490958855962e-57	0.3958033172737333	0.59	0.2	1.4018951344014233e-52	Ivns1abp	17
8.069327745602328e-57	0.8811914437494712	0.928	0.702	1.598130360016541e-52	Ccl4	17
1.2572102290941716e-56	0.3794301886172191	0.615	0.219	2.4899048587210067e-52	Otulinl	17
4.0526341984554133e-56	0.378087998173483	0.557	0.178	8.026242030040946e-52	P2ry6	17
2.5276039856779996e-55	0.6495690828320679	0.881	0.598	5.0059196936352784e-51	Sqstm1	17
2.6795975531116516e-55	0.2850629362466241	0.321	0.052	5.306942953937626e-51	Gtf2h2	17
4.146563635432907e-55	0.4332081726040097	0.745	0.334	8.212269279974872e-51	Trf	17
7.720782467278941e-55	0.802516121922066	0.909	0.564	1.5291009676445944e-50	Atf3	17
3.4341645459175694e-54	0.4792411636961251	0.853	0.467	6.801362883189746e-50	Ctsa	17
3.4496009379403446e-54	0.31063371231521575	0.38	0.079	6.831934657590852e-50	Golm1	17
4.493170178308314e-54	0.3757630624728745	0.665	0.267	8.898723538139616e-50	Hmgn1	17
1.0391014676357752e-53	0.388831676935845	0.654	0.258	2.0579404566526526e-49	Gde1	17
1.4483275482973157e-53	0.26686528582093283	0.956	0.61	2.8684127094028338e-49	Basp1	17
1.5767413067252758e-53	0.5074919539830614	0.853	0.528	3.1227361579694087e-49	Vdac2	17
1.6712402057113195e-53	0.5158461175903316	0.859	0.482	3.3098912274112684e-49	Aprt	17
1.8140195526770992e-53	0.35560373106520893	0.463	0.125	3.592665724076995e-49	Bmyc	17
2.499328805666486e-53	0.4157603840996935	0.947	0.616	4.949920699622475e-49	Ssr4	17
3.862655435213014e-53	0.37211514135238744	0.715	0.313	7.649989089439374e-49	Plekho1	17
4.373658133856832e-53	0.33672681797543924	0.366	0.074	8.662029934103456e-49	Mtus1	17
8.143245918003776e-53	0.4848877579458186	1	0.97	1.612769854060648e-48	Ftl1	17
3.763950492490192e-52	0.45817959340378817	0.634	0.26	7.454503950376826e-48	Adam10	17
5.581176864301049e-52	0.5424686707074278	0.867	0.524	1.1053520779748228e-47	Atpif1	17
6.6984899619609e-52	0.2798693995683741	0.33	0.06	1.3266359369663563e-47	2510009E07Rik	17
6.820035276114986e-52	0.49445885603480866	0.778	0.4	1.350707986434573e-47	Nmt1	17
1.3031097236336298e-51	0.3953137215170593	0.413	0.107	2.5808088076564036e-47	Gna12	17
1.3555748002333187e-51	0.6894369502785207	0.704	0.322	2.684715891862088e-47	Il1a	17
3.5283983974491254e-51	0.3078872881918032	0.233	0.025	6.987993026147993e-47	Syngr1	17
7.440645735211812e-51	0.3928256204860398	0.38	0.086	1.4736198878586994e-46	Rcan1	17
7.713456503724978e-51	0.3351882933480772	0.637	0.254	1.5276500605627319e-46	Ski	17
9.077844397287833e-51	0.4976043180874732	0.889	0.552	1.797867082882855e-46	Akr1a1	17
1.0285286230183465e-50	0.3977553710592956	0.751	0.357	2.0370009378878352e-46	Arrb2	17
1.5172605151372282e-50	0.250545479341886	0.319	0.058	3.0049344502292802e-46	Mzt2	17
2.508314740516025e-50	0.40568355741028594	0.756	0.365	4.967717343591988e-46	Asah1	17
3.7930044512546357e-50	0.3401651290458235	0.485	0.146	7.512045315709806e-46	Kcnn4	17
4.756620639704822e-50	0.4598871387065667	0.839	0.466	9.4204871769354e-46	Creg1	17
7.030785916980631e-50	0.47355383459296396	0.668	0.285	1.392447150858014e-45	Lipa	17
8.335157418729595e-50	0.36295756394386847	0.596	0.225	1.6507779267793965e-45	Nfic	17
1.027461002821903e-49	0.3628481185199993	0.307	0.053	2.0348865160887788e-45	Pdpn	17
1.8446162498727693e-49	0.4013712031774914	0.994	0.766	3.6532624828730196e-45	Rpl3	17
2.007747896068248e-49	0.497000639027108	0.983	0.768	3.976344708163165e-45	Ctsb	17
2.682819010780099e-49	0.3437958226992661	0.554	0.195	5.313323050849986e-45	Tmbim1	17
3.257495735827895e-49	0.2755960115642113	0.346	0.071	6.451470304807147e-45	Mvb12b	17
4.2375294114640835e-49	0.4655820462710887	0.992	0.829	8.392426999404617e-45	Hspa8	17
5.14994606425109e-49	0.3421962395567698	0.38	0.089	1.0199468180249285e-44	Hivep3	17
5.95569169889421e-49	0.5131463080776455	0.717	0.338	1.1795247409659984e-44	Gpr65	17
7.560748652887313e-49	0.27671701141320465	0.299	0.051	1.4974062707043324e-44	Serf1	17
8.26632707039531e-49	0.4306911629124883	0.989	0.77	1.6371460762917913e-44	Rpl10a	17
1.5509636492905426e-48	0.26144150015833223	0.161	0.009	3.0716835074199193e-44	Htra4	17
1.8075240512313202e-48	0.6056180478141602	0.23	0.041	3.5798013834636297e-44	Gdf3	17
1.874731479171892e-48	0.4191563499518365	0.983	0.775	3.712905694499932e-44	Rpl31	17
2.4170902342172098e-48	0.41571607339518235	0.662	0.283	4.787047208867184e-44	Glul	17
2.561447947874247e-48	0.32925926201300526	0.762	0.378	5.072947660764946e-44	Cyp4f18	17
6.140915634137675e-48	0.44664221956203737	0.612	0.268	1.2162083413409665e-43	Tmed3	17
1.8451099205114923e-47	0.34750318672503777	0.892	0.532	3.65424019757301e-43	Rps27l	17
2.801104514374792e-47	0.3553117072557804	0.665	0.29	5.547587490719275e-43	Nhp2	17
2.8247001109989986e-47	0.429015777077685	0.981	0.769	5.5943185698335164e-43	Rps17	17
3.462079097690634e-47	0.3185435279773353	0.69	0.314	6.856647652976301e-43	Gns	17
3.7338746866866703e-47	0.3114423043375675	0.579	0.222	7.394938816982951e-43	Plaat3	17
4.406173385435585e-47	0.3382300971771946	0.584	0.224	8.726426389855177e-43	Svbp	17
6.311542346809992e-47	0.31238334168296344	0.587	0.227	1.250000961785719e-42	Igbp1	17
1.4631145142719843e-46	0.37396638842128477	0.56	0.207	2.897698295515665e-42	Psen2	17
1.5621065542077115e-46	0.4495856055806839	0.54	0.194	3.093752030608373e-42	Ptger4	17
1.8894685606136795e-46	0.36588947209394246	0.604	0.242	3.7420924842953925e-42	Tcirg1	17
2.4092390992167243e-46	0.440197726428845	0.997	0.902	4.7714980359987225e-42	Rps8	17
6.327632987378014e-46	0.4586370700015146	0.562	0.218	1.2531877131502157e-41	Sap30	17
7.823936109678172e-46	0.8009248816836052	0.662	0.315	1.549530546521762e-41	Cxcl10	17
9.018250588413539e-46	0.3390079409285187	0.742	0.368	1.7860645290353014e-41	AA467197	17
1.1138414694203368e-45	0.5990146486122364	0.562	0.214	2.205963030186977e-41	Tnfsf9	17
2.1786676877094094e-45	0.3541826701206725	0.449	0.135	4.3148513555084853e-41	AI504432	17
2.644156290823277e-45	0.3243509001514232	0.507	0.173	5.2367515339755e-41	Adap2	17
2.6824180621527838e-45	1.0799836066122612	0.512	0.184	5.312528972093589e-41	Ccl12	17
3.0951128195349875e-45	0.3892429207322934	1	0.859	6.129870939089043e-41	Rps2	17
5.65173469207478e-45	0.36842101515554937	0.967	0.692	1.1193260557654102e-40	Npm1	17
5.753602829062041e-45	0.25134786698021533	0.26	0.042	1.1395010402957372e-40	Hebp1	17
6.140948425337982e-45	0.38810456410372707	0.917	0.588	1.2162148356381872e-40	Hspe1	17
1.4319719700783518e-44	0.4175439296794572	0.972	0.739	2.8360204867401757e-40	Rpl35	17
1.6596934561930744e-44	0.5244964618068576	0.745	0.419	3.287022889990384e-40	Ranbp1	17
2.3653413497049157e-44	0.2968450965341225	0.396	0.107	4.684558543090586e-40	Sh3pxd2b	17
3.314223207260747e-44	0.40353504678986085	0.892	0.553	6.563819061979909e-40	Erp29	17
4.910352389471588e-44	0.3366887263394833	0.934	0.611	9.724952907348479e-40	Lamp1	17
6.378854237620371e-44	0.2828223639567245	0.285	0.052	1.2633320817607145e-39	Plxdc2	17
7.251335958061051e-44	0.390260276255765	1	0.865	1.436127086493991e-39	Rpl32	17
1.0945782208435543e-43	0.3546324893527778	0.842	0.487	2.167812166380659e-39	Nap1l1	17
1.1912695262953356e-43	0.36601305621481767	0.62	0.265	2.359309296827912e-39	Milr1	17
1.495784886556978e-43	0.3630225813259572	0.737	0.37	2.962401967826095e-39	Gng10	17
1.505119112979863e-43	0.42800857884597643	0.961	0.739	2.980888403256619e-39	Ybx1	17
1.5416952254271497e-43	0.3658011672193524	0.992	0.799	3.05332739395847e-39	Rpl7a	17
1.7251220210332981e-43	0.358997079846689	0.529	0.196	3.416604162656447e-39	Tep1	17
1.7343895651836928e-43	0.5089682812736449	0.457	0.148	3.434958533846304e-39	Tmx4	17
1.7926950705036089e-43	0.3744457762474296	0.895	0.555	3.550432587132397e-39	Atp5g1	17
2.6691502199610842e-43	0.28581657291751006	0.41	0.116	5.286252010632927e-39	Parvg	17
2.752035800471732e-43	0.33635381405470577	0.382	0.102	5.4504069028342656e-39	Grasp	17
2.9873425991810255e-43	0.4160432900963018	0.936	0.649	5.91643201767802e-39	Fyb	17
5.3117446304908535e-43	0.3098931548758977	0.587	0.24	1.0519910240687135e-38	Swap70	17
7.590856014895673e-43	0.3700641545936737	0.684	0.325	1.5033690337500878e-38	Clec4a2	17
1.0379920404852043e-42	0.3766293188468435	1	0.942	2.055743236180947e-38	Rps12	17
1.4561911086729517e-42	0.3853250362374694	0.906	0.581	2.883986490726781e-38	Pdia3	17
1.5530995427469525e-42	0.3246475753901056	0.51	0.184	3.0759136444103394e-38	Nenf	17
1.7423696238756814e-42	0.3942920336055411	0.701	0.34	3.450763040085787e-38	Stap1	17
2.4097766726598347e-42	0.28572217315066284	0.418	0.124	4.772562700202803e-38	Cebpzos	17
2.567520802556495e-42	0.6053415902152861	0.529	0.21	5.084974949463138e-38	Acp5	17
2.704132572935843e-42	0.44094652669572487	0.934	0.667	5.355534560699437e-38	Ncl	17
2.7985544273019855e-42	0.5163035324702041	0.748	0.388	5.542537043271583e-38	Sdc4	17
4.142795397947858e-42	0.34434940054961327	0.975	0.732	8.204806285635733e-38	Rpl4	17
6.002631795392407e-42	0.31028852137255436	0.983	0.745	1.1888212270774662e-37	Rpl36a	17
7.725744752412326e-42	0.5996413730128907	0.396	0.114	1.5300837482152611e-37	Gpr84	17
1.170456348303513e-41	0.43322364937216684	0.789	0.451	2.318088797815108e-37	Ndufc2	17
1.3294454256741494e-41	0.28473955399332773	0.62	0.276	2.632966665547653e-37	Lpcat2	17
1.9840382587231805e-41	0.3504972156432609	0.604	0.259	3.929387771401259e-37	Colgalt1	17
2.7906180079192467e-41	0.33417879535880735	0.914	0.597	5.526818964684068e-37	Mrpl52	17
3.694105466848153e-41	0.31394343886651765	0.385	0.11	7.316175877092767e-37	Pla2g4a	17
6.610491066862079e-41	0.41835522634071987	0.452	0.149	1.3092077557920348e-36	Tmcc3	17
7.647926917854909e-41	0.37102273530013796	0.856	0.519	1.5146719260811646e-36	Tkt	17
1.0654506398915984e-40	0.42937360521886103	0.85	0.517	2.1101249923053106e-36	Ran	17
1.4889255675299129e-40	0.38830519144579134	0.956	0.725	2.9488170864929923e-36	Eif4a1	17
1.6388880872432287e-40	0.6195529048958575	0.767	0.416	3.245817856785214e-36	Rgs2	17
1.9531327137432137e-40	0.36058371243993415	0.676	0.325	3.8681793395684346e-36	Runx3	17
3.1559505534166955e-40	0.3654857407549619	0.427	0.145	6.250360071041765e-36	Smn1	17
5.150926881145022e-40	0.2846115937259177	0.452	0.151	1.0201410688107716e-35	Dctpp1	17
7.997735061364198e-40	0.32091122140269723	0.582	0.246	1.5839514289031794e-35	Lacc1	17
8.692940623922674e-40	0.38873553164940366	0.997	0.941	1.7216368905678855e-35	Rps27a	17
1.0771169899621113e-39	0.35397966472673215	0.994	0.811	2.1332301986199616e-35	Ppia	17
1.4954822356310574e-39	0.31471807356712217	0.607	0.268	2.961802567667309e-35	Adam17	17
1.6591334780573957e-39	0.34701202288276245	0.936	0.641	3.285913853292672e-35	Hint1	17
4.1635026738680136e-39	0.2973042362992855	0.992	0.786	8.245817045595601e-35	Rpl14	17
4.764968269981282e-39	0.2572225105674878	0.751	0.409	9.437019658697928e-35	Plekho2	17
4.825280069641575e-39	0.2674734707763493	1	0.996	9.556467177925139e-35	Fth1	17
5.171668885217899e-39	0.37128066488525624	0.981	0.821	1.0242490227174049e-34	Cox4i1	17
5.204231148764588e-39	0.3506813868545676	0.582	0.249	1.0306979790128266e-34	Apobec1	17
8.141508264590754e-39	0.33896457699264415	0.994	0.829	1.612425711802199e-34	Hsp90ab1	17
8.175021633525357e-39	0.3333231926560496	0.457	0.16	1.6190630345196969e-34	Hacd2	17
9.164662968468534e-39	0.3276946570729098	0.374	0.106	1.8150615009051932e-34	Ctla2b	17
9.570661122490542e-39	0.42266473459512843	0.909	0.636	1.8954694353092518e-34	Nfe2l2	17
1.2043149102224415e-38	0.32075462375864605	0.784	0.441	2.3851456796955453e-34	Hck	17
2.1944474720408914e-38	0.3541981468026999	0.861	0.544	4.346103218376986e-34	Tomm20	17
3.0620588068857684e-38	0.3611158547472515	0.994	0.861	6.064407467037264e-34	Rpl10	17
3.6502633795597625e-38	0.2513929646866483	0.382	0.114	7.22934662321811e-34	Abi3	17
3.6892430834786993e-38	0.35338784681004354	0.992	0.881	7.306545926829564e-34	Rps25	17
3.725129329545739e-38	0.37558357119892083	0.909	0.624	7.377618637165336e-34	Atp5g2	17
4.2580448824284234e-38	0.25885307523289225	0.767	0.429	8.433057889649493e-34	Lamtor4	17
5.651141840335733e-38	0.33508195252470285	0.994	0.853	1.1192086414784918e-33	Rpl11	17
6.025113820002843e-38	0.30407189306413196	1	0.858	1.193273792051563e-33	Rpl6	17
6.20021255623841e-38	0.3127622873768008	0.695	0.354	1.227952096763017e-33	Eid1	17
6.282693082615548e-38	0.29128047233365073	0.457	0.16	1.2442873650120093e-33	Aopep	17
8.118803914209115e-38	0.34806350503521505	0.612	0.28	1.6079291152091153e-33	Scarb2	17
9.960488477420178e-38	0.3719555645177608	0.997	0.932	1.9726747429530663e-33	Eef1a1	17
1.5042398578499709e-37	0.2835921980160608	0.562	0.24	2.9791470384718673e-33	Rap2a	17
1.5462678885578836e-37	0.3306670098024058	0.776	0.437	3.0623835532888885e-33	Mef2a	17
1.6611831097991056e-37	0.43745499920328035	0.864	0.564	3.2899731489571286e-33	Skil	17
1.8855440062666333e-37	0.27891309061313274	0.997	0.831	3.7343199044110675e-33	Rps5	17
2.270013722343382e-37	0.3917041324654263	0.526	0.212	4.495762177101068e-33	Sowahc	17
5.2721070546834856e-37	0.30997217659601706	0.983	0.781	1.0441408021800643e-32	Rpl5	17
5.938743765844701e-37	0.3184018807982696	0.986	0.816	1.176168202825543e-32	Rps18	17
6.473667176444312e-37	0.39805736993417673	0.922	0.662	1.282109784294796e-32	Serinc3	17
6.869250202292161e-37	0.3107450979261084	0.986	0.796	1.3604550025639624e-32	Rack1	17
8.836513557054208e-37	0.3024824715719743	0.992	0.809	1.7500715099745858e-32	Rps6	17
8.94150513231274e-37	0.2762909835659419	0.515	0.207	1.7708650914545383e-32	Dpysl2	17
9.210304373854318e-37	0.31349448440192296	0.989	0.817	1.8241007812418477e-32	Rpl15	17
9.236501733525729e-37	0.35944668890431963	0.831	0.51	1.8292891683247707e-32	Hnrnpa1	17
1.2178444916780188e-36	0.4497057478284787	0.762	0.429	2.4119410157683164e-32	Tuba1b	17
1.9891944430698876e-36	0.9982163680318666	0.114	0.007	3.9395995944999124e-32	Il12b	17
2.0470361882079614e-36	0.28491949313401765	0.643	0.316	4.054155170745868e-32	Plk3	17
2.0744887528403066e-36	0.32640110613098994	0.992	0.867	4.1085249750002273e-32	Rpl26	17
3.44666115216313e-36	0.2562559867634232	0.446	0.158	6.826112411859078e-32	Slc7a8	17
4.2711110289530914e-36	0.40633016134877975	0.853	0.541	8.458935392841597e-32	Socs3	17
4.272217312593942e-36	0.3183696470761346	0.992	0.835	8.461126387592302e-32	Rps28	17
5.23589506800745e-36	0.28019145528291234	0.407	0.133	1.0369690182188754e-31	Pak1	17
5.328265661229554e-36	0.25629931421473456	0.393	0.125	1.0552630142065132e-31	Naip2	17
5.5680002284803894e-36	0.3120920536659906	0.994	0.849	1.1027424452505411e-31	Rps26	17
8.846610934832037e-36	0.26304983864574816	0.679	0.351	1.752071295643485e-31	Slc25a4	17
1.0955287722455644e-35	0.34364878952436084	0.584	0.268	2.1696947334323405e-31	Tmem219	17
1.7889718216453058e-35	0.31906977369858947	1	0.93	3.543058692768528e-31	Rpl37	17
2.9522606939877974e-35	0.28117036560296915	0.532	0.224	5.846952304442832e-31	Pa2g4	17
3.0875777393330524e-35	0.31588192182769337	0.745	0.416	6.114947712749111e-31	Pebp1	17
4.087780665781543e-35	0.41570299374124176	0.861	0.584	8.095849608580346e-31	Ccl3	17
4.453824320261267e-35	0.26528171000606504	0.828	0.511	8.820799066277439e-31	Psmb2	17
7.025751858124333e-35	0.2880462641352461	0.507	0.206	1.3914501555015242e-30	Mapkapk3	17
7.764014023990556e-35	0.2790265696339481	0.648	0.323	1.5376629774513295e-30	Itm2c	17
8.890160469137317e-35	0.2870175413896251	0.806	0.485	1.7606962809126456e-30	Cct2	17
9.18357220747901e-35	0.41321070289873263	0.778	0.475	1.8188064756912177e-30	Ywhah	17
9.421692439420332e-35	0.32177017276984277	0.997	0.922	1.865966187627197e-30	Rpl35a	17
1.18676060419841e-34	0.33956186219622037	0.618	0.299	2.350379376614951e-30	Hsd17b12	17
1.3586368328303359e-34	0.2539865667275434	0.983	0.766	2.69078024742048e-30	Naca	17
1.9090300358622895e-34	0.32051963468831834	0.859	0.552	3.7808339860252644e-30	Anp32b	17
3.2769761552936035e-34	0.3179623571565642	0.446	0.165	6.490051275558981e-30	Tmem37	17
3.958072020203856e-34	0.3398489597154361	0.418	0.146	7.838961636013737e-30	Mylip	17
5.021947104673881e-34	0.35991610823707487	0.587	0.276	9.945966240806622e-30	Gpr183	17
5.922905337473923e-34	0.2953638240941818	0.67	0.348	1.1730314020867105e-29	G3bp1	17
8.898208374812254e-34	0.4290743286843019	0.493	0.2	1.762290168631567e-29	Slamf7	17
1.0036687245815745e-33	0.3192271099959453	0.346	0.104	1.9877659090338084e-29	Mcm3	17
1.0109014052151828e-33	0.3140460493590167	0.939	0.706	2.0020902330286694e-29	Atox1	17
1.1524170747345212e-33	0.28569112115471884	0.823	0.511	2.2823620165117192e-29	Uqcr11	17
1.187652008349545e-33	0.2614023239372517	0.789	0.473	2.3521448025362738e-29	Pgls	17
1.341800867868559e-33	0.25826354821174613	0.407	0.141	2.657436618813681e-29	Tmem205	17
1.4159198140003686e-33	0.2626241363932063	0.49	0.198	2.80422919162773e-29	Usp14	17
1.9779424789021106e-33	0.27594592829082987	0.657	0.337	3.91731507946563e-29	Vdac1	17
2.115680472388051e-33	0.28101221692064743	0.529	0.23	4.190105175564535e-29	Klra2	17
2.815405085641969e-33	0.34347946844234967	0.712	0.394	5.57590977211392e-29	Ndufa12	17
3.1190342706311614e-33	0.2635435986567506	0.709	0.389	6.177247372985015e-29	Cct6a	17
3.31643218230996e-33	0.2584648419021076	0.773	0.461	6.568193937064876e-29	Tubb5	17
1.118367461938166e-32	0.2776824920771015	0.773	0.458	2.2149267583685375e-28	M6pr	17
1.41780189079155e-32	0.33587575110257006	0.856	0.562	2.807956644712665e-28	Eif3a	17
1.5453562394148617e-32	0.27647515193382466	0.986	0.823	3.0605780321611335e-28	Rps4x	17
1.5779813341459674e-32	0.35756742951734743	1	0.998	3.1251920322760885e-28	Tmsb4x	17
1.5811604125681612e-32	0.5111686120550687	0.906	0.716	3.1314881970912432e-28	Ifrd1	17
1.6533227870405572e-32	0.25904840332302326	0.673	0.359	3.2744057797338232e-28	Cct3	17
1.8952368804366643e-32	0.2864100748128894	0.795	0.485	3.7535166417048135e-28	Pdia6	17
2.1374793509203897e-32	0.3806032141289949	0.648	0.338	4.233277854497832e-28	Pcna	17
2.4115743954697787e-32	0.41445302996516986	0.931	0.673	4.776123090227897e-28	Cd74	17
2.5881593379414053e-32	0.25516293185173833	0.997	0.876	5.125849568792953e-28	Rpl39	17
2.892971755297314e-32	0.30297645232528425	0.548	0.249	5.7295305613663305e-28	C1qbp	17
3.272365734331981e-32	0.30109294464044645	0.992	0.891	6.480920336844489e-28	Rpl28	17
3.547091058478857e-32	0.28811974425621234	0.396	0.137	7.025013841317377e-28	Dnmt3a	17
3.7838756654209605e-32	0.2701391543999414	0.895	0.613	7.493965755366213e-28	Efhd2	17
5.334215686883995e-32	0.2832523047740638	0.931	0.671	1.0564414167873753e-27	Atp5b	17
9.066983549652737e-32	0.2843502619895715	0.95	0.717	1.7957160920087244e-27	Clta	17
9.090523928020865e-32	0.2755330547716106	0.726	0.414	1.8003782639445323e-27	Metap2	17
9.591592727653684e-32	0.25264779820214633	0.709	0.401	1.899614939711812e-27	Fkbp2	17
9.90503269987504e-32	0.32703019002968126	0.95	0.746	1.9616917262102517e-27	Eef2	17
1.0752949270751953e-31	0.27133861828273087	0.607	0.3	2.1296216030724244e-27	Elmo1	17
1.1011870157213334e-31	0.3219100817759408	0.706	0.394	2.1809008846361007e-27	Ppp1r14b	17
1.7658990974945908e-31	0.29353958584219475	0.934	0.683	3.497363162588037e-27	Rpl22l1	17
1.9668575240127902e-31	0.30537281953418016	0.701	0.389	3.895361326307331e-27	Pgd	17
2.341520193957716e-31	0.2730197596343994	0.751	0.441	4.637380744133257e-27	Rtraf	17
5.14318936855792e-31	0.28046442074797495	0.986	0.823	1.018608654442896e-26	Laptm5	17
9.061735969814038e-31	0.253128792156156	0.989	0.832	1.7946768088216704e-26	Rps15	17
1.0354008816607876e-30	0.33410068519995795	0.994	0.936	2.05061144612919e-26	Rps29	17
1.249305495482332e-30	0.27577217133781495	0.983	0.819	2.4742495338027583e-26	Rpl29	17
1.3020225523374404e-30	0.27695125120369024	0.895	0.622	2.5786556649043007e-26	Hsp90b1	17
1.6512937790909035e-30	0.29728109622339394	0.438	0.179	3.270387329489534e-26	Lpl	17
2.1625778779379034e-30	0.3036549883251354	0.898	0.628	4.282985487256018e-26	Gas5	17
3.652075790847072e-30	0.2603963066884385	0.659	0.356	7.232936103772626e-26	Nckap1l	17
3.656535925642702e-30	0.26531513721089706	1	0.946	7.241769400735372e-26	Rpl23	17
6.869139337344682e-30	0.2840245022613965	0.643	0.341	1.3604330457611143e-25	Denr	17
1.0287121375678986e-29	0.3550123210363236	0.296	0.085	2.037364388453223e-25	Lig1	17
1.0760298117075005e-29	0.3037704749079023	0.684	0.381	2.1310770420867046e-25	Tm6sf1	17
1.1039474847989837e-29	0.278117147464495	0.867	0.589	2.1863679936443873e-25	Gdi2	17
1.291500765737787e-29	0.3058656580432264	0.945	0.717	2.557817266543687e-25	Cotl1	17
1.4270892488238303e-29	0.3016283343072176	0.731	0.431	2.8263502572955958e-25	Nars	17
1.6167142628022165e-29	0.277767930281544	0.368	0.127	3.2019025974797897e-25	Fkbp5	17
2.652001618586294e-29	0.2500827711535507	0.992	0.916	5.252289205610156e-25	Rplp1	17
3.0537511710607393e-29	0.4053695825484497	0.18	0.031	6.047954194285795e-25	Procr	17
3.776959837810264e-29	0.2845780201375282	0.798	0.505	7.480268958783228e-25	Tmem14c	17
4.529098146458529e-29	0.26536775720269246	0.673	0.374	8.969878879061117e-25	Hspd1	17
5.217815480259495e-29	0.26373152981774034	0.471	0.201	1.033388355865393e-24	Cdk6	17
5.75967270601734e-29	0.26721956823918214	0.499	0.222	1.1407031794267342e-24	Nop56	17
6.88914617561629e-29	0.2892616043887366	0.562	0.274	1.3643954000808061e-24	Sdf2l1	17
1.0403085981464483e-28	0.2552523591056215	0.806	0.517	2.0603311786290408e-24	Nlrp3	17
1.1400884793199298e-28	0.2673949456227105	0.9	0.639	2.2579452332931212e-24	Slc25a5	17
1.276434184868425e-28	0.2644332479816828	0.485	0.212	2.527977903131916e-24	Nucb2	17
1.3913406246599653e-28	0.2713729913865428	0.651	0.355	2.7555501071390614e-24	Fuca1	17
2.3826179930618562e-28	0.2886262878170416	0.657	0.371	4.718774935259006e-24	Lmna	17
4.939862697155672e-28	0.2636570948381167	0.906	0.653	9.783398071716807e-24	Serbp1	17
5.113599021582495e-28	0.2602503324352192	0.958	0.753	1.0127482862244131e-23	Pabpc1	17
7.315203573684639e-28	0.2651956356636248	0.319	0.101	1.4487760677682428e-23	Mcm6	17
8.364910036591156e-28	0.25204857665836916	0.618	0.328	1.6566704327468784e-23	Cenpx	17
2.0946746652566227e-27	0.3897630519236081	0.341	0.116	4.1485031745407414e-23	Stmn1	17
2.5317918638281238e-27	0.38835773840752985	0.9	0.662	5.014213786311599e-23	Calr	17
2.574425164937392e-27	0.2788698819904386	0.77	0.485	5.0986490391585046e-23	Mtdh	17
2.9504487845876075e-27	0.27245466393391693	0.986	0.876	5.843363817875756e-23	Rpl24	17
3.585724140733381e-27	0.26352277468323426	0.596	0.311	7.101526660722462e-23	Lrpap1	17
4.015956711981833e-27	0.252423644461098	0.632	0.345	7.953602268080021e-23	Slirp	17
5.637318885120759e-27	0.4652404606594648	0.623	0.343	1.1164710051981664e-22	Cited2	17
8.73210796060854e-27	0.29881171781206073	0.776	0.494	1.7293939815985213e-22	Hnrnpab	17
1.1746317271434077e-26	0.28097681562406573	0.557	0.28	2.3263581356075187e-22	Pik3r1	17
1.3173235309899887e-26	0.34984062126577364	0.557	0.281	2.6089592531256726e-22	Lrp1	17
1.5689519452974247e-26	0.35901706772137576	0.404	0.161	3.10730932766155e-22	Srxn1	17
1.8143195457929814e-26	0.26801538155324156	0.651	0.366	3.5932598604429997e-22	Eif4e	17
3.5311981873664794e-26	0.25520846899131366	0.895	0.648	6.993538010079313e-22	Tmed10	17
5.245700553315544e-26	0.27661010368563693	0.501	0.238	1.0389109945841434e-21	Commd8	17
8.508996300436397e-26	0.318016166461186	0.803	0.535	1.6852067173014284e-21	Psmb6	17
8.510299442920634e-26	0.4348141640103848	0.274	0.081	1.6854648046704316e-21	Serpine1	17
9.964897844629685e-26	0.2680978785803463	0.997	0.952	1.973548018128909e-21	Rpl41	17
1.0102301714490767e-25	0.3263059307543556	0.571	0.297	2.0007608545548964e-21	Ap1s2	17
6.184307443989048e-25	0.34207404458467394	0.474	0.22	1.2248020892820308e-20	Itga5	17
7.648949077095239e-25	0.3610003448349334	0.629	0.355	1.514874364718712e-20	Herpud1	17
8.447087127140622e-25	0.26063016290357044	0.568	0.302	1.6729456055302e-20	Arl5c	17
9.29499700928219e-25	0.26552255588837514	0.989	0.892	1.8408741576883378e-20	Cyba	17
9.744248053342205e-25	0.27486866938478455	0.504	0.246	1.9298483269644237e-20	Hpf1	17
1.2493912777575084e-24	0.2738024003615697	0.548	0.282	2.4744194255987455e-20	Mrpl42	17
1.7540913900264976e-24	0.26933479358040985	0.532	0.269	3.4739779979474786e-20	Rraga	17
4.740700945481863e-24	0.25232028341249535	0.989	0.889	9.38895822252683e-20	Sh3bgrl3	17
8.00055776472464e-24	0.42276589454477914	0.457	0.212	1.5845104653037148e-19	Gadd45g	17
9.478814758652462e-24	0.2563642061975604	0.687	0.416	1.87727926295112e-19	Snrpd1	17
2.890410532474049e-23	0.39451540836213894	0.457	0.218	5.724458059564854e-19	Errfi1	17
3.1706275242180265e-23	0.29947631702923916	0.881	0.645	6.279427811713802e-19	Fos	17
4.3096538612288966e-23	0.25848688025238253	0.349	0.137	8.53526947216383e-19	Tnfrsf11a	17
2.0400461939531311e-22	0.2664082047487808	0.765	0.507	4.040311487124176e-18	Jmjd1c	17
3.6769739964005364e-22	0.26893475798024635	0.731	0.473	7.282246999871263e-18	Id2	17
5.027051683489164e-22	0.27056841840293	0.609	0.356	9.956075859150289e-18	Egr1	17
2.3805049770588787e-21	0.2689113862257702	0.393	0.175	4.714590107065109e-17	Ass1	17
3.3071341323233686e-21	0.25532713888937747	0.504	0.264	6.549779149066431e-17	Snrpa1	17
3.510011694240564e-21	0.3330821881893676	0.46	0.229	6.951578160443437e-17	Rapgef2	17
1.1590893089300333e-20	0.40005937203342146	0.335	0.135	2.295576376335931e-16	Fcrls	17
3.948586877045776e-20	0.2691993608026766	0.903	0.717	7.820176309989159e-16	Xist	17
1.5867692103117595e-18	0.38557527663038904	0.961	0.881	3.1425964210224394e-14	Ubc	17
1.4867905987251979e-16	0.3759597759850788	0.565	0.344	2.9445887807752545e-12	Phlda1	17
2.8823504868302904e-16	0.2977721915492251	0.693	0.474	5.70849513916739e-12	H2-Eb1	17
6.702890112909593e-16	0.6306386765712024	0.454	0.249	1.3275073868617449e-11	Spp1	17
3.236155590603765e-14	0.3628060635208791	0.432	0.245	6.409206147190757e-10	Apoc2	17
6.052866045846589e-14	0.4169605621826568	0.102	0.027	1.198770120379917e-9	Gpnmb	17
6.338139780707127e-14	0.5317801441841508	0.382	0.202	1.2552685835690466e-9	Cxcl1	17
1.1747046383470336e-12	0.5375386954782342	0.864	0.707	2.3265025362463002e-8	Ctsd	17
1.2855555434411772e-5	2.407005120701189e-5	0.141	0.087	0.25460427537852515	Lin37	17
1.778537358518455e-4	5.7128328528804895e-5	0.183	0.126	1	Entr1	17
0.010421543449846306	0.2615270374628378	0.127	0.084	1	Arg1	17
