# Supplementary material for: Deciphering the preeclampsia-specific immune microenvironment and the role of pro-inflammatory macrophages at the maternal–fetal interface
Source: eLife. 2025 Mar 28;13:RP100002. doi: 10.7554/eLife.100002 (PMC11952753; doi:10.7554/eLife.100002)
Supplement: Figure 5—figure supplement 1—source data 1. [file elife-100002-fig5-figsupp1-data1.zip › Figure 5-figure supplement 1-source data/seurat_clusters_18.csv]

p_val	avg_logFC	pct.1	pct.2	p_val_adj	gene	cluster
0	2.349274731046928	0.991	0.343	0	Gngt2	18
0	1.6994728942003525	0.832	0.063	0	Ear2	18
0	1.573533540034062	0.786	0.03	0	Ace	18
0	1.5414004251366473	0.82	0.171	0	Ceacam1	18
0	1.4097200771957688	0.838	0.075	0	Treml4	18
6.135198279328202e-296	1.266844809435477	0.736	0.063	1.2150760192209505e-291	Adgre4	18
1.9877908537222452e-240	1.4299458274112928	0.696	0.061	3.936819785796906e-236	Eno3	18
7.595546873092057e-224	1.3009735615309783	0.887	0.35	1.5042980582158817e-219	Itgal	18
1.027997000898086e-211	1.274621164349361	0.986	0.71	2.0359480602786594e-207	Gpx1	18
6.48650286155207e-200	1.2830363505585378	0.983	0.548	1.2846518917303874e-195	Lst1	18
2.518956571668242e-199	0.9886108694391325	0.907	0.59	4.988793490188953e-195	Rap1a	18
2.2514907509560346e-198	1.2527773663130275	0.901	0.423	4.4590774322684266e-194	Smpdl3a	18
1.7019311041082395e-195	1.2449129908747194	0.736	0.168	3.3706745516863683e-191	Spn	18
4.380146673633273e-192	1.2511511478818693	0.939	0.433	8.674880487130697e-188	Napsa	18
8.561176518602683e-189	1.1727705941223636	0.997	0.807	1.6955410095092614e-184	Cst3	18
1.5282999544714295e-179	1.033542394080909	0.872	0.432	3.026798059830666e-175	Atp1a1	18
2.3109900823843067e-175	1.3152111899882728	0.858	0.311	4.576915858162119e-171	Pou2f2	18
2.528754249220915e-175	1.4174096645433283	0.841	0.239	5.008197790582021e-171	Apoc2	18
3.3214967843983007e-171	1.2861910562676548	0.951	0.518	6.5782243815008345e-167	Cybb	18
1.6176818262740902e-170	1.1733312747480176	0.881	0.329	3.203818856935836e-166	Cd300c2	18
2.2652851913653235e-169	1.0233642774460747	0.713	0.129	4.486397321499024e-165	Grk3	18
2.875528195240417e-163	1.4184567321973223	0.971	0.603	5.694983590673646e-159	Plac8	18
1.998916961397949e-161	1.1099530792224228	0.867	0.315	3.958855042048638e-157	Clec4a3	18
4.416667913860875e-157	1.0199613668409044	0.67	0.162	8.747210803401463e-153	Cyth3	18
1.3518273193847451e-148	0.8836751825452831	0.554	0.126	2.677294006041488e-144	Hfe	18
1.62478984921076e-147	1.264686911922434	0.455	0.031	3.2178962963619103e-143	Fabp4	18
1.7111935231070639e-143	0.8084980191229806	0.333	0.01	3.38901877251354e-139	Cd300e	18
7.16203422729903e-142	0.8486658752056824	0.655	0.2	1.418440878716573e-137	Rras	18
8.623349172504781e-142	0.9823479676013956	0.777	0.273	1.7078543036145718e-137	Stk10	18
7.618434292306895e-140	0.8536543581208945	0.603	0.111	1.5088309115913805e-135	Abi3	18
8.816286432353149e-140	0.9264043283460457	0.786	0.294	1.7460655279275412e-135	Ap1s2	18
1.548711049336646e-138	1.1039807731430988	0.977	0.79	3.0672222332112277e-134	Sat1	18
7.227576876377001e-133	0.7663908742181134	0.484	0.087	1.431421600366465e-128	Smpdl3b	18
2.8322900077362664e-132	0.9389412108798603	0.8	0.327	5.609350360321675e-128	Myo1g	18
5.415211225932666e-131	0.9461562712759334	0.817	0.354	1.0724825832959645e-126	Cd300a	18
1.9530523541507655e-128	0.7918432932760303	0.319	0.021	3.868020187395591e-124	Slc12a2	18
7.466851033803057e-127	1.094834332916062	0.843	0.318	1.4788098472446956e-122	Nupr1	18
8.85298491055266e-126	0.9574886438506058	0.913	0.496	1.7533336615349543e-121	Gm2a	18
4.3228467346930096e-121	0.8456663637306062	0.446	0.092	8.561397958059505e-117	Krt80	18
1.278208811370968e-119	0.9809103871459944	0.852	0.382	2.5314925509202023e-115	Itga4	18
5.708410571376227e-115	0.8607023617279177	0.884	0.588	1.1305507136610618e-110	Itgb2	18
1.0437275575852638e-114	0.9117373531080744	0.988	0.663	2.0671024277976148e-110	Ctss	18
1.478714758413571e-114	0.9139352088209627	0.922	0.62	2.928594579038077e-110	Ptpn1	18
2.0105825877909912e-114	0.7321021275720154	0.983	0.816	3.9819588151200583e-110	Rap1b	18
3.0301069409019893e-113	0.822434279495226	0.855	0.519	6.00112679645639e-109	Tkt	18
4.942995136339606e-110	0.7378782542289025	0.577	0.15	9.78960186752059e-106	Tnfsf13	18
5.880149307245033e-110	0.8657321929217359	0.904	0.406	1.1645635702998788e-105	Csf1r	18
2.2820062819070477e-109	0.8143507021631974	0.652	0.183	4.519513441316908e-105	Rbpms	18
6.753318584886931e-107	0.8512120052917941	0.591	0.168	1.3374947457368567e-102	Osgin2	18
5.054807985611866e-106	0.9205429761194851	0.838	0.377	1.00110472155043e-101	Cyp4f18	18
6.942138221319291e-105	0.928160070964346	0.51	0.082	1.3748904747322855e-100	Ly6i	18
5.571840043755622e-100	0.8403481695433519	0.936	0.636	1.103502920665801e-95	Nfe2l2	18
8.097048527044974e-99	0.853010803445651	0.696	0.269	1.603620460781257e-94	Rasgrp2	18
1.5086706120530044e-98	0.8027688109104054	0.635	0.173	2.9879221471709754e-94	Gpr141	18
1.556950547955296e-98	0.5876581962718401	0.345	0.039	3.0835405602254634e-94	Zfyve9	18
5.880837759189102e-97	0.7202045045152716	0.962	0.809	1.1646999182074017e-92	Msn	18
7.861164378763412e-96	0.8284781475418069	0.643	0.228	1.5569036052140938e-91	Lair1	18
1.2521562958040766e-93	0.8254221891123237	0.986	0.709	2.4798955438399738e-89	Psap	18
8.467665387380851e-93	0.7780302803775486	0.771	0.298	1.6770211299707777e-88	Clec4a1	18
1.577433887960453e-92	0.6410485215578565	0.997	0.869	3.1241078151056774e-88	Coro1a	18
1.611711206532868e-92	0.9527448571351831	0.942	0.622	3.191994044538345e-88	Nr4a1	18
3.878775164897024e-92	0.7748438046847139	0.864	0.525	7.681914214078556e-88	Flna	18
6.587454163761315e-92	0.7153292459303736	0.507	0.117	1.3046452971329284e-87	Tcf7l2	18
1.1022330082172541e-90	0.8795838546786948	0.571	0.157	2.182972472774272e-86	Cbfa2t3	18
7.242791087196215e-90	0.7544522103665897	0.765	0.327	1.4344347748192104e-85	Fgr	18
2.9345729185034113e-85	0.6771326433962833	0.519	0.153	5.811921665096006e-81	Fam49a	18
3.3391961472191366e-85	0.9021188499885598	0.8	0.395	6.6132779695675e-81	Dusp16	18
4.385974002371817e-85	0.6300379973481314	0.986	0.823	8.686421511697385e-81	Laptm5	18
5.904126275581897e-85	0.6701614916602079	0.997	0.905	1.1693122088789947e-80	Calm1	18
7.306696436158756e-85	0.7169614303917737	0.951	0.646	1.4470912291812417e-80	Spi1	18
7.35798617662126e-85	0.7138628435418717	0.928	0.445	1.4572491622798404e-80	Ms4a6c	18
1.0195864318426716e-84	0.8603896744626595	0.661	0.294	2.019290928264411e-80	Filip1l	18
4.0744471625807395e-84	0.6457483234723683	0.414	0.08	8.069442605491154e-80	Pot1b	18
2.4109234625078246e-83	0.7739896791297745	0.725	0.321	4.7748339174967466e-79	Camk2d	18
3.834459095582552e-83	0.5641631071750708	0.391	0.093	7.594146238801244e-79	Tmem51	18
8.684548840233462e-83	0.9024713733290038	0.722	0.329	1.7199748978082372e-78	Fcgr4	18
1.902072195502432e-82	0.5890337812332431	0.994	0.969	3.7670539831925667e-78	B2m	18
1.1581970260804269e-81	0.7409541395681858	0.997	0.817	2.2938092101522853e-77	Ifitm3	18
6.954853024817193e-81	0.6973555259590534	0.945	0.706	1.377408641565045e-76	Atox1	18
3.268637790068263e-80	0.7406015622550217	0.887	0.58	6.473537143230195e-76	Adgre5	18
9.00931299401981e-80	0.816924743467377	0.664	0.257	1.7842944384656235e-75	Gm6377	18
2.4533111335480873e-79	0.6689184330054081	0.916	0.7	4.858782699991987e-75	Tln1	18
1.1288455389779458e-78	0.8013592168644382	0.759	0.339	2.235678589945822e-74	Stap1	18
1.4511819374636348e-78	0.6335032403410594	0.557	0.21	2.874065827146729e-74	BC028528	18
1.0218208882590676e-77	0.7518607305903968	0.991	0.814	2.0237162691970833e-73	Lyz2	18
4.003477638522787e-77	0.8397609973219657	0.661	0.231	7.92888746309438e-73	Tppp3	18
3.206782393581494e-76	0.40631171021820994	0.272	0.023	6.351032530488149e-72	Nxpe4	18
1.1213637725738313e-75	0.6944528071934789	0.823	0.441	2.2208609515824727e-71	Hck	18
1.169631038227662e-75	0.5885547488086869	0.499	0.15	2.3164542712098845e-71	Pilrb1	18
1.2343751349997577e-75	0.7001862671650008	0.948	0.609	2.44467995486702e-71	Msrb1	18
1.7223157955812806e-75	0.6703223349951521	0.583	0.201	3.411046433148726e-71	Pilrb2	18
7.049244150164594e-74	0.5765403314591904	0.988	0.892	1.3961028039400978e-69	Cyba	18
1.229090943203343e-73	0.7057112129367606	0.87	0.484	2.434214613014221e-69	Metrnl	18
5.740718127673448e-73	0.6921278521148722	0.69	0.391	1.1369492251857264e-68	Ak2	18
1.2305122168862253e-72	0.6947504017470506	0.814	0.397	2.437029445543169e-68	Pld4	18
1.808937985006316e-72	0.6973616431134463	0.693	0.371	3.5826016793050085e-68	Bin2	18
2.5172333947075984e-72	0.7353646704882684	0.838	0.423	4.985380738218399e-68	Pla2g7	18
2.6036139645286537e-72	0.675049640782899	0.936	0.656	5.156457456748998e-68	Cytip	18
1.0970840675496097e-71	0.727331562294214	0.652	0.279	2.172774995782002e-67	Lrp1	18
3.768590618562686e-71	0.5588227120219504	0.916	0.75	7.4636937200634e-67	Capzb	18
4.384154000233834e-71	0.6895039863671222	0.913	0.627	8.682816997463108e-67	Prr13	18
1.0964185586987644e-70	0.6461173174332057	0.736	0.384	2.1714569555029028e-66	Nadk	18
1.7274231820196774e-70	1.0062455188934591	0.728	0.358	3.421161611989971e-66	Klf4	18
5.122047105637219e-70	0.5965711645385006	0.997	0.823	1.014421429271451e-65	Ly6e	18
6.673768956484937e-69	0.6799343851671595	0.887	0.688	1.3217399418318417e-64	Samhd1	18
1.5522294256744068e-68	0.6380725971919468	0.89	0.474	3.074190377548163e-64	Gsr	18
2.0244320163228872e-68	0.6497033740727407	0.606	0.254	4.009387608327478e-64	Agpat4	18
4.9930562957278894e-67	0.7095931848728743	0.443	0.134	9.888747993689085e-63	Klf9	18
1.8225637961496814e-66	0.5669230016532705	1	0.819	3.609587598274444e-62	Tyrobp	18
4.4141045303943105e-66	0.5934852132059443	0.896	0.628	8.742134022445933e-62	Fam49b	18
4.132452236950927e-65	0.5724113049055803	0.971	0.845	8.184321655281311e-61	Ptprc	18
4.6044527700667794e-65	0.7779512437136114	0.913	0.543	9.119118711117257e-61	S100a4	18
7.5667262075331485e-65	0.5296262596821664	0.994	0.768	1.49859012540194e-60	Ctsb	18
1.5120143794093834e-63	0.6260023532229959	0.942	0.649	2.9945444784202837e-59	Fyb	18
1.841125358495587e-63	0.6976582860841247	0.904	0.61	3.64634877250051e-59	Zfand5	18
6.457171637911499e-63	0.6171677465788866	0.733	0.456	1.2788428428883724e-58	Laptm4a	18
3.1781672943646217e-62	0.7122128722342987	0.728	0.381	6.294360326489134e-58	Arl4c	18
1.3652563425072088e-61	0.39200630844825274	0.217	0.021	2.7038901863355267e-57	Ldlrad3	18
1.4040494799735104e-61	0.7087441472996183	0.713	0.32	2.7807199950875375e-57	Cd300ld	18
2.5264404694612762e-61	0.5942654951347037	0.525	0.165	5.0036153497680574e-57	Rnase6	18
3.67000060161256e-61	0.5973636321590325	0.6	0.208	7.268436191493675e-57	Trem3	18
1.5084473782186962e-59	0.6160487048153576	0.765	0.47	2.9874800325621278e-55	Glud1	18
2.0161487921839363e-59	0.6313139298247319	0.82	0.515	3.9929826829202856e-55	Itgb1	18
4.6594325660797935e-59	0.7006533958329872	0.548	0.239	9.228006197121031e-55	Ccdc88a	18
2.4111233117399268e-57	0.517618493481848	1	0.824	4.775229718900925e-53	Fcer1g	18
2.0300747103607019e-56	0.5942833094578382	0.722	0.386	4.02056296386937e-52	Ikbkb	18
2.321727115745972e-56	0.6252047806795787	0.803	0.468	4.598180552734898e-52	Ctsa	18
2.5177260661584776e-56	0.4771943540065331	0.968	0.877	4.986356474026865e-52	Rhoa	18
4.912285173319931e-56	0.5986766538013334	0.803	0.522	9.728780785760124e-52	Ptpn6	18
7.296039327570278e-56	0.5061313696260752	0.499	0.237	1.4449805888252935e-51	Parl	18
7.912892250464759e-56	0.6006685506072291	0.797	0.508	1.5671483102045454e-51	Tgfb1	18
1.0983150441228584e-55	0.5681918346452564	0.643	0.314	2.1752129448853212e-51	Ptprj	18
1.3229394389677842e-55	0.43085048423893585	0.33	0.091	2.6200815588756965e-51	Cyp4f16	18
2.0137497020133913e-55	0.5733974194850262	0.591	0.262	3.9882312848375214e-51	Abhd12	18
2.0534928994869334e-55	0.6144073230712049	0.736	0.406	4.0669426874338716e-51	Ptpre	18
5.136846536823656e-55	0.48046414938538984	0.977	0.733	1.017352456617925e-50	Lsp1	18
1.0605402529457147e-54	0.48895643802750854	0.357	0.095	2.100399970958988e-50	Ripk2	18
1.2128546592891571e-54	0.6029677405965261	0.725	0.351	2.402058652722176e-50	Pilra	18
1.7651624628932926e-54	0.5613706462223662	0.875	0.611	3.4959042577601658e-50	Lyn	18
2.4002800840001e-54	0.5247569706013353	0.504	0.221	4.753754706362198e-50	Acer3	18
2.4965653941456752e-54	0.43504882245300425	0.348	0.113	4.94444776310551e-50	Arhgef10l	18
8.430471062819389e-54	0.5020285584549664	0.472	0.194	1.66965479399138e-49	Gsto1	18
8.549506259396698e-54	0.5608947335492572	0.826	0.52	1.693229714673516e-49	Apbb1ip	18
2.9252445202258587e-53	0.46727730783085575	0.339	0.067	5.793446772307313e-49	Heg1	18
3.957483485421498e-53	0.5532360581071634	0.878	0.64	7.837796042877278e-49	Slc25a5	18
6.508589790173823e-53	0.5810383528879687	0.728	0.394	1.2890262079439256e-48	Prkcd	18
8.187740700005531e-53	0.6635865924164739	0.904	0.692	1.6215820456360955e-48	Rel	18
3.377837779259262e-52	0.5443335374999319	0.8	0.506	6.689807721822969e-48	Tmem14c	18
1.1683664755355668e-51	0.45942433842623664	0.983	0.86	2.31394980479819e-47	Arpc1b	18
2.4135733770280724e-51	0.48232035407293994	0.635	0.244	4.780082073204097e-47	F10	18
4.1591200996665277e-51	0.5418224613976608	0.565	0.247	8.237137357389558e-47	Adssl1	18
5.931486380323479e-51	0.4007408894754776	1	0.813	1.174730877623065e-46	Cebpb	18
1.2425499997585053e-50	0.5804980182205777	0.559	0.241	2.4608702745217198e-46	Rap2a	18
1.6879850094482921e-50	0.4633371915350496	0.386	0.127	3.3430543112123425e-46	Adap1	18
2.5656784164669032e-50	0.5622348569136538	0.614	0.34	5.081326103812702e-46	Ppp1cb	18
3.1048170253665564e-50	0.5714302997832778	0.751	0.395	6.149090118738465e-46	Plbd1	18
6.877165508260101e-50	0.5720828446000694	0.545	0.246	1.362022628910913e-45	Rassf5	18
7.05852054378461e-50	0.634071668290489	0.875	0.541	1.3979399936965419e-45	Socs3	18
1.231358555784426e-49	0.3098438663253775	0.212	0.022	2.4387056197310557e-45	Tiam2	18
1.6056389321559603e-49	0.5765386579764957	0.586	0.303	3.17996790513488e-45	Pip4k2a	18
3.1307615954082294e-49	0.33517320040027804	0.157	0.009	6.200473339705998e-45	S1pr5	18
4.273658588441144e-49	0.5353628997165543	0.954	0.73	8.463980834407686e-45	Ucp2	18
4.953103337402937e-49	0.7621315152871397	0.725	0.36	9.809621159726516e-45	Chil3	18
1.0154479447034602e-48	0.6288793639201946	0.925	0.682	2.0110946544852028e-44	Emp3	18
1.354574125620751e-48	0.45258875426323825	0.409	0.124	2.682734055791897e-44	Tmc6	18
2.2107994558423276e-48	0.40287412200771533	0.307	0.069	4.3784883222957296e-44	Nr1h3	18
2.77252956368053e-48	0.38796465891876153	1	0.969	5.490994800869289e-44	H2-D1	18
1.1983141179021886e-47	0.6897700814468333	0.626	0.301	2.3732611105052845e-43	Arl5c	18
5.240184546927529e-47	0.5361390917776729	0.867	0.561	1.0378185495189972e-42	Ifngr1	18
1.2375207680542278e-46	0.38260418604199004	0.235	0.034	2.4509098811313983e-42	Rpl3l	18
1.0566110072675713e-45	0.5213944953703155	0.586	0.345	2.092618099893425e-41	Ppp2r5c	18
1.1961610499212023e-45	0.5734614824935241	0.675	0.364	2.368996959368941e-41	Dleu2	18
1.4090881242544086e-45	0.5262736533266521	0.574	0.35	2.7906990300858564e-41	Mrpl14	18
4.449679957904858e-45	0.37779163370076485	0.299	0.086	8.812591156630572e-41	Scarb1	18
5.176555215315208e-45	0.6306098041709568	0.281	0.055	1.025216760393177e-40	Hes1	18
6.600901492444188e-45	0.5741652383581186	0.823	0.49	1.3073085405785715e-40	Gda	18
7.660921302198115e-45	0.514609029462955	0.751	0.452	1.5172454639003366e-40	Ppp2r5a	18
8.50640793526028e-45	0.5691819919950818	0.597	0.353	1.6846940915782985e-40	Ccdc50	18
1.330009532311214e-44	0.45315136606687434	0.362	0.113	2.634083878742359e-40	Abcc5	18
2.257743304060522e-44	0.5084097979377149	0.858	0.642	4.471460613691864e-40	Vamp8	18
2.9629178483730766e-44	0.41441702609223474	0.284	0.068	5.868058798702878e-40	Cep85l	18
5.884770957332693e-44	0.461691896693723	0.377	0.109	1.16547888809974e-39	Cd244a	18
1.913959991526265e-43	0.4585026746441205	0.417	0.202	3.790597763217768e-39	Cd302	18
2.806258100405749e-43	0.3703022473174249	0.951	0.659	5.557794167853586e-39	Alox5ap	18
4.7897785082103986e-43	0.4135872395965663	0.997	0.941	9.486156335510694e-39	Rps27a	18
7.037384335378721e-43	0.4051983382053761	0.98	0.821	1.3937539676217558e-38	Cox4i1	18
8.088567082273021e-43	0.4571196413566454	0.907	0.611	1.6019407106441718e-38	Lamp1	18
1.2568978133340735e-42	0.3449954390909086	0.467	0.149	2.4892861193081327e-38	Cx3cr1	18
2.2081628903128934e-42	0.4784428237673424	0.823	0.551	4.3732666042646855e-38	Snrpb	18
5.121301530124611e-42	0.441889272762953	0.342	0.099	1.0142737680411792e-37	Rap1gap2	18
5.2333223213068206e-42	0.5651269315011209	0.867	0.577	1.0364594857348157e-37	Traf1	18
1.7286431455416532e-41	0.4682980862665923	0.417	0.169	3.423577749745244e-37	Plagl2	18
2.3595895904538253e-41	0.4571140308716954	0.412	0.166	4.673167183893801e-37	Tmem131	18
7.654847126695179e-41	0.37941549577666356	0.957	0.687	1.5160424734419802e-36	Ctsz	18
8.464929968119691e-41	0.5077343583667917	0.701	0.435	1.676479380186105e-36	Man2b1	18
2.4746981267996913e-40	0.4632236545223649	0.974	0.79	4.901139640126789e-36	Tmsb10	18
4.56859662279419e-40	0.47515070604622833	0.733	0.385	9.048105611443893e-36	Tgm2	18
7.338150604148411e-40	0.5054027868274417	0.449	0.206	1.453320727151593e-35	Mbp	18
7.593518705558206e-40	0.47684108381803947	0.403	0.169	1.5038963796358028e-35	Naga	18
9.172568480123277e-40	0.5098303482889673	0.542	0.266	1.816627187488415e-35	Ptk2b	18
1.1197733396980142e-39	0.3890333192536364	0.959	0.87	2.217711099271917e-35	Arpc2	18
1.2687154174350492e-39	0.4599760004628757	0.397	0.134	2.512690884230115e-35	Havcr2	18
2.228984152057786e-39	0.43663910182884985	0.365	0.136	4.414503113150445e-35	Tlr7	18
3.3396416950251245e-39	0.4802065587723875	0.339	0.122	6.614160376997259e-35	Atp1a3	18
5.3930303378316984e-39	0.46480641719084514	0.429	0.158	1.068089658407568e-34	Slc44a2	18
6.621380771101499e-39	0.441375156210328	0.429	0.19	1.311364461716652e-34	Tifa	18
1.5037977914453109e-38	0.4859926980397825	0.617	0.324	2.978271525957438e-34	Foxn3	18
1.7172284638020103e-38	0.43440676110495446	0.461	0.169	3.4009709725598814e-34	Sirpb1c	18
1.770264342036742e-38	0.49663906196787044	0.797	0.577	3.5060085294037676e-34	Tmed5	18
1.8771543541354678e-38	0.4404431573979759	0.751	0.418	3.7177041983652938e-34	Slc11a1	18
2.4118012135346306e-38	0.3343887036077806	0.997	0.981	4.776572303405336e-34	Fau	18
2.569365549486905e-38	0.5175478675616745	0.568	0.28	5.0886284707588155e-34	Il17ra	18
3.7148470659029766e-38	0.4654251785263876	0.403	0.169	7.357254614020845e-34	Nuak2	18
5.249810214332178e-38	0.4257476064813719	0.91	0.754	1.0397249129484879e-33	Ywhaz	18
6.884793301511444e-38	0.4392985361613282	0.464	0.23	1.3635333133643415e-33	Pdha1	18
9.125952948926659e-38	0.5490397876750158	0.742	0.464	1.807394981534925e-33	Cdkn1b	18
1.0897549874414879e-37	0.4199792226865289	0.945	0.683	2.1582597526278666e-33	Zeb2	18
1.1928668801890332e-37	0.4982649165561066	0.493	0.224	2.3624728562143802e-33	Arhgef3	18
1.4053210568786117e-37	0.5314734209736236	0.748	0.509	2.7832383531480905e-33	Map4k4	18
3.818670368619688e-37	0.46904586812847876	0.435	0.196	7.562876665051292e-33	Hip1	18
4.077049085553999e-37	0.3642417911522924	0.994	0.861	8.074595713939694e-33	Rpl10	18
4.9676194810280095e-37	0.5018902271604313	0.522	0.229	9.838370382175973e-33	Cdc42ep2	18
6.2722416423364186e-37	0.46201933744506085	0.667	0.459	1.2422174572647277e-32	Rab10	18
1.094640379875071e-36	0.3785412372951096	0.974	0.844	2.167935272342578e-32	Sem1	18
1.4146640330340928e-36	0.42067594300105804	0.299	0.084	2.8017421174240205e-32	Dock5	18
1.8167389369492242e-36	0.40767519034218463	0.449	0.218	3.5980514646279386e-32	Plcg2	18
3.039369107249698e-36	0.47038109930416283	0.803	0.529	6.019470516908027e-32	Ncf2	18
4.636426936644323e-36	0.5284337829436165	0.693	0.434	9.182443548024082e-32	Rnf19b	18
8.037280763714527e-36	0.464367042471699	0.751	0.448	1.591783455253662e-31	Sh3bgrl	18
9.273286236535127e-36	0.50823163761087	0.452	0.195	1.836574339145782e-31	Ptger4	18
1.6596384394227635e-35	0.4713904707765213	0.974	0.856	3.286913929276783e-31	Ifi27l2a	18
3.1966103397936216e-35	0.3946637928210617	0.916	0.755	6.3308867779612674e-31	Gnb2	18
3.2923809944517676e-35	0.314870466950985	0.988	0.8	6.520560559511726e-31	Rpl7a	18
3.5114694115001924e-35	0.40700080975613573	0.884	0.639	6.954465169476131e-31	Eif3k	18
3.942263979066195e-35	0.28983870888439345	0.954	0.705	7.8076538105405995e-31	Lgals3	18
4.4357801141683025e-35	0.4336085790084226	0.496	0.259	8.785062516110323e-31	Phyh	18
4.931952699567997e-35	0.4401750515421743	0.678	0.449	9.767732321494416e-31	Mpc2	18
5.119469288959376e-35	0.4935787240208422	0.481	0.219	1.0139108926784044e-30	Fyn	18
6.167775482890981e-35	0.44097985505393933	0.499	0.249	1.2215279343865587e-30	Evl	18
7.41599998504916e-35	0.4658783760951757	0.699	0.434	1.4687387970389861e-30	Tnfrsf1a	18
1.0519090254426062e-34	0.4791703300398411	0.487	0.23	2.0833058248890818e-30	Klra2	18
1.4022960055119764e-34	0.40631840664244884	0.467	0.181	2.7772472389164693e-30	Cblb	18
1.4398588638971633e-34	0.49294945845966226	0.409	0.178	2.8516404799483317e-30	Ldlr	18
1.8798144643199601e-34	0.3698663452247017	0.31	0.146	3.722972546585681e-30	Elmo2	18
3.197647850996262e-34	0.5386796640657303	0.499	0.285	6.332941568898097e-30	Smc6	18
9.407582668930248e-34	0.5436949722976199	0.771	0.562	1.8631717475816355e-29	Cdk2ap2	18
3.297406474876786e-33	0.30450306288477913	0.977	0.796	6.530513523493475e-29	Prdx5	18
3.897534951970725e-33	0.4308651760482037	0.542	0.303	7.719067972378021e-29	Myo1f	18
4.4808130305366725e-33	0.37539280793272006	0.275	0.078	8.87425020697788e-29	E230029C05Rik	18
4.782059409357431e-33	0.2830233339385999	0.655	0.334	9.470868660232392e-29	Pglyrp1	18
5.10166588635681e-33	0.4219873734305304	0.316	0.152	1.0103849287929661e-28	Susd3	18
5.1677793563403917e-33	0.4396713349796253	0.771	0.563	1.0234787015232146e-28	Ccdc12	18
6.34639216001092e-33	0.28921372712635884	0.994	0.867	1.2569029672901628e-28	Rpl26	18
1.0558565924209222e-32	0.29000243426042815	0.157	0.022	2.0911239812896364e-28	Skint3	18
1.2656514865658865e-32	0.30676776653276283	0.997	0.922	2.506622769143738e-28	Rpl35a	18
1.4051620494548393e-32	0.35752744859331687	0.986	0.933	2.782923438945309e-28	H2-K1	18
2.3946181973392175e-32	0.43844435936316506	0.797	0.516	4.74254133983032e-28	Dbi	18
3.614429797754546e-32	0.3058442785791933	0.145	0.027	7.158378214452879e-28	Lilra5	18
3.732395069020125e-32	0.3564936772155093	0.377	0.185	7.392008434194357e-28	Plod3	18
5.029767634882891e-32	0.37397216428233293	0.281	0.084	9.961454800885566e-28	Tbc1d8	18
9.203408198747781e-32	0.3129877553912891	0.232	0.06	1.822734993761998e-27	Palm	18
2.252142271272613e-31	0.5410493397657905	0.765	0.471	4.46036776825541e-27	Bcl2a1d	18
3.059447552907448e-31	0.4003405937890865	0.768	0.465	6.0592358785332e-27	Mpeg1	18
4.057166251978721e-31	0.44190768235963984	0.716	0.471	8.035217762043857e-27	Lcp2	18
4.691228519431145e-31	0.4659241136053161	0.487	0.277	9.290978082733382e-27	Unc119	18
8.954119371549487e-31	0.43079254721078974	0.594	0.354	1.773363341535376e-26	Irf5	18
1.5712866418850018e-30	0.2715128637292201	0.997	0.881	3.1119331942532464e-26	Rps25	18
2.242123292639928e-30	0.41975737832475546	0.733	0.481	4.4405251810733774e-26	Prdx2	18
2.260104815638426e-30	0.4357446372563516	0.386	0.187	4.4761375873719027e-26	Gfpt1	18
3.282777798381261e-30	0.3244196205043286	0.986	0.829	6.501541429694088e-26	Hspa8	18
3.405341756566736e-30	0.413672595009583	0.496	0.256	6.74427934888042e-26	Gm21188	18
8.05376092287252e-30	0.3114694647056515	1	0.998	1.5950473507749026e-25	Tmsb4x	18
9.159750619058965e-30	0.44431443971047657	0.588	0.364	1.8140886101046282e-25	Zmiz1	18
9.185934925080395e-30	0.4128822077141223	0.728	0.495	1.8192744119121723e-25	Scp2	18
9.679972991636141e-30	0.42163024899192114	0.562	0.304	1.9171186509935377e-25	Trps1	18
1.1951414706614566e-29	0.35401146980222253	0.948	0.801	2.366977682645015e-25	Atp5l	18
1.655873829538313e-29	0.4186018786238872	0.687	0.418	3.279458119400629e-25	Syngr2	18
1.6668135635127723e-29	0.5542077867995275	0.606	0.314	3.3011242625370454e-25	Bcl2a1a	18
1.7534049148422995e-29	0.270634807220532	0.997	0.912	3.4726184338451743e-25	Rps14	18
1.8904075655385188e-29	0.3280957585132356	0.191	0.046	3.7439521835490366e-25	L1cam	18
2.4734327016777364e-29	0.2757365964197595	0.157	0.039	4.898633465672756e-25	Pparg	18
3.2068506944430005e-29	0.3968619871336362	0.499	0.313	6.3511678003443625e-25	Mapk3	18
4.6350446959611243e-29	0.3900237391556766	0.394	0.195	9.179706020351008e-25	Rb1	18
5.627118758586e-29	0.2797831104275517	0.191	0.043	1.1144508701379574e-24	Mdm1	18
5.98631851008245e-29	0.4023157733051699	0.858	0.645	1.1855903809218293e-24	Cox5a	18
1.3140159165798184e-28	0.40976656597988137	0.568	0.281	2.6024085227863303e-24	Gcnt2	18
1.5114900150115604e-28	0.3790466712626391	0.351	0.155	2.9935059747303955e-24	Camkk2	18
1.535080172355843e-28	0.2666984034287726	0.255	0.085	3.040226281350747e-24	Gm36161	18
1.9294910148199227e-28	0.4163255589474776	0.562	0.403	3.8213569548508566e-24	Higd2a	18
2.4892111536915645e-28	0.4538575617140641	0.565	0.361	4.9298826898861434e-24	Stk38	18
3.6031297157137545e-28	0.3083914145014788	0.991	0.961	7.13599840197109e-24	H3f3a	18
3.9762908214571426e-28	0.4684205345219602	0.539	0.32	7.875043971895871e-24	Add3	18
4.12192804970942e-28	0.42011718372875606	0.49	0.251	8.163478502449506e-24	Apobec1	18
5.384912823262405e-28	0.40143532720567643	0.545	0.364	1.0664819846471193e-23	Degs1	18
5.576233090976437e-28	0.46264165941449686	0.748	0.5	1.1043729636678834e-23	Bhlhe40	18
6.299268729558218e-28	0.39557340873006175	0.67	0.462	1.247570171889005e-23	Ndufa11	18
7.571042761334596e-28	0.36195427380317485	0.53	0.294	1.4994450188823167e-23	Gsdmd	18
1.1575351986724456e-27	0.40541282477147633	0.704	0.487	2.2924984609707786e-23	Sppl2a	18
1.3605436855221044e-27	0.39476601367860686	0.814	0.586	2.694556769176528e-23	Ndufa6	18
1.4873690416752517e-27	0.41794354229398034	0.646	0.385	2.945734387037836e-23	Igsf6	18
2.2990285855511725e-27	0.3970067495192346	0.464	0.241	4.553226113684097e-23	Raf1	18
2.3941510496883592e-27	0.4131034984117907	0.432	0.243	4.741616153907795e-23	Ptpn12	18
2.4834262971913474e-27	0.31588497728119247	0.342	0.165	4.9184257815874635e-23	Dram2	18
2.8310073031304088e-27	0.36403562860883787	0.322	0.117	5.606809963849775e-23	Ggct	18
4.29020045553391e-27	0.3929302597193923	0.504	0.289	8.496742002184909e-23	Dusp3	18
4.315498041488476e-27	0.3720346618366159	0.226	0.095	8.546843871167926e-23	P2ry10b	18
4.712778860842542e-27	0.26153925511834153	0.241	0.091	9.333658533898655e-23	Hpse	18
5.620681163597941e-27	0.25567578846619377	0.994	0.912	1.1131759044505724e-22	Rpl34	18
5.82117799585401e-27	0.3929804243496149	0.533	0.307	1.1528843020788866e-22	Eif4g3	18
5.953776958527889e-27	0.34254090128757697	0.267	0.109	1.1791455266364483e-22	Grk5	18
6.790199361207328e-27	0.2739431989565473	0.928	0.698	1.3447989834871112e-22	Psmb8	18
1.1331440551748723e-26	0.27063348856409775	0.217	0.067	2.2441918012738346e-22	Jup	18
1.2482673996605305e-26	0.40589272465541704	0.672	0.439	2.4721935850276807e-22	Mef2a	18
1.434367355857895e-26	0.4336271443024542	0.557	0.323	2.840764548276561e-22	Gpcpd1	18
1.5309715297137372e-26	0.397020978902398	0.426	0.215	3.032089114598056e-22	Sec14l1	18
2.349276210918264e-26	0.33733454974657395	0.432	0.246	4.652741535723622e-22	Bak1	18
2.5671708887751836e-26	0.41545271053035343	0.522	0.289	5.084281945219251e-22	Nfam1	18
2.659361912501595e-26	0.394075834282813	0.757	0.476	5.266866267709409e-22	Tgfbi	18
3.097866460074607e-26	0.38010378447402166	0.51	0.276	6.135324524177759e-22	Cers6	18
4.4759254716438534e-26	0.33148096746286604	0.954	0.854	8.864570396590653e-22	Gng5	18
4.516855246015695e-26	0.32162829634628487	0.928	0.753	8.945631814734085e-22	Sh3glb1	18
5.901300511645619e-26	0.36232124228123075	0.394	0.172	1.1687525663314148e-21	Tmem38b	18
9.1299654780279e-26	0.34948319442054054	0.243	0.078	1.8081896629234255e-21	Itgax	18
9.133578685790139e-26	0.4216826212214413	0.565	0.366	1.808905258720737e-21	Zbtb7a	18
9.582179773082599e-26	0.3809285234059202	0.641	0.388	1.8977507040590086e-21	AB124611	18
1.2364496253730322e-25	0.3082576570115214	0.98	0.892	2.4487884830512903e-21	Serf2	18
1.520000512168078e-25	0.4087353894740786	0.6	0.358	3.0103610143488788e-21	Jarid2	18
1.5356710697173177e-25	0.3980373370475192	0.699	0.442	3.0413965535751476e-21	Trib1	18
1.7962803238961502e-25	0.40977387591370884	0.533	0.297	3.557533181476325e-21	Sgms1	18
2.2359688862270087e-25	0.2944278575651673	0.255	0.103	4.428336379172591e-21	Klhl5	18
2.445276264299934e-25	0.3912652253771218	0.452	0.27	4.84286964144602e-21	Galnt1	18
3.9623064174998757e-25	0.2681053602769903	0.997	0.96	7.847347859858504e-21	Rps9	18
4.0282278478276687e-25	0.3611446824705893	0.881	0.656	7.977905252622698e-21	Psma7	18
4.124207057637145e-25	0.3761560336488614	0.507	0.288	8.167992077650365e-21	Itch	18
5.244529714872524e-25	0.3815082235972618	0.716	0.469	1.0386791100305033e-20	Kpna4	18
6.1224265546214e-25	0.29843344350387335	0.936	0.738	1.2125465791427682e-20	Cox6b1	18
6.261486233972737e-25	0.3837477611808382	0.455	0.259	1.2400873486383005e-20	B4galnt1	18
6.601499393247684e-25	0.5706042415634901	0.565	0.355	1.3074269548327038e-20	Cxcr4	18
7.301943094380534e-25	0.3640531433826253	0.8	0.603	1.4461498298420647e-20	Tmem50a	18
9.326471957832419e-25	0.3231242502470034	0.301	0.154	1.8471077712487106e-20	Htra2	18
1.3975111031062524e-24	0.3393834812556729	0.391	0.222	2.767770739701933e-20	Chmp2b	18
1.6659360049654853e-24	0.3884737558847531	0.806	0.609	3.2993862578341433e-20	Lrrfip1	18
1.839018369246726e-24	0.4212487058837883	0.493	0.303	3.6421758802931405e-20	Cd2ap	18
2.087700194536834e-24	0.3081846315422522	0.241	0.097	4.1346902352801993e-20	Zfp467	18
2.4334822438108194e-24	0.3489797761348503	0.875	0.663	4.819511583867328e-20	Ndufb1-ps	18
2.93787112290486e-24	0.328746815752087	0.928	0.731	5.818453758913075e-20	Plek	18
3.596955797579996e-24	0.3622859955065638	0.67	0.466	7.123770957107182e-20	Mtpn	18
4.246348716960512e-24	0.3029920102621022	0.284	0.12	8.409893633940295e-20	Myo18a	18
4.673664397966492e-24	0.3466683198954472	0.429	0.227	9.256192340172637e-20	Itprid2	18
5.543925172744835e-24	0.3349499901440223	0.386	0.209	1.0979743804621146e-19	Polb	18
7.038276748764649e-24	0.2618329286300961	0.235	0.109	1.3939307100928386e-19	Tnfrsf21	18
7.764859259919665e-24	0.3114709173559364	0.328	0.134	1.5378303764270896e-19	Prkch	18
8.297811576625993e-24	0.32570226581941586	0.206	0.05	1.643381582750778e-19	Gm19951	18
1.1818960590089038e-23	0.3762260096412118	0.788	0.604	2.340745144867134e-19	Ptp4a2	18
1.2279105419682288e-23	0.367499961634124	0.272	0.149	2.431876828368077e-19	Lifr	18
1.811929053749145e-23	0.35080735622783804	0.438	0.232	3.5885254909501815e-19	Foxn2	18
2.204017597154845e-23	0.3547452292474482	0.438	0.236	4.36505685116517e-19	Dok3	18
2.2295660697919056e-23	0.3281181079857092	0.855	0.634	4.415655601222869e-19	Pomp	18
2.2911555614075433e-23	0.4347341340976334	0.713	0.487	4.53763358936764e-19	Malt1	18
2.33367152550943e-23	0.277225783327282	0.232	0.092	4.621836456271426e-19	Csgalnact2	18
2.3819059175799328e-23	0.2887347768142454	0.939	0.763	4.717364669767057e-19	Gnas	18
2.526890309548453e-23	0.2608282940362536	0.939	0.747	5.004506258060711e-19	Crip1	18
2.7206809397934663e-23	0.343379296745405	0.826	0.636	5.38830860126096e-19	Dazap2	18
2.8893804683901704e-23	0.2894053111526991	0.957	0.872	5.7224180176467325e-19	Cdc42	18
3.230589939548641e-23	0.3222627253984913	0.241	0.092	6.398183375276083e-19	6430548M08Rik	18
4.092635224052239e-23	0.4012460930496558	0.406	0.212	8.105464061235459e-19	Cyfip2	18
4.519710487277447e-23	0.2610490619222534	0.965	0.806	8.951286620052983e-19	Atp5e	18
6.943505396766443e-23	0.3375875735033126	0.272	0.101	1.375161243829594e-18	Dpep2	18
9.007963595192526e-23	0.341079316586237	0.774	0.567	1.7840271900278798e-18	Taf10	18
1.0863186026554276e-22	0.35503769337280844	0.629	0.388	2.1514539925590743e-18	Sirpa	18
1.2692375305678205e-22	0.25435736756529614	0.928	0.721	2.5137249292895685e-18	Cox6c	18
1.4537815194367914e-22	0.42508426162822555	0.867	0.716	2.8792142992445654e-18	Ifrd1	18
1.4791689570449662e-22	0.3490174790761499	0.786	0.597	2.9294941194275556e-18	Fis1	18
1.9698918977082048e-22	0.362584816418497	0.441	0.256	3.9013709034111e-18	Clip1	18
1.9745828553502374e-22	0.34749156957103267	0.499	0.271	3.910661345021145e-18	Sema4d	18
2.1641463821036856e-22	0.3239348996472666	0.867	0.691	4.286091909756349e-18	Arpc4	18
2.253555377541015e-22	0.32018268309567177	0.249	0.077	4.4631664252199795e-18	Gm31814	18
2.2891610434679553e-22	0.30313988978918327	0.838	0.625	4.533683446588285e-18	Cox7a2l	18
2.296248945881079e-22	0.3775183781674458	0.412	0.194	4.547721037317477e-18	Adrb2	18
3.389493483002865e-22	0.2843681180028475	0.209	0.083	6.7128918430871735e-18	Slc8a1	18
3.6037193484930874e-22	0.3438057772729432	0.409	0.195	7.13716616969056e-18	Map3k14	18
3.694853284783584e-22	0.34341584769825706	0.414	0.21	7.317656930513888e-18	St3gal4	18
3.8168775674934826e-22	0.4128431927635544	0.461	0.22	7.559326022420842e-18	Tnip3	18
3.8905016628559204e-22	0.26856856757469966	0.235	0.073	7.70513854328615e-18	Dgkh	18
4.1862179353357975e-22	0.3600617940416574	0.562	0.371	8.290804620932547e-18	Cbl	18
4.2639387552462e-22	0.33083184103171154	0.42	0.236	8.444730704765099e-18	Sgk3	18
4.861225151090905e-22	0.3613812398824483	0.765	0.552	9.627656411735537e-18	Jpt1	18
4.943303482840604e-22	0.3435152442789091	0.713	0.558	9.790212547765816e-18	Psmd8	18
5.862490748830105e-22	0.3144322598148075	0.281	0.121	1.1610662928058023e-17	Smurf2	18
6.717503469058191e-22	0.36996626873781546	0.281	0.127	1.3304015620469747e-17	Cbx4	18
8.922343863586522e-22	0.40361168867105	0.539	0.338	1.7670702021833105e-17	Lmo4	18
9.492271295862085e-22	0.2958493600608798	0.261	0.101	1.8799443301454857e-17	Ddhd1	18
1.0908616002069024e-21	0.3358832621407036	0.328	0.147	2.1604513992097702e-17	Adora2a	18
1.5105751288197081e-21	0.35415106784025174	0.594	0.381	2.991694042627432e-17	Stk24	18
1.5451892599928056e-21	0.2888030930748364	0.174	0.052	3.0602473294157514e-17	Thbd	18
1.5856733556420447e-21	0.25850444141653783	0.983	0.889	3.14042608084907e-17	Sh3bgrl3	18
1.6074056898212908e-21	0.2608275081413519	0.183	0.053	3.1834669686910667e-17	Gm15987	18
1.6438624081136156e-21	0.321724735775969	0.4	0.204	3.255669499269016e-17	Acp2	18
1.8928380097137962e-21	0.3378289111036406	0.348	0.172	3.7487656782381736e-17	Itgb5	18
2.69166708909223e-21	0.37699252931693045	0.467	0.281	5.3308466699471616e-17	Ikzf1	18
3.1306916688250174e-21	0.41479905168137576	0.742	0.581	6.200334850107948e-17	Anp32a	18
3.6121031706998015e-21	0.3302731361721245	0.525	0.325	7.153770329570957e-17	Ilrun	18
3.647559504345846e-21	0.33825640493927067	0.675	0.454	7.223991598356948e-17	Tmem160	18
4.131787346689181e-21	0.36205268373849087	0.583	0.39	8.183004840117922e-17	Tab2	18
4.175770444662101e-21	0.40637843215029523	0.478	0.267	8.27011336565329e-17	Pmaip1	18
4.2817176049196894e-21	0.34014726693727515	0.609	0.41	8.479941716543445e-17	Zfp706	18
5.421405883576562e-21	0.28873934621619113	0.699	0.439	1.073709435242338e-16	Ifi207	18
5.590748326699226e-21	0.3095970677290033	0.351	0.176	1.1072477061027817e-16	Rnf166	18
7.49621730790933e-21	0.290228502283602	0.913	0.731	1.4846258378314427e-16	Atp5h	18
8.477800053743796e-21	0.3702299120366934	0.78	0.599	1.6790283006439588e-16	Mrpl52	18
8.568757096702354e-21	0.39890029083799694	0.414	0.212	1.697042343001901e-16	Acp5	18
8.65516166144709e-21	0.3263079498191803	0.809	0.59	1.714154767049596e-16	Uqcrb	18
1.0172509592771798e-20	0.3813741483450994	0.446	0.245	2.0146655248484547e-16	Gpr35	18
1.0453516590743887e-20	0.2809018632058147	0.278	0.124	2.070318960796827e-16	Dram1	18
1.2261815963278456e-20	0.342183403619263	0.814	0.623	2.4284526515272984e-16	Pitpna	18
1.3521942849978513e-20	0.27836797458930995	0.936	0.767	2.6780207814382444e-16	Cox7c	18
1.4455208899512708e-20	0.28658575209315806	0.362	0.229	2.862854122548492e-16	Acaa2	18
1.6087886884796237e-20	0.2813472939343509	0.843	0.614	3.186205997533895e-16	Efhd2	18
1.6780077507499952e-20	0.3475157813309192	0.464	0.292	3.3232943503603657e-16	Ppp1r15b	18
1.8576808197354053e-20	0.2578896631073735	0.962	0.827	3.6791368634859704e-16	Arhgdib	18
1.944437637258127e-20	0.33902531039901285	0.846	0.693	3.8509587405897206e-16	Scand1	18
1.960266236071947e-20	0.3375531372601578	0.586	0.367	3.882307280540491e-16	Asah1	18
2.048250002164723e-20	0.27892578056410233	0.884	0.689	4.056559129287234e-16	Eif3f	18
2.173768055066084e-20	0.32921087634946367	0.441	0.253	4.3051476330583793e-16	Gyg	18
2.2503706404973612e-20	0.3173058627286295	0.435	0.295	4.456859053505023e-16	Tm2d2	18
2.521877804022306e-20	0.314237958353467	0.441	0.287	4.994578990866177e-16	Ggh	18
2.711288660321307e-20	0.3308269111546329	0.609	0.453	5.369707191766349e-16	Cmpk1	18
3.1502375187262743e-20	0.31802857963371023	0.574	0.386	6.239045405837386e-16	Aup1	18
3.553397108203465e-20	0.3312000944862863	0.765	0.598	7.037502972796963e-16	Gnb1	18
4.079364440522612e-20	0.3635561813215855	0.516	0.329	8.079181274455034e-16	Il10ra	18
4.711195764303017e-20	0.31152927490453264	0.928	0.742	9.330523211202125e-16	Nfkbiz	18
4.970082932148794e-20	0.28928610671673555	0.301	0.177	9.843249247120686e-16	Mfsd14b	18
5.697631122052949e-20	0.30905802566189355	0.719	0.5	1.1284158437225866e-15	Csf2ra	18
6.664000775270261e-20	0.344764404211358	0.409	0.257	1.319805353542275e-15	Rara	18
7.194391407050349e-20	0.28886052701682896	0.933	0.799	1.4248492181663216e-15	Slfn2	18
7.764271726949323e-20	0.2835078645211695	0.235	0.114	1.5377140155223134e-15	Ibtk	18
8.086119002865337e-20	0.26241158785123586	0.206	0.078	1.60145586851748e-15	Tmem63b	18
8.270297642398376e-20	0.2889662123076373	0.922	0.777	1.6379324480769984e-15	Uqcrh	18
9.08740427747367e-20	0.29869424533798417	0.675	0.466	1.7997604171536603e-15	Raly	18
1.0418339500163807e-19	0.32564050523419485	0.568	0.361	2.063352138007442e-15	Fmnl1	18
1.5663891617791305e-19	0.27149372822241524	0.119	0.024	3.102233734903568e-15	Spic	18
1.5804270942488835e-19	0.4604912764870377	0.687	0.474	3.1300358601599138e-15	Id2	18
1.7835319119655748e-19	0.2981532983415485	0.368	0.22	3.532284951647821e-15	Etv6	18
1.9684396350977284e-19	0.3008972709030583	0.359	0.194	3.898494697311051e-15	Napg	18
2.189858889567776e-19	0.3429770749698876	0.681	0.487	4.3370155307889805e-15	Mtdh	18
2.8681651002776715e-19	0.3163209388775996	0.893	0.724	5.680400981099928e-15	Cd44	18
3.304196181213637e-19	0.3260638841641318	0.319	0.149	6.543960536893608e-15	Prdm1	18
3.4187925301173035e-19	0.28462660747556245	0.342	0.198	6.770918605897319e-15	Acot9	18
4.268814727383001e-19	0.3293318232347132	0.359	0.183	8.454387567582034e-15	March1	18
4.3254579283895834e-19	0.2537055573561078	0.284	0.131	8.56656942717557e-15	Bmpr2	18
4.475296249422953e-19	0.2835761434453512	0.278	0.134	8.863324221982159e-15	Slc8b1	18
6.09978736942895e-19	0.3101464482664873	0.707	0.467	1.2080628885154035e-14	Ms4a6b	18
9.517396282068802e-19	0.3517569174504521	0.67	0.497	1.8849203336637264e-14	Klf13	18
9.965219501789402e-19	0.33030149815942766	0.643	0.441	1.973611722329391e-14	Rnf130	18
1.0497903869966165e-18	0.3250217527977596	0.22	0.089	2.079109861446799e-14	Calhm6	18
1.069411860264191e-18	0.2754578523161093	0.835	0.621	2.1179701892532303e-14	Nsa2	18
1.0801362805722508e-18	0.30881175157926105	0.383	0.227	2.1392099036733426e-14	Hsd17b11	18
1.1779451871372321e-18	0.2654904907500979	0.896	0.73	2.332920443125288e-14	Atp6v0b	18
1.6077077042469735e-18	0.29779085413520767	0.736	0.605	3.184065108261131e-14	Brk1	18
1.7059805331131403e-18	0.30094638045976424	0.501	0.303	3.3786944458305746e-14	Crk	18
1.761277405761434e-18	0.2523498977604197	0.846	0.635	3.4882099021105197e-14	Eif3h	18
1.7953732171498047e-18	0.3125805150949582	0.667	0.452	3.555736656565188e-14	Gpr132	18
2.6679466612024374e-18	0.3461613217268146	0.672	0.451	5.283868362511427e-14	Nfil3	18
2.6732198994937427e-18	0.29364007375712603	0.403	0.251	5.294312010947357e-14	Fam174a	18
2.7384174955230182e-18	0.2818096536510756	0.293	0.157	5.4234358498833376e-14	Rhoq	18
2.949477522492646e-18	0.2936872363665015	0.264	0.13	5.841440233296686e-14	Ggta1	18
3.1436816644137037e-18	0.3129871249266075	0.536	0.344	6.22606153637134e-14	Tmco1	18
4.600322258353808e-18	0.29955811869612425	0.388	0.182	9.110938232669716e-14	Bcl2	18
6.138521521176479e-18	0.2882416433952098	0.435	0.23	1.2157341872690017e-13	Sdhaf1	18
6.623565741793462e-18	0.31749916870913375	0.658	0.469	1.311797195162195e-13	Bnip3l	18
7.65150562781658e-18	0.27311646499986014	0.27	0.134	1.5153806895890738e-13	Ppm1h	18
9.250218382076326e-18	0.3020668260671886	0.635	0.429	1.8320057505702164e-13	Eif4a2	18
1.1138143542115853e-17	0.2723730423700784	0.594	0.358	2.2059093285160446e-13	Pid1	18
1.1460705946551167e-17	0.3097905346160875	0.71	0.496	2.2697928127144586e-13	Tnfrsf1b	18
1.340183212695377e-17	0.31655707306762093	0.638	0.489	2.6542328527431943e-13	Grk2	18
1.3728907148484147e-17	0.2939462646005431	0.82	0.632	2.7190100607572854e-13	Sod2	18
1.393180448726928e-17	0.29880919413858475	0.588	0.46	2.759193878703681e-13	Ssr3	18
1.660045300104945e-17	0.2939187750301504	0.887	0.777	3.2877197168578435e-13	Myl12b	18
1.664031439419335e-17	0.30830154665339815	0.699	0.513	3.2956142657699927e-13	Rab5if	18
2.0030751827615272e-17	0.2721030942426563	0.33	0.173	3.9670903994592045e-13	Slc16a10	18
2.0579289770055494e-17	0.3097433647969729	0.362	0.193	4.0757283389594905e-13	Tlr13	18
2.523693210710377e-17	0.30859353420547153	0.843	0.676	4.998174403811902e-13	Kdm6b	18
2.5376686864453655e-17	0.31903638541191903	0.391	0.214	5.025852833505046e-13	Sowahc	18
2.8017360285974797e-17	0.30546337774433185	0.571	0.36	5.548838204637309e-13	Ankrd44	18
2.870337848252414e-17	0.30065235273058993	0.342	0.185	5.684704108463907e-13	Nin	18
2.9516666936381574e-17	0.31005882338938984	0.687	0.517	5.845775886750371e-13	Stat3	18
3.060023013899853e-17	0.27781956448113315	0.423	0.254	6.060375579028659e-13	Api5	18
3.219301527281319e-17	0.3325545665088827	0.354	0.175	6.375826674780652e-13	Ccdc88c	18
3.338910846631945e-17	0.27591445362185024	0.339	0.214	6.612712931754566e-13	Aldh3b1	18
3.460096297022549e-17	0.27200463381385354	0.261	0.136	6.852720716253158e-13	Slc15a4	18
3.9409376620867255e-17	0.32140545842632495	0.446	0.264	7.80502703976276e-13	Svil	18
4.379987933473685e-17	0.3202253947956316	0.597	0.403	8.674566102244633e-13	Nmt1	18
4.5499166526180476e-17	0.3280234662496878	0.612	0.449	9.011109930510044e-13	Mob1a	18
4.5542413836590414e-17	0.31631463428073925	0.687	0.521	9.019675060336731e-13	Ubl3	18
5.0262991746280863e-17	0.3243296438914707	0.429	0.266	9.954585515350926e-13	Il6ra	18
5.697290832009171e-17	0.2928502080355694	0.545	0.4	1.1283484492794163e-12	Lamtor5	18
5.81985438939683e-17	0.31947428806235223	0.722	0.555	1.1526221618200422e-12	Ywhab	18
6.275952078794233e-17	0.3393178442387772	0.481	0.297	1.2429523092051978e-12	Pbxip1	18
7.633877182815813e-17	0.3360663494299967	0.533	0.332	1.5118893760566717e-12	Themis2	18
1.3138098704390619e-16	0.3236778719113308	0.487	0.307	2.602000448404562e-12	Osbpl8	18
1.4957836258314316e-16	0.2824784374667055	0.368	0.211	2.96239947095915e-12	Plxnb2	18
1.7941659046411272e-16	0.30628780694097724	0.586	0.431	3.5533455741417523e-12	Cnih4	18
1.915705882484525e-16	0.3048297933197892	0.499	0.287	3.794055500260602e-12	Tmcc1	18
1.921089340710637e-16	0.31893392838510826	0.675	0.473	3.804717439277417e-12	Zbp1	18
3.128581141010113e-16	0.28402972595603804	0.67	0.469	6.196154949770529e-12	Creg1	18
3.651086357023124e-16	0.288934745392054	0.42	0.289	7.230976530084297e-12	Dlst	18
3.8935404983584063e-16	0.360392256487433	0.33	0.198	7.711156956998824e-12	Abcg1	18
4.1616675615579917e-16	0.28055087005140456	0.8	0.651	8.242182605665603e-12	Rnasek	18
4.2660405199694797e-16	0.2773973155924642	0.354	0.225	8.448893249799554e-12	Myo1c	18
4.645478853659702e-16	0.2580006564006174	0.864	0.687	9.20037086967304e-12	Tma7	18
7.552090675532699e-16	0.3000470855669546	0.519	0.334	1.495691558289251e-11	Nrros	18
7.829308127727607e-16	0.31228324173168087	0.481	0.295	1.5505944746964525e-11	Xdh	18
1.2769866639700714e-15	0.2851249729833347	0.458	0.321	2.5290720879927264e-11	Sh3kbp1	18
1.3507675876862673e-15	0.32754399716845123	0.406	0.276	2.6751952074126524e-11	Man2a1	18
1.4972977697200606e-15	0.2577532187099909	0.771	0.592	2.96539823293058e-11	Mapkapk2	18
1.9200892371153725e-15	0.28440091807216317	0.687	0.551	3.802736734106995e-11	Ubxn1	18
2.2043619644800553e-15	0.2650849711414053	0.603	0.427	4.36573887065275e-11	Ube2a	18
2.2594132859790714e-15	0.2722107532321866	0.614	0.463	4.474768012881551e-11	Mrps21	18
2.420261885349176e-15	0.29321457508393145	0.513	0.357	4.793328663934043e-11	Nptn	18
2.4719923107340025e-15	0.32093280956063996	0.641	0.458	4.895780771408692e-11	Klf3	18
3.026848529194004e-15	0.2606766733137787	0.388	0.257	5.994673512068725e-11	Aip	18
3.039365018772449e-15	0.2835685137591089	0.423	0.316	6.019462419678834e-11	Magt1	18
3.089110018516644e-15	0.3091030303056428	0.701	0.539	6.117982391672214e-11	Ncf4	18
3.2082886821935423e-15	0.29882796494112907	0.409	0.272	6.35401573508431e-11	Midn	18
3.424328576902556e-15	0.2889706506926867	0.559	0.355	6.781882746555512e-11	Cks2	18
3.630590241709469e-15	0.28685554358183507	0.574	0.439	7.190383973705603e-11	Uqcrfs1	18
3.762380895454732e-15	0.2806288113992702	0.586	0.413	7.451395363448096e-11	Atp6ap1	18
5.089768567557321e-15	0.2867750835004401	0.539	0.336	1.0080286648047273e-10	C3	18
6.6104721802813834e-15	0.26676090983402445	0.797	0.622	1.309204015304728e-10	Smdt1	18
7.101900323680223e-15	0.26563200668512643	0.681	0.475	1.406531359104868e-10	Psmb10	18
9.448381073428798e-15	0.278559544929168	0.783	0.619	1.8712518715925734e-10	Atp5mpl	18
1.1683807465986002e-14	0.3004065824446335	0.583	0.408	2.3139780686385277e-10	Aldh2	18
1.3363986104076912e-14	0.26339770735829104	0.417	0.3	2.6467374479124325e-10	Cib1	18
1.358946416312526e-14	0.26028965307141283	0.241	0.133	2.6913933775069576e-10	Cdk14	18
2.4071805721996167e-14	0.3334881223960169	0.426	0.233	4.767421123241341e-10	Id3	18
2.4857447010577192e-14	0.2779389105066714	0.284	0.154	4.923017380444813e-10	Fgd4	18
2.4921281312677515e-14	0.301176264549162	0.557	0.379	4.935659763975781e-10	Ccnd3	18
2.5409255104277716e-14	0.2519526366661593	0.368	0.242	5.032302973402202e-10	Siva1	18
2.5646935987306044e-14	0.29501830070248625	0.386	0.208	5.079375672285962e-10	Gk	18
3.120841924629363e-14	0.25244490198009667	0.354	0.252	6.180827431728453e-10	Pon2	18
3.563796604321236e-14	0.28306148907479034	0.446	0.288	7.058099174858208e-10	Asap1	18
3.7041335472487916e-14	0.2721688353916646	0.513	0.336	7.336036490326232e-10	Ppdpf	18
4.570494938310726e-14	0.2698812100637563	0.551	0.393	9.051865225324393e-10	Lrp10	18
4.6698193773865116e-14	0.3314316553881911	0.441	0.281	9.248577276913986e-10	Tent5a	18
4.7633894559212497e-14	0.25971968624530395	0.757	0.572	9.433892817452035e-10	Snrpe	18
4.916243915623348e-14	0.271605517469086	0.461	0.338	9.736621074892041e-10	Gltp	18
5.243620559302353e-14	0.2880340087054323	0.432	0.262	1.038499051769831e-9	Noct	18
6.369094850072505e-14	0.2901965780354215	0.325	0.167	1.2613992350568596e-9	Sgk1	18
7.913694365607772e-14	0.2700980344406576	0.672	0.498	1.5673071691086193e-9	Psmb5	18
8.368902731032054e-14	0.25546813492587517	0.359	0.224	1.6574611858808983e-9	Pdlim5	18
9.040032853727089e-14	0.27081226071021136	0.507	0.357	1.7903785066806499e-9	Ciao2a	18
9.433038729641565e-14	0.2774500547088958	0.313	0.175	1.868213320405512e-9	Hexim1	18
1.0353078212906566e-13	0.2569116156301785	0.823	0.695	2.0504271400661455e-9	Atp6v1f	18
1.3010875877353787e-13	0.27858170885359573	0.371	0.238	2.5768039675099173e-9	Diaph2	18
1.3045765859014153e-13	0.2924691255253592	0.496	0.361	2.583713928377753e-9	Slk	18
1.494161767390107e-13	0.25753589960436807	0.51	0.357	2.9591873803161066e-9	Mia2	18
1.6468679675356043e-13	0.28433431339789506	0.493	0.353	3.261622009704264e-9	Smc1a	18
1.784226620300601e-13	0.27930830175248444	0.583	0.428	3.53366082150534e-9	Smchd1	18
2.172743337162792e-13	0.272396380061816	0.609	0.457	4.30311817925091e-9	Abi1	18
2.5096384239281146e-13	0.25714481449753496	0.388	0.284	4.970338898589631e-9	Scarb2	18
2.699640187570833e-13	0.274532850465367	0.51	0.329	5.346637391484034e-9	Tnip1	18
3.366488111388236e-13	0.26528098345563544	0.516	0.408	6.667329704604402e-9	Dbnl	18
3.53822001190669e-13	0.2903563285693309	0.49	0.319	7.007444733581199e-9	Rassf4	18
3.937253423735753e-13	0.3457362229822276	0.591	0.473	7.79773040570866e-9	Txnrd1	18
4.467626132370624e-13	0.280292548397855	0.528	0.374	8.848133555160022e-9	Cd48	18
6.133012409072539e-13	0.28277251805287645	0.345	0.193	1.2146431076168164e-8	Pag1	18
1.0861908969836903e-12	0.26714850726371997	0.47	0.333	2.1512010714761987e-8	Rbm7	18
1.2504757552888094e-12	0.29176504695309124	0.571	0.412	2.476567233349487e-8	Plekho2	18
1.7268108459067416e-12	0.2826753043863658	0.635	0.484	3.4199488803183015e-8	Limd2	18
2.3368200088567437e-12	0.26133314393543894	0.342	0.212	4.628072027540781e-8	Ccdc71l	18
2.4346106547801106e-12	0.2801656221323484	0.504	0.367	4.821746401792009e-8	Kmt5a	18
3.169371885424796e-12	0.25626136858114046	0.545	0.406	6.276941019083809e-8	Spop	18
4.468198197250506e-12	0.2698347927807765	0.675	0.552	8.849266529654627e-8	Atp1b3	18
1.2776384842394181e-11	0.25728645440769166	0.342	0.213	2.5303630180361676e-7	Fbxl3	18
1.7906949098488233e-11	0.25041589349404647	0.6	0.468	3.5464712689555943e-7	Kif5b	18
2.0164207619530626e-11	0.25466755437822625	0.362	0.255	3.993521319048041e-7	Mef2d	18
2.3999867150945998e-11	0.26104912044238704	0.151	0.073	4.7531736892448546e-7	Pdgfb	18
3.014368271935359e-11	0.26108882765621566	0.684	0.542	5.969956362567978e-7	Ifnar2	18
3.0988328411270716e-11	0.26348978387858424	0.493	0.374	6.137238441852165e-7	Cebpz	18
3.4488789519410095e-11	0.25497014373319504	0.452	0.331	6.830504764319169e-7	Dock8	18
4.3270938201305506e-11	0.36330071239239814	0.374	0.227	8.569809310768555e-7	Ifi205	18
4.782283272160816e-11	0.2665250758651253	0.516	0.357	9.471312020514496e-7	Nrip1	18
6.370610059371934e-11	0.256228060361432	0.522	0.364	1.2616993222586117e-6	Bach1	18
9.325442442382918e-11	0.2522797098456663	0.623	0.489	1.846903875713937e-6	Arhgap30	18
1.3991129970230518e-10	0.259590719343199	0.588	0.416	2.770943290604154e-6	Dusp2	18
2.326673520602765e-10	0.27624630384675286	0.177	0.099	4.6079769075537765e-6	Pecam1	18
2.903756515140035e-10	0.25549040823241553	0.432	0.315	5.750889778234839e-6	Mknk2	18
2.9368057234085844e-10	0.2729663126567606	0.333	0.216	5.816343735210702e-6	Spata13	18
7.235810819834699e-10	0.25116944891319015	0.432	0.289	1.4330523328682621e-5	Lipa	18
2.965465468736654e-9	0.25091192871881307	0.646	0.493	5.8731043608329435e-5	Irf7	18
5.162135570660551e-9	0.3615788369772518	0.33	0.203	1.022360949769322e-4	Cd36	18
3.2685891587815475e-8	0.3099314648366496	0.559	0.419	6.473440828966855e-4	Rgs2	18
8.006491543746975e-8	0.5336560941030513	0.42	0.282	0.0015856856502390884	Hspa1b	18
0.0458124127703103	9.605875513118978e-5	0.252	0.276	1	Ube2j1	18
0.11779888898984213	7.60225543512405e-5	0.194	0.209	1	Naa10	18
0.23402398771126673	8.933205108202502e-5	0.203	0.169	1	Pbx1	18
