# Supplementary material for: Deciphering the preeclampsia-specific immune microenvironment and the role of pro-inflammatory macrophages at the maternal–fetal interface
Source: eLife. 2025 Mar 28;13:RP100002. doi: 10.7554/eLife.100002 (PMC11952753; doi:10.7554/eLife.100002)
Supplement: Figure 5—figure supplement 1—source data 1. [file elife-100002-fig5-figsupp1-data1.zip › Figure 5-figure supplement 1-source data/seurat_clusters_19.csv]

p_val	avg_logFC	pct.1	pct.2	p_val_adj	gene	cluster
3.5e-323	4.13064118322646	0.796	0.038	6.8495e-319	Stfa1	19
7.295242696499071e-289	3.3910800361859863	0.761	0.017	1.444822816041641e-284	Stfa3	19
1.8513221913141345e-280	4.7968886769529195	0.487	0.039	3.666543599897643e-276	Cstdc5	19
1.2401673665496632e-213	2.817810295110826	0.69	0.028	2.456151469451608e-209	Csta2	19
7.031386512863299e-165	3.4305903918237237	0.456	0.017	1.3925660988725764e-160	Stfa2	19
6.124606145425007e-145	0.5935810404280043	0.416	0.004	1.2129782471014226e-140	Gm50022	19
3.3863467432889885e-137	1.8226645199139504	0.438	0.01	6.706659725083842e-133	Csta3	19
1.0577943058180327e-134	3.0201519543263537	0.717	0.167	2.094961622672614e-130	Cstdc4	19
2.038228873420736e-121	2.5029326904736084	0.425	0.016	4.036712283809768e-117	Olfm4	19
5.831912982381543e-97	0.672969667368718	0.469	0.028	1.1550103661606646e-92	Ifi202b	19
3.667900075980517e-94	2.478579722008072	0.642	0.156	7.264276100479414e-90	Stfa2l1	19
3.561804719258551e-87	1.3425606530084648	0.465	0.043	7.05415424649156e-83	Apoc1	19
1.2614604152494244e-81	0.9979153927484581	0.956	0.55	2.498322352401485e-77	Lst1	19
3.785853904144441e-81	2.2450436194388326	0.186	0.034	7.497883657158066e-77	Ltf	19
9.089316918589102e-80	0.49589958053970157	0.199	0.001	1.8001392157265717e-75	Cstdc6	19
9.527163540825648e-71	2.6757018853896266	0.186	0.026	1.8868547392605196e-66	Camp	19
4.233093742035193e-68	1.0217713258188508	0.973	0.523	8.383642156100699e-64	Thbs1	19
1.5245375049444102e-67	0.8172949873191325	0.796	0.308	3.019346528542405e-63	Pira2	19
1.0638941967190935e-65	0.8818159560217527	0.951	0.461	2.1070424566021648e-61	Hp	19
1.4716540241634301e-64	0.3972940986014672	0.354	0.026	2.914610794855673e-60	Gm1673	19
5.220144212058943e-60	0.4973333437660883	0.487	0.079	1.0338495611982736e-55	Tpm3-rs7	19
3.5731078084375068e-59	1.1222048569997598	0.889	0.468	7.076540014610482e-55	Anxa1	19
7.454393013817218e-58	1.1337255897273022	0.991	0.815	1.4763425363865e-53	Lyz2	19
1.7492599842044367e-56	0.7360707395033828	0.96	0.511	3.464409398716887e-52	Ccr1	19
6.564149133866257e-55	1.1730284394590733	0.712	0.237	1.3000297359622122e-50	Mmp8	19
2.738049615841265e-53	0.6697781838668857	0.912	0.538	5.4227072641736255e-49	Ncf4	19
2.167329799108349e-51	0.7058661011229774	0.872	0.398	4.292396667134085e-47	Mcemp1	19
1.6708854022064507e-50	0.8713722796076393	0.717	0.337	3.3091885390698757e-46	Trf	19
5.1126739322295405e-44	0.562091673911947	0.982	0.721	1.0125650722780606e-39	Taldo1	19
3.7921699690365896e-41	0.3186977706407916	0.292	0.033	7.510392623676966e-37	Lbp	19
5.906570250505257e-39	0.5626430039591992	1	0.943	1.1697962381125662e-34	Actg1	19
1.0180922719235677e-38	0.9145341554830018	0.783	0.421	2.0163317445446256e-34	Osm	19
1.6526995026644342e-38	0.7077539207730056	0.783	0.485	3.273171365026912e-34	Aprt	19
4.2261142950974463e-38	0.5423278942400271	0.969	0.66	8.369819361440493e-34	Alox5ap	19
4.595884736100435e-37	0.31749205845071526	0.969	0.61	9.102149719846911e-33	Msrb1	19
4.9357590297957945e-37	0.7428271922102472	0.814	0.417	9.77527075851057e-33	Ifitm6	19
5.393428319077405e-37	0.3886925191743218	0.761	0.342	1.06816847859328e-32	Cd300lf	19
1.2789724232665489e-36	0.5415121959133823	0.739	0.327	2.5330048842794e-32	Clec4a2	19
2.965318533720299e-36	0.5371590851484627	0.898	0.529	5.872813356033052e-32	Ncf2	19
5.6644196962694666e-36	0.6763647294080677	0.991	0.87	1.121838320846168e-31	S100a8	19
3.815770887404164e-35	0.5664284183852586	0.792	0.407	7.557134242503947e-31	Aldh2	19
5.641303262920928e-35	0.2763451293216514	0.292	0.043	1.1172601112214898e-30	Hebp1	19
1.6573672389343637e-34	0.29884352522608304	0.903	0.519	3.282415816709507e-30	Clec4d	19
4.434697191777971e-34	0.5954908825923882	0.677	0.294	8.782917788316271e-30	Ltb4r1	19
7.033796741488632e-34	0.571584749318653	0.801	0.447	1.3930434446518235e-29	Kdm7a	19
1.157434767885892e-33	0.36741636020977775	0.792	0.391	2.2922995577980092e-29	Sell	19
1.6203531588248925e-33	2.6307944148374034	0.243	0.114	3.2091094310526994e-29	Ngp	19
2.304200004750035e-33	0.536289245390512	0.695	0.297	4.5634681094074445e-29	Arg2	19
3.412327447492388e-33	0.5180113070198242	0.956	0.828	6.758114509758675e-29	Arhgdib	19
1.0284257955098284e-32	0.44664918017626787	0.535	0.176	2.0367972880072152e-28	Gpr141	19
1.5404826313184793e-32	0.5561464874567748	0.832	0.467	3.0509258513262485e-28	Emilin2	19
1.7786625281902366e-32	0.5299011643164566	0.721	0.335	3.5226411370807634e-28	C3	19
2.1395213453149645e-32	0.5471688898232663	0.889	0.532	4.237322024396287e-28	Plaur	19
5.665178786395872e-32	0.3465701252076523	0.673	0.289	1.1219886586457023e-27	Pygl	19
1.2517502109273017e-31	0.27289706101319056	0.15	0.007	2.479091292741521e-27	Ddx3y	19
4.42058683744578e-31	0.6775079773955732	0.677	0.314	8.754972231561368e-27	F13a1	19
5.696942261564894e-31	0.41537530928268274	0.699	0.314	1.1282794149029272e-26	Fpr2	19
9.370392018631253e-31	0.2787795626293669	0.558	0.205	1.8558061392899198e-26	Ebi3	19
2.2566130178473837e-30	0.3443925892384352	0.805	0.428	4.4692220818467433e-26	Trem1	19
2.744995803337685e-30	0.41997928751975855	0.956	0.66	5.436464188510285e-26	Tpd52	19
3.702006840735561e-30	0.4342593610580652	0.991	0.82	7.331824548076778e-26	Tyrobp	19
5.303904342928732e-30	0.2743060380637651	0.721	0.351	1.0504382551170354e-25	Sorl1	19
6.88407560327849e-30	0.5685028785300144	0.655	0.285	1.363391173229305e-25	Mgst1	19
2.2245823959782168e-29	0.5378385058751974	0.823	0.467	4.4057854352348585e-25	Glrx	19
3.9371449727744087e-29	0.47182703580273955	0.814	0.449	7.797515618579717e-25	Tlr2	19
7.459677337796914e-29	0.5529153568896619	0.814	0.459	1.4773890967506787e-24	Ctsl	19
5.239312656425896e-28	0.2804656257660001	0.876	0.532	1.0376458716051487e-23	Itgam	19
7.887850674297999e-28	0.41548658219020884	0.872	0.556	1.5621888260447188e-23	Cap1	19
8.435620141594127e-28	0.28195188463425647	0.217	0.028	1.6706745690427168e-23	Cebpe	19
1.2395256534049717e-27	0.40921100151807654	0.73	0.369	2.4548805565685466e-23	Il1r2	19
1.3341905675246377e-27	0.47059336090427606	0.575	0.234	2.642364418982545e-23	Hopx	19
2.9830249684310397e-27	0.28973516419558254	0.642	0.298	5.907880949977674e-23	Cd33	19
3.44247112249116e-27	0.30696934718519003	0.288	0.055	6.817814058093742e-23	F5	19
7.595047374566396e-27	0.39868642480294847	0.978	0.893	1.5041991325328748e-22	Cyba	19
1.2102859538017943e-26	0.7221870578558904	0.774	0.571	2.3969713315044538e-22	Ctsc	19
1.438631238463122e-26	0.7418995338758814	0.726	0.409	2.8492091677762135e-22	Fbxl5	19
2.875204047871284e-26	0.522210074278663	0.805	0.482	5.6943416168090775e-22	Dstn	19
2.9794096107392633e-26	0.3400121956994344	0.841	0.496	5.900720734069111e-22	Slc16a3	19
3.9740875418511305e-26	0.3468065786887231	0.991	0.814	7.870680376636164e-22	Cebpb	19
4.1924323095774395e-26	0.40317636588743805	0.442	0.143	8.303112189118119e-22	Cfh	19
4.926533968448218e-26	0.30108173364361246	0.925	0.611	9.757000524511696e-22	Ets2	19
6.588870448191624e-26	0.3862320948182603	0.319	0.073	1.304925792264351e-21	Mapk13	19
6.849585222965692e-26	0.5107833796902139	0.934	0.706	1.3565603534083553e-21	Lgals3	19
9.900490706516557e-26	0.28143554444728014	0.739	0.388	1.9607921844256042e-21	AB124611	19
5.224832417713976e-25	0.6492219939488431	0.801	0.522	1.0347780603282529e-20	Cybb	19
9.540201445260196e-25	0.37111100795004237	0.969	0.845	1.889436896233782e-20	Sem1	19
1.274114434805412e-24	0.4225266367292957	0.832	0.521	2.5233836381321184e-20	Tkt	19
1.8821485738133694e-24	0.4069901576400119	0.827	0.512	3.7275952504373784e-20	Rab5if	19
5.6209478927301184e-24	0.36515787511489084	0.845	0.527	1.1132287301552e-19	Flna	19
6.168574545246353e-24	0.3164534072110783	0.978	0.754	1.22168618868604e-19	Cd14	19
8.13375482082859e-24	0.3638569993879066	0.726	0.386	1.6108901422651024e-19	Igsf6	19
1.1175670121595497e-23	0.370246593153595	0.774	0.438	2.213341467581988e-19	Napsa	19
1.437185547659861e-23	0.5154111948395013	0.85	0.549	2.8463459771403546e-19	Kctd12	19
2.2681101894138217e-23	0.4223751594054824	0.619	0.292	4.491992230134074e-19	Ogfrl1	19
6.063361096725027e-23	0.48997904334818226	0.593	0.297	1.2008486652063916e-18	Dhrs7	19
1.2492744737845528e-22	0.3446536527005385	0.677	0.347	2.4741880953303067e-18	Lbr	19
1.3487037820369417e-22	0.4008799697807204	0.301	0.074	2.671107840324163e-18	Tnfaip6	19
2.5377907825563276e-22	0.6550102882015592	0.708	0.449	5.026094644852807e-18	Ms4a6c	19
4.231765682819058e-22	0.39413035285823084	0.752	0.426	8.381011934823145e-18	Smpdl3a	19
8.95945104213493e-22	0.31553896848614515	0.854	0.547	1.774419278894823e-17	Fcgr3	19
9.37304062598041e-22	0.2587608748622274	0.531	0.229	1.85633069597542e-17	Ethe1	19
1.0396459907035834e-21	0.3944004337860396	0.969	0.826	2.059018884588447e-17	S100a11	19
1.1202870828057551e-21	0.32972310570542535	0.575	0.263	2.218728567496798e-17	Svil	19
2.5954017452270628e-21	0.3641473761223204	0.965	0.87	5.1401931564221977e-17	Coro1a	19
2.6995641716441642e-21	0.30082438729034156	0.381	0.129	5.346486841941267e-17	Ctnnbip1	19
4.018571586840091e-21	0.7071765807622725	0.743	0.431	7.9587810277368e-17	G0s2	19
6.06655285880727e-21	0.640405658614679	0.642	0.37	1.2014807936867799e-16	Ms4a6d	19
8.590255484269541e-21	0.3687588903886919	0.704	0.391	1.7013000986595827e-16	Pgd	19
1.4787209318510636e-20	0.36212493155730907	0.628	0.318	2.9286068055310313e-16	Slc2a1	19
1.6938588524335704e-20	0.7826563151270798	0.624	0.336	3.3546874572446864e-16	Pglyrp1	19
2.168537305657819e-20	0.4320995088791493	0.611	0.357	4.2947881338553107e-16	Ciao2a	19
2.2911182077904922e-20	0.3756948109226541	0.735	0.432	4.53755961052907e-16	Lamtor4	19
3.072341300434302e-20	0.3579422278358011	0.858	0.566	6.084771945510136e-16	Ndel1	19
3.0970994657517335e-20	0.2731987906247087	0.518	0.227	6.133805491921308e-16	Il13ra1	19
3.133479805297131e-20	0.32777065237150627	0.969	0.86	6.205856754390967e-16	Arpc1b	19
5.577955905123906e-20	0.2760552356947855	0.305	0.091	1.1047141670097896e-15	Nt5dc2	19
6.418355870284788e-20	0.3306171980582659	0.522	0.231	1.2711553801099023e-15	Klra2	19
7.365656744280729e-20	0.28019885373257464	0.593	0.291	1.4587683182047983e-15	Hacd4	19
9.816374892001991e-20	0.31014319091527964	0.973	0.863	1.944133047360994e-15	Gnai2	19
1.0795582173830439e-19	0.2722784053853895	0.792	0.492	2.1380650495271187e-15	Gda	19
1.753189822727067e-19	0.30923976008259546	0.544	0.253	3.4721924439109563e-15	Gyg	19
2.495472722927637e-19	0.4075831249526244	0.752	0.451	4.9422837277581855e-15	Nfil3	19
2.754604472087567e-19	0.2808992942269426	0.319	0.097	5.455494156969427e-15	Zfp467	19
3.344041798349992e-19	0.3024616041289522	0.487	0.211	6.62287478163216e-15	Trem3	19
3.5686947303652825e-19	0.26380293838132285	0.783	0.483	7.067799913488442e-15	Limd2	19
3.9778346101983084e-19	0.42738641049214166	0.504	0.223	7.87810144549775e-15	Fn1	19
7.48428454736982e-19	0.2649369634376118	0.173	0.027	1.4822625546065928e-14	Acpp	19
8.342320693028065e-19	0.3016118338889153	0.956	0.806	1.6521966132542085e-14	Arpc5	19
1.7111785288380725e-18	0.25329449446570673	0.854	0.574	3.3889890763638027e-14	Slc15a3	19
2.2427438861938118e-18	0.60542139310626	0.642	0.349	4.441754266606844e-14	Wfdc21	19
2.43303322153949e-18	0.3523357867293577	0.549	0.269	4.8186222952589604e-14	Gadd45a	19
2.456933054574745e-18	0.2749282000042774	0.721	0.426	4.865955914585282e-14	Pla2g7	19
2.5011150924712615e-18	0.28529306502877594	0.987	0.87	4.953458440639333e-14	Arpc2	19
2.916825627493449e-18	0.2580875949118058	0.947	0.735	5.776773155250775e-14	Lsp1	19
2.974872662350848e-18	0.2816771963073868	0.296	0.091	5.891735307785855e-14	Crispld2	19
3.3253353840126243e-18	0.5281647411358601	0.854	0.606	6.585826728037003e-14	Plac8	19
3.381164280275455e-18	0.31202118385619426	0.624	0.334	6.696395857085539e-14	Cd300c2	19
5.971592157313789e-18	0.34403734095441507	0.938	0.798	1.1826738267559958e-13	Actr3	19
6.600524023789067e-18	0.8661761345531442	0.403	0.16	1.3072337829114247e-13	Asprv1	19
7.1331891582989e-18	0.32915594803848963	0.23	0.061	1.4127281128010973e-13	Plekhn1	19
1.0209010221083672e-17	0.2642142483400829	0.646	0.359	2.0218944742856213e-13	Cdkn2d	19
1.0433757336418839e-17	0.313572765883128	0.181	0.034	2.066405640477751e-13	Ceacam10	19
2.952481596971618e-17	0.39096379826296435	0.686	0.397	5.847389802802289e-13	Ly6c2	19
3.170217824739609e-17	0.4023600349137161	0.261	0.1	6.278616401896795e-13	Adpgk	19
3.276601338425133e-17	0.38446890773607234	0.823	0.559	6.489308950750977e-13	Zyx	19
3.300599001622978e-17	0.545664132609339	0.982	0.917	6.536836322714307e-13	S100a9	19
3.452878518818415e-17	0.30138826666828455	0.872	0.613	6.838425906519871e-13	Lyn	19
3.502202239394342e-17	0.3286902823144645	0.65	0.368	6.936111535120494e-13	Asah1	19
3.5601413492598883e-17	0.5443930494129887	0.721	0.474	7.050859942209209e-13	Id2	19
5.5972611262632694e-17	0.5344687078047989	0.385	0.15	1.1085375660564405e-12	Vcan	19
8.182572397628154e-17	0.2526403242352714	0.496	0.231	1.6205584633502559e-12	Smim4	19
9.345184040978489e-17	4.127024340361274e-5	0.757	0.514	1.8508136993157895e-12	Grn	19
1.2093972152517722e-16	0.2722134033990701	0.712	0.429	2.3952111848061346e-12	Csf2rb	19
1.247864669909553e-16	0.3415819560911906	0.717	0.45	2.47139597875587e-12	Mpc2	19
1.472414565082118e-16	0.35672077008222747	0.735	0.456	2.916117046145135e-12	Emd	19
1.4820121546519815e-16	0.44207021045156525	0.42	0.177	2.9351250722882493e-12	Clec4n	19
2.0396619776012637e-16	0.2933569944948815	0.558	0.285	4.039550546639303e-12	Myadm	19
2.053158235721093e-16	0.29826059071308175	0.677	0.402	4.0662798858456245e-12	Higd2a	19
5.019496407664598e-16	0.3890940703970718	0.659	0.382	9.941112635379735e-12	Adam8	19
5.972281957510721e-16	0.28414990196279977	0.496	0.237	1.1828104416849983e-11	Adora2b	19
7.694381837226757e-16	0.35623765629715165	0.894	0.702	1.5238723228627593e-11	Capza2	19
8.419103164741868e-16	0.27479081526798	0.381	0.152	1.667403381777127e-11	1600014C10Rik	19
1.2129729634483435e-15	0.3392922317745158	0.584	0.318	2.4022929541094442e-11	Soat1	19
1.466241799337561e-15	0.25616839435052785	0.558	0.293	2.9038918835880394e-11	Atxn10	19
1.5968533636233875e-15	0.2923860996975226	0.708	0.436	3.162568086656119e-11	Man2b1	19
2.124807865793068e-15	0.262901748124468	0.898	0.674	4.2081819782031713e-11	Picalm	19
2.2385274479750396e-15	0.30106726759955293	0.566	0.303	4.433403610714566e-11	Clec4a1	19
2.30201094784036e-15	0.2808559974734668	0.854	0.61	4.559132682197833e-11	Lrrfip1	19
2.645681124593205e-15	0.29999989956408557	0.867	0.639	5.2397714672568426e-11	Gpi1	19
2.6587290490837944e-15	0.28229995364184335	0.881	0.646	5.265612881710455e-11	Fos	19
3.2005975075410713e-15	0.27207881636201425	0.96	0.824	6.338783363685091e-11	Rac2	19
3.706669087517585e-15	0.32594891681275096	0.956	0.782	7.341058127828578e-11	Dusp1	19
8.627173293498577e-15	0.2774976539529094	0.527	0.273	1.7086116707773931e-10	Ugp2	19
9.886172597499182e-15	0.30053594680981344	0.858	0.622	1.957956482934713e-10	Ptpn1	19
1.1020326295499903e-14	0.3003272391547951	0.872	0.653	2.1825756228237558e-10	H2afj	19
1.2677223120198325e-14	0.2916232187123026	0.482	0.238	2.510724038955278e-10	Rnasel	19
1.7301143050841813e-14	0.37301275931690303	0.774	0.546	3.426491381219221e-10	Rnh1	19
2.1449402033360262e-14	0.255277610172447	0.646	0.383	4.2480540727069997e-10	Tm6sf1	19
3.4139842822247875e-14	0.2505372787745915	0.606	0.348	6.761395870946191e-10	Trappc2l	19
3.547322155779232e-14	0.3351863305404497	0.398	0.175	7.025471529520768e-10	Qsox1	19
4.016933545999619e-14	0.25210821360865454	0.965	0.791	7.955536887852246e-10	Sat1	19
1.0969067426284743e-13	0.32078179150831154	0.721	0.467	2.1724238037756934e-9	Mpeg1	19
1.826357834078793e-13	0.3049584385686215	0.58	0.33	3.6171016903930495e-9	Mafb	19
2.6636873204645874e-13	0.4335289660294883	0.58	0.336	5.275432738180115e-9	Fcgr1	19
3.066763997500321e-13	0.38765944192129226	0.398	0.185	6.073726097049386e-9	Cebpd	19
3.3742054249488524e-13	0.29167824551514787	0.292	0.109	6.682613844111202e-9	Rdh11	19
2.6651792917361694e-12	0.2588211044350397	0.827	0.604	5.2783875872834836e-8	Cdkn1a	19
3.954553157977804e-12	0.30032326187652214	0.823	0.614	7.83199252937504e-8	Lamp1	19
7.163343989027462e-12	0.27327667306119285	0.827	0.63	1.4187002770268888e-7	Fam49b	19
1.0096860504407204e-11	0.29529376212712066	0.23	0.077	1.9996832228978467e-7	Dhrs9	19
1.0560737359026584e-11	0.2861055608452845	0.898	0.703	2.0915540339552148e-7	Samsn1	19
1.6468149642028505e-11	0.3337218933923144	0.438	0.228	3.2615170366037455e-7	Rdh12	19
1.9154754753018178e-11	0.25807121665456195	0.195	0.058	3.79359917883525e-7	Flrt3	19
3.3791852601339984e-11	0.5717029845817772	0.274	0.113	6.692476407695384e-7	Ly6g	19
3.657132131489983e-11	0.25387090739257834	0.456	0.243	7.242950186415912e-7	Pim3	19
4.0444829306506684e-11	0.25340787470983694	0.509	0.288	8.010098444153649e-7	Asap1	19
4.2733617785075844e-11	0.265611015169544	0.447	0.237	8.463393002334271e-7	2310001H17Rik	19
8.392632109360463e-11	0.2556134264929285	0.527	0.307	1.6621607892588396e-6	Mxi1	19
1.4176682833007804e-10	0.42707142497299544	0.243	0.122	2.807692035077196e-6	Syne1	19
2.067567513528972e-10	0.3475337707360463	0.5	0.289	4.094817460544129e-6	Msr1	19
2.6256232143783653e-10	0.27524058655261374	0.58	0.361	5.200046776076353e-6	Ccr2	19
3.1086124166334264e-10	0.2688040286888147	0.518	0.313	6.156606891142501e-6	Lrpap1	19
7.303246785795886e-10	0.3332789914868719	0.544	0.333	1.4464080259268751e-5	Stx11	19
7.882460664422415e-10	0.25165314652833026	0.717	0.508	1.5611213345888594e-5	Tmem14c	19
1.1100194041957685e-9	0.2569817569184445	0.996	0.941	2.1983934300097195e-5	Rps27a	19
1.7056465804659122e-9	0.3412949967798169	0.805	0.626	3.3780330526127395e-5	Ccrl2	19
3.0011030374280736e-9	0.2686268787217323	0.624	0.417	5.9436845656263e-5	Pdcd6	19
3.165580565728405e-9	0.32934230105699247	0.531	0.329	6.269432310425106e-5	Nudt4	19
3.200049965163146e-9	0.26477202465899863	0.938	0.818	6.337698956005611e-5	Ifitm3	19
7.390523873450952e-9	0.34192731337692306	0.588	0.395	1.463693253136961e-4	Slfn5	19
8.026516982909082e-9	0.5251099092730591	0.35	0.185	1.5896516884651436e-4	Slc2a3	19
7.897111743068228e-8	0.28576182253728044	0.881	0.762	0.0015640229807146625	Vim	19
1.133862928258553e-7	0.335617417516215	0.695	0.512	0.0022456155294160642	Retnlg	19
1.154641467310627e-7	0.252901464087025	0.288	0.142	0.0022867674260086965	Mmp19	19
2.2892043017921858e-7	0.41678452093031837	0.235	0.116	0.004533769119699424	Cd177	19
2.5496820101400415e-7	0.26317539104073706	0.85	0.717	0.005049645221082352	Ifrd1	19
4.0655692008104576e-7	0.27266996493039874	0.704	0.526	0.008051859802205111	Lmnb1	19
5.033819521391297e-6	9.571246705353254e-5	0.752	0.628	0.09969479562115463	Ube2b	19
7.303294911015986e-5	3.199156775282597e-5	0.204	0.129	1	Ddx28	19
1.0050716151350291e-4	0.30180052012895	0.159	0.074	1	Prok2	19
5.819389604229787e-4	9.418785468295887e-5	0.301	0.223	1	Vta1	19
0.06581627693665135	9.459448765883338e-5	0.106	0.073	1	Dnajc17	19
0.08909368530464155	5.860168878012162e-5	0.111	0.077	1	Acox1	19
0.9479919988194593	7.762102136496529e-5	0.15	0.158	1	Stk19	19
