# Supplementary material for: Deciphering the preeclampsia-specific immune microenvironment and the role of pro-inflammatory macrophages at the maternal–fetal interface
Source: eLife. 2025 Mar 28;13:RP100002. doi: 10.7554/eLife.100002 (PMC11952753; doi:10.7554/eLife.100002)
Supplement: Figure 5—figure supplement 1—source data 1. [file elife-100002-fig5-figsupp1-data1.zip › Figure 5-figure supplement 1-source data/seurat_clusters_2.csv]

p_val	avg_logFC	pct.1	pct.2	p_val_adj	gene	cluster
0	1.9927238074658289	0.986	0.342	0	C1qa	2
0	1.9380085713635589	0.667	0.166	0	Ccl8	2
0	1.9174363022441094	0.99	0.376	0	C1qb	2
0	1.8057039292090649	0.979	0.271	0	C1qc	2
0	1.6295972624017505	0.887	0.172	0	Pltp	2
0	1.6276487044729282	0.994	0.707	0	Apoe	2
0	1.601615856782161	0.807	0.114	0	Folr2	2
0	1.5861569152726713	0.859	0.267	0	Ccl7	2
0	1.521470659002085	0.916	0.27	0	Pf4	2
0	1.4690168544853168	0.944	0.379	0	Selenop	2
0	1.4511858256078751	0.917	0.385	0	Ccl2	2
0	1.337944199353982	0.673	0.088	0	Cbr2	2
0	1.297196145182858	0.971	0.465	0	Mt1	2
0	1.2909478554156602	0.559	0.146	0	Ccl12	2
0	1.2886479205766974	0.875	0.156	0	Mrc1	2
0	1.2777281702227121	0.969	0.523	0	Atf3	2
0	1.266064499416102	0.965	0.367	0	Lgmn	2
0	1.2544529427896678	0.451	0.054	0	Lyve1	2
0	1.2494269125290716	1	0.745	0	Ctsb	2
0	1.2115459985587758	0.895	0.268	0	Mafb	2
0	1.2073202749341037	0.883	0.283	0	Hspa1a	2
0	1.1903917263809602	0.966	0.464	0	Grn	2
0	1.1896440331787932	0.805	0.136	0	Cd36	2
0	1.1863513282063611	0.486	0.097	0	Gdf15	2
0	1.165779066455472	0.6	0.108	0	Ltc4s	2
0	1.1450923045334187	0.703	0.123	0	Lpl	2
0	1.1421707137061228	0.866	0.159	0	Ms4a7	2
0	1.114077285703523	0.957	0.402	0	Ccl9	2
0	1.0874959480907236	0.926	0.326	0	Aif1	2
0	1.0569444930889493	0.973	0.611	0	Fos	2
0	1.0566488060783588	0.916	0.359	0	Timp2	2
0	1.0559038176673339	0.885	0.187	0	C3ar1	2
0	1.0493478711846114	0.788	0.226	0	Hspa1b	2
0	1.0288741950286036	0.778	0.166	0	Fcgrt	2
0	1.0265677144251384	0.824	0.23	0	Adgre1	2
0	1.0230647323979345	0.879	0.206	0	Dab2	2
0	1.022568018593754	0.968	0.471	0	Cd68	2
0	1.018562569852146	0.569	0.149	0	Mt2	2
0	1.0185033156114658	0.926	0.327	0	Maf	2
0	1.0086099576515506	0.887	0.317	0	Blvrb	2
0	0.9984807635259089	0.856	0.224	0	Cd81	2
0	0.9821784198570136	0.83	0.178	0	Wwp1	2
0	0.9734682649126897	0.904	0.35	0	Ehd4	2
0	0.9372519847267593	0.856	0.238	0	Sdc3	2
0	0.9303570806521664	0.636	0.088	0	Pmp22	2
0	0.9278735429817553	0.814	0.308	0	Egr1	2
0	0.927554584020472	0.411	0.053	0	Fcna	2
0	0.9224467126805032	0.855	0.32	0	Lmna	2
0	0.9212291852269567	0.982	0.621	0	Ccl6	2
0	0.9208742765019251	0.887	0.407	0	Cfp	2
0	0.9201100503146116	0.655	0.168	0	Cfb	2
0	0.9184184430419389	0.591	0.195	0	Id3	2
0	0.8875032822022859	0.934	0.386	0	Ifi207	2
0	0.8832593105752996	0.748	0.268	0	F13a1	2
0	0.8830415101585348	0.873	0.315	0	Rhob	2
0	0.8739038965335388	0.993	0.862	0	Itm2b	2
0	0.8703484545646358	0.673	0.175	0	Serpinb6a	2
0	0.8677877296550531	0.994	0.743	0	Klf6	2
0	0.8569283836047703	0.837	0.204	0	Dhrs3	2
0	0.8521284490481149	0.924	0.349	0	Cd63	2
0	0.8474363889501175	0.953	0.663	0	Jun	2
0	0.8465460611537812	0.627	0.077	0	Gas6	2
0	0.836704149716399	0.833	0.343	0	Sdc4	2
0	0.8334580215105452	0.842	0.436	0	H2-Eb1	2
0	0.8162813471683538	0.911	0.356	0	Csf1r	2
0	0.8155609907401672	0.781	0.223	0	Pepd	2
0	0.8148240723001454	0.865	0.344	0	Lgals3bp	2
0	0.812975893621001	0.982	0.76	0	Dusp1	2
0	0.7872932853092652	0.938	0.464	0	Unc93b1	2
0	0.7792504507222624	0.96	0.529	0	Ctsc	2
0	0.7786223969538731	0.616	0.193	0	Tppp3	2
0	0.7773154561613276	0.769	0.161	0	Rgl1	2
0	0.7705657821955363	0.889	0.498	0	H2-Ab1	2
0	0.7705570666774408	0.772	0.316	0	Klf4	2
0	0.7688533041333685	0.829	0.251	0	Gas7	2
0	0.7664216551134357	0.936	0.487	0	Anxa5	2
0	0.7619746329340686	0.844	0.378	0	Snx2	2
0	0.7592539878668966	0.655	0.182	0	Emp1	2
0	0.7572617725280919	0.874	0.332	0	Cndp2	2
0	0.7565683978225115	0.985	0.738	0	Vim	2
0	0.7519691467285159	0.998	0.796	0	Lyz2	2
0	0.7506540057940159	0.978	0.604	0	Lgals1	2
0	0.7505022292565071	0.471	0.055	0	Mgl2	2
0	0.7419296153960183	0.59	0.086	0	Fcrls	2
0	0.7405049001244052	0.801	0.282	0	Ap2a2	2
0	0.7384290546761343	0.978	0.635	0	Plin2	2
0	0.7332361605799025	0.981	0.752	0	Zfp36	2
0	0.7304436799968046	0.952	0.577	0	Lamp1	2
0	0.7267789678985177	0.94	0.536	0	Bst2	2
0	0.7237599915426678	0.724	0.164	0	Stab1	2
0	0.720198941794967	0.959	0.654	0	Emp3	2
0	0.718912134077315	0.951	0.645	0	Cd74	2
0	0.7152874716639953	0.783	0.212	0	Tmem106a	2
0	0.7143634612001186	0.767	0.195	0	Rab7b	2
0	0.7076540060076806	0.882	0.414	0	Ctsl	2
0	0.706601629055492	0.833	0.397	0	Ap2m1	2
0	0.7030723956689076	0.585	0.1	0	Slamf9	2
0	0.7004723972256541	0.876	0.477	0	H2-Aa	2
0	0.6967709914210571	0.953	0.68	0	Klf2	2
0	0.6880948053066176	0.865	0.304	0	Pid1	2
0	0.6804332222074333	0.334	0.038	0	Slc13a3	2
0	0.6801884013350091	0.869	0.35	0	Pld4	2
0	0.6780266095053471	0.737	0.24	0	Lipa	2
0	0.6779260467466536	0.763	0.292	0	Trf	2
0	0.6746221155756935	0.981	0.64	0	Rrbp1	2
0	0.6721397353153338	0.758	0.231	0	Tubb2a	2
0	0.6720597079612105	0.393	0.083	0	Ednrb	2
0	0.6707080436030173	0.885	0.332	0	Tmem176b	2
0	0.6644243235896723	0.676	0.149	0	Nrp1	2
0	0.6595192412348487	0.889	0.434	0	Cd83	2
0	0.6584362669597316	0.787	0.27	0	Clec4a3	2
0	0.658087616891218	0.718	0.202	0	Adam15	2
0	0.6572563057460424	0.624	0.155	0	Trem2	2
0	0.6563314641300441	0.813	0.307	0	Mpp1	2
0	0.6553223276028456	0.82	0.282	0	Fcgr1	2
0	0.6548917328941024	0.978	0.682	0	Psap	2
0	0.653901325646604	0.808	0.299	0	Fcgr2b	2
0	0.652555366417892	0.716	0.154	0	Frmd4b	2
0	0.6471988621470682	0.779	0.251	0	Clec4a1	2
0	0.64642666237402	0.646	0.216	0	Plk2	2
0	0.6411437406858921	0.683	0.195	0	Rasgef1b	2
0	0.6390404566948154	0.81	0.329	0	Hexa	2
0	0.6368909407687631	0.982	0.657	0	Ctsz	2
0	0.6350644273614733	0.565	0.095	0	Tmem86a	2
0	0.6348529567705735	0.788	0.279	0	Ckb	2
0	0.6339815739554979	0.85	0.386	0	Tuba1b	2
0	0.6329645038492067	0.555	0.078	0	Stard8	2
0	0.6315533615478668	0.759	0.25	0	Clec12a	2
0	0.6287427041311551	0.969	0.685	0	Gpx1	2
0	0.6287280431445711	0.853	0.369	0	Rgs10	2
0	0.6264687708494656	0.75	0.283	0	Clec4a2	2
0	0.6246695950671461	0.693	0.164	0	Camk1	2
0	0.6220671313262391	0.613	0.118	0	Tmem37	2
0	0.622020488171575	0.893	0.479	0	Cltc	2
0	0.619640153440518	0.621	0.108	0	Prxl2b	2
0	0.6193400237955586	0.993	0.869	0	Ubc	2
0	0.6191351449924877	0.865	0.397	0	Snx5	2
0	0.6149630295633403	0.691	0.133	0	Sash1	2
0	0.6129513927249821	0.982	0.631	0	Ctss	2
0	0.6023861569395349	0.885	0.425	0	Ctsa	2
0	0.6007852672404844	0.9	0.442	0	Metrnl	2
0	0.596601916523299	0.959	0.693	0	Clta	2
0	0.5935426979913175	0.848	0.422	0	St13	2
0	0.5888367456361585	0.91	0.573	0	Snx3	2
0	0.5863976357183338	0.732	0.238	0	Glul	2
0	0.5838160350863922	0.618	0.093	0	Rab3il1	2
0	0.5808716176730622	0.716	0.215	0	Eps8	2
0	0.5807667668214197	0.772	0.269	0	Rassf4	2
0	0.5760750319021254	0.865	0.405	0	Sh3bgrl	2
0	0.5675640693337962	0.936	0.577	0	Zfand5	2
0	0.564969266304342	0.653	0.182	0	Nfic	2
0	0.5632851081600401	0.854	0.309	0	Tmem176a	2
0	0.5617978417028534	0.492	0.087	0	Clec10a	2
0	0.5607485761695337	0.898	0.493	0	Itgam	2
0	0.5588935876252316	0.487	0.062	0	Igf1	2
0	0.5570370036623438	0.937	0.541	0	Ahnak	2
0	0.5560995903489496	0.695	0.241	0	Bin1	2
0	0.5535506967966712	0.83	0.341	0	Sirpa	2
0	0.5532623376759386	0.81	0.341	0	Ly86	2
0	0.5531930462569914	0.672	0.201	0	Naaa	2
0	0.5522332188176127	0.992	0.813	0	Hspa8	2
0	0.5495582379310084	0.864	0.39	0	Hmox1	2
0	0.5483416498780507	0.729	0.266	0	Tubb6	2
0	0.5449990567024217	0.649	0.163	0	Plxnb2	2
0	0.5439892954917083	0.635	0.132	0	P2ry6	2
0	0.5417143463235735	0.396	0.039	0	Cp	2
0	0.5394628404490824	0.903	0.51	0	Rtn4	2
0	0.5389569857096953	0.69	0.201	0	Dnase2a	2
0	0.5355718344463719	0.539	0.073	0	Rab11fip5	2
0	0.5345394822735228	0.863	0.413	0	Cyfip1	2
0	0.5335249780968566	0.359	0.048	0	C4b	2
0	0.5266807928251986	0.435	0.062	0	Clec4b1	2
0	0.5263124960010575	0.942	0.666	0	Calm2	2
0	0.5262801394860099	0.94	0.58	0	Prdx1	2
0	0.5257180648621109	0.522	0.124	0	Ccnd1	2
0	0.5245838156276673	0.711	0.291	0	Fcgr4	2
0	0.5243910880689912	0.669	0.203	0	Lacc1	2
0	0.5224783116879309	0.863	0.438	0	BC005537	2
0	0.5216962261076388	0.904	0.486	0	Atpif1	2
0	0.521151265072898	0.616	0.131	0	Tbxas1	2
0	0.5203204647083786	0.9	0.512	0	Kctd12	2
0	0.5184399780135416	0.691	0.229	0	Tpp1	2
0	0.51803481694417	0.456	0.11	0	Cfh	2
0	0.517804221894514	0.606	0.143	0	Ap1b1	2
0	0.5143658533330521	0.775	0.334	0	Scamp2	2
0	0.5115712802963143	0.764	0.347	0	Snx6	2
0	0.5112877773949412	0.686	0.218	0	Abhd12	2
0	0.5088718678516305	0.491	0.064	0	Siglec1	2
0	0.5063483836307233	0.567	0.096	0	Hpgds	2
0	0.5061919880582743	0.707	0.282	0	Nupr1	2
0	0.4994416642338594	0.558	0.109	0	Lima1	2
0	0.4976292589017894	0.661	0.185	0	Lair1	2
0	0.4953087678542807	0.889	0.498	0	Fosb	2
0	0.494466071324281	0.555	0.109	0	Serpinb8	2
0	0.4935751742585898	0.64	0.19	0	Anxa4	2
0	0.49157598767914057	0.907	0.475	0	Ctsh	2
0	0.4862322529830796	0.975	0.68	0	Tagln2	2
0	0.48238079651807914	0.724	0.251	0	Rap2b	2
0	0.4811602247997069	0.894	0.518	0	Akr1a1	2
0	0.47916050651445485	0.562	0.138	0	Vat1	2
0	0.4757733941674813	0.739	0.296	0	Ccr5	2
0	0.47416324653072517	0.815	0.322	0	Ms4a6d	2
0	0.47043176821945654	0.529	0.085	0	Itsn1	2
0	0.4703560709420901	0.567	0.152	0	Rnase4	2
0	0.4697496725775306	0.354	0.056	0	Rcn3	2
0	0.468103832050268	0.639	0.203	0	Comt	2
0	0.4672093983928184	0.582	0.141	0	Myof	2
0	0.46668771842457324	0.943	0.579	0	Efhd2	2
0	0.46387722492044836	0.905	0.4	0	Ms4a6c	2
0	0.4596761866898227	0.984	0.653	0	Zeb2	2
0	0.4593019736385559	0.608	0.155	0	Mtss1	2
0	0.4558008400223328	0.808	0.402	0	Rnf130	2
0	0.4550991540620082	0.736	0.291	0	Nrros	2
0	0.4500836482140864	0.641	0.209	0	Pld3	2
0	0.44729857129508893	0.737	0.278	0	P2rx4	2
0	0.4470120073078496	0.821	0.419	0	Laptm4a	2
0	0.44323658231858365	0.786	0.371	0	Plekho2	2
0	0.4414814312686828	0.731	0.222	0	Cxcl16	2
0	0.4376129435802504	0.729	0.273	0	Gns	2
0	0.43636361571157123	0.565	0.151	0	Atp13a2	2
0	0.4350571108565834	0.584	0.13	0	Cmtm3	2
0	0.434143221863331	1	0.967	0	Ftl1	2
0	0.4336569611983609	0.645	0.192	0	Srgap2	2
0	0.4331131933004394	0.733	0.316	0	Eid1	2
0	0.4320876946461869	0.961	0.586	0	Marcks	2
0	0.4304816940074675	0.81	0.398	0	Slc6a6	2
0	0.42987854095053096	0.635	0.229	0	Dok2	2
0	0.4271188112609136	0.689	0.285	0	Rnpep	2
0	0.42606139417562017	0.815	0.367	0	Cd84	2
0	0.4256018245545946	0.553	0.122	0	Shtn1	2
0	0.4241639741270181	0.666	0.227	0	Abca1	2
0	0.41909031883030057	0.516	0.109	0	Dse	2
0	0.41684988403930545	0.544	0.154	0	Phf11d	2
0	0.41660132424950674	0.506	0.1	0	Igfbp4	2
0	0.4157068351050476	0.83	0.431	0	Pnp	2
0	0.4153058530370446	0.906	0.499	0	App	2
0	0.41380775161421646	0.91	0.486	0	C5ar1	2
0	0.4123957102826814	0.453	0.062	0	Trim47	2
0	0.4110129497789732	0.858	0.461	0	Pycard	2
0	0.410893325001095	0.5	0.103	0	Plod1	2
0	0.4106738253052751	0.337	0.023	0	Chp2	2
0	0.4085138721830606	0.562	0.169	0	Idh2	2
0	0.4072175945241038	0.651	0.243	0	Lrp1	2
0	0.40558487572566043	0.734	0.271	0	Plekho1	2
0	0.40388169709080973	0.573	0.165	0	Acp2	2
0	0.4028300991808723	0.664	0.248	0	Msr1	2
0	0.39874210605457716	0.495	0.088	0	Pdlim4	2
0	0.39033119266143124	0.926	0.463	0	Ifi204	2
0	0.39011044317623483	0.373	0.052	0	Tns1	2
0	0.38991251117039444	0.504	0.124	0	Aoah	2
0	0.38971053840164205	0.542	0.137	0	Adap2	2
0	0.38693052833431557	0.618	0.211	0	5031439G07Rik	2
0	0.38586455775666273	0.525	0.151	0	Plbd2	2
0	0.38468990709232015	0.64	0.244	0	Cenpb	2
0	0.38208213300049015	0.337	0.034	0	Fxyd2	2
0	0.37948872049369475	0.884	0.498	0	Cyth4	2
0	0.3730550803790098	0.657	0.246	0	Arl8a	2
0	0.3722959088592571	0.56	0.172	0	Dpysl2	2
0	0.3644887833465766	0.51	0.137	0	Cln8	2
0	0.3588010839570446	0.49	0.088	0	Smagp	2
0	0.3579566861450121	0.644	0.248	0	Ppp1r12c	2
0	0.3543267926597236	0.372	0.048	0	Epb41l1	2
0	0.3543152572111487	0.541	0.17	0	Myo5a	2
0	0.35167167368280217	0.429	0.06	0	Psd3	2
0	0.3509824385495268	0.464	0.122	0	Idh1	2
0	0.34615215358888785	0.481	0.123	0	Rin2	2
0	0.3417525267757669	0.465	0.11	0	Nav1	2
0	0.34135311367597304	0.479	0.116	0	Renbp	2
0	0.3373397666289688	0.814	0.384	0	Lrrc25	2
0	0.33704710125963366	0.736	0.32	0	Arrb2	2
0	0.33675987422628373	0.432	0.089	0	Pla2g15	2
0	0.3346009065094066	0.537	0.16	0	Spred1	2
0	0.3339230209765291	0.538	0.165	0	Snx9	2
0	0.33262703719029296	0.687	0.249	0	Tcf4	2
0	0.3313379245259471	0.914	0.473	0	Ifi30	2
0	0.3286442598989819	0.467	0.118	0	Gatm	2
0	0.3283464178352722	0.412	0.074	0	Ctnnd1	2
0	0.32827736001628627	0.327	0.044	0	Nxpe5	2
0	0.32758551682147663	0.484	0.129	0	Zfhx3	2
0	0.32734373618495716	0.397	0.08	0	Cebpa	2
0	0.32499742727227043	0.725	0.325	0	Ifi211	2
0	0.3230983447268431	0.561	0.186	0	Arhgap18	2
0	0.32057379819927945	0.493	0.139	0	Pea15a	2
0	0.3182540311981586	0.535	0.16	0	Vwa5a	2
0	0.3131263687493685	0.492	0.113	0	Blnk	2
0	0.3114422901043452	0.477	0.121	0	Fgd2	2
0	0.3096497321901235	0.445	0.105	0	Tnfrsf11a	2
0	0.3016430707194031	0.959	0.615	0	Spi1	2
0	0.29424689132501824	0.427	0.101	0	Slc29a1	2
0	0.2923718389244386	0.397	0.079	0	Gna12	2
0	0.29088925426921985	0.621	0.236	0	Tgfbr2	2
0	0.2866742062416706	0.412	0.073	0	Sbf2	2
0	0.2782343821443898	0.37	0.059	0	Slco2b1	2
0	0.27345030017192573	0.872	0.489	0	Pirb	2
0	0.27061727150927417	0.772	0.361	0	Ptms	2
0	0.26606723946172633	0.358	0.059	0	Ophn1	2
0	0.26350977721753377	0.364	0.066	0	Sept8	2
0	0.2562192775937223	0.41	0.094	0	Snx8	2
5e-324	0.3704370610151908	0.728	0.324	9.785e-320	Bach1	2
1.5e-323	0.33592470289341	0.675	0.277	2.9355e-319	Ptprj	2
3.5e-323	0.2544085894127286	0.813	0.431	6.8495e-319	Ms4a6b	2
8e-323	0.28936315568403853	0.287	0.036	1.565595e-318	Cela1	2
1.1e-322	0.4274615896976718	0.837	0.442	2.152693e-318	Eif5b	2
1.21e-321	0.4253669907434934	0.894	0.519	2.3973177e-317	Erp29	2
2.574e-321	0.2998578903694507	0.575	0.2	5.0979694e-317	Lmo2	2
1.57483e-319	0.39035836680352554	0.753	0.351	3.118959224e-315	Evi2a	2
2.68263e-319	0.3307454395577786	0.682	0.287	5.312945224e-315	Cd86	2
1.16113e-318	0.42509059522217485	0.892	0.515	2.299614752e-314	Lst1	2
2.4580215e-317	0.3695119607484632	0.691	0.293	4.8681116759e-313	Atp6v1b2	2
2.93158905e-316	0.30359260364532226	0.587	0.21	5.806012118505e-312	Arap1	2
4.53246906e-316	0.3087311858655598	0.442	0.111	8.976554965603e-312	Tnfsf12	2
7.2436369e-316	0.4133821958062516	0.995	0.799	1.43460228736e-311	Ifitm3	2
2.302442359e-314	0.3116588384160933	0.448	0.115	4.55998709227544e-310	Nagk	2
2.5249937866e-314	0.4774571842092371	0.606	0.224	5.0007501944122e-310	Gm6377	2
6.469558093e-314	0.3064488794493971	0.409	0.093	1.281295980293456e-309	Fez2	2
9.1446841933e-314	0.2815869121242078	0.36	0.069	1.811104704475564e-309	Slc37a2	2
8.75778217987e-313	0.3398841616776763	0.56	0.189	1.734478760722961e-308	Blvra	2
3.789751622515e-312	0.3918304122342545	0.809	0.415	7.505603088390249e-308	Ndufc2	2
3.846215303626e-312	0.37855641180163013	0.553	0.187	7.617429408831643e-308	Ecm1	2
1.2727097806554e-311	0.28442700996398845	0.394	0.087	2.520601720587961e-307	Slc9a9	2
1.844940162138e-311	0.376230990329981	0.977	0.7	3.653903991114444e-307	Sdcbp	2
2.5390542164554e-311	0.4171620699880727	0.975	0.704	5.02859687568991e-307	Npc2	2
2.1116725419691e-310	0.28782753576607073	0.323	0.053	4.1821674693697804e-306	Mtmr10	2
2.97314241160913e-310	0.38493375232770677	0.523	0.167	5.888308546191887e-306	Slamf7	2
3.5496844942918e-310	0.3380762967987801	0.632	0.247	7.030150140944893e-306	Stx4a	2
4.63434612315984e-310	0.31625707494789224	0.423	0.103	9.178322496918054e-306	B4galt6	2
1.123649442753316e-309	0.33340799925516446	0.446	0.116	2.2253877213729415e-305	Lifr	2
5.51666558128849e-308	0.2598959808328999	0.306	0.047	1.0925756183741855e-303	Tspan4	2
5.41699205500735e-306	0.2962654861380188	0.518	0.166	1.0728352764942057e-301	Acvrl1	2
2.8471915838800094e-304	0.3200063076021068	0.634	0.253	5.638862931874359e-300	Dusp3	2
5.868906898586564e-304	0.47220829855226976	0.995	0.813	1.1623370112650689e-299	Hsp90ab1	2
3.0617602342440284e-303	0.3581128802910931	0.614	0.235	6.063816143920299e-299	Coro1c	2
4.409889846797775e-303	0.6636233958967486	0.991	0.843	8.733786841582994e-299	Ifi27l2a	2
4.84491782678388e-303	0.35239146188893344	0.948	0.62	9.595359755945474e-299	Fyb	2
7.093466119770222e-303	0.2927654469820585	0.447	0.121	1.4048609650204925e-298	Osbpl11	2
7.193375518260536e-303	0.5787114403960942	0.639	0.256	1.4246480213914991e-298	Oasl1	2
1.24807923229428e-302	0.3335392193768957	0.504	0.16	2.4718209195588216e-298	Rhoc	2
3.903902265597292e-302	0.32568673698803563	0.593	0.22	7.731678437015436e-298	2610001J05Rik	2
5.461462196905146e-302	0.41316216383113236	0.664	0.278	1.0816425880970643e-297	Cd93	2
3.3067145911557497e-301	0.31953591768414713	0.585	0.216	6.548948247783962e-297	Apobec1	2
8.33209278802359e-299	0.3315726943687245	0.81	0.426	1.650170976668072e-294	Tubb5	2
1.0035954230569879e-298	0.3186424049590567	0.409	0.099	1.9876207353643646e-294	Cttnbp2nl	2
5.011024390995369e-298	0.32544134570305494	0.741	0.357	9.924333806366328e-294	Slfn5	2
2.4965198237246737e-297	0.36892860968595165	0.87	0.5	4.944357510886716e-293	Rps27l	2
1.1460487687669795e-296	0.3626516192617095	0.766	0.379	2.269749586543003e-292	Metap2	2
1.2630387982722767e-296	0.3144962874984404	0.519	0.168	2.501448339978244e-292	Mtln	2
1.788659435184323e-296	0.277196473795636	0.368	0.077	3.542440011382552e-292	Zcchc24	2
1.4918762616175188e-295	0.41784522878239316	0.343	0.066	2.954660936133496e-291	Rnd3	2
4.6495417502416606e-294	0.31538540563784406	0.578	0.212	9.208417436353608e-290	Scpep1	2
4.7520477940192864e-294	0.27918352397844254	0.364	0.077	9.411430656055196e-290	Tmem141	2
1.791651398186535e-293	0.4287469994023585	0.68	0.298	3.5483655941084324e-289	Cd300c2	2
7.925054304663767e-293	0.34605647278845864	0.792	0.409	1.569557005038659e-288	Atp6ap2	2
2.411629102593346e-290	0.4212659630282005	0.853	0.497	4.776231437686122e-286	Rab5c	2
2.431185074448322e-290	0.3706347845742372	0.704	0.322	4.814962039944902e-286	Hmox2	2
1.7586052263130547e-289	0.8097810966708838	0.391	0.095	3.482917650713005e-285	Il10	2
4.468667649743307e-288	0.37048179250330193	0.84	0.47	8.850196280316618e-284	Txndc17	2
4.6787414468598314e-288	0.36624425955647566	0.906	0.557	9.266247435505896e-284	Uqcrb	2
7.201876703902007e-288	0.25170736511284786	0.87	0.513	1.4263316812077925e-283	Fcgr3	2
2.0494153196153893e-287	0.3234022012990061	0.808	0.43	4.0588670404982784e-283	Qk	2
1.41205451717099e-286	0.278336010065759	0.59	0.231	2.7965739712571457e-282	Il6ra	2
3.5091172292167184e-286	0.3751724945205955	0.647	0.273	6.949806672463711e-282	0610012G03Rik	2
1.9489933282686438e-285	0.2574163237749665	0.428	0.116	3.8599812866360493e-281	Dennd1a	2
4.327783755972001e-285	0.29853005494623974	0.849	0.482	8.571175728702548e-281	Itgb1	2
1.3750243193290135e-284	0.32765237905336814	0.638	0.266	2.7232356644311114e-280	Hsd17b12	2
3.511972862295227e-284	0.27493677343190226	0.419	0.11	6.955462253775697e-280	Cmklr1	2
2.0389667047372384e-283	0.28623708544620297	0.46	0.135	4.038173558732101e-279	Mgat1	2
2.1195290853016173e-283	0.34169768043179155	0.601	0.236	4.197727353439853e-279	Psmc1	2
9.031307061470538e-283	0.2713925767278309	0.643	0.276	1.78865036352424e-278	Rock2	2
4.865638857109631e-282	0.28667862972272196	0.359	0.078	9.636397756505624e-278	Nrp2	2
7.489866568564692e-282	0.27227881675870313	0.339	0.068	1.4833680739042372e-277	Mfsd12	2
9.448167958917527e-282	0.294622225072622	0.432	0.118	1.8712096642636163e-277	Dcxr	2
4.511093459202209e-281	1.00955991870735	0.499	0.171	8.934220595949975e-277	Cxcl1	2
5.816355818039947e-281	0.33490188931593273	0.676	0.302	1.1519292697628114e-276	Gltp	2
6.882143446333534e-281	0.3813171023838373	0.896	0.552	1.3630085095463565e-276	Capns1	2
1.9120153295263047e-280	0.4314170601763192	0.824	0.46	3.786746360126846e-276	Bax	2
6.844381926019262e-280	0.3828686359774077	0.689	0.314	1.3555298404481148e-275	Aplp2	2
1.0625287805525936e-279	0.2988681814494295	0.51	0.17	2.1043382498844117e-275	Cd302	2
1.4326543739296614e-279	0.42679393147178524	0.775	0.399	2.8373719875676943e-275	Rgs1	2
2.1407405615762367e-279	0.5074860517981394	0.948	0.681	4.239736682201737e-275	Ctsd	2
2.2065966605320202e-279	0.2684758861328618	0.387	0.094	4.370164686183666e-275	Nfxl1	2
6.910979389089037e-279	0.2682204205251865	0.423	0.114	1.3687194680090838e-274	Uap1l1	2
5.700575381196259e-278	0.3575699850115832	0.995	0.807	1.1289989542459191e-273	Fcer1g	2
3.11128488146169e-277	0.3466531805496256	0.745	0.369	6.161899707734877e-273	Necap2	2
3.7119811484678387e-277	0.33932849055104575	0.742	0.367	7.3515786645405546e-273	Nmt1	2
3.0897817694903656e-276	0.2794779430130401	0.707	0.338	6.11931279447567e-272	Cd48	2
1.0878274875397903e-275	0.30010760371634565	0.694	0.322	2.1544423390725548e-271	Nckap1l	2
4.5122750018686154e-275	0.31687220166255214	0.454	0.135	8.936560641200793e-271	Ntpcr	2
6.855418840816423e-275	0.25082208222538094	0.467	0.147	1.3577157014236926e-270	Tspan3	2
1.5502721605428472e-274	0.355723783122445	0.711	0.337	3.0703140139551088e-270	Psmd7	2
5.004671760627927e-274	0.2637204218938033	0.373	0.088	9.91175242192361e-270	Arhgap10	2
1.1338915816071892e-273	0.46708693505902743	0.922	0.636	2.245672277373038e-269	Serinc3	2
2.1092459564610434e-272	0.286449785940873	0.476	0.151	4.1773616167710966e-268	Gnpda1	2
1.233757390150239e-271	0.3548826702946367	0.821	0.457	2.4434565111925484e-267	Vcp	2
2.0389465057641425e-271	0.3518330998957021	0.57	0.218	4.038133554665884e-267	Capn2	2
3.2197777650541943e-270	0.3939424172323991	0.979	0.799	6.376769863689832e-266	Rap1b	2
3.397512763034267e-270	0.277133884330408	0.687	0.321	6.728774027189365e-266	Nptn	2
5.66935635130367e-269	0.3746039983902404	0.701	0.333	1.122816025375692e-264	Asah1	2
1.9212127549055728e-268	0.250664592187018	0.442	0.134	3.8049618610904868e-264	Rreb1	2
5.422471177824663e-268	0.26168434299678844	0.446	0.134	1.0739204167681746e-263	Luzp1	2
1.5032599680120691e-267	0.296671219283862	0.71	0.344	2.977206366647903e-263	Polr2f	2
1.503679533778417e-267	0.4657208365707035	0.79	0.438	2.9780373166481546e-263	Hsbp1	2
1.1102539172137216e-265	0.25327709396606535	0.732	0.372	2.198857883041776e-261	Clic4	2
2.4612138528881694e-265	0.316588880635868	0.867	0.519	4.8744340356450195e-261	Jpt1	2
4.8139732976418587e-265	0.38129788374165585	0.916	0.614	9.5340741159797e-261	Vamp8	2
6.956419874645925e-263	0.35053111708187623	0.779	0.416	1.3777189561736255e-258	Rab1a	2
7.974860506709506e-263	0.29222417995731387	0.575	0.228	1.5794211233538177e-258	Colgalt1	2
1.627707330069827e-262	0.32051529951893887	0.853	0.503	3.2236743672032926e-258	Psmb6	2
2.866395300635568e-262	0.3389804603481399	0.926	0.615	5.676895892908742e-258	Bri3	2
3.504767815318557e-262	0.32974726250122466	0.837	0.484	6.941192658238402e-258	Wasf2	2
5.217136046528821e-262	0.27574301260422024	0.575	0.23	1.033253794015033e-257	Stxbp3	2
6.036601639699297e-262	0.3273142658658622	0.736	0.373	1.1955489547424457e-257	Aldh2	2
7.055133859124076e-262	0.3281869461807314	0.688	0.324	1.3972692607995233e-257	Ndufa5	2
3.129934026503428e-261	0.31136618994479265	0.673	0.311	6.198834339490039e-257	Akr1b3	2
4.45066172140106e-261	0.30412830298067306	0.571	0.226	8.814535539234799e-257	Mcub	2
4.568386972308377e-261	0.3264205292702792	0.674	0.311	9.047690398656742e-257	Slirp	2
4.792742866207688e-261	0.2501648239854083	0.633	0.281	9.492027246524327e-257	Sgpl1	2
5.7563802024008165e-261	0.2823808050000119	0.385	0.102	1.1400510990854817e-256	Creb5	2
9.939558041794615e-259	0.36256911034098216	0.804	0.448	1.9685294701774234e-254	Dync1i2	2
2.738835515358888e-258	0.31528055190298243	0.74	0.378	5.424263738168278e-254	Atp6ap1	2
5.002875335771657e-258	0.26050892729105035	0.907	0.581	9.908194602495767e-254	Lyn	2
3.516102027297307e-257	0.3886330275027068	0.75	0.39	6.963640065062317e-253	Lgals9	2
1.1253770823783317e-256	0.3116888070322048	0.72	0.361	2.228809311650286e-252	Ppp1r14b	2
1.1495151495406115e-256	0.30477663248626885	0.842	0.494	2.2766147536651813e-252	Irf2bp2	2
4.119467249110259e-256	0.32144034219962325	0.814	0.46	8.158604886862869e-252	Canx	2
1.2198967646602075e-254	0.25229701452808484	0.849	0.509	2.416005542409541e-250	Pcbp1	2
2.812172210117839e-254	0.4830963087950513	0.576	0.233	5.56950706213838e-250	Cd38	2
5.019373288661047e-254	0.28310339828480263	0.576	0.235	9.940868798193203e-250	Pi4k2a	2
6.751811674897316e-254	0.386965971999193	0.807	0.459	1.3371963022134135e-249	Ap2s1	2
1.2858182202943955e-253	0.32364331707708716	0.75	0.392	2.5465629852930504e-249	Tmem256	2
1.3416394484821251e-253	0.31925050999169335	0.864	0.525	2.657116927718849e-249	Atp5g1	2
1.7089143088023647e-253	0.29494376274099526	0.661	0.307	3.3845047885830836e-249	Pfdn1	2
1.8316508909243934e-253	0.32880679078337116	0.816	0.465	3.627584589475761e-249	Fermt3	2
2.1892560234375087e-253	0.26072253480177376	0.684	0.331	4.335821554417986e-249	Mvp	2
1.607392420380322e-252	0.313757963462148	0.674	0.318	3.1834406885632276e-248	Rex1bd	2
2.4043042000282526e-252	0.2866229952892357	0.405	0.115	4.761724468155954e-248	Tmem205	2
4.072598895698041e-252	0.2767801443760831	0.482	0.165	8.06578211292997e-248	Slc43a2	2
3.1714629359941516e-251	0.3080581302518655	0.65	0.297	6.281082344736417e-247	Taok3	2
7.471328986717206e-251	0.2657190845257002	0.494	0.176	1.4796967058193427e-246	Asph	2
1.22294095594862e-250	0.3599851022288383	0.891	0.567	2.422034563256242e-246	Ywhae	2
1.480143128384241e-250	0.3267274721072658	0.827	0.48	2.93142346576499e-246	Uqcr11	2
2.4961045788860035e-250	0.35778106514398433	0.922	0.614	4.94353511848373e-246	Hint1	2
1.4574123458948306e-249	0.3484105698952378	0.919	0.616	2.886405151044712e-245	Arhgdia	2
5.499229673807078e-249	0.2804130072271275	0.721	0.368	1.0891224368974917e-244	Mrpl23	2
1.1986922456923386e-248	0.2693863734255403	0.465	0.154	2.3740099925936766e-244	Stom	2
1.943248529327793e-248	0.3245365446854802	0.781	0.428	3.8486037123336944e-244	Vsir	2
2.317713792335914e-248	0.26799360548676987	0.794	0.449	4.590232165721278e-244	Prdx2	2
3.2389989924700358e-248	0.26930096907123896	0.483	0.166	6.414837504586905e-244	Dnajc13	2
6.6664247907164086e-248	0.2817262611981321	0.529	0.2	1.3202854298013848e-243	Leprot	2
1.1185635740042465e-247	0.2503524846650404	0.295	0.057	2.2153151583154103e-243	Selenbp1	2
3.972015553348028e-247	0.2732978455645528	0.623	0.28	7.86657680340577e-243	Tcof1	2
1.1034219078568805e-246	0.3304599723825943	0.956	0.674	2.185327088510552e-242	Nme2	2
2.399709957846379e-246	0.3429774865122497	0.777	0.425	4.752625571514754e-242	Ndufc1	2
5.149402940978991e-245	0.2856924175272001	0.614	0.272	1.0198392524608892e-240	Tcn2	2
1.905938909136843e-244	0.287522814375125	0.269	0.047	3.7747120095455174e-240	Hpgd	2
7.275350217834154e-244	0.33837584363336315	0.809	0.463	1.4408831106420542e-239	Psma4	2
1.1485584280771486e-243	0.30455484690521173	0.959	0.679	2.274719966806793e-239	Lgals3	2
1.242416770560336e-243	0.47199521644379616	0.921	0.636	2.4606064140947454e-239	Calr	2
1.6927627455675152e-243	0.25765931723899854	0.478	0.168	3.352516617596464e-239	Hip1	2
4.007910762549972e-243	0.2779004759729863	0.735	0.387	7.937667265230219e-239	Txnip	2
7.409340401575562e-243	0.3038661674678095	0.713	0.363	1.46741986653204e-238	Ndufa12	2
1.5012970821697974e-242	0.2513734247048931	0.381	0.103	2.973318871237284e-238	Dnase1l1	2
1.3372548495338632e-241	0.442428268880942	0.962	0.745	2.648433229501816e-237	Hsp90aa1	2
1.3384819616476445e-241	0.2813410823797885	0.467	0.159	2.65086352504316e-237	S100a1	2
2.5607127791612972e-241	0.2709344551042507	0.587	0.252	5.07149165912895e-237	Dync1h1	2
2.92123029668597e-241	0.2702196884755933	0.541	0.213	5.785496602586563e-237	Cyb5r3	2
3.915021220681654e-241	0.27214949459549737	0.345	0.084	7.753699527560016e-237	Zfand2a	2
5.169826270465498e-241	0.27983255199905216	0.594	0.259	1.0238840928656919e-236	Hacd4	2
8.34142747443124e-241	0.25495126154350933	0.479	0.169	1.652019711311107e-236	Tep1	2
3.916727711583705e-239	0.2692172819727045	0.564	0.235	7.757079232791528e-235	Nfe2l1	2
4.015403838528232e-239	0.27649188453064183	0.573	0.24	7.952507302205165e-235	Sdhc	2
1.1631103185641446e-238	0.2587770074850146	0.652	0.31	2.3035399859162885e-234	Rsu1	2
4.914694789079894e-238	0.26835124839437946	0.6	0.265	9.73355302977273e-234	Naa50	2
7.89607341719265e-238	0.25163205250979537	0.461	0.157	1.5638173402750044e-233	Nenf	2
1.1785225537667847e-237	0.27808081314075295	0.73	0.388	2.334063917735117e-233	Ranbp1	2
1.521683935415621e-237	0.2636199253061773	0.477	0.168	3.0136950340906376e-233	Tmbim1	2
2.1783830586822825e-237	0.2839099421354014	0.622	0.283	4.314287647720261e-233	Eif1a	2
3.6763927916302387e-237	0.3099717690799162	0.943	0.662	7.281095923823688e-233	Atp2b1	2
4.38622167425472e-237	0.31269314924229885	0.928	0.629	8.686912025861473e-233	Psma7	2
1.42689119683343e-236	0.3535675567570977	0.958	0.708	2.825958015328608e-232	Ucp2	2
2.3929375831914733e-236	0.3592438533525363	0.541	0.219	4.739212883510713e-232	H2-DMb1	2
3.2457706427355204e-236	0.31611182288493933	0.874	0.551	6.428248757937698e-232	Psmb4	2
3.685132212991696e-236	0.26972058357744	0.722	0.378	7.298404347830054e-232	Ndufs7	2
3.2292779435345804e-235	0.40075977764940873	0.966	0.725	6.395584967170237e-231	Crip1	2
4.299298076491718e-235	0.27077811626767945	0.831	0.497	8.514759840491847e-231	Selenof	2
1.7946447508531314e-233	0.28253498624302825	0.564	0.235	3.554293929064627e-229	Gusb	2
2.1978323715573196e-233	0.2739008775335956	0.293	0.06	4.352807011869271e-229	Egr2	2
1.0559945908627485e-232	0.297358397249309	0.837	0.505	2.0913972872036736e-228	Rab14	2
1.0750986738295502e-232	0.27916028793461156	0.564	0.237	2.129232923519424e-228	Eps15	2
1.6405871486583095e-230	0.3207240407656222	0.994	0.896	3.2491828479177818e-226	Calm1	2
1.2217719515542179e-229	0.33581336874958523	0.961	0.717	2.4197193500531286e-225	Ybx1	2
2.6421087754212305e-229	0.27385967890960056	0.449	0.154	5.232696429721747e-225	Znfx1	2
6.959321667071462e-228	0.25213413263126094	0.655	0.326	1.378293656163503e-223	Phf11b	2
3.095549899002885e-226	0.2798540511186184	0.631	0.297	6.130736574975214e-222	Vps35	2
3.4469582037106356e-226	0.2548702886061862	0.781	0.447	6.826700722448914e-222	Mrfap1	2
8.129953159790197e-226	0.34627321749031736	0.99	0.883	1.6101372232964485e-221	Cfl1	2
1.56656101533907e-225	0.2643281939837253	0.499	0.194	3.102574090879028e-221	Zfp703	2
1.6802726527089228e-225	0.3044352575486985	0.728	0.389	3.3277799886900215e-221	Psmc3	2
6.469399784248437e-225	0.25583417441838496	0.66	0.329	1.2812646272704029e-220	Cct3	2
1.433717490261011e-223	0.28433098861047335	0.76	0.425	2.839477489461932e-219	Pdcd5	2
3.073120396071606e-223	0.2804355789429041	0.54	0.224	6.086314944419815e-219	Mat2a	2
6.8404344645816e-223	0.2812649928161537	0.871	0.558	1.354748045710386e-218	Dynll1	2
8.60017063147557e-223	0.2726111032873708	0.809	0.482	1.7032637935637364e-218	Psmb2	2
1.730020384265144e-222	0.268976444225847	0.691	0.357	3.426305371037118e-218	Atp6v1a	2
1.7420316393391994e-222	0.27177597465487524	0.712	0.378	3.4500936617112847e-218	Tbcb	2
2.919678090557096e-222	0.25096379434984883	0.674	0.345	5.782422458348329e-218	Hdgf	2
1.0050976602658335e-221	0.28493110434894076	0.746	0.413	1.990595916156483e-217	Trim25	2
1.0251954182877786e-221	0.3408892799344647	0.999	0.966	2.0303995259189454e-217	B2m	2
2.320174183853461e-221	0.25422022915620623	0.629	0.301	4.595104971121779e-217	Eif4g1	2
2.4779646510202955e-221	0.29574923326580016	0.678	0.343	4.907608991345695e-217	Psmc5	2
3.7641621779567905e-221	0.3675851908019725	0.926	0.641	7.454923193443423e-217	S100a10	2
1.3816797971776085e-220	0.2528440037073434	0.832	0.513	2.7364168383102537e-216	Socs3	2
2.2426683733235897e-220	0.276481345461636	0.584	0.26	4.44160471336737e-216	Dmac1	2
3.2989844610405654e-220	0.288328120031369	0.701	0.368	6.53363872509084e-216	Uqcc2	2
9.217414084606224e-220	0.28452679012681	0.625	0.295	1.8255088594562627e-215	Ywhag	2
6.487221792463826e-219	0.29925296853258143	0.754	0.422	1.2847942759974608e-214	Romo1	2
5.059622920517723e-218	0.32190157844565803	0.955	0.702	1.0020583194085351e-213	Eif4a1	2
5.228875945178449e-218	0.2613391333252405	0.32	0.079	1.035578880942592e-213	Axl	2
5.247087269217121e-218	0.3172088663577584	0.425	0.15	1.0391856336684509e-213	Ifit3	2
5.5485039054642296e-217	0.2678651947950721	0.526	0.218	1.0988811984771907e-212	Tnfaip8l2	2
1.4289771831627137e-216	0.26499953428005535	0.223	0.034	2.8300893112537543e-212	Bmp2	2
1.68526171571494e-216	0.27924067822648935	0.84	0.524	3.337660827973439e-212	Selenow	2
2.2835221569249252e-216	0.29757568707697457	0.788	0.462	4.5225156317898143e-212	Irf7	2
1.4628064394049253e-215	0.34199776054741093	0.946	0.695	2.8970881532414545e-211	Cotl1	2
1.6052288299520262e-214	0.2761645407445714	0.648	0.32	3.179155697719988e-210	Psmc2	2
4.7500769175770945e-213	0.25023338790771255	0.467	0.174	9.407527335261436e-209	2610507B11Rik	2
1.6056430528035585e-212	0.25564784922610057	0.626	0.304	3.1799760660774475e-208	Commd1	2
2.3487269478890406e-210	0.25380704399095144	0.532	0.225	4.651653720294245e-206	Fam89b	2
4.3529740796467737e-210	0.2740700357210275	0.909	0.622	8.621065164740435e-206	Tmed10	2
3.8419295349339783e-208	0.2726484815278635	0.807	0.489	7.608941443936744e-204	Rnaset2a	2
5.319403451718857e-208	0.28610887123972445	0.24	0.044	1.0535078536129196e-203	Iigp1	2
1.0880073184891927e-205	0.2561125531701383	0.537	0.232	2.154798494267846e-201	Sumo3	2
4.3940360364563305e-205	0.2604188013695903	0.759	0.439	8.702388370201763e-201	Creg1	2
6.791277098775108e-205	0.2608738170706317	0.544	0.238	1.34501242941241e-200	Psmd1	2
1.249241978518287e-204	0.25441793318959105	0.725	0.406	2.4741237384554674e-200	Man2b1	2
3.135691306391292e-203	0.2684192691995144	0.527	0.224	6.210236632307953e-199	Psmd3	2
4.21703108021614e-203	0.27662221102772144	0.862	0.562	8.351830054368066e-199	Hspe1	2
6.092893417126633e-203	0.2650943783270897	0.257	0.052	1.2066975412619295e-198	Fgfr1	2
1.3047716281585155e-200	0.25854568462712046	0.317	0.087	2.58410020956794e-196	Ifi44	2
3.678700216576617e-199	0.2512477314378838	0.657	0.345	7.28566577892999e-195	Anxa6	2
1.0521146911792777e-198	0.3027715099349817	0.826	0.52	2.0837131458805597e-194	Atp5k	2
2.885137707323846e-198	0.34512567511310044	0.654	0.338	5.714015229354878e-194	Eif4e	2
5.497707014846836e-198	0.3394245272115556	0.663	0.348	1.0888208742904159e-193	Fgl2	2
7.617977841423617e-195	0.25687021358691853	0.985	0.794	1.5087405114939474e-190	Ppia	2
1.0290182828721411e-192	0.2752123197530107	0.622	0.312	2.0379707092282755e-188	Psmd2	2
5.611965868782471e-192	0.2672698249049838	0.441	0.171	1.1114498403123683e-187	Ptger4	2
1.0847669945481235e-191	0.26260514220763215	0.47	0.191	2.1483810327025585e-187	Ifih1	2
1.843572616287006e-190	0.2547511037483424	0.8	0.498	3.6511955665564155e-186	Rilpl2	2
6.674650364504875e-190	0.3287565939297381	0.646	0.339	1.3219145046901905e-185	Tnf	2
5.053112495072576e-187	0.2914858731905805	0.893	0.62	1.0007689296491236e-182	Cox5a	2
1.6864337540948648e-186	0.4510713202946208	0.317	0.089	3.3399820499848796e-182	Timp1	2
1.045261860223241e-185	0.2777341146594836	0.977	0.799	2.0701411141721287e-181	Tpm3	2
2.889204910174519e-185	0.413168643412204	0.403	0.143	5.722070324600635e-181	Gm14636	2
1.1854334817956964e-180	0.30297977918511854	0.914	0.664	2.3477510106963768e-176	Ptpn18	2
1.6747612445578155e-178	0.2837508605398469	1	0.993	3.3168646448467535e-174	Actb	2
1.3427775391876176e-176	0.27182217647137635	0.188	0.029	2.6593709163610767e-172	Vcam1	2
3.19928706272414e-176	0.29235819279316244	0.272	0.069	6.336188027725159e-172	Hbegf	2
2.695799268359142e-171	0.2787886906172372	0.977	0.841	5.3390304509852814e-167	Gng5	2
7.156657551592685e-167	0.2552212727743235	0.451	0.197	1.4173760280929313e-162	Tnip3	2
9.76479299961917e-160	0.259432057862901	0.993	0.893	1.9339172535745767e-155	Pfn1	2
4.3795032886024624e-159	0.2578528852970434	0.998	0.966	8.673606263077177e-155	H2-D1	2
4.506341655893774e-158	0.8136892584262435	0.14	0.018	8.924809649497619e-154	Cd209f	2
1.0709626297631539e-148	4.258496455444849e-5	0.59	0.388	2.1210414882459262e-144	Spcs1	2
1.042930451708103e-146	0.2535917892471016	0.818	0.557	2.065523759607898e-142	Adgre5	2
8.275457024283191e-132	0.3381981994749509	0.427	0.195	1.638954263659286e-127	Tnfsf9	2
6.169772346838673e-128	0.332167460297191	0.201	0.05	1.2219234132913991e-123	Hspb1	2
3.8537050392320674e-126	0.2605721675753095	0.415	0.191	7.63226283019911e-122	Chka	2
3.438990940626249e-117	1.0275381430482449	0.225	0.07	6.810921557910286e-113	Retnla	2
4.5971933798208414e-107	0.2619651971939131	0.321	0.135	9.104741488735176e-103	Cx3cr1	2
2.3867378659962375e-98	0.25225206322425886	0.542	0.325	4.7269343436055484e-94	Phlda1	2
3.321249201500063e-89	0.25495092009985987	0.964	0.836	6.577734043570875e-85	AY036118	2
1.5040442663273547e-62	0.38763980145164645	0.475	0.303	2.978759669461326e-58	Cxcl10	2
9.958820881715677e-62	0.6718759714497877	0.682	0.517	1.9723444756237897e-57	Saa3	2
3.4004125080315076e-20	8.049154547976056e-5	0.129	0.083	6.734516972156401e-16	Mdn1	2
