# Supplementary material for: Deciphering the preeclampsia-specific immune microenvironment and the role of pro-inflammatory macrophages at the maternal–fetal interface
Source: eLife. 2025 Mar 28;13:RP100002. doi: 10.7554/eLife.100002 (PMC11952753; doi:10.7554/eLife.100002)
Supplement: Figure 5—figure supplement 1—source data 1. [file elife-100002-fig5-figsupp1-data1.zip › Figure 5-figure supplement 1-source data/seurat_clusters_20.csv]

p_val	avg_logFC	pct.1	pct.2	p_val_adj	gene	cluster
0	6.1041443057467575	1	0.101	0	Cma1	20
0	5.846910697685403	0.967	0.074	0	Mcpt4	20
0	5.3158393304680445	1	0.044	0	Cpa3	20
0	4.9814327624103045	1	0.028	0	Tpsb2	20
0	3.7044060935840886	0.971	0.009	0	Fcer1a	20
0	3.2572793530456567	0.99	0.187	0	Serpinb1a	20
0	3.068562608957199	0.919	0.003	0	Mrgprb1	20
0	3.0328435184196847	0.933	0.007	0	Tpsab1	20
0	2.787955800015751	0.986	0.031	0	Il1rl1	20
0	2.524636184377971	0.976	0.032	0	Kit	20
0	2.0473634618361922	0.967	0.013	0	Rab27b	20
0	2.0203069562194487	0.924	0.008	0	Gata2	20
0	2.0178467117415697	0.967	0.253	0	Lat2	20
0	1.9530784169912414	0.948	0.192	0	Vwa5a	20
0	1.9097356958708451	0.9	0.001	0	Mrgprb2	20
0	1.9021047607596864	0.976	0.452	0	Cmtm7	20
0	1.8166238717832757	0.91	0.004	0	Ms4a2	20
0	1.7539892705057076	0.881	0.001	0	Atp8b5	20
0	1.73950289395726	0.871	0.01	0	Slc18a2	20
0	1.6526547094468085	0.91	0.001	0	Hs6st2	20
0	1.5717744589180833	0.748	0.001	0	Tph1	20
0	1.5357491372340049	0.862	0.006	0	Cd200r3	20
0	1.3883746169467561	0.795	0.001	0	Slc45a3	20
0	1.3148310342246126	0.724	0.001	0	Tpsg1	20
4e-323	1.139441066419505	0.714	0.001	7.828e-319	Rprm	20
2.7929e-319	1.2628969485333692	0.724	0.001	5.531345757e-315	Rgs13	20
2.39402017692424e-309	1.2785725222454158	0.771	0.004	4.741356960398461e-305	Kcne3	20
3.863158096967471e-308	2.9123940108376094	0.805	0.012	7.650984611044076e-304	Ctsg	20
7.626208746874556e-306	1.7382289817917325	0.862	0.022	1.510370642318506e-301	Pakap.1	20
2.4494901171464464e-305	1.789762537527066	0.852	0.009	4.851215177008537e-301	Cyp11a1	20
1.497503298513414e-303	1.1215987189489096	0.667	0	2.9658052827058167e-299	Mrgprx2	20
1.2735798369734161e-297	1.3615576908640323	0.733	0.006	2.5223248671258507e-293	Gpr141b	20
1.0611121535165568e-295	1.2371911840657848	0.7	0.002	2.1015326200395408e-291	Slc6a4	20
3.4928516836829173e-289	1.2516365125601245	0.814	0.027	6.917592759534017e-285	Papss2	20
4.230558142692399e-286	1.2347622795895565	0.671	0.001	8.378620401602295e-282	Gnai1	20
1.429673826522644e-284	3.136454824335613	0.914	0.323	2.8314690134280965e-280	Ccl7	20
3.00757037165599e-283	0.9667854919439953	0.652	0.001	5.956493121064689e-279	Cobl	20
7.32644473276756e-279	1.3512770818387534	0.771	0.013	1.4510023793246153e-274	Adora3	20
1.314495056809938e-274	1.4689231470624498	0.862	0.088	2.6033574600120825e-270	Rgs18	20
4.025036710273508e-262	1.1334039024571387	0.633	0.003	7.971585204696683e-258	Maob	20
8.055454859236815e-257	1.6215498140655429	0.952	0.304	1.5953828348718513e-252	Osbpl8	20
3.539326961315763e-255	0.9887650212654064	0.643	0.003	7.009637046885868e-251	Meis2	20
4.2902229833746524e-246	1.3147308461449487	0.838	0.128	8.496786618573499e-242	Lxn	20
3.957158080832041e-235	1.934848734273247	0.99	0.403	7.837151579087857e-231	Cd63	20
6.204227549290484e-231	1.190767793128535	0.729	0.024	1.2287472661369804e-226	Creb3l1	20
1.570325633874351e-225	1.4453371449452497	0.843	0.09	3.110029917888152e-221	Smco4	20
3.6864052825399722e-224	1.4024040103371984	0.9	0.219	7.300925662070415e-220	Otulinl	20
1.3697889528207385e-221	1.2728497314615996	0.833	0.114	2.7128670210614724e-217	Adk	20
7.024642016587703e-213	0.8481619882218846	0.6	0.006	1.3912303513851946e-208	P2rx1	20
1.4667794090481292e-211	0.7767267253002254	0.586	0.006	2.90495661961982e-207	Gask1b	20
2.3472879876658388e-210	0.7492011153149304	0.538	0.002	4.6488038595721936e-206	Poln	20
3.739840735657792e-210	1.1775666792401882	0.752	0.039	7.406754576970257e-206	Mfge8	20
1.3804180068818934e-209	0.8050226537860813	0.557	0.003	2.73391786262959e-205	C77080	20
1.3116820808992923e-206	1.520475692756985	0.876	0.142	2.5977863612210484e-202	Ndrg1	20
5.067159414976302e-199	1.466431722349286	0.886	0.092	1.0035509221360565e-194	Cst7	20
5.0495167876471736e-197	1.5971656468405306	0.805	0.051	1.0000567997935226e-192	Hes1	20
8.274423759023861e-194	1.0573331649270872	0.586	0.006	1.6387496254746757e-189	Il4	20
1.172006448159555e-192	1.2677690542911484	0.805	0.09	2.3211587705799986e-188	Alox5	20
5.922059501660237e-188	0.619341962798871	0.448	0.001	1.17286388430381e-183	Sdsl	20
8.803458454381706e-186	0.861738500967082	0.686	0.037	1.743524946890297e-181	Tmem9	20
9.244963061845053e-183	1.5921119971563829	0.971	0.283	1.8309649343984127e-178	Cd81	20
1.3742907999660847e-181	0.7000857334320982	0.457	0.001	2.7217829293328307e-177	Adamts9	20
8.590601082174134e-178	0.7358413850971984	0.519	0.004	1.701368544324587e-173	Itga2b	20
4.134552720885492e-177	0.5964792924628415	0.462	0.002	8.188481663713717e-173	Gna14	20
4.00257069350636e-175	0.970130666027713	0.629	0.031	7.927091258489346e-171	Ddah2	20
3.803342670282771e-171	1.3449310221272208	0.871	0.336	7.532520158495028e-167	Cyb5a	20
9.439359298815226e-168	0.8643814274547963	0.638	0.025	1.8694651091303553e-163	Cd200r4	20
1.0209768196756232e-166	2.1083206853991934	0.962	0.435	2.0220445913675717e-162	Ccl2	20
6.486488812708482e-166	0.4713260605994589	0.381	0	1.284649109356915e-161	Fndc8	20
1.0630647552387457e-165	1.1740041815749094	0.905	0.47	2.105399747750336e-161	Tm9sf3	20
3.1118679794946595e-165	1.0934199254993127	0.805	0.065	6.163054533389173e-161	Nedd4	20
6.300515971144616e-165	1.0428564186317193	0.638	0.028	1.2478171880851911e-160	Ahnak2	20
3.678646046379915e-164	1.2940669318988447	0.91	0.381	7.285558494855421e-160	Plgrkt	20
1.0052900016022744e-163	1.35034536818835	0.886	0.116	1.9909768481733045e-159	Tmem64	20
1.0332369696016468e-162	1.1824406994858527	0.833	0.207	2.0463258182960613e-158	Psen2	20
1.288512376949042e-160	0.9952112247725055	0.681	0.07	2.551898762547578e-156	Ndst2	20
3.439322772993276e-160	1.1281615738796142	0.729	0.129	6.811578751913183e-156	Slc29a1	20
4.1071783541091065e-160	1.153958973654072	0.833	0.243	8.134266730313085e-156	Comt	20
8.442673746980416e-160	0.552088894478105	0.39	0.001	1.6720715355894714e-155	Car8	20
1.0281518915704302e-159	0.5102430037884202	0.371	0	2.036254821255237e-155	Cma2	20
1.9189111865464782e-157	1.0452689516318499	0.552	0.014	3.8004036049553e-153	4932438H23Rik	20
2.013504379441246e-157	1.508553442736733	0.676	0.086	3.9877454234833877e-153	Slco2b1	20
1.4177059202723502e-156	0.5490660020245615	0.4	0.001	2.8077665750993895e-152	Ednra	20
1.6305515398570786e-156	1.1961435540114551	0.91	0.323	3.229307324686944e-152	Itm2c	20
9.310993843030544e-155	1.1238818982276595	0.867	0.323	1.8440423306121993e-150	Nucb1	20
2.8745096620910014e-154	0.6530969672817827	0.452	0.004	5.692966385771229e-150	Chst1	20
2.311837306666822e-153	0.6462763760470713	0.452	0.004	4.578593785853641e-149	Tal1	20
1.0107395676899491e-147	1.3054373306962335	0.738	0.069	2.0017697138099442e-143	Socs2	20
3.0777559544630577e-145	0.6064635955739961	0.429	0.004	6.095495667814086e-141	Stard13	20
1.751298924445208e-144	0.8543560468797724	0.652	0.048	3.4684475198637345e-140	Oaf	20
3.3511087086205097e-141	2.320500153860046	0.376	0.002	6.63687079742292e-137	Prss34	20
1.2450638742221576e-140	0.6948179533943714	0.448	0.007	2.4658490028969832e-136	Gcsam	20
3.951608267653109e-139	0.5564565776746827	0.381	0.002	7.826160174086982e-135	Angpt1	20
5.901742222986991e-139	1.1439310707409662	0.9	0.393	1.1688400472625737e-134	Selenos	20
1.1483997754741928e-137	1.376994116496315	0.657	0.037	2.274405755326639e-133	Hs3st1	20
3.484911249800627e-136	0.7280473022039811	0.61	0.033	6.901866730230141e-132	Chn2	20
1.1826761502292046e-135	0.929007717837962	0.567	0.041	2.3422901155289396e-131	Slc7a5	20
3.1043058952519415e-132	0.7043240596281403	0.538	0.018	6.14807782554647e-128	Cd34	20
3.2377617066915235e-132	0.804458217419733	0.595	0.031	6.412387060102562e-128	Nmb	20
4.340778318338181e-132	0.806690594272187	0.452	0.008	8.596911459468767e-128	Rbp1	20
5.18711446791968e-132	1.0203109693409487	0.91	0.528	1.0273080203714926e-127	Selenof	20
2.2827863394372506e-131	0.46885512821096187	0.319	0	4.521058345255475e-127	Lsamp	20
4.177824237475195e-128	0.45510815268927024	0.319	0.001	8.274180902319624e-124	Slc30a2	20
2.622464708079209e-127	1.0552092115073133	0.838	0.184	5.193791354350874e-123	Gfpt1	20
9.536770521440957e-127	1.0001409177740483	0.948	0.554	1.8887574017713817e-122	Ywhab	20
1.4858965564136158e-126	0.7515865253386687	0.581	0.048	2.942818129977166e-122	Scn1b	20
1.5394454910378564e-126	1.2335361001475418	0.871	0.328	3.0488717950004745e-122	Sla	20
1.0097634368196756e-122	0.47277052129416275	0.395	0.005	1.9998364866213674e-118	Fam174b	20
1.3114498746367974e-121	0.771694069862112	0.571	0.034	2.597326476718177e-117	Ttc28	20
1.9091162404192167e-121	0.8493483402158204	0.605	0.039	3.781004714150259e-117	Gnb4	20
6.001436360823131e-121	1.1744431761057523	0.833	0.138	1.1885844712610212e-116	Pmp22	20
1.0608863896583555e-120	0.3876076982191792	0.314	0.001	2.1010854947183732e-116	Mlph	20
1.2987149998694814e-120	0.3895676513053141	0.333	0.002	2.572105057241508e-116	Ddc	20
6.231391861946778e-120	1.2430469771191879	0.99	0.706	1.2341271582585595e-115	Ctsd	20
1.0752302296911619e-119	1.373946380983794	0.986	0.691	2.1294934699033463e-115	Jun	20
9.263043128817406e-119	0.9387551207731109	0.695	0.065	1.8345456916622874e-114	Sytl3	20
1.3057781245101484e-118	0.7130772395638904	0.533	0.023	2.5860935755923487e-114	Myb	20
4.788307466862997e-118	0.33395265646477784	0.281	0	9.483242938122166e-114	Gp1ba	20
7.760794273214153e-118	1.036658957564002	0.61	0.088	1.537025305810063e-113	Fdx1	20
1.2260353828369074e-117	0.49445609239581634	0.319	0.001	2.428163075708495e-113	Gnaz	20
6.0322343216071466e-117	0.40376131408775645	0.267	0	1.1946840073942954e-112	Krt4	20
8.499091449952795e-117	0.49523658585317093	0.348	0.003	1.683245061663151e-112	Cadm3	20
6.229501954097394e-116	0.9870266811860681	0.91	0.418	1.233752862008989e-111	Etfb	20
1.2507797355889655e-115	0.5090181998967578	0.443	0.013	2.4771692663339462e-111	P4ha2	20
4.0781322810324215e-115	1.1429934842942473	0.819	0.13	8.076740982584711e-111	Cd55	20
2.5754278273278322e-113	1.4370044640183683	0.995	0.356	5.100634812022771e-109	Hdc	20
8.124613023814556e-110	0.5095763558689146	0.376	0.008	1.6090796093664728e-105	Dnm3	20
1.3368357209458439e-108	0.5178784933486501	0.324	0.003	2.647603145333244e-104	Rab38	20
1.7485650558730152e-108	0.9435904552625942	0.962	0.664	3.463033093156507e-104	Gpx4	20
7.539818618774227e-108	0.8004905354122984	0.676	0.082	1.4932610774482357e-103	Zbtb38	20
1.2568002998577593e-107	0.37313760836684506	0.276	0.001	2.489092993868292e-103	Rarres1	20
3.554673005408973e-106	0.6167399712231396	0.471	0.021	7.040029887212471e-102	Tiam2	20
2.216561568706809e-105	0.9501224060811979	0.795	0.219	4.389900186823835e-101	Arhgap18	20
2.7681974084356293e-105	0.8397029031621899	0.638	0.092	5.482414967406764e-101	Pja2	20
2.87066567283481e-104	0.9751708393949449	0.757	0.201	5.685353365049342e-100	Pilrb2	20
8.957685995234824e-103	0.9134569022510252	0.667	0.121	1.774069711356257e-98	Gstm1	20
9.414732039001937e-103	0.9164285262199408	0.724	0.195	1.864587680324334e-98	Rfc2	20
9.49785212457575e-103	0.6752040962626691	0.538	0.044	1.8810496132722275e-98	Tmem273	20
1.3569102775803897e-102	1.3712831438848359	0.562	0.072	2.6873608047479617e-98	Egr3	20
1.6713087564119687e-102	0.9661716495833796	0.767	0.185	3.310026992073904e-98	Casp3	20
1.679700680094016e-101	0.9936702995414504	0.752	0.2	3.3266471969261985e-97	Cdk6	20
3.077938357824772e-101	0.8853439904048297	0.724	0.139	6.095856917671961e-97	Ptpn7	20
4.585159842149242e-101	0.8707147785762239	0.681	0.086	9.080909067376574e-97	Inpp4b	20
5.660172026397337e-101	1.1331613802745828	1	0.612	1.1209970698279926e-96	Basp1	20
1.9516569315107138e-100	1.0700894022262997	0.924	0.415	3.865256552856969e-96	Rgs10	20
3.0606473667676147e-100	1.064652608605422	0.69	0.124	6.061612109883261e-96	Clec10a	20
5.616621971681422e-99	0.7691710638820075	0.467	0.031	1.1123719814915056e-94	Cadm1	20
1.6065241125921408e-98	0.9749269688627514	0.79	0.204	3.181721004988735e-94	Asph	20
3.108136997823246e-98	0.5662560685228951	0.443	0.019	6.15566532418894e-94	Zcwpw1	20
7.586585046246726e-98	0.8429266897509524	0.648	0.095	1.5025231684091641e-93	Mctp1	20
2.8962834201233817e-97	0.8468277662610263	0.671	0.117	5.736089313554357e-93	Mitf	20
1.6450062591909746e-96	0.37284849150013427	0.224	0	3.2579348963277254e-92	Nphs2	20
2.7810786507350817e-96	1.1088837151746482	0.781	0.22	5.5079262677808294e-92	Ecm1	20
3.8754788426711065e-96	0.7114865227571268	0.443	0.025	7.675385847910126e-92	Syngr1	20
1.0192496298049882e-95	0.6811611030054827	0.505	0.04	2.0186238918287792e-91	Slc35d1	20
4.1741610407808864e-95	1.550813512219524	0.71	0.344	8.266925941266545e-91	Cited2	20
3.16496904099719e-93	0.3278991002938615	0.238	0.001	6.268221185694935e-89	Hs3st3a1	20
7.054894270041062e-93	0.9629144922031064	0.867	0.306	1.3972218101816323e-88	Dapp1	20
7.245327549221984e-92	0.5601044305686939	0.419	0.018	1.4349371211234138e-87	Espn	20
1.6798214786238713e-91	0.883233889774039	0.743	0.139	3.326886438414577e-87	Hpgds	20
3.2439090263273254e-91	0.7488584129814936	0.671	0.133	6.424561826641268e-87	Vkorc1	20
4.6105450185485e-91	0.35809520429381003	0.252	0.001	9.131184409235304e-87	Esyt3	20
7.62027901852768e-91	0.9060019829433414	0.952	0.692	1.509196259619407e-86	Calm2	20
9.260718013958707e-91	0.6799045877294806	0.533	0.052	1.8340852026645218e-86	Eef2k	20
3.6179975836008986e-90	0.5843232089160886	0.41	0.017	7.16544421432158e-86	Cited4	20
1.198167051098967e-89	0.44529703715242874	0.324	0.008	2.3729698447015042e-85	Cd276	20
2.886128109469008e-89	0.30476504803648474	0.243	0.001	5.71597672080337e-85	Slc6a12	20
3.091162751748758e-89	0.7410563089677771	0.586	0.104	6.122047829838416e-85	Ids	20
8.052020879315867e-89	0.6382485772189781	0.519	0.042	1.5947027351485075e-84	Rab37	20
4.021653386575135e-88	0.8858656038119928	0.657	0.142	7.9648845321120545e-84	Nav1	20
8.257859040339242e-88	0.38445833237321286	0.271	0.002	1.635468982939187e-83	Pde1c	20
9.41294014462622e-88	0.5180838004242441	0.267	0.002	1.8642327956432226e-83	Fam110c	20
2.9253272895831696e-87	1.0013880630495153	0.862	0.376	5.793610697019468e-83	Ago2	20
1.131100632251367e-86	0.4603132477754044	0.248	0.001	2.2401448021738323e-82	Erv3	20
4.388302479328333e-86	0.5627043364286194	0.448	0.028	8.691033060309763e-82	Rcn1	20
2.3837976808326047e-85	0.2705229622534192	0.224	0.001	4.721111306888973e-81	Gata1	20
8.423412209462474e-85	0.463443050190646	0.362	0.012	1.668256788084043e-80	Enah	20
5.280315245029646e-83	1.1050045779997562	0.9	0.425	1.0457664342781214e-78	Pla2g7	20
7.846215805156384e-83	0.791344147668955	0.648	0.125	1.5539430402112218e-78	Frmd4a	20
1.8558497924282486e-81	0.6464654742300007	0.538	0.069	3.6755105139041464e-77	Stx3	20
3.8096695234406514e-81	0.3122609900385949	0.252	0.002	7.54505049117421e-77	Ptger3	20
5.186637891606071e-81	0.8055128804971508	0.729	0.164	1.0272136344325823e-76	Cyth3	20
5.29659163177159e-81	0.8102298742217318	0.705	0.177	1.0489899726723633e-76	Vat1	20
2.125113144172971e-80	0.8410892017713629	0.776	0.251	4.208786582034569e-76	Gyg	20
2.153795026876362e-80	0.8324437264423787	0.886	0.456	4.265591050728635e-76	Zfp91	20
2.23229370804053e-80	0.2821977333920558	0.21	0.001	4.421057688774269e-76	Ackr1	20
1.2375762256954912e-79	0.7754433553189468	0.61	0.093	2.45101971498992e-75	Gcnt1	20
9.851174533296121e-79	0.32258336235003265	0.2	0	1.951025116319297e-74	Muc13	20
3.7764813891456806e-78	0.8702055653644284	0.8	0.268	7.479321391203021e-74	Fnip1	20
9.094733151358299e-78	0.7388334577777099	0.657	0.16	1.801211900626511e-73	Fam129b	20
1.809306878393658e-77	0.7593046664278602	0.633	0.098	3.5833322726586395e-73	Tespa1	20
5.36013421218223e-77	0.5134681742932268	0.405	0.031	1.0615745807226908e-72	Copz2	20
8.946963144229689e-77	0.8259327827132578	0.786	0.368	1.7719460507146899e-72	Cuta	20
2.422393113666224e-76	0.6878259253219382	0.519	0.056	4.797549561615956e-72	Tesc	20
2.5335817045868363e-76	0.9335586516451996	0.805	0.294	5.017758565934229e-72	Hexb	20
2.8906277262836773e-76	0.8009237816883006	0.924	0.557	5.724888211904823e-72	Reep5	20
3.7108903815281544e-76	0.3178757904114719	0.238	0.002	7.34941840061651e-72	Epdr1	20
1.5376004611725807e-75	0.8011165836252447	0.762	0.267	3.045217713352296e-71	Fundc2	20
2.556368385873731e-75	0.8028174341174421	0.924	0.643	5.0628875882229245e-71	Atp5f1	20
2.57278569426284e-75	0.5688069016309408	0.481	0.045	5.095402067487555e-71	Herc3	20
3.8398133167946813e-75	0.6082705321497249	0.476	0.06	7.604750273911866e-71	Itga9	20
2.472623643800002e-74	0.8101560900041782	0.748	0.227	4.8970311265459044e-70	Prkcb	20
3.627541962261515e-74	0.4367877229272216	0.338	0.013	7.18434685625893e-70	Rgs12	20
5.149659540155256e-74	0.3185502461904045	0.248	0.003	1.0198900719277485e-69	Gchfr	20
8.432374079231633e-74	0.2604069034152434	0.171	0	1.6700316863918248e-69	Mrgprx1	20
2.7420542159545755e-73	0.5387407649355715	0.448	0.037	5.430638374698037e-69	Ppp1r14c	20
3.648097525270426e-73	0.5924711303582098	0.476	0.051	7.225057148798079e-69	Agap1	20
3.568217163588296e-72	0.2708052552128162	0.21	0.001	7.066854092486621e-68	Kcnq1	20
4.049049364597272e-72	0.8123624237146279	0.267	0.006	8.019142266584897e-68	Mcpt8	20
9.471523982654888e-72	0.6571518681177055	0.562	0.081	1.8758353247648005e-67	Tns1	20
3.842087332252801e-71	0.8592917322599488	0.81	0.306	7.609253961526673e-67	Bod1l	20
9.214694185900397e-71	0.33551498833766036	0.3	0.009	1.8249701835175736e-66	Nckap1	20
1.7923481660013064e-70	0.2847721655270822	0.195	0.001	3.549745542765587e-66	Syde2	20
2.0073098773418692e-70	0.37021596703689774	0.257	0.007	3.975477212075572e-66	Pafah2	20
3.431860059155129e-70	0.6616120703429412	0.657	0.169	6.796798847156733e-66	Blmh	20
5.2429288100810644e-70	0.7665421850920054	0.767	0.275	1.0383620508365548e-65	Ctnna1	20
6.385444234248102e-70	0.4116908805739043	0.29	0.009	1.2646372305928366e-65	Tmem158	20
1.4718361907433142e-69	0.981178792862238	0.981	0.64	2.914971575767134e-65	Lgals1	20
4.760051166179233e-69	0.7963831483965551	0.776	0.235	9.42728133461797e-65	Chd3	20
1.3220111344002908e-68	0.8048798684360867	0.79	0.23	2.618243051679776e-64	Ramp1	20
1.40177330252193e-68	0.8070865125298525	0.752	0.273	2.7762120256446823e-64	Tpp1	20
2.1345993802986563e-68	0.49883778076177454	0.367	0.024	4.227574072681489e-64	Dhcr24	20
3.347196168854203e-67	0.7335923643440377	0.524	0.078	6.629122012415749e-63	Prnp	20
1.6751409186781704e-66	0.3664502903232377	0.233	0.004	3.3176165894421164e-62	Olfr920	20
5.286238417858459e-66	0.8560976199818086	0.876	0.465	1.0469395186568678e-61	Elf1	20
5.357594296584687e-66	0.5133135949451665	0.481	0.055	1.0610715504385972e-61	Tnik	20
4.488964040039967e-65	0.7318270808869655	0.714	0.214	8.890393281299156e-61	Camk1	20
4.743209499812643e-65	0.36570559865511837	0.276	0.009	9.39392641437894e-61	Tox2	20
7.412330777906974e-65	0.25442564753577135	0.176	0.001	1.4680121105644762e-60	Gm49794	20
2.316194610859633e-64	0.5754371220930522	0.471	0.068	4.587223426807503e-60	Prkar2b	20
6.920977968307198e-64	0.4522750467135845	0.362	0.025	1.3706996866232406e-59	Rapsn	20
9.814987384814747e-64	0.6029398512887693	0.519	0.09	1.9438582515625606e-59	P2rx7	20
1.0850871768742466e-63	0.2634104546740521	0.205	0.002	2.1490151537994452e-59	1110028F11Rik	20
1.5759093194130468e-63	0.4915911194365775	0.414	0.041	3.1210884070975393e-59	Arhgap6	20
2.2686180576094544e-63	0.5560491237842098	0.538	0.086	4.492998063095525e-59	Cd200r1	20
8.468381279879478e-63	0.7977811611767149	0.962	0.663	1.6771629124801306e-58	Serinc3	20
1.12809692046965e-62	0.455138975653734	0.424	0.044	2.234195950990142e-58	Fam92a	20
1.555148865209714e-62	0.2920978085279815	0.21	0.003	3.0799723275478388e-58	Slc24a3	20
2.4395603099109234e-62	0.6107698439843448	0.481	0.074	4.831549193778584e-58	Mob3c	20
6.3777479253860894e-62	0.6953869490059105	0.767	0.263	1.263112976622715e-57	Dnajc1	20
8.121618256625974e-62	0.7144002409200186	0.852	0.503	1.6084864957247742e-57	Ier3ip1	20
2.685085651387836e-61	0.9125474699970226	0.962	0.535	5.317812132573609e-57	Fosb	20
3.2240090012250385e-61	0.7365345947560826	0.662	0.193	6.385149826926189e-57	Prkacb	20
1.4612126482687946e-60	0.649698479249443	0.605	0.147	2.8939316498963477e-56	Ext1	20
1.617973331311654e-60	0.6867912432668749	0.643	0.172	3.204396182662731e-56	Hk1	20
1.6206631967601092e-60	0.47556434723039515	0.476	0.064	3.209723461183396e-56	Kdsr	20
2.358214323709903e-60	1.2085754008642247	0.814	0.356	4.670443468107463e-56	Egr1	20
3.4267421186081713e-60	0.9325279844517131	0.924	0.434	6.786662765903483e-56	Rgs1	20
4.101036980584193e-60	0.6944011462654203	0.662	0.195	8.1221037400469935e-56	Ubash3b	20
9.672843219293977e-60	0.6443683704836292	0.557	0.127	1.915706599581172e-55	Tiam1	20
3.7221372528158984e-59	0.6525998470562302	0.219	0.005	7.371692829201887e-55	Sapcd1	20
1.3019956366467053e-58	0.7174088050850095	0.876	0.512	2.5786023583787999e-54	Lamtor2	20
2.1182150918336813e-58	0.7341595363569864	0.967	0.714	4.195124989376606e-54	Ldha	20
3.377751596648098e-58	0.34516787613673217	0.305	0.017	6.689637037161558e-54	Pank1	20
1.8426020357394982e-57	0.7786730602113585	0.986	0.708	3.6492733317820763e-53	Tagln2	20
2.371838348541738e-57	0.5764160475765749	0.49	0.087	4.697425849286912e-53	Hs2st1	20
2.933285286639685e-57	0.6797488492636679	0.643	0.19	5.809371510189896e-53	Appl1	20
3.518968444345523e-57	0.6408040346691831	0.229	0.006	6.969317004026309e-53	Il13	20
5.0622156305969936e-57	0.7379790368841268	0.79	0.33	1.0025718056397345e-52	Taok3	20
5.234345748168963e-57	0.4901621528302714	0.357	0.029	1.0366621754248631e-52	Slc6a13	20
7.942164784415605e-57	1.2858289958263616	0.757	0.382	1.5729457355535106e-52	Ly6a	20
1.4649694520906973e-56	0.5192865760949242	0.467	0.065	2.901371999865626e-52	Plau	20
2.8840777679372294e-56	0.5988918933537217	0.562	0.112	5.7119160193996825e-52	Atp2a3	20
4.508438178526844e-56	0.6178911704438224	0.705	0.198	8.928961812572414e-52	Mtss1	20
8.046261948749729e-56	0.5508308768991994	0.452	0.065	1.5935621789498838e-51	Padi2	20
1.0512913779104105e-55	0.4697793469467463	0.386	0.049	2.082082573951568e-51	Fblim1	20
4.4095713901268015e-55	0.4416628912527345	0.29	0.021	8.73315613814613e-51	Dyrk3	20
7.442926277483269e-55	0.4860214530658537	0.395	0.067	1.4740715492555615e-50	4930455G09Rik	20
1.2553041540129305e-54	0.8091067212727283	0.743	0.279	2.486129877022609e-50	Tent5a	20
2.007370482650011e-54	0.62201488397339	0.605	0.185	3.975597240888347e-50	Nenf	20
3.176842405939971e-54	0.3763232077627755	0.276	0.014	6.291736384964112e-50	Enc1	20
3.3108966254459154e-54	0.8320817902057194	0.948	0.715	6.557230766695635e-50	H2afz	20
1.4469465787635826e-53	0.7011272044781238	0.762	0.344	2.8656776992412753e-49	Tmco1	20
1.709526064301819e-53	0.7556984729804873	0.552	0.139	3.3857163703497525e-49	St3gal5	20
6.549994170305294e-53	0.6621791592897011	0.629	0.193	1.2972263454289635e-48	Ube2v2	20
3.3406673904254694e-52	0.5678968601131585	0.533	0.13	6.616191766737642e-48	Bmpr2	20
7.484409590287477e-52	0.4664738430152933	0.429	0.069	1.482287319356435e-47	Plpp5	20
8.528245907198666e-52	0.7091826611570805	0.686	0.253	1.6890191019206958e-47	Atp13a3	20
9.117806207221979e-52	0.3503989427187349	0.314	0.024	1.8057815193403129e-47	Dusp18	20
5.366623086781595e-51	0.389458571065681	0.31	0.028	1.0628597023370948e-46	Cox6b2	20
6.295535561407851e-51	0.3398749006037048	0.286	0.02	1.2468308179368248e-46	Cetn4	20
9.01360175545117e-51	0.3006949409264627	0.219	0.007	1.785143827667104e-46	Pdzk1ip1	20
1.1338835807224713e-50	0.3310807476478702	0.3	0.021	2.2456564316208544e-46	Tpbgl	20
1.3193681462429473e-50	0.6704160070708582	0.824	0.504	2.6130086136341572e-46	Cops9	20
1.7294734584967617e-50	0.7189148184435801	0.857	0.371	3.4252221845528364e-46	Lmna	20
2.6360580441298846e-50	0.4715331170998577	0.39	0.053	5.220712956399236e-46	Map2k5	20
2.8982341205230954e-50	0.26319290104684284	0.143	0.001	5.739952675695991e-46	Gm973	20
3.6837353098336156e-50	0.5888926406083004	0.576	0.16	7.295637781125475e-46	Ncoa4	20
5.07539033781185e-50	0.5890492321717792	0.467	0.091	1.0051810564036369e-45	Zcchc10	20
6.527972495610163e-50	0.6689394026273668	0.548	0.159	1.2928649527555927e-45	Fam102b	20
2.4943985325018776e-49	0.647175807970347	0.795	0.394	4.940156293619969e-45	Dpm3	20
2.7573446686911256e-49	0.5525825834975271	0.533	0.121	5.460921116342774e-45	I830077J02Rik	20
5.5004379927315205e-49	0.696013910068499	1	0.968	1.0893617444604776e-44	Srgn	20
1.1478456189404993e-48	0.3073567600569461	0.186	0.004	2.273308248311659e-44	Pcp4l1	20
1.923804948723766e-48	0.678961504340304	0.79	0.344	3.8100957009474184e-44	Inpp5d	20
1.9901465548479134e-48	1.3499810209189813	0.524	0.112	3.9414852518762925e-44	Gzmb	20
4.696648335232951e-48	0.46530309246728635	0.376	0.065	9.301712027928859e-44	Pros1	20
5.49753880840842e-48	0.5043053568577687	0.61	0.162	1.0887875610052876e-43	Lat	20
6.533290432040904e-48	0.7138408046691429	0.9	0.547	1.293918170065701e-43	Sec11c	20
1.74468994687046e-47	0.5971215707209643	0.629	0.195	3.455358439776946e-43	Spred1	20
4.384046620820989e-47	0.5660472350106115	0.524	0.159	8.68260433253597e-43	Il3ra	20
6.8634567633206015e-47	0.5969094887143852	0.348	0.083	1.3593076119756451e-42	Spns1	20
7.308439633421594e-47	0.38162128148197383	0.305	0.036	1.4474364693991467e-42	Rab13	20
1.050934491929301e-46	0.5423941103760996	0.548	0.146	2.0813757612659805e-42	Lrmp	20
1.1460098276349648e-46	0.6171636156059475	0.819	0.405	2.2696724636310476e-42	Leprotl1	20
1.209086093188647e-46	0.6528123449299175	0.719	0.267	2.3945950075601157e-42	Slc31a2	20
1.6523423044275953e-46	0.5168382953477076	0.386	0.071	3.272463933918852e-42	Kif1bp	20
2.2516934720630696e-46	0.5247636055779462	0.481	0.119	4.459478921420909e-42	Hs6st1	20
2.3454347133284916e-46	0.6170684478174687	0.738	0.304	4.6451334497470776e-42	Tcn2	20
3.871702798964422e-46	0.684214321874427	0.886	0.526	7.667907393349038e-42	Atpif1	20
5.862086582994228e-46	0.32680039382728504	0.271	0.019	1.1609862477620067e-41	Phldb3	20
7.332015914694835e-46	0.6351363425824873	0.695	0.288	1.4521057519053122e-41	Ptpn2	20
1.6837559884935636e-45	0.43623459921058044	0.424	0.073	3.3346787352115025e-41	Golim4	20
2.604016515934523e-45	0.6232110876889865	0.924	0.553	5.157254709808322e-41	Selenow	20
3.138680022265651e-45	0.6401051104162534	0.829	0.425	6.216155784097122e-41	Tmem256	20
3.5507981743137104e-45	0.26055746084076015	0.233	0.012	7.032355784228303e-41	Elovl7	20
7.866572938925141e-45	0.3978693034159151	0.352	0.045	1.5579747705541243e-40	Creb3l2	20
1.0152384984312852e-44	0.5126366167400078	0.424	0.07	2.01067984614316e-40	Fgfr1	20
2.0067131897438398e-44	0.5934739366155054	0.605	0.172	3.974295472287675e-40	Spn	20
2.1393121576876656e-44	0.32954841919233485	0.286	0.023	4.236907728300421e-40	Rnf128	20
2.753753895775489e-44	0.6063699567489449	0.7	0.27	5.453809590583356e-40	Sept9	20
2.988396282898565e-44	0.25109902076209184	0.219	0.012	5.918518838280608e-40	Bfsp2	20
6.215751496131021e-44	0.7906826574394622	0.51	0.116	1.2310295838087486e-39	Stmn1	20
8.002079839191274e-44	0.5971252842878464	0.881	0.534	1.5848119121518318e-39	Calm3	20
1.863466342321798e-43	0.5626681812758432	0.967	0.763	3.690595090968321e-39	Gnas	20
2.5800940807458655e-43	0.4398832833752553	0.376	0.056	5.1098763269171863e-39	Lpin1	20
2.798600534479093e-43	0.36171539660682517	0.295	0.032	5.542628358535844e-39	Anpep	20
4.544885246349907e-43	0.5688897177636578	0.976	0.828	9.001145230395991e-39	Arhgdib	20
4.819504402984908e-43	0.39007199209499266	0.357	0.059	9.54502847011161e-39	Dusp23	20
5.097487398346167e-43	0.6731128063294868	0.781	0.353	1.0095573792424583e-38	Pilra	20
8.570232415749696e-43	0.6446166383909282	0.829	0.399	1.6973345299392272e-38	Ptms	20
1.0008956858094274e-42	0.5728290446525268	0.6	0.183	1.982273905745571e-38	Esyt2	20
1.223294679926626e-42	0.4453753083270622	0.49	0.106	2.4227351135946827e-38	Klk8	20
1.802392116275515e-42	0.37694919126210075	0.352	0.049	3.5696375862836577e-38	Zfp422	20
2.7213941437576533e-42	0.2565775741266433	0.195	0.008	5.389721101712032e-38	Meis1	20
4.348767542926496e-42	0.5889734533181599	0.971	0.703	8.612734118765925e-38	Samsn1	20
4.528082651284184e-42	0.4403156480495509	0.362	0.054	8.967867690868325e-38	Ston2	20
1.3337650695513672e-41	0.30335741951048795	0.295	0.03	2.6415217202464827e-37	St3gal2	20
1.3528319485891884e-41	0.5135031065510158	0.543	0.16	2.6792836741808874e-37	Hspa13	20
1.525570170418883e-41	0.4407965178958147	0.39	0.07	3.021391722514598e-37	Polr3gl	20
2.3164270855806865e-41	0.6037373808340796	0.952	0.744	4.58768384299255e-37	Hmgb1	20
7.113630787254507e-41	0.5609520673307706	0.519	0.159	1.4088545774157551e-36	Slc7a8	20
8.23913011547774e-41	0.7297585441754966	0.171	0.005	1.6317597193703665e-36	Ccl1	20
1.2877035151564154e-40	0.5217441118911734	0.562	0.17	2.550296811767281e-36	Btk	20
2.2637733939636083e-40	0.38153013474142616	0.495	0.117	4.483403206744926e-36	Optn	20
2.6206862294896202e-40	0.583869033971584	0.81	0.415	5.190269077504193e-36	Gnai3	20
5.549588751990947e-40	0.5356856915335197	0.943	0.835	1.099096052331807e-35	Clic1	20
8.701521590695004e-40	0.36800260371284077	0.362	0.054	1.7233363510371456e-35	Chst15	20
9.002084627082334e-40	0.26435854432054645	0.219	0.013	1.7828628603936562e-35	Tspan2	20
9.49384264487135e-40	0.27403649523648005	0.257	0.021	1.8802555358167708e-35	Carmil1	20
3.748251562387171e-39	0.52027468818454925	0.49	0.153	7.423412219307792e-35	Pex13	20
4.870515181033073e-39	0.630879768370319	0.738	0.356	9.646055316036e-35	Flot1	20
5.103153057720175e-39	0.28054640255814123	0.171	0.006	1.0106794630814807e-34	Scin	20
5.530342993729264e-39	0.7202183544460351	0.571	0.194	1.0952844299080806e-34	Adrb2	20
5.885012116614216e-39	0.3658860222996716	0.31	0.046	1.1655266496954455e-34	Abcd3	20
1.3410105168701037e-38	0.43640187041952905	0.367	0.082	2.6558713286612406e-34	Scamp1	20
1.5787938801455832e-38	0.3636989097400481	0.324	0.043	3.1268012796283275e-34	P2ry14	20
3.323199258020748e-38	0.3565061023801802	0.395	0.073	6.581596130510091e-34	Ikzf2	20
6.429263071822728e-38	0.47646182317283814	0.962	0.579	1.2733155513744913e-33	Ahnak	20
7.209206517993992e-38	0.47790064187062214	0.557	0.179	1.4277833508887102e-33	Stt3b	20
8.330417681102744e-38	0.4505519530417046	0.5	0.133	1.6498392217423985e-33	Carnmt1	20
8.650348483037435e-38	0.34535708694891926	0.271	0.027	1.713201517065564e-33	Dab2ip	20
8.769765609445891e-38	0.37215745112006837	0.352	0.062	1.7368520789507587e-33	Slc41a3	20
9.057916694898433e-38	0.4130823622708202	0.405	0.09	1.793920401424635e-33	Nt5dc2	20
9.255968306318298e-38	0.4073031302116144	0.329	0.052	1.833144523066339e-33	Wee1	20
1.532549495869701e-37	0.39165875542282963	0.352	0.071	3.035214276569943e-33	Tspan4	20
1.7375664740214587e-37	0.32362823049295963	0.295	0.035	3.441250401799499e-33	Prkca	20
2.3725295863230294e-37	0.5577358300768256	0.89	0.599	4.69879484571276e-33	Sec62	20
2.5285368661394745e-37	0.4250598740769969	0.448	0.107	5.0077672633892296e-33	Vcl	20
2.751300260166921e-37	0.4306009790375054	0.476	0.142	5.448950165260587e-33	Tmem205	20
2.9766470081705117e-37	0.6772497619394825	0.757	0.416	5.8952493996816986e-33	Gch1	20
4.284934376945636e-37	0.5787430296127307	0.648	0.273	8.486312533540833e-33	Cox20	20
7.192895734839103e-37	0.2711592688820354	0.21	0.015	1.4245530002848844e-32	Ttyh2	20
9.470743393817785e-37	0.5002950700663107	0.967	0.832	1.8756807291456124e-32	Chchd2	20
9.914944213802614e-37	0.5724057877180684	0.824	0.463	1.9636547015436076e-32	St13	20
1.3768292981313425e-36	0.6067847566350109	0.695	0.344	2.726810424949124e-32	Rdx	20
1.782463875476749e-36	0.3016968916681066	0.229	0.018	3.530169705381701e-32	Mns1	20
1.8422670415006116e-36	0.46384124860183507	0.471	0.123	3.648609875691961e-32	Fbxo33	20
1.88132540400025e-36	0.5263975528351973	0.805	0.448	3.7259649626224955e-32	Swi5	20
2.050100396219593e-36	0.5172654951119644	0.667	0.286	4.060223834712904e-32	Churc1	20
2.1451254652148935e-36	0.36233214178157935	0.314	0.043	4.2484209838580966e-32	Trib2	20
2.754993338217386e-36	0.5466984366696803	0.69	0.285	5.456264306339533e-32	Fam111a	20
3.3458060668214375e-36	0.5379378161595938	0.51	0.174	6.626368915339857e-32	Fbxo34	20
3.920284888709698e-36	0.3951649000885926	0.338	0.063	7.764124222089557e-32	Fech	20
4.5687340223330906e-36	0.31496024944936785	0.281	0.033	9.048377731230686e-32	Patz1	20
4.583214746740064e-36	0.4490282685023327	0.419	0.1	9.077056805918697e-32	Smim19	20
1.1783193669650886e-35	0.663286500484961	0.71	0.314	2.333661506274358e-31	Cd93	20
1.1793192102592763e-35	0.5873039602413853	0.748	0.411	2.3356416959184966e-31	Ppp3ca	20
1.2674828340442363e-35	0.5740146051345613	0.667	0.292	2.51024975282461e-31	Tceal9	20
1.2961119188860623e-35	0.4518004494453204	0.514	0.153	2.5669496553538464e-31	Nceh1	20
1.328286218564221e-35	0.5334645176280812	0.995	0.874	2.6306708558664397e-31	Itm2b	20
1.3767629029694373e-35	0.47312238216553837	0.481	0.158	2.7266789293309707e-31	Slc38a10	20
3.8482475803506974e-35	0.50942031775224	0.548	0.195	7.621454332884556e-31	Rabep1	20
4.412404033119599e-35	0.33326639878466435	0.348	0.069	8.738766187593365e-31	Decr1	20
7.488318813527313e-35	0.5860089841167312	0.81	0.469	1.4830615410190842e-30	Creg1	20
1.0782228312801734e-34	0.5043817509263717	0.59	0.216	2.1354203173503835e-30	Mindy2	20
1.1467375063816354e-34	0.6073748890920854	0.933	0.619	2.271113631388829e-30	Ctla2a	20
1.4087554127954263e-34	0.4914723149233904	0.433	0.117	2.7900400950413417e-30	Cmc2	20
1.782509446852856e-34	0.3872218214262775	0.271	0.039	3.530259959492082e-30	Ercc6l2	20
2.0874640049190873e-34	0.5405204412069022	0.681	0.285	4.134222461742252e-30	Bin1	20
2.7613765450781992e-34	0.4222713224291007	0.295	0.055	5.4689062475273735e-30	Edem3	20
3.7243169064673763e-34	0.36703369581858863	0.343	0.059	7.376009633258639e-30	Arap3	20
5.372986080322959e-34	0.4464973317481905	0.457	0.116	1.064119893207962e-29	Tgfbr1	20
6.734696392419531e-34	0.27378259995251125	0.21	0.015	1.3338066205186882e-29	Hs3st3b1	20
7.199822450175591e-34	0.45281608711337695	0.495	0.153	1.425924836257276e-29	Prrc1	20
8.835506718484693e-34	0.39311119839253	0.367	0.076	1.7498721055958935e-29	Abcb1b	20
9.815849043793368e-34	0.3009146570583377	0.276	0.04	1.9440289031232765e-29	Tusc1	20
1.3835069265964307e-33	0.6733092366507366	0.781	0.419	2.740035468124231e-29	Furin	20
1.6668935183070042e-33	0.4717319291740274	0.562	0.189	3.301282613007022e-29	Cerk	20
1.7766304040786578e-33	0.47519781768192715	0.724	0.322	3.5186165152777814e-29	P2rx4	20
2.0914527651726025e-33	0.35863956313647205	0.376	0.079	4.142122201424339e-29	Tvp23b	20
2.5689898889422867e-33	0.4757509137945362	0.529	0.16	5.087884475050199e-29	Cbfa2t3	20
2.9115085545172474e-33	0.5219101858994166	0.686	0.304	5.766242692221409e-29	Cbx3	20
9.966229655940786e-33	0.5014751764774242	0.771	0.382	1.9738117833590726e-28	Nr3c1	20
1.347188970080968e-32	0.5142010970994078	0.829	0.455	2.6681077552453573e-28	Foxp1	20
1.8199171760927042e-32	0.5574653916771402	0.895	0.599	3.6043459672516007e-28	Sqstm1	20
2.3078053521641635e-32	0.6705555610609961	0.895	0.575	4.570608499961126e-28	Bst2	20
2.8873194283080095e-32	0.47328527078304694	0.705	0.333	5.718336127764013e-28	Ddrgk1	20
3.086263817831399e-32	0.5147411654941337	0.781	0.416	6.1123454912150854e-28	Metap2	20
3.5115015241953015e-32	0.4610094081355599	0.471	0.136	6.954528768668794e-28	Csf2rb2	20
4.568478479723839e-32	0.28478152844767474	0.195	0.016	9.047871629093062e-28	Wdr60	20
5.530124851902916e-32	0.5339299035317657	0.51	0.179	1.0952412269193725e-27	Tulp4	20
1.0109894222363847e-31	0.4471040567341394	0.519	0.162	2.00226455073916e-27	Zfhx3	20
1.2084681416395395e-31	0.49153493626155126	0.576	0.207	2.393371154517108e-27	Psip1	20
3.0087811981954557e-31	0.48428813784239305	0.571	0.226	5.9588911630261e-27	Mlec	20
3.2553442195760997e-31	0.4341848261993576	0.452	0.14	6.447209226870465e-27	Pdxk	20
3.477771685490247e-31	0.5160529861861731	0.881	0.603	6.887726823113434e-27	Tmem50a	20
4.933390519532852e-31	0.5003496404312304	0.919	0.619	9.770579923934813e-27	Ssr4	20
5.989958247588087e-31	0.31236256470914536	0.29	0.044	1.1863112309348207e-26	Nipal3	20
7.606754716060331e-31	0.5483019601795194	0.81	0.467	1.5065177715157487e-26	Gng2	20
9.706455872178423e-31	0.3129388176414959	0.281	0.048	1.9223635854849368e-26	Adi1	20
1.2449481558225114e-30	0.5219604309763636	0.662	0.296	2.465619822606484e-26	Etnk1	20
1.4142297599566782e-30	0.3634705194735499	0.357	0.078	2.8008820395942014e-26	Slc25a25	20
1.5113712263749767e-30	0.27757218093914515	0.2	0.017	2.9932707138356415e-26	Adgrl1	20
1.768758987383709e-30	0.39414942422647425	0.362	0.092	3.5030271745134356e-26	Csgalnact2	20
2.240902361997349e-30	0.4271401191784111	0.448	0.127	4.43810712793575e-26	Galnt6	20
2.3824581878725824e-30	0.5242968395531031	0.786	0.431	4.7184584410816494e-26	Lamtor4	20
3.3561822540719715e-30	0.5057706655283692	0.833	0.511	6.64691895418954e-26	Grcc10	20
3.504434903619509e-30	0.5092121734374211	0.967	0.743	6.940533326618438e-26	Nfkbiz	20
4.045957584061538e-30	0.4955484124081524	0.857	0.523	8.013018995233876e-26	Celf2	20
9.544310976033753e-30	0.43731299507859467	0.69	0.302	1.8902507888034848e-25	Pdcd4	20
1.111184806865046e-29	0.596939587504367	0.843	0.54	2.2007015099962236e-25	Tnfaip8	20
1.1635632440681785e-29	0.5582333793644564	0.776	0.436	2.3044370048770275e-25	Rabgef1	20
1.3561248947903278e-29	0.6096765038816038	0.714	0.371	2.685805354132244e-25	Nfkbid	20
1.4293122783972233e-29	0.43888348903370417	0.576	0.212	2.830752967365701e-25	Cyfip2	20
1.623053612448376e-29	0.5456136059471246	0.862	0.535	3.214457679454009e-25	Krtcap2	20
2.1473016222383883e-29	0.49089235276020693	0.848	0.577	4.2527308628431285e-25	Sept7	20
2.560345033977244e-29	0.5151677884817587	0.895	0.582	5.070763339791932e-25	Adgre5	20
3.631671624679972e-29	0.48040961670779225	0.986	0.825	7.192525652678684e-25	Fcer1g	20
5.926105344659778e-29	0.4816744955992822	0.748	0.406	1.1736651635098689e-24	Spcs1	20
7.097636864715462e-29	0.33789575202800437	0.581	0.223	1.4056869810568972e-24	Serpinb6a	20
1.3192406494912406e-28	0.5317263280941167	0.914	0.761	2.612756106317402e-24	Tax1bp1	20
1.674315789373087e-28	0.2927555518551958	0.238	0.034	3.315982420853399e-24	C1qtnf12	20
1.941071392355546e-28	0.3654967903415103	0.386	0.097	3.844291892560159e-24	Abhd2	20
1.959696351583364e-28	0.4204352251658672	0.976	0.864	3.881178624310853e-24	Oaz1	20
2.3218819438266933e-28	0.44790473774047124	0.981	0.868	4.598487189748766e-24	Fxyd5	20
2.4035462618589344e-28	0.28704865167987514	0.2	0.019	4.76022337161162e-24	Cald1	20
2.537695704875795e-28	0.4413653570369142	0.519	0.191	5.025906343506512e-24	Atp13a2	20
2.6937610071058316e-28	0.2771753105499493	0.286	0.049	5.3349936745730996e-24	March8	20
2.844512033086365e-28	0.2837629342049274	0.305	0.055	5.633556081527546e-24	Ppp3cc	20
3.607605041513337e-28	0.5770839022756015	0.786	0.429	7.144861784717163e-24	Csf2rb	20
3.731911180072307e-28	0.66710427571644	0.895	0.646	7.391050092133204e-24	Fos	20
4.542252714005536e-28	0.41760643334569636	0.781	0.41	8.995931500087963e-24	Sod1	20
5.3600660109265325e-28	0.30816898611968774	0.281	0.048	1.0615610734639998e-23	Gm28875	20
5.415622454771719e-28	0.5125463010322588	0.867	0.573	1.072564027167539e-23	Ncor1	20
5.588615579851771e-28	0.27874035223365495	0.233	0.033	1.1068253155896433e-23	Chaf1b	20
5.726963449861453e-28	0.4486419506155541	0.514	0.185	1.1342251112450609e-23	Uap1	20
6.877037780704912e-28	0.4323782780995361	0.581	0.229	1.3619973324686078e-23	Rapgef2	20
9.421448419865432e-28	0.47220065269655703	0.452	0.134	1.8659178595543487e-23	Gpr171	20
9.691359459439222e-28	0.42936710563751557	0.538	0.222	1.919373740941938e-23	Acer3	20
1.0243589047590256e-27	0.3620592448772921	0.4	0.111	2.0287428108752503e-23	Ide	20
1.1261702805555293e-27	0.4505044413751744	0.743	0.371	2.2303802406402257e-23	Suco	20
1.3370354427565275e-27	0.39935983550418985	0.976	0.893	2.6479986943793025e-23	Serf2	20
2.3079945002320594e-27	0.4056208191052071	0.986	0.761	4.570983107709594e-23	Vim	20
2.350987725717492e-27	0.42494347674462596	0.571	0.218	4.6561311907834933e-23	Nedd9	20
3.5193014845848346e-27	0.6612059054113164	0.852	0.624	6.969976590220265e-23	Nr4a1	20
4.238023432261856e-27	0.4506871463045558	0.581	0.246	8.393405407594606e-23	Cbx1	20
4.975996045861758e-27	0.29048731655197513	0.267	0.047	9.854960168829211e-23	Fer	20
5.1035159602592816e-27	0.4021573303367858	0.4	0.116	1.0107513359293507e-22	Acyp1	20
5.511219987964902e-27	0.4819722032786504	0.371	0.102	1.0914971186164488e-22	Tsc22d1	20
7.723003233937178e-27	0.3859276905572897	0.414	0.127	1.529540790481258e-22	Selenom	20
1.0204550876951747e-26	0.34681569434668585	0.371	0.1	2.0210113011802935e-22	Ebpl	20
1.0556941395693148e-26	0.4440864767556494	0.529	0.214	2.090802243417028e-22	Bola3	20
1.7437776859867144e-26	0.4525436940857242	0.562	0.235	3.4535517070966877e-22	Hook3	20
1.9553982957144414e-26	0.6750197629539474	0.605	0.342	3.872666324662451e-22	Gpr65	20
2.1591324490734836e-26	0.2742935834115307	0.219	0.029	4.276161815390034e-22	Diaph3	20
2.5091123832168118e-26	0.3076665955897241	0.329	0.073	4.969297074960896e-22	Zfp24	20
2.6215143623494744e-26	0.3693554939039661	0.59	0.24	5.191909194633134e-22	Slc50a1	20
3.518321785252705e-26	0.3455758476610691	0.443	0.143	6.968036295692982e-22	Tnfsf12	20
3.919228282733826e-26	0.36770172328491535	0.429	0.14	7.762031613954342e-22	Smim10l1	20
4.0978569855949355e-26	0.26503543135765795	0.252	0.04	8.11580575997077e-22	Enpp4	20
4.569499194722366e-26	0.4454590860872088	0.538	0.219	9.049893155147647e-22	Cetn2	20
5.168299620782376e-26	0.31640124718476265	0.329	0.075	1.0235817398959497e-21	Ormdl3	20
5.778979467720744e-26	0.4261973457375716	0.6	0.268	1.1445268835820934e-21	Rab18	20
5.955014387465742e-26	0.4762399091222542	0.895	0.602	1.1793905994375902e-21	Ndufa4	20
6.536335804538161e-26	0.42454961203629155	0.595	0.247	1.2945213060887827e-21	Uhrf2	20
8.237251947673637e-26	0.37414916631896766	0.357	0.091	1.6313877482367638e-21	Slc38a9	20
1.56234946608363e-25	0.4483086963343961	0.848	0.563	3.0942331175786294e-21	Micos10	20
1.995031597141097e-25	0.442077590850934	0.686	0.327	3.9511600781379426e-21	Runx3	20
2.280797711101178e-25	0.4392196568232009	0.657	0.317	4.517119866835883e-21	Soat1	20
3.016382633725334e-25	0.46095867699081106	0.624	0.299	5.973945806093024e-21	Rpn1	20
3.076962341372825e-25	0.45463464653102204	0.748	0.425	6.0939239170888794e-21	Ndufb2	20
4.433360316478024e-25	0.3942541442491837	0.481	0.173	8.780270106784727e-21	Rcor1	20
5.139257103313335e-25	0.30781300333396067	0.324	0.074	1.017829869311206e-20	Tk2	20
5.226647616674992e-25	0.4605884771242863	0.733	0.448	1.0351375604824821e-20	Sdf4	20
5.79777572098647e-25	0.38973542377744685	0.371	0.105	1.1482494815413705e-20	Mcm3	20
6.424405374783669e-25	0.4216811674906007	0.452	0.153	1.2723534844759057e-20	Lima1	20
8.758497440633148e-25	0.34857025763810023	0.443	0.151	1.734620418117395e-20	Tex264	20
9.16033468735028e-25	0.4315840345603883	0.843	0.513	1.814204284829723e-20	Uqcr11	20
1.0203284174568197e-24	0.34590621257922183	0.395	0.119	2.0207604307732314e-20	Specc1	20
1.0561870499372388e-24	0.3394817496045658	0.338	0.084	2.0917784524007016e-20	Kat6b	20
1.2587018550403437e-24	0.44594258462718805	0.89	0.622	2.4928590239074008e-20	Smdt1	20
1.293509624318769e-24	0.4301959249074117	0.657	0.326	2.561795810963322e-20	Krcc1	20
1.396366259435646e-24	0.4157078743667079	0.595	0.275	2.765503376812297e-20	Lamtor3	20
1.5957222118069497e-24	0.4641243309330253	0.719	0.391	3.160327840483664e-20	Rexo2	20
2.2331694669732815e-24	0.3872896806117445	0.748	0.399	4.422792129340584e-20	Uqcc2	20
2.236213967864336e-24	0.5217409457043416	0.719	0.403	4.428821763355317e-20	Fkbp2	20
2.361828615124982e-24	0.42328850233470094	0.562	0.229	4.677601572255027e-20	Cish	20
2.8604032196508235e-24	0.38154519814579224	0.31	0.087	5.665028576518456e-20	Chpt1	20
2.914763480189682e-24	0.44153569576969265	0.781	0.467	5.772689072515664e-20	Kif5b	20
3.7048597965541964e-24	0.4168165227938384	0.729	0.393	7.337474827075586e-20	Rsbn1l	20
4.535631612944898e-24	0.4794113378582169	0.429	0.135	8.98281840943737e-20	Gdf15	20
5.213831264384777e-24	0.4420507728898413	0.748	0.434	1.0325992819114051e-19	Ostc	20
5.5859132167463856e-24	0.45584681432961377	0.471	0.171	1.1062901125766217e-19	H1f0	20
5.820629599568822e-24	0.3171850374105915	0.429	0.135	1.1527756921946052e-19	Atxn1	20
6.397809607104779e-24	0.415348397284465	0.571	0.245	1.2670861926871015e-19	Sptbn1	20
7.08368214295644e-24	0.4392641860251209	0.505	0.214	1.402923248412523e-19	Prdx4	20
7.944366427439986e-24	0.38231717078864147	0.538	0.222	1.5733817709544893e-19	AI413582	20
8.460809995584297e-24	0.2969924642944801	0.281	0.061	1.67566341962547e-19	Gkap1	20
8.87884272142941e-24	0.39128605814504835	1	0.952	1.7584548009790947e-19	Rpl41	20
1.0516376119178258e-23	0.2985227352691195	0.381	0.108	2.0827682904032541e-19	Ctla2b	20
1.0950765585894762e-23	0.40699020349036685	0.757	0.447	2.168799124286458e-19	Bcap31	20
1.1389579894395234e-23	0.3390096803296849	0.381	0.115	2.255706298084976e-19	Uri1	20
1.2022269526341137e-23	0.3903334753963637	0.51	0.209	2.3810104796918624e-19	Dpysl2	20
1.2263518918455445e-23	0.4791793706630506	0.162	0.014	2.4287899218001007e-19	Calca	20
1.39412766583556e-23	0.25066374427060034	0.219	0.037	2.7610698421873265e-19	Lpar1	20
1.4371128679332166e-23	0.4210214723261259	0.657	0.339	2.8462020349417356e-19	Acbd3	20
1.498035701956948e-23	0.25498652029037133	0.238	0.04	2.9668597077257353e-19	Bcr	20
2.784398473531438e-23	0.38652983516084694	0.495	0.201	5.514501176829013e-19	Lpxn	20
3.126449539601338e-23	0.3193481536153532	0.352	0.11	6.1919333131804495e-19	Mesd	20
3.8991005257329766e-23	0.31384739290657787	0.338	0.09	7.72216859121416e-19	Eaf1	20
3.9422115455247644e-23	0.40649181209671376	0.343	0.095	7.807549965911796e-19	P2ry10b	20
4.3907557095570747e-23	0.2557869695407331	0.286	0.062	8.695891682777787e-19	Vps39	20
5.0884247745048543e-23	0.411189579774744	0.476	0.202	1.0077625265906865e-18	Tor1aip2	20
5.426739624359465e-23	0.3613891559976776	0.429	0.149	1.074765782604392e-18	Yaf2	20
5.907830477401138e-23	0.42962831878568075	0.643	0.349	1.1700458260492954e-18	Tecr	20
6.187872146632213e-23	0.4351689228070945	0.795	0.482	1.2255080786405099e-18	Dync1i2	20
6.319539385483406e-23	0.44252698737500984	0.633	0.299	1.2515847752949885e-18	Smad7	20
6.366382019115161e-23	0.40636988149515024	0.467	0.179	1.2608619588857578e-18	Dynll2	20
6.530960458694002e-23	0.4100192357582091	0.976	0.824	1.293456718844347e-18	Laptm5	20
8.355992393977995e-23	0.43580449289768197	0.814	0.492	1.654904293627342e-18	Vcp	20
9.383979349411071e-23	0.35357816180232293	0.614	0.28	1.8584971101508627e-18	Tspan13	20
9.601556234885631e-23	0.34309801108655025	0.348	0.101	1.9015882123190993e-18	Gnptab	20
1.2068249210329366e-22	0.33568342890446484	0.4	0.124	2.390116756105731e-18	Tspan32	20
1.2207786360102476e-22	0.40590757023146495	0.771	0.454	2.417752088618295e-18	Tmem160	20
1.2677943298959907e-22	0.31876143059746076	0.39	0.123	2.5108666703590096e-18	Hccs	20
1.3766696704004846e-22	0.29852990279060476	0.314	0.084	2.72649428222816e-18	Spryd7	20
1.4793851687135196e-22	0.39273315228505945	0.905	0.651	2.9299223266371255e-18	Tomm7	20
1.543141463499415e-22	0.46263619961145996	0.833	0.542	3.0561916684605914e-18	Ifnar2	20
1.7087368053295832e-22	0.359881247106745	0.405	0.136	3.3841532429552396e-18	Tollip	20
1.720781607860345e-22	0.32088163931782876	0.348	0.109	3.4080079743674134e-18	Tnfrsf21	20
1.8765382505531966e-22	0.2753483330101549	0.3	0.072	3.7164840052206055e-18	Riok2	20
2.1887993813975484e-22	0.39062891742993366	0.633	0.315	4.3349171748578445e-18	Acadl	20
2.6981621913672057e-22	0.3903891345393751	0.529	0.247	5.343710220002751e-18	Cnpy2	20
4.36486966499868e-22	0.5329601784973217	0.71	0.407	8.644624371529885e-18	Nucks1	20
4.482721329215827e-22	0.2516285106071157	0.248	0.051	8.878029592511945e-18	Sec24d	20
4.902568580188501e-22	0.29529259070868474	0.857	0.535	9.709537073063326e-18	Rps27l	20
4.954455901468595e-22	0.3730779697864013	1	0.969	9.812299912858552e-18	B2m	20
6.957117642225211e-22	0.3463519156553774	0.624	0.296	1.377857149042703e-17	Tbrg1	20
7.114411044628044e-22	0.40308041053613786	0.695	0.378	1.4090091073885842e-17	Eif3j1	20
9.177476225288225e-22	0.4103367602513577	0.924	0.702	1.817599166418333e-17	Tln1	20
9.279205031489105e-22	0.4408221910176	0.933	0.691	1.837746556486417e-17	Zfp36l1	20
9.533747327379415e-22	0.31419028272178057	0.39	0.127	1.888158658187493e-17	Cfl2	20
1.0970416221054367e-21	0.4431761388173633	0.471	0.217	2.1726909325798175e-17	Stt3a	20
1.4342059392447439e-21	0.3751600268311847	0.595	0.273	2.840444862674215e-17	Tgfbr2	20
1.5226213372296025e-21	0.31511697046238285	0.424	0.148	3.0155515583832277e-17	Ccdc107	20
1.5370248233055768e-21	0.3441134664685501	0.957	0.718	3.044077662556695e-17	Xist	20
1.7354739088554996e-21	0.3525884319333521	0.99	0.897	3.437106076488317e-17	Myl6	20
1.9241659367025686e-21	0.3447168279551738	0.533	0.231	3.810810637639437e-17	Smim11	20
2.1141535999084828e-21	0.34107562618076304	0.357	0.11	4.1870812046187505e-17	Dennd6a	20
2.5257585348327794e-21	0.3225205039719534	0.476	0.192	5.00226477823632e-17	Hint2	20
3.1039748228531046e-21	0.34975516635026105	0.448	0.176	6.147422136660574e-17	Calu	20
3.2466268902418016e-21	0.277928037745964	0.529	0.22	6.429944556123888e-17	Fyn	20
3.8059620230177344e-21	0.4405875956495674	0.643	0.334	7.537707786586623e-17	Plec	20
3.880916739845059e-21	0.3696558959269577	0.724	0.412	7.68615560326314e-17	Gtf2h5	20
4.474993513021082e-21	0.26477609474214164	0.295	0.074	8.862724652538253e-17	Mvb12b	20
4.548412856295689e-21	0.42777989194708443	0.752	0.471	9.008131661893612e-17	Hsbp1	20
5.3189880804550944e-21	0.4007547403243534	0.471	0.186	1.0534255893341314e-16	Hmgn5	20
5.885218575120352e-21	0.4325726347616037	0.905	0.7	1.1655675388025857e-16	Slc3a2	20
9.329240391539669e-21	0.25279632682326214	0.262	0.061	1.8476560595444315e-16	Pitrm1	20
9.61448562795066e-21	0.4046739784743129	0.548	0.286	1.9041488786156281e-16	Kdelr2	20
9.822421926975428e-21	0.4026018612385046	0.681	0.384	1.9453306626374836e-16	Mrps33	20
1.2712696687269743e-20	0.2869035030280246	0.267	0.069	2.5177495789137726e-16	Pi4k2b	20
1.3000303689410756e-20	0.37136050214249194	0.419	0.172	2.5747101456878e-16	Manbal	20
1.42124377355688e-20	0.30200444379567226	0.329	0.092	2.8147732935294007e-16	Rab44	20
1.459212213408938e-20	0.390968963322343	0.652	0.352	2.8899697886564017e-16	Tram1	20
1.5158890410564486e-20	0.314218034738704	0.4	0.142	3.0022182458122963e-16	Coro7	20
1.669939135036001e-20	0.37670051835281315	0.952	0.81	3.3073144569388e-16	Msn	20
1.715553992111637e-20	0.40291601884413286	0.781	0.49	3.3976546813770976e-16	Ndufv3	20
1.7618491546728318e-20	0.2865326500651577	0.324	0.099	3.489342250829543e-16	Golt1b	20
2.5937874669944798e-20	0.3570722553788276	0.467	0.182	5.136996078382568e-16	Nfatc1	20
2.71162107086502e-20	0.2814159761029543	0.343	0.105	5.370365530848172e-16	Comtd1	20
2.9678226984184185e-20	0.2934266947116161	0.438	0.163	5.877772854217678e-16	Dctn6	20
3.0381419709159476e-20	0.31982640297860515	0.614	0.298	6.017040173399034e-16	Fli1	20
3.687634341791357e-20	0.39687876512044706	0.9	0.683	7.303359813917782e-16	Ppib	20
3.7836233386257096e-20	0.36193068039658693	0.81	0.511	7.493466022148218e-16	Tbca	20
4.1084966837912556e-20	0.3885321045112786	0.819	0.537	8.136877682248582e-16	Rab14	20
4.5420996496488146e-20	0.40129308288358456	0.819	0.576	8.995628356129477e-16	Ost4	20
4.912872432059888e-20	0.269035824237537	0.362	0.115	9.729943851694608e-16	Snrnp25	20
4.9803944095777476e-20	0.3798256685713419	0.967	0.822	9.863671128168728e-16	Iqgap1	20
4.9860379963043704e-20	0.30883421478899903	0.157	0.018	9.874848251680806e-16	C2	20
5.634185507330273e-20	0.2833125671232747	0.3	0.079	1.1158504397267606e-15	Gm36738	20
5.968353915662019e-20	0.40227665322451744	0.862	0.599	1.1820324929968628e-15	Ywhae	20
6.824557063566687e-20	0.38249665067130945	0.529	0.254	1.3516035264393823e-15	Vps26a	20
7.267171248691108e-20	0.3745849283138952	0.6	0.295	1.439263265803274e-15	Sept11	20
7.42672838463403e-20	0.28257050777286263	0.79	0.474	1.4708635565767696e-15	Id2	20
7.730341310014627e-20	0.3368888544231057	0.9	0.622	1.5309940964483968e-15	Capg	20
9.188582772479803e-20	0.3898240388586687	0.881	0.643	1.819798818089625e-15	Rbx1	20
1.0228271704948353e-19	0.2863346117485399	0.281	0.068	2.0257092111650214e-15	Pde4d	20
1.0497210544363382e-19	0.36273098871502063	0.69	0.376	2.0789725483111678e-15	Hexa	20
1.217638475286719e-19	0.3618848959907195	0.576	0.291	2.411533000305347e-15	Slc25a11	20
1.5002087770318901e-19	0.3039388323989576	0.857	0.557	2.9711634829116585e-15	Atp5g1	20
1.5699333836133363e-19	0.2657783212903388	0.3	0.09	3.1092530662462125e-15	Nqo2	20
1.7593673506327528e-19	0.33324513262045496	0.333	0.118	3.484427037928167e-15	Mknk1	20
1.7625944856603677e-19	0.39616741159654906	0.543	0.276	3.4908183788503584e-15	Mcrip1	20
1.881307308786083e-19	0.35748085956107944	0.981	0.887	3.725929125050838e-15	Jund	20
2.3907026518778096e-19	0.36865072663463094	0.524	0.273	4.734786602044002e-15	Ergic3	20
2.698567851872163e-19	0.3951520375799672	0.6	0.306	5.3445136306328186e-15	Hp1bp3	20
2.9338825312518064e-19	0.43856382530941795	0.814	0.574	5.810554353144203e-15	Eif3c	20
3.0084057573711744e-19	0.25152806079177026	0.99	0.83	5.958147602473611e-15	Hsp90ab1	20
4.25104891134481e-19	0.4052293772066058	0.781	0.49	8.419202368918396e-15	Nap1l1	20
4.355779184203358e-19	0.3560536071235813	0.529	0.243	8.62662067431475e-15	Ptpn12	20
4.375588591533123e-19	0.3414200050472647	0.419	0.166	8.66585320553135e-15	Pgrmc1	20
4.419826341617235e-19	0.33101836134383844	0.552	0.271	8.753466069572934e-15	Tmed3	20
4.795554171881152e-19	0.28996980237269626	0.548	0.249	9.49759503741062e-15	Dnase2a	20
4.835393417151496e-19	0.36291269129073644	0.51	0.228	9.576496662668538e-15	Map1lc3a	20
5.002652541194366e-19	0.38511972847956133	0.895	0.643	9.907753357835442e-15	Hint1	20
6.049583377975413e-19	0.37875280458113325	0.838	0.607	1.1981199880080306e-14	Prkar1a	20
6.463822407778919e-19	0.2996142746595921	0.305	0.087	1.2801600278606148e-14	Crot	20
8.2093427568098345e-19	0.4087336054001951	0.762	0.471	1.6258603329861876e-14	Glud1	20
8.343229497304253e-19	0.355913340767274	0.481	0.201	1.6523766019411073e-14	Nrp1	20
8.998672689240963e-19	0.33464426948574433	0.957	0.825	1.7821871261041726e-14	Rac2	20
1.033565372535565e-18	0.34184806267222645	0.471	0.203	2.0469762203066866e-14	Yipf5	20
1.1102563317654076e-18	0.3832414989722437	0.91	0.755	2.1988626650613897e-14	Ywhaz	20
1.1631471979395223e-18	0.339133873186133	0.448	0.194	2.3036130255192238e-14	Sec31a	20
1.2127947222027884e-18	0.3137048326644777	0.338	0.107	2.4019399473226224e-14	Gse1	20
1.3041672850297985e-18	0.29105681763219216	0.367	0.126	2.582903308001516e-14	Rcn2	20
1.6096859449142662e-18	0.3284547020707459	0.676	0.371	3.187983013902704e-14	Stk4	20
1.6642096272276724e-18	0.3165938461918539	0.486	0.208	3.295967166724405e-14	Nsmce1	20
1.797980043538709e-18	0.324865418443663	0.367	0.125	3.5608994762284134e-14	Csf1	20
1.8037050263513525e-18	0.25851849996170173	0.31	0.1	3.5722378046888535e-14	Ccdc22	20
1.8037199818944225e-18	0.3727511205998306	0.81	0.52	3.572267424141904e-14	Ran	20
2.061938205918888e-18	0.3243283152185765	0.848	0.563	4.0836686168223575e-14	Spcs2	20
2.120907255586804e-18	0.28361313432405	0.648	0.341	4.2004568196896655e-14	Eea1	20
2.2747690910095292e-18	0.32501096214048586	0.49	0.216	4.505180184744373e-14	Ppp6r1	20
2.6875442905447224e-18	0.3644752316543878	0.9	0.66	5.3226814674238226e-14	Ndufa13	20
2.7498965448490745e-18	0.4169820473375621	0.548	0.297	5.446170107073592e-14	Sars	20
2.962514596828943e-18	0.3742936991545326	0.705	0.412	5.867260159019721e-14	Plekho2	20
2.9882687366493546e-18	0.3522685784374745	0.79	0.494	5.918266232934047e-14	Canx	20
3.2369720149208857e-18	0.3960501394004446	0.562	0.28	6.410823075550814e-14	Mapre2	20
3.801836106001052e-18	0.35392091407443194	0.524	0.241	7.529536407935083e-14	Ccdc88a	20
4.072483524519561e-18	0.3517132385075075	0.471	0.218	8.065553620310991e-14	Elovl1	20
4.244283546674717e-18	0.4106810488792114	0.571	0.283	8.405803564189277e-14	Tubb2a	20
4.429021903512945e-18	0.3616729603404112	0.714	0.456	8.771677879907388e-14	Vps29	20
4.602913089591322e-18	0.3035458111723457	0.714	0.41	9.116069373935614e-14	Tbcb	20
5.207112774225524e-18	0.3603435730434338	0.671	0.393	1.0312686849353651e-13	Ak2	20
5.24747916808089e-18	0.3451668813235873	0.91	0.693	1.0392632492384202e-13	Top1	20
5.29530601434109e-18	0.3997269472485563	0.843	0.591	1.0487353561402528e-13	Uqcrb	20
5.703284437342292e-18	0.31040090139260623	0.314	0.104	1.129535482815641e-13	Klhl5	20
5.9464778226519604e-18	0.3164395465610796	0.452	0.188	1.1776999327762207e-13	Stim1	20
6.328896814343111e-18	0.354374731115415	0.462	0.228	1.2534380140806532e-13	Ten1	20
6.359766342482258e-18	0.267458690953716	0.395	0.147	1.2595517241286113e-13	Nagk	20
6.39230051436773e-18	0.33515192411090006	0.395	0.148	1.265995116870529e-13	Adora2a	20
6.793787385047822e-18	0.3023118699570546	0.91	0.654	1.3455095916087212e-13	Serbp1	20
6.897431422596636e-18	0.3528938543098238	0.476	0.216	1.3660362932452639e-13	Rnf6	20
8.636702515060778e-18	0.34290647917539324	0.548	0.273	1.710498933107787e-13	Adipor2	20
9.119646556288962e-18	0.37521115932786153	0.833	0.593	1.8061460004730288e-13	Rap1a	20
1.0140341753600225e-17	0.38303186907810494	0.91	0.663	2.0082946843005244e-13	Calr	20
1.1203315375524567e-17	0.35708086648376547	0.714	0.425	2.2188166101226406e-13	Lgals9	20
1.5467052421415038e-17	0.3399784054054323	0.371	0.137	3.0632497320612484e-13	Kidins220	20
1.5919881671536827e-17	0.34728933269290496	0.6	0.318	3.1529325650478685e-13	Actn4	20
1.7947228605734576e-17	0.2959835839097026	0.357	0.126	3.554448625365733e-13	Dnmt1	20
1.7964674293127306e-17	0.3527541604771706	0.467	0.218	3.557903743753863e-13	Nrbf2	20
1.8828060069476952e-17	0.3234008465928361	0.538	0.259	3.7288972967599105e-13	Oip5os1	20
1.9617397765570103e-17	0.5379549615906651	0.657	0.39	3.885225627471159e-13	Gm20186	20
1.9890401312327013e-17	0.3042929101779346	0.952	0.769	3.939293979906365e-13	Morf4l1	20
2.230262014449684e-17	0.35287845615685653	0.452	0.191	4.4170339196175993e-13	Rfc1	20
2.2432406560009165e-17	0.3422419766749629	0.657	0.381	4.442738119209815e-13	Vdac3	20
2.2874442269634815e-17	0.3031552068163379	0.533	0.256	4.530283291501175e-13	2610001J05Rik	20
2.4214981580028886e-17	0.27046523384207505	0.338	0.114	4.795777101924721e-13	Tbc1d9b	20
2.5890570802609795e-17	0.3445256034010394	0.571	0.3	5.127627547456869e-13	Tmem128	20
2.6744994353370896e-17	0.3595871863006178	0.738	0.456	5.296846131685106e-13	Pdap1	20
2.694567021901439e-17	0.29291921161051593	0.762	0.466	5.3365899868758e-13	Timm13	20
2.848614006702538e-17	0.34817394782304034	0.79	0.512	5.641680040274377e-13	Csrnp1	20
2.8918841169745676e-17	0.35511469939752893	0.833	0.584	5.727376493668131e-13	Edf1	20
3.138383345340403e-17	0.26752657005758834	0.286	0.083	6.215568215446669e-13	Gramd1b	20
3.907126339382586e-17	0.27725636153776756	0.819	0.536	7.738063715147212e-13	Snrpd2	20
3.977357033222755e-17	0.3361393921117048	0.557	0.278	7.877155604297666e-13	Unc119	20
4.369949993941869e-17	0.3184968630814864	0.838	0.581	8.654685963001872e-13	Anp32a	20
4.5126236705592465e-17	0.2909051900951067	0.438	0.183	8.937251179542588e-13	Adcy7	20
4.627472775119655e-17	0.3709634724301085	0.629	0.357	9.164709831124476e-13	Mrpl57	20
4.712231949269962e-17	0.3426346482818312	0.895	0.733	9.33257537552916e-13	Atp6v0e	20
4.757473140748714e-17	0.3482575496036391	0.329	0.115	9.422175555252828e-13	Rffl	20
4.8448878174845226e-17	0.25184770698323455	0.286	0.085	9.595300322528097e-13	Cbr1	20
5.574844354626908e-17	0.28338594363467484	0.343	0.121	1.1040979244338592e-12	Ube2w	20
6.55617174168578e-17	0.33987686757715935	0.49	0.252	1.2984498134408688e-12	Nfu1	20
6.558805307962297e-17	0.3761415224139794	0.381	0.142	1.298971391241933e-12	Dusp6	20
6.597690857246963e-17	0.32270556878779444	0.867	0.621	1.3066726742777611e-12	Sumo2	20
6.889260245654203e-17	0.3326461894443089	0.933	0.724	1.364417991651815e-12	Sec61g	20
7.247239336128036e-17	0.347546969415616	0.576	0.314	1.4353157505201574e-12	Hypk	20
7.719185982512393e-17	0.29840180955794393	0.505	0.236	1.5287847838365794e-12	Dtnbp1	20
7.861836042634903e-17	0.4068506554573015	0.714	0.477	1.5570366282438426e-12	Ghitm	20
8.354021405201029e-17	0.3179157909654363	0.705	0.418	1.6545139393000638e-12	Pebp1	20
1.1082161919443832e-16	0.3286604585378496	0.571	0.31	2.1948221681458508e-12	Cuedc2	20
1.1279451030340067e-16	0.29778721185156587	0.833	0.555	2.2338952765588502e-12	Anp32b	20
1.1724738398648633e-16	0.36856429021886095	0.79	0.531	2.3220844398523618e-12	Ddx24	20
1.1830438245847201e-16	0.34978804799455115	0.495	0.265	2.343018294590038e-12	Mrpl17	20
1.3319315563777378e-16	0.2936383659418911	0.714	0.426	2.63789044740611e-12	Ywhaq	20
1.4685873869568068e-16	0.3795586000411958	0.757	0.481	2.908537319867956e-12	Eif5b	20
1.5142998570165867e-16	0.3246681927510471	0.505	0.247	2.99907086682135e-12	Stub1	20
1.6144244212096468e-16	0.2967329903946416	0.762	0.476	3.1973675662057057e-12	Ndufs5	20
1.9241800383938777e-16	0.3261090928648069	0.314	0.107	3.8108385660390744e-12	Nmt2	20
3.4615859037723905e-16	0.3457858555389991	0.533	0.305	6.855670882421219e-12	Tmem208	20
3.64529892325322e-16	0.34369890386377333	0.629	0.352	7.2195145175030016e-12	Rex1bd	20
3.6784196950192537e-16	0.30713043470009105	0.624	0.344	7.285110205985632e-12	U2surp	20
5.26177493531336e-16	0.2843315487807413	0.448	0.199	1.042094525938811e-11	Dynlt3	20
5.391696990655163e-16	0.2767387136367835	0.457	0.201	1.067825588999255e-11	Dock11	20
6.346474121251324e-16	0.3042328426273597	0.367	0.151	1.2569191997138246e-11	Kpna3	20
7.251630284916676e-16	0.291182506251055	0.252	0.075	1.4361853779277476e-11	Galc	20
7.855264231172568e-16	0.34218935701603764	0.462	0.23	1.555735080983727e-11	Commd7	20
8.730324624774712e-16	0.34062713285068547	0.6	0.324	1.7290407919366316e-11	Camk2d	20
9.120439243090999e-16	0.26166557111960864	0.281	0.085	1.8063029920941723e-11	Plxnc1	20
9.206692176632664e-16	0.3151439500111187	0.59	0.326	1.823385385582099e-11	Pcmt1	20
9.984308434475286e-16	0.34246281246124544	0.819	0.604	1.9773922854478305e-11	Psenen	20
1.0015322967132313e-15	0.311221340915576	0.51	0.246	1.9835347136405545e-11	Hnrnpr	20
1.1403821298606972e-15	0.3075614088208434	0.567	0.304	2.258526808189111e-11	Fam173a	20
1.3162088209718622e-15	0.3844926017494045	0.695	0.46	2.606751569934773e-11	Ssr3	20
1.3603169113484764e-15	0.2923523702656714	0.657	0.375	2.6941076429256574e-11	Anxa6	20
1.3874397768741021e-15	0.3074303160421281	0.352	0.14	2.7478244780991593e-11	Pik3cg	20
1.414567845589738e-15	0.2748443053175388	0.224	0.068	2.8015516181904762e-11	Fam20b	20
1.6691445156277884e-15	0.34271766892236577	0.714	0.46	3.305740713200835e-11	Micos13	20
1.749815173617549e-15	0.3579060960453433	0.843	0.618	3.465508951349556e-11	Cox6a1	20
1.791364335142049e-15	0.2607626097948079	0.848	0.584	3.547797065748828e-11	Pdia3	20
2.1670075873797067e-15	0.35863985508462054	0.376	0.148	4.291758526805509e-11	Mylip	20
2.6307364897394945e-15	0.3392343444340874	0.614	0.337	5.210173617929069e-11	Tob2	20
2.7796406539727298e-15	0.3102021389817509	0.481	0.241	5.505078315192991e-11	Anapc11	20
2.8299910838091674e-15	0.25153596099390213	0.276	0.094	5.604797341484056e-11	Prkaca	20
3.219685570736076e-15	0.2969450201767333	0.781	0.516	6.376587272842799e-11	Tmed9	20
3.2937932922207894e-15	0.3214771677814192	0.652	0.389	6.523357615243274e-11	1110004F10Rik	20
3.3867784302765802e-15	0.2841137211135052	0.852	0.605	6.707514681162767e-11	Brk1	20
3.575460623042001e-15	0.27756203100777255	0.557	0.288	7.081199763934684e-11	Pura	20
3.6805019510771085e-15	0.35415079108317915	0.681	0.419	7.289234114108214e-11	Aff4	20
3.835854867882514e-15	0.3192853729572497	0.71	0.452	7.596910565841318e-11	Ndufb4	20
4.068795069592998e-15	0.3266351629984017	0.519	0.27	8.058248635328933e-11	Galnt1	20
4.150312409391185e-15	0.3331633908213296	0.614	0.348	8.219693726799242e-11	Dnajc3	20
4.560227426314242e-15	0.2864397621277041	0.338	0.131	9.031530417815357e-11	Faap20	20
4.734534364260415e-15	0.2700189957146504	0.819	0.554	9.376745308417753e-11	Ndufb11	20
5.135056685488454e-15	0.2877188469526505	0.686	0.41	1.0169979765609883e-10	Ssr2	20
5.303099981913454e-15	0.27355789525304064	0.462	0.216	1.0502789514179595e-10	Trappc6a	20
5.481621533292456e-15	0.2628736166702641	0.357	0.142	1.0856351446685709e-10	Hadh	20
6.213182667788229e-15	0.3330663612365343	0.543	0.286	1.2305208273554588e-10	Luc7l3	20
6.656329246289711e-15	0.25056973871700694	0.348	0.133	1.3182860072276772e-10	Lpcat3	20
6.665841982092867e-15	0.2624894490890821	0.319	0.117	1.3201700045534923e-10	Efcab14	20
7.541277651651459e-15	0.28648285065352663	0.348	0.144	1.4935500389095715e-10	Uap1l1	20
9.058709757277108e-15	0.2704677766616347	0.633	0.359	1.7940774674287313e-10	Ndufa5	20
9.104477011317606e-15	0.3047081282389637	0.6	0.341	1.803141672091452e-10	Tsn	20
1.0533526681937038e-14	0.3767893640690064	0.562	0.304	2.0861649593576303e-10	H2afv	20
1.1762183964162049e-14	0.32349592157751	0.567	0.314	2.3295005341022937e-10	Thoc7	20
1.1885317958062308e-14	0.26366452870891527	0.605	0.335	2.35388722159424e-10	Srp19	20
1.4656656167991262e-14	0.42554054718602347	0.476	0.248	2.9027507540706694e-10	Gbp7	20
1.709299842851687e-14	0.32470370837396434	0.862	0.624	3.385268338767766e-10	Hsp90b1	20
1.7395689802751585e-14	0.27816822781802597	0.819	0.566	3.4452163654349515e-10	Tsc22d4	20
1.8233633295470443e-14	0.26125116754595723	0.962	0.807	3.611171074167921e-10	Atp5e	20
1.990512137718664e-14	0.3146691543589627	0.624	0.364	3.942209288751814e-10	Anapc13	20
2.0121800049738344e-14	0.3151206952531088	0.61	0.346	3.985122499850679e-10	Senp6	20
2.3190678493210285e-14	0.3614076036384861	0.786	0.531	4.5929138755802967e-10	Anxa5	20
2.6814023220338393e-14	0.284164181460302	0.786	0.527	5.310517298788019e-10	Ndufa1	20
2.810137591677584e-14	0.31693243118002146	0.671	0.429	5.565477500317456e-10	Rer1	20
3.28736479923667e-14	0.41128322097401027	0.81	0.593	6.510625984888225e-10	2410006H16Rik	20
3.2947919971958705e-14	0.29760569076020715	0.843	0.605	6.525335550446421e-10	Ptp4a2	20
3.314330321264886e-14	0.28785194725964147	0.895	0.665	6.564031201265106e-10	Ndufa2	20
3.7203913378584216e-14	0.2804523705134901	0.457	0.22	7.368235044628604e-10	Rps6ka1	20
3.806455385993954e-14	0.300092093643393	0.29	0.108	7.538684891961027e-10	Brd3	20
4.57673222155152e-14	0.3051247247019768	0.41	0.18	9.064218164782785e-10	Usp18	20
4.7227761116888566e-14	0.26956772046857913	0.305	0.112	9.35345808919978e-10	Mfsd6	20
5.603564162146482e-14	0.250216021415241	0.371	0.156	1.1097858823131107e-9	Ncor2	20
5.811924326918378e-14	0.2595258529414297	0.69	0.425	1.1510516129461847e-9	Zc3h15	20
5.967438107529906e-14	0.26707041998046976	0.352	0.141	1.1818511171962978e-9	Lpgat1	20
6.106861066063896e-14	0.29667668005797587	0.51	0.261	1.2094638341339546e-9	Smc3	20
6.261911106875587e-14	0.2679341725213602	0.324	0.129	1.24017149471671e-9	Dtymk	20
6.656868795799267e-14	0.330716479803805	0.552	0.319	1.3183928650080448e-9	Ube2r2	20
6.717034407962384e-14	0.282111279437548	0.51	0.268	1.3303086644969502e-9	Bloc1s1	20
6.773736226520492e-14	0.3133760746524744	0.643	0.395	1.3415384596623834e-9	Derl1	20
7.025670516461194e-14	0.2577478813022491	0.929	0.722	1.3914340457851393e-9	Cox6c	20
7.58612720620549e-14	0.2919946740746777	0.543	0.3	1.5024324931889972e-9	Cfdp1	20
7.886958402593134e-14	0.2594741926736165	0.814	0.564	1.5620121116335702e-9	Ccdc12	20
8.807962683480413e-14	0.26031051556693696	0.376	0.155	1.7444170094632958e-9	Hspa4l	20
9.4282805086263e-14	0.2939973393601326	0.39	0.166	1.8672709547334387e-9	4921524J17Rik	20
9.828913844679295e-14	0.28458057833737604	0.786	0.533	1.9466163869387343e-9	Tmem258	20
9.950549358171592e-14	0.28247653341564744	0.533	0.285	1.9707063003858837e-9	Mapk1	20
1.040672540846416e-13	0.2864448690273165	0.548	0.293	2.061051967146327e-9	Fam129a	20
1.0512055272404491e-13	0.25604618475965085	0.481	0.235	2.0819125466997093e-9	Mboat7	20
1.0650194235855085e-13	0.29936345675268206	0.638	0.382	2.1092709684111e-9	Ralbp1	20
1.094378173665615e-13	0.2549080628216884	0.348	0.144	2.1674159729447506e-9	Sae1	20
1.1245326602964149e-13	0.28779419567831915	0.529	0.287	2.22713693371705e-9	Sptlc2	20
1.1520617131176026e-13	0.33223048826925	0.519	0.275	2.281658222829412e-9	Got1	20
1.2489992080344387e-13	0.3024286874708186	0.41	0.209	2.473642931512206e-9	Cdk4	20
1.4434402982823283e-13	0.25045376948819176	0.381	0.165	2.858733510748151e-9	Trim8	20
1.4557073563533033e-13	0.32902144111545506	0.829	0.616	2.883028419257717e-9	H2-T23	20
1.4847964096335141e-13	0.2889959576551615	0.89	0.694	2.9406392892791748e-9	Hnrnpk	20
1.6315920822203903e-13	0.3087762543728003	0.39	0.189	3.231368118837483e-9	S100a1	20
1.649924826736099e-13	0.31019896212590237	0.657	0.412	3.267676119350844e-9	Sdhb	20
1.8225697159419027e-13	0.2573475321917838	0.519	0.27	3.6095993224229385e-9	Kdm5a	20
2.0301925935165553e-13	0.26264796433101195	0.538	0.286	4.020796431459538e-9	Smc6	20
2.0418019355713573e-13	0.29737166709456053	0.29	0.122	4.043788733399073e-9	Atp6v0a2	20
2.146792976754053e-13	0.27292123088562703	0.8	0.558	4.2517234904614025e-9	S100a13	20
2.2394765882457162e-13	0.3145798097781719	0.686	0.433	4.435283383020641e-9	Nars	20
2.672417022100816e-13	0.267863260480065	0.352	0.153	5.292721912270666e-9	Slc48a1	20
2.887177061541762e-13	0.29360519614892155	0.51	0.271	5.718054170383459e-9	Esyt1	20
4.178860584898773e-13	0.27682948659119944	0.467	0.245	8.27623338839202e-9	Tmem147	20
4.2795008322168506e-13	0.33785959084685513	0.886	0.681	8.475551398205473e-9	Uqcrq	20
4.372045337633613e-13	0.3118930445862294	0.448	0.228	8.65883579118337e-9	Itprid2	20
4.665565244778353e-13	0.2973037987711582	0.552	0.309	9.240151967283527e-9	0610012G03Rik	20
5.545824477022119e-13	0.26867877545764607	0.624	0.37	1.0983505376742305e-8	Sltm	20
5.816763827852522e-13	0.287844095895199	0.762	0.512	1.152010076106192e-8	Park7	20
7.754305131276526e-13	0.5318162099637846	0.229	0.099	1.535740131249316e-8	Glb1	20
8.430218623905412e-13	0.25263141006619466	0.3	0.125	1.6696047984644667e-8	Mospd2	20
1.067292408065188e-12	0.27940968499788427	0.476	0.247	2.1137726141731048e-8	St3gal1	20
1.309502391247497e-12	0.2943240393069567	0.59	0.358	2.5934694858656677e-8	Ech1	20
1.427927287712987e-12	0.2757122807241165	0.514	0.281	2.8280099933155708e-8	Polr2g	20
1.4427997780626168e-12	0.3745651240974778	0.567	0.346	2.8574649604530124e-8	Ifi27	20
1.6715030043991674e-12	0.29624576148732384	0.424	0.24	3.3104117002125514e-8	Pam16	20
2.0150489704402798e-12	0.26244096094857794	0.386	0.182	3.990804485956974e-8	Ythdf2	20
2.246925496039749e-12	0.3057789638404629	0.743	0.497	4.450035944906723e-8	Dek	20
2.423832842800041e-12	0.291748878695379	0.49	0.27	4.8004009451654806e-8	Ndufaf8	20
2.8564860727982005e-12	0.2742973121632041	0.657	0.411	5.657270667176836e-8	Ndufs7	20
2.9613682957568423e-12	0.2918698485461229	0.443	0.235	5.864989909746426e-8	0610010K14Rik	20
3.0694832019671136e-12	0.2687142120771008	0.481	0.249	6.079111481495869e-8	Srpk1	20
3.2241835671744773e-12	0.270415273785748	0.581	0.341	6.385495554789052e-8	Pfdn1	20
3.228002590462853e-12	0.28953697618779406	0.333	0.14	6.393059130411681e-8	Ezh2	20
3.876753705408562e-12	0.2509143555980902	0.348	0.151	7.677910713561657e-8	Retreg2	20
4.011238727552869e-12	0.2668897372647451	0.514	0.286	7.944258299918456e-8	Ift20	20
4.806912415804629e-12	0.2540540595969312	0.519	0.281	9.520090039501068e-8	Ikzf1	20
5.518870161166371e-12	0.2958328520825666	0.624	0.39	1.0930122354189998e-7	Spty2d1	20
6.262352033610278e-12	0.29679219143624935	0.667	0.461	1.2402588202565157e-7	Rab10	20
6.263836800591909e-12	0.2952422804135191	0.59	0.371	1.2405528783572277e-7	Snrnp27	20
6.8578130861308376e-12	0.2572584425147027	0.357	0.163	1.3581898817082123e-7	Fam98b	20
7.89731174837762e-12	0.27534040068103915	0.614	0.381	1.5640625917661877e-7	Arglu1	20
8.098922435831986e-12	0.25641810245451147	0.59	0.348	1.6039915884165248e-7	Lbr	20
8.439825689447054e-12	0.25949902700085525	0.543	0.305	1.671507477794989e-7	Pip4k2a	20
8.626359341967098e-12	0.2832480773051878	0.529	0.301	1.7084504676765836e-7	Sptssa	20
8.976496520981072e-12	0.36112764094820893	0.505	0.287	1.7777951359803014e-7	Glul	20
9.161842072309057e-12	0.27508446644869056	0.557	0.328	1.8145028224208087e-7	Arl1	20
1.1170381870169723e-11	0.2597151095681748	0.629	0.394	2.2122941293871136e-7	Psmd11	20
1.3531843815884106e-11	0.25714402904668243	0.652	0.413	2.679981667735847e-7	Gm10076	20
1.3792071874648873e-11	0.26081846355406163	0.438	0.227	2.7315198347742094e-7	Dnajc21	20
1.508916325358676e-11	0.27733683869363107	0.538	0.322	2.988408782372858e-7	Glmp	20
1.6278102380495605e-11	0.2534842760442977	0.505	0.282	3.223878176457155e-7	B230219D22Rik	20
1.6780715662472976e-11	0.41616955299441133	0.181	0.053	3.323420736952773e-7	Bmp2	20
1.800765049048666e-11	0.2873639737697336	0.462	0.262	3.566415179640883e-7	2900097C17Rik	20
2.2932903330642697e-11	0.2508158629829832	0.548	0.315	4.541861504633786e-7	Taf7	20
2.4665448821896912e-11	0.29566807795003364	0.452	0.238	4.884992139176684e-7	Rnasel	20
5.2950436391639086e-11	0.3093911422290784	0.467	0.285	1.048683392736412e-6	Naa38	20
5.840666980632565e-11	0.27484634034827127	0.919	0.753	1.1567440955142795e-6	Hnrnpa3	20
6.423709452556277e-11	0.263123011581454	0.457	0.255	1.2722156570787705e-6	Brd7	20
6.90443994658948e-11	0.2763440930608158	0.395	0.203	1.3674243314220465e-6	Mtln	20
7.459919919405778e-11	0.26691280926437055	0.414	0.228	1.4774371400383143e-6	Lsm7	20
7.565679222282329e-11	0.37074855081407576	0.652	0.419	1.4983827699730151e-6	Rgs2	20
7.687500556916654e-11	0.2530233534833214	0.595	0.368	1.5225094852973433e-6	Znrd1	20
9.141551316796911e-11	0.26164524322333566	0.529	0.321	1.8104842382916282e-6	Wdr83os	20
1.079409966523556e-10	0.25864639832334113	0.548	0.332	2.1377714386999025e-6	Copa	20
1.12327067501056e-10	0.2889176539642534	0.614	0.393	2.224637571858414e-6	Tcea1	20
1.1624498226630304e-10	0.2892450285277439	0.843	0.635	2.302231873784132e-6	Eif2s2	20
1.2075551846238087e-10	0.26525054075555543	0.471	0.267	2.391563043147453e-6	Nfe2l1	20
1.372310705214289e-10	0.26292298731794617	0.805	0.598	2.717861351676899e-6	Gnb1	20
1.403619901979939e-10	0.28500400826323724	0.767	0.605	2.779869215871269e-6	Rab2a	20
1.5023418223750698e-10	0.259758058913137	0.39	0.205	2.975387979213826e-6	Acly	20
1.5537527973310183e-10	0.25318243448958544	0.324	0.156	3.0772074151140816e-6	Mcee	20
1.6897430832652881e-10	0.266056571236281	0.643	0.42	3.346536176406903e-6	Hspa4	20
1.712640057058279e-10	0.26740322189195587	0.781	0.564	3.3918836330039217e-6	Ndufa3	20
1.7239454044778732e-10	0.2539892397085693	0.5	0.287	3.4142738735684278e-6	Arid1a	20
1.8372111782227213e-10	0.29304111850649417	0.624	0.415	3.6385967384700995e-6	Hdlbp	20
1.8458515886223688e-10	0.2818154695357543	0.576	0.354	3.6557090712666015e-6	Smc1a	20
1.9100396571432794e-10	0.26631511067216695	0.605	0.383	3.7828335409722648e-6	Rpn2	20
2.4522300599678816e-10	0.2706054733657871	0.729	0.508	4.8566416337663894e-6	Tmem14c	20
2.914330492599853e-10	0.290288441426943	0.524	0.311	5.771831540594009e-6	Otulin	20
3.051888321750592e-10	0.258468056341948	0.276	0.11	6.044264821227047e-6	Dut	20
3.6022353976374013e-10	0.2609916625489104	0.581	0.373	7.134227205020873e-6	Hcfc1r1	20
4.938588423042601e-10	0.27402085333241233	0.486	0.272	9.78087437183587e-6	Smc4	20
6.548439306677996e-10	0.28045104016175626	0.724	0.531	1.2969184046875771e-5	Vdac2	20
7.136544707151868e-10	0.2677595834195039	0.533	0.318	1.4133926792514276e-5	Gns	20
8.38025177914074e-10	0.27155519207399137	0.233	0.087	1.6597088648588237e-5	Lig1	20
8.949069608540231e-10	0.27305765992113074	0.395	0.221	1.772363235971393e-5	Shoc2	20
1.0264034853037188e-9	0.2621145522907924	0.552	0.344	2.032792102644015e-5	Denr	20
3.1397945558240846e-9	0.2621266343288797	0.69	0.486	6.218363117809599e-5	Pet100	20
4.345450030041083e-9	0.27610448981915503	0.433	0.245	8.606163784496364e-5	Mtmr6	20
4.779219098828932e-9	0.25059421790959624	0.405	0.232	9.465243425230699e-5	Pbdc1	20
5.14655172142091e-9	0.3260173210431727	0.819	0.645	1.0192745684274112e-4	Ier3	20
6.556289301943731e-9	0.30396272365201904	0.876	0.713	1.2984730962499558e-4	Tnfaip3	20
7.733987750373358e-9	0.2585119408520766	0.7	0.517	1.5317162739614436e-4	Crlf2	20
8.026625178950195e-9	0.27830093031729375	0.467	0.295	1.589673116691086e-4	Zranb2	20
9.444507919537872e-9	0.2751569584462365	0.448	0.271	1.8704847934644756e-4	Arhgef2	20
1.181571254399837e-8	0.2558511219764087	0.671	0.478	2.340101869338877e-4	Ywhah	20
2.4807894961950647e-8	0.25268520926655613	0.557	0.363	4.913203597214326e-4	Gsk3b	20
8.900815696072737e-8	0.34028947537668786	0.69	0.604	0.0017628065486072055	Ier2	20
1.7841471885606505e-7	0.3676777532757118	0.386	0.237	0.0035335035069443683	Ddit3	20
8.252574551519843e-7	0.2528288546506138	0.443	0.302	0.016344223899285047	Arpc1a	20
1.5203045244655496e-6	0.29536994842827424	0.19	0.083	0.03010963110704021	Serpine1	20
2.5501240223496553e-6	0.251722119158147	0.557	0.384	0.050505206262634925	Wac	20
2.5590114328792252e-6	0.25059048534862827	0.876	0.768	0.05068122142817306	Klf6	20
2.9701571517045074e-6	0.44141163752338025	0.257	0.206	0.05882396238950777	Nr4a2	20
3.620162683430681e-5	0.2529309968479915	0.371	0.232	0.7169732194534464	Vegfa	20
0.0014707407651418608	0.27666836573048137	0.386	0.301	1	Nr4a3	20
0.06150969665615005	0.28005853896504773	0.114	0.07	1	Top2a	20
0.6498423601356099	2.6241585986214178e-5	0.133	0.113	1	Prpf18	20
