# Supplementary material for: Deciphering the preeclampsia-specific immune microenvironment and the role of pro-inflammatory macrophages at the maternal–fetal interface
Source: eLife. 2025 Mar 28;13:RP100002. doi: 10.7554/eLife.100002 (PMC11952753; doi:10.7554/eLife.100002)
Supplement: Figure 5—figure supplement 1—source data 1. [file elife-100002-fig5-figsupp1-data1.zip › Figure 5-figure supplement 1-source data/seurat_clusters_21.csv]

p_val	avg_logFC	pct.1	pct.2	p_val_adj	gene	cluster
3.410136138237141e-268	1.946538826902092	0.885	0.05	6.753774621778657e-264	Gata3	21
1.0818685734617097e-228	1.2220835301149335	0.645	0.007	2.142640709740916e-224	Ccdc184	21
4.0184965253668483e-200	1.5388240961007524	0.825	0.033	7.958632368489043e-196	Il1rl1	21
7.465377567865037e-197	2.1471389634583113	0.62	0.016	1.4785180273156706e-192	Csf2	21
7.832113271992104e-193	1.8482764933149447	0.995	0.618	1.551150033518036e-188	Ctla2a	21
3.2296636856431346e-191	2.7201356871497833	0.53	0.004	6.396348929416228e-187	Il5	21
9.312355279943875e-186	1.7137380358245062	0.865	0.117	1.8443119631928843e-181	Tnfrsf18	21
3.4946786363575876e-174	1.8257696336121187	0.72	0.037	6.921211039306202e-170	Hs3st1	21
1.0365571077291232e-169	1.9112197319920323	0.905	0.388	2.0529013518575285e-165	Gm20186	21
1.113839219653964e-157	1.592731349182707	0.82	0.337	2.2059585745246757e-153	Lmo4	21
4.818104822483244e-150	1.9279797360198239	0.91	0.163	9.542256600928065e-146	Rora	21
1.8220085693925464e-141	0.9444429439763836	0.53	0.016	3.608487971681938e-137	Ptpn13	21
3.099350225474024e-140	1.3515123338079547	0.585	0.024	6.138263121551304e-136	Nrgn	21
8.152934671710145e-137	1.8000820430313855	0.93	0.417	1.6146887117321942e-132	Rgs2	21
3.583590084161441e-134	1.4134177609170133	0.92	0.355	7.097300161681733e-130	Nrip1	21
5.157334809217271e-131	2.2256340000148342	0.46	0.012	1.0214101589654805e-126	Calca	21
1.5786441410940777e-123	1.5064026374681614	0.85	0.23	3.126504721436821e-119	Ramp1	21
3.1485135846947666e-122	1.3704632973342248	0.845	0.152	6.2356311544879855e-118	Itk	21
7.364676398723817e-121	0.8380948782434978	0.5	0.016	1.458574160767252e-116	Hlf	21
5.6787434313272366e-120	1.2981865060148055	0.79	0.102	1.1246751365743593e-115	Il2ra	21
1.5350175143192404e-116	0.6078515672663826	0.37	0.004	3.040102187109256e-112	Igsf5	21
3.185145523576076e-115	1.2414618929723824	0.87	0.278	6.308180709442418e-111	Tspan13	21
8.954929112077823e-105	1.5744954841923064	0.675	0.112	1.7735237106470129e-100	Ramp3	21
6.805957816438781e-103	0.8817709915111753	0.515	0.025	1.3479199455457005e-98	Klrg1	21
1.0013199567677523e-100	1.0767742420478	0.66	0.086	1.9831141743785337e-96	Inpp4b	21
1.1014820391707776e-100	0.8972666230434991	0.405	0.023	2.1814851785777252e-96	Rnf128	21
8.865401374216463e-99	1.7532585853169127	0.74	0.12	1.7557927421635706e-94	Areg	21
1.6644180019436405e-96	1.1790063797740302	0.675	0.08	3.29637985284938e-92	Arg1	21
2.5761433923697416e-96	0.7898464671281712	0.45	0.018	5.102051988588273e-92	Rab27b	21
1.3252798744116623e-88	1.092892848034426	0.705	0.118	2.624716791272297e-84	Tmem64	21
2.895415592422313e-88	1.0899033437548045	0.87	0.216	5.734370580792391e-84	Il7r	21
4.770468305143638e-88	1.202987998637111	0.98	0.691	9.447912478336975e-84	Zfp36l1	21
3.2488944467570345e-87	1.0977891773579782	0.99	0.917	6.434435451802307e-83	Rplp1	21
3.209882569106152e-85	0.9175855806253531	0.5	0.042	6.357172428114734e-81	Ar	21
4.7277642359998045e-85	1.1139523603857437	0.71	0.112	9.363337069397613e-81	Cxcr6	21
1.0466382570366921e-80	1.2308470956417825	0.92	0.535	2.0728670680611686e-76	Fosb	21
1.5656809595718527e-80	0.8349377518725254	0.49	0.037	3.100831140432054e-76	Kit	21
8.936371033984775e-77	1.0994435551456834	0.5	0.054	1.7698482832806847e-72	Hes1	21
1.2155753064195102e-76	1.012607083714069	0.81	0.203	2.40744689436384e-72	Gimap3	21
2.2220935612093723e-76	0.9522113097058676	0.725	0.148	4.4008562979751616e-72	Skap1	21
5.484459400527358e-76	1.324953672933515	0.895	0.569	1.0861971842744434e-71	Hilpda	21
7.412654867716208e-76	1.6227362986257063	0.255	0.004	1.468076296551195e-71	Ccl1	21
2.0230125740977505e-75	0.9600125408667641	0.96	0.639	4.006576403000595e-71	H2-Q7	21
2.6457112651948133e-75	0.909542621380255	0.62	0.098	5.239831160718328e-71	Tespa1	21
3.164860768920361e-75	0.8528094925093734	0.585	0.096	6.2680067528467754e-71	Fam102a	21
3.099969040073612e-74	1.1650648265552643	0.915	0.385	6.139488683865788e-70	Tmem176b	21
1.9111120770044686e-73	0.8863737262762408	0.675	0.202	3.7849574685073503e-69	Ahcyl2	21
4.3019679496049054e-72	1.0242768667656186	0.94	0.635	8.520047524192515e-68	Prdx6	21
1.3352518303079865e-71	1.0214071995844005	0.96	0.55	2.6444662499249672e-67	Emb	21
7.605666874767202e-70	1.0322741948489338	0.495	0.071	1.5063023245476444e-65	Lif	21
3.668638685975448e-68	0.8472641516567636	0.905	0.474	7.265738917574374e-64	Il2rg	21
8.055013814554888e-68	0.3871381965411311	0.225	0.002	1.5952954859725956e-63	Pcsk1	21
3.0941581494902795e-66	0.9632676245768531	0.7	0.15	6.1279802150654986e-62	Icos	21
2.2075912109050032e-65	0.9856933729036257	0.89	0.361	4.3721343931973586e-61	Tmem176a	21
1.3739358296969733e-63	0.6900010673686909	0.41	0.035	2.721079910714856e-59	Tcrg-C4	21
1.2438170541712848e-61	0.8798403704548293	0.77	0.289	2.4633796757862294e-57	Cd82	21
2.5005559573524804e-61	0.7324449373430026	0.915	0.356	4.9523510735365874e-57	Ets1	21
3.1192109126133697e-60	1.004725924704957	0.765	0.419	6.177597212430779e-56	Furin	21
3.961814982602028e-60	1.8063437879497268	0.22	0.006	7.846374573043317e-56	Il13	21
7.355158407884033e-60	1.008737908808984	0.905	0.624	1.4566891226814328e-55	Nr4a1	21
9.99370532143021e-59	0.9159209897708362	0.635	0.166	1.9792533389092532e-54	Irs2	21
2.423522138181822e-58	0.3901642709506835	0.235	0.006	4.7997855946690985e-54	Bmp7	21
6.493286861802107e-57	1.245474795168734	0.73	0.421	1.2859954629799075e-52	Odc1	21
6.667515897048979e-57	0.7661236553044863	0.51	0.13	1.3205015234105502e-52	Bzw2	21
8.146668777536607e-57	0.7113803420463705	0.455	0.087	1.613447751391125e-52	Cd200r1	21
1.8177147943488377e-56	0.36948159373872064	0.19	0.002	3.599984150207873e-52	Stab2	21
1.917139554753644e-55	0.6077638941594206	1	0.986	3.796894888189592e-51	Tpt1	21
2.5119456716569636e-55	0.8898294993964526	0.9	0.5	4.974908402716616e-51	Bhlhe40	21
5.05196612286826e-55	1.1626053028208885	0.845	0.382	1.0005418906340588e-50	Ly6a	21
1.6090502447985574e-54	0.7963291015272098	0.71	0.228	3.186724009823543e-50	Cish	21
8.119586867075278e-54	0.8284249431378422	0.785	0.382	1.6080841790242589e-49	Nr3c1	21
1.4646943438018485e-53	0.8126305162496662	0.79	0.329	2.900827147899561e-49	Itgb7	21
1.6387144457578572e-53	0.49388072480063966	0.335	0.032	3.245473959823436e-49	Ptgir	21
7.006433754581788e-53	0.8607618506818815	0.48	0.072	1.3876242050949232e-48	Pdcd1	21
1.7770649312759193e-52	0.7312807992367238	0.995	0.796	3.5194770963919583e-48	Rpl12	21
7.734587498701806e-52	0.6475751304693977	0.985	0.933	1.5318350541178927e-47	H2-K1	21
2.2335621575921857e-51	0.9119987851422557	0.79	0.377	4.4235698531113235e-47	Fgl2	21
2.781381984598956e-51	0.4780910187815077	0.335	0.028	5.508527020498233e-47	Rab4a	21
1.712660946616416e-50	0.9072030502787289	0.805	0.504	3.391925004773812e-46	Ythdc1	21
1.9406508037025252e-50	1.0302244566369556	0.795	0.335	3.843458916732851e-46	Cd69	21
3.212962793217171e-50	0.7627878558859047	0.675	0.23	6.363272811966607e-46	Rcsd1	21
3.9736705859299915e-50	0.5606201957234168	0.39	0.053	7.869854595434347e-46	Plxdc2	21
4.347299171232698e-50	0.8345215863284599	0.875	0.556	8.609826008626358e-46	Fosl2	21
2.4427580055287573e-49	0.720573820135689	0.99	0.922	4.837882229949704e-45	Rpl37a	21
3.8804079960889555e-49	0.8758959983088097	0.655	0.28	7.685148036254176e-45	Tent5a	21
6.462079486556985e-49	0.7036008774439408	0.9	0.562	1.2798148423126108e-44	Tle5	21
3.821485999890495e-48	0.7988465026313922	0.43	0.072	7.568453022783125e-44	Socs2	21
4.198316218357691e-48	0.6910395354091583	1	0.865	8.314765270457407e-44	Rps20	21
4.416987071849037e-48	0.6873391494427188	0.985	0.782	8.747842895797018e-44	Rpl5	21
9.362773744200896e-48	0.7167589413706458	0.41	0.059	1.8542973400389876e-43	Pxdc1	21
1.3717242357640512e-47	0.5960212844538177	0.4	0.104	2.7166998489307035e-43	Stxbp6	21
1.6660809371670112e-47	0.678825111013043	0.985	0.747	3.2996732960592656e-43	Rpl36a	21
2.8419916167694395e-47	0.6438768493623132	0.705	0.218	5.628564397011875e-43	Sept1	21
8.40386016664838e-47	0.7054563018151363	0.99	0.861	1.6643845060047115e-42	Rps7	21
4.036155059410763e-46	0.6868307915984397	0.99	0.947	7.993605095163016e-42	Rpl23	21
5.3192761571962644e-46	0.7965779450206889	0.725	0.294	1.0534826429327202e-41	Ltb4r1	21
1.8022902926867897e-45	0.621812054769209	0.99	0.81	3.569435924666187e-41	Rps6	21
2.7613471730530022e-45	0.6810056495260453	0.995	0.817	5.468848076231471e-41	Rps18	21
2.841523763759432e-45	0.6517671832591558	1	0.883	5.627637814125556e-41	Rpl21	21
4.1487735730012395e-45	0.642968007734718	0.985	0.778	8.216646061328955e-41	Eef1b2	21
5.241947867738474e-45	1.4616058387965662	0.33	0.086	1.038167775205605e-40	Gm43305	21
9.782868725963008e-45	0.6751437223489725	0.99	0.913	1.9374971511769736e-40	Rps14	21
1.016429814378892e-44	0.7367435815420125	0.73	0.332	2.0130392473773956e-40	Sik1	21
2.576426843679109e-44	0.6694525577093304	0.995	0.932	5.102613363906475e-40	Eef1a1	21
2.8619235179091373e-44	0.931822183529694	0.835	0.474	5.668039527219047e-40	Id2	21
3.52169363581642e-44	0.6221201938932945	0.99	0.799	6.974714245734419e-40	Rpl22	21
3.5482013766671835e-44	0.6561905283871221	0.995	0.884	7.027212826489357e-40	Rps21	21
5.247530712736485e-44	0.6382447779457414	0.995	0.92	1.0392734576574607e-39	Rpl17	21
8.161437386849656e-44	0.7283788187651397	0.73	0.296	1.6163726744655742e-39	Aebp2	21
9.29978824601846e-44	0.6405531719289224	1	0.87	1.8418230621239563e-39	Rps3a1	21
6.13893576559586e-43	0.6389742852743743	0.975	0.687	1.21581622837626e-38	Ptpn18	21
1.1979225449257853e-42	0.579164523713516	0.655	0.203	2.3724856002255176e-38	Trbc2	21
1.2503730687461217e-42	0.6146828884181943	0.995	0.818	2.476363862651694e-38	Rpl36	21
1.582590526156391e-42	0.460087798821471	0.34	0.04	3.1343205370527324e-38	Tnfrsf25	21
1.8505172777002042e-42	0.6338112173337787	0.995	0.863	3.664949468485254e-38	Rpl8	21
2.0285022863452117e-42	0.6395852231771872	0.99	0.824	4.017448778106692e-38	Rps4x	21
3.182824440540846e-42	0.4408003261683876	0.225	0.011	6.303583804491145e-38	Klf5	21
3.536460831366454e-42	0.6482575169769413	1	0.866	7.003960676521262e-38	Rpl32	21
4.7404987905243145e-42	0.6405331778929821	0.99	0.904	9.388557854633405e-38	Rpl30	21
5.2753947697117466e-42	0.706397954306865	0.985	0.942	1.0447919341414114e-37	Junb	21
7.582963389096297e-42	0.7903358088010737	0.88	0.589	1.5018058992105216e-37	Nfkb1	21
8.50980660483347e-42	0.5792529777439999	1	0.841	1.6853671980872688e-37	Rpl7	21
1.0264796164192762e-41	0.500276298179921	0.745	0.277	2.0329428803183765e-37	Gimap6	21
1.4650967911450123e-41	0.6392274368617783	1	0.938	2.901624194862697e-37	Rps24	21
1.6558326656932698e-41	0.6314559309958776	0.99	0.862	3.279376594405521e-37	Rpl38	21
1.8313357226799705e-41	0.7478242900990534	0.74	0.278	3.6269603987676816e-37	Ltb	21
2.261461546116211e-41	0.6021734345064984	0.99	0.788	4.4788245920831555e-37	Rpl14	21
3.7622919095652494e-41	0.5425279952703292	0.355	0.049	7.451219126893976e-37	Camk2n1	21
3.900522953439227e-41	0.7784806085273273	0.665	0.342	7.72498570928639e-37	Gpr65	21
6.323690417530523e-41	0.47522860023565017	0.305	0.039	1.2524068871919201e-36	Enpp4	21
7.585129467418695e-41	0.6337340779285459	0.99	0.877	1.5022348910222726e-36	Rpl39	21
1.0285942874174986e-40	0.6167823688366818	1	0.892	2.0371309862303562e-36	Rpl19	21
1.2939709091174584e-40	0.6161266200279467	0.38	0.092	2.5627093855071262e-36	Zcchc10	21
1.875064836154244e-40	0.41481124736577546	0.25	0.021	3.71356590800348e-36	Asb2	21
2.6979422960902862e-40	0.8243849835568552	0.575	0.213	5.343274717406812e-36	Paxbp1	21
3.73866473653518e-40	0.6089853571193431	0.99	0.908	7.404425510707924e-36	Rpl9	21
4.436513266172416e-40	0.6119828378044425	0.985	0.82	8.78651452365447e-36	Rpl29	21
4.859813714283228e-40	0.611593125528733	0.585	0.227	9.624861061137933e-36	Mdfic	21
5.360677763766579e-40	0.623720783282717	0.94	0.741	1.061682231113971e-35	Slc25a3	21
9.553615067653834e-40	0.5948469244290719	0.99	0.768	1.8920934641488418e-35	Rpl3	21
1.593841235506067e-39	0.6269926532574401	0.99	0.911	3.156602566919765e-35	Rps10	21
1.6333316307642486e-39	0.7938104543150041	0.615	0.247	3.2348132947285944e-35	Uhrf2	21
1.8056035071163222e-39	0.6267895969975867	0.435	0.096	3.575997745843876e-35	Rhof	21
2.8818305868268436e-39	0.5828692616695226	0.99	0.797	5.707465477210564e-35	Rack1	21
5.6978584889455214e-39	0.5968370529028921	0.99	0.771	1.1284608737356605e-34	Rpl10a	21
6.852744716577993e-39	0.575859395123114	0.7	0.251	1.3571860911182716e-34	Ptprcap	21
8.700048723300285e-39	0.6670729594185051	0.575	0.196	1.7230446496496215e-34	Itpr2	21
1.187096116364958e-38	0.5438006424654596	0.995	0.861	2.3510438584607994e-34	Rpl27	21
1.2045160148626063e-38	0.5877931215649332	0.99	0.865	2.3855439674353917e-34	Rps3	21
2.3421371416904459e-38	0.5506585647772999	0.99	0.837	4.638602609117928e-34	Rpl23a	21
4.212767633241033e-38	0.5691139941685619	0.995	0.903	8.343386297633866e-34	Rps13	21
4.273547807482699e-38	0.6025394474321959	0.995	0.841	8.463761432719484e-34	Rpsa	21
6.497503656371889e-38	0.6454811144392929	0.97	0.703	1.2868305991444526e-33	Gadd45b	21
6.711438875618073e-38	0.7178108986055639	0.81	0.481	1.3292004693161594e-33	Fam107b	21
7.565432383786816e-38	0.648724303696085	0.45	0.107	1.498333883608979e-33	Ctla2b	21
1.2117139017881486e-37	0.5831322735042819	1	0.888	2.399799382491428e-33	Rps11	21
1.225556402823792e-37	0.3577114036037549	0.245	0.019	2.42721445579252e-33	Epas1	21
1.6316573430191513e-37	0.5644221270433265	0.555	0.154	3.231497367849429e-33	Thy1	21
1.951718272270131e-37	0.7246163242354237	0.585	0.286	3.8653780382309946e-33	Lsm8	21
3.4507044778898196e-37	0.6403356650186919	0.67	0.293	6.834120218460788e-33	Cnot6l	21
4.911409760329529e-37	0.5766937794074818	0.995	0.917	9.727047030332632e-33	Rpl27a	21
6.897411247956564e-37	0.582138201841452	0.99	0.872	1.3660322976577975e-32	Rps15a	21
6.961088287471043e-37	0.5175315292307534	0.945	0.545	1.3786435353336402e-32	S100a4	21
9.233911865810494e-37	0.6094694719476987	0.95	0.694	1.828776245023768e-32	Npm1	21
9.44383838286208e-37	0.26930470767394116	0.18	0.007	1.870352191725835e-32	Il9r	21
1.2346878786059552e-36	0.5664217053207068	0.995	0.941	2.4452993435790943e-32	Ubb	21
1.4837738388787986e-36	0.523048299113288	0.555	0.159	2.938614087899461e-32	Il2rb	21
1.488598197066933e-36	0.5749395361640683	0.995	0.833	2.948168729291061e-32	Rps5	21
1.6034274865959237e-36	0.5376776928584608	0.995	0.89	3.175588137203227e-32	Rplp2	21
1.7656524205993223e-36	0.6121337055427651	0.99	0.913	3.496874618996958e-32	Rpl13	21
2.6927250539600895e-36	0.4637578997062894	0.265	0.03	5.332941969367958e-32	Epcam	21
3.500217167522515e-36	0.5398237650963833	0.995	0.818	6.932180100278341e-32	Rpl15	21
7.659828046907718e-36	0.6424361088972941	0.575	0.224	1.5170289446900735e-31	Plaat3	21
7.750382875321357e-36	0.877032873275408	0.815	0.55	1.5349633284573948e-31	Zfp36l2	21
7.775360242198311e-36	0.36355353151071346	0.18	0.01	1.5399100959673755e-31	Tmem158	21
8.561534803199324e-36	0.5284989717778874	0.265	0.027	1.6956119677736261e-31	Ccr4	21
2.0391205873059838e-35	0.46921475120854117	1	0.96	4.038478323159501e-31	Rps9	21
2.0600007339523314e-35	0.39025786424168135	0.26	0.028	4.0798314535925924e-31	Xlr4a	21
4.123158239540504e-35	0.3731690602428859	0.23	0.017	8.165914893409969e-31	Spry1	21
8.399684040059337e-35	0.69295977901423	0.675	0.333	1.6635574241337517e-30	Isy1	21
1.161219326822371e-34	0.6421500779050311	0.725	0.325	2.299794876771706e-30	Ccnd2	21
2.767784310516728e-34	0.9233652708681086	0.71	0.36	5.48159682697838e-30	Klf4	21
3.3050608983992465e-34	0.5357061130402863	0.995	0.912	6.545673109279708e-30	Rpl34	21
3.7012751641121946e-34	0.8097555155214373	0.895	0.583	7.330375462524201e-30	Vps37b	21
7.4394796443051765e-34	0.5406475527291157	0.99	0.86	1.4733889435546402e-29	Rps2	21
7.734762697358398e-34	0.2919124428970636	0.155	0.005	1.5318697522118308e-29	Pard3	21
8.217910984006135e-34	0.600292446493301	0.885	0.614	1.627557270382415e-29	Cnbp	21
8.60967745534077e-34	0.5228193676450328	0.99	0.854	1.7051466200302396e-29	Rpl11	21
1.1380522217793586e-33	0.5807576115535591	0.705	0.448	2.25391242523402e-29	Sdf4	21
1.148824899915545e-33	0.5694186718204285	0.455	0.162	2.2752477142827368e-29	Elovl5	21
1.2008610074697153e-33	0.5184394150639782	0.99	0.869	2.378305225293771e-29	Rpl18	21
3.847350749932239e-33	0.6236804310941344	0.765	0.384	7.6196781602408e-29	H2-Q6	21
4.0109119144978026e-33	0.7029567027377086	0.76	0.42	7.943611046662898e-29	4930523C07Rik	21
4.584499877922974e-33	0.594131719818506	0.61	0.301	9.07960200822645e-29	Sptssa	21
4.810571660815581e-33	0.49258077598172223	0.995	0.833	9.527337174245259e-29	Rps15	21
4.823358452792753e-33	0.49474970404134666	0.97	0.748	9.552661415756048e-29	Eef2	21
5.4530443273110434e-33	0.5123227562720576	0.995	0.942	1.0799754290239521e-28	Rps12	21
8.561756595066956e-33	0.3591044721536317	0.245	0.024	1.6956558936530106e-28	Npnt	21
9.495904994390492e-33	0.5890564296905854	0.905	0.663	1.880663984139037e-28	Serinc3	21
9.506165549464986e-33	0.6143255393584779	0.37	0.112	1.8826960870715406e-28	Ipmk	21
1.1619088062124093e-32	0.6389690009989144	0.53	0.161	2.3011603907036767e-28	Gimap5	21
1.4453180596020588e-32	0.50171144189847094	0.995	0.868	2.862452417041877e-28	Rpl26	21
1.4925482665467136e-32	0.4850664395441635	1	0.824	2.955991841895766e-28	Ly6e	21
1.6633722862871227e-32	0.5158943057671559	0.99	0.893	3.2943088129916466e-28	Rps23	21
3.0217334023493775e-32	0.7170825786285503	0.595	0.391	5.984543003352942e-28	Spty2d1	21
4.335089264644451e-32	0.5152318972140377	0.99	0.859	8.585644288628335e-28	Rpl6	21
1.0614746628618937e-31	0.3772637600769934	0.275	0.035	2.1022505697979803e-27	Spry2	21
1.8128974932376968e-31	0.4997063551054848	0.995	0.943	3.590443485357258e-27	Rps16	21
2.8476101070334554e-31	0.5051906446248329	0.995	0.883	5.639691816979758e-27	Rplp0	21
3.4385564490309684e-31	0.5736251118392119	0.905	0.63	6.810061047305833e-27	Gas5	21
5.215761453201082e-31	0.587939966085357	0.99	0.886	1.0329815558064744e-26	Jund	21
6.055734577777637e-31	0.4873252296495796	0.985	0.767	1.199338233128861e-26	Naca	21
9.793469404852505e-31	0.3379045714598484	0.21	0.017	1.9395966156310385e-26	4932438H23Rik	21
1.5663050377988796e-30	0.6772518969221032	0.645	0.328	3.1020671273606813e-26	Nabp1	21
1.9680597932494378e-30	0.49617317659700744	0.99	0.856	3.8977424205305114e-26	Rps19	21
2.606703403165863e-30	0.5276918391326904	0.355	0.092	5.162576089969992e-26	Ern1	21
2.640465138300652e-30	0.6597056032500332	0.745	0.36	5.229441206404442e-26	Ccr2	21
2.9885799980520788e-30	0.48056702394276707	0.975	0.734	5.918882686142142e-26	Rpl4	21
3.226423336522177e-30	0.4731206813638833	0.99	0.925	6.389931417982171e-26	Rpl18a	21
3.334324808007793e-30	0.4526749491136437	0.99	0.969	6.603630282259434e-26	B2m	21
5.8362517326175984e-30	0.7415485035611413	0.85	0.617	1.1558696556449153e-25	Dad1	21
6.17042017961333e-30	0.35704326769031414	0.205	0.017	1.22205171657242e-25	Ffar2	21
6.787274588412995e-30	0.46279902716237276	0.99	0.943	1.3442197322351936e-25	Rps27	21
8.966644705605656e-30	0.6027163883339137	0.865	0.563	1.7758439839452003e-25	Ifngr1	21
1.402521161427676e-29	0.48622102491243324	0.96	0.778	2.777693160207512e-25	Uqcrh	21
1.5710557880245255e-29	0.5662391328214162	0.435	0.138	3.111475988182573e-25	Plscr1	21
4.049377052937226e-29	0.43869786205670813	0.995	0.866	8.019791253342176e-25	Rpl13a	21
5.369680456500594e-29	0.5070615509929692	0.41	0.107	1.0634652144099427e-24	Klk8	21
8.026173580191655e-29	0.5425069940924685	0.85	0.575	1.5895836775569574e-24	Ndfip1	21
8.098464266104396e-29	0.5399370352390007	0.895	0.664	1.6039008479019756e-24	Gpx4	21
8.637176288850482e-29	0.5291972429164509	0.51	0.236	1.710592764006838e-24	Dtnbp1	21
1.0347147487429073e-28	0.5191509417993038	0.335	0.064	2.049252559885328e-24	Tcrg-C1	21
1.2925820142389298e-28	0.5770606344426681	0.82	0.528	2.5599586792002005e-24	Irf2bp2	21
2.401294459688411e-28	0.5395534351433803	0.455	0.166	4.755763677412898e-24	Arl4a	21
2.718561237739964e-28	0.4456622492074538	0.995	0.836	5.384110531343999e-24	Rps28	21
3.517841600800227e-28	0.33684177703655593	0.185	0.019	6.96708529038485e-24	Mns1	21
3.7053518292049343e-28	0.4888602290941604	0.995	0.902	7.338449297740372e-24	Rps8	21
4.0067294560497837e-28	0.4609979651489804	0.97	0.728	7.935327687706597e-24	Uba52	21
4.205212766362395e-28	0.465408910267068	0.985	0.877	8.328423883780723e-24	Rpl24	21
6.427133517630581e-28	0.44883211089475444	0.34	0.072	1.2728937931667367e-23	Cers4	21
1.059408708526208e-27	0.6156559117725728	0.435	0.145	2.0981589472361548e-23	Cdc42ep3	21
1.1916864665846627e-27	0.4530167069091484	0.98	0.874	2.3601350470709245e-23	Itm2b	21
1.4437190823326198e-27	0.5980195190028601	0.525	0.182	2.8592856425597537e-23	Bcl2	21
1.5048328734932193e-27	0.4577226064112331	0.365	0.094	2.980321505953321e-23	Alox5	21
2.0221235013042903e-27	0.5793274366137233	0.925	0.713	4.004815594333147e-23	Tnfaip3	21
2.455412809799664e-27	0.6255507316597351	0.43	0.126	4.862945069808234e-23	Ikzf3	21
3.1470536397917458e-27	0.5373387417143369	0.375	0.135	6.232739733607553e-23	Rad50	21
3.695814955701977e-27	0.4228647152485667	0.99	0.812	7.319561519767766e-23	Ppia	21
6.436909836862951e-27	0.6746326130227677	0.65	0.365	1.2748299931907073e-22	Crem	21
9.631062849676047e-27	0.38176435226350247	0.23	0.047	1.907431997378341e-22	Tmem273	21
1.1945588352963634e-26	0.4877942480343316	0.905	0.636	2.3658237733044477e-22	Eif3h	21
1.233910179334138e-26	0.5073451859739699	0.95	0.709	2.4437591101712603e-22	Tagln2	21
1.2477831851230843e-26	0.275989396561899	0.19	0.017	2.4712345981362686e-22	Fhl2	21
1.2563602930432808e-26	0.44037928357607825	0.99	0.922	2.4882215603722175e-22	Rpl35a	21
1.621011208498141e-26	0.5970372605171377	0.69	0.452	3.210412698430568e-22	Zc3hav1	21
2.0245671921041877e-26	0.4324769015370742	0.985	0.801	4.0096553239623438e-22	Rpl7a	21
2.9310566493154534e-26	0.43784367518022105	0.99	0.85	5.804957693969255e-22	Rps26	21
3.0696456491458095e-26	0.4296907488420163	0.98	0.741	6.079433208133275e-22	Rpl35	21
5.1069622369308417e-26	0.5785530902570397	0.695	0.419	1.0114338710241532e-21	Aff4	21
7.880800081494319e-26	0.4125937128843827	0.255	0.043	1.56079245613995e-21	Cysltr2	21
8.956513235442614e-26	0.4539179553661574	0.985	0.814	1.7738374462794096e-21	Ptma	21
9.602457036843928e-26	0.39682053115845917	0.565	0.215	1.90176661614694e-21	Gimap1	21
1.095428657192455e-25	0.4688287944896421	0.94	0.731	2.1694964555696574e-21	Shisa5	21
1.79696686430991e-25	0.39654580725414235	1	0.862	3.558892874765777e-21	Rpl10	21
4.92792196208808e-25	0.27550797663046744	0.105	0.003	9.759749445915443e-21	Ret	21
5.26319816544472e-25	0.514630783546203	0.77	0.443	1.0423763966663268e-20	Hcst	21
6.751567769535191e-25	0.5689510691339722	0.695	0.375	1.3371479967564446e-20	Slc38a1	21
8.27132140592221e-25	0.5098034340913273	0.565	0.237	1.6381352044428938e-20	Chd3	21
8.638388474196848e-25	0.6128739516975267	0.605	0.338	1.7108328373146858e-20	Eprs	21
1.298872290832288e-24	0.41546942623141936	0.995	0.931	2.572416571993346e-20	Rpl37	21
1.791032857213375e-24	0.32533231668330354	0.27	0.048	3.5471405737110894e-20	Faah	21
1.8655358800997126e-24	0.44964211651414504	0.45	0.183	3.6946938105374804e-20	Acot7	21
1.9374972969396818e-24	0.472358482082991	0.41	0.148	3.8372133965890394e-20	Adora2a	21
1.951513067344161e-24	0.37997428267799743	0.21	0.031	3.8649716298751105e-20	Slain1	21
3.066644002340257e-24	0.41935529364145574	0.385	0.117	6.073488446634879e-20	Mgat5	21
3.150858160733854e-24	0.5396815238889888	0.685	0.406	6.240274587333398e-20	Ppp1cc	21
3.1869809556223537e-24	0.5402253317069259	0.605	0.351	6.311815782610071e-20	Aplp2	21
3.6234126318072244e-24	0.6483405353429916	0.79	0.537	7.176168717294208e-20	Neurl3	21
3.708040308289482e-24	0.30993646684515475	0.47	0.163	7.343773830567319e-20	Lat	21
4.486537012950689e-24	0.5766811778007441	0.79	0.513	8.885586554148839e-20	Dusp5	21
8.942341192120931e-24	0.4981839567533961	0.32	0.08	1.7710306730995505e-19	Prnp	21
9.161731127647415e-24	0.4631097897981553	0.945	0.685	1.8144808498305706e-19	Rpl22l1	21
1.1127815972848081e-23	0.5303172418308264	0.585	0.279	2.2038639534225626e-19	Lpcat2	21
1.4359131988756867e-23	0.4601324841700471	0.375	0.101	2.8438260903732973e-19	Bcl11b	21
1.4894113428872036e-23	0.5044580973721506	0.825	0.554	2.949779164588107e-19	Selenow	21
1.593045880238881e-23	0.36496085126803796	0.25	0.052	3.155027365813104e-19	Cnnm2	21
2.268733478754727e-23	0.40626080840717016	0.99	0.941	4.4932266546737375e-19	Rps27a	21
2.3667554691186253e-23	0.31123925437326716	0.185	0.035	4.687359206589438e-19	C1qtnf12	21
2.747521237122328e-23	0.3975842029810982	0.405	0.124	5.441465810120771e-19	Tspan32	21
2.832232868628377e-23	0.3871738266365199	0.99	0.892	5.6092371963185e-19	Rpl28	21
3.308514837104222e-23	0.5391435160249054	0.915	0.715	6.552513634884911e-19	Ldha	21
3.9670791746474726e-23	0.5417105983225592	0.615	0.374	7.85680030538932e-19	Orai1	21
4.2569287629157914e-23	0.47588795825903246	0.39	0.154	8.430847414954725e-19	Coro2a	21
5.455965480657269e-23	0.51635871288978	0.845	0.628	1.0805539634441721e-18	Prrc2c	21
5.521686307198716e-23	0.9543244900909521	0.56	0.342	1.0935699731407057e-18	Rgcc	21
7.648674209769336e-23	0.4864581206595529	0.54	0.283	1.5148199272448171e-18	Atp2a2	21
8.404522445819316e-23	0.3712802358732828	0.505	0.188	1.6645156703945154e-18	Ablim1	21
1.097662873252396e-22	0.271538662387676	0.225	0.039	2.17392132047637e-18	Pparg	21
3.274897545775548e-22	0.37325816759511365	0.945	0.668	6.485934589408472e-18	S100a10	21
3.3374872626111065e-22	0.545582608192581	0.72	0.467	6.609893523601296e-18	Elf1	21
3.4490817437669974e-22	0.31557566513960766	0.24	0.041	6.8309063935305385e-18	Gstp3	21
4.494959672341775e-22	0.5654754800353001	0.765	0.435	8.902267631072885e-18	Rgs1	21
5.820256143071605e-22	0.3603261165130074	0.98	0.771	1.1527017291353314e-17	Rps17	21
6.017293381151954e-22	0.3850615812782956	0.99	0.952	1.1917249541371445e-17	Rpl41	21
6.072245287755102e-22	0.32028872138902653	0.305	0.07	1.202608179239898e-17	Nedd4	21
7.242189057079001e-22	0.607046915442226	0.655	0.372	1.434315542754496e-17	Nfkbid	21
9.62461883557147e-22	0.2788146649235365	0.215	0.033	1.9061557603849294e-17	Pglyrp2	21
9.883582384690536e-22	0.39980264073179517	0.93	0.665	1.9574434912879606e-17	Snrpg	21
1.9052699473313142e-21	0.4559989006913522	0.79	0.523	3.773387130689668e-17	Nop53	21
2.5347530081296517e-21	0.33512409411333266	0.985	0.969	5.020078332600775e-17	H2-D1	21
4.0841997394746774e-21	0.36029386239730515	0.32	0.1	8.088757584029599e-17	Ptpn9	21
8.314366191373329e-21	0.3432257887072674	0.335	0.089	1.6466602242014879e-16	Zap70	21
8.364112376855337e-21	0.5236364020727766	0.45	0.171	1.6565124562361995e-16	Tecpr1	21
8.651647633786926e-21	0.4674004134815927	0.58	0.326	1.7134588138715007e-16	Itm2c	21
1.0160285681742308e-20	0.27581240829200565	0.165	0.02	2.012244579269064e-16	Xlr4c	21
1.2207727731686658e-20	0.4579328379273444	0.83	0.584	2.4177404772605425e-16	Pdia3	21
1.2595002838242099e-20	0.468004991680796	0.825	0.558	2.4944403121138475e-16	S100a13	21
1.3858524455425617e-20	0.3307236990917903	0.205	0.043	2.7446807683970434e-16	Prxl2a	21
1.420733374999454e-20	0.4456399059589032	0.47	0.22	2.8137624491864185e-16	Cetn2	21
1.4765754575463034e-20	0.6360873516789591	0.71	0.465	2.9243576936704537e-16	Hist1h1c	21
2.3056428547665973e-20	0.4339188641499443	0.87	0.611	4.566325673865246e-16	Eef1g	21
2.3735657593331758e-20	0.39158423483896554	0.945	0.764	4.700846986359354e-16	Gnas	21
3.654790940340519e-20	0.552853335913759	0.215	0.057	7.238313457344398e-16	Bambi	21
4.646201491355484e-20	0.42338918604588605	0.455	0.184	9.201802053629536e-16	Esyt2	21
5.384966844965431e-20	0.4708115633745108	0.64	0.364	1.0664926836454036e-15	Fkbp3	21
7.109381490849055e-20	0.33527918263038303	0.27	0.061	1.4080130042626555e-15	Prkcq	21
8.766627102878065e-20	0.4373459540433384	0.835	0.588	1.7362304977250008e-15	Eef1d	21
1.094860368567316e-19	0.4018712093477862	0.205	0.033	2.1683709599475695e-15	Tnfsf11	21
1.1110608065960758e-19	0.42582666473291386	0.825	0.535	2.200455927463528e-15	Krtcap2	21
1.2532799311710579e-19	0.27991015495455085	0.34	0.102	2.4821209036842802e-15	Serpinb6b	21
1.3932173759197194e-19	0.39962014969361914	0.45	0.225	2.7592670130090043e-15	Rbfa	21
2.1872100485666563e-19	0.3272453804327329	0.29	0.071	4.331769501186263e-15	Gimap8	21
2.286727621827279e-19	0.3364325721233379	0.275	0.075	4.528864055028926e-15	Ormdl3	21
2.3234585188367523e-19	0.44346366770460965	0.615	0.346	4.601609596556188e-15	Senp6	21
4.0770011728523385e-19	0.4237589957783652	0.71	0.495	8.074500822834057e-15	Gabarapl2	21
4.082013552032082e-19	0.40974898700837764	0.37	0.17	8.084427839799538e-15	Arl5a	21
4.602730688540293e-19	0.44553842234827945	0.805	0.547	9.11570812865405e-15	Eif3e	21
4.836335095896314e-19	0.4501265636745917	0.81	0.574	9.57836165742265e-15	Ncor1	21
5.427207506278619e-19	0.567140518981154	0.44	0.213	1.0748584466184806e-14	Gadd45g	21
7.33085708918181e-19	0.4644066741580667	0.425	0.198	1.4518762465124576e-14	Itgav	21
1.0066448337758435e-18	0.35250460161600916	0.99	0.937	1.993660093293058e-14	Rps29	21
1.3450641498307311e-18	0.34982649530951965	0.255	0.056	2.663899548739763e-14	Krt83	21
1.5184496873522552e-18	0.38013128397767193	0.34	0.129	3.007289605801141e-14	Tiam1	21
1.5370117247634133e-18	0.38947759140643534	0.34	0.118	3.04405172089394e-14	Man2a2	21
2.716639424559902e-18	0.39534638848079356	0.43	0.21	5.380304380340886e-14	Spcs3	21
3.737196681608981e-18	0.46301778075721467	0.595	0.303	7.401518027926588e-14	Pdcd4	21
4.359343174955495e-18	0.36916142111104366	0.855	0.586	8.633679157999359e-14	Mbnl1	21
4.644286966878776e-18	0.4320688823206498	0.455	0.203	9.198010337903416e-14	Ivns1abp	21
5.373380277274025e-18	0.4186305122637516	0.405	0.165	1.0641979639141206e-13	Csrp1	21
6.438694035992886e-18	0.4287091400659046	0.39	0.183	1.275183353828391e-13	Pdlim1	21
8.196914161512273e-18	0.31052131610965006	0.97	0.777	1.6233988496875056e-13	Rpl31	21
9.812133117023011e-18	0.4519209599717413	0.605	0.315	1.9432929638264075e-13	Mpp7	21
1.2767931959062503e-17	0.39044047373976865	0.99	0.949	2.5286889244923287e-13	Ddx5	21
1.4193977211529133e-17	0.4194325187444534	0.75	0.512	2.8111171867433446e-13	Tbca	21
1.5828717037808315e-17	0.41120812140221574	0.705	0.461	3.134877409337937e-13	Gm11808	21
1.7716154250556148e-17	0.32690225853860566	0.32	0.096	3.508684349322645e-13	Spint2	21
2.324689036608614e-17	0.25319040390818054	0.17	0.029	4.60404663700336e-13	Dkkl1	21
2.426325417423484e-17	0.29108396241935486	0.4	0.15	4.80533748920721e-13	Sh2d2a	21
2.6416736807574103e-17	0.42785593934790944	0.56	0.295	5.231834724740052e-13	Sept11	21
2.8238678201933063e-17	0.43607658856072806	0.555	0.279	5.592670217892843e-13	D16Ertd472e	21
2.90526796461627e-17	0.4491725258763215	0.26	0.073	5.753883203922523e-13	Gbp4	21
2.989016439492068e-17	0.38420323659292044	0.92	0.703	5.91974705841404e-13	Samsn1	21
3.1980792078484104e-17	0.4165729040828611	0.615	0.412	6.333795871143777e-13	Sod1	21
6.094477562715816e-17	0.3189860622095253	0.295	0.104	1.2070112812958674e-12	Tusc3	21
6.615940114199319e-17	0.2606948503619204	0.99	0.83	1.3102869396171752e-12	Hspa8	21
8.792435378926925e-17	0.49202578215157555	0.65	0.386	1.7413418267964775e-12	Tut4	21
9.719764442683753e-17	0.3763618166007068	0.885	0.675	1.9249993478735174e-12	Hnrnpa0	21
1.0215015273765588e-16	0.3088233709620728	0.2	0.039	2.0230837749692744e-12	St6galnac3	21
1.221560112441374e-16	0.27553641156186615	0.99	0.882	2.4192998026901415e-12	Rps25	21
1.351733748288826e-16	0.35774399456245076	0.91	0.718	2.67710868848602e-12	Xist	21
1.4225970076181752e-16	0.2930730830730096	0.18	0.031	2.817453373587796e-12	Slc6a13	21
1.650428995991193e-16	0.4104423855491409	0.645	0.396	3.2686746265605577e-12	Ppp1r14b	21
1.683499566168044e-16	0.3575478560806691	0.95	0.81	3.334170890795811e-12	Pfdn5	21
1.848305234033323e-16	0.3241586691849465	0.955	0.778	3.660568516002996e-12	Btf3	21
2.574021791374893e-16	0.39699328555976354	0.775	0.541	5.097850157817976e-12	Tnfaip8	21
3.401843621356038e-16	0.35135414254037345	0.3	0.101	6.7373512920956334e-12	Rasal3	21
4.945314696344394e-16	0.351590452036896	0.86	0.626	9.794195756110073e-12	Atp5g2	21
6.146579802927867e-16	0.3521018086931751	0.445	0.273	1.217330129969864e-11	Hsd17b10	21
6.930950745093123e-16	0.4660040905543623	0.375	0.176	1.372674795065693e-11	Fam110a	21
8.836147953373033e-16	0.322920989571999	0.27	0.102	1.7499991021655293e-11	B230307C23Rik	21
9.4741684228653e-16	0.8286211651672617	0.215	0.083	1.8763590561484726e-11	Serpine1	21
1.0598219935949618e-15	0.3248815817989538	0.225	0.053	2.0989774583148217e-11	F2r	21
1.0865889543618052e-15	0.37627157089091845	0.755	0.513	2.151989424113555e-11	Hnrnpa1	21
1.155469954567951e-15	0.3586236633700968	0.51	0.304	2.2884082450218268e-11	Fam173a	21
1.522559373212087e-15	0.46462813664302316	0.445	0.192	3.015428838646538e-11	Serpinb1a	21
1.858233929327203e-15	0.31099450633179926	0.365	0.134	3.680232297032525e-11	Pde7a	21
2.3287279344139054e-15	0.30116465103103396	0.94	0.732	4.61204567410674e-11	Atp5h	21
2.3380971506900415e-15	0.3991450012690818	0.78	0.564	4.630601406941627e-11	Spcs2	21
2.4850373975951188e-15	0.6405228596562611	0.615	0.373	4.921616565937133e-11	Lmna	21
3.4257265787687202e-15	0.28804082951084353	0.3	0.096	6.78465148925145e-11	Gcnt1	21
3.8162078533940095e-15	0.3375309413015791	0.35	0.126	7.557999653646836e-11	Ppp1r16b	21
4.0894819062344474e-15	0.39668154331081057	0.305	0.117	8.099218915297322e-11	Aak1	21
5.2818504642970346e-15	0.3371578807413989	0.24	0.065	1.0460704844540277e-10	Tnfsf14	21
5.6407053310340706e-15	0.27524476923831526	0.295	0.099	1.1171416908112976e-10	Smad3	21
5.8574216594321765e-15	0.4308905061050895	0.495	0.294	1.1600623596505425e-10	Fam129a	21
7.000135179749421e-15	0.3510827942814345	0.84	0.593	1.3863767723493728e-10	2410006H16Rik	21
9.328434435082597e-15	0.378643322747158	0.44	0.229	1.8474964398681082e-10	Nek7	21
1.0425944316011493e-14	0.2598346108690739	0.175	0.034	2.0648582717860763e-10	Cobll1	21
1.2667010084231502e-14	0.3352287556183993	0.275	0.087	2.508701347182049e-10	Lig1	21
1.55564996509148e-14	0.30412434305738145	0.88	0.655	3.080964755863676e-10	Serbp1	21
2.2760288122628678e-14	0.3294580952059143	0.84	0.622	4.5076750626866095e-10	Sumo2	21
2.281189679695437e-14	0.7006646502253194	0.23	0.122	4.517896160636813e-10	Rrad	21
2.5414557767845382e-14	0.33983385277634137	0.91	0.755	5.033353165921778e-10	Pabpc1	21
3.43732359135809e-14	0.3707968534717193	0.545	0.366	6.807619372684697e-10	Selenot	21
3.507693243566599e-14	0.3589747741672203	0.405	0.229	6.946986468883649e-10	Pop5	21
4.348094580266583e-14	0.2855945584788169	0.23	0.067	8.611401316217967e-10	Padi2	21
4.375623437457488e-14	0.3089189409953894	0.885	0.669	8.665922217884554e-10	Ncl	21
8.340617449845778e-14	0.43178273368560527	0.77	0.581	1.6518592859419564e-9	Slc38a2	21
1.1151204769094671e-13	0.2528487033035898	0.835	0.58	2.2084961045191995e-9	Ahnak	21
1.3115759351937957e-13	0.3540768092662332	0.225	0.065	2.5975761396513126e-9	Ldlrad4	21
1.4945043538488484e-13	0.3271630006075201	0.275	0.107	2.9598658727976444e-9	Nmt2	21
1.6649343724318518e-13	0.3700705315675302	0.52	0.29	3.2974025246012826e-9	Kmt2a	21
1.7321572900229481e-13	0.3657522242799608	0.46	0.236	3.430537512890449e-9	Znrf1	21
1.813192963995386e-13	0.36861167194982003	0.795	0.597	3.5910286651928616e-9	Gna13	21
1.9066505541995153e-13	0.3878078354755432	0.68	0.48	3.77612142259214e-9	H2-Q4	21
2.3402326050616314e-13	0.2953798118450248	0.915	0.712	4.634830674324561e-9	Eif5a	21
3.879464603187266e-13	0.3063697263957552	0.895	0.69	7.68327964661238e-9	Eif3f	21
5.644315215859042e-13	0.5601864934905496	0.835	0.734	1.1178566285008833e-8	Dnaja1	21
5.668392891228615e-13	0.3086214365648916	0.905	0.745	1.1226252121078273e-8	Hmgb1	21
5.773619058277524e-13	0.42068979159245046	0.545	0.338	1.1434652544918637e-8	Tob2	21
5.985335414614855e-13	0.3085050723291322	0.285	0.147	1.185395678864472e-8	Cysltr1	21
7.942066508871046e-13	0.26457214493968406	0.99	0.909	1.5729262720819108e-8	Nfkbia	21
8.669491475161072e-13	0.3608890126755004	0.4	0.202	1.71699278665565e-8	Riok1	21
1.0336489374315627e-12	0.29247353810384047	0.24	0.074	2.04714172058321e-8	Dusp10	21
1.1291611843686996e-12	0.285437735323002	0.345	0.194	2.2363037256422094e-8	Hint2	21
1.4894802116749517e-12	0.35958899522960797	0.305	0.138	2.949915559222242e-8	Prr7	21
1.7783718657374127e-12	0.25656094247623534	0.25	0.08	3.522065480092946e-8	Mllt3	21
2.150816820566927e-12	0.3379115159560804	0.76	0.548	4.259692713132799e-8	Sec11c	21
2.2081309550700666e-12	0.37072622355427265	0.53	0.324	4.373203356516267e-8	Snhg8	21
2.676285307298122e-12	0.2763838688740039	0.965	0.865	5.3003830511039304e-8	Oaz1	21
2.770250552498484e-12	0.34362562085794146	0.69	0.453	5.4864812192232475e-8	Gpr132	21
3.6859988544996505e-12	0.30069117107454646	0.32	0.149	7.300120731336557e-8	Ccdc107	21
3.985510416469376e-12	0.3477113667670684	0.51	0.292	7.8933033798176e-8	Man1a	21
4.5322465191070084e-12	0.4134673801139187	0.535	0.332	8.97611423109143e-8	Sla	21
6.479324336012246e-12	0.3653309219783197	0.21	0.083	1.2832301847472252e-7	Socs1	21
7.296428479371325e-12	0.3932793262185338	0.55	0.312	1.445057660339491e-7	Dgat1	21
7.679138889823488e-12	0.33815880299850376	0.615	0.399	1.5208534571295418e-7	Mdh1	21
7.89207800456617e-12	0.2863801893282136	0.39	0.176	1.56302604880433e-7	Ccdc88c	21
8.990604194125212e-12	0.46256225374654414	0.845	0.717	1.7805891606464982e-7	Ifrd1	21
1.0235763490085257e-11	0.2537169173124149	0.155	0.035	2.0271929592113852e-7	Nlrc3	21
1.2135743968249459e-11	0.2932757261357398	0.32	0.127	2.4034840929118055e-7	Gimap9	21
1.3609727308360673e-11	0.3289316075232277	0.485	0.323	2.6954064934208314e-7	Ptbp1	21
1.5437932352698784e-11	0.33130967229177744	0.8	0.627	3.057482502451994e-7	Cox7a2l	21
2.0701171747262685e-11	0.3881726751050305	0.51	0.279	4.0998670645453746e-7	Gpr183	21
2.3349911202688685e-11	0.346839654440528	0.41	0.21	4.624449913692494e-7	Frmd4b	21
2.639026649077043e-11	0.3242019575861945	0.76	0.555	5.226592278497084e-7	Anp32b	21
2.8222659845343558e-11	0.30088042409526844	0.31	0.161	5.589497782370291e-7	Slc7a8	21
3.0302242722212294e-11	0.32538143292002875	0.655	0.45	6.001359171134145e-7	Saraf	21
3.383364117210728e-11	0.32346790553168214	0.68	0.493	6.700752634135847e-7	Eif3m	21
3.479698000517597e-11	0.30510124182121134	0.655	0.452	6.891541890025101e-7	Cct7	21
3.777670174951395e-11	0.2964590009646484	0.215	0.067	7.481675781491238e-7	Cd27	21
4.120076950012885e-11	0.30765265636676237	0.365	0.18	8.159812399500519e-7	Pitpnc1	21
5.5197496759024804e-11	0.3305950485279243	0.685	0.49	1.0931864233124863e-6	Eif3i	21
6.44842260225418e-11	0.4397361845015152	0.225	0.077	1.2771100963764403e-6	Tnfrsf9	21
6.50595270095113e-11	0.30660828910887394	0.39	0.228	1.288503932423371e-6	Chchd3	21
6.623460657494678e-11	0.3133346477285901	0.595	0.407	1.311776383216821e-6	Leprotl1	21
6.64143187622945e-11	0.32870654786851283	0.61	0.392	1.3153355830872426e-6	Rexo2	21
7.177170341313295e-11	0.2840505340809374	0.895	0.722	1.421438586097098e-6	Cox6c	21
9.195979847864496e-11	0.3136298795332717	0.59	0.414	1.8212638088695634e-6	Gm10076	21
9.498192486429435e-11	0.2836090255621322	0.22	0.069	1.8811170219373496e-6	Pdcd1lg2	21
1.0471833699994705e-10	0.2656509098909594	0.795	0.574	2.0739466642839513e-6	H2afy	21
1.3039093046897828e-10	0.3201869111878791	0.51	0.298	2.5823923779381146e-6	Tbrg1	21
1.4963447386883605e-10	0.27058113083009444	0.485	0.271	2.963510754972298e-6	Esyt1	21
1.5460290759843963e-10	0.31413089135018246	0.415	0.259	3.0619105849870968e-6	Pole4	21
1.5608096661942383e-10	0.3144444313147774	0.43	0.288	3.0911835438976888e-6	Churc1	21
1.7875318026880754e-10	0.28994925110158726	0.31	0.15	3.5402067352237336e-6	Kcnn4	21
2.1104979945092219e-10	0.37809036868236123	0.465	0.309	4.1798412781255136e-6	Jak2	21
3.403440979892888e-10	0.32994969805473384	0.325	0.189	6.740514860677865e-6	Gfpt1	21
3.6493516836821866e-10	0.2838551926099866	0.84	0.652	7.227541009532571e-6	Tomm7	21
3.983627671036109e-10	0.3104915909675685	0.49	0.42	7.889574602487014e-6	Psmb7	21
4.5887537782126765e-10	0.2699846596068789	0.255	0.139	9.088026857750206e-6	Tapbpl	21
5.567794341440532e-10	0.29921783483009556	0.725	0.543	1.1027016693222974e-5	Coq10b	21
7.404754833266618e-10	0.2922895992884408	0.73	0.53	1.4665116947284536e-5	Selenof	21
8.637590671098147e-10	0.40192900876682325	0.99	0.981	1.710674832410988e-5	H3f3b	21
9.982230935927082e-10	0.26697153739243573	0.595	0.382	1.9769808368603585e-5	Stk24	21
1.0365516108700255e-9	0.27585297340385123	0.36	0.189	2.0528904653280856e-5	Stim1	21
1.0862289613446036e-9	0.3409733858659014	0.825	0.723	2.1512764579429876e-5	Arf4	21
1.1081267682084648e-9	0.2701291188431567	0.78	0.574	2.1946450644368646e-5	Rbpj	21
1.174825295897572e-9	0.30665853474262583	0.92	0.826	2.3267414985251413e-5	Sub1	21
1.4409647911629206e-9	0.2777173134201758	0.58	0.4	2.853830768898164e-5	Wdr89	21
1.5085937556348038e-9	0.26675012010270266	0.345	0.215	2.987769933034729e-5	Bola3	21
1.6329508804302564e-9	0.30505167631162056	0.5	0.348	3.234059218692123e-5	Arl6ip5	21
1.6837643082415703e-9	0.28706227784738025	0.715	0.531	3.33469521247243e-5	Bzw1	21
1.6894801689685988e-9	0.27914421908462017	0.38	0.236	3.34601547464231e-5	Bcl7c	21
2.1848777772894793e-9	0.6243369516336691	0.365	0.289	4.327150437921814e-5	Hist1h2bc	21
2.7091984384978448e-9	0.29237985360257546	0.54	0.359	5.365567507444981e-5	Tprgl	21
3.3327159647262137e-9	0.28026317104677584	0.405	0.242	6.600443968140267e-5	Slc50a1	21
3.6161718513711347e-9	0.26788141092904183	0.73	0.547	7.161828351640532e-5	Tomm20	21
4.651361651054579e-9	0.2736622130584759	0.35	0.197	9.212021749913594e-5	Rb1	21
4.657102020077379e-9	0.25751020346062625	0.245	0.12	9.22339055076325e-5	Orc4	21
4.992128690040689e-9	0.2901825957884916	0.75	0.619	9.886910870625585e-5	Rabac1	21
5.167260101044962e-9	0.28818667025662237	0.305	0.179	1.0233758630119547e-4	Apaf1	21
6.5592438639123526e-9	0.30246484987347433	0.41	0.226	1.2990582472478414e-4	Vgll4	21
7.231096106831302e-9	0.29525842382479195	0.67	0.509	1.4321185839579395e-4	Tmem59	21
7.515496016396413e-9	0.2608665226614231	0.835	0.688	1.4884439860473096e-4	Tma7	21
7.812856081340482e-9	0.26823646837562237	0.475	0.317	1.5473361469094823e-4	Acadl	21
8.179014983400184e-9	0.3052392354684079	0.625	0.421	1.6198539174624063e-4	Atrx	21
9.156102160184036e-9	0.2610496868980686	0.315	0.181	1.8133660328244482e-4	Stt3b	21
1.0879684908966267e-8	0.2753747004045459	0.68	0.513	2.1547215962207692e-4	Grcc10	21
1.15392187848905e-8	0.3158046079853148	0.25	0.103	2.2853422803475638e-4	Kbtbd11	21
1.2493193669509633e-8	0.2760887215364447	0.735	0.55	2.4742770062463826e-4	Snrpf	21
1.3190812476402126e-8	0.2689502293320295	0.6	0.412	2.612440410951441e-4	Ppp3ca	21
1.54310481370772e-8	0.28432837490210705	0.71	0.608	3.0561190835481396e-4	Prkar1a	21
1.5491059476906434e-8	0.276245933889969	0.705	0.537	3.068004329401319e-4	Snrpd2	21
1.892257840197479e-8	0.3018037223091362	0.415	0.256	3.747616652511107e-4	B3gnt2	21
1.9810902404501695e-8	0.27491857701292277	0.6	0.448	3.923549221211561e-4	Bcap31	21
2.3464722114702908e-8	0.2766431292186481	0.36	0.224	4.647188214816911e-4	Zfp148	21
2.6014987074635508e-8	0.28118246361086907	0.71	0.556	5.152268190131563e-4	Ywhab	21
2.7449333620081166e-8	0.2574539048255028	0.295	0.181	5.436340523457075e-4	Dynll2	21
2.8287590324544035e-8	0.27078327250410283	0.795	0.64	5.602357263775946e-4	Atp5md	21
3.801480968251167e-8	0.29168044740923305	0.57	0.394	7.528833057621436e-4	Itpkb	21
4.023707245699207e-8	0.25036593414640584	0.255	0.119	7.96895220010728e-4	Eva1b	21
4.146542942639153e-8	0.25146439485139793	0.78	0.622	8.212228297896843e-4	Nsa2	21
4.514251102265e-8	0.25533984240782626	0.6	0.421	8.940474308035833e-4	Etfb	21
4.6219566915170634e-8	0.26169649566251596	0.695	0.517	9.153785227549543e-4	Tmed9	21
4.8032034310368926e-8	0.27161941398019307	0.345	0.204	9.512744395168566e-4	Rcc2	21
5.0800092612849256e-8	0.27283226375044134	0.475	0.288	0.0010060958341974796	Pnn	21
7.728669790581998e-8	0.2540019669642426	0.755	0.605	0.0015306630520247647	Ptp4a2	21
8.140260411062194e-8	0.2573750146919591	0.65	0.487	0.0016121785744108675	Cdc37	21
9.162677700417384e-8	0.2584303550632431	0.415	0.25	0.0018146683185676629	Srpk1	21
1.2331469588780437e-7	0.2618940824835784	0.395	0.233	0.0024422475520579656	Snhg12	21
1.4181269659399968e-7	0.29887839484541623	0.555	0.378	0.0028086004560441634	Plp2	21
3.202120544431503e-7	0.2559525247245593	0.745	0.617	0.006341799738246592	H2-T23	21
3.8268686953349546e-7	0.275379792862567	0.47	0.345	0.007579113451110878	Susd6	21
4.0225416782175454e-7	0.30006963472143877	0.285	0.141	0.007966643793709849	Igfbp4	21
4.5030747151759356e-7	0.27911585291532515	0.53	0.382	0.00891833947340594	Gls	21
5.102735373292642e-7	0.2515020400811188	0.29	0.159	0.010105967406806077	Abhd17b	21
6.802885767734277e-7	0.26791033981553486	0.445	0.32	0.013473115262997735	Ctnnb1	21
7.669883734836173e-7	0.2563573708442606	0.47	0.336	0.01519020473684304	Plec	21
7.927471276762379e-7	0.25897864458342346	0.385	0.266	0.01570035686362789	Tap2	21
2.2894427498291928e-6	0.2544823402123498	0.255	0.137	0.04534241366036716	Klf9	21
2.577663977008917e-6	0.26313715122201875	0.37	0.231	0.051050635064661606	Sdhaf1	21
3.69412740782072e-6	0.2741896890998823	0.805	0.647	0.07316219331188936	Fos	21
4.3683210124746745e-6	0.26290320042607795	0.45	0.339	0.08651459765206093	Rnaseh2c	21
4.435937321582127e-6	0.34572808306741787	0.42	0.301	0.08785373865393403	Nr4a3	21
2.2040088114729325e-5	0.31944183503551116	0.47	0.336	0.4365039451122143	Ero1l	21
2.4373590592255736e-5	0.2701723859243432	0.345	0.235	0.48271896167962486	Snhg15	21
1.0793793964237742e-4	0.344969264306854	0.295	0.204	1	Gm47283	21
5.835964469200585e-4	0.423021298674101	0.175	0.106	1	Gem	21
0.1554571567268676	5.187765286029933e-5	0.625	0.561	1	Sin3b	21
0.5549075145724531	5.8504138287118757e-5	0.11	0.119	1	Pgrmc2	21
0.8679997352689349	4.090205056228591e-5	0.105	0.098	1	Pknox1	21
