# Supplementary material for: Deciphering the preeclampsia-specific immune microenvironment and the role of pro-inflammatory macrophages at the maternal–fetal interface
Source: eLife. 2025 Mar 28;13:RP100002. doi: 10.7554/eLife.100002 (PMC11952753; doi:10.7554/eLife.100002)
Supplement: Figure 5—figure supplement 1—source data 1. [file elife-100002-fig5-figsupp1-data1.zip › Figure 5-figure supplement 1-source data/seurat_clusters_22.csv]

p_val	avg_logFC	pct.1	pct.2	p_val_adj	gene	cluster
2.005584167447689e-55	0.5493702151608739	0.782	0.171	3.972059443630148e-51	Gm8369	22
8.959901215741242e-50	0.30882981238711404	0.767	0.194	1.774508435777553e-45	Ccr7	22
2.6956721189250464e-47	0.9169341157982149	1	0.917	5.338778631531054e-43	S100a9	22
3.1613259113845702e-46	1.1545132955261175	0.955	0.511	6.261005967497142e-42	Retnlg	22
1.1912849202070123e-44	0.9939786796058061	0.977	0.578	2.359339784469988e-40	Lcn2	22
6.711614151159551e-44	0.9885192545647339	1	0.871	1.3292351826371492e-39	S100a8	22
8.72261599370378e-44	0.5114253699123206	0.932	0.358	1.7275140975530335e-39	Ets1	22
3.2906991987465537e-42	0.9168320653393511	0.947	0.431	6.517229763117549e-38	G0s2	22
8.693298871301778e-42	0.6065910352408903	0.925	0.359	1.7217078414613172e-37	Hdc	22
9.50130376053884e-42	0.9121917852539723	0.902	0.349	1.8817332097747173e-37	Wfdc21	22
1.660762309509873e-41	0.5015529005189027	0.842	0.278	3.2891397539843034e-37	Gimap6	22
5.102647050958369e-41	0.6759590712485295	0.602	0.119	1.010579248442305e-36	Ebf1	22
7.38612378785335e-38	0.4909080491934723	0.805	0.267	1.462821816184356e-33	Upp1	22
1.3972720068855347e-37	0.5755441825781613	0.977	0.484	2.7672972096368013e-33	Acod1	22
1.6307585710158601e-37	0.6053699881151045	0.669	0.168	3.229717349896911e-33	Mrgpra2b	22
1.6138852791860292e-36	0.4643153485225475	0.459	0.08	3.196299795427931e-32	Fcmr	22
6.123526144332701e-36	0.5758963288575931	0.94	0.428	1.2127643528850916e-31	Trem1	22
1.3389949459945526e-35	0.650014224922145	0.594	0.132	2.6518794905422113e-31	Cd79a	22
1.6937088590988891e-35	0.66045183048534	0.97	0.518	3.35439039544535e-31	Cd9	22
1.1273048752957995e-34	0.4002953939103825	0.534	0.109	2.2326273055233308e-30	BE692007	22
8.645968851415018e-34	0.316988975163065	0.406	0.075	1.7123341310227444e-29	Ms4a1	22
1.7076364409228227e-33	0.49499121390377687	0.654	0.18	3.38197397124765e-29	Chil1	22
7.62921190103321e-33	0.7574788106392178	0.722	0.227	1.510965416999627e-28	Il1f9	22
8.091496730144462e-33	0.315608142098617	0.917	0.424	1.6025209274051108e-28	Slc7a11	22
1.815138360008821e-32	0.4057817475999785	0.504	0.107	3.59488152199747e-28	H2-DMb2	22
3.6713543457751944e-30	0.5022555020137278	0.722	0.242	7.271117281807772e-26	Satb1	22
4.149593317379824e-30	0.39884074689204096	0.684	0.228	8.218269565070742e-26	Rdh12	22
5.8172698790362695e-30	0.45675875783967346	0.985	0.572	1.1521102995431331e-25	Slpi	22
5.8187307550769636e-30	0.41597150114718384	0.857	0.37	1.1523996260429927e-25	Il1r2	22
7.355425196306735e-30	0.41655528155693244	0.962	0.52	1.456741960128549e-25	Clec4d	22
2.324099972000555e-29	0.6035867549001053	0.504	0.112	4.602879994547099e-25	Ly6d	22
2.658623946931478e-29	0.5281606061166684	0.429	0.085	5.265404726897792e-25	Ighd	22
1.188742033280791e-28	0.3044644067205169	0.82	0.345	2.3543035969126064e-24	Csf3r	22
2.0502393386953676e-28	0.46720633449585924	0.842	0.368	4.060499010286176e-24	Slfn4	22
2.9998845731483068e-28	0.49836264411803943	0.767	0.293	5.941271397120222e-24	Sgms2	22
6.600497844694761e-28	0.7176397804064716	0.805	0.336	1.3072285981417975e-23	Pglyrp1	22
8.916237067717706e-28	0.5711853153516304	0.947	0.563	1.7658607512614918e-23	Grina	22
1.1079797032505547e-27	0.35067653024173845	0.459	0.101	2.1943538022877235e-23	Mrgpra2a	22
5.528298824130041e-27	0.4863267943046896	0.985	0.657	1.0948795821189545e-22	Mxd1	22
7.515525383724426e-27	0.4614420576107326	0.481	0.112	1.4884498022466226e-22	Ly6g	22
9.375785385408396e-27	0.4395961571336304	0.91	0.464	1.8568742955801329e-22	Hp	22
9.431980012637791e-27	0.37189382410839733	0.805	0.344	1.8680036415029144e-22	Cd300lf	22
9.526870911547274e-27	0.4962242955773777	0.752	0.291	1.8867967840319376e-22	Hcar2	22
1.2022694744417888e-26	0.353690329844782	0.519	0.134	2.381094694131963e-22	Cd55	22
1.2786870768610693e-26	0.3780074291329031	0.466	0.107	2.532439755723348e-22	Iglc3	22
1.9085099393496504e-26	0.44068750327789885	0.752	0.295	3.7798039348819825e-22	Ankrd33b	22
3.063065411636253e-26	0.6199054064518599	0.91	0.518	6.066401047745599e-22	Ifitm1	22
3.557663995606824e-26	0.38411340121861537	0.609	0.194	7.045953543299315e-22	Cxcr2	22
7.450577576145323e-26	0.511798802184161	0.752	0.298	1.4755868889555813e-21	Arg2	22
7.949015067830796e-26	0.6060668833516001	0.752	0.298	1.5743024341838892e-21	Fpr1	22
8.719435611146695e-25	0.5063511877151294	0.917	0.525	1.726884222787603e-20	Lmnb1	22
1.7645834085425467e-24	0.32857529961744325	0.752	0.316	3.4947574406185135e-20	Fpr2	22
1.8496069267868665e-24	0.4130855316843842	0.737	0.299	3.663146518501389e-20	Cd33	22
2.7206098605987997e-24	0.6542310532546068	0.662	0.235	5.388167828915923e-20	Mmp9	22
3.0006066777163224e-24	0.3035092804977395	0.617	0.216	5.942701525217177e-20	Gimap1	22
3.55350572128047e-24	0.3192900720347598	0.827	0.393	7.037718080995971e-20	Sell	22
4.882276226016911e-24	0.3103882757265235	0.925	0.513	9.669348065626493e-20	Ccr1	22
2.0693247835138478e-23	0.31915754870636365	0.549	0.176	4.0982977337491755e-19	Mirt2	22
1.5292063123124878e-22	0.40554095616664276	0.962	0.627	3.028593101534882e-18	Resf1	22
1.6092183984796901e-22	0.382767324498936	0.571	0.184	3.1870570381890264e-18	Slc2a3	22
1.8050673110473487e-22	0.5260235600470691	0.895	0.497	3.574935809529274e-18	Slc16a3	22
2.5094263400414475e-22	0.3431039653388652	0.421	0.103	4.9699188664520864e-18	H2-Ob	22
6.589368304804963e-22	0.7279263359967998	0.977	0.758	1.305024392766623e-17	Wfdc17	22
9.884059027071799e-22	0.3629613944455514	0.361	0.071	1.9575378903115697e-17	Lipg	22
2.086672515697285e-21	0.4278270823628355	0.534	0.164	4.1326549173384726e-17	Cd79b	22
2.2785986441524953e-21	0.685259498339603	0.526	0.158	4.512764614744017e-17	Stfa2l1	22
2.428217201114433e-21	0.4505213667065925	0.361	0.073	4.809084166807135e-17	Prok2	22
2.6906689466630762e-21	0.5913025956616704	0.692	0.284	5.3288698488662227e-17	Lrg1	22
6.389864505988294e-21	0.4379318432645132	0.992	0.755	1.2655126654109818e-16	Cd14	22
7.124208759423519e-21	0.4492276364009804	0.774	0.364	1.4109495448038278e-16	Cd24a	22
1.223015259457194e-20	0.504937838243221	0.707	0.313	2.4221817213549726e-16	Ighm	22
1.4054470232714576e-20	0.269180651973019	0.609	0.232	2.783487829589122e-16	Trim30b	22
2.946815118913438e-20	0.5346403329857187	0.444	0.115	5.836167343008064e-16	Cd177	22
4.1264961821131596e-20	0.48708133794588027	0.925	0.642	8.172525688675112e-16	Vasp	22
7.747914616104999e-20	0.278512504785632	0.346	0.07	1.534474489719595e-15	Fam169b	22
1.14137808205745e-19	0.31672591007129114	0.526	0.18	2.2604992915147795e-15	Cd2	22
5.80857409955657e-19	0.3686205223917372	0.489	0.154	1.1503881004171787e-14	Gramd3	22
7.833632598806024e-19	0.35323306181103253	0.722	0.333	1.551450936193533e-14	Stx11	22
8.666070434973362e-19	0.7779831350742787	0.602	0.24	1.7163152496464745e-14	Mmp8	22
2.8368586316214453e-18	0.26016629691551013	0.293	0.059	5.618398519926272e-14	Fcrla	22
3.908630232190811e-18	0.25155297592797854	0.564	0.215	7.741042174853901e-14	Spata13	22
4.196599420519268e-18	0.2599301554595035	0.218	0.032	8.31136515233841e-14	Fcer2a	22
5.061510573390637e-18	0.4181528920727339	0.654	0.281	1.0024321690600157e-13	Rhoh	22
5.08177292787869e-18	0.27244392294563613	0.977	0.682	1.0064451283663746e-13	Litaf	22
9.348855903563712e-18	0.28781793196940186	0.722	0.345	1.8515409117007932e-13	Lyst	22
1.1522482234911202e-17	0.5702918426111072	0.82	0.456	2.2820276066241636e-13	Il1rn	22
1.4517470237074438e-17	0.34286419834776616	0.609	0.247	2.8751849804525924e-13	Ripor2	22
1.992195306529233e-17	0.37911937077464897	0.91	0.584	3.9455428045811463e-13	Vps37b	22
2.808211015660117e-17	0.2565301097091808	0.947	0.633	5.561661916514861e-13	Lilr4b	22
2.9950303823974845e-17	0.29861165735245643	0.346	0.081	5.931657672338218e-13	Rflnb	22
3.089570977874396e-17	0.46805339867984364	0.872	0.526	6.118895321680242e-13	Thbs1	22
3.6633046943563306e-17	0.2798933453335529	0.526	0.207	7.255174947172713e-13	Gimap3	22
4.214195151955885e-17	0.4142143656288644	0.857	0.514	8.34621349844863e-13	Cd37	22
4.467989745934257e-17	0.9196035335874244	0.406	0.113	8.848853691822797e-13	Ngp	22
5.665053405040768e-17	0.33405326447463723	1	0.959	1.1219638268683241e-12	Eif1	22
8.10453442558232e-17	0.38102187257531234	0.504	0.175	1.6051030429865786e-12	Qsox1	22
8.45818805923815e-17	0.4969542869329979	0.992	0.929	1.6751441451321154e-12	Cxcl2	22
1.1704633573210184e-16	0.318514182425802	1	0.797	2.318102679174277e-12	Rpl12	22
3.2080524437656643e-16	0.8571730027205768	0.489	0.171	6.353547864877898e-12	Cstdc4	22
3.3133947538901603e-16	0.3700491990204404	1	0.968	6.562178310079462e-12	Srgn	22
3.695481716310328e-16	0.41072612563062894	0.872	0.533	7.318901539152603e-12	Plaur	22
7.071313048526103e-16	0.3744256891708422	1	0.838	1.4004735492605947e-11	Pnrc1	22
9.010972757018116e-16	0.29004540544356927	0.729	0.373	1.7846231545274378e-11	Glipr2	22
1.3381575437293897e-15	0.2934136329650725	0.752	0.4	2.6502210153560564e-11	Mcemp1	22
1.3844336561645473e-15	0.3528968388617837	0.872	0.545	2.741870856033886e-11	Ncf1	22
4.048197078191462e-15	0.2744068796614474	0.714	0.371	8.01745431335819e-11	AA467197	22
4.147198530453954e-15	0.42719852185983986	0.368	0.102	8.213526689564057e-11	Cdk5r1	22
4.236411051257372e-15	0.28195772371055594	0.669	0.323	8.390212087015226e-11	4932438A13Rik	22
4.781291228868259e-15	0.28616419923354997	0.872	0.544	9.469347278773587e-11	Marcksl1	22
5.571268896121386e-15	0.5841641045622463	0.729	0.403	1.1033898048768405e-10	Cxcl3	22
1.8343633089991362e-14	0.2727539324048648	0.549	0.237	3.6329565334727893e-10	Tarm1	22
2.4130626093785327e-14	0.26346232398998204	0.338	0.094	4.779070497874184e-10	Bank1	22
3.232554897951896e-14	0.41536759201683093	1	0.996	6.40207497539373e-10	Fth1	22
3.396696192136053e-14	0.2646136363227322	0.406	0.132	6.727156808525453e-10	Cmah	22
3.7451933579591114e-14	0.3232680615703643	0.466	0.171	7.41735544543802e-10	Actn1	22
4.124758979049001e-14	0.3590994380047038	0.429	0.145	8.169085158006546e-10	S1pr1	22
4.364810674428189e-14	0.7378025496694143	0.707	0.419	8.644507540705028e-10	Ifitm6	22
4.9933869093139626e-14	0.3446134605615825	0.97	0.798	9.889402773896303e-10	Prdx5	22
5.396762775931247e-14	0.5216344027198073	0.308	0.076	1.0688288677731833e-9	Lef1	22
6.222297710482808e-14	0.2607770601502155	0.88	0.571	1.23232606156112e-9	Tsc22d3	22
8.02462543165118e-14	0.3024379038511614	0.669	0.338	1.5892770667385163e-9	Entpd1	22
1.1443927005584755e-13	0.27970936591260687	0.985	0.776	2.2664697434560607e-9	Ifitm2	22
1.5057932086877143e-13	0.3130322043974625	0.767	0.439	2.9822234498060182e-9	Smox	22
2.2691526448827703e-13	0.2610341058773349	0.805	0.483	4.4940568131903266e-9	Chd2	22
2.304306493176287e-13	0.2905041114757383	0.985	0.784	4.563679009735636e-9	Cd53	22
2.4373969433760046e-13	0.2788827101896638	0.534	0.231	4.827264646356177e-9	Ppp1r3b	22
2.5956531902291427e-13	0.2841142634934594	0.436	0.157	5.140691143248817e-9	Ralgps2	22
3.844943492744222e-13	0.3020637282076053	0.737	0.414	7.614910587379932e-9	Slc9a3r1	22
4.685151120419606e-13	0.2825149169753458	0.797	0.482	9.278941793991029e-9	Fam107b	22
5.126661352594838e-13	0.29036642872766727	0.947	0.7	1.0153352808814078e-8	Stk17b	22
7.314487594798803e-13	0.6375368045760479	0.436	0.161	1.4486342681499028e-8	Asprv1	22
1.045409858164503e-12	0.32961307083388147	0.669	0.353	2.0704342240947983e-8	Sorl1	22
1.95824787196874e-12	0.2508857925941119	1	0.865	3.87830991043409e-8	Rps20	22
4.137955244027785e-12	0.28184682311654885	0.602	0.297	8.195220360797027e-8	Rnf11	22
4.330879982570702e-12	0.3464027653991246	0.887	0.639	8.577307805481276e-8	Ddx6	22
4.922551366495889e-12	0.2989264374294208	0.594	0.291	9.749112981345108e-8	Pygl	22
5.487176105485321e-12	0.3047806023105193	0.977	0.825	1.0867352276913678e-7	Rac2	22
6.181647004222591e-12	0.2877716956726116	0.617	0.313	1.2242751891862842e-7	Dgat1	22
9.462680241977653e-12	0.35938371955855475	0.985	0.826	1.8740838219236742e-7	S100a11	22
1.5518205265739733e-11	0.2784350023946226	0.669	0.367	3.073380552879754e-7	Retreg1	22
2.1765687922401523e-11	0.26379947748529664	0.707	0.406	4.3106944930316217e-7	Rab11fip1	22
2.3643634590386355e-11	0.29853731127390115	0.774	0.478	4.6826218306260173e-7	Gsr	22
3.317140539548853e-11	0.2946405827785329	0.624	0.329	6.569596838576503e-7	Nudt4	22
4.822641603980037e-11	0.3530335452323834	0.872	0.631	9.551241696682462e-7	Ezr	22
4.9131221532744106e-11	0.25633212740697187	0.842	0.568	9.73043842455997e-7	Ndel1	22
5.2686494833100595e-11	0.3696541382642574	0.692	0.413	1.0434560301695574e-6	Crlf3	22
6.690177198095194e-11	0.2700401938131769	0.782	0.496	1.3249895940827532e-6	Bcl2l11	22
8.036581582687494e-11	0.31854660079581487	0.571	0.289	1.5916449824512581e-6	Tmcc1	22
1.1026900123432048e-10	0.2640910788129453	0.459	0.197	2.183877569445717e-6	Tcp11l2	22
1.9834064045883493e-10	0.28815814073650703	0.85	0.589	3.928136384287226e-6	Kras	22
2.8079504141868675e-10	0.2862252084811512	0.744	0.466	5.561145795297091e-6	Sp140	22
3.404118476498421e-10	0.43835992879986707	0.534	0.322	6.7418566427051226e-6	R3hdm4	22
5.255119499976809e-10	0.2700589232684061	0.842	0.585	1.040776416970407e-5	Tut7	22
6.825148051063842e-10	0.25634091541476434	0.624	0.346	1.3517205715131939e-5	Ifi27	22
9.365984193967794e-10	0.2570463161976203	0.692	0.414	1.8549331696153215e-5	Arid4b	22
9.9035729406251e-10	0.2607905745163008	0.474	0.22	1.961402620890801e-5	Iqsec1	22
1.0856648171702237e-9	0.26313401867650493	0.474	0.22	2.1501591704056282e-5	Sh3bp5	22
1.3443514373238615e-9	0.2810744599067345	0.767	0.496	2.6624880216199077e-5	Rab20	22
3.3804341658880623e-9	0.2687716613808407	0.338	0.128	6.694949865541308e-5	Fosl1	22
3.864219272312126e-9	0.2671192770082815	0.444	0.203	7.653086268814165e-5	Msra	22
4.12878553304735e-9	0.2827585951161391	0.85	0.622	8.177059748200277e-5	Nktr	22
1.0231866267649809e-8	0.296373299303085	0.827	0.594	2.0264211143080447e-4	2410006H16Rik	22
1.9656873958931023e-8	0.28125411781938314	0.639	0.383	3.893043887566289e-4	Adam8	22
3.691735899118512e-8	0.299775933036863	0.767	0.52	7.311482948204213e-4	Nlrp3	22
4.9893879186759635e-8	0.26385086337144004	0.632	0.382	9.881482772937746e-4	Cyp4f18	22
5.310268177169939e-8	0.28840102720101635	0.549	0.319	0.0010516986124885063	Carhsp1	22
6.453498362332131e-8	0.2800461954839141	0.504	0.269	0.0012781153506598785	Irak3	22
7.930021945896957e-8	0.34025131535616304	0.579	0.336	0.0015705408463848923	Isg20	22
1.6368536956237486e-7	0.36356459365235394	0.113	0.018	0.003241788744182834	Dapl1	22
1.6945842968931256e-7	0.25526939414662053	0.707	0.469	0.0033561241999968353	Glrx	22
3.9262277281748476e-7	0.4049230446997235	0.414	0.206	0.007775894015650286	Trbc2	22
4.0376461358326786e-7	0.30541687199990863	0.556	0.327	0.00799655817201662	Il1a	22
5.872598698350014e-7	9.808286102830355e-5	0.549	0.343	0.011630681722082202	Rgcc	22
8.214760874916951e-7	0.31291569883578996	0.857	0.662	0.01626933391277302	Alox5ap	22
1.2376040108160993e-6	0.2592455957280016	0.406	0.218	0.024510747434212846	Sqor	22
9.913994753608283e-6	0.2656734720813646	0.541	0.35	0.19634666609521206	Mef2c	22
1.760345110928435e-5	0.37899736897998837	0.774	0.587	0.3486363492193766	Ccl3	22
2.9525114980054394e-5	0.3204045555754933	0.579	0.387	0.5847449021799773	Cd274	22
8.857365823218112e-5	0.33324803926765023	0.85	0.704	1	Gadd45b	22
0.0015054362090773585	0.2573072658459605	0.12	0.044	1	Il23a	22
0.004369436656586899	0.25775042323520414	0.594	0.472	1	Anxa1	22
0.004909728391913758	0.30016986844649485	0.113	0.045	1	Stfa1	22
0.010432153281492988	0.37460088076898806	0.143	0.074	1	Csf3	22
0.7020658500787496	5.757061940980801e-5	0.12	0.13	1	Nelfb	22
0.7325951062081316	8.091276854732543e-5	0.218	0.224	1	Pnpla2	22
