# Supplementary material for: Deciphering the preeclampsia-specific immune microenvironment and the role of pro-inflammatory macrophages at the maternal–fetal interface
Source: eLife. 2025 Mar 28;13:RP100002. doi: 10.7554/eLife.100002 (PMC11952753; doi:10.7554/eLife.100002)
Supplement: Figure 5—figure supplement 1—source data 1. [file elife-100002-fig5-figsupp1-data1.zip › Figure 5-figure supplement 1-source data/seurat_clusters_23.csv]

p_val	avg_logFC	pct.1	pct.2	p_val_adj	gene	cluster
0	6.409905248311307	1	0.042	0	Gzmf	23
0	6.200783616622805	1	0.031	0	Gzmg	23
0	6.045268956984769	1	0.03	0	Gzmd	23
1e-323	4.868847406954405	0.991	0.009	1.957e-319	Gzme	23
1.48475546275356e-310	4.778721973365578	1	0.02	2.940558193983433e-306	Gzmc	23
1.623249814223709e-225	2.905744575593692	0.848	0.005	3.2148462570700556e-221	Tmsb15a	23
1.7065787254178983e-225	2.442490066562952	0.839	0.003	3.3798791656901477e-221	Fcrl6	23
6.301334206520074e-216	3.8030150894937576	0.991	0.249	1.2479792396013006e-211	Spp1	23
1.2004379069727694e-140	1.5467116080894585	0.554	0.001	2.3774672747595696e-136	Tff1	23
5.122120367445453e-134	2.8619242673425203	0.839	0.054	1.014435938772572e-129	Prf1	23
1.3506157011787267e-130	2.183568337251422	0.857	0.075	2.6748943961844682e-126	Tnfrsf9	23
3.852158635972852e-116	1.7422409340341938	0.821	0.096	7.629200178544234e-112	Cst7	23
1.0708883208576708e-112	2.2161459364148457	1	0.515	2.120894319458617e-108	Mt1	23
3.1565231552022982e-109	0.8567960499961358	0.42	0	6.2514941088781515e-105	Gzmn	23
5.105781204547445e-109	0.9393836981197528	0.482	0.002	1.0111999675606215e-104	Avil	23
8.573101657753264e-105	2.2475230037243334	0.884	0.189	1.697902783318034e-100	Mt2	23
1.9297367995675252e-103	1.9313355344557188	0.67	0.016	3.821843731543484e-99	Ctsg	23
1.680357985995422e-91	1.1888395893327046	0.938	0.657	3.3279489912639334e-87	Atp5j	23
9.22430134297422e-90	1.584899899419364	0.518	0.007	1.8268728809760443e-85	Serpinb9b	23
4.6424160789590254e-88	1.222078052278996	0.589	0.113	9.19430504437835e-84	Impa2	23
1.2561578317012546e-85	1.5154745649553287	0.688	0.043	2.487820585684335e-81	Car2	23
4.3847637729013834e-82	2.0631583302700216	0.857	0.112	8.68402465223119e-78	Gzmb	23
3.5506812179644664e-70	1.1320952530224737	0.571	0.027	7.032124152178626e-66	Klrg1	23
4.1227178487112845e-69	1.1679254838350728	0.509	0.091	8.1650426993727e-65	Tubgcp2	23
1.1152609060873243e-68	1.118013629741246	0.893	0.558	2.208774224505946e-64	S100a13	23
4.077094398560522e-68	0.6522945761638056	0.321	0.002	8.074685456349113e-64	Gipc2	23
5.564884169504706e-60	0.49076523498053565	0.25	0	1.102125309770407e-55	Gm44040	23
2.908234740976646e-57	0.495410654399592	0.277	0.002	5.759758904504247e-53	Dixdc1	23
3.670190262898811e-54	1.3621733053985832	0.893	0.354	7.268811815671095e-50	AW112010	23
4.476401299476668e-54	0.9171984298761886	0.429	0.026	8.86551277361354e-50	Gng11	23
6.874931951963753e-54	0.8060980378859846	0.348	0.006	1.3615802730864213e-49	Mcpt8	23
2.882592748271198e-53	1.3733747151175753	0.688	0.134	5.708974937951108e-49	Cd55	23
1.6620020541370113e-52	1.0860255769578226	0.652	0.158	3.2915950682183506e-48	Ptp4a3	23
2.3095141294568454e-49	0.84282157067159	0.375	0.019	4.573992733389282e-45	Epas1	23
2.997476300662339e-49	0.8470504121688943	0.384	0.015	5.936501813461763e-45	Rgs16	23
1.9359988023471697e-48	0.98608183123382	0.938	0.686	3.8342456280485694e-44	Rpl22l1	23
2.0090349680450723e-48	1.0150862744454425	1	0.953	3.9788937542132657e-44	Rpl41	23
2.6695340805181465e-48	0.9263358527404937	0.973	0.742	5.287012246466189e-44	Rpl35	23
6.353796342453435e-48	1.2468144460181392	0.929	0.371	1.2583693656229028e-43	AA467197	23
3.2437826327492215e-47	0.973414867428485	0.991	0.85	6.424311504159833e-43	Rps26	23
5.046767174803307e-47	0.7677324261884749	0.295	0.006	9.995122389697948e-43	Scin	23
1.2821789345986456e-46	1.0279857658581635	0.679	0.193	2.5393553799726176e-42	Rhoc	23
2.3091048137279606e-45	0.8351774273861333	0.732	0.545	4.5731820835882257e-41	Srp14	23
9.157870297371547e-45	0.5231428467929436	0.205	0.001	1.813716212394435e-40	Sh2d1b2	23
4.4397361023785614e-44	0.3192292948668108	0.179	0	8.79289735076074e-40	Gpr87	23
9.902376107720065e-44	0.49604361542912906	0.259	0.005	1.961165588133959e-39	Jam2	23
4.2661179180545366e-43	0.9659295508529888	0.661	0.225	8.44904653670701e-39	Plaat3	23
6.121996786853268e-43	1.2230485477279265	0.741	0.224	1.2124614636362896e-38	Serpinb6a	23
1.6492173790601214e-41	0.44666941321571035	0.179	0	3.2662750192285706e-37	Clic3	23
1.063333416988308e-40	0.8299893973640727	0.536	0.189	2.1059318323453443e-36	S100a1	23
2.0722780696276464e-40	0.8008114475955728	0.875	0.687	4.104146716897554e-36	Myl12a	23
4.44430572371782e-40	0.8956277619976243	1	0.998	8.801947485823142e-36	Tmsb4x	23
7.53699070852013e-40	0.9673004808669066	1	0.792	1.4927010098224117e-35	Tmsb10	23
3.897473656326671e-39	0.3646556502144566	0.17	0	7.718946576354972e-35	Popdc3	23
2.4335977130080684e-35	0.8261583067705842	0.661	0.353	4.8197402706124795e-31	Dap	23
4.639582478445019e-35	0.7766694374198617	0.848	0.682	9.188693098560361e-31	Uqcrq	23
5.819353341049018e-35	0.38856269608185273	0.196	0.002	1.152522929194758e-30	Neil2	23
7.657016582758216e-35	1.0885983778549924	0.679	0.288	1.5164721342152647e-30	Hist1h2bc	23
8.193674493546492e-35	0.34729924757080466	0.179	0.001	1.6227572334468827e-30	Dsc2	23
3.113457625555204e-34	0.4061905832294603	0.161	0.001	6.166202827412081e-30	Fam178b	23
5.861483390609317e-34	0.8030978629158582	0.438	0.154	1.1608667855101752e-29	Zwint	23
2.529421762869063e-33	0.6660733435642928	0.598	0.117	5.009519801362179e-29	Nkg7	23
1.865785708526227e-32	0.7717952554825793	0.804	0.564	3.6951885957361925e-28	Micos10	23
5.279593816466681e-32	0.8200500504396431	0.562	0.102	1.0456235553512262e-27	Serpinb6b	23
5.307923690506823e-32	0.7817102577734185	1	0.818	1.0512342869048763e-27	Rps18	23
5.683836384464164e-32	0.9563329124326843	0.848	0.336	1.1256837959431276e-27	Pglyrp1	23
5.98767877747771e-31	0.8166655680635937	0.875	0.62	1.1858597818794603e-26	Ssr4	23
1.6664537380745497e-30	0.7680412492968078	1	0.872	3.3004116282566454e-26	Rps15a	23
1.8475280884776945e-30	0.7143447291213723	0.955	0.779	3.659029379230074e-26	Eef1b2	23
2.2648024852320625e-30	0.7877125101015234	0.696	0.444	4.4854413220021e-26	Bola2	23
9.230071078069692e-30	0.6766622137201601	0.964	0.897	1.8280155770117025e-25	Myl6	23
5.792569748066726e-29	0.7332362071728269	0.696	0.421	1.1472184386046151e-24	Etfb	23
2.74955121130837e-28	0.8454364071141152	0.58	0.294	5.445486173996226e-24	Atxn10	23
7.374445966389758e-28	0.7150262768225417	0.991	0.942	1.4605090236434916e-23	Rps12	23
1.3886068178049832e-27	0.8139786912918721	0.339	0.067	2.750135802662769e-23	Padi2	23
1.400353410682458e-27	0.7400191207776348	0.991	0.865	2.7733999298566083e-23	Rps20	23
2.6305604425422876e-27	0.6710235100789421	1	0.892	5.2098249564550007e-23	Rpl28	23
5.229292325430519e-27	0.7910629680820074	0.705	0.433	1.0356613450515143e-22	Pold4	23
6.159892140467839e-27	0.3488808688351199	0.223	0.01	1.2199666384196556e-22	Dnm3	23
9.752023399830406e-27	0.5072430661945547	0.339	0.037	1.931388234336412e-22	Stard10	23
1.5472704607337007e-26	0.7198103241923511	0.759	0.596	3.064369147483094e-22	1810037I17Rik	23
1.7136190115077225e-26	0.3548648588309603	0.17	0.012	3.3938224522910443e-22	Cd59a	23
2.849796483670108e-26	0.6535656823101852	1	0.869	5.6440219359086485e-22	Rpl26	23
8.524024478944853e-26	0.764293397561251	0.598	0.155	1.6881830480550282e-21	Thy1	23
1.3071355716950586e-25	0.27514839664773355	0.107	0	2.5887819997420634e-21	Slc16a11	23
4.958516092729778e-25	0.7024854134980277	0.661	0.424	9.820341121651325e-21	Rwdd1	23
8.3833653737624e-25	0.34595868957456305	0.188	0.006	1.6603255122736434e-20	Gm15518	23
1.8400183060535548e-24	0.5521468766020173	0.241	0.019	3.644156255139065e-20	Myo10	23
2.6722827390222295e-24	0.6433142803808527	0.929	0.779	5.2924559646335256e-20	Elob	23
4.1391992235840814e-24	0.6581854996588672	1	0.867	8.197684062308273e-20	Rpl32	23
4.230200020820035e-24	0.3556898062113836	0.143	0.002	8.37791114123408e-20	Gm36287	23
4.6589387215022366e-24	0.7587590455905282	0.866	0.622	9.22702813793518e-20	Cox7b	23
4.91492522441627e-24	0.6311888307384954	0.295	0.109	9.734009406956423e-20	Apool	23
5.0399602837678576e-24	0.6846920871946995	0.982	0.877	9.981641342002242e-20	Rpl39	23
5.34232260876066e-24	0.6735184336034641	0.438	0.126	1.0580469926650486e-19	Mrps6	23
5.9355134737734466e-24	0.8583917350279298	0.955	0.707	1.175528443480831e-19	Lgals3	23
1.8041094364861564e-23	0.7386941918973127	0.616	0.291	3.573038738960833e-19	Glipr1	23
3.560281649315602e-23	0.5699548646849113	1	0.797	7.051137806469549e-19	Rpl12	23
4.244848324092005e-23	0.3490864750709604	0.161	0.006	8.406922105864216e-19	Ckm	23
6.030848374952668e-23	0.6438866636440748	0.473	0.278	1.194409520659376e-18	Commd3	23
1.0375929554800651e-22	0.6221222291849942	0.982	0.825	2.0549528483282688e-18	Rps4x	23
1.3454254077103827e-22	0.7103134067775764	0.732	0.49	2.664615019970413e-18	Nme1	23
1.4305940503912486e-22	0.669943536270411	0.804	0.578	2.833291516799868e-18	Ost4	23
1.4645300343178233e-22	0.6738411958883118	0.723	0.513	2.9005017329664493e-18	Grcc10	23
1.6371704171117247e-22	0.5469089010128033	0.277	0.031	3.242416011089771e-18	Epcam	23
2.0780746513769311e-22	0.6175769994959545	0.598	0.473	4.115626847052012e-18	Tmem167	23
2.1622008258146714e-22	0.6460632134649851	0.527	0.282	4.2822387355259564e-18	Polr2g	23
2.796138890287626e-22	0.6592690498592326	0.491	0.228	5.5377530722146435e-18	Svbp	23
3.9619380639759576e-22	0.5531374234614959	0.339	0.106	7.846618335704384e-18	Cisd3	23
9.374736980086293e-22	0.6049287427345891	0.973	0.772	1.8566666589060902e-17	Rps17	23
1.3949619253591531e-21	0.6057779291346632	0.955	0.893	2.7627220931738027e-17	Serf2	23
2.9418831233237483e-21	0.5882869739188279	0.991	0.862	5.826399525742684e-17	Rps7	23
6.104223719234705e-21	0.6277008430750041	0.607	0.455	1.2089415075944334e-16	Romo1	23
6.709311796943744e-21	0.5800629741444276	0.991	0.818	1.3287792013847086e-16	Rpl36	23
7.188030837169922e-21	0.5872344185855756	0.973	0.819	1.423589507301503e-16	Rpl15	23
7.985718851916739e-21	0.5615909075513099	0.982	0.772	1.5815716186221102e-16	Rpl10a	23
8.436825885247579e-21	0.5733571652345701	0.893	0.729	1.670913366573283e-16	Uba52	23
9.360611752310847e-21	0.636247022700035	0.42	0.136	1.8538691575451632e-16	Havcr2	23
1.3242660454742563e-20	0.5695336490394771	0.982	0.866	2.6227089030617645e-16	Rpl13a	23
1.763414365046378e-20	0.36183715539875727	0.179	0.009	3.492442149974352e-16	Nxnl2	23
2.9518720093262634e-20	0.5925869506465629	0.429	0.235	5.846182514470665e-16	Gm2000	23
3.1725267452872873e-20	0.532900705599174	0.295	0.04	6.283189219041472e-16	Tmem119	23
4.87471755511007e-20	0.5543481567954915	0.438	0.265	9.654378117895493e-16	Timm17a	23
5.52995093772134e-20	0.6284186025494007	0.509	0.237	1.0952067832157113e-15	Btg3	23
6.250225020540134e-20	0.26803364528728235	0.17	0.009	1.2378570653179736e-15	Pnp2	23
6.979969377400795e-20	0.534490805648852	0.232	0.02	1.3823829351942275e-15	Klra7	23
1.2178153532074227e-19	0.5472547235078347	1	0.938	2.4118833070273006e-15	Rps24	23
1.3346218348952502e-19	0.6151094158180385	0.259	0.027	2.643218544010043e-15	Nrgn	23
1.85102771860496e-19	0.31792035105211425	0.196	0.013	3.665960396697123e-15	Ccl27a	23
2.25412020527626e-19	0.5599621970669966	0.991	0.863	4.464285066549633e-15	Rpl38	23
2.3447059455415793e-19	0.48586822766686405	0.321	0.05	4.643690125145098e-15	Camk2n1	23
3.7752997879212096e-19	0.5465248944383156	0.982	0.834	7.476981229977955e-15	Rps15	23
3.7838076901778326e-19	0.37178668042713486	0.188	0.012	7.493831130397197e-15	Dapk2	23
4.486087731798863e-19	0.4365313651105457	0.17	0.011	8.884696752827647e-15	2010300C02Rik	23
1.1947289216344383e-18	0.34212502917133	0.17	0.009	2.366160629297005e-14	Adgrg1	23
2.000579461250396e-18	0.5744519015325453	0.973	0.838	3.9621476230064094e-14	Rpl23a	23
3.0761684431776478e-18	0.5830457510607288	0.848	0.713	6.092351601713332e-14	Eif5a	23
3.417349557323329e-18	0.8233263372159842	0.759	0.475	6.768060798278853e-14	Id2	23
4.64334203023975e-18	0.6034352684574995	0.688	0.506	9.196138890889826e-14	Cops9	23
6.6315680979876105e-18	0.5961258361042159	0.946	0.702	1.3133820618064463e-13	Nme2	23
7.287375493929223e-18	0.3352995689808984	0.196	0.015	1.4432647165726827e-13	Calca	23
9.161525555231858e-18	0.47016334380452207	1	0.833	1.8144401362136696e-13	Rps5	23
1.2713581593285739e-17	0.5393748061377187	0.527	0.393	2.5179248345502405e-13	Os9	23
1.6478272233286567e-17	0.4760663067946948	0.357	0.191	3.2635218158024046e-13	2210016F16Rik	23
2.9966316801779823e-17	0.5138159031623024	0.991	0.947	5.934829042592494e-13	Rpl23	23
5.668143080590182e-17	0.570367953257647	0.518	0.336	1.1225757371108856e-12	Srp19	23
9.001935363260654e-17	0.5927401931006988	0.509	0.298	1.7828332986937724e-12	Sars	23
9.49913385045231e-17	0.4708585445870108	0.991	0.798	1.88130345908208e-12	Rack1	23
9.6581506903614e-17	0.5141516260110053	0.973	0.862	1.912796744226075e-12	Rpl27	23
1.5158295392835292e-16	0.4497756647983757	0.339	0.163	3.0021004025510296e-12	Bet1	23
1.5846569190887978e-16	0.28365356245817197	0.482	0.155	3.138413028255364e-12	Trbc1	23
1.8010705081437054e-16	0.5461189155318193	0.598	0.39	3.5670201413786087e-12	Mien1	23
3.2387746433942303e-16	0.38204278363012	0.179	0.023	6.414393181242273e-12	C1qtnf6	23
3.536509636372429e-16	0.4398005376370805	0.223	0.052	7.0040573348355955e-12	Sh2d1b1	23
4.3100261532014783e-16	0.612563101471348	0.562	0.36	8.536006796415528e-12	Dnajc15	23
6.195355532099961e-16	0.590594690334719	0.661	0.492	1.2269901631323974e-11	Ndufv3	23
6.678699506538073e-16	0.46778802969125666	0.982	0.871	1.3227164372698654e-11	Rps3a1	23
1.013706846949814e-15	0.34425594769089907	0.232	0.041	2.0076464103841066e-11	Cbwd1	23
1.0159484098351316e-15	0.5145237542876808	0.438	0.273	2.012085825678478e-11	Hsd17b10	23
1.0266615640952216e-15	0.4995338916218297	0.982	0.813	2.0333032276905865e-11	Ppia	23
1.0775482043104143e-15	0.6799537890207658	0.438	0.257	2.1340842186367756e-11	Ddt	23
1.3485392631901402e-15	0.5801094321485645	0.598	0.428	2.6707820107480727e-11	Tmem256	23
1.3789161318771283e-15	0.49175742554078683	0.946	0.89	2.7309433991826525e-11	Sh3bgrl3	23
1.48767443195558e-15	0.5714634190539358	0.902	0.741	2.9463392124880266e-11	Ybx1	23
1.6466866124458038e-15	0.5254393971000284	0.75	0.585	3.261262835948914e-11	Edf1	23
2.2250904996390267e-15	0.4662786691547658	0.991	0.894	4.4067917345350926e-11	Rps23	23
2.2518969691691038e-15	0.42098441506601914	0.991	0.921	4.45988194743941e-11	Rpl17	23
2.5055863025665933e-15	0.5181681561587241	0.804	0.681	4.962313672233138e-11	Cox7a2	23
2.537515969238213e-15	0.5921691334641324	0.884	0.721	5.025550377076281e-11	Sec61b	23
2.542882488249696e-15	0.5584094818608729	0.42	0.184	5.036178767978523e-11	Acot7	23
3.6831615305668946e-15	0.47615814202683004	0.562	0.435	7.294501411287735e-11	Ube2m	23
3.808245847172576e-15	0.4978023643728408	0.295	0.06	7.542230900325287e-11	Cystm1	23
4.828555937190825e-15	0.4535250508536514	0.384	0.171	9.562955033606429e-11	Fdx2	23
6.9796941571061826e-15	0.4544391632025815	0.991	0.888	1.3823284278148795e-10	Rps11	23
7.191816646769872e-15	0.5065122910054376	0.75	0.641	1.424339286892773e-10	Atp5md	23
8.138474083256366e-15	0.5086833353992755	0.902	0.779	1.6118247921889233e-10	Uqcrh	23
9.247611128661355e-15	0.5302128187052657	0.429	0.189	1.8314893840313813e-10	Casp3	23
9.566267340160543e-15	0.5050680674351011	0.473	0.151	1.8945992467187956e-10	Sh2d2a	23
1.1573013141061275e-14	0.38852903861204346	0.223	0.07	2.2920352525871855e-10	Gmds	23
1.225787557106906e-14	0.49461864369473973	0.973	0.884	2.427672256850227e-10	Rplp0	23
1.6453418151971354e-14	0.48821225919354583	0.812	0.689	3.2585994649979267e-10	Tma7	23
2.6450098148716037e-14	0.2810597623235106	0.125	0.018	5.238441938353211e-10	Capn5	23
2.878138814760038e-14	0.4988169973117422	0.946	0.82	5.700153922632256e-10	Rpl29	23
2.9625444877931766e-14	0.43985652754193794	0.991	0.892	5.867319358074386e-10	Rpl19	23
3.4314009386281367e-14	0.25371694350779017	0.143	0.008	6.795889558953025e-10	Tdrd9	23
3.6689002289721173e-14	0.5151547642444517	0.518	0.371	7.266256903479278e-10	Cuta	23
5.5017510933869325e-14	0.41767027658889655	0.277	0.05	1.089621804045282e-9	Atp1b1	23
6.056521177854634e-14	0.4922386310200758	0.688	0.532	1.1994940192741102e-9	Srp9	23
6.627829865731488e-14	0.4257804663040581	0.991	0.86	1.312641704908121e-9	Rpl6	23
7.264377533579551e-14	0.5274812264003903	0.786	0.666	1.43870997052543e-9	Ndufa2	23
7.981387692052205e-14	0.4319235663249379	0.991	0.914	1.5807138324109392e-9	Rpl13	23
7.998535719158463e-14	0.5569130099465639	0.696	0.371	1.5841099991793337e-9	Irf8	23
8.948982557417247e-14	0.4410385199473317	0.982	0.913	1.7723459954964856e-9	Rpl34	23
1.0929223031866036e-13	0.50675981986533	0.598	0.45	2.1645326214610684e-9	Swi5	23
1.0949773215071038e-13	0.41555302431003716	0.991	0.917	2.168602585244819e-9	Rplp1	23
1.215826824230921e-13	0.5357494543776253	0.366	0.109	2.4079450253893392e-9	Ctla2b	23
1.2181497158804187e-13	0.42630425921467313	0.232	0.076	2.4125455123011693e-9	Tstd3	23
1.2187717051980107e-13	0.40724844332947363	0.982	0.911	2.4137773621446603e-9	Rps10	23
1.3251122631659765e-13	0.47526813208552987	0.741	0.653	2.6243848372002166e-9	Rnasek	23
2.248312990400359e-13	0.4898495422962825	0.893	0.808	4.452783877487911e-9	Atp5e	23
2.265012050165697e-13	0.39234850569448415	0.17	0.033	4.485856365353163e-9	Copz2	23
3.468713157286055e-13	0.406359233627173	0.259	0.19	6.869786408005032e-9	Glod4	23
4.629135499909575e-13	0.41585341765782236	0.973	0.883	9.168002857570913e-9	Rpl21	23
5.615634659779647e-13	0.5023086953699296	0.527	0.427	1.112176444369359e-8	Zc3h15	23
5.69705905733335e-13	0.4803261050594434	0.723	0.589	1.12830254630487e-8	Arpp19	23
6.762815599384026e-13	0.47797994018912426	0.964	0.861	1.3393756294580064e-8	Rps2	23
7.797846798449021e-13	0.477536136463669	0.848	0.672	1.5443635584328285e-8	Atp5j2	23
7.912415764393888e-13	0.3570154284950702	1	0.913	1.5670539421382097e-8	Rps14	23
1.0569965602058062e-12	0.34650228379546383	0.179	0.022	2.093381687487599e-8	Itih5	23
1.1691296430733243e-12	0.4544445751393832	0.402	0.36	2.315461258106719e-8	Ech1	23
3.3911604584904873e-12	0.422883132838654	0.357	0.221	6.71619328804041e-8	Tmem126a	23
3.4170874357892294e-12	0.3438000510401102	0.223	0.075	6.767541666580568e-8	Apmap	23
3.961933683438771e-12	0.5064007225015418	0.661	0.507	7.846609660050487e-8	Txndc17	23
4.095244803530746e-12	0.432477558473317	0.339	0.222	8.110632333392643e-8	Zbtb8os	23
4.1280161958352505e-12	0.41426420577290823	0.116	0.006	8.175536075851713e-8	Khdc1a	23
4.427343729993222e-12	0.4452491886852241	0.411	0.249	8.768354257251576e-8	Mrps36	23
5.297879194413681e-12	0.40179628167716164	0.259	0.092	1.0492449744536295e-7	Fdx1	23
6.3227834201538854e-12	0.39620855044049597	0.955	0.769	1.252227256361477e-7	Rpl3	23
7.741096962244417e-12	0.35080484015081703	0.205	0.057	1.533124253372507e-7	1110032A03Rik	23
8.633834747619165e-12	0.37262192229493607	0.911	0.642	1.7099309717659756e-7	Lgals1	23
9.68732058531968e-12	0.5010754551455852	0.714	0.637	1.9185738419225627e-7	Eif2s2	23
1.186419011656654e-11	0.43250864566910235	0.214	0.138	2.3497028525860032e-7	Immp1l	23
1.4148903019507653e-11	0.36934903911316175	0.982	0.917	2.802190243013491e-7	Rpl27a	23
1.4825864180991554e-11	0.32851305927705027	0.179	0.061	2.936262401045377e-7	Dusp23	23
1.7345826415880845e-11	0.39822337367751304	0.312	0.211	3.4353409216652014e-7	Ubl4a	23
1.8173203332875474e-11	0.32861190451313327	0.982	0.8	3.5992029200759874e-7	Rpl22	23
2.1959960365004387e-11	0.40839828263919187	0.25	0.127	4.349170150289119e-7	Sdhaf4	23
2.31853023711708e-11	0.5326140637139094	0.429	0.267	4.591849134610377e-7	Dnajc1	23
2.505511532289033e-11	0.37976536642923264	0.964	0.842	4.96216558969843e-7	Rpl7	23
2.5393527711088175e-11	0.47818961805575744	0.562	0.479	5.029188163181013e-7	Ywhah	23
2.96675886947598e-11	0.2965658730427094	1	0.865	5.875665940997178e-7	Rps3	23
3.6603894499832474e-11	0.34483383657946604	0.241	0.071	7.249401305691821e-7	Alad	23
4.63670840302158e-11	0.44880810572109886	0.598	0.42	9.183000992184239e-7	Pebp1	23
5.281007922155164e-11	0.40826778741292546	0.938	0.778	1.0459036189828301e-6	Rpl31	23
8.684990776186909e-11	0.484329456388297	0.42	0.253	1.7200624232238172e-6	C1qbp	23
9.47841566823854e-11	0.4768476759382283	0.75	0.555	1.8772002230946429e-6	Selenow	23
9.584575514941581e-11	0.4458967619254428	0.321	0.099	1.8982251807341802e-6	Pecam1	23
1.0694415518487343e-10	0.3574806875158432	0.393	0.335	2.1180289934364184e-6	Glrx3	23
1.0972906055862574e-10	0.42814543061461774	0.473	0.377	2.173184044363583e-6	Phb2	23
1.1068491610353511e-10	0.4716483362337358	0.643	0.453	2.192114763430513e-6	Nop10	23
1.1597623937901486e-10	0.35959032902052845	0.973	0.882	2.2969094209013894e-6	Rps25	23
1.2128592714172185e-10	0.43411680531102836	0.527	0.445	2.402067787041801e-6	Rtraf	23
1.3864357855906411e-10	0.25896117975784305	0.152	0.018	2.745836073362265e-6	Fhl2	23
1.4390907927339393e-10	0.48095354580414096	0.679	0.577	2.8501193150095667e-6	Ndfip1	23
1.4567178912891208e-10	0.39538246870038823	0.277	0.092	2.885029783698104e-6	1700025G04Rik	23
1.9602842418100334e-10	0.2767146488080203	0.17	0.035	3.882342940904771e-6	Dusp19	23
2.0725700975482298e-10	0.3883247117321069	0.982	0.903	4.104725078194269e-6	Rps8	23
2.3308643716184693e-10	0.34682881254411146	0.991	0.922	4.616276887990379e-6	Rpl37a	23
2.5373615788748603e-10	0.47036934901503147	0.518	0.4	5.025244606961661e-6	Mdh1	23
2.8754336420504766e-10	0.35080614641405283	0.955	0.789	5.694796328080969e-6	Rpl14	23
3.068417557767254e-10	0.41073891742230584	0.312	0.119	6.077000973158047e-6	Klhdc2	23
3.35604647883051e-10	0.3898180601990866	0.607	0.506	6.6466500513238245e-6	Ier3ip1	23
3.479678428835637e-10	0.3010390012795049	0.232	0.05	6.891503128308979e-6	Klrb1b	23
3.984687246210546e-10	0.39789102525364517	0.598	0.501	7.891673091119987e-6	Dynlrb1	23
4.1570958748547856e-10	0.3619694724961662	0.304	0.128	8.233128380149904e-6	Lsm1	23
4.5622938298082724e-10	0.38860471384124573	0.179	0.094	9.035622929935283e-6	Nbdy	23
5.07605297967551e-10	0.334018649243038	0.268	0.279	1.0053122926247347e-5	Mrpl36	23
5.625675997323217e-10	0.40816252279793275	0.455	0.358	1.1141651312698631e-5	Srp72	23
5.642734005528691e-10	0.4171517834654615	0.17	0.037	1.1175434697949573e-5	Itga1	23
6.511304597032751e-10	0.38982455509857195	0.893	0.823	1.2895638754423364e-5	Cox4i1	23
8.204380191657667e-10	0.2736289927886614	0.188	0.033	1.624877496957801e-5	Csta2	23
8.876283510019816e-10	0.4322570533561716	0.821	0.647	1.7579479491594246e-5	Cox5a	23
9.656204994911633e-10	0.3989452176766022	0.321	0.171	1.912411399242249e-5	Cisd1	23
1.2118178360794972e-9	0.3708572921460378	0.848	0.811	2.4000052243554444e-5	Pfdn5	23
1.3827725067458506e-9	0.3626093764039573	0.92	0.867	2.7385809496101572e-5	Cox8a	23
1.4496050926522837e-9	0.4628385732950662	0.393	0.307	2.8709428859978477e-5	Eny2	23
1.5225251898228955e-9	0.46632662172008854	0.518	0.386	3.0153611384442443e-5	Mrps33	23
1.5525465008647256e-9	0.3535628021626478	0.848	0.771	3.074818344962589e-5	Ubl5	23
1.8313599018562757e-9	0.44222990090359793	0.741	0.62	3.627008285626354e-5	Cox6a1	23
1.8632388457988108e-9	0.4082499913770702	0.607	0.463	3.6901445341045445e-5	Gm11808	23
1.93001599428264e-9	0.3877145775693982	0.402	0.324	3.8223966766767684e-5	Pin4	23
2.4414116043488746e-9	0.3013016363752894	0.107	0.035	4.835215682412946e-5	Car5b	23
2.5087511089894726e-9	0.25898760382890673	0.991	0.855	4.96858157135365e-5	Rpl11	23
2.62794742097384e-9	0.39995407782074494	0.384	0.24	5.20464986723869e-5	Cmc1	23
3.3150614453279288e-9	0.36249091030761793	0.955	0.863	6.565479192471963e-5	Rpl10	23
3.343163149083367e-9	0.34991767983732674	0.321	0.286	6.621134616759609e-5	Naa38	23
3.5957749913886046e-9	0.38403095115800073	0.375	0.267	7.121432370445132e-5	Mrpl17	23
4.02928830123431e-9	0.3848805047308679	0.812	0.662	7.980005480594551e-5	Ndufa13	23
4.962232235688849e-9	0.4828295093689096	0.214	0.16	9.827700942781767e-5	Hist1h4i	23
5.5816947531032825e-9	0.44701884828308147	0.795	0.653	1.105454645852105e-4	Tomm7	23
6.482211335403778e-9	0.4277992836673763	0.741	0.637	1.2838019549767183e-4	Eif3h	23
7.0795624310697995e-9	0.5682688731522701	0.527	0.375	1.4021073394733738e-4	Gng10	23
7.529618321200362e-9	0.34094380342921393	0.375	0.316	1.4912409085137318e-4	Hypk	23
8.537216116552609e-9	0.3012323484877004	0.25	0.162	1.690795651883244e-4	Pdzd11	23
9.608961065317425e-9	0.3274744024708039	0.286	0.238	1.9030547389861158e-4	Gtf3c6	23
1.010359313629871e-8	0.5706715865228633	0.277	0.087	2.0010166206439596e-4	Klrd1	23
1.1694696864874855e-8	0.4046353459645109	0.607	0.474	2.316134714088465e-4	Bag1	23
1.2757271357350253e-8	0.4037888230879639	0.268	0.133	2.5265775923232175e-4	Lxn	23
1.2799867289662111e-8	0.29712548284694895	0.991	0.942	2.535013716717581e-4	Rps27a	23
1.3048991428254967e-8	0.2808071774325258	1	0.986	2.584352752365896e-4	Tpt1	23
1.374215272499861e-8	0.2945316064101331	0.821	0.621	2.721633347185975e-4	Ctla2a	23
1.4655824967195662e-8	0.373260941934196	0.5	0.424	2.902586134753101e-4	Mrps14	23
1.5926276878564846e-8	0.3448100520659239	0.268	0.156	3.1541991357997675e-4	Guk1	23
1.6467546001265355e-8	0.2934625476141485	0.125	0.037	3.2613974855506036e-4	Snap47	23
1.6698775666353442e-8	0.26317497105656046	0.241	0.247	3.307192520721299e-4	Ndufv1	23
1.6767801635541378e-8	0.38640732047598303	0.688	0.621	3.32086311391897e-4	Sri	23
1.777078523507792e-8	0.38689847491710405	0.357	0.218	3.519504015807182e-4	Trappc6a	23
1.852212301898546e-8	0.3167783477009767	0.964	0.842	3.6683064639100703e-4	S100a6	23
1.9255973196883632e-8	0.33032954136678727	0.92	0.783	3.813645491642803e-4	Rpl5	23
1.9608290580029576e-8	0.390868512297852	0.429	0.311	3.8834219493748577e-4	Tomm5	23
2.0110557868258324e-8	0.4298878481622337	0.902	0.826	3.982895985808561e-4	Sub1	23
2.0807830873688305e-8	0.4184071336895302	0.545	0.467	4.1209909045339686e-4	1810058I24Rik	23
2.104823377799847e-8	0.3282256529442463	0.277	0.124	4.168602699732597e-4	Pigp	23
2.205501601689127e-8	0.32578578196662034	0.277	0.15	4.3679959221453157e-4	Nudcd2	23
2.4228338445593195e-8	0.26534429131460424	0.991	0.925	4.798422429149732e-4	Rpl18a	23
2.5398016765080937e-8	0.38167628599099623	0.589	0.461	5.03007722032428e-4	Micos13	23
2.544258904405207e-8	0.3172381142008236	0.929	0.768	5.038904760174513e-4	Naca	23
2.838955492955988e-8	0.2891539072548174	0.25	0.165	5.622551353799334e-4	Mrpl40	23
2.8883318325320076e-8	0.40026254199424827	0.518	0.414	5.720341194329641e-4	Gtf2h5	23
3.783362251889579e-8	0.44584334813839566	0.857	0.719	7.492948939867312e-4	Anxa2	23
3.908409091402963e-8	0.3802200395411852	0.795	0.721	7.740604205523569e-4	Cox5b	23
3.9598263679062756e-8	0.28318517818941114	0.143	0.07	7.842436121638379e-4	Eif2b3	23
4.8354224637225655e-8	0.4514026537726809	0.357	0.251	9.576554189402541e-4	Adssl1	23
5.0653646988069066e-8	0.4735010018396709	0.491	0.28	0.0010031954785987079	D16Ertd472e	23
5.087443240858236e-8	0.4127196347786186	0.857	0.725	0.0010075681338519737	Sec61g	23
5.184806977111324e-8	0.43140244455149457	0.741	0.589	0.0010268510218168977	Dynll1	23
5.4191328973276475e-8	0.34186941449657593	0.446	0.323	0.0010732592703157405	Txn2	23
5.655467695580047e-8	0.32580729778861683	0.295	0.178	0.0011200653771096282	Cyb5b	23
5.684601885813869e-8	0.3535319651688194	0.312	0.191	0.0011258354034854368	Tiprl	23
6.015875640949566e-8	0.3577344716035485	0.312	0.11	0.0011914441706900615	Serpinb9	23
6.937042460545151e-8	0.41587318288820097	0.438	0.362	0.0013738812593109672	Ndufa5	23
7.03890528534113e-8	0.3380668834255346	0.42	0.368	0.0013940551917618108	Mrps16	23
7.098095267698402e-8	0.39146907227859495	0.634	0.484	0.0014057777677676684	Prdx2	23
7.99113365536244e-8	0.2913611155352338	0.161	0.033	0.001582644020444531	Nebl	23
8.142505328542715e-8	0.33495265840008176	0.321	0.265	0.0016126231803178846	Acp1	23
8.289537730557113e-8	0.39825186780193134	0.839	0.734	0.0016417429475368362	Atp5h	23
8.541702518556564e-8	0.2751982416204317	0.955	0.811	0.0016916841838001274	Rps6	23
9.538740945732507e-8	0.29510693225384343	0.214	0.11	0.0018891476443023232	Mphosph6	23
9.865909798575655e-8	0.39013142415550406	0.768	0.633	0.0019539434356079083	Nedd8	23
1.0366764177766381e-7	0.3829074202829711	0.429	0.272	0.002053137645406632	1110008P14Rik	23
1.0379450934455879e-7	0.2574544005746392	0.161	0.128	0.002055650257568987	Dnlz	23
1.1839084916068098e-7	0.4135925389112145	0.527	0.398	0.002344730767627287	Ppp1r14b	23
1.2866773385525227e-7	0.40611278395039074	0.482	0.355	0.0025482644690032713	Slc25a4	23
1.3633744621323148e-7	0.2563449242111431	0.973	0.877	0.0027001631222530495	Rpl24	23
1.378052079016793e-7	0.3910764296905256	0.884	0.802	0.0027292321424927583	Atp5l	23
1.5083952568557832e-7	0.2764204656287513	0.259	0.232	0.0029873768062028787	Commd7	23
1.6652422327248502e-7	0.34465010999988466	0.875	0.765	0.0032980122419115658	Gnas	23
1.734277142118019e-7	0.2801464723708497	0.196	0.096	0.0034347358799647365	Cinp	23
1.7500262143818123e-7	0.2635817655966646	0.973	0.891	0.0034659269175831794	Rplp2	23
2.058445923233689e-7	0.29951460682702213	0.214	0.075	0.004076752150964321	Stk39	23
2.2074525957987327e-7	0.3716525145629592	0.848	0.723	0.00437185986597939	Cox6c	23
2.3490074748959232e-7	0.26469935989281096	0.205	0.133	0.004652209304031376	Faap20	23
2.483126077272225e-7	0.3393687188807907	0.304	0.191	0.004917831196037641	Mrps23	23
2.5471481141896597e-7	0.3172473730582339	0.196	0.139	0.005044626840152621	Cox19	23
2.6140832439434844e-7	0.35980207829611566	0.5	0.382	0.005177191864630071	Polr2f	23
2.755294976767001e-7	0.42814025826268426	0.393	0.25	0.005456861701487045	Sms	23
2.8239206289908687e-7	0.3677470415436066	0.652	0.589	0.0055927748057164155	Ndufb7	23
3.0807670493235346e-7	0.3727011162773759	0.562	0.465	0.006101459141185261	Ndufa11	23
4.3100595910631576e-7	0.3111549081548397	0.357	0.363	0.008536073020100584	Nudc	23
4.3215481510328827e-7	0.4029720624358769	0.625	0.522	0.008558826113120624	Ran	23
4.330887848690572e-7	0.29487388896026656	0.179	0.142	0.008577323384331677	2810004N23Rik	23
4.98306516728483e-7	0.2850203589846359	0.295	0.316	0.009868960563807606	Cetn3	23
6.290908427322466e-7	0.3515224112461679	0.67	0.58	0.012459144140312144	Polr1d	23
6.394271077325164e-7	0.31400967888004233	0.214	0.067	0.012663853868642487	Trp53i11	23
8.577268267549487e-7	0.2652572966373759	0.152	0.074	0.016987279803881757	Pelo	23
9.723952114097362e-7	0.3659111582463379	0.661	0.59	0.019258287161969825	Eef1d	23
9.836003079952224e-7	0.3672399336612412	0.304	0.181	0.01948020409984538	Dynll2	23
1.014563335311996e-6	0.33881524247313166	0.902	0.779	0.02009342685585408	Btf3	23
1.3531372426785458e-6	0.31749230175621423	0.259	0.097	0.0267988830912486	Spint2	23
1.5319142464761207e-6	0.3338847565800235	0.473	0.383	0.03033956165145957	Ndufab1	23
1.6364903902581553e-6	0.2552242939769136	0.92	0.748	0.03241069217906276	Rpl36a	23
1.9092822924198956e-6	0.25961176758697996	0.161	0.071	0.03781333580137603	Arfgap3	23
1.9406739466235777e-6	0.3588911347271466	0.723	0.64	0.038435047512879954	Atp5d	23
1.977744705556654e-6	0.2643643440671922	0.241	0.118	0.03916923389354953	Polr3k	23
2.0584204206349846e-6	0.3742064416751292	0.482	0.358	0.04076701643067587	Eid1	23
2.7511908828192284e-6	0.297640540154803	0.705	0.619	0.05448733543423482	Dad1	23
2.8313145832928574e-6	0.3052377923776222	0.384	0.325	0.05607418532211504	Polr2e	23
2.8706351831924572e-6	0.25252994978424115	0.339	0.317	0.05685292980312662	Bud31	23
2.9884863013169733e-6	0.31417102187589063	0.518	0.415	0.059186971197582657	Gm10076	23
3.1179649039914825e-6	0.34057200916088404	0.616	0.544	0.06175129492355131	Atp5o	23
3.249194116975233e-6	0.33666001769999726	0.366	0.225	0.0643502894866945	Uqcc3	23
3.31634423235288e-6	0.28535400621276097	0.509	0.488	0.06568019752174879	Cdc37	23
3.3799775475828313e-6	0.3626166311462502	0.679	0.549	0.06694045532987797	Sec11c	23
3.6710616424741287e-6	0.28974008825666353	0.259	0.119	0.07270537582920011	Cmc2	23
3.6858225806470706e-6	0.2977009062826194	0.402	0.343	0.07299771620971524	Pfdn1	23
4.286407887180293e-6	0.307138673541598	0.312	0.244	0.08489230820560571	Pin1	23
4.314446738402136e-6	0.39733653703401894	0.652	0.533	0.0854476176540543	Anxa5	23
4.326144143024265e-6	0.28257770681841465	0.277	0.274	0.08567928475259556	Tubb4b	23
4.793550599042817e-6	0.4547049663234387	0.339	0.215	0.09493626961404299	Gadd45g	23
6.0186970710508674e-6	0.31058261533199616	0.446	0.295	0.11920029549216243	Nhp2	23
6.157608642949561e-6	0.26487439611415053	0.33	0.317	0.12195143917361606	Dcun1d5	23
6.754765423814422e-6	0.3392307827861498	0.804	0.691	0.13377812921864463	Mrpl33	23
6.7852313496473415e-6	0.26894442350735864	0.161	0.052	0.1343815068797656	Tmem263	23
6.930687171805501e-6	0.2532536765635601	0.196	0.061	0.13726225943760795	Pxdc1	23
8.670221134237103e-6	0.3341418551860018	0.446	0.366	0.17171372956356584	Fkbp3	23
9.68004285156071e-6	0.28653524466499425	0.312	0.201	0.19171324867515985	Dynlt3	23
9.907958492800796e-6	0.2510627267449911	0.268	0.188	0.19622711794991976	Slc25a39	23
1.023631801817282e-5	0.30029435791784564	0.375	0.322	0.20273027834991272	Cacybp	23
1.0406649146093524e-5	0.32906107181791944	0.589	0.46	0.20610368633838225	Ndufc1	23
1.0469557882037517e-5	0.3145873487330825	0.571	0.529	0.207349593853753	Ndufa1	23
1.1176110917257024e-5	0.301459666081223	0.598	0.558	0.22134287671627537	Ndufb9	23
1.1632291563386656e-5	0.2916079103320749	0.161	0.091	0.2303775344128727	Mzt1	23
1.2179957771265306e-5	0.36157950231045555	0.705	0.63	0.24122406365990937	Ndufa7	23
1.649347906947835e-5	0.29721401803788994	0.589	0.469	0.3266533529710188	BC031181	23
1.7643493038137505e-5	0.2623953405332779	0.277	0.214	0.3494293796203133	Mrps12	23
1.7788175461548024e-5	0.2886846229340736	0.161	0.138	0.3522948150159586	Mrpl19	23
1.888154657239622e-5	0.2514073343596011	0.143	0.048	0.3739490298663071	Tmem273	23
2.0304511675645675e-5	0.324088206755454	0.839	0.74	0.4021308537361626	Cox6b1	23
2.1167986234108044e-5	0.308261394988276	0.562	0.478	0.4192319673665098	Ndufs5	23
2.6227644212719358e-5	0.26869787747521123	0.366	0.216	0.5194384936329068	Bola3	23
2.8758395448021057e-5	0.30853923959480956	0.464	0.397	0.5695600218480571	Ndufb6	23
2.896377272135572e-5	0.28610224831748443	0.491	0.446	0.57362751874645	Cct8	23
3.10760302873461e-5	0.35111564520415706	0.741	0.601	0.6154607798408895	Mrpl52	23
3.249807497539471e-5	0.3116692169392339	0.857	0.735	0.6436243748876922	Rpl4	23
3.319553939441735e-5	0.25279603642006426	0.179	0.086	0.6574376577064357	Chchd5	23
3.4161981945985055e-5	0.2847022690019624	0.42	0.389	0.6765780524402341	Rbis	23
3.699672620644603e-5	0.2707686905186666	0.482	0.465	0.7327201625186636	Mrps21	23
3.733204617648319e-5	0.27039454316068956	0.768	0.743	0.7393611745252496	Slc25a3	23
3.897064808035707e-5	0.321282331474456	0.357	0.323	0.7718136852314718	Bcas2	23
4.8039580127258364e-5	0.3237696254464707	0.393	0.315	0.9514238844203519	Pstpip1	23
5.017432991374106e-5	0.35246009869320977	0.446	0.299	0.9937026039416417	Tbrg1	23
5.727555297362092e-5	0.2871548550201521	0.196	0.094	1	Zcchc10	23
6.283667676959545e-5	0.3353330012987985	0.411	0.297	1	Sept11	23
6.917150652275731e-5	0.2509085703220874	0.241	0.178	1	Calu	23
7.174239616368085e-5	0.26514102173651677	0.42	0.375	1	Hcfc1r1	23
7.1929670351108e-5	0.304858012110673	0.241	0.111	1	Dut	23
7.369408680724474e-5	0.29211966781388554	0.5	0.48	1	Snu13	23
7.785489563516558e-5	0.2516389346861929	0.518	0.437	1	Ostc	23
7.814165929497542e-5	0.3324482009703281	0.473	0.342	1	Pcna	23
8.193950136449518e-5	0.35012184157679194	0.25	0.106	1	Gem	23
1.0003266430033607e-4	0.3015662456581991	0.661	0.586	1	Uqcr10	23
1.2431050937849526e-4	0.2813126159305529	0.25	0.157	1	Hint3	23
1.3069568039998815e-4	0.34502987099682914	0.607	0.516	1	Psmb2	23
1.327416094389031e-4	0.2904847686609311	0.196	0.08	1	Phgdh	23
1.51590671291449e-4	0.26987029524439843	0.518	0.462	1	Paip2	23
1.5716651442520776e-4	0.2859728943165647	0.536	0.457	1	Tmem160	23
1.6635905030317006e-4	0.30339899174741936	0.714	0.559	1	Atp5g1	23
1.8314964058089892e-4	0.2522913874046232	0.277	0.222	1	Zcchc17	23
1.8473081261285873e-4	0.2537617368064162	0.241	0.153	1	Rnf181	23
1.8754377326393165e-4	0.3142324958457541	0.545	0.466	1	St13	23
1.8763167372320023e-4	0.2860044865290847	0.705	0.613	1	Eef1g	23
1.9083083908416398e-4	0.302820319943199	0.277	0.14	1	Pkp3	23
1.9224881382175888e-4	0.26562995672559864	0.884	0.786	1	Aldoa	23
2.2709339972901385e-4	0.29507579687504737	0.277	0.209	1	Med29	23
2.3697323880350217e-4	0.27905013974247855	0.393	0.287	1	Ift20	23
2.4064492094438478e-4	0.3164454096032381	0.429	0.373	1	Nt5c	23
2.7707476419906436e-4	0.25022832947570484	0.536	0.513	1	Mdh2	23
2.840825456029571e-4	0.27681510031510737	0.429	0.402	1	Uqcc2	23
3.105886762569179e-4	0.3069331631386033	0.455	0.33	1	Nabp1	23
3.4998473208644064e-4	0.25598868922405527	0.848	0.769	1	Cox7c	23
3.762163081160143e-4	0.2845614556245437	0.464	0.393	1	Rexo2	23
5.032655776387793e-4	0.267067228242981	0.33	0.261	1	Oip5os1	23
5.446517899306442e-4	0.25578702644181306	0.67	0.569	1	Taf10	23
5.511766357632594e-4	0.2510346938779554	0.509	0.451	1	Mrpl30	23
5.527407162042579e-4	0.28377074657017454	0.455	0.359	1	Mrpl57	23
5.93927437481635e-4	0.2660119082231638	0.348	0.265	1	Prmt1	23
6.029850955206223e-4	0.25076647045818934	0.536	0.467	1	Ndufb5	23
6.558276353144644e-4	0.2743394726635756	0.607	0.538	1	Snrpd2	23
6.639657517107421e-4	0.2931807370430714	0.393	0.313	1	Otulin	23
6.920261680448107e-4	0.2561104299541133	0.25	0.188	1	Uap1	23
7.370172920982289e-4	0.288433637584383	0.75	0.666	1	Ndufb1-ps	23
0.0010313307011228748	0.27682288639965463	0.357	0.332	1	Rnf7	23
0.0010359641156307221	0.2809738440004521	0.366	0.276	1	Cox20	23
0.001192344919800407	0.2740825195585065	0.607	0.472	1	Pnp	23
0.001778178227542906	0.2675409324442706	0.661	0.549	1	Eif3e	23
0.0017940680547508566	0.31195256575360175	0.571	0.5	1	Psmb5	23
0.0033810022328173163	0.25911695875879914	0.393	0.28	1	Unc119	23
0.003915584675614944	0.25352498107949284	0.696	0.627	1	Psmb1	23
0.008699427785971194	0.2517412957716989	0.661	0.529	1	Atpif1	23
