# Supplementary material for: Deciphering the preeclampsia-specific immune microenvironment and the role of pro-inflammatory macrophages at the maternal–fetal interface
Source: eLife. 2025 Mar 28;13:RP100002. doi: 10.7554/eLife.100002 (PMC11952753; doi:10.7554/eLife.100002)
Supplement: Figure 5—figure supplement 1—source data 1. [file elife-100002-fig5-figsupp1-data1.zip › Figure 5-figure supplement 1-source data/seurat_clusters_24.csv]

p_val	avg_logFC	pct.1	pct.2	p_val_adj	gene	cluster
5.329721821719936e-221	2.632776380711709	0.964	0.012	1.0555514067916334e-216	Cyp11a1	24
6.5035908337358866e-195	2.8759232633353062	0.911	0.102	1.2880361646213923e-190	Il6	24
5.868099027699897e-191	2.4019977582163823	0.92	0.012	1.1621770124359647e-186	Gata2	24
1.6542035694281876e-184	1.8649927285794718	0.991	0.761	3.2761501692525257e-180	Tax1bp1	24
1.0500815992477855e-140	2.7682763608983723	0.83	0.124	2.0796866073102392e-136	Csf1	24
4.2175057038416956e-139	1.5609290871033945	0.643	0.027	8.352770046458478e-135	Hgf	24
1.57700934171506e-135	1.711693225624073	0.723	0.01	3.1232670012666764e-131	Cd200r3	24
1.2600967022803366e-128	2.699401548493884	0.607	0.005	2.4956215188662067e-124	Mcpt8	24
1.689995763989125e-119	1.3485348107443171	0.804	0.451	3.347036610580462e-115	Mpc2	24
5.687995484640525e-115	1.5885722336447166	0.991	0.981	1.126507505733056e-110	H3f3b	24
1.1775316120454416e-114	2.38198799641553	0.973	0.435	2.332101357655997e-110	Rgs1	24
1.531377644569921e-114	1.3710637545083109	0.652	0.009	3.032893425070729e-110	Ms4a2	24
3.4319080120110313e-109	2.0816831829118585	0.929	0.422	6.7968938177878475e-105	Osm	24
3.216204306803259e-104	2.4690589707105826	0.83	0.356	6.369692629623855e-100	Cks2	24
4.51190214854026e-103	2.146844045999796	0.982	0.359	8.935822205183987e-99	Hdc	24
1.1124249180726056e-96	1.3690386588413277	0.518	0.01	2.2031575502427956e-92	Klf5	24
1.2347709765125725e-95	1.4721878061991294	0.67	0.069	2.4454639189831496e-91	Nedd4	24
1.870302614872404e-95	1.507890460949348	0.83	0.308	3.704134328754796e-91	Dapp1	24
1.3463713892252676e-94	2.1962764008480335	0.991	0.586	2.6664885363606425e-90	Ccl3	24
2.723283659373672e-94	1.4510649880637847	0.75	0.068	5.393463287389558e-90	Sytl3	24
6.194285769868797e-89	1.6353515144424562	0.991	0.633	1.226778296722515e-84	Lilr4b	24
7.64621428683114e-87	0.9644989965707051	0.571	0.015	1.5143327395069073e-82	Fcer1a	24
1.4107865906561644e-86	1.1635728686172797	0.973	0.95	2.7940628427945336e-82	Ddx5	24
7.69383261291179e-84	1.3594582954664125	0.92	0.541	1.5237635489871802e-79	Tnfaip8	24
9.279745974252673e-81	1.808739449383554	0.991	0.644	1.8378536902007418e-76	Ier3	24
1.8798802725080938e-80	1.6207655927650566	0.732	0.236	3.7231028797022797e-76	Ddit4	24
1.1814960650574026e-78	2.026801358942246	0.982	0.518	2.3399529568461858e-74	Ifitm1	24
8.088902240190405e-76	1.2934062749838087	0.991	0.887	1.6020070886697096e-71	Jund	24
8.724110050621213e-76	1.5729302343182783	0.839	0.465	1.727809995525531e-71	Hist1h1c	24
3.6832169155367245e-75	1.384582177038209	0.902	0.381	7.294611101220482e-71	Cyp4f18	24
3.995373039452992e-75	1.6626638575610124	0.857	0.735	7.912836304636652e-71	Dnaja1	24
3.627711581608277e-74	1.8811961420473902	0.777	0.39	7.184682787375192e-70	Gm20186	24
1.593881032998985e-73	0.8721728716379827	0.321	0.001	3.15668138585449e-69	Grm6	24
2.1462307360319395e-73	0.7858517225981863	0.295	0	4.2506099727112564e-69	Csrp3	24
6.250801738953086e-71	0.7288299478905516	0.688	0.05	1.237971284399659e-66	Cpa3	24
8.907611047611718e-71	2.042793762709432	0.991	0.704	1.7641523679795007e-66	Ccl4	24
5.369274846189683e-69	1.224704941371682	0.625	0.095	1.0633848832878668e-64	Gcnt1	24
3.961344314518736e-68	1.351478996906256	0.812	0.43	7.845442414904357e-64	Csf2rb	24
9.102327859194317e-66	0.8547737954832173	0.384	0.01	1.8027160325134347e-61	Cdh1	24
7.136620729352116e-64	1.0570168949012408	0.402	0.01	1.4134077354481865e-59	Il4	24
8.579541108840958e-64	1.4413356816439462	0.884	0.537	1.6991781166059517e-59	Neurl3	24
2.0544946465976202e-61	1.5140914657571993	0.902	0.537	4.0689266475865866e-57	Fosb	24
3.1483083152716156e-61	1.2202593353595736	0.723	0.339	6.235224618395435e-57	Klf7	24
2.0059013702913294e-60	1.2164501678783985	0.67	0.193	3.9726876638619777e-56	Prkd3	24
3.953026189268441e-60	1.0564980454034183	0.964	0.826	7.8289683678461475e-56	Sub1	24
7.426135888499514e-60	1.4214120814862226	0.902	0.406	1.4707462127173288e-55	Cd63	24
8.460762590156737e-60	1.2675721297944795	0.446	0.015	1.675654030980542e-55	Slc18a2	24
5.334656830391314e-58	1.5727950227834084	0.545	0.04	1.0565287852589996e-53	Hs3st1	24
4.171436824097245e-56	0.6271368284723039	0.339	0.005	8.261530630124594e-52	Alox15	24
2.9206400693693085e-54	1.342961270150707	0.714	0.155	5.784327657385916e-50	Itk	24
1.0403325039885923e-53	1.510689479329414	0.973	0.749	2.060378524149407e-49	Neat1	24
1.2998380260662657e-53	1.4552618234749772	0.911	0.457	2.5743292106242393e-49	Ccl9	24
1.3805523625930283e-51	1.725281342034769	0.777	0.42	2.7341839541154926e-47	Rgs2	24
1.3842867733353983e-51	1.052664661665987	0.58	0.092	2.741579954590756e-47	Rab44	24
1.0485658927617861e-50	0.6654678192663191	0.312	0.025	2.0766847506147175e-46	Mboat1	24
1.6461010861129565e-50	0.9113981392331982	0.411	0.027	3.2601032010467103e-46	Aqp9	24
1.908414441073478e-50	1.5845636921044335	0.902	0.657	3.779614800546023e-46	Ccl6	24
2.0078455562488354e-50	1.667628230978523	0.946	0.692	3.9765381241508184e-46	Jun	24
4.7489143966702707e-48	1.013753582302876	0.625	0.258	9.405224962605472e-44	Lat2	24
6.659636982217271e-46	1.0752861052152014	0.616	0.121	1.3189411043281304e-41	Syne1	24
2.7263262398170508e-45	1.1032319178877064	0.938	0.714	5.399489117957669e-41	Tnfaip3	24
1.4278509511496398e-44	1.227961041057938	0.955	0.733	2.8278588087518617e-40	Plek	24
1.1576558372324862e-43	1.0041760577647785	0.464	0.138	2.2927373856389388e-39	Csf2rb2	24
2.2858126505664987e-43	0.829972583779741	0.473	0.066	4.527051954446951e-39	Padi2	24
3.082300807728135e-43	1.0663626151722165	0.455	0.18	6.104496749705571e-39	Ldlr	24
1.943240724908816e-42	0.8293899465793677	0.652	0.392	3.8485882556819097e-38	Os9	24
2.441172765124863e-42	1.1732008803746474	0.946	0.519	4.834742661329791e-38	Cd9	24
5.5215366308667215e-42	1.556456271930161	0.759	0.358	1.0935403297431541e-37	Egr1	24
1.217123753315141e-41	1.197555157527527	0.714	0.319	2.4105135934406367e-37	Plk3	24
7.15736739837515e-41	1.0489690538181127	0.688	0.329	1.4175166132481984e-36	Nabp1	24
1.021197175405437e-40	0.9183556655732201	1	0.882	2.022481005890468e-36	Pim1	24
1.1083782205095105e-40	0.6257315642448783	0.268	0.01	2.1951430657190856e-36	Wdr95	24
3.6480596324847307e-40	1.1101957702264356	0.545	0.073	7.224982102136009e-36	Cd7	24
1.4541957867189364e-39	0.9739675504011047	0.634	0.148	2.880034755596854e-35	Il18rap	24
1.9809587063560958e-39	1.3010395283404361	0.804	0.601	3.9232887179382476e-35	Sqstm1	24
5.3597390291500775e-39	0.812310881999394	0.982	0.869	1.0614963147231729e-34	Fxyd5	24
7.962036240356796e-39	0.9280384302780561	0.75	0.377	1.5768812774026635e-34	Plp2	24
1.2877155559590934e-38	1.0609363609014584	0.518	0.166	2.5503206585769844e-34	Arl4a	24
1.4407736317697153e-38	0.8977140187550021	0.589	0.194	2.853452177719921e-34	1700017B05Rik	24
4.144217153742667e-38	1.0589623615703654	0.982	0.744	8.207622072987352e-34	Nfkbiz	24
8.333567229232522e-38	0.604280577599592	0.259	0.014	1.650462989749501e-33	Lgalsl	24
1.108840594341233e-36	0.8721551327173795	0.661	0.292	2.196058797092812e-32	Hacd4	24
6.339074694089777e-36	0.8519593070703266	0.241	0.009	1.2554537431644803e-31	Perp	24
6.727065140164214e-36	2.0686514112520533	0.509	0.114	1.3322952510095226e-31	Gzmb	24
7.1709108864587e-36	0.8755358269104947	0.5	0.143	1.4201989010631456e-31	Tec	24
9.833698992717957e-36	1.2307014007081416	0.312	0.173	1.9475640855077915e-31	H1f0	24
1.1512134629463924e-35	1.5755010275987857	0.652	0.338	2.27997826336533e-31	Cd69	24
1.8439906770881808e-35	0.8346527615886775	0.679	0.484	3.652023535973142e-31	Clint1	24
4.169965194450854e-35	0.9185920959657372	0.571	0.104	8.258616067609916e-31	Tbc1d4	24
7.171060416966124e-35	0.9080927133153196	1	0.968	1.4202285155801407e-30	Srgn	24
7.850277268580817e-35	1.0790603016977098	0.893	0.52	1.5547474130424309e-30	Nlrp3	24
1.1397149490838273e-34	0.8598894500170715	0.991	0.894	2.2572054566605202e-30	Rps23	24
1.5614323697037616e-34	0.891277174614377	0.875	0.737	3.0924168081983e-30	Srsf5	24
6.214161300376074e-34	1.294402469129467	0.607	0.336	1.2307146455394815e-29	Ero1l	24
1.8281068048808187e-33	0.6164682871871086	0.241	0.008	3.6205655270664616e-29	Itga2b	24
3.534683393895624e-33	0.5309953269645323	0.223	0.009	7.000440461610283e-29	Adgrg1	24
4.272906820965448e-33	1.3078971761837392	0.821	0.718	8.462491958922071e-29	Ifrd1	24
4.663614606097893e-33	0.6653116829410017	0.348	0.047	9.236288727376877e-29	L1cam	24
7.766379070444407e-33	0.9702623630040307	0.777	0.356	1.5381313749015147e-28	Cxcr4	24
1.351216728210067e-32	0.9807193595369541	0.527	0.239	2.6760847302200375e-28	Adora2b	24
1.9436794774378413e-32	0.9081834117128964	0.973	0.678	3.8494572050656448e-28	Lilrb4a	24
4.7146706332190845e-32	0.7933114300886523	0.429	0.05	9.337405189090397e-28	Atp1b1	24
6.498163744194376e-32	1.190455568183732	0.795	0.604	1.2869613295376961e-27	Ier2	24
1.225798627728775e-31	0.32269871962939	0.143	0	2.4276941822168388e-27	Dnase2b	24
4.183800286204205e-31	0.9406090368941258	0.759	0.421	8.286016466827429e-27	Atp11b	24
5.038274247288375e-31	0.7426831202152908	0.705	0.502	9.978302146754627e-27	Rab11a	24
6.2615719200094344e-31	1.0418348932871546	0.723	0.42	1.2401043187578684e-26	Furin	24
8.512776731613213e-31	1.0154863791886464	1	0.909	1.6859554316959967e-26	Nfkbia	24
2.6662105018323742e-30	0.7296819716923907	0.312	0.111	5.280429898879017e-26	Cebpa	24
4.9874637824593894e-30	0.6964980971092716	0.884	0.756	9.877672021160821e-26	Ywhaz	24
1.2908905404032002e-29	0.571871221511141	0.241	0.056	2.556608715268538e-25	Npl	24
3.21897778749713e-29	1.43711610399547	0.411	0.306	6.375185508138066e-25	Dnajb1	24
7.238354471625967e-29	0.799752385676239	0.821	0.594	1.4335561031055228e-24	2410006H16Rik	24
1.9951041552403155e-28	0.7546686740707491	0.348	0.124	3.951303779453445e-24	Gstm1	24
5.450698325592e-28	0.621598552983831	0.241	0.021	1.0795108033834956e-23	Gm10130	24
5.658135365805934e-28	0.8089591249600065	0.536	0.25	1.1205937091978653e-23	Srpk1	24
8.628488284252225e-27	0.5940700322222999	0.286	0.072	1.7088721046961533e-22	Stx3	24
1.556174803501755e-26	0.7177285460638065	0.384	0.095	3.082004198335226e-22	Alox5	24
2.2251304791859056e-26	0.8344890737948267	0.955	0.661	4.406870914027686e-22	Alox5ap	24
4.750074565360406e-26	0.9534818987425577	0.848	0.637	9.407522676696283e-22	Prdx6	24
5.736204092487707e-26	1.1549909271215981	0.473	0.289	1.1360552205171903e-21	Hist1h2bc	24
1.0300832372542704e-25	0.829043843715906	0.786	0.469	2.0400798513820825e-21	Emilin2	24
1.042709264102945e-25	0.570793376883474	0.357	0.161	2.0650856975558828e-21	Il3ra	24
1.20491545203838e-25	1.1465658996560282	0.884	0.485	2.3863350527620115e-21	Acod1	24
1.8408818042744308e-25	0.7433018780862206	0.795	0.575	3.6458664133655104e-21	Ncor1	24
5.606402425476021e-25	0.5428259172276308	0.241	0.017	1.1103480003655259e-20	Itga2	24
1.0739259800239241e-24	0.6196435303713326	0.384	0.12	2.1269104034373816e-20	Adk	24
1.5167274074627576e-24	0.7408747872163759	0.473	0.166	3.0038786304799913e-20	Tmem71	24
2.7445409594824168e-24	0.7551704738316878	0.893	0.701	5.435563370254927e-20	Stk17b	24
3.517432556088676e-24	0.6833771570417044	0.786	0.606	6.966275177333623e-20	Ptp4a2	24
1.377453068359091e-23	0.8375898990271419	0.634	0.385	2.7280458018851795e-19	Arl4c	24
1.5381904816536256e-23	1.7032741922099262	0.348	0.21	3.0463862489150054e-19	Gm12840	24
1.6820650938108055e-23	0.5628937427878574	0.464	0.226	3.3313299182923003e-19	Rbfa	24
1.858267069613299e-23	0.8500574508476663	0.375	0.081	3.6802979313691385e-19	Hip1r	24
3.960544898741131e-23	0.8758348002056553	0.982	0.941	7.84385917195681e-19	Ubb	24
4.351891013792495e-23	0.7553883573691895	0.768	0.637	8.618920152816036e-19	Jak1	24
6.886104249335461e-23	0.7158844238302227	0.536	0.195	1.363792946580888e-18	Klhl6	24
9.500258768760615e-23	0.7810555365745451	0.268	0.215	1.88152624915304e-18	Dnajb9	24
1.3318495808384502e-22	0.6653411904670659	0.438	0.209	2.6377280948505507e-18	Mapkapk3	24
3.0225147136678555e-22	0.789664413710188	0.991	0.944	5.986090390419188e-18	Actg1	24
3.207191276891152e-22	0.3387875448361967	0.143	0.004	6.351842323882927e-18	Slc24a3	24
3.8633210133994685e-22	0.5931415265301117	0.429	0.199	7.651307267037647e-18	Rfc2	24
6.942151055033882e-22	0.9183186719374521	0.661	0.483	1.3748930164494604e-17	Fam107b	24
6.950543106065282e-22	0.6025755877394252	0.5	0.438	1.376555062156229e-17	Man2b1	24
9.715808346302212e-22	0.7644603868183982	0.652	0.41	1.924215842985153e-17	Ptpre	24
1.0920551319966033e-21	0.8698412805272061	0.179	0.007	2.162815188919273e-17	Il13	24
1.1969461509170575e-21	0.7217850624896898	0.705	0.453	2.3705518518912323e-17	Nfil3	24
2.1444501826415084e-21	0.6751715016954509	0.857	0.679	4.2470835867215076e-17	Myh9	24
2.2187780364532116e-21	0.32413753455386585	0.196	0.01	4.394289901195586e-17	P2rx1	24
2.2834686218115254e-21	0.5843463584102746	0.321	0.056	4.522409605497726e-17	Chst15	24
3.5252601218103425e-21	0.6059725811064804	0.536	0.327	6.981777671245383e-17	Itm2c	24
4.456148523548352e-21	0.8918175648032678	0.402	0.164	8.825402150887512e-17	Srxn1	24
6.93637611023933e-21	0.45266822123344663	0.232	0.065	1.3737492886328994e-16	Coq8b	24
1.2379125021544662e-20	0.4430316989089857	0.25	0.03	2.45168571051692e-16	Ctse	24
1.4671890305801918e-20	0.7741116246521718	0.402	0.101	2.90576787506407e-16	Tespa1	24
3.162247548175217e-20	0.8375106093328684	0.705	0.514	6.262831269161017e-16	Dusp5	24
3.326173386208374e-20	0.5022856593430924	0.268	0.03	6.587486391385685e-16	Myo1d	24
5.370790390731075e-20	0.2800251811838516	0.125	0.007	1.0636850368842894e-15	P2ry1	24
7.966845732102055e-20	0.6986147030006311	0.571	0.355	1.577833797242812e-15	Phf20l1	24
8.002372696333131e-20	0.3654966014169358	0.134	0.008	1.5848699125087765e-15	Fam174b	24
1.4243090709085564e-19	0.5573377525525972	0.321	0.094	2.820844114934396e-15	Rgs18	24
1.6052386054673338e-19	0.4831245952169578	0.277	0.073	3.1791750581280546e-15	Nhsl2	24
1.8258970044357475e-19	0.5152970606353262	0.348	0.108	3.616189017284998e-15	Vcl	24
1.9620216591598087e-19	0.575930265898303	0.384	0.154	3.885783895966001e-15	Nt5c3	24
2.979851503345799e-19	0.7221439588352867	0.777	0.618	5.9015959023763546e-15	Dennd4a	24
4.037837240565941e-19	0.5383233417721444	0.268	0.077	7.996936654940846e-15	Mob3c	24
4.1359429549055833e-19	0.7833081835912432	0.607	0.411	8.191235022190508e-15	Pfkp	24
4.706452925984342e-19	2.1942878325024973	0.152	0.005	9.321130019911988e-15	Prss34	24
5.186102590160425e-19	0.8373098675221331	0.973	0.942	1.027107617981272e-14	Junb	24
5.278481891471587e-19	0.6756977388922247	0.893	0.682	1.0454033386059477e-14	Litaf	24
5.576394378129375e-19	0.6334925229642432	0.429	0.32	1.1044049065885228e-14	Ctnnb1	24
7.551502323383208e-19	0.5422994885077076	0.241	0.063	1.4955750351460443e-14	Selenoi	24
1.6681926878424828e-18	0.4271656879830094	0.268	0.053	3.303855618272037e-14	Matk	24
1.8856482923648972e-18	0.42638941791762186	0.241	0.029	3.734526443028679e-14	Rab4a	24
2.4660185479683e-18	0.5849901739213017	0.982	0.888	4.8839497342512183e-14	Rps11	24
2.826821237934494e-18	0.7038251639768128	0.214	0.041	5.5985194617292655e-14	Hist1h2ac	24
3.9485380093109724e-18	0.2548638882116949	0.125	0.004	7.820079527440381e-14	Ptger3	24
4.3054451946057844e-18	0.3129277264035253	0.143	0.008	8.526934207916756e-14	Jazf1	24
6.711311305399392e-18	0.7373839957029155	0.607	0.389	1.3291752040343495e-13	Zc3h12a	24
7.085238901313625e-18	0.6437568945101989	0.554	0.444	1.4032315644051635e-13	Baz1a	24
7.93783250569911e-18	0.7562082389865944	0.545	0.248	1.5720877277537087e-13	Ripor2	24
8.258902472811996e-18	0.5135172270762096	0.33	0.072	1.6356756347404158e-13	Ssbp2	24
1.0670988622602452e-17	0.7110243145041977	0.804	0.545	2.1133892967064157e-13	Ncf1	24
1.0860265970725406e-17	0.3758730720491685	0.241	0.064	2.1508756755021666e-13	Slc41a3	24
1.0912057485805066e-17	0.6020196250086445	0.518	0.38	2.1611329850636933e-13	Osbpl9	24
1.2862854311433607e-17	0.6058924776033163	0.732	0.56	2.547488296379426e-13	Etf1	24
1.3798130160363345e-17	0.42664781649455863	0.232	0.029	2.7327196782599607e-13	Gm20342	24
1.45950995988707e-17	0.610026142675155	0.652	0.364	2.8905594755563425e-13	Smim3	24
2.5688027029914707e-17	0.3816170881734985	0.223	0.03	5.087513753274607e-13	Rcn1	24
3.6311453812039123e-17	0.4913570687378277	0.259	0.051	7.191483427474349e-13	Flnb	24
4.230236583476506e-17	0.5839037015604112	0.929	0.838	8.37798355357522e-13	Pnrc1	24
5.3677027155780134e-17	1.0236643518926831	0.821	0.775	1.0630735228202257e-12	Zfp36	24
1.7201733907006788e-16	0.5325451289965716	0.348	0.129	3.4068034002826946e-12	Galnt6	24
1.792245545727931e-16	0.5667618104806865	0.625	0.443	3.5495423033141673e-12	Rnf130	24
1.8193210656222488e-16	0.5778425416619071	0.821	0.671	3.6031653704648636e-12	Clk1	24
2.1559862121948787e-16	0.6098943485421482	0.911	0.71	4.269930693251957e-12	Tagln2	24
2.422190745688001e-16	0.5684238760119691	0.259	0.081	4.797148771835086e-12	Hhex	24
2.9561163467215654e-16	0.29788521395825457	0.161	0.024	5.85458842468206e-12	Naprt	24
4.769114105309175e-16	0.5401701932684717	0.339	0.163	9.445230485564821e-12	Ncoa4	24
6.00309559745934e-16	0.6377141538593427	0.661	0.518	1.1889130830768223e-11	Tuba1c	24
6.795039156974149e-16	0.5691809651771048	0.67	0.485	1.3457575050387304e-11	Limd2	24
8.005897397494733e-16	0.5101147321884234	0.982	0.917	1.5855679795738318e-11	Rplp1	24
1.0661441573473568e-15	0.6681733449637498	0.223	0.061	2.1114985036264403e-11	Gm17056	24
1.3548992666652236e-15	0.538983607657976	0.348	0.09	2.6833779976304753e-11	Inpp4b	24
1.4663692151429066e-15	0.41198185237816887	0.991	0.981	2.9041442305905265e-11	Fau	24
1.838303408234617e-15	0.8763101830810482	0.589	0.313	3.6407599000086586e-11	Dgat1	24
2.5380228472002933e-15	0.6872839773037425	0.643	0.445	5.026554248880181e-11	Trib1	24
2.657111381727012e-15	0.5186428828160573	0.268	0.13	5.2624090915103466e-11	Tiam1	24
3.661696674183409e-15	0.41649794451309163	0.214	0.05	7.251990263220241e-11	Vopp1	24
4.803930763264728e-15	0.5174354164753989	0.455	0.29	9.514184876645794e-11	Dlst	24
5.030489955763047e-15	0.5311665390640599	0.411	0.252	9.962885357388716e-11	Herc1	24
7.141604914971228e-15	0.51072693465374	0.286	0.124	1.4143948534100517e-10	Gab2	24
7.555257933882898e-15	0.5472839279557868	0.875	0.723	1.4963188338055079e-10	Taldo1	24
7.96869059050007e-15	0.7358518659828175	0.688	0.44	1.578199171448539e-10	Hist1h1e	24
8.604940960988512e-15	0.45827279068798055	0.295	0.203	1.7042085573237747e-10	Rps6ka3	24
8.624212916010463e-15	0.4804610922054804	0.268	0.135	1.7080253680158722e-10	Orai2	24
9.509014637701063e-15	0.4925297822307181	0.295	0.267	1.8832603489966956e-10	Ehbp1l1	24
9.884521356159465e-15	0.5914777814084156	0.339	0.189	1.957629454587382e-10	Casp3	24
2.1284713536923855e-14	0.5012921607935444	0.446	0.245	4.2154375159877694e-10	Add1	24
2.2238982102499593e-14	0.5269680956768152	0.705	0.581	4.404430405400044e-10	Dnajb6	24
2.5103738273307466e-14	0.3315529066277295	0.188	0.1	4.971795365028543e-10	Glb1	24
3.379584958266228e-14	0.6562932974325633	0.884	0.766	6.693268009846264e-10	Ier5	24
3.554058394363515e-14	0.5153273167996189	0.402	0.305	7.038812650036942e-10	Fes	24
3.6493956867574676e-14	0.504841875168844	0.429	0.239	7.227628157623164e-10	Fam204a	24
4.0462837468474445e-14	0.5382902677365686	0.58	0.39	8.013664960631364e-10	Ikbkb	24
4.9503704077468804e-14	0.7710465772055193	0.152	0.014	9.804208592542697e-10	Serpine2	24
5.993317983651538e-14	0.2840999531757756	0.134	0.007	1.1869766266621871e-9	Slc6a4	24
7.606885951277618e-14	0.6697592898507354	0.393	0.153	1.5065437626505322e-9	Igf1r	24
8.667176906861916e-14	0.5887665020045835	0.679	0.444	1.7165343864040025e-9	Hcst	24
1.0622382057487197e-13	0.8172852036039588	0.357	0.288	2.1037627664853393e-9	Glul	24
1.31101230399718e-13	0.57436679273524	0.42	0.248	2.596459868066415e-9	Pcf11	24
1.3510720465611146e-13	0.38837276599930987	0.196	0.041	2.6757981882142873e-9	Acss2	24
1.4525058867903325e-13	0.4732173805384315	0.321	0.075	2.8766879087882535e-9	Ikzf2	24
1.7438344011563037e-13	0.46527503903223166	0.562	0.435	3.4536640314900594e-9	Smap1	24
2.0815133597460874e-13	0.4486516497224984	0.839	0.756	4.122437208977126e-9	Pabpc1	24
2.0940255660046294e-13	0.38965887944023825	0.991	0.961	4.1472176334721684e-9	Rps9	24
2.414221691233733e-13	0.6600946081288201	0.402	0.218	4.781366059488408e-9	Klf10	24
2.7071452534835043e-13	0.46472773962275166	0.429	0.328	5.3615011745240805e-9	Pcmt1	24
3.196726773913162e-13	0.5307278489187524	0.777	0.694	6.331117375735017e-9	Top1	24
4.2064785742784916e-13	0.4507349583201199	0.964	0.863	8.330930816358552e-9	Rpl38	24
4.80865685369381e-13	0.6389772029406855	0.562	0.353	9.523544898740591e-9	Hist1h4d	24
7.044901618844793e-13	0.527041303366613	0.589	0.472	1.3952427656122114e-8	Kpna4	24
7.64288788591201e-13	0.4253231311261565	0.232	0.048	1.5136739458048738e-8	Adgrg3	24
7.872569874597839e-13	0.5223495195612832	0.616	0.514	1.559162463664102e-8	Csrnp1	24
8.682114185897368e-13	0.5017903518364997	0.375	0.274	1.7194927145169737e-8	Tubb4b	24
9.397092504358479e-13	0.43988112123193046	0.804	0.666	1.8610941704881967e-8	Gpx4	24
1.0550388545015684e-12	0.3124333482531567	0.312	0.304	2.0895044513403564e-8	Arpc1a	24
1.2620803389577695e-12	0.6619614102412013	0.688	0.769	2.4995501113058627e-8	Klf6	24
1.333558839740972e-12	0.3794133059484032	0.205	0.045	2.641113282106995e-8	P2ry14	24
1.34672912898637e-12	0.6803713593402962	0.884	0.861	2.6671970399575057e-8	Btg2	24
1.3728441721582418e-12	0.25234802082236973	0.116	0.012	2.7189178829593978e-8	Gm9895	24
1.4510670557358234e-12	0.3843747240324086	0.295	0.279	2.873838303884798e-8	Ctnna1	24
1.5013524265896732e-12	0.35274607623912313	0.232	0.094	2.9734284808608477e-8	Unc13d	24
1.5863300821721388e-12	0.5245371351074991	0.679	0.387	3.141726727741921e-8	Tut4	24
1.6222146537449201e-12	0.4627048081164826	0.446	0.256	3.212796121741814e-8	Atp13a3	24
1.6597296238500653e-12	0.275312935431641	0.152	0.013	3.2870945200350545e-8	E330020D12Rik	24
1.7573131057459894e-12	0.5293737582638516	0.58	0.424	3.480358605929932e-8	Runx1	24
1.7687266928096424e-12	0.4508851549432613	0.839	0.763	3.5029632151094966e-8	Selenok	24
1.8729837492504577e-12	0.37914672065384714	0.232	0.039	3.709444315390532e-8	Il1rl1	24
2.0583282200723328e-12	0.35386210859930184	0.214	0.065	4.076519039853255e-8	Inpp5b	24
2.1857299233629964e-12	0.5863005983321802	0.67	0.536	4.3288381132204144e-8	Nsd3	24
3.0260279077358555e-12	0.4533534832443862	0.589	0.536	5.993048271270862e-8	Ubxn4	24
3.427653008725145e-12	0.8522696472962569	0.429	0.193	6.78846678378015e-8	Serpinb1a	24
4.239758280716192e-12	0.505178317334761	0.375	0.227	8.396841274958418e-8	Arhgef3	24
5.007968691464411e-12	0.39311011545706487	0.25	0.162	9.918281993445265e-8	Slc7a8	24
5.02163293987772e-12	0.37811654916193316	0.268	0.089	9.945344037427824e-8	Cd200r1	24
5.435391687490449e-12	0.6569991268038864	0.83	0.678	1.0764793237074835e-7	Kdm6b	24
6.150527141911855e-12	0.27361437847694203	0.179	0.027	1.218111900455643e-7	Rapsn	24
6.2366588331216344e-12	0.3113385195637089	0.17	0.047	1.2351702818997398e-7	Tle1	24
6.647820659736199e-12	0.29666154976858516	1	0.82	1.3166008816607542e-7	Tyrobp	24
6.679616397916108e-12	0.49292912009259	0.205	0.031	1.3228980276072852e-7	Cldn1	24
9.650964628824838e-12	0.5637392434509133	0.58	0.454	1.9113735447387593e-7	Ppp1r12a	24
1.0224074364631055e-11	0.37106860273252806	0.991	0.815	2.0248779279151806e-7	Cebpb	24
1.523754846731311e-11	0.43820440057515286	0.286	0.118	3.0177964739513614e-7	Bbc3	24
1.766371965939342e-11	0.5373304992729939	0.339	0.108	3.498299678542867e-7	Il18r1	24
2.1767963890861112e-11	0.28552823307586056	0.17	0.028	4.311145248585043e-7	Cdyl2	24
2.197631600314226e-11	0.4085954241815182	0.679	0.589	4.3524093844223245e-7	Ndufa6	24
2.2645507544021604e-11	0.4632622569991744	0.429	0.207	4.4849427690934785e-7	Rin3	24
2.327437844479302e-11	0.4210470688835174	0.446	0.35	4.609490650991258e-7	Sf1	24
2.5951597486124174e-11	0.7947257894161712	0.536	0.375	5.139713882126893e-7	Lmna	24
3.3920435493486043e-11	0.3012824543755103	0.143	0.033	6.717942249484911e-7	Plekhg5	24
3.418533155587246e-11	0.4030640833910886	0.295	0.125	6.770404914640541e-7	Atp1a3	24
4.1461307302139373e-11	0.4219317487548828	0.179	0.049	8.211411911188703e-7	Tmem156	24
4.4508743496551915e-11	0.3320493915529641	0.223	0.077	8.814956649492107e-7	Fbxo9	24
4.9056938555428827e-11	0.5312816359941336	0.473	0.269	9.71572668090268e-7	Pmaip1	24
5.0122791418068254e-11	0.3666414303100103	0.982	0.922	9.926818840348418e-7	Rpl37a	24
5.2313330695706647e-11	0.3290219145400384	0.973	0.944	1.03606551442847e-6	Rps27	24
5.243907065969967e-11	0.44914232907438834	0.286	0.104	1.038555794415352e-6	Il15	24
5.755038936432786e-11	0.45226621484472407	0.696	0.564	1.1397854613605133e-6	Tle5	24
6.102683059743809e-11	0.5693830557373247	0.295	0.116	1.2086363799822612e-6	Acap1	24
7.569243111328002e-11	0.3816006631654456	0.812	0.779	1.4990885981985108e-6	Myl12b	24
7.73633181506025e-11	0.31023100606676335	0.205	0.148	1.5321805159726823e-6	Hk3	24
7.791180668728886e-11	0.36267389064850947	0.188	0.08	1.5430433314417559e-6	Slc25a25	24
8.640379273367031e-11	0.32740796656711735	0.214	0.045	1.7112271150903405e-6	Rab37	24
8.815339668905914e-11	0.3712225407752696	0.893	0.873	1.7458780214268162e-6	Rbm39	24
9.387303007028755e-11	0.5291796887680442	0.482	0.28	1.859155360542045e-6	D16Ertd472e	24
1.1338699709971688e-10	0.5593537874234358	0.625	0.402	2.245629477559893e-6	Ptms	24
1.1507276701509478e-10	0.49509686895487076	0.17	0.036	2.279016150733952e-6	Spry2	24
1.3916847211749286e-10	0.45751152023140096	0.5	0.221	2.756231590286946e-6	Sept1	24
1.9296003402003915e-10	0.37117026196852926	0.339	0.223	3.8215734737668755e-6	Mapk14	24
1.9739435159888446e-10	0.25461482818337533	0.125	0.011	3.909395133415907e-6	Anxa11os	24
2.8700134141714497e-10	0.5087029183234113	0.536	0.373	5.684061566766556e-6	Suco	24
2.87553726089442e-10	0.490066612455217	0.5	0.22	5.695001545201399e-6	Il7r	24
3.010515626938459e-10	0.5500876819500382	0.795	0.552	5.9623261991516176e-6	Emb	24
3.077576088066767e-10	0.31576886492305445	0.161	0.048	6.095139442416232e-6	Fer	24
3.196036744037314e-10	0.32639133460249115	0.973	0.913	6.3297507715659e-6	Rps14	24
3.8792172757904836e-10	0.48274188228646164	0.214	0.108	7.682789814703053e-6	Gse1	24
4.0099664711221976e-10	0.30413575906870394	0.991	0.921	7.941738596057513e-6	Rpl17	24
4.2486381692556144e-10	0.40132856693659413	0.598	0.496	8.414427894210744e-6	Use1	24
5.294461454091537e-10	0.44725624234752315	0.643	0.481	1.048568090982829e-5	Cnn2	24
5.404206380652898e-10	0.4489784961229023	0.545	0.348	1.0703030736883064e-5	Arhgap15	24
5.733982318191101e-10	0.25668935005670457	0.116	0.013	1.1356151981177476e-5	Lrrc1	24
5.975477432196976e-10	0.43935425983786575	0.312	0.098	1.183443305446611e-5	Cst7	24
6.440282547074673e-10	0.5254367809221488	0.348	0.223	1.275497958448139e-5	Slc2a6	24
6.970595119183328e-10	0.34238604840795617	0.812	0.785	1.380526363354258e-5	Gmfg	24
7.876269435135706e-10	0.46762073802905924	0.241	0.114	1.5598951616286268e-5	4833438C02Rik	24
8.556748241369437e-10	0.3871447452886704	0.366	0.192	1.694663989203217e-5	Vezf1	24
1.052170928296125e-9	0.3403266582740205	0.125	0.03	2.0838245234904757e-5	Dcaf6	24
1.0529553189417398e-9	0.40877625355779545	0.759	0.628	2.0853780091641157e-5	Cox7a2l	24
1.256849329591676e-9	0.258088972078132	0.143	0.035	2.489190097256314e-5	C1qtnf12	24
1.3012884965043015e-9	0.3636967629643827	0.339	0.24	2.577201867326769e-5	Ankrd13a	24
1.3256801066489875e-9	0.5488200555232362	0.536	0.421	2.6255094512183197e-5	Aff4	24
1.5867796761289686e-9	0.33071636992255043	0.205	0.052	3.142617148573422e-5	D830025C05Rik	24
1.724322668161404e-9	0.9117219777865369	0.304	0.18	3.4150210442936606e-5	Gm26532	24
1.7636890197506782e-9	0.49372503009241064	0.473	0.285	3.492986103616218e-5	Gcnt2	24
2.041149058063002e-9	0.37434205225825223	0.205	0.348	4.042495709493775e-5	Cited2	24
2.5337698836809495e-9	0.4590302179382526	0.509	0.373	5.0181312546301204e-5	Arhgap45	24
2.5721228779340507e-9	0.4459542208495124	0.75	0.724	5.0940893597483874e-5	Arf4	24
2.601215018490822e-9	0.3383544898603592	0.661	0.62	5.1517063441210735e-5	Rabac1	24
3.0494691884417044e-9	0.37851475508246757	0.554	0.408	6.039473727708796e-5	Leprotl1	24
3.3095666046982564e-9	0.44029325543373904	0.339	0.122	6.554596660604897e-5	Tmem64	24
3.512961378670789e-9	0.2575471413479406	0.134	0.089	6.957420010457498e-5	Sgf29	24
3.7591075570006135e-9	0.33343530561765033	0.214	0.135	7.444912516639715e-5	Ngly1	24
4.0736180602871585e-9	0.33396196615411056	0.268	0.164	8.067800568398718e-5	Hacd2	24
4.263920320087747e-9	0.36181662657067754	0.232	0.105	8.444694193933783e-5	Gna15	24
4.320873742322215e-9	0.3586732179024404	0.214	0.088	8.557490446669147e-5	Hist1h4c	24
5.323401144327844e-9	0.2852276608214128	0.125	0.024	1.0542995966341295e-4	Cables1	24
5.812790268836503e-9	0.43349423060364956	0.562	0.413	1.1512231127430693e-4	Ppp3ca	24
6.034261925349111e-9	0.4089047290708716	0.25	0.212	1.1950855743153914e-4	Frmd4b	24
6.297016338571549e-9	0.28414800738800766	0.25	0.286	1.2471240858540953e-4	Slbp	24
6.421955016724327e-9	0.35171111585709275	0.321	0.23	1.271868191062253e-4	Map1lc3a	24
6.724092330616214e-9	0.3718182444238579	0.42	0.345	1.331706486078541e-4	Susd6	24
7.672314229099082e-9	0.3266807413897086	0.107	0.025	1.5195018330730733e-4	I730030J21Rik	24
8.156011805001739e-9	0.3693976215969853	0.464	0.381	1.6152981379805942e-4	Nab1	24
8.423211960622618e-9	0.3428669005560956	0.259	0.216	1.6682171288013095e-4	Slain2	24
8.469990085076432e-9	0.33641173842693106	0.223	0.102	1.6774815363493874e-4	Wrn	24
9.374478599520714e-9	0.2746247031449508	0.152	0.051	1.8566154866350774e-4	Trp53i13	24
9.727058951660102e-9	0.33179539084002385	0.152	0.074	1.9264440253762832e-4	Ppm1d	24
1.035796103603889e-8	0.27742589357640585	0.312	0.262	2.051394183187502e-4	Ilk	24
1.0430496654145098e-8	0.334461658011735	0.304	0.222	2.0657598623534366e-4	Rps6ka1	24
1.0454655906446921e-8	0.2533448098854575	0.152	0.048	2.0705446022718126e-4	Supt3	24
1.130010996828474e-8	0.3873373963217379	0.42	0.222	2.2379867792187926e-4	Sun2	24
1.242242858052999e-8	0.2757529195251989	0.152	0.045	2.460261980373964e-4	Slc7a5	24
1.2575809224384077e-8	0.34678479076920854	0.179	0.081	2.4906390168892665e-4	Nbeal2	24
1.3138929391014261e-8	0.29619163730152165	0.125	0.038	2.6021649658903743e-4	Zfp704	24
1.4111538121413366e-8	0.2817842006284384	0.196	0.076	2.794790124945917e-4	Plcb2	24
1.4634869231757563e-8	0.415554926995906	0.634	0.359	2.898435851349585e-4	Ets1	24
1.4769268209455936e-8	0.42244635810868425	0.554	0.355	2.925053568882748e-4	Ssh2	24
1.486405427635044e-8	0.3997934025465225	0.607	0.526	2.9438259494312047e-4	Tgoln1	24
1.6245045960202272e-8	0.48474447792751973	0.366	0.152	3.2173313524180597e-4	Skap1	24
1.6306493781421632e-8	0.2823845250700381	0.982	0.904	3.2295010934105543e-4	Rps13	24
1.630819790187884e-8	0.25077988110433524	0.152	0.053	3.229838594467104e-4	Oaf	24
1.663619744600112e-8	0.37064619473297766	0.196	0.083	3.2947989041805215e-4	Pibf1	24
1.714109815963185e-8	0.297849001809908	0.357	0.303	3.394794490515088e-4	Sptssa	24
1.81906388687658e-8	0.3254600885555097	0.92	0.89	3.6026560279590664e-4	Sh3bgrl3	24
2.1430678143936416e-8	0.39358423418996324	0.205	0.138	4.244345806406607e-4	Klf9	24
2.1837663201857274e-8	0.31420082482758377	0.188	0.142	4.324949197127833e-4	Mafk	24
2.2203101994960776e-8	0.3166739790943409	0.304	0.154	4.397324350101982e-4	Bri3bp	24
2.2417561344849842e-8	0.41749934660459675	0.196	0.161	4.4397980243475113e-4	Irf2bpl	24
2.4515997231160028e-8	0.2715000344412557	0.562	0.293	4.8553932516312435e-4	Hcar2	24
2.5875806684079585e-8	0.3834147860984918	0.214	0.102	5.124703513781962e-4	Rasal3	24
2.7634076311556723e-8	0.3234513673801693	0.223	0.114	5.472928813503809e-4	Fut8	24
2.814144623968839e-8	0.36144984857665946	0.125	0.065	5.573413427770286e-4	Dcaf1	24
3.115648820251449e-8	0.28409547989619044	0.357	0.333	6.170542488507995e-4	Dock8	24
3.5938165337134006e-8	0.40796529261308917	0.411	0.309	7.117553645019389e-4	Ube2h	24
3.6609743462069995e-8	0.2961552102206455	0.964	0.866	7.250559692662962e-4	Rps3	24
3.792384287032622e-8	0.27502160262274594	0.25	0.165	7.510817080468108e-4	Dctn6	24
3.809202319423609e-8	0.42461134072830015	0.214	0.104	7.544125193618457e-4	Runx2	24
3.8542518802826346e-8	0.26973876982144995	0.964	0.959	7.633345848899758e-4	Eif1	24
3.9170235405280554e-8	0.29176593522059147	0.964	0.913	7.757665122015814e-4	Rpl34	24
3.9918401676743325e-8	0.41378629279410334	0.259	0.112	7.905839452079015e-4	Cd244a	24
4.440977641271512e-8	0.45734800968730527	0.455	0.383	8.79535621853823e-4	Gls	24
4.8350233874033536e-8	0.34461480351181445	0.268	0.257	9.575763818752341e-4	Mat2a	24
5.197535818218246e-8	0.2548250765836344	0.205	0.156	0.0010293719687981236	Zwint	24
5.2504941966545905e-8	0.3969112087398521	0.607	0.512	0.0010398603756474416	Map4k4	24
5.3265079184570725e-8	0.375672939812562	0.598	0.472	0.0010549148932504232	Creg1	24
5.55929151616751e-8	0.39420442546159673	0.464	0.316	0.0011010176847769753	Taf7	24
5.617772442636551e-8	0.3640978592464297	0.652	0.537	0.001112599832264169	Rps27rt	24
5.6769860382173775e-8	0.26541097549973713	0.152	0.037	0.0011243270848689515	Gm42047	24
5.994907808665464e-8	0.27326231728367034	0.982	0.911	0.0011872914915061952	Rps10	24
6.006006501901674e-8	0.3265902449656608	0.286	0.099	0.0011894895877016267	Pecam1	24
7.127813094755939e-8	0.3935963571485148	0.688	0.532	0.0014116633834164137	Ncf2	24
7.270024416966046e-8	0.2811130635424037	0.312	0.288	0.0014398283357801253	Mark2	24
7.507889161952556e-8	0.37933776622854687	0.759	0.632	0.0014869374485247037	Gas5	24
7.573102521073403e-8	0.33934424407590114	0.196	0.058	0.0014998529542985875	Gm10138	24
8.304063374192337e-8	0.6194897087511664	0.259	0.192	0.0016446197512587923	Dhx40	24
1.0086762941245627e-7	0.2854229515265341	0.205	0.122	0.0019976834005136965	Ppid	24
1.0339723644790448e-7	0.3397884726817838	0.357	0.281	0.0020477822678507483	Fcho2	24
1.0485543538258879e-7	0.4596209653579696	0.527	0.345	0.002076661897752171	Stap1	24
1.0499226224589792e-7	0.5345758819672206	0.259	0.148	0.002079371753780008	Ndrg1	24
1.0529430240095595e-7	0.4035745133847924	0.259	0.177	0.0020853536590509326	Fam110a	24
1.0927969372948457e-7	0.4171221163056616	0.411	0.239	0.0021642843343124417	Chd3	24
1.1998640889296969e-7	0.3339366441657199	0.562	0.478	0.002376330828125265	Dusp11	24
1.207429375600865e-7	0.3348120308794355	0.25	0.166	0.002391313878377513	Edem2	24
1.221373301588946e-7	0.3047782668879312	0.188	0.146	0.0024189298237969076	Gm8797	24
1.2229091132834657e-7	0.37436380857179885	0.562	0.499	0.0024219714988579035	Klf13	24
1.3700793283484912e-7	0.43547180982029976	0.509	0.332	0.0027134421097941867	Itgb7	24
1.6547681490617708e-7	0.3106971722958755	0.152	0.042	0.0032772683192168373	4933433G15Rik	24
1.7129717898821856e-7	0.35214774930417214	0.205	0.1	0.0033925406298616683	Numb	24
1.7173165298926481e-7	0.2935587953518982	0.125	0.035	0.0034011453874523896	Igfbp7	24
1.741683205155921e-7	0.42458270452377267	0.429	0.34	0.0034494035878113016	Lmo4	24
1.807557868106654e-7	0.3813450983969472	0.455	0.348	0.0035798683577852285	Senp6	24
1.9835742846302852e-7	0.300149853442415	0.188	0.167	0.00392846887071028	Csrp1	24
2.0539747312882857e-7	0.3429129709615124	0.196	0.139	0.00406789695531645	Oxr1	24
2.0694477537906036e-7	0.3859249352326276	0.393	0.315	0.00409854127638229	Hbp1	24
2.2204397062854072e-7	0.35922081937264144	0.295	0.189	0.004397580838298249	Rbpms	24
2.3172273555983283e-7	0.41417641985509185	0.438	0.259	0.0045892687777624895	Ccpg1	24
2.334670042724925e-7	0.4386819754414652	0.223	0.121	0.004623814019616714	Pnpla7	24
2.708599783291223e-7	0.36124559038278425	0.348	0.329	0.005364381870808267	Csnk1d	24
2.7638796776779904e-7	0.29193042271805864	0.152	0.054	0.00547386370164126	Fam117a	24
2.898899480581331e-7	0.2892682390102962	0.473	0.45	0.005741270421291326	Cast	24
2.9320226852662513e-7	0.3878197972644595	0.545	0.559	0.0058068709281698105	Chd4	24
3.0317179634306024e-7	0.27923745841001846	0.455	0.451	0.006004317426574308	Tmbim4	24
3.0705226521624073e-7	0.3036375274126237	0.152	0.154	0.0060811701126076475	Asl	24
3.1203209762197566e-7	0.34205990464877756	0.741	0.64	0.006179795693403228	Gpi1	24
3.308575556429724e-7	0.4082156521869307	0.616	0.519	0.006552633889509068	Itgb1	24
3.5644841555300257e-7	0.41968666159977364	0.277	0.121	0.007059460870027216	Tbc1d10c	24
3.5949111946654223e-7	0.30898431480041594	0.268	0.176	0.007119721621034869	Kif2a	24
4.039161384142426e-7	0.26405142125626224	0.321	0.275	0.007999559121294074	Adipor2	24
4.344994898285021e-7	0.48605062552694867	0.473	0.34	0.008605262396053484	Trf	24
4.4535561539411e-7	0.3397271397966064	0.438	0.39	0.008820267962880348	Map2k3	24
4.541433614381829e-7	0.2597107318464881	0.321	0.314	0.008994309273283213	Stat6	24
4.6477310388823774e-7	0.25770792284168553	0.205	0.116	0.00920483132250655	Tbc1d9b	24
4.727076347192849e-7	0.2702382130826224	0.411	0.383	0.009361974705615438	Gsn	24
4.824778599010989e-7	0.27670139458760445	0.598	0.602	0.009555474015341264	Srsf11	24
4.958711488596768e-7	0.2576676075246078	0.714	0.695	0.009820728103165898	Hnrnpk	24
5.628517084775692e-7	0.3544459474802948	0.768	0.734	0.011147278086398258	Srrm2	24
5.793077521864399e-7	0.7155212776633444	0.482	0.553	0.011473190032052442	Kctd12	24
6.179618488364018e-7	0.35963427485923266	0.366	0.256	0.012238734416204938	Anxa11	24
6.297868615225216e-7	0.416608938074991	0.411	0.375	0.01247292879245354	Orai1	24
6.500553114362961e-7	0.25989292047960477	0.964	0.842	0.012874345442995844	Rpl7	24
7.035875495877005e-7	0.4011119908869285	0.696	0.479	0.013934551419584409	Gsr	24
7.226995378064003e-7	0.3525254431905125	0.509	0.387	0.014313064346255759	Arhgef1	24
7.52451013109195e-7	0.36376811923649954	0.518	0.349	0.014902292314627606	Lbr	24
7.641016610598733e-7	0.27132717175611587	0.884	0.704	0.01513303339729079	Samsn1	24
7.837996208030911e-7	0.34681504203378055	0.938	0.84	0.01552315149000522	Son	24
8.239776841782734e-7	0.27088402366809994	0.214	0.121	0.016318878035150707	Specc1	24
8.763698246893283e-7	0.34958095663033717	0.455	0.359	0.01735650437797215	Hnrnph1	24
9.32641976473104e-7	0.3466424893506508	0.232	0.092	0.018470974344049824	Clec2i	24
9.407513587222848e-7	0.40669516621136914	0.339	0.173	0.01863158065949485	Tecpr1	24
1.0691555439999216e-6	0.26896024305662924	0.259	0.252	0.021174625548918448	Rchy1	24
1.1388697437306884e-6	0.33094877620497876	0.455	0.347	0.022555315274586284	Ubn1	24
1.144273045276459e-6	0.48223044251928737	0.241	0.128	0.02266232766170027	Fosl1	24
1.1934628824538353e-6	0.30007656716847464	0.295	0.255	0.02363653238699821	Kdm1a	24
1.2385825982062922e-6	0.506316818304922	0.464	0.28	0.024530128357475617	Gpr183	24
1.2594551439559105e-6	0.2570585908809284	0.161	0.043	0.024943509126046808	Itgb3	24
1.33145871945444e-6	0.27269225800675034	0.42	0.347	0.02636953993879518	Ramac	24
1.3463818588845857e-6	0.2613975844822313	0.312	0.273	0.02666509271520922	Esyt1	24
1.5287654240211026e-6	0.33570681743024555	0.393	0.356	0.030277199222737937	Mapk6	24
1.5520009756545212e-6	0.3207032126063497	0.232	0.125	0.030737379322837793	Rbm38	24
1.5876961563201605e-6	0.3183119869988973	0.839	0.703	0.03144432237592078	Tln1	24
1.6214527630457187e-6	0.36641114967299815	0.143	0.049	0.03211287197212046	Faah	24
1.6676728782249171e-6	0.2690649261299759	0.143	0.065	0.033028261353244485	Padi4	24
1.7387581377528745e-6	0.2983070491917077	0.518	0.507	0.03443610491819568	Ythdc1	24
1.851639553948217e-6	0.460701832488815	0.857	0.783	0.03667172136594444	Dusp1	24
1.8726301250608248e-6	0.3572741875882871	0.438	0.461	0.03708743962682964	Klf3	24
2.0350541135216606e-6	0.31828296821387037	0.688	0.656	0.04030424671829649	Akap13	24
2.1398545741702344e-6	0.2507562288294902	0.116	0.088	0.04237981984144149	Hmces	24
2.2025537787091196e-6	0.3270868028588645	0.616	0.631	0.043621577587334114	Hnrnpu	24
2.337705099127509e-6	0.28523154735133494	0.652	0.583	0.04629824948822032	Anp32a	24
2.41393366380903e-6	0.2836564531403911	0.455	0.418	0.04780795621173784	Gnai3	24
2.4302511203886136e-6	0.5730476723988016	0.375	0.186	0.04813112343929649	Slc2a3	24
2.4533888462690995e-6	0.3251965729228582	0.107	0.091	0.048589366100359514	Slco2b1	24
2.7428191093696714e-6	0.3702036694077717	0.839	0.818	0.054321532461066344	Rap1b	24
2.7727222982077958e-6	0.32679829022303497	0.268	0.133	0.054913765116005396	Sephs2	24
2.898065444096625e-6	0.3366072257194528	0.67	0.618	0.05739618612033366	Diaph1	24
2.9591040423750757e-6	0.3394120853273233	0.295	0.198	0.058605055559238374	Tcp11l2	24
3.054498142823638e-6	0.2589811936268105	0.196	0.091	0.06049433571862215	Mzt1	24
3.378780942772815e-6	0.25856307609409357	0.161	0.081	0.0669167565716156	Gm36738	24
3.4970530189252886e-6	0.3371401302825745	0.179	0.092	0.06925913503981534	Inpp1	24
3.5379832285187962e-6	0.27480474402127597	0.161	0.058	0.07006975784081476	Ppcdc	24
4.081079695669898e-6	0.32279581445809974	0.143	0.077	0.08082578337274234	Itga6	24
4.134215806950859e-6	0.26399905791901007	0.321	0.274	0.08187814405666176	Midn	24
4.226481038589275e-6	0.25647656757266935	0.25	0.127	0.08370545696926059	Galnt7	24
4.570497527559522e-6	0.5898051728250573	0.223	0.122	0.09051870353331633	Hist1h1d	24
4.690168353255697e-6	0.3128389977369481	0.536	0.456	0.09288878423622907	Ppp2r5a	24
4.72346986510756e-6	0.3974842365207363	0.384	0.608	0.09354832067845521	Isg15	24
4.978385182246527e-6	0.3647769127705956	0.259	0.216	0.09859691853439247	Paxbp1	24
5.053441204828479e-6	0.30898412765510996	0.339	0.423	0.10008340306162804	Txnip	24
5.057058885168647e-6	0.3207984138141266	0.295	0.186	0.10015505122076505	Ccng2	24
5.272335353809997e-6	0.3175009892766056	0.134	0.187	0.104418601682207	Cebpd	24
5.4079544176312325e-6	0.31055668482211696	0.143	0.222	0.10710453724118656	Creb1	24
6.000660845641097e-6	0.3889258236115523	0.348	0.276	0.11884308804792193	Kmt2c	24
6.148815345729768e-6	0.31332407444590915	0.812	0.653	0.12177728792217807	Fyb	24
6.29076304219562e-6	0.3205796831992571	0.223	0.153	0.12458856205068426	Elk4	24
6.657074345513371e-6	0.3192782876415322	0.375	0.22	0.13184335741289233	Nedd9	24
6.903215903894385e-6	0.42570552109429405	0.384	0.227	0.1367181909766283	Mirt1	24
7.84728422293164e-6	0.38608188499747964	0.438	0.348	0.15541546403516113	Mafg	24
7.8868736900048e-6	0.2518363863120022	0.545	0.497	0.15619953343054505	Gabarapl2	24
8.57563884055734e-6	0.43349180321292907	0.295	0.176	0.1698405272372381	Spn	24
8.806184632188227e-6	0.32493828583544776	0.205	0.153	0.17440648664048786	Tmcc3	24
9.918144769038853e-6	0.31658551762794135	0.241	0.237	0.19642885715081448	Ppm1a	24
1.0850091157548552e-5	0.6576989256606242	0.429	0.305	0.21488605537524907	Pdcd4	24
1.1527204299560034e-5	0.34821645754466735	0.286	0.186	0.22829628115278647	Esyt2	24
1.167523148989165e-5	0.3903198385051876	0.464	0.345	0.23122795965730414	Ankrd12	24
1.1842978106487096e-5	0.2578275450084644	0.67	0.629	0.23455018139897693	Ube2b	24
1.1894667521553249e-5	0.32756074314153655	0.277	0.188	0.2355738902643621	Ttc19	24
1.205146174092471e-5	0.33931948437958415	0.705	0.499	0.23867919977901386	Slc16a3	24
1.2062603349302425e-5	0.31450679689368766	0.312	0.222	0.23889985933293453	Fyn	24
1.2659428649860272e-5	0.5922185192582886	0.188	0.083	0.25071998441048265	Serpine1	24
1.3663193460264933e-5	0.2551142340405383	0.241	0.163	0.270599546480547	Ing3	24
1.4184439453608431e-5	0.7980868017698877	0.643	0.488	0.280922823378715	Ptgs2	24
1.555247631166909e-5	0.2749078487622898	0.438	0.372	0.30801679335260634	Sltm	24
1.766162743843756e-5	0.2848016646400868	0.402	0.381	0.3497885314182559	Eif3j1	24
1.7763546383549562e-5	0.25845333952359995	0.179	0.062	0.35180703612619907	Prkcq	24
1.8803505834144e-5	0.30328746323917544	0.232	0.132	0.37240343304522194	Zfp608	24
1.9871349154463967e-5	0.254565285869808	0.839	0.779	0.39355207000415887	Uqcrh	24
2.2002801883954857e-05	0.2544039896577231	0.196	0.173	0.43576549131172593	Rnf19a	24
2.6976236606047645e-5	0.33135204718697653	0.446	0.322	0.5342643659827736	Add3	24
2.8166713185576182e-5	0.2515988767881663	0.232	0.171	0.5578417546403363	Bsdc1	24
2.8246694004874175e-5	0.2660905420549731	0.241	0.115	0.559425774766533	Atp2a3	24
2.844360839603101e-5	0.30537854593198477	0.411	0.31	0.5633256642833941	Jak2	24
3.0806457097156915e-5	0.2738649063997918	0.268	0.28	0.6101218828091927	Stk10	24
3.2503581272969364e-5	0.2848650037991903	0.312	0.205	0.6437334271111582	Ivns1abp	24
3.5433115379429634e-5	0.2800210208523882	0.438	0.389	0.7017528500896039	Igsf6	24
3.7535500742009915e-5	0.271876504935908	0.384	0.31	0.7433905921955064	Bod1l	24
3.7650313479375244e-5	0.3347509689363225	0.589	0.531	0.7456644584590267	Ddx3x	24
3.784884081425171e-5	0.2758231345791242	0.33	0.289	0.749596292326255	Samd4b	24
4.117166939650375e-5	0.2638421925063713	0.223	0.113	0.8154049123977568	Mfsd6	24
4.869715040931655e-5	0.30698487406478303	0.223	0.182	0.9644470638565142	Tulp4	24
4.945053021013133e-5	0.2900872495307209	0.25	0.204	0.979367750811651	Abr	24
5.2508657234663725e-5	0.31678201532460953	0.33	0.238	1	2310001H17Rik	24
5.559474501802359e-5	0.26778899431726044	0.277	0.283	1	Tent5a	24
5.679635216636064e-5	0.3135810398728673	0.25	0.18	1	Arrdc4	24
5.7926683436261205e-5	0.33678431291346556	0.446	0.327	1	Tuba1a	24
5.9380083534665476e-5	0.2569287771069745	0.179	0.137	1	Havcr2	24
6.071169837032303e-5	0.32968063234685974	0.446	0.258	1	C3ar1	24
6.729311386643334e-5	0.2926166864869641	0.348	0.294	1	Tle4	24
6.822774132154238e-5	0.2875425541517965	0.384	0.297	1	Sept11	24
6.869454876386114e-5	0.29356714466789624	0.938	0.931	1	Btg1	24
7.021862462218369e-5	0.29380326262958323	0.223	0.109	1	Klk8	24
7.247345665709523e-5	0.29306482597765116	0.446	0.454	1	Zc3hav1	24
7.250135672797233e-5	0.4863458858527041	0.196	0.122	1	Rrad	24
7.673323376318365e-5	0.34234197520186793	0.884	0.81	1	Hspa5	24
8.5805425760082e-5	0.2776841457278515	0.321	0.274	1	Ep300	24
8.700034493509154e-5	0.3193264237964456	0.223	0.108	1	Hvcn1	24
9.19981430423898e-5	0.31503284417940597	0.205	0.085	1	S1pr4	24
9.722223388417455e-5	0.272339492844258	0.152	0.15	1	Fam13b	24
1.0388424355392942e-4	0.25677241919954397	0.545	0.571	1	Vmp1	24
1.0471346472624605e-4	0.2622539548236824	0.491	0.377	1	Anxa6	24
1.144700006248861e-4	0.26671463172741094	0.321	0.281	1	Tbc1d15	24
1.1458916213531982e-4	0.27561910695426006	0.134	0.107	1	Cog5	24
1.149409260999752e-4	0.2539310195815771	0.277	0.213	1	Arid3a	24
1.278967110134131e-4	0.28583845054876006	0.223	0.16	1	Hist1h4i	24
1.287970603224107e-4	0.2549024746635634	0.205	0.136	1	Ccdc82	24
1.3254136130085747e-4	0.25381217684588886	0.259	0.197	1	Prkacb	24
1.3663904933517023e-4	0.2557407683264301	0.223	0.12	1	Kif21b	24
1.3775363960078624e-4	0.4668465536580347	0.134	0.101	1	AW011738	24
1.4048404419426613e-4	0.2944971205244665	0.384	0.325	1	4932438A13Rik	24
1.547301537905413e-4	0.44073178586952144	0.268	0.214	1	Chka	24
1.565750024814509e-4	0.26564998644314874	0.188	0.15	1	Mylip	24
1.690523425966097e-4	0.3336526173764053	0.366	0.374	1	Nfkbid	24
1.7789051007113793e-4	0.42026329454353994	0.518	0.439	1	Rabgef1	24
1.96320087680493e-4	0.2997227987529855	0.179	0.102	1	Rap1gap2	24
2.1349388874128988e-4	0.31470010878080945	0.277	0.231	1	Cish	24
2.2830708739703627e-4	0.2862683938807031	0.286	0.203	1	Dock11	24
2.3890576090468662e-4	0.29239024975139405	0.268	0.142	1	4833407H14Rik	24
2.513572756003418e-4	0.3358463628054902	0.786	0.658	1	Mxd1	24
3.199930660779508e-4	0.38994834741316553	0.134	0.047	1	Apoc1	24
3.370720541585346e-4	0.25259250998472166	0.268	0.173	1	Btk	24
3.4253151490714825e-4	0.2778653016926036	0.732	0.768	1	Hsp90aa1	24
3.669893352120459e-4	1.150207709769436	0.045	0.119	1	Hbb-bs	24
3.882857050643132e-4	0.3111109413440222	0.214	0.175	1	Cnot7	24
3.937935862601116e-4	0.26829613886221126	0.411	0.244	1	Satb1	24
4.1489696321171313e-4	0.26170965522924006	0.393	0.267	1	Ugcg	24
4.643887159677711e-4	0.27883123375647134	0.598	0.709	1	Klf2	24
4.8347998902421266e-4	0.25747376505198993	0.205	0.134	1	Treml2	24
6.042402691850836e-4	0.2664404644628319	0.25	0.14	1	Tent5c	24
7.501698403643507e-4	0.33739904362060025	0.384	0.316	1	Ppp1r10	24
8.174241163129714e-4	0.38164294987071423	0.134	0.083	1	Id1	24
8.506739055419428e-4	0.2521292857414231	0.214	0.187	1	Zfp869	24
9.442601254720316e-4	0.28003291620154513	0.741	0.755	1	Ccnl1	24
0.0011040065679484492	0.31815412625893924	0.17	0.076	1	Egr3	24
0.00111710746304745	0.3004944461549084	0.393	0.293	1	Pygl	24
0.001444997003220609	0.308796899795444	0.652	0.571	1	Hilpda	24
0.0015554147509322012	0.3361227718974925	0.438	0.33	1	Klhl24	24
0.001585668223217534	0.3613066830109888	0.643	0.585	1	Vps37b	24
0.0016016220276258862	0.269406346475077	0.455	0.347	1	Lyst	24
0.0034755392372750886	0.2568572919343066	0.661	0.529	1	C5ar1	24
0.004358008430444486	0.5617881154698972	0.143	0.08	1	Serpinb2	24
0.00464816267663523	0.26275634444483387	0.339	0.3	1	Pbxip1	24
0.010929927275544524	0.29354629448825165	0.286	0.213	1	P2ry10	24
0.025469478563625827	0.2795964104487516	0.75	0.793	1	Sat1	24
0.1348934706447606	3.336176596152596e-5	0.205	0.231	1	Cpsf6	24
