# Supplementary material for: Deciphering the preeclampsia-specific immune microenvironment and the role of pro-inflammatory macrophages at the maternal–fetal interface
Source: eLife. 2025 Mar 28;13:RP100002. doi: 10.7554/eLife.100002 (PMC11952753; doi:10.7554/eLife.100002)
Supplement: Figure 5—figure supplement 1—source data 1. [file elife-100002-fig5-figsupp1-data1.zip › Figure 5-figure supplement 1-source data/seurat_clusters_25.csv]

p_val	avg_logFC	pct.1	pct.2	p_val_adj	gene	cluster
4.9719027383829965e-198	3.055113362402686	0.859	0.006	9.846853373367525e-194	Prg4	25
4.479419351980795e-162	3.308147416221072	0.859	0.01	8.871490026597964e-158	Marco	25
1.6242016603032515e-148	2.141782181766193	0.846	0.01	3.2167313882305896e-144	Cd5l	25
1.4951270565763763e-143	3.41706965743245	0.987	0.532	2.961099135549513e-139	Saa3	25
1.8609169387848926e-142	2.956745344594924	0.949	0.223	3.6855459972634797e-138	Fn1	25
5.771458510630169e-138	2.425703021158504	0.756	0.004	1.143037358030305e-133	Alox15	25
1.0213163008617786e-132	2.0982490615853475	0.91	0.077	2.0227169338567524e-128	C4b	25
9.938182346648964e-113	1.63282888626626	0.808	0.089	1.9682570137538273e-108	Icam2	25
6.612451355500382e-112	2.733128659248794	0.885	0.078	1.3095959909568506e-107	Serpinb2	25
1.478976407433889e-106	1.3385170243340763	0.679	0.005	2.929112774922817e-102	Ptgis	25
1.4044932207637895e-105	1.4240622130717635	0.859	0.05	2.7815988237226852e-101	Flnb	25
3.2560776177620717e-93	0.9392502863134611	0.769	0.015	6.448661721977782e-89	Cgnl1	25
8.120923390693279e-92	1.567355278625499	0.872	0.193	1.608348877526804e-87	Rhoc	25
9.617046018858076e-89	1.3905443894248566	0.705	0.012	1.904655964034842e-84	Timd4	25
1.950954223174368e-86	2.7222654760411973	0.846	0.082	3.8638648389968354e-82	Arg1	25
8.980616000549202e-86	0.7536032017513944	0.538	0.002	1.7786109989087695e-81	Ltbp1	25
7.920017012500729e-84	0.6375065883402111	0.615	0.006	1.5685593693257694e-79	Mlxipl	25
4.43245608004963e-81	1.5723325350546358	0.936	0.222	8.778479266538293e-77	Ecm1	25
5.2371708664107114e-80	3.1116285597043163	0.654	0.022	1.0372216900926414e-75	Cxcl13	25
5.98634747999835e-78	0.7479655047693995	0.603	0.007	1.1855961184136732e-73	Efnb2	25
1.278341508301649e-77	1.0627730371458781	0.705	0.018	2.5317553571914158e-73	Cald1	25
7.578231963217255e-73	1.8596268330218781	0.808	0.082	1.5008688403151772e-68	Serpine1	25
8.071301779099379e-73	1.3469468424557334	0.782	0.075	1.598521317350632e-68	Itga6	25
2.118083509840988e-71	1.147646575906425	0.769	0.053	4.194864391240077e-67	Plxdc2	25
6.882539817962637e-69	0.43428158163187625	0.41	0.001	1.3630870109475003e-64	Gata6	25
5.607820249714999e-68	1.1476193525706764	0.795	0.084	1.1106288004560555e-63	Ptgs1	25
9.176581313842514e-67	0.6844608127011553	0.526	0.006	1.8174219292065099e-62	Tcim	25
1.3378558344955312e-65	1.472572198191572	0.897	0.339	2.6496234802183997e-61	Trf	25
1.8115882226650536e-65	0.9188010300638556	0.628	0.017	3.5878504749881386e-61	Selp	25
6.451630633772486e-65	1.1239456645653152	0.756	0.091	1.2777454470186408e-60	Evi5	25
1.5274158051987428e-64	1.1134902544016283	0.833	0.071	3.02504700219611e-60	Fgfr1	25
1.670522968342255e-64	0.36752224944770856	0.462	0.003	3.3084707388018364e-60	Garnl3	25
2.4471008086882265e-63	1.0905628227970705	0.628	0.019	4.846483151607033e-59	Lyz1	25
9.860530705079819e-63	1.718500021568708	0.872	0.156	1.9528781061410582e-58	Ltc4s	25
4.087853291884576e-62	1.4183228742879068	0.923	0.455	8.095993444577403e-58	Cfp	25
1.2579749283177936e-61	1.3780426565070094	0.679	0.033	2.4914193455333903e-57	Slc7a2	25
3.952692847783358e-61	0.6216583478843586	0.654	0.024	7.828308185034941e-57	Fam20a	25
1.9911977825882206e-60	0.7182809630994943	0.538	0.013	3.943567208415971e-56	Fabp7	25
1.981631235809741e-58	0.3675563328460507	0.397	0.002	3.924620662521192e-54	Vmn2r26	25
3.540173303320558e-58	0.5820526116875256	0.5	0.008	7.011313227226366e-54	Aspa	25
2.3102730510259037e-57	1.3421419759877773	0.667	0.035	4.575495777556802e-53	Fabp4	25
8.560898711573381e-57	0.6911603771257546	0.628	0.026	1.6954859898271082e-52	Gm16104	25
9.367518155244175e-57	1.2666732832349752	0.667	0.066	1.8552369706461088e-52	Prtn3	25
9.561239843392068e-57	0.5887737859932162	0.333	0.001	1.893603550983799e-52	Wnt2	25
1.582442511279105e-55	1.3946089243647104	0.821	0.113	3.1340273935882674e-51	Ednrb	25
4.093533126586054e-55	1.0769673613467068	0.795	0.156	8.107242357203681e-51	Ms4a8a	25
1.5486982190334174e-53	0.6143474997193221	0.5	0.01	3.067196822795683e-49	Ackr3	25
1.8589676444928256e-52	1.207798840905959	0.949	0.534	3.681685419918041e-48	Itgam	25
2.1193118475499297e-51	1.6819138154695108	0.744	0.104	4.1972971140726357e-47	Il6	25
6.836667470043318e-51	1.0584819783668789	0.667	0.055	1.3540019924420792e-46	F5	25
2.0328277727738763e-48	0.3529766655611322	0.436	0.008	4.026015403978662e-44	Gprc5b	25
6.173675502517584e-48	1.187092664591488	0.91	0.5	1.2226964332736076e-43	Pycard	25
3.06287725235087e-47	1.192508806282393	0.769	0.088	6.0660283982808984e-43	Fcna	25
3.291337423218675e-46	0.6550237507459632	0.59	0.033	6.518493766684585e-42	Lbp	25
1.0056536785814987e-44	1.37987276161421	0.692	0.07	1.991697110430658e-40	Ccl24	25
2.339845495916741e-44	1.352290437041476	0.872	0.324	4.634064004663106e-40	Nupr1	25
5.691992300842778e-44	1.2017627243045124	0.923	0.289	1.1272990751819121e-39	Msr1	25
8.433761276661393e-43	0.5264295960623615	0.551	0.032	1.670306420842789e-38	Calml4	25
1.0013146998321981e-42	0.4904909364088591	0.5	0.021	1.9831037630176684e-38	Slc9a3r2	25
1.3457186021701204e-42	0.6523105135980906	0.474	0.017	2.6651956915979237e-38	Tgfb2	25
2.0298608455383535e-42	1.1306986818794802	1	0.713	4.0201394045887093e-38	Gpx1	25
3.9041692580883876e-42	1.6584324824456933	0.936	0.334	7.732207215644052e-38	Pf4	25
9.189976369336366e-42	1.1358158683055248	0.885	0.3	1.8200748199470672e-37	Sdc3	25
6.695356487453049e-40	1.06920858021381	0.885	0.518	1.3260153523400765e-35	Itgb1	25
9.089371686255083e-40	1.296070014992079	0.859	0.216	1.8001500624628193e-35	Cfb	25
1.8432262685798625e-39	0.7384304321462439	0.256	0.001	3.6505096249224176e-35	Vsig4	25
2.19424295047336e-39	1.1256045947417035	0.795	0.142	4.3456981634124893e-35	Pmp22	25
3.390774805309097e-39	0.8759185867049386	0.833	0.183	6.715429501914667e-35	Pdlim1	25
3.326602406091719e-38	0.8965017668443066	0.756	0.205	6.5883360652646495e-34	Acly	25
7.285893223215377e-37	1.2555308261858804	0.846	0.208	1.4429711528578054e-32	Gm12840	25
1.2054927090158376e-36	0.30028042153678125	0.308	0.004	2.3874783102058662e-32	Naip1	25
1.450028223408632e-36	1.0583646195133318	0.91	0.469	2.8717808964607955e-32	Emilin2	25
1.995149946817687e-36	0.4960647576603152	0.462	0.023	3.951394469672429e-32	Dpysl3	25
7.522095599815783e-36	0.8960511648298541	0.872	0.253	1.489751033543516e-31	Adam15	25
7.018731648635067e-35	0.4890757478483204	0.59	0.059	1.3900598030121751e-30	Dapk1	25
9.300824607732211e-35	1.0506455397539967	0.974	0.684	1.8420283135613646e-30	Emp3	25
1.2241510482228444e-34	0.3828702169406204	0.385	0.013	2.4244311510053434e-30	Cpne8	25
1.4178948017537893e-34	0.722864384826984	0.744	0.155	2.8081406548733798e-30	Idh1	25
1.559765841129253e-34	0.542068602367142	0.603	0.068	3.0891162483564856e-30	4930455G09Rik	25
1.1614987096323887e-33	0.7440586547379073	0.628	0.081	2.3003481944269458e-29	Fam20c	25
2.884659917883555e-33	0.8771912936358759	0.744	0.143	5.713068967368381e-29	Cfh	25
3.0595858673666194e-33	0.7078617290618936	0.782	0.186	6.05950981031959e-29	Plod3	25
4.1869632104886446e-33	0.39485306406443493	0.41	0.019	8.292280638372761e-29	F7	25
5.9206877047233373e-33	0.4561469288778496	0.564	0.058	1.172592199920457e-28	Gbe1	25
1.1590803921820745e-32	0.8395165059172206	0.718	0.141	2.2955587167165984e-28	St3gal5	25
1.0054745004910566e-31	0.5187314830847206	0.564	0.063	1.9913422482225378e-27	Padi4	25
1.2337060219837116e-31	0.9617695441710797	0.859	0.29	2.443354776538741e-27	Adgre1	25
1.4116597099974645e-31	0.27011418449444113	0.282	0.004	2.7957920556499786e-27	Car6	25
3.3575284500082977e-31	0.5862523937113198	0.423	0.025	6.649585095241434e-27	Epha2	25
7.158471825198411e-31	0.9847678634639314	0.897	0.519	1.4177353449805454e-26	Dbi	25
7.97676982228857e-31	0.3485840249080397	0.359	0.016	1.5797992633042512e-26	Tln2	25
5.059584998468189e-30	0.3293706828496399	0.462	0.036	1.0020508089466248e-25	Acaca	25
8.681545874748435e-30	0.8845138142657379	0.872	0.321	1.7193801604939276e-25	Add3	25
4.586019369474311e-29	0.32365105774044756	0.5	0.052	9.082611361243873e-25	Rai14	25
5.683897055634103e-29	1.096433628070527	0.91	0.523	1.1256958118683341e-24	Cybb	25
7.479009945352551e-29	0.4482759138956072	0.577	0.077	1.4812179196770727e-24	Mtus1	25
2.190245194925383e-28	0.9672629834098911	0.833	0.287	4.3377806085497206e-24	Glul	25
2.695486005533518e-28	0.30351212396865446	0.538	0.068	5.338410033959132e-24	Arhgef12	25
6.0799093946454775e-28	0.56435306244054	0.692	0.136	1.2041260556095368e-23	Klf9	25
1.679613691598076e-27	0.5399305036214874	0.756	0.179	3.326474916209989e-23	Tbxas1	25
2.0128530268269238e-27	1.0331217182286023	0.987	0.736	3.9864554196307224e-23	Apoe	25
2.2242620035350094e-27	0.44022628662311336	0.667	0.129	4.405150898001086e-23	Itsn1	25
2.7302929489696374e-27	0.4618561368836216	0.487	0.051	5.407345185434367e-23	Scn1b	25
1.009720448477439e-26	0.32184758482723336	0.462	0.044	1.999751348209568e-22	Crtap	25
1.734022403570337e-26	0.8041974600994326	1	0.71	3.4342313702710524e-22	Tagln2	25
1.9597681788999473e-26	0.994901568441793	0.821	0.351	3.8813208783113457e-22	Gngt2	25
1.9606628394614455e-26	1.0471761083926872	1	0.816	3.8830927535533926e-22	Lyz2	25
1.9865680906568698e-26	0.842908346281509	0.436	0.038	3.9343981035459306e-22	Ptges	25
2.6964155685274604e-26	0.9522996884804613	0.667	0.136	5.340251033468635e-22	Olr1	25
4.945053173434949e-26	0.9005621215042144	0.821	0.248	9.793677809987917e-22	F10	25
5.645731931622989e-26	0.6273668048662049	0.756	0.203	1.118137209057933e-21	Mtln	25
8.097460216757231e-26	0.8564467929024144	0.91	0.342	1.6037019959287696e-21	C1qc	25
9.282900458687825e-26	0.9470618017858732	0.885	0.415	1.8384784358431238e-21	Timp2	25
1.9809452684777194e-25	0.5845539789828931	0.718	0.173	3.923262104220123e-21	Dnajc10	25
3.8833231413448194e-25	0.8819193565796821	0.949	0.438	7.690921481433415e-21	C1qb	25
5.7651540424018625e-25	0.7337763636042995	0.949	0.591	1.1417887580976888e-20	Itgb2	25
1.541174820511065e-24	0.6599626632321665	0.718	0.179	3.052296732022164e-20	Ceacam1	25
1.823983921973938e-24	0.42479893422498405	0.5	0.066	3.612400157469384e-20	Pros1	25
2.0376771043685736e-24	0.9819645781650781	1	1	4.03561950520196e-20	Gm42418	25
3.2841907239672763e-24	0.4516349782690531	0.821	0.267	6.504339728817191e-20	Dhrs3	25
3.732796190493035e-24	0.7511269174089579	0.936	0.407	7.392802855271455e-20	C1qa	25
1.2244279602861902e-23	0.6897392440386149	0.795	0.306	2.4249795753467995e-19	Tcn2	25
1.2474539307727589e-23	0.513685751733341	0.756	0.212	2.470582509895449e-19	Plxnb2	25
3.10018958195267e-23	0.40517380401462016	0.615	0.124	6.139925467057263e-19	Igsf8	25
5.43950658807903e-23	0.34569913346161096	0.436	0.049	1.0772942797690517e-18	Emilin1	25
7.00712306952456e-23	0.3899518598351291	0.705	0.188	1.387760723919339e-18	Rbpms	25
8.526113745813313e-23	1.0250169567843799	0.705	0.225	1.6885968273583266e-18	Serpinb6a	25
9.74881615417504e-23	0.3630899939058585	0.59	0.117	1.9307530393343666e-18	Baiap2	25
2.4395389970531045e-22	0.2672624805408691	0.718	0.244	4.831506983663673e-18	Pltp	25
4.2044281224362695e-22	0.6431087719259672	0.769	0.246	8.326869896485032e-18	Sptbn1	25
5.936569247670709e-22	1.587192806120331	0.615	0.204	1.1757375395011839e-17	Cxcl1	25
8.626357248615333e-22	0.7229615823127175	0.756	0.277	1.7084500530882668e-17	Man2a1	25
9.51022212717601e-22	0.4234218564380513	0.692	0.182	1.883499492287209e-17	Hipk2	25
1.0391588934222693e-21	0.7330395570738623	0.487	0.073	2.0580541884228043e-17	Lif	25
1.4734615406658106e-21	0.38227574741155745	0.744	0.257	2.918190581288638e-17	C3ar1	25
1.867495706702201e-21	0.6029072845595251	0.667	0.189	3.698575247123709e-17	S100a1	25
2.218840904789261e-21	0.3696592547317901	0.449	0.059	4.394414411935131e-17	Aifm2	25
2.3300286979704204e-21	0.25348765765126025	0.231	0.007	4.614621836330418e-17	Hal	25
2.7688081257618153e-21	0.435873753785997	0.577	0.118	5.483624493071275e-17	Ggct	25
4.449826302602769e-21	0.383705484272984	0.551	0.105	8.812880992304783e-17	Tmem141	25
4.878908424025763e-21	0.37527832537707406	0.526	0.095	9.662678133783022e-17	Krt80	25
6.097056396735697e-21	0.7200480360673988	0.833	0.351	1.2075220193735047e-16	Aplp2	25
7.283710393205745e-21	0.9323026105412318	0.385	0.046	1.4425388433743979e-16	Apoc1	25
7.900044820427941e-21	0.42398346934074194	0.526	0.095	1.5646038766857537e-16	Alox5	25
8.602378824265944e-21	0.4172687887438511	0.692	0.192	1.7037011261458703e-16	Serpinb1a	25
1.7276801957560967e-20	0.730923757811278	0.769	0.259	3.42167062769495e-16	Plk2	25
2.507626399610928e-20	0.7353271604982919	0.808	0.345	4.966354084429443e-16	Bst1	25
5.541531286216917e-20	0.6381758238112615	0.808	0.305	1.0975002712352605e-15	Anxa3	25
1.0373038158472903e-19	0.6967447536806854	0.833	0.487	2.0543802072855584e-15	P4hb	25
1.7258833939969522e-19	0.38267989141924574	0.538	0.109	3.4181120618109638e-15	Grk5	25
2.1595176410115372e-19	1.432805918562896	0.846	0.573	4.27692468802335e-15	Slpi	25
2.4001932337647985e-19	0.7322225110134741	0.923	0.665	4.753582699471184e-15	Calr	25
3.879180759736161e-19	0.5879855966910577	0.936	0.458	7.682717494657466e-15	Ccl9	25
3.9627591305708655e-19	0.48260733404961936	0.59	0.14	7.8482444580956e-15	Cmklr1	25
6.821541879034311e-19	0.7203431293856748	0.987	0.657	1.3510063691427453e-14	Ccl6	25
1.6261304807904607e-18	0.6691161907792882	0.91	0.54	3.220551417205507e-14	App	25
1.696699596469179e-18	0.7801998694686818	0.718	0.236	3.360313550807209e-14	Tppp3	25
2.1080807595914005e-18	0.46357183920313405	0.692	0.215	4.1750539443707687e-14	Nucb2	25
2.4881967639546112e-18	0.6964809072645423	0.731	0.246	4.9278736910121075e-14	Apoc2	25
3.367711168574118e-18	0.5109362048949833	0.782	0.291	6.66975196936104e-14	Dusp3	25
3.4218587410669006e-18	0.6420165086084595	0.808	0.383	6.776991236682997e-14	Rpn2	25
4.535401505453646e-18	0.6387046001676393	0.974	0.826	8.982362681550947e-14	Txn1	25
4.854871834150404e-18	0.6449576629860228	0.667	0.246	9.615073667534875e-14	Comt	25
8.065024348553005e-18	0.6801736041342802	0.885	0.495	1.5972780722309228e-13	Canx	25
8.989621505101543e-18	0.317164254960824	0.718	0.27	1.7803945390853606e-13	Dok2	25
9.214660426015185e-18	0.43562784275681393	0.718	0.241	1.8249634973723073e-13	Vapb	25
9.721837593000258e-18	0.6684192225821196	0.603	0.164	1.9254099352937012e-13	Ccnd1	25
1.1288433468583558e-17	0.5739770522550736	0.808	0.349	2.2356742484529736e-13	Dnajc3	25
1.9514555831808004e-17	0.5698486590582661	0.769	0.301	3.8648577824895753e-13	Rpn1	25
2.0450031626350823e-17	0.829999054403473	0.436	0.08	4.0501287635987806e-13	F3	25
2.2710818198591245e-17	0.4204788166500268	0.692	0.229	4.497877544230996e-13	Nfic	25
2.705302908646146e-17	0.5605086333504967	0.705	0.272	5.357852410573692e-13	Tmed3	25
3.145631315767379e-17	0.36459026842204273	0.295	0.03	6.229922820877293e-13	Espl1	25
3.875698401610233e-17	0.3626889667383296	0.513	0.113	7.675820684389066e-13	Pla2g4a	25
4.818427174781305e-17	0.2584939914739835	0.41	0.075	9.542895019654374e-13	Cp	25
4.904448264508356e-17	0.33307558622773215	0.487	0.1	9.7132597878588e-13	Impdh1	25
5.538850069591382e-17	0.48896852809975344	0.577	0.155	1.0969692562825732e-12	Tnfsf13	25
5.90975459884511e-17	0.44099801981583153	0.833	0.357	1.1704268983012739e-12	Mpp1	25
6.4465618735967e-17	0.31206001730044564	0.603	0.204	1.2767415790658265e-12	Cd36	25
7.087375955956855e-17	0.35845006422345804	0.795	0.33	1.403654808077255e-12	Ckb	25
1.6006945399394888e-16	0.5076673631434957	0.59	0.163	3.1701755363501575e-12	Hgsnat	25
1.6042730441996068e-16	0.5207761457997657	0.744	0.284	3.1772627640373213e-12	Scarb2	25
1.6914239797648597e-16	0.5311745852478076	0.987	0.758	3.3498651919243045e-12	Wfdc17	25
1.992800652316861e-16	0.4102520369533137	0.59	0.169	3.946741691913543e-12	Gm14636	25
2.002160906903039e-16	0.3762695719247867	0.782	0.315	3.965279676121469e-12	Anxa7	25
2.210277014918923e-16	0.4397735427575006	0.564	0.148	4.377453628046927e-12	Frrs1	25
2.298505143314608e-16	0.38402291476498873	0.474	0.1	4.552189436334581e-12	Rab27a	25
2.4937775459782617e-16	0.3003030254928095	0.551	0.144	4.938926429809947e-12	Atic	25
2.782639659811802e-16	0.5660396236503955	0.744	0.283	5.5110178462572735e-12	Lrp1	25
3.2475810157169563e-16	0.3665490700131896	0.308	0.033	6.4318342016274315e-12	Anpep	25
3.40116258473247e-16	0.5016838461276223	0.744	0.285	6.736002499062657e-12	Lrg1	25
4.795179574495586e-16	0.34872666298419613	0.526	0.13	9.496853147288507e-12	Adap1	25
5.73907779048219e-16	0.6497890661682557	0.936	0.708	1.1366243564049978e-11	Ctsd	25
6.110540211059753e-16	0.27627159899146314	0.641	0.214	1.2101924888003841e-11	Pfkl	25
6.366360084894635e-16	0.3592370550243631	0.821	0.365	1.2608576148133823e-11	Cd24a	25
7.31085437729766e-16	0.7059383838985724	0.795	0.358	1.4479147094238017e-11	Nrip1	25
7.627383843866821e-16	0.6378023759792253	0.885	0.489	1.510603370277824e-11	Pdia6	25
8.0233678637231695e-16	0.39472295882934766	0.526	0.13	1.5890280054103738e-11	Wars	25
8.473206738414133e-16	0.5653580196239014	0.782	0.326	1.678118594542919e-11	Il1a	25
8.695408673853961e-16	0.38158866064956376	0.513	0.123	1.722125687856777e-11	Mfsd5	25
1.0628727567904346e-15	0.41773864667644656	0.756	0.299	2.1050194948234556e-11	Sgms1	25
1.2454609151291564e-15	0.6417450975285885	0.949	0.81	2.4666353424132942e-11	Hspa5	25
1.593402482634653e-15	0.40067023132874413	0.59	0.181	3.1557336168579304e-11	Lpl	25
1.7290766273273926e-15	0.5904102562265044	0.859	0.432	3.424436260421901e-11	Tuba1b	25
1.7591557900656616e-15	0.25587436836953525	0.615	0.203	3.484008042225043e-11	2610507B11Rik	25
1.977008301996179e-15	0.5731736249191528	0.859	0.598	3.915464942103433e-11	Bsg	25
2.4693782323034843e-15	0.2702551685271992	0.5	0.123	4.8906035890770504e-11	Sfxn1	25
2.7934506622295843e-15	0.3830150611180585	0.936	0.516	5.5324290365456916e-11	Mt1	25
2.9202257656583503e-15	0.646258733729554	0.885	0.585	5.783507128886363e-11	Pdia3	25
3.1267442952947902e-15	0.6317546130537901	0.846	0.408	6.192517076831333e-11	Clic4	25
3.3726710086878997e-15	0.5526205586396598	0.923	0.515	6.679574932706385e-11	Grn	25
3.4133820633207955e-15	0.2794758494104064	0.372	0.066	6.760203176406835e-11	Nt5e	25
5.0235293598149395e-15	0.2529970411041553	0.577	0.18	9.949099897113487e-11	Pitpnc1	25
6.1105737501538424e-15	0.4963195755753854	0.679	0.254	1.2101991312179685e-10	Lman1	25
8.728207500480456e-15	0.44004347757883616	0.474	0.11	1.7286214954701542e-10	Mid1ip1	25
9.910279545931968e-15	0.43048023591993606	0.756	0.319	1.9627308640718262e-10	Actn4	25
1.086540861312596e-14	0.37977836191135295	0.5	0.126	2.1518941758295962e-10	Ano6	25
1.5204003279192468e-14	0.4595798991913784	1	0.749	3.011152849444068e-10	Crip1	25
1.665066208700064e-14	0.359257901016259	0.641	0.221	3.297663626330477e-10	Prkcsh	25
1.696256787131328e-14	0.26670037942120806	0.449	0.099	3.3594365669135954e-10	Glb1	25
1.7451156402077346e-14	0.319834717677815	0.654	0.244	3.4562015254314186e-10	Rasgef1b	25
1.745190141093512e-14	0.5585318461140121	0.949	0.581	3.4563490744357007e-10	Ahnak	25
2.5924285578473882e-14	0.41875035284701234	0.577	0.176	5.134304758816753e-10	Cmtm3	25
3.101636725974334e-14	0.37740533335019205	0.577	0.177	6.142791535792168e-10	Calu	25
3.284800721758744e-14	0.3430865632228521	0.692	0.268	6.505547829443192e-10	Gusb	25
3.65663637725367e-14	0.3826287672315484	0.551	0.168	7.241968345150893e-10	Tmem37	25
4.138372053414039e-14	0.3411844293810362	0.5	0.134	8.196045851786504e-10	Slc28a2	25
4.15715876890317e-14	0.5186599443101694	0.833	0.437	8.233252941812728e-10	Man2b1	25
4.822892003590407e-14	0.2814482114059881	0.795	0.375	9.551737613110802e-10	Blvrb	25
5.626732654803095e-14	0.2716527812810267	0.513	0.144	1.114374402283753e-9	Ddx1	25
7.202109995489918e-14	0.358808443053385	0.551	0.168	1.4263778846067782e-9	Sgk1	25
7.254373769092894e-14	0.2764992576562293	0.59	0.196	1.4367287249688476e-9	Gsto1	25
7.296784259324964e-14	0.31351991183772804	0.667	0.256	1.445128122559309e-9	Ebna1bp2	25
7.840116557984309e-14	0.39701379998506214	0.808	0.378	1.5527350843087925e-9	Hdgf	25
1.1526416981735265e-13	0.29741121480300303	0.526	0.164	2.282806883232669e-9	Pdlim2	25
1.2160313829178328e-13	0.3093164960250232	0.577	0.187	2.408350153868768e-9	Nenf	25
1.2515834815189741e-13	0.33963526246153836	0.615	0.222	2.4787610851483284e-9	Alcam	25
1.2856040324143457e-13	0.39405326997323137	0.628	0.221	2.546138786196612e-9	Nus1	25
1.3187180662457565e-13	0.5056933925931835	0.846	0.437	2.6117211301997207e-9	Atp1a1	25
1.651660825771573e-13	0.25958674832379186	0.654	0.258	3.2711142654406004e-9	Lat2	25
1.692604238970109e-13	0.30095364805954844	0.513	0.145	3.3522026952803007e-9	Galnt2	25
1.760862969738411e-13	0.3324320405256568	0.679	0.27	3.487389111566923e-9	Tmem106a	25
1.8936824797722193e-13	0.4346041483644485	0.91	0.526	3.750438151188881e-9	Thbs1	25
2.3668277652707567e-13	0.3998530943012385	0.756	0.334	4.687502389118734e-9	Eif4g1	25
2.6592815659230273e-13	0.25632780662109134	0.564	0.188	5.2667071413105556e-9	AI506816	25
2.825020447928917e-13	0.5205740175619854	0.846	0.451	5.59495299712322e-9	Sh3bgrl	25
2.8257135895998046e-13	0.3250226939029863	0.731	0.324	5.596325764202413e-9	Polr2e	25
3.4940808315641935e-13	0.3058454882302707	0.705	0.296	6.920027086912885e-9	Sept11	25
3.533742050442818e-13	0.3703431709130993	0.462	0.117	6.998576130902001e-9	Abi3	25
3.5409296181524703e-13	0.4480689489025036	0.679	0.27	7.012811108750968e-9	Gadd45a	25
3.823203515730628e-13	0.25524328882782704	0.462	0.131	7.571854562904508e-9	Myo1e	25
3.9681468828566864e-13	0.2560410838528255	0.526	0.163	7.858914901497667e-9	Elovl5	25
5.589864732731415e-13	0.264196204830206	0.564	0.195	1.1070727103174568e-8	Klhl6	25
7.265922946511983e-13	0.258273912449894	0.538	0.179	1.4390160395566982e-8	Tnpo3	25
7.403663545393067e-13	0.3908467521556714	0.603	0.211	1.466295565165097e-8	Ap1s1	25
7.69284364652483e-13	0.26598277141751236	0.603	0.225	1.5235676841942426e-8	Exoc5	25
8.501005876496534e-13	0.3702559836262147	0.564	0.186	1.6836242138401386e-8	Myof	25
9.466199834278135e-13	0.37289839317813867	0.692	0.287	1.8747808771787846e-8	Bin1	25
9.843536775323269e-13	0.34816326232110534	0.205	0.016	1.9495124583527734e-8	Cxcl14	25
1.0204514519805333e-12	0.7097588783122416	0.603	0.218	2.0210041006474462e-8	Tnfsf9	25
1.1478901103563868e-12	0.34451567525875737	0.487	0.136	2.273396363560824e-8	Vkorc1	25
1.225148912172887e-12	0.35978337173438785	0.59	0.205	2.426407420558403e-8	Rras	25
1.2667637328026203e-12	0.2655521935130112	0.782	0.387	2.5088255728155894e-8	Cndp2	25
1.33551725668698e-12	0.30729292361191396	0.692	0.296	2.6449919268685636e-8	Xdh	25
1.4273378767924166e-12	0.2817892823010522	0.744	0.351	2.8268426649873812e-8	Uba1	25
1.518021903381196e-12	0.4684996949413671	0.872	0.519	3.006442379646459e-8	Cd9	25
1.5530378613221612e-12	0.302987301017261	0.795	0.392	3.0757914843485403e-8	Pgd	25
1.5831077275327757e-12	0.5344074400695911	0.949	0.646	3.135344854378662e-8	Lamp2	25
1.600359972630399e-12	0.4644659995709865	0.654	0.256	3.169512925794505e-8	Arf2	25
1.7011762808458676e-12	0.3787925883614173	0.692	0.288	3.369179624215241e-8	Ggh	25
2.0276371841537737e-12	0.3771791900897858	0.513	0.157	4.015735443216549e-8	Camkk2	25
2.1989434856349152e-12	0.46040337543842513	0.769	0.366	4.35500757329995e-8	Degs1	25
2.2611426063000516e-12	0.4376109742991938	0.859	0.465	4.478192931777252e-8	St13	25
2.57659124308117e-12	0.3916788671523054	0.5	0.147	5.102938956922257e-8	Elmo2	25
2.5820609013872196e-12	0.2645253095701714	0.782	0.383	5.1137716151973884e-8	Larp4b	25
2.8297323049370917e-12	0.3433814320857996	0.654	0.263	5.60428482992791e-8	Colgalt1	25
2.9486518906304705e-12	0.5026079728105509	0.769	0.397	5.839805069393647e-8	Ppp1r14b	25
2.9999992611086856e-12	0.5363083810433145	0.846	0.465	5.9414985366257514e-8	Tubb5	25
3.019302829392312e-12	0.33555455187451805	0.654	0.276	5.979729253611474e-8	Sec61a1	25
3.336402953821244e-12	0.42849213577209916	0.628	0.239	6.607746050042973e-8	Parl	25
4.1508901538345476e-12	0.31445742261017284	0.756	0.362	8.220837949669321e-8	Klf4	25
4.487489236103796e-12	0.279041960971399	0.538	0.181	8.887472432103568e-8	Tulp4	25
5.789875720859558e-12	0.32933139247398757	0.731	0.347	1.1466848865162355e-7	Akr1b3	25
5.953664937577427e-12	0.3868444306674288	0.821	0.426	1.1791233408872094e-7	Surf4	25
6.1185705032108285e-12	0.34828503698644153	0.487	0.143	1.2117828881609045e-7	Itpripl2	25
6.405630912063567e-12	0.3095680033083599	0.872	0.488	1.2686352021341895e-7	Metrnl	25
7.363513906837039e-12	0.2611454105678174	0.526	0.176	1.4583439292490757e-7	Hibadh	25
8.748995678900567e-12	0.3507777495499601	0.538	0.18	1.7327385942062572e-7	Agtrap	25
9.211549572221979e-12	0.5054679062106376	0.833	0.472	1.8243473927785628e-7	Manf	25
9.765343374258659e-12	0.2662499873231239	0.782	0.392	1.9340262552719274e-7	Rexo2	25
9.842777328514778e-12	0.2853058217992469	0.372	0.082	1.9493620499123516e-7	1700037H04Rik	25
1.0305952957493639e-11	0.49978632007513224	0.744	0.361	2.0410939832316152e-7	Mydgf	25
1.039765961360363e-11	0.2720172195350139	0.782	0.397	2.059256486474199e-7	Lgals3bp	25
1.1111235576296965e-11	0.4702982332683632	0.885	0.587	2.200580205885614e-7	Capns1	25
1.1232237820142955e-11	0.36449828540490625	0.782	0.39	2.2245447002793123e-7	Sirpa	25
1.1253174828195835e-11	0.32928419327227265	0.679	0.293	2.228691274724185e-7	Man1a	25
1.2465067616765693e-11	0.4916345337796195	0.859	0.493	2.4687066415004454e-7	Gda	25
1.2811733917671314e-11	0.4848158141515384	0.962	0.893	2.537363902394804e-7	Cyba	25
1.288812779319276e-11	0.4908575756746858	0.808	0.428	2.552493709441826e-7	Smpdl3a	25
1.3312176686542633e-11	0.43828929596955346	0.731	0.337	2.6364765927697685e-7	C3	25
1.3471655220058646e-11	0.4127443660270287	0.782	0.389	2.6680613163326146e-7	Tgm2	25
1.544127432811756e-11	0.31932886373076186	0.821	0.432	3.058144380683683e-7	Cnih4	25
1.5938366348849354e-11	0.35583699771829513	0.974	0.69	3.1565934553896147e-7	Ctsz	25
1.6599291255458015e-11	0.3636309932943784	0.744	0.354	3.2874896331434597e-7	Rex1bd	25
1.7635768758264095e-11	0.4864182600363731	0.833	0.461	3.492764002574204e-7	Ctsl	25
1.83236508891913e-11	0.2698066447440761	0.615	0.254	3.628999058604337e-7	Tm9sf2	25
2.0813376611351372e-11	0.32523975422179463	0.91	0.548	4.1220892378781393e-7	Fcgr3	25
2.1735760439274373e-11	0.2734636366664548	0.436	0.121	4.3047673549982894e-7	Ergic1	25
2.2620658726497766e-11	0.28481275525967803	0.628	0.258	4.4800214607828823e-7	Eif3b	25
2.409824465966996e-11	0.8915141845717379	0.321	0.064	4.772657354847636e-7	Hspb1	25
2.4909628599643792e-11	0.439186257191573	0.526	0.178	4.933351944159454e-7	Mfsd14b	25
2.733204209686371e-11	0.40354826171398694	0.705	0.326	5.413110937283858e-7	Ybx3	25
2.8353092490385928e-11	0.2793334615738115	0.705	0.328	5.615329967720933e-7	Ywhag	25
2.9926709976079e-11	0.30820311892988295	0.603	0.244	5.926984910762446e-7	Ptpn12	25
3.9482080123332126e-11	0.28513219753886077	0.397	0.099	7.819425968425927e-7	Tom1	25
4.674413159433071e-11	0.25679019367197076	0.769	0.393	9.257675262257197e-7	Cct6a	25
4.87396628947746e-11	0.4055663933801378	0.833	0.461	9.65289023631011e-7	Ssr3	25
5.4650743536334825e-11	0.344196653358977	0.59	0.227	1.0823579757371113e-6	Pa2g4	25
5.725269113339495e-11	0.2605912384780711	0.731	0.361	1.133889547896887e-6	Snx10	25
6.396391236988908e-11	0.4337660874046685	0.769	0.39	1.2668052844856531e-6	Pdcd6ip	25
6.533185395576885e-11	0.25307238429833856	0.218	0.025	1.293897367594002e-6	Rnf128	25
6.9190443528675e-11	0.4763771664810321	0.885	0.592	1.3703167340854084e-6	Uqcrb	25
7.815123021192844e-11	0.44862062712078055	0.705	0.36	1.5477851143472427e-6	Ddost	25
8.16334099584294e-11	0.3727919061530036	0.654	0.282	1.6167496842266943e-6	Tent5a	25
8.236033766569157e-11	0.2524013289103325	0.667	0.303	1.6311464874690215e-6	Hsd17b12	25
8.350070538366755e-11	0.288367399736832	0.641	0.274	1.6537314701235357e-6	Ugp2	25
8.415012818784243e-11	0.3043483093197778	0.667	0.299	1.6665932887602193e-6	Rab32	25
8.947598177553877e-11	0.2544794474170189	0.513	0.181	1.7720718190645453e-6	Stt3b	25
9.32613628639666e-11	0.2886101986260797	0.397	0.104	1.8470412915208584e-6	Mfsd7a	25
1.0284530658695175e-10	0.2535397953346316	0.487	0.162	2.0368512969545793e-6	Gbp3	25
1.0579018269985586e-10	0.30516574952414166	0.833	0.472	2.0951745683706455e-6	Ctsa	25
1.1203434482092661e-10	0.2921746540150195	0.474	0.152	2.2188401991784517e-6	Fbxw7	25
1.2639457618012483e-10	0.42650244007200255	0.769	0.404	2.5032445812473724e-6	Fkbp2	25
1.291564727630272e-10	0.3120836861679527	0.795	0.43	2.557943943071754e-6	Prpf40a	25
1.3121482383393349e-10	0.31073735002779235	0.436	0.126	2.5987095860310527e-6	Guca1a	25
1.31362462819643e-10	0.30617332499308414	0.731	0.361	2.6016335761430296e-6	Ndufa5	25
1.6080317832472703e-10	0.3877999773068952	0.795	0.422	3.1847069467212187e-6	Ranbp1	25
1.6730226519221487e-10	0.3671523955786171	0.782	0.409	3.3134213621318154e-6	Aldh2	25
1.6992450010019435e-10	0.4909872765308194	0.897	0.625	3.365354724484349e-6	Hsp90b1	25
1.7389661348201788e-10	0.49689729097433233	0.897	0.703	3.444022430011364e-6	Tln1	25
1.7483520045961526e-10	0.4272675266906063	0.974	0.911	3.4626111451026805e-6	Gapdh	25
1.7927747283535358e-10	0.4919491639548137	0.91	0.615	3.5505903495041777e-6	Lamp1	25
2.152658362753018e-10	0.2686714834414494	0.679	0.325	4.263339887432353e-6	Rnpep	25
2.1934317858845978e-10	0.2953945642166844	0.295	0.061	4.344091651944446e-6	Cystm1	25
2.1939761131169702e-10	0.29589664808067545	0.615	0.262	4.34516969202816e-6	Sumo3	25
2.5270629440082375e-10	0.4049793048343714	0.744	0.382	5.004848160608315e-6	Vdac3	25
2.6412523769455555e-10	0.3443069953201253	0.692	0.333	5.2310003325406725e-6	Fcgr4	25
2.655608777188007e-10	0.4407382335279174	0.833	0.49	5.2594331832208475e-6	Nme1	25
2.8694540271727023e-10	0.2569299212687751	0.603	0.268	5.682953700815537e-6	Celf1	25
2.8932163072834805e-10	0.46862982683778975	0.923	0.716	5.730014896574933e-6	Ldha	25
3.027695559537195e-10	0.3613747896159787	0.654	0.291	5.996351055663415e-6	Copz1	25
3.102604062113082e-10	0.36550848895465615	0.808	0.445	6.144707345014959e-6	Cct8	25
3.116365588171642e-10	0.4403766037802782	0.833	0.484	6.171962047373937e-6	Prdx2	25
3.125907048845095e-10	0.3528900024243786	0.59	0.238	6.190858910237711e-6	Kpnb1	25
3.170242338952828e-10	0.256140009070138	0.41	0.118	6.278664952296077e-6	Hyou1	25
3.193738509634193e-10	0.3190246034702146	0.718	0.356	6.3251991183305195e-6	Psmd13	25
3.2684244341702706e-10	0.48864247836648733	0.949	0.702	6.473114591874221e-6	Nme2	25
3.4789038595276336e-10	0.44319306874199316	0.923	0.659	6.8899690937944785e-6	Psma7	25
3.917397071766944e-10	0.2629444531749995	0.705	0.345	7.758404900634433e-6	Ssr1	25
4.650139273476233e-10	0.28598101739806103	0.526	0.194	9.209600831119679e-6	Ddb1	25
4.66890649632441e-10	0.5300685992840095	0.91	0.616	9.246769315970494e-6	Prdx1	25
6.810861914751804e-10	0.2811006960985001	0.731	0.374	1.3488912022165948e-5	Timm23	25
7.362519132697409e-10	0.4456545025408727	0.731	0.37	1.4581469142307218e-5	Tnf	25
8.012283728988264e-10	0.2842205634574788	0.756	0.401	1.5868327925261257e-5	Uqcc2	25
8.509856431414625e-10	0.32961543582202296	0.628	0.277	1.6853770662416664e-5	Sdf2l1	25
8.560676727424787e-10	0.27803609677668073	0.615	0.267	1.695442025866479e-5	Usp3	25
8.753908672622384e-10	0.4403459110534804	0.744	0.397	1.733711612612863e-5	Selenos	25
9.793100637598929e-10	0.3909851131063651	0.808	0.453	1.9395235812764677e-5	Cct7	25
9.945097951044625e-10	0.279769175146651	0.795	0.441	1.969626649204388e-5	Ap2m1	25
1.1600167842303839e-9	0.28504387206361637	0.615	0.268	2.297413241168275e-5	Psmd1	25
1.1644021612084411e-9	0.4809350983801952	0.372	0.107	2.3060984802733176e-5	Zcchc24	25
1.285827234528513e-9	0.26745053859702506	0.795	0.441	2.5465808379837198e-5	Mef2a	25
1.317679944898296e-9	0.2935900989894293	0.667	0.333	2.6096651308710752e-5	Copa	25
1.3589608176709609e-9	0.2774058953452617	0.731	0.378	2.691421899397338e-5	Hexa	25
1.7151056912013096e-9	0.37117822949210433	0.808	0.471	3.3967668214241936e-5	Creg1	25
1.808051483386548e-9	0.3261463040883674	0.769	0.416	3.5808459628470585e-5	Hdlbp	25
1.821770501452687e-9	0.26998649084651505	0.372	0.101	3.608016478127046e-5	Fam91a1	25
1.844557023910075e-9	0.3193567513201566	0.808	0.459	3.6531451858539036e-5	Cyfip1	25
1.8855955337169765e-9	0.3465613622279844	0.808	0.46	3.734421954526472e-5	Ndufc1	25
2.0336788261393143e-9	0.42146827562646705	0.641	0.294	4.027700915168912e-5	Nhp2	25
2.1097655200396238e-9	0.4181480024439843	0.923	0.644	4.178390612438475e-5	Vamp8	25
2.113272306434998e-9	0.2882752720487026	0.667	0.321	4.185335802894513e-5	Wdr83os	25
2.2953101622952e-9	0.25610521979133394	0.551	0.229	4.5458617764256434e-5	Emp1	25
2.3863488293069696e-9	0.25027664760733864	0.59	0.261	4.726163856442453e-5	Mcub	25
2.6984145154459996e-9	0.40178730992123635	0.91	0.608	5.344209947840802e-5	Wnk1	25
2.76679672838808e-9	0.4523519168190768	0.962	0.825	5.479640920572592e-5	Laptm5	25
2.909914734116009e-9	0.3207308036913859	0.192	0.023	5.763086130916756e-5	Jag1	25
2.9322938526013184e-9	0.4016838432906358	0.872	0.565	5.807407975076911e-5	Ccdc12	25
2.9591033880349645e-9	0.2540527416001887	0.667	0.326	5.860504260003247e-5	Nucb1	25
4.085705926479719e-9	0.4934202543205566	0.859	0.62	8.091740587393083e-5	Ssr4	25
4.206243440410038e-9	0.32235424276152636	0.692	0.347	8.33046513373208e-5	Ifi27	25
4.5088559990875e-9	0.41245235281307957	0.333	0.101	8.929789306192794e-5	Mbd1	25
5.620790044338663e-9	0.41416368227308475	0.949	0.756	1.1131974682812722e-4	Pabpc1	25
5.708960500444937e-9	0.27895299936220125	0.603	0.272	1.1306596271131197e-4	Psmc1	25
5.893984592690011e-9	0.2893657487818844	0.449	0.162	1.1673036485822567e-4	Cbfa2t3	25
5.99646950539184e-9	0.361077536674985	0.654	0.321	1.1876007855428539e-4	Cacybp	25
8.010001846592534e-9	0.3976484462499583	0.705	0.364	1.5863808657176512e-4	Dnajb11	25
8.28740270392394e-9	0.368613231494471	0.859	0.537	1.6413201055121365e-4	Rps27l	25
9.039856680361039e-9	0.2843080043035562	0.333	0.087	1.7903436155455038e-4	Cyb5r1	25
9.185148471939006e-9	0.3604724686067455	0.154	0.015	1.8191186548675202e-4	Orm1	25
9.48004553688166e-9	0.3803112562419835	0.923	0.682	1.8775230185794127e-4	Uqcrq	25
9.637423405547723e-9	0.3137905267761494	0.872	0.556	1.9086917054687266e-4	Ywhab	25
1.0044486388048302e-8	0.3422782501805566	0.949	0.878	1.9893105291529664e-4	Rhoa	25
1.0061876259560441e-8	0.2755721011331448	0.718	0.38	1.9927545932059453e-4	Eif3j1	25
1.0437151282539021e-8	0.3738055232139865	0.833	0.514	2.067077811506853e-4	Rab5if	25
1.0792315541649993e-8	0.27229448770397613	0.833	0.514	2.137418093023781e-4	Hnrnpa1	25
1.1563977673295736e-8	0.31753138800950625	0.628	0.297	2.2902457781962205e-4	Lrrc59	25
1.2266258226501165e-8	0.32629025627372243	0.731	0.393	2.4293324417585556e-4	Mrpl20	25
1.3623003158754574e-8	0.3481632429363857	0.872	0.556	2.6980357755913435e-4	Anp32b	25
1.4371623382682728e-8	0.26224499053623435	0.513	0.218	2.846300010940314e-4	Sqor	25
1.4539187485958653e-8	0.2536681573980423	0.385	0.12	2.879486081594111e-4	Tmem87b	25
1.5575290063356366e-8	0.42438998118561155	0.808	0.507	3.084686197047728e-4	Txndc17	25
1.6223928831736522e-8	0.33088861693725413	0.769	0.436	3.2131491051254183e-4	Ostc	25
1.7471564787419562e-8	0.2674222236807419	0.5	0.219	3.4602434061484444e-4	Mrpl28	25
2.001936545261563e-8	0.2798485792403813	0.59	0.284	3.9648353278905256e-4	Tubb2a	25
2.0657770103224347e-8	0.2636444734086383	0.397	0.136	4.0912713689435817e-4	Cab39l	25
2.1079619265950086e-8	0.37442061602440613	0.769	0.454	4.1748185956214144e-4	Psma6	25
2.1374973178677804e-8	0.3047863403679205	0.769	0.44	4.233313438037139e-4	Slc6a6	25
2.331541638852265e-8	0.3911610797006009	0.91	0.818	4.617618215746911e-4	Rap1b	25
2.7254363943918247e-8	0.3654277482193131	0.936	0.733	5.397726779093008e-4	Plek	25
3.030150398625698e-8	0.40789700856487987	0.808	0.521	6.001212864478195e-4	Rnaset2a	25
3.117627188730032e-8	0.2602147010664666	0.679	0.362	6.174460647279829e-4	Hprt	25
3.315979692041841e-8	0.5057733555093167	0.974	0.9	6.567297780088866e-4	Lars2	25
3.383337022424558e-8	0.2584776143791623	0.474	0.189	6.700698972911838e-4	Slc39a1	25
3.451336579599264e-8	0.3073854828253044	0.59	0.272	6.835372095896343e-4	Psmd6	25
3.4971241163901785e-8	0.27794623007765307	0.731	0.415	6.926054312510749e-4	Cct4	25
3.666769932895636e-8	0.25621321698972577	0.769	0.446	7.262037852099806e-4	Cdv3	25
3.754430994647543e-8	0.3031111780059649	0.769	0.444	7.435650584899458e-4	Bola2	25
3.832753527709543e-8	0.2732154379406002	0.833	0.518	7.590768361628751e-4	Tuba1c	25
4.10476139170614e-8	0.36314811368280986	0.808	0.493	8.12947993627401e-4	Vcp	25
4.2569061359216216e-8	0.348206245964245	0.808	0.5	8.430802602192772e-4	Fermt3	25
4.427365158584748e-8	0.3271718085003572	0.923	0.67	8.768396696577093e-4	S100a10	25
4.7522627581041234e-8	0.4465565561623215	0.91	0.72	9.411856392425216e-4	Cotl1	25
5.8936947918947533e-8	0.3204885206747401	0.449	0.168	0.001167246253534756	Mgat1	25
6.189559183683104e-8	0.2656202292778176	0.718	0.396	0.0012258421963284387	Derl1	25
7.194060290895397e-8	0.2601832597438661	0.603	0.3	0.0014247836406118335	Dhx15	25
7.867597763599031e-8	0.26829891001361383	0.795	0.481	0.0015581777370807881	Mrfap1	25
8.014883687652884e-8	0.2570033359737788	0.731	0.414	0.0015873477143396539	Atp6ap1	25
8.185703802310482e-8	0.35843761475677394	0.769	0.459	0.001621178638047591	Laptm4a	25
8.495489746593552e-8	0.348523159768376	0.859	0.564	0.001682531744312853	Atp5a1	25
9.08208060123211e-8	0.2699405826212089	0.885	0.593	0.0017987060630740195	Psma2	25
9.356930713503383e-8	0.39785142834436904	0.885	0.666	0.001853140127809345	Gpx4	25
9.639921328184624e-8	0.26749347972470305	0.782	0.467	0.0019091864190469647	Timm13	25
1.0245386061250075e-7	0.25788392833511664	0.808	0.5	0.0020290987094305772	Dynlrb1	25
1.1217044716075527e-7	0.25140336327801927	0.859	0.576	0.002221535706018758	Rbms1	25
1.4144699549380138e-7	0.4112883142402872	0.846	0.631	0.002801357745754736	Prr13	25
1.8156464775441504e-7	0.3740680539295578	0.244	0.053	0.00359588784877619	Bmp2	25
1.835698889250032e-7	0.26489981785399075	0.795	0.495	0.0036356016501596883	Ptges3	25
1.898886541518186e-7	0.3737040267749091	0.808	0.514	0.0037607447954767672	Lamtor2	25
2.0328597937249175e-7	0.25338197433323517	0.538	0.246	0.004026078821472199	Cyb5r3	25
2.23468193001633e-7	0.3643241034385839	0.846	0.553	0.004425787562397342	Atp1b3	25
2.2582949929433719e-7	0.2970933531619271	0.949	0.77	0.004472553233524348	Ctsb	25
2.4399352522915114e-7	0.30037212945140174	0.449	0.196	0.004832291767163338	Herc4	25
2.6201670554376765e-7	0.2960939877742661	0.667	0.359	0.005189240853294318	Morf4l2	25
2.6425678437443604e-7	0.3358173986765788	0.654	0.348	0.005233605614535706	Slirp	25
2.682629555892085e-7	0.26290085238431027	0.705	0.398	0.005312947835444275	Ndufa12	25
2.771429590126385e-7	0.27116457234643243	0.372	0.132	0.005488816303245306	Mcrs1	25
2.9022157078932363e-7	0.2850564675700431	0.667	0.364	0.0057478382094825545	Gsk3b	25
3.0128057998984693e-7	0.27821512033092066	0.821	0.524	0.005966861886698919	Ndufb8	25
3.0879025122354e-7	0.3174160322770283	0.346	0.111	0.00611559092548221	Sgpp1	25
3.262340112007249e-7	0.31416130533791065	0.846	0.559	0.006461064591830357	S100a13	25
3.551819119505748e-7	0.2988365429311222	0.615	0.314	0.007034377766181134	Lrpap1	25
3.7146666441900004e-7	0.3054380979450191	0.795	0.5	0.007356897288818296	Psmb5	25
6.344713560905798e-7	0.3933315967240275	0.795	0.517	0.012565705207373932	Tmed9	25
6.903329771686755e-7	0.26517568476526215	0.5	0.224	0.013672044612825618	Fkbp4	25
7.600146604016109e-7	0.2619857064373019	0.846	0.566	0.015052090349253904	Cflar	25
8.008619602486065e-7	0.2506299575502986	0.731	0.436	0.01586107112272365	Lsm4	25
8.268123748630173e-7	0.2891253254742636	0.449	0.189	0.016375019084162057	Actr1a	25
9.067552562153887e-7	0.2582594415296046	0.462	0.203	0.017958287849345774	Snx9	25
1.111093598086918e-6	0.3082447621305155	0.244	0.061	0.02200520871011141	Mpv17	25
1.1174345606543064e-6	0.34301269158268277	0.859	0.589	0.022130791473758536	Dynll1	25
1.1968458991013618e-6	0.3508988176624742	0.795	0.515	0.02370353303170247	Uqcr11	25
1.2825241292939301e-6	0.2866978225779502	0.808	0.528	0.025400390380666285	Rilpl2	25
1.4000361060659085e-6	0.32304156861285166	0.564	0.285	0.027727715080635318	Dync1h1	25
1.4015118043778511e-6	0.27071186181381823	0.897	0.642	0.02775694128570334	Slc25a5	25
1.4845183606756613e-6	0.33394181864482997	0.872	0.623	0.02940088613318147	Capg	25
1.5421131824183978e-6	0.25412783800878347	0.821	0.545	0.03054155157779637	Socs3	25
1.5495450780188164e-6	0.40191759774074454	0.821	0.603	0.03068874027016266	Ndufa4	25
1.6485737519854597e-6	0.2728611101780057	0.449	0.194	0.03265000315807203	Peak1	25
1.6827639786211417e-6	0.31810902296043564	0.821	0.544	0.03332714059659171	Atp5o	25
1.7059531967306594e-6	0.34538903841632174	0.795	0.522	0.03378640306125071	Ran	25
1.860191117452473e-6	0.3400900963777549	0.846	0.613	0.036841085081146224	Eef1g	25
1.9430125994040457e-6	0.28868010226472096	1	0.917	0.038481364531197125	Rplp1	25
2.0246890355673905e-6	0.30334918067875627	0.603	0.319	0.04009896634941217	Cxcl10	25
2.1055928500518646e-6	0.2859614614587951	0.756	0.474	0.04170126639527718	Cope	25
2.36609724761816e-6	0.3552698953490992	0.513	0.244	0.04686055598907766	Rgs19	25
2.3682873602459036e-6	0.27407005507865234	0.615	0.335	0.04690393116967012	Glrx3	25
2.649868516599843e-6	0.3306045861425728	0.872	0.665	0.052480645971259884	Mif	25
2.6521877747818873e-6	0.31551954793610637	0.91	0.728	0.05252657887955528	Eif4a1	25
3.0295236252373255e-6	0.28537353218242056	0.731	0.449	0.05999971539782523	Cast	25
3.1796361431040626e-6	0.2763443066482256	0.859	0.6	0.06297269381417596	Ywhae	25
3.2834800272896036e-6	0.353946141290006	0.936	0.783	0.0650293219404706	Dusp1	25
3.6753899986591012e-6	0.2611218200224307	0.346	0.13	0.0727910989234435	Pdlim4	25
3.887199444473332e-6	0.2904917366047823	0.385	0.152	0.07698598499779434	Nsun2	25
5.253836335123319e-6	0.32842181883309196	0.705	0.434	0.10405222861711734	Lamtor4	25
6.519659595655165e-6	0.2680821153490447	0.821	0.559	0.12912185829195055	Atp5g1	25
6.696412669368411e-6	0.2880458490533415	0.936	0.833	0.13262245291684138	Chchd2	25
6.931840380412115e-6	0.2895772805867549	0.872	0.64	0.13728509873406194	Gpi1	25
7.571040451974552e-6	0.2511986346312918	0.833	0.583	0.14994445615135601	Adgre5	25
8.904313790231766e-6	0.2914850595664358	0.308	0.108	0.17634993461554013	Tma16	25
9.442304362090814e-6	0.2575789478895171	0.513	0.261	0.18700483789120856	Arf3	25
9.598843618848993e-6	0.2617901162106995	0.667	0.397	0.1901050978713043	Ndufb6	25
1.2239546634989568e-5	0.26901886818324383	0.795	0.537	0.2424042211059684	Tapbp	25
1.7456553959235766e-5	0.2516201266136063	0.333	0.127	0.34572705116266433	Aars	25
1.794207181239013e-5	0.2898077739506921	0.859	0.648	0.3553427322443865	Cox5a	25
1.8491670676212733e-5	0.26207077157061487	0.269	0.089	0.3662275377423932	Cask	25
1.8738899510440687e-5	0.2659496324394909	0.769	0.513	0.3711239048042778	Mdh2	25
2.1825427070779537e-5	0.3549477684202794	0.59	0.336	0.4322525831367887	Plec	25
2.670885620154691e-5	0.4892161909750703	0.923	0.797	0.5289688970716365	mt-Nd1	25
3.1648285499457916e-5	0.25643804142643467	0.846	0.625	0.626794294316764	Pitpna	25
3.265164581498061e-5	0.2841777216419401	0.923	0.74	0.646665845365691	Cox6b1	25
3.52180368367756e-5	0.2982168246729816	0.359	0.15	0.6974932195523408	Drg1	25
3.5517411209326415e-5	0.312815181593596	0.244	0.081	0.7034223290007097	Epb41l1	25
4.0652623328992334e-5	0.285420345064866	0.808	0.584	0.8051252050306932	Psmb4	25
4.178378012045405e-5	0.29522353102374765	0.872	0.653	0.8275277652855925	Eif4g2	25
6.435173798425378e-5	0.27436527639612907	0.91	0.823	1	Cox4i1	25
7.830074148240781e-5	0.2530333597785589	0.128	0.024	1	Stfa3	25
1.0861776609353081e-4	0.2584721820286193	0.91	0.742	1	Ybx1	25
1.146943398852395e-4	0.26978049897058476	0.885	0.695	1	Npm1	25
1.3663694847812697e-4	0.29982843534179837	0.833	0.713	1	Eif5a	25
1.5694689079821347e-4	2.262241469130899e-5	0.295	0.156	1	Ddx23	25
1.7951984148583048e-4	0.4113965660770038	0.91	0.786	1	mt-Nd2	25
2.843922802476351e-4	0.2733715630578273	0.885	0.725	1	Sec61g	25
2.8914686902909163e-4	0.2829522938605167	0.885	0.708	1	Klf2	25
3.055874985604237e-4	0.2667322589976555	0.923	0.772	1	Rps17	25
5.714983097701039e-4	0.2557995393421495	0.846	0.685	1	Ppib	25
6.631485366511057e-4	0.2917461763418485	0.949	0.861	1	Rps2	25
8.490237012718278e-4	0.31805979852382993	0.282	0.126	1	Entr1	25
0.001569226725043633	0.25898703796786976	0.269	0.119	1	Ccnh	25
0.0026356345066526946	0.31892837992891065	0.936	0.828	1	mt-Nd4	25
0.005933948621461888	0.40732334953166727	0.346	0.192	1	Mt2	25
0.011260469903600903	0.269198046133003	0.949	0.878	1	mt-Cytb	25
0.03636710716080404	4.4450586718189355e-5	0.103	0.05	1	Umad1	25
0.03712349239792045	3.127996206105099e-5	0.128	0.071	1	Nt5dc1	25
0.06144023997526854	0.2786472061540412	0.231	0.133	1	2310009B15Rik	25
0.4439431839276614	0.2948335511147955	0.141	0.154	1	Cx3cr1	25
