# Supplementary material for: Deciphering the preeclampsia-specific immune microenvironment and the role of pro-inflammatory macrophages at the maternal–fetal interface
Source: eLife. 2025 Mar 28;13:RP100002. doi: 10.7554/eLife.100002 (PMC11952753; doi:10.7554/eLife.100002)
Supplement: Figure 5—figure supplement 1—source data 1. [file elife-100002-fig5-figsupp1-data1.zip › Figure 5-figure supplement 1-source data/seurat_clusters_26.csv]

p_val	avg_logFC	pct.1	pct.2	p_val_adj	gene	cluster
4.7049435203736253e-200	3.1555414324559434	1	0.008	9.318140642099965e-196	Siglech	26
8.35604361337093e-171	2.5000604532625035	0.985	0.015	1.6549144376281126e-166	Ccr9	26
6.920318914999531e-154	2.322899996908693	0.882	0.001	1.3705691611156571e-149	Gm21762	26
4.542842802022381e-153	2.3117821611800062	1	0.577	8.997100169405325e-149	Bst2	26
1.517595119957587e-152	2.126300572975447	0.971	0.167	3.005597135076001e-148	Rnase6	26
6.790119073873827e-148	2.374459142222811	0.809	0.011	1.3447830825807113e-143	Cox6a2	26
9.0839986550262035e-143	1.443596099835368	0.941	0.006	1.7990859336279395e-138	Cd300c	26
8.091839772747455e-140	1.6157495344712838	0.853	0.006	1.6025888669926332e-135	Smim5	26
1.3081225996985214e-123	2.0290416550658357	1	0.293	2.5907368087029215e-119	Tcf4	26
6.732374298605333e-121	2.3459770967397304	1	0.371	1.3333467298387862e-116	Irf8	26
5.513436020022832e-115	2.5729527165739436	0.676	0.005	1.0919360037655218e-110	Klk1	26
2.2561149261494542e-114	1.6016234960205007	0.941	0.068	4.468235611238994e-110	Cyb561a3	26
6.606421564773399e-114	1.1997835659240654	0.706	0.001	1.3084017909033717e-109	Sh3bgr	26
2.2470392283061926e-108	1.5740590301860606	0.897	0.043	4.450261191660415e-104	P2ry14	26
4.0485860977133547e-103	1.9236600979784426	0.956	0.049	8.018224766521299e-99	Atp1b1	26
1.8307240761637957e-102	1.6251063926595144	1	0.33	3.6257490328423973e-98	Dnajc7	26
1.75917666467074e-101	0.9450721270659233	0.662	0.002	3.4840493843804007e-97	Atp2a1	26
2.3595093450906257e-101	1.4932682384055496	0.838	0.02	4.673008257951984e-97	Upb1	26
1.5623335886963212e-100	1.5299739812178423	0.912	0.215	3.094201672413064e-96	Nucb2	26
2.5697861987874246e-99	0.9860392567403214	0.691	0.003	5.0894615666984946e-95	Paqr5	26
7.911464182284788e-94	1.587255048099963	0.971	0.2	1.5668654813015021e-89	Rell1	26
7.969265688010196e-94	1.527075816213629	1	0.778	1.5783130695104192e-89	Rpl31	26
5.54166989886292e-87	1.1008461009642776	0.779	0.013	1.0975277234698014e-82	Pacsin1	26
1.3091886287321445e-84	1.6986138855071367	1	0.308	2.5928480792040122e-80	St8sia4	26
3.0067909930572897e-84	1.7882177478535017	1	0.461	5.954949561749962e-80	Ctsl	26
2.318937428990683e-81	1.2778249601253302	0.5	0.001	4.592655578116048e-77	Klk1b27	26
2.846738805206751e-79	1.5391599570323975	0.941	0.232	5.637966203711971e-75	Lair1	26
4.2178563998966594e-79	1.1152604771280719	0.632	0.012	8.353464599995334e-75	Lefty1	26
3.0549276119075573e-78	1.5602551432808018	0.838	0.103	6.050284135382918e-74	Runx2	26
3.1847223751301364e-74	1.2380318737218807	0.941	0.271	6.307342663945236e-70	Mvb12a	26
1.4241122523516912e-72	1.3453889053211097	0.985	0.476	2.8204543157825245e-68	Pgls	26
6.267578966783512e-70	0.8464646857735117	0.574	0.007	1.2412940143714746e-65	Eldr	26
2.8759485509322718e-68	1.6525738621782324	0.559	0.007	5.695816105121364e-64	Cd209d	26
2.1026988406265473e-67	1.4466038415108529	0.853	0.102	4.164395053860877e-63	Tsc22d1	26
3.518384309734053e-67	1.2376933213628272	0.765	0.026	6.968160125428292e-63	Spib	26
2.7036242704741933e-66	1.511147645008093	1	0.467	5.35452786767414e-62	Mpeg1	26
4.160896064921275e-66	1.185687642308122	1	0.765	8.240654656576585e-62	Gnas	26
1.7160658904914024e-65	0.8094048666287984	0.426	0.001	3.398668496118223e-61	Dntt	26
2.0425423207500053e-64	2.0579654081908365	0.971	0.398	4.0452550662453854e-60	Ly6c2	26
9.255758036926385e-64	0.9762907394251806	0.647	0.021	1.8331028792132706e-59	Lag3	26
1.1743761754663317e-63	1.217611931121769	0.735	0.068	2.3258520155110697e-59	Gm5547	26
1.7300192199139567e-62	1.1277715739396674	0.647	0.023	3.4263030650395914e-58	Lrp8	26
5.562584237583747e-62	1.4133975679640287	0.956	0.281	1.1016698082534611e-57	Tspan13	26
3.7877584948682914e-61	0.8922698532908043	0.735	0.03	7.501655699086651e-57	Sla2	26
4.132810312187972e-61	1.2750346842575035	0.779	0.041	8.185030823288278e-57	Bcl11a	26
6.762805757269687e-60	1.27849756388783	0.971	0.374	1.3393736802272615e-55	Gng10	26
6.758233983398518e-59	0.9792747601336057	0.706	0.029	1.3384682404120766e-54	Kmo	26
9.997023381291146e-59	1.6724858425469211	0.838	0.073	1.9799104806647115e-54	Cd7	26
3.389936475591745e-58	1.4576435625292963	0.897	0.135	6.713769189909452e-54	Gpr171	26
4.6976093977197545e-57	2.256913027895125	0.897	0.112	9.303615412183974e-53	Ly6d	26
9.82017931329175e-57	1.2875534476480543	1	0.518	1.944886512997431e-52	Ctsh	26
4.20047349430584e-54	0.9994070317571976	0.691	0.079	8.319037755472716e-50	Ppfia4	26
2.4456866826004994e-53	1.0549732970419838	0.882	0.272	4.843682474890289e-49	Tmed3	26
4.0120709760132463e-50	1.707779413136083	0.985	0.384	7.945906567994234e-46	Ly6a	26
1.9198787079615607e-49	0.9462095495210974	0.603	0.058	3.8023197811178706e-45	Tmem229b	26
3.053922546827639e-49	1.3499250097899402	0.897	0.163	6.048293603992139e-45	Ccnd1	26
4.223486126210675e-49	0.6675859615022197	0.456	0.006	8.364614272960243e-45	Cdh5	26
1.2072153481011219e-48	1.2622391483765827	0.882	0.286	2.390889996914272e-44	Smc6	26
1.5129504319405484e-48	0.6904908509870089	0.5	0.01	2.996398330458256e-44	Spns3	26
9.342852822799358e-48	0.45193520343325994	0.382	0.002	1.850352001555413e-43	Havcr1	26
1.3972825390789687e-47	1.2555919938978581	0.912	0.173	2.7673180686458973e-43	Jaml	26
2.2305948295392294e-47	1.093237849277725	0.809	0.184	4.417693059902444e-43	Fam241a	26
1.2949075760934766e-46	0.8936687724119515	0.647	0.039	2.5645644544531306e-42	Klra17	26
6.4354134216783986e-46	1.1309486328008855	0.985	0.529	1.2745336281634068e-41	Irf2bp2	26
1.1761372864368529e-45	0.9123691826888012	0.735	0.086	2.329339895788187e-41	Ptprs	26
3.5309071528284736e-45	1.1811917062558093	0.853	0.221	6.992961616176792e-41	Fyn	26
5.746642164533573e-45	1.138547872122239	0.735	0.151	1.138122480685874e-40	Pafah1b3	26
1.064116338468037e-44	0.5360702944128171	0.397	0.006	2.1074824083359474e-40	Pir	26
1.3493226226681587e-44	1.173797201968353	0.956	0.402	2.6723334541942884e-40	Pld4	26
1.8485640030893196e-43	0.6051223542665412	0.441	0.016	3.6610810081183974e-39	Tmem221	26
3.119176764346597e-43	1.6974230307696079	0.588	0.036	6.177529581788435e-39	Cd8b1	26
1.9677469027164002e-42	1.0631396001632138	0.853	0.392	3.8971227408298306e-38	Evi2a	26
5.99152649709253e-42	1.0091949658464778	0.838	0.151	1.1866218227491755e-37	Blnk	26
8.450393070242535e-42	1.2304215432664058	1	0.712	1.6736003475615341e-37	Psap	26
8.651983445201989e-42	1.0307324873591344	0.735	0.191	1.713525321322254e-37	Tifa	26
3.9798139330229526e-41	0.9688509830571159	0.706	0.221	7.882021494351958e-37	Rps6ka1	26
8.674132982382667e-41	0.5378426001358795	0.397	0.012	1.717912037160887e-36	Fads3	26
8.808940979531149e-41	0.6520302944873428	0.397	0.006	1.744610760996144e-36	Gm34680	26
1.475014040718095e-40	1.152440573680901	0.956	0.444	2.9212653076421873e-36	Snx5	26
1.5987887098789812e-40	1.0066663538115985	0.603	0.059	3.1664010399153225e-36	Rpgrip1	26
3.405663021576199e-40	0.5150068466498988	0.324	0.002	6.744915614231663e-36	Ptprf	26
2.190537154271558e-39	1.0004278726133784	0.75	0.159	4.3383588340348207e-35	Abhd17b	26
3.5645851252772974e-39	0.8559180749608172	0.647	0.061	7.059660840611687e-35	Sema4b	26
4.130181689673688e-39	1.1589404903825176	0.779	0.148	8.179824836398739e-35	Slamf9	26
5.884215285284985e-39	1.0750560101590465	0.75	0.086	1.1653688372506914e-34	Klrd1	26
1.8548238830299045e-38	0.993942015927358	1	0.512	3.673478700340726e-34	Unc93b1	26
1.8701026269439138e-38	0.8955021660149838	1	0.766	3.7037382526624214e-34	Cd47	26
4.132343120236194e-38	1.1041690173320915	0.926	0.421	8.184105549627782e-34	Syngr2	26
6.693347487877077e-38	1.3442013020154229	1	0.607	1.3256174699740552e-33	Plac8	26
6.940477143710166e-37	0.48866593578104855	0.294	0.004	1.3745614983117983e-32	Gm14207	26
1.0593802865590538e-36	0.8298806959287162	0.588	0.043	2.098102657530206e-32	Mctp2	26
1.6340627469274332e-36	0.9619714775011642	0.926	0.388	3.2362612702897813e-32	Rnaset2b	26
2.036393228185288e-36	0.6931005615165546	0.426	0.013	4.033076788420963e-32	Rnf122	26
1.0882543814486752e-35	0.7871230669747168	0.588	0.064	2.155287802459101e-31	Tex2	26
1.4508522937435134e-35	0.8683946858474357	0.632	0.087	2.8734129677590285e-31	Scimp	26
2.7097851883003276e-35	0.6795347084045716	0.485	0.038	5.366729565428798e-31	Gapt	26
5.273950531129008e-35	0.9041451608346086	0.838	0.359	1.0445059026901e-30	Ech1	26
1.6486822361077517e-34	0.9365118567758186	0.897	0.41	3.2652151686114025e-30	Fgfr1op2	26
1.944778127025252e-34	0.8664897420847716	0.618	0.115	3.851633080573512e-30	Khk	26
2.8332204561511494e-34	0.9284130314622063	0.971	0.313	5.6111931134073516e-30	Ighm	26
3.0921687459553234e-34	0.9171072575489803	0.603	0.07	6.124040201364518e-30	Zc3h12c	26
3.772020302760679e-34	1.4697209449124093	0.721	0.108	7.470486209617525e-30	Iglc3	26
1.0206451803238382e-33	0.4697187631622735	0.324	0.004	2.0213877796313615e-29	Chdh	26
2.491314976394616e-33	0.9285944049933088	1	0.628	4.934049310749537e-29	Serp1	26
4.104823924978018e-33	0.7427015041324475	0.471	0.026	8.129603783418965e-29	A430035B10Rik	26
4.6170555200872176e-33	1.0726868564007384	0.985	0.523	9.144078457532734e-29	Cybb	26
5.430631482225965e-33	1.095050110125181	0.956	0.349	1.0755365650548525e-28	Mef2c	26
6.563708409699953e-33	1.0069931978201527	0.956	0.388	1.2999424505410757e-28	Ly86	26
2.541084449780791e-32	0.635773613327368	0.412	0.015	5.032617752790856e-28	Clec9a	26
2.5448584948862793e-32	0.8680918406142573	0.985	0.617	5.040092249122276e-28	H2-T23	26
3.080704152737694e-32	0.7605239386200691	0.691	0.114	6.101334574497003e-28	Fam3c	26
5.784846829683779e-32	0.918519434681355	0.603	0.058	1.1456889146188724e-27	Fcrla	26
6.138531179862128e-32	0.8076102827776295	0.574	0.06	1.2157361001716945e-27	Hmgn3	26
1.1138884129300972e-31	0.6220038242299628	0.515	0.04	2.2060560018080576e-27	Bcr	26
1.3545412778621827e-31	0.8632559208880121	0.971	0.509	2.682669000806053e-27	Tmem59	26
1.8555078542119095e-31	0.8136146378819425	0.588	0.071	3.6748333052666866e-27	Card11	26
2.9410953207327154e-31	0.8794874852408937	0.574	0.065	5.8248392827111426e-27	Ldlrad4	26
3.7683617606043103e-31	0.7093585145650948	0.574	0.075	7.463240466876837e-27	Eepd1	26
1.123517063656344e-30	0.36252336488531145	0.206	0	2.2251255445713894e-26	Fbxl13	26
1.1522254389448644e-30	0.82158618394871	0.765	0.16	2.2819824818303037e-26	Slc44a2	26
1.1758905219717868e-30	0.8868507239270782	1	0.826	2.3288511787651237e-26	Sub1	26
2.078462933220324e-30	0.8936490958430559	1	0.587	4.116395839242852e-26	Mbnl1	26
2.251978553495118e-30	0.31203413140734837	0.191	0	4.460043525197081e-26	Robo3	26
3.113673734089252e-30	0.9427760306302695	0.941	0.528	6.166630830363764e-26	Rilpl2	26
5.383786984911313e-30	0.33004181675552274	0.235	0.001	1.0662590123616856e-25	Gm14964	26
5.856772504329363e-30	0.8474113249847349	0.971	0.543	1.1599337944824304e-25	Ifnar2	26
1.3247949848830906e-29	0.26893652772101334	0.162	0	2.6237564675609607e-25	Myh13	26
1.336525848092939e-29	0.48570949708372024	0.265	0.003	2.646989442148066e-25	Ccdc162	26
1.7309661412748358e-29	0.8019642228526028	0.706	0.156	3.4281784427948123e-25	Plekhm3	26
2.06650039544858e-29	0.9667943769701077	1	0.515	4.0927040331859126e-25	Grn	26
2.0838696786166678e-29	0.3862563459254361	0.324	0.01	4.1271038985003106e-25	Fads2	26
3.233979296845576e-29	0.8397860226336192	0.75	0.184	6.404895997402664e-25	Npc1	26
4.022196390092437e-29	0.8376237163351816	0.882	0.41	7.965959950578072e-25	H13	26
5.187758651644367e-29	0.8487242008741345	1	0.652	1.027435600958167e-24	Selplg	26
6.56772606509491e-29	1.0329492225206653	0.706	0.135	1.3007381471920469e-24	Pmepa1	26
1.4381421526132294e-28	0.5553572821911644	0.426	0.041	2.848240533250501e-24	BC147527	26
1.505346801158431e-28	1.0225298390874125	0.882	0.244	2.9813393396942726e-24	Pltp	26
1.5100932837845599e-28	0.8490875975924979	0.794	0.339	2.9907397485353208e-24	Gltp	26
2.2015004368314156e-28	0.9102133067691177	0.882	0.387	4.360071615144619e-24	Smim14	26
2.3369478438455365e-28	0.9654445775743113	0.941	0.402	4.628325204736085e-24	Ptms	26
2.650558260141115e-28	0.9134022336607485	0.853	0.233	5.249430634209478e-24	Ramp1	26
7.741604442241569e-28	0.5935858435713912	0.485	0.038	1.5332247597859427e-23	Tubb2b	26
8.167741942970276e-28	0.5655434312284839	0.397	0.025	1.617621291805263e-23	Epha2	26
2.1181645823314424e-27	0.8460607587741635	1	0.863	4.195024955307422e-23	Rpl10	26
2.367461019106537e-27	0.8162890676714603	0.75	0.252	4.6887565483404966e-23	Fam174a	26
2.4032802568952085e-27	0.8270671471233614	0.588	0.091	4.75969654878096e-23	Glcci1	26
3.0060559071694202e-27	0.9263787876716449	0.647	0.145	5.953493724149036e-23	Pkib	26
4.374964418387819e-27	0.5683338335490512	0.456	0.033	8.664617030617076e-23	Flt3	26
4.5459637427364954e-27	0.800152516074185	0.868	0.353	9.003281192489629e-23	Dap	26
5.9706062862144534e-27	0.35378936331325955	0.235	0.002	1.1824785749847725e-22	Pdzd4	26
6.601675283920103e-27	0.9912198676038261	0.824	0.358	1.3074617899803764e-22	Herpud1	26
8.789480030726971e-27	0.867030870230732	0.941	0.437	1.7407565200854767e-22	Cd164	26
1.3274338947631872e-26	0.9630046627747622	0.941	0.393	2.628982828578492e-22	Sell	26
1.7034815860269995e-26	1.0124335626210048	0.971	0.641	3.3737452811264726e-22	H2-Q7	26
1.8286151288744397e-26	0.8196520085777468	0.794	0.249	3.6215722627358276e-22	Sms	26
2.3616665606559113e-26	0.8945480535306464	0.868	0.361	4.677280623379032e-22	Cdkn2d	26
3.079035446616838e-26	0.7691898591013733	0.691	0.175	6.098029702024648e-22	Tnfrsf13b	26
3.6959437319191175e-26	0.526430509102594	0.441	0.031	7.319816561065812e-22	Cxxc5	26
3.828825611872819e-26	0.35946779555544844	0.25	0.004	7.5829891243141185e-22	Hoxa7	26
4.5298656240290906e-26	0.78388689711674	0.397	0.021	8.971398868389615e-22	Cd209a	26
5.590379323042539e-26	0.770480137914964	0.632	0.172	1.1071746249285748e-21	Bloc1s2	26
6.347395182535994e-26	0.28909187043741325	0.191	0.001	1.2571016159012534e-21	Pnck	26
1.3011769484811868e-25	0.546146864625	0.382	0.022	2.5769809464669906e-21	Carmil1	26
1.3587973334441334e-25	0.7665816426095912	0.676	0.248	2.691098118886106e-21	Abhd17a	26
2.2885000653813984e-25	0.5037811053132512	0.353	0.02	4.532374379487859e-21	Arhgap27os2	26
2.6141997696574794e-25	0.5647561724661675	0.441	0.036	5.177422643806638e-21	Prkca	26
2.7064318564632185e-25	0.40698298407553196	0.309	0.009	5.3600882917254046e-21	Tbxa2r	26
4.701200708360977e-25	0.8230594212331195	0.794	0.326	9.310728002908915e-21	Ybx3	26
4.935568889437037e-25	0.8714952698607876	0.985	0.631	9.774894185530052e-21	Gas5	26
6.2711515090414685e-25	0.7807744787675468	0.603	0.138	1.2420015563656628e-20	Csf2rb2	26
1.2929419424070776e-24	0.810624879076604	0.912	0.594	2.5606715169372173e-20	Rap1a	26
1.6775714518733632e-24	0.8779475327532968	1	0.821	3.3224302604351957e-20	Tyrobp	26
1.9619216849360958e-24	0.6153260803600732	0.853	0.253	3.885585897015938e-20	Ptprcap	26
2.1254665863171093e-24	0.6043703104722113	0.382	0.032	4.209486574201035e-20	Ldhb	26
3.421851183918089e-24	0.7989073142052603	0.647	0.284	6.776976269749775e-20	Rnf187	26
4.736694551781325e-24	0.696228321256985	0.265	0.009	9.381023559802914e-20	Kdr	26
5.113774227476662e-24	0.7501917680614343	1	0.721	1.012782985751753e-19	Sec61b	26
8.14625360842627e-24	0.7933219334060122	1	0.825	1.6133655271488228e-19	Ly6e	26
1.5335025062050537e-23	0.6326284842490827	0.456	0.058	3.037101713539109e-19	Tubgcp5	26
2.0483917458651564e-23	0.33388816055335274	0.235	0.004	4.0568398526859426e-19	Mycl	26
2.5240882953075018e-23	0.4669670861212838	0.441	0.043	4.998956868856507e-19	Trit1	26
3.058434586231169e-23	0.8125798639574595	0.544	0.138	6.05722969803083e-19	Tlr7	26
3.0660814909954236e-23	0.40081393171850566	0.338	0.019	6.072374392916437e-19	Sh3bp4	26
3.2395291207737225e-23	0.6998825931930149	0.603	0.129	6.415887423692357e-19	Bmyc	26
4.3705787237139486e-23	0.7845578900576606	0.971	0.575	8.655931162315475e-19	H2afy	26
4.916810929795377e-23	0.481116035364392	0.412	0.034	9.737744046459744e-19	Prr5	26
7.459748049916099e-23	1.0910079224703426	0.529	0.105	1.4774031012858834e-18	Grasp	26
7.580958823422855e-23	0.7740727598576786	0.765	0.317	1.5014088949788965e-18	Acadl	26
8.332639649462283e-23	0.7125099556377004	0.265	0.007	1.6502792825760052e-18	Apod	26
9.04415102752906e-23	0.8985560728465875	0.897	0.372	1.7911941110021306e-18	H2-DMa	26
1.069342321347794e-22	0.7094801509366883	0.735	0.274	2.1178324674293063e-18	Med10	26
1.1322317897276347e-22	0.7630074438338362	0.941	0.488	2.2423850595555807e-18	Mtdh	26
1.3504574068578874e-22	0.7375518099049907	0.721	0.203	2.674580894282046e-18	Tcf12	26
1.5451469826004583e-22	0.7715931784260699	0.956	0.565	3.0601635990402076e-18	Spcs2	26
1.5451934749732903e-22	0.5503375357502065	0.515	0.067	3.0602556771846015e-18	Pik3ip1	26
1.9627619600132778e-22	0.3932319265541391	0.279	0.009	3.8872500618062965e-18	Ddr1	26
3.6956230726224416e-22	0.398187554831289	0.294	0.011	7.319181495328746e-18	Cdh1	26
3.705183639799779e-22	0.7607816771858564	1	0.813	7.338116198623463e-18	Ppia	26
4.007173121930532e-22	0.7723160709866412	0.956	0.439	7.936206367983419e-18	Napsa	26
8.924165743992033e-22	0.2935357192734664	0.235	0.005	1.767431025597622e-17	Abca5	26
1.3131950065816701e-21	0.530512887014767	0.324	0.017	2.6007827105349975e-17	N4bp3	26
1.3724147417013581e-21	0.6909145374778326	0.779	0.219	2.7180673959395396e-17	Il7r	26
1.6792783600004789e-21	0.7096197942222069	0.971	0.737	3.325810791980949e-17	Srsf5	26
2.1200718237884397e-21	0.6804798423763383	1	0.691	4.198802247013005e-17	Eif3f	26
2.17358530159515e-21	0.649551096721956	0.603	0.164	4.3047856898091945e-17	Dctn6	26
2.5311822743672306e-21	0.6249199291708823	0.441	0.093	5.0130064943843e-17	Spsb2	26
2.6001656131729186e-21	0.7206488998906606	0.691	0.21	5.149627996888965e-17	Cnp	26
2.9596424144062304e-21	0.7856429670473355	0.971	0.701	5.86157180173154e-17	Stk17b	26
3.441147117394744e-21	0.6262396228770328	1	0.549	6.81519186600029e-17	Sec11c	26
3.449980146636049e-21	0.7495806206752049	0.853	0.334	6.832685680412695e-17	Sik1	26
4.499490882563699e-21	0.7950057454303507	0.956	0.665	8.911241692917406e-17	Serinc3	26
5.0082611172283746e-21	0.7871827379941871	1	0.71	9.918861142670796e-17	Tagln2	26
6.439520814746304e-21	0.7260196030367173	0.868	0.521	1.2753470973605056e-16	Rnaset2a	26
8.417824018307076e-21	0.4528290865764184	0.338	0.023	1.6671500468257165e-16	Phc1	26
9.161786025074954e-21	0.8431491570916232	1	0.642	1.8144917222660945e-16	Lgals1	26
1.0028318353932061e-20	0.6053420832646447	0.588	0.138	1.9861084499962446e-16	Slc49a4	26
1.2214202145496109e-20	0.656246869239406	0.603	0.155	2.419022734915504e-16	Nceh1	26
1.2669900263912307e-20	0.9304544603209848	0.868	0.338	2.5092737472678325e-16	Cd69	26
1.2758051761937336e-20	0.6465753309717832	0.691	0.195	2.5267321514516893e-16	Arhgef6	26
1.2921827847708122e-20	0.39156240390443564	0.294	0.016	2.5591680052385936e-16	Plxdc1	26
1.8683708653433677e-20	0.30251179910002085	0.206	0.003	3.7003084988125397e-16	Adam11	26
2.6366132633912216e-20	0.33751366720927484	0.147	0.001	5.221812568146314e-16	Pgam2	26
2.77093593504959e-20	0.7450681032760638	0.529	0.141	5.487838619365713e-16	Lpgat1	26
2.9738829506031823e-20	0.45744550576774723	0.382	0.036	5.889775183669602e-16	Calcoco1	26
3.3487934668615905e-20	0.8503810378304177	0.926	0.594	6.63228546111938e-16	2410006H16Rik	26
3.78239089505776e-20	0.7425602478137493	0.809	0.33	7.491025167661893e-16	Apobec3	26
3.913051885408062e-20	0.609305140171099	0.632	0.176	7.749799259050668e-16	Zmiz2	26
7.545807614992505e-20	0.6660013316085077	0.838	0.38	1.4944471981492656e-15	Stx7	26
7.992402995834012e-20	0.7020968085106842	0.824	0.396	1.5828954133249262e-15	AI662270	26
8.093632319200689e-20	0.8807967598973646	0.588	0.139	1.6029438808176964e-15	Tent5c	26
1.1807970962034517e-19	0.712849479029163	0.721	0.274	2.338568649030936e-15	Arpc5l	26
1.3529759591767639e-19	0.7153805505964288	0.912	0.498	2.679568887149581e-15	Klf13	26
1.369797334682443e-19	0.6414960286538086	0.485	0.071	2.7128836213385784e-15	Fam214a	26
2.542437559587429e-19	0.6916285956277101	0.956	0.525	5.035297586762903e-15	Ptpn6	26
2.607831747255308e-19	0.3372870119390442	0.25	0.009	5.164810775439138e-15	Gria3	26
2.714682914864542e-19	0.7222524049396114	0.574	0.128	5.376429512889225e-15	Clec10a	26
2.8426976008243117e-19	0.584448522554968	0.471	0.09	5.629962598432549e-15	Gpr146	26
2.948756413053617e-19	0.6987268899596755	0.779	0.31	5.840012076052689e-15	Uvrag	26
3.8918624192830737e-19	0.6725297809302986	0.985	0.7	7.707833521390127e-15	Psme1	26
4.503932742855896e-19	0.6391514308648987	0.559	0.137	8.920038797226102e-15	Slc15a4	26
4.605755254280032e-19	0.4284424741276345	0.294	0.016	9.121698281101603e-15	Kynu	26
5.473256739214717e-19	0.5158845048267346	0.382	0.047	1.0839784972014748e-14	Rab33b	26
1.120885836832053e-18	0.5631880698538274	0.529	0.096	2.2199143998458808e-14	Spint2	26
1.2830647024755828e-18	0.6437772051975632	0.603	0.165	2.5411096432528917e-14	Edem2	26
1.4358213583142474e-18	0.7232963576369438	0.779	0.398	2.843644200141367e-14	Atp6v1d	26
1.6548926672292603e-18	0.6871136082929278	0.721	0.212	3.27751492744755e-14	P2ry10	26
1.9787809660165327e-18	0.46505425293257374	0.338	0.03	3.918975703195743e-14	Srgap3	26
2.320293931789197e-18	0.568218966773781	0.735	0.221	4.595342131908505e-14	Sept1	26
2.3945981591271007e-18	0.6542499599175973	0.544	0.155	4.742501654151223e-14	Coro2a	26
2.832724793398288e-18	0.8019725716179318	0.779	0.405	5.6102114533253097e-14	Xbp1	26
3.637463495123173e-18	0.6311122484139868	1	0.725	7.203996452091444e-14	Sec61g	26
3.686242070225319e-18	0.46911076217338477	0.515	0.1	7.300602420081245e-14	Mzb1	26
4.112440726788344e-18	0.6543911846249365	0.941	0.535	8.144688859404315e-14	Ubxn4	26
4.129084246870909e-18	0.5422701659980356	0.662	0.172	8.177651350927835e-14	Rabgap1l	26
4.724278970764942e-18	0.6349910869124097	0.676	0.188	9.356434501599968e-14	Zbtb20	26
5.241156578395985e-18	0.5287762147504711	0.471	0.072	1.0380110603513248e-13	Traf4	26
8.11092387769829e-18	0.5746965603471597	1	0.825	1.6063684739781463e-13	Rac2	26
8.429515487462633e-18	0.598363466232301	0.426	0.063	1.6694655422919745e-13	Net1	26
1.1591317770425812e-17	0.5565267841311298	0.441	0.08	2.295660484432832e-13	Ap1ar	26
1.3224391573564038e-17	0.854586897948439	0.912	0.494	2.619090751144358e-13	Irf7	26
1.4297418084446342e-17	0.6666557284512826	0.691	0.235	2.831603651624598e-13	Pkig	26
1.4858870809414645e-17	0.7202790576003636	0.765	0.302	2.9427993638045703e-13	Clec12a	26
2.2739562836153648e-17	0.6342571865531327	0.559	0.149	4.50357041970023e-13	Lifr	26
2.6487668764999713e-17	0.6567959560998131	0.75	0.317	5.245882798908193e-13	Magt1	26
2.856127628361002e-17	0.6682102351508283	1	0.888	5.656560767968964e-13	Rps11	26
2.924707345131377e-17	0.651161887181049	0.809	0.397	5.792382897032693e-13	Dpm3	26
3.427201470536693e-17	0.654274145419986	0.647	0.249	6.78757251239792e-13	Scpep1	26
4.2197164042942055e-17	0.6028363289602208	1	0.736	8.357148338704674e-13	Lsp1	26
5.880595664164e-17	0.6359483594447838	0.809	0.444	1.16465197128768e-12	Rtraf	26
8.108206994036125e-17	0.6877831983889676	0.882	0.457	1.6058303951688545e-12	Foxp1	26
9.557969715773718e-17	0.5912198798502123	0.441	0.101	1.8929559022089847e-12	Adpgk	26
9.741483657166981e-17	0.6166413772323893	0.632	0.218	1.9293008383019205e-12	Trappc5	26
1.1024336667240844e-16	0.7019260089999111	0.353	0.052	2.1833698769470492e-12	Cd4	26
1.309441801281142e-16	0.6311623343921988	0.926	0.586	2.5933494874373016e-12	Atp5c1	26
1.7071837547929082e-16	0.5285712699698784	0.485	0.099	3.3810774263673547e-12	Cdip1	26
1.7992608751678453e-16	0.5439213065777321	0.529	0.119	3.5634361632699176e-12	Man2a2	26
1.9017419348839689e-16	0.6406792638600685	0.676	0.274	3.7663999020377e-12	Adipor2	26
2.306723706591347e-16	0.3311558322783408	0.882	0.392	4.568466300904163e-12	Sdc4	26
2.946606797527917e-16	0.2737430782349623	0.132	0.001	5.83575476250404e-12	Nrxn2	26
3.0186506296501345e-16	0.6640200387795503	0.794	0.462	5.978437572022091e-12	M6pr	26
3.255970678178803e-16	0.5897311027768177	0.574	0.181	6.44844992813312e-12	Pip5k1c	26
4.002415206222778e-16	0.552699665123149	0.676	0.217	7.926783315924212e-12	Pcyt1a	26
4.01297877262112e-16	0.44673094345511355	0.868	0.376	7.947704459176128e-12	Slc38a1	26
4.509517183932514e-16	0.6649568420954801	0.882	0.472	8.931098782778345e-12	Manf	26
6.754890840106051e-16	0.5684901054174625	1	0.738	1.3378061308830034e-11	Rpl36al	26
7.368451125239907e-16	0.5959569679740273	0.985	0.653	1.4593217453537634e-11	Fyb	26
7.666454361151688e-16	0.5790095359621552	0.426	0.086	1.5183412862260917e-11	Tbc1d8	26
8.406123158372128e-16	0.5051253891661993	0.471	0.109	1.6648326915156e-11	Nr2c2ap	26
8.533872092711739e-16	0.40668999351058793	0.338	0.042	1.69013336796156e-11	Hs3st1	26
9.080873896290634e-16	0.4399398272782319	0.426	0.092	1.79846707516036e-11	Hpse	26
9.751440042367287e-16	0.5914566386436999	0.971	0.648	1.9312727003908412e-11	Srsf3	26
9.948809701276451e-16	0.6170624297791059	0.971	0.701	1.9703617613378013e-11	Slc3a2	26
1.2429565967864467e-15	0.32559378141696665	0.221	0.013	2.4616755399355577e-11	Wfs1	26
1.258073313357437e-15	0.2606861234476591	0.147	0.002	2.4916141971044037e-11	Angptl7	26
1.2920641587546239e-15	0.47830904072294944	0.412	0.067	2.5589330664135326e-11	Padi2	26
1.3938198335279341e-15	0.7972241752588289	0.912	0.551	2.7604601803020735e-11	Zfp36l2	26
1.4515935676629445e-15	0.5418936937146821	1	0.732	2.8748810607564614e-11	Npc2	26
1.5259155471928075e-15	0.6009767264325319	0.632	0.204	3.022075741215355e-11	Ivns1abp	26
1.5484726342765893e-15	0.6147330400947967	0.912	0.56	3.0667500521847854e-11	Reep5	26
2.3279457244251956e-15	0.456707525247664	0.956	0.517	4.6104965072240996e-11	Tmed9	26
2.697706400267441e-15	0.576624186312323	0.897	0.478	5.3428075257296666e-11	Psmb9	26
3.184591468067986e-15	0.5212289096215732	0.515	0.126	6.307083402508646e-11	Gpr137b	26
3.730019906755906e-15	0.641140222460008	0.882	0.537	7.387304425330073e-11	Cyth4	26
4.353119560916129e-15	0.5962403878660822	0.794	0.409	8.621353290394393e-11	Dbnl	26
4.776978851714081e-15	0.4555639079603456	0.412	0.08	9.460806615819738e-11	Orai3	26
5.876045779369375e-15	0.5363769006884116	0.971	0.6	1.1637508666041046e-10	Ywhae	26
7.33639882339748e-15	0.6009791520402101	0.603	0.194	1.452973786973871e-10	1700017B05Rik	26
8.434811650474585e-15	0.542635211473971	0.985	0.625	1.6705144473764916e-10	Hsp90b1	26
8.696087834258886e-15	0.6095753836818886	0.735	0.366	1.7222601955749724e-10	Selenot	26
1.1013649123389121e-14	0.44950278362028206	0.441	0.102	2.1812532088872154e-10	Slc25a12	26
1.1957139421829873e-14	0.28189002636408433	0.191	0.008	2.3681114624934063e-10	Tlr12	26
1.566017166557881e-14	0.6563271123354228	0.941	0.571	3.101496998367883e-10	Tsc22d3	26
1.727149607979749e-14	0.49891098518842614	0.441	0.092	3.420619798603893e-10	Hivep3	26
1.9005397520079616e-14	0.6271167642437371	0.559	0.228	3.764018978851768e-10	Svbp	26
2.0415837230493148e-14	0.5614253993201701	0.941	0.555	4.043356563499168e-10	Selenow	26
2.179618831561217e-14	0.36812112998558255	0.309	0.043	4.3167350959069903e-10	Smim24	26
2.3202501166850647e-14	0.590417720168321	0.662	0.301	4.5952553560947704e-10	Cib1	26
2.5423053829417932e-14	0.5758597759518217	0.75	0.358	5.035035810916222e-10	Nptn	26
2.732436042779298e-14	0.5853666545526964	0.735	0.354	5.4115895827244e-10	Tram1	26
2.7708084080226605e-14	0.495512482810533	0.632	0.226	5.487586052088879e-10	Atraid	26
2.981140070631568e-14	0.4828594745479959	0.515	0.145	5.904147909885821e-10	Slc29a3	26
3.5227035433062204e-14	0.514605049530745	0.632	0.236	6.976714367517969e-10	Bcl7c	26
4.113203609298444e-14	0.6393422303862919	0.926	0.546	8.146199748215568e-10	Ncf1	26
4.3691433682452987e-14	0.5506346015496544	0.912	0.548	8.653088440809814e-10	Tomm20	26
5.1190006440755167e-14	0.3727851227789414	0.338	0.046	1.0138180775591561e-9	Sirt3	26
5.278702978165625e-14	0.41814913147816435	0.338	0.044	1.0454471248257021e-9	Gnb4	26
5.93148096432379e-14	0.4985915898580622	0.471	0.115	1.1747298049843266e-9	Cd180	26
6.389747913196298e-14	0.5279179716667111	0.426	0.094	1.2654895742085267e-9	Rgs18	26
6.835685642865291e-14	0.6095911652760924	0.603	0.206	1.3538075415694709e-9	Zmynd8	26
7.332033307420782e-14	0.256939310504352	0.221	0.016	1.4521091965346859e-9	Fam234b	26
7.712571104653203e-14	0.501645697946344	0.985	0.662	1.527474707276567e-9	Ndufa13	26
9.462802737520166e-14	0.43441070842101454	0.368	0.112	1.874108082165869e-9	Galk1	26
9.494517578274051e-14	0.47083493793542197	1	0.695	1.880389206377176e-9	Npm1	26
1.0137883248228155e-13	0.5127249537741364	0.456	0.123	2.007807777311586e-9	Prxl2c	26
1.029516791909157e-13	0.479449409688798	0.985	0.701	2.0389580063760855e-9	Psmb8	26
1.1066868137688508e-13	0.5339111757883399	0.956	0.592	2.1917932346692088e-9	Hspe1	26
1.1986521810087891e-13	0.5431876827116875	0.971	0.746	2.3739306444879067e-9	Hmgb1	26
1.2408322763037362e-13	0.4645729345179616	0.471	0.122	2.4574683232195496e-9	Lztfl1	26
1.250495731938993e-13	0.25103528260332075	0.206	0.01	2.476606797105176e-9	Cacna1e	26
1.2719208415620626e-13	0.4604638818287955	0.529	0.163	2.519039226713665e-9	Slc35c2	26
1.3203255514225143e-13	0.5057528219600047	1	0.814	2.6149047545922896e-9	Ptma	26
1.4554335061732407e-13	0.2776625086940512	0.176	0.006	2.8824860589761033e-9	Slco4a1	26
1.5020284622088112e-13	0.4768771202773321	1	0.823	2.9747673694045504e-9	Cox4i1	26
1.6381922389094968e-13	0.5046152728742586	1	0.883	3.2444397291602585e-9	Rps25	26
1.6880880495427113e-13	0.5197544472698192	0.912	0.652	3.34325838211934e-9	Rnasek	26
1.7144839164490587e-13	0.5108928820308092	0.647	0.255	3.3955353965273608e-9	Emc3	26
1.8224916735811502e-13	0.6129959733076187	0.676	0.283	3.609444759527468e-9	Cldnd1	26
1.8741390443153164e-13	0.46301028909040887	0.559	0.163	3.7117323772664843e-9	Spin1	26
2.4184989220369223e-13	0.47723162913431305	0.529	0.14	4.789837115094125e-9	Pkp3	26
2.731213747716184e-13	0.5438505852820308	0.956	0.627	5.409168827351903e-9	Atp5g2	26
3.0388060005751395e-13	0.48777212938588743	1	0.769	6.018355284139064e-9	Rpl3	26
3.493113613772499e-13	0.5491809167627175	0.75	0.322	6.918111512076434e-9	R3hdm4	26
3.5426790594052274e-13	0.6831249570909863	0.691	0.329	7.016275877152053e-9	Runx3	26
3.710480384682982e-13	0.4307544035178172	0.368	0.06	7.348606401864646e-9	Jakmip1	26
3.971943825748455e-13	0.4301078687915907	0.441	0.101	7.866434746894815e-9	Coq5	26
4.5061821756507633e-13	0.5746056016089012	0.691	0.272	8.924493798876336e-9	Hmgn1	26
5.408937721275674e-13	0.4551592099177362	1	0.961	1.0712401156986473e-8	Rps9	26
5.6304238079501e-13	0.5444751887972143	0.985	0.684	1.1151054351645173e-8	Emp3	26
5.72738287158698e-13	0.5681408453030222	0.794	0.392	1.1343081777178013e-8	Rexo2	26
5.807134853872605e-13	0.4690539385371211	0.382	0.125	1.1501030578094694e-8	Igsf8	26
7.747300607602893e-13	0.4698249163066894	0.515	0.153	1.534352885335753e-8	Bri3bp	26
8.472736780635632e-13	0.5149926034556962	0.544	0.22	1.678025519404887e-8	Cops4	26
1.0310199815416165e-12	0.517109660400051	0.603	0.249	2.0419350734431714e-8	Cnpy2	26
1.093681378407327e-12	0.5051762098786128	0.956	0.623	2.1660359699357112e-8	Nsa2	26
1.1941833896586738e-12	0.5147423007785138	0.485	0.135	2.3650802032190036e-8	Itpr1	26
1.2419234712454262e-12	0.6092632506801928	0.662	0.349	2.4596294348015668e-8	Dnajc3	26
1.3205922106530586e-12	0.38074849179365844	0.338	0.072	2.6154328731983826e-8	Dgcr6	26
1.4046192577606494e-12	0.3717879603242028	0.235	0.031	2.781848439994966e-8	Nme7	26
1.579099042871887e-12	0.5020815645144184	0.794	0.409	3.127405654407772e-8	U2af1	26
1.594725372488823e-12	0.4884788648472011	0.544	0.168	3.158353600214114e-8	AI467606	26
1.6544857827588923e-12	0.6123886368857688	0.794	0.47	3.276709092753986e-8	Ifnar1	26
1.7427368243813898e-12	0.5504000010452785	0.662	0.302	3.4514902806873425e-8	Sptssa	26
1.8136366246005562e-12	0.5049382744019602	0.956	0.62	3.5919073350214016e-8	Ssr4	26
1.8313021401212983e-12	0.5375527547619926	0.735	0.361	3.626893888510231e-8	Ddost	26
1.871146006843547e-12	0.44776706001015	1	0.783	3.7058046665536446e-8	Rpl5	26
2.1423686228599572e-12	0.4674137582746184	0.574	0.196	4.2429610575741455e-8	Acbd5	26
2.260572054911639e-12	0.5428610446182869	0.397	0.121	4.4770629547525004e-8	Ctso	26
2.4312822518679384e-12	0.3974736545349111	0.485	0.125	4.815154499824452e-8	Inpp4a	26
2.9486191116975483e-12	0.45832982743371464	0.971	0.637	5.8397401507169946e-8	Eif3h	26
3.014676840877794e-12	0.48557212705322417	0.868	0.479	5.970567483358471e-8	Snu13	26
3.1106176503762066e-12	0.5548687531352413	0.765	0.38	6.160578256570077e-8	Rbbp6	26
3.16573284265371e-12	0.46263128234994966	0.75	0.345	6.269733894875672e-8	Ssr1	26
3.870828487236279e-12	0.506001427776569	0.721	0.327	7.66617581897145e-8	Itm2c	26
4.103022872443412e-12	0.5274099650105379	0.794	0.431	8.126036798874177e-8	Sys1	26
4.31927789801533e-12	0.4935830734405747	0.706	0.321	8.554329877019361e-8	Hnrnpul1	26
4.641196375520086e-12	0.2998143442202967	0.206	0.014	9.191889421717531e-8	Tspan2	26
5.034996211945737e-12	0.5467253387554531	0.691	0.334	9.971809997758532e-8	Glrx3	26
5.279466360203696e-12	0.470592974613961	0.485	0.143	1.0455983126383419e-7	Gm5617	26
5.988304878929836e-12	0.5053777430513944	0.838	0.461	1.185983781272054e-7	Cct5	26
6.0212666744082726e-12	0.3104211484059437	0.397	0.089	1.1925118648665584e-7	H2-Oa	26
6.0577474066580275e-12	0.49355560682602295	1	0.931	1.1997368738886223e-7	Rpl37	26
6.213759602470079e-12	0.5119213847644779	0.956	0.694	1.2306350892691992e-7	Scand1	26
6.430571767032721e-12	0.4547512566930808	0.662	0.26	1.2735747384608304e-7	B4galnt1	26
6.435250989772378e-12	0.5258007782407095	0.971	0.828	1.2745014585244196e-7	mt-Nd4	26
6.437928770213901e-12	0.29562961833269896	0.265	0.029	1.275031792940863e-7	Rab6b	26
7.468417321321438e-12	0.549789865814582	0.779	0.447	1.479120050487711e-7	Atp6ap2	26
7.671814718541565e-12	0.4603961443162725	0.5	0.168	1.519402905007157e-7	Mgat1	26
7.808543951558579e-12	0.5731526589894893	0.441	0.141	1.5464821296061765e-7	Hist3h2a	26
8.220600996169746e-12	0.47010740727096056	0.971	0.659	1.6280900272914184e-7	Cytip	26
8.399151955439226e-12	0.4299467197180302	1	0.865	1.6634520447747387e-7	Oaz1	26
8.55765302502178e-12	0.4609437093899875	0.868	0.474	1.6948431816055637e-7	Cope	26
8.874604475204186e-12	0.4889932950523116	0.529	0.197	1.7576154163141892e-7	Uchl3	26
9.544588397573134e-12	0.3790004725417991	0.338	0.056	1.890305732139359e-7	Chst15	26
9.620280460026188e-12	0.45805056509728503	1	0.905	1.9052965451081867e-7	Rpl30	26
9.635006643227998e-12	0.6136595621041001	0.706	0.355	1.908213065691305e-7	Slc25a4	26
1.1447406099685631e-11	0.5267853488070267	0.529	0.203	2.2671587780427394e-7	Snx9	26
1.1957005476673796e-11	0.5585363600459132	0.691	0.31	2.3680849346552452e-7	Dapp1	26
1.2119302886515532e-11	0.48405797589973837	0.485	0.132	2.400227936674401e-7	Cmah	26
1.2527893569819254e-11	0.38751874397954134	0.985	0.656	2.4811493215027033e-7	Serbp1	26
1.6149181101534885e-11	0.3061361686511006	0.971	0.618	3.198345317158984e-7	Dad1	26
1.6244589971283844e-11	0.42914512495825186	1	0.825	3.2172410438127654e-7	Rps4x	26
1.6309040750991366e-11	0.46542903470683905	1	0.85	3.2300055207338403e-7	Rps26	26
1.6335085832073927e-11	0.462899500552709	0.882	0.513	3.2351637490422414e-7	Grcc10	26
1.6416775131298478e-11	0.4061037197038106	0.353	0.064	3.251342314753664e-7	Haao	26
1.6649860752846016e-11	0.27287574238684614	0.559	0.189	3.2975049221011535e-7	Ablim1	26
1.8557539048258537e-11	0.46191122487913233	0.412	0.103	3.6753206085076033e-7	Nek6	26
1.8884284631878606e-11	0.4227103352474855	0.324	0.09	3.740032571343558e-7	Tifab	26
1.9102983349089658e-11	0.4418416811831576	1	0.944	3.783345852287207e-7	Rps27	26
2.2029204138395336e-11	0.6359143919820842	0.25	0.029	4.362883879609196e-7	Cd8a	26
2.31473672449877e-11	0.4637196151505629	0.618	0.256	4.5843360828698135e-7	Jtb	26
2.3388710481195075e-11	0.34401586085814984	0.309	0.047	4.6321341108006845e-7	Zbtb10	26
2.58499301931384e-11	0.598580655382238	0.794	0.418	5.11957867475106e-7	Rgs10	26
2.6293661651112202e-11	0.5399396179630048	0.853	0.534	5.207459690002771e-7	Tmem258	26
2.6973613947443956e-11	0.3086046315515775	0.309	0.049	5.342124242291276e-7	Rai1	26
2.7302508925704023e-11	0.3997057457893669	0.426	0.105	5.407261892735681e-7	Gna15	26
2.775546544900536e-11	0.488302541798037	0.882	0.514	5.496969932175512e-7	Hnrnpa1	26
3.234590720636513e-11	0.5324701934690943	0.868	0.548	6.406106922220613e-7	Eif3e	26
3.240769017144601e-11	0.3516972818551918	0.265	0.046	6.418343038454882e-7	Zdhhc13	26
3.566332308789733e-11	0.363971881151189	0.309	0.069	7.063121137558067e-7	Hes6	26
3.582384156429551e-11	0.46719780946895284	0.926	0.557	7.094911821808726e-7	Erp29	26
3.768098244298541e-11	0.49070460819858486	1	0.837	7.46271857283326e-7	Rps28	26
4.0710186486756834e-11	0.42243827318714233	1	0.865	8.062652433702191e-7	Rps20	26
4.0892497298388256e-11	0.4337497651592477	1	0.871	8.098759089945794e-7	Rps3a1	26
4.12890201531846e-11	0.5104925801303195	0.618	0.299	8.17729044133821e-7	Mrpl18	26
4.152143659857854e-11	0.4029431413720218	0.397	0.101	8.22332051834848e-7	Clcn5	26
4.2389091260198205e-11	0.4578121515951852	0.471	0.186	8.395159524082254e-7	Tmem173	26
4.338522041745614e-11	0.33742370410497274	0.279	0.046	8.592442903677188e-7	Scap	26
4.7005406320596644e-11	0.4049202255878601	1	0.772	9.309420721794165e-7	Rps17	26
4.739351962632657e-11	0.47320022389168415	0.529	0.193	9.386286561993977e-7	Atp13a2	26
4.9143139179638724e-11	0.27230455349755905	0.191	0.017	9.732798714527448e-7	Ankrd9	26
5.601857693434458e-11	0.4425712682051457	1	0.913	1.1094479161846944e-6	Rps14	26
5.608896848503562e-11	0.38253331769433996	0.647	0.251	1.1108420208461304e-6	H2-DMb1	26
6.80515260601208e-11	0.48404408142821387	1	0.934	1.3477604736206923e-6	H2-K1	26
6.987419359924814e-11	0.30615301608816403	0.985	0.666	1.3838584042331093e-6	Snrpg	26
6.998856341752619e-11	0.42143100930247346	0.412	0.12	1.386123498484106e-6	Adk	26
7.725671127955246e-11	0.40881614715286085	1	0.842	1.5300691668915364e-6	Rpl7	26
8.124027139773482e-11	0.523716684335775	0.75	0.382	1.6089635750321382e-6	Gsn	26
9.247917416257046e-11	0.41074332313258965	1	0.867	1.831550044289708e-6	Rpl13a	26
9.488303946911923e-11	0.44474617581615083	1	0.831	1.8791585966859062e-6	Hsp90ab1	26
9.729157846428328e-11	0.47031441442985655	0.912	0.601	1.9268597114851303e-6	Sec62	26
9.851868860035434e-11	0.3016467838638077	0.25	0.031	1.9511626277300176e-6	Inafm2	26
1.0139183668971559e-10	0.34779647416307635	0.926	0.564	2.008065325639817e-6	Tle5	26
1.0710454625495557e-10	0.49160468619375364	0.691	0.346	2.121205538579395e-6	Mrpl24	26
1.1985158322659377e-10	0.31891657719318667	0.25	0.041	2.3736606058026895e-6	Slc27a1	26
1.1987232335282619e-10	0.2810277643487322	1	0.77	2.3740713640027225e-6	Ctsb	26
1.2117363226444836e-10	0.5386755424780796	0.765	0.448	2.3998437869973996e-6	Mpc1	26
1.288344533407439e-10	0.4996988720083597	0.765	0.425	2.551566348413433e-6	Trmt112	26
1.3040933318939398e-10	0.37046064294948655	1	0.779	2.5827568438159476e-6	Eef1b2	26
1.3128822564462813e-10	0.41566163132980916	0.956	0.652	2.60016330889186e-6	Tomm7	26
1.4763665081304674e-10	0.3765934926270662	0.221	0.023	2.9239438693523906e-6	Gm4258	26
1.4790889374300362e-10	0.2594140965104206	0.971	0.676	2.929335640580187e-6	Cd74	26
1.502396017910421e-10	0.33422594103367487	0.324	0.067	2.975495313471589e-6	Znhit2	26
1.6759022868194787e-10	0.4474642301544546	0.824	0.461	3.3191244790459775e-6	Micos13	26
1.7447764244678933e-10	0.46860758894156596	0.868	0.501	3.4555297086586625e-6	Gm2a	26
1.7493478392661293e-10	0.33758781703327534	1	0.735	3.464583395666569e-6	Rpl4	26
1.7573819073193537e-10	0.39197230025680163	0.368	0.08	3.48049486744598e-6	Itgax	26
1.8010684865873265e-10	0.485001881665692	0.809	0.481	3.5670161376862003e-6	Mrfap1	26
1.815705673874456e-10	0.4766268344252309	0.882	0.569	3.5960050871083604e-6	Tmed2	26
1.8915201841059602e-10	0.42605148906305734	0.941	0.623	3.746155724621854e-6	Sumo2	26
1.9304802645333978e-10	0.47000595246515897	0.926	0.639	3.823316163908394e-6	Grb2	26
1.956986959824226e-10	0.41335655147752237	0.912	0.564	3.875812673931879e-6	Atp5a1	26
2.1223417615943959e-10	0.3433812379018282	0.985	0.69	4.203297858837701e-6	Ctsz	26
2.186691453307704e-10	0.3997479897106606	1	0.819	4.330742423275908e-6	Rpl36	26
2.238892579367701e-10	0.36452382694844276	0.324	0.068	4.434126753437732e-6	Zfp260	26
2.243139092752715e-10	0.4942698637811529	0.926	0.654	4.442536973196752e-6	H2afj	26
2.2604370877135698e-10	0.42396344619183357	0.941	0.626	4.476795652216725e-6	Psmb1	26
2.6356177623324576e-10	0.48573337573962116	0.809	0.445	5.219840978299433e-6	Trib1	26
2.8142626578388255e-10	0.4537853086008248	0.382	0.092	5.573647193849794e-6	Clec2i	26
2.8246491138371386e-10	0.41990803893517037	0.382	0.122	5.594217569954453e-6	Ergic1	26
3.02534842166199e-10	0.40366835400419887	0.426	0.116	5.9917025491015715e-6	Acsl1	26
3.0897828920739924e-10	0.5080964505682282	0.941	0.719	6.119315017752542e-6	Xist	26
3.1079712604734385e-10	0.4089496399924153	1	0.869	6.155337081367645e-6	Rpl26	26
3.3332802197325124e-10	0.30042662039999235	1	0.723	6.601561475180241e-6	Cox6c	26
3.4185748309826665e-10	0.3953506024565958	1	0.904	6.770487452761171e-6	Rps13	26
3.4261069764292954e-10	0.3802739708089442	0.941	0.601	6.785404866818219e-6	Mrpl52	26
3.4601563189732137e-10	0.4186970020080665	1	0.893	6.8528395897264495e-6	Rpl28	26
3.7565776924880266e-10	0.40639798360022783	0.985	0.733	7.439902119972536e-6	Atp5h	26
3.785378763333017e-10	0.4249340109526134	0.985	0.779	7.49694264078104e-6	Uqcrh	26
4.0480325970188854e-10	0.3857018946107535	0.309	0.062	8.017128558395903e-6	Jade1	26
4.1766495007496113e-10	0.4157977591913746	1	0.877	8.271854336234606e-6	Rpl39	26
4.2634578520785774e-10	0.379327041432846	0.515	0.167	8.443778276041622e-6	C130026I21Rik	26
4.581316137642121e-10	0.4465627025016547	0.647	0.282	9.07329661060022e-6	Ikzf1	26
4.6124483465009736e-10	0.471055434958729	0.647	0.331	9.134953950245179e-6	Ndufs3	26
4.725676589074528e-10	0.4711023352614706	0.662	0.307	9.359202484662102e-6	Pip4k2a	26
4.765957143782205e-10	0.374043395270442	0.368	0.102	9.438978123260657e-6	Ebpl	26
4.95264658778571e-10	0.3289957957903771	1	0.772	9.808716567109599e-6	Rpl10a	26
5.006684603137724e-10	0.47719338700984065	0.441	0.141	9.915738856514263e-6	Gtf2i	26
5.400976467388911e-10	0.49742420530158993	0.662	0.28	1.0696633893663738e-5	Gpr183	26
5.665530446026051e-10	0.42584822604916955	0.618	0.272	1.1220583048354593e-5	Tmem219	26
5.833459643313644e-10	0.40214442881137863	0.544	0.193	1.1553166823582672e-05	Alkbh1	26
5.963010853811834e-10	0.36983549203176824	0.324	0.066	1.1809742995974338e-5	Zkscan14	26
6.629359042524903e-10	0.4298977136655826	0.691	0.319	1.312944558372057e-5	Gns	26
7.402385702489732e-10	0.40572051533588693	0.985	0.768	1.4660424883780913e-5	Naca	26
7.737460196398931e-10	0.4323355096050123	0.368	0.133	1.5324039918968082e-5	Ppm1m	26
8.077569663223257e-10	0.36691601686134123	0.985	0.733	1.599762671801366e-5	Ucp2	26
8.404830780268317e-10	0.4630839319800958	0.706	0.364	1.66457673603214e-5	Fbl	26
9.271923277149662e-10	0.2542283484542851	0.926	0.581	1.8363044050394907e-5	Ahnak	26
9.333291439565656e-10	0.33213840540547634	1	0.789	1.848458369605978e-5	Rpl14	26
9.368329803519176e-10	0.4544646178040148	0.382	0.109	1.8553977175869728e-5	Arhgap5	26
9.757236184474633e-10	0.5239181594777529	0.574	0.256	1.932420626335201e-5	B3gnt2	26
1.001970260478872e-9	0.48905650298019676	0.632	0.305	1.984402100878406e-5	Cd2ap	26
1.0517862097664782e-9	0.37539093638864873	0.926	0.613	2.08306258844251e-5	Fus	26
1.1203434682044236e-9	0.40983159978400163	1	0.825	2.218840238778861e-5	Laptm5	26
1.1354440611182889e-9	0.40010108792493915	1	0.922	2.248746963044771e-5	Rpl35a	26
1.1399063459738763e-9	0.34135653402117416	1	0.833	2.257584518201262e-5	Rps5	26
1.1438523055795014e-9	0.4923864453514437	0.618	0.264	2.2653994912002025e-5	Cirbp	26
1.149155363364854e-9	0.34688356943548104	1	0.818	2.2759021971440936e-5	Rps18	26
1.2398569176056314e-9	0.3618346256190059	0.824	0.451	2.455536625317953e-5	Saraf	26
1.258889659666728e-9	0.376690207524068	0.324	0.068	2.4932309709699548e-5	Syne2	26
1.3020056424721824e-9	0.28110982727363365	0.265	0.044	2.5786221749161575e-5	Gna11	26
1.4197071073762247e-9	0.38910485043905485	1	0.893	2.811729926158613e-5	Rpl19	26
1.4737356583820383e-9	0.4437896815637128	0.765	0.397	2.9187334714256268e-5	Ppp1r14b	26
1.5064153445131954e-9	0.36858883067972426	0.441	0.14	2.9834555898083834e-5	Rmnd5a	26
1.7282632481352814e-9	0.374617631763685	0.324	0.067	3.4228253629319246e-5	Trp53i11	26
1.7837053686119133e-9	0.5288082684342641	0.853	0.537	3.532628482535894e-5	Krtcap2	26
1.7870654371007612e-9	0.36257943944244186	0.5	0.17	3.5392830981780575e-5	C1galt1	26
2.024612663948429e-9	0.3711603129900527	0.941	0.629	4.009745380949864e-5	Ndufa7	26
2.038459982734261e-9	0.261117205791511	0.279	0.047	4.037169995805204e-5	Rubcnl	26
2.097596565759395e-9	0.562661784030829	0.971	0.881	4.154289998486482e-5	Ubc	26
2.235201356439484e-9	0.44876546092109887	0.588	0.257	4.426816286428398e-5	Prcp	26
2.2419996581308614e-9	0.4557479286037823	0.676	0.338	4.440280322928171e-5	Ppdpf	26
2.298333180646618e-9	0.3738957133037989	0.676	0.305	4.551848864270627e-5	Trim12a	26
2.3391381507808722e-9	0.34488634098236726	0.868	0.515	4.6326631076215174e-5	Cd37	26
2.548631003103836e-9	0.4048588748471106	0.574	0.253	5.0475637016471473e-5	Commd6	26
2.7263780260820375e-9	0.3695921655805241	0.279	0.06	5.3995916806554753e-5	Gm26759	26
2.837670952838655e-9	0.40927818452873077	0.912	0.593	5.620007322096956e-5	Gdi2	26
2.9225968335335853e-9	0.25030115039732204	0.191	0.028	5.788203028813266e-5	Slc41a2	26
3.007357414605581e-9	0.30401326778296434	0.956	0.642	5.9560713596263527e-05	Eif3k	26
3.697938299073834e-9	0.350406531516156	0.397	0.121	7.323766801315729e-5	Sap30bp	26
3.77678619145117e-9	0.42436586584042546	0.956	0.674	7.479925052169042e-5	Atp5b	26
3.857585976502067e-9	0.4345850496050576	0.676	0.336	7.639949026462344e-5	Hnrnpl	26
3.958088551093046e-9	0.2842189424134556	0.971	0.672	7.838994375439778e-5	Atp5j2	26
4.072491694740696e-9	0.5022316672292803	0.441	0.17	8.065569801433948e-5	Mrpl38	26
4.088526949803679e-9	0.27607242552513755	0.235	0.036	8.097327624086185e-5	Peli2	26
4.14674631615333e-9	0.29195631514966236	0.265	0.047	8.212631079141671e-5	Ppif	26
4.187321341660717e-9	0.3109801949263923	0.765	0.394	8.29298991715905e-5	Ak2	26
4.429726134055932e-9	0.3489784360049213	1	0.855	8.773072608497773e-5	Rpl11	26
4.494714090567933e-9	0.36335674863147516	0.324	0.069	8.901781256369792e-5	Gpr18	26
4.893182857526483e-9	0.3858363565781642	0.765	0.405	9.6909486493312e-5	Tacc1	26
4.995163225191815e-9	0.3176280803362659	0.382	0.099	9.892920767492389e-5	Pecam1	26
5.027456040338118e-9	0.33808546131201744	1	0.802	9.956876687889642e-5	Rpl7a	26
5.296570620596437e-9	0.273949715808911	0.191	0.026	1.0489858114091244e-4	Nckipsd	26
5.327245448779681e-9	0.3359925697136674	1	0.798	1.0550609611308158e-4	Rack1	26
5.446397473294927e-9	0.3572828013800512	0.338	0.102	1.0786590195860603e-4	Dpy19l1	26
5.524625675598869e-9	0.3997526774968462	0.368	0.133	1.094152115052356e-4	Cnot8	26
5.87219436078087e-9	0.3648396668152616	0.765	0.4	1.1629880931526513e-4	Mdh1	26
5.9716259014647064e-09	0.3843574066721579	0.618	0.266	1.1826805097850851e-4	Srpk2	26
6.005512018960041e-9	0.48144489412052444	0.471	0.184	1.189391655355036e-4	Pdlim1	26
6.006204037563462e-9	0.3761947807945123	0.956	0.686	1.1895287096394435e-4	Rpl22l1	26
6.042467560394434e-9	0.3768538018564468	0.426	0.155	1.1967107003361176e-4	Uggt1	26
6.891223687634784e-9	0.4503145102576456	0.882	0.605	1.364806851336069e-4	Tmem50a	26
7.0725335079781984e-9	0.30979770051746813	1	0.872	1.4007152612550823e-4	Rps15a	26
7.169588966061348e-9	0.3103008023556978	0.265	0.047	1.41993709472845e-4	Tnni2	26
7.529145714247507e-9	0.3165421423182724	1	0.821	1.4911473087067187e-4	Rpl29	26
8.377947703219143e-9	0.380481459341921	0.956	0.694	1.659252542622551e-4	Top1	26
8.396740454154192e-9	0.3478722216407717	0.265	0.053	1.6629744469452378e-4	2410002F23Rik	26
8.404872532564113e-9	0.46649958393585467	0.559	0.251	1.6645850050743226e-4	Iqgap2	26
8.454184718599259e-9	0.4655835051626336	0.765	0.443	1.6743512835185832e-4	Clec2d	26
8.568309220739412e-9	0.25112006649067126	0.206	0.033	1.6969536411674406e-4	Cds1	26
8.576080177062033e-9	0.3164564489029208	0.309	0.078	1.6984926790671357e-4	Nudt14	26
8.611826047797401e-9	0.36083819127238126	0.912	0.601	1.7055721487662753e-4	Psmb3	26
9.269294130823024e-9	0.2891394783836402	0.25	0.042	1.8357837026095e-4	Cd200	26
9.732170051560479e-9	0.34690841001306083	0.809	0.455	1.927456278711553e-4	Cmtm7	26
9.911172230781305e-9	0.5352354794027482	0.706	0.388	1.9629076603062376e-4	Itga4	26
9.992306479788912e-9	0.45240753273746803	0.706	0.375	1.9789762983221938e-4	Arhgap17	26
1.0272004746386066e-8	0.4240000280438905	0.676	0.366	2.0343705400217605e-4	Eif3d	26
1.031876064484486e-8	0.3916341838044154	0.5	0.187	2.0436305457115244e-4	Ttc19	26
1.0463632127379485e-8	0.28142907102660547	0.25	0.052	2.072322342827507e-4	Sec24d	26
1.0550420236434873e-8	0.4165223708845869	0.485	0.222	2.0895107278259264e-4	Mbd3	26
1.1304133797716543e-8	0.2623999350376643	0.221	0.031	2.2387836986377614e-4	Gm43328	26
1.1774973065623713e-8	0.33521349257146316	1	0.941	2.3320334156467763e-4	Ubb	26
1.191017951471472e-8	0.3950670605515839	0.662	0.318	2.3588110528892505e-4	Ctcf	26
1.1931235519584993e-8	0.4451991338660497	0.824	0.498	2.362981194653808e-4	Dek	26
1.300747708749835e-8	0.3323078559122057	1	0.908	2.576130837179048e-4	Rpl9	26
1.3288179243552779e-8	0.3558171188115392	0.426	0.157	2.6317238991856276e-4	Creb3	26
1.334480356850668e-8	0.41131812750579977	0.971	0.749	2.642938346742748e-4	Eef2	26
1.3778840111631894e-8	0.4518050589964596	0.838	0.556	2.728899284108697e-4	Ndufb11	26
1.3825321325336135e-8	0.3226978079752816	1	0.925	2.7381048884828215e-4	Rpl18a	26
1.4742997006968981e-8	0.48448464389638835	0.706	0.453	2.919850557230207e-4	Rheb	26
1.524473653139281e-8	0.293076374998051	0.338	0.085	3.019220070042346e-4	Mtmr1	26
1.5352985779150635e-8	0.4794449929700751	0.603	0.274	3.0406588335607835e-4	Rasgrp2	26
1.6065411682752112e-8	0.29204671792348824	1	0.811	3.181754783769056e-4	Rps6	26
1.7378466823845908e-8	0.3935083246458031	0.779	0.45	3.441805354462682e-4	Swi5	26
1.7605153163513686e-8	0.38481092223273955	0.485	0.208	3.4867005840338855e-4	Coa5	26
1.8453608670390862e-8	0.5151989561656621	0.368	0.11	3.65473719717091e-4	Ifi44	26
1.873537705401329e-8	0.39912067398184914	0.676	0.341	3.710541425547332e-4	Vdac1	26
1.984151206458592e-8	0.4440449263517552	0.897	0.628	3.9296114643912417e-4	Cox7a2l	26
2.2325073827161792e-8	0.3934626393641609	0.735	0.409	4.421480871469393e-4	Tmem134	26
2.3638220721658582e-8	0.32169685444354534	0.382	0.11	4.681549613924482e-4	Slf2	26
2.3783083969076834e-8	0.31780060482014605	1	0.944	4.710239780075667e-4	Rps16	26
2.4285600782958513e-8	0.3214977905770031	0.544	0.214	4.8097632350649333e-4	Cyfip2	26
2.4422974036804205e-8	0.3924865602651634	0.485	0.218	4.836970007989073e-4	Stt3a	26
2.4473593773533328e-8	0.3769284148426172	0.5	0.203	4.8469952468482754e-4	Me2	26
2.4673769090939984e-8	0.2929871193841862	1	0.864	4.886639968460664e-4	Rpl8	26
2.5131857637929246e-8	0.43229541826193085	0.5	0.193	4.977364405191888e-4	Elmsan1	26
2.5622272088429002e-8	0.38073043783878	0.412	0.159	5.074490987113364e-4	Dnajb14	26
2.5816823707339515e-8	0.33550844661778	1	0.877	5.113021935238591e-4	Rpl24	26
2.6197057923529877e-8	0.3938160113872354	0.456	0.159	5.188327321755092e-4	Ptp4a3	26
2.6743154460907366e-8	0.43119768300967787	0.824	0.537	5.296481740982704e-4	Tapbp	26
2.7122728412709326e-8	0.2874799057235662	1	0.819	5.371656362137082e-4	Rpl15	26
2.8067167084110745e-8	0.3049150817769497	0.853	0.515	5.558702441008133e-4	Uqcr11	26
2.8881128838907804e-8	0.36649844133004483	0.515	0.21	5.719907566545691e-4	Nsmce1	26
2.9231663974548194e-8	0.28933620802584537	0.338	0.084	5.78933105015927e-4	Fmnl2	26
2.9956165088455965e-8	0.2966137444113226	1	0.866	5.932818495768704e-4	Rps3	26
2.997867423408214e-8	0.43420408259341836	0.676	0.368	5.937276432059969e-4	H2-T22	26
3.0817839773933425e-8	0.2841112700704309	0.912	0.596	6.103473167227514e-4	Psme2	26
3.1207107755114004e-8	0.34289211783600276	0.382	0.146	6.180567690900328e-4	Atf6b	26
3.373382223025635e-8	0.27084656742889623	0.853	0.517	6.68098349270227e-4	Hnrnpdl	26
3.428867744142673e-8	0.464784002253116	0.338	0.143	6.790872567274564e-4	Fdps	26
3.499725078325698e-8	0.3408233050129075	0.647	0.301	6.931205517624044e-4	Smad7	26
3.538832480979763e-8	0.2923492653609934	0.265	0.057	7.00865772858042e-4	1110032A03Rik	26
3.936952819166767e-8	0.37479422560247366	0.544	0.249	7.797135058359782e-4	Tex261	26
4.102120850893453e-8	0.45685241176131397	0.779	0.561	8.124250345194484e-4	Sin3b	26
4.1235366907124365e-8	0.38279655002404067	0.382	0.118	8.16666441595598e-4	Tgfbr1	26
4.199489914938033e-8	0.2763965084202078	0.956	0.675	8.317089776534775e-4	Rrbp1	26
4.396875112268653e-8	0.3372749934405604	0.647	0.305	8.708011159848067e-4	H2afv	26
4.3994896001564315e-8	0.4143554678914403	0.735	0.43	8.713189153109812e-4	Atxn7l3b	26
4.5902867300714555e-8	0.3469345308133598	0.397	0.132	9.091062868906518e-4	Map4k1	26
4.649141376056283e-8	0.2750880377038536	0.985	0.796	9.207624495279469e-4	mt-Nd1	26
4.753918398709988e-8	0.3525488499709698	0.397	0.127	9.415135388645131e-4	Pml	26
4.808298266524357e-8	0.35579038236927074	0.971	0.946	9.522834716851489e-4	mt-Co1	26
4.820771870285021e-8	0.2948322838757571	0.926	0.622	9.547538689099485e-4	Cox7b	26
5.026943121679555e-8	0.33711067532616834	0.956	0.698	9.955860852486358e-4	Hnrnpf	26
5.044680588263921e-8	0.3966452172907702	0.853	0.556	9.990989905056696e-4	Anp32b	26
5.1147204878395454e-8	0.3432399711512658	0.779	0.437	0.001012970392616622	Atp1a1	26
5.411327781792751e-8	0.3675838056745535	0.456	0.194	0.0010717134671840542	Hint2	26
5.462376598133123e-8	0.2800577393049877	1	0.883	0.001081823685260265	Rpl21	26
5.822933428978836e-8	0.311726264797356	0.794	0.458	0.0011532319656092586	Cox14	26
5.930197885243795e-8	0.3027595998220557	0.309	0.072	0.0011744756911725336	Fam43a	26
5.970470451842412e-8	0.3190240620216428	0.382	0.121	0.0011824516729873897	Phactr2	26
6.021227525718029e-8	0.44783866917061005	0.544	0.243	0.0011925041114684556	Ccdc88a	26
6.065598241639736e-8	0.4361042242577923	0.632	0.37	0.0012012917317567498	Asah1	26
6.075690156539484e-8	0.39928934914993186	0.676	0.364	0.0012032904355026449	Emg1	26
6.239311798131494e-8	0.2719508733126157	0.221	0.052	0.0012356957016199425	Sgcb	26
6.410362777786242e-8	0.3658942218097004	0.338	0.154	0.0012695723481405653	Pqlc3	26
6.438846865476495e-8	0.34545405882197777	0.353	0.11	0.0012752136217076197	Nsmaf	26
6.465631284358889e-8	0.42211426419633646	0.662	0.368	0.0012805182758672778	Mrps16	26
6.621611954921763e-8	0.5015930389699522	0.676	0.427	0.0013114102476722552	Ywhaq	26
7.018651837992889e-8	0.282054625935257	1	0.869	0.0013900439965144917	Rpl18	26
7.321156085944338e-8	0.3362026134677869	0.971	0.766	0.001449954962821276	Ier5	26
7.432646984171723e-8	0.4256505471142399	0.691	0.373	0.0014720357352152097	Stk4	26
7.76604475015623e-8	0.41115261671706105	0.838	0.537	0.0015380651627684414	Snrpd2	26
7.778083382139301e-8	0.33974267330584496	0.235	0.043	0.0015404494138326885	Cxcr3	26
7.864344709238365e-8	0.28938589993917274	1	0.938	0.0015575334696646581	Rps24	26
7.888891597886982e-8	0.38237798836764836	0.868	0.566	0.0015623949809615168	Eif3a	26
7.949777805867109e-8	0.3344443716330814	0.971	0.728	0.0015744534944519808	Rbm3	26
8.386828421601539e-8	0.3055334689808711	1	0.913	0.0016610113688981848	Rpl34	26
8.525439310311897e-8	0.26880448952253094	0.25	0.051	0.0016884632554072711	Pard6a	26
8.872891147078636e-8	0.37743906412198625	0.809	0.491	0.0017572760916789239	Nol7	26
8.917244681537327e-8	0.393244084793678	0.897	0.624	0.0017660603091784676	Smdt1	26
9.172047951853562e-8	0.2636726391570412	1	0.808	0.0018165240968645979	Atp5e	26
9.350932374861332e-8	0.35918697310980807	0.676	0.347	0.0018519521568412867	Inpp5d	26
9.570964015060351e-8	0.3417163857304516	0.397	0.135	0.0018955294231827026	Sash3	26
9.823193082325836e-8	0.37829499118951615	0.5	0.217	0.0019454833899546318	Rtcb	26
1.0135639996370467e-7	0.26050978067903285	1	0.885	0.002007363501281171	Rps21	26
1.0217071958859338e-7	0.3447012270670067	0.809	0.477	0.002023491101452092	Psmb10	26
1.0239378406322278e-7	0.29814517599024815	0.706	0.367	0.0020279088933721273	Snw1	26
1.0486192571788965e-7	0.483274064228273	0.588	0.284	0.0020767904388428048	Tubb2a	26
1.0903971472546502e-7	0.41302325670061885	0.588	0.273	0.0021595315501378347	Gnl3	26
1.0962816933022715e-7	0.28339894207505356	1	0.862	0.0021711858935851485	Rpl27	26
1.101771442002059e-7	0.2940355653083828	0.324	0.093	0.0021820583408850777	Evi5	26
1.1309007074636264e-7	0.3328173982886471	0.544	0.236	0.002239748851131712	Nsmce4a	26
1.1452536767713923e-7	0.3078294944873934	0.912	0.616	0.0022681749068457426	Cnbp	26
1.160568073656826e-7	0.34082585013194155	0.368	0.108	0.002298505069877344	Hvcn1	26
1.2189894540147134e-7	0.3858166302354855	0.897	0.651	0.00241420861367614	Tmed10	26
1.249302359849993e-7	0.32914769970706237	0.309	0.081	0.002474243323682911	Fgfr1op	26
1.283742779891143e-7	0.3084498574785449	0.279	0.072	0.0025424525755744086	Polr3gl	26
1.2901677606466038e-7	0.44908490176173566	0.618	0.358	0.0025551772499605987	Eid1	26
1.3063059229240893e-7	0.36966129423707633	0.618	0.299	0.002587138880351159	Anp32e	26
1.3103792875462524e-7	0.3952229134678671	0.809	0.489	0.002595206178985353	Pdia6	26
1.3331689091635052e-7	0.38240011232292825	0.647	0.335	0.002640341024598322	Cdc42se2	26
1.344598984566381e-7	0.39801336437116164	0.574	0.278	0.002662978288933718	Mettl23	26
1.3583972943056024e-7	0.3613179791382742	0.382	0.176	0.002690305841372246	Stard3	26
1.3936329109697704e-7	0.37349280646163074	0.5	0.213	0.00276008998017563	Pnrc2	26
1.4054618688552978e-7	0.37989213049052195	0.412	0.157	0.0027835172312679173	Hint3	26
1.4225782389092413e-7	0.3225342735815393	0.382	0.128	0.002817416202159752	Cfl2	26
1.5944946732491653e-7	0.2747703742762697	0.235	0.057	0.003157896700369972	Ryr1	26
1.617475050289572e-7	0.3321023780530996	0.368	0.128	0.0032034093370984975	Gatd1	26
1.6285466914435456e-7	0.3498466992582847	0.956	0.774	0.003225336722403942	Hnrnpa2b1	26
1.781174148094044e-7	0.38214995195701107	0.721	0.407	0.0035276154003002543	Necap2	26
1.856483608711152e-7	0.32045390123491957	0.426	0.173	0.003676765787052437	Exosc5	26
1.9321285718380851e-7	0.28735172782522644	1	0.903	0.0038265806365253277	Rps8	26
2.155765562979057e-7	0.3177183182542471	0.809	0.517	0.004269493697480023	H2-Aa	26
2.218250739176548e-7	0.3396244751090716	0.632	0.322	0.004393245588939153	Bcas2	26
2.3127289455942013e-7	0.32093106379855096	0.397	0.152	0.0045803596767493154	Cdk5rap3	26
2.3296438633938293e-7	0.2713486110779588	0.971	0.721	0.004613859671451479	Cox5b	26
2.3504440566042564e-7	0.349641535153438	0.735	0.408	0.00465505445410473	Clic4	26
2.394598077571173e-7	0.30799404716695167	0.471	0.178	0.004742501492629708	2810013P06Rik	26
2.4447398417305785e-7	0.3107783898950083	0.985	0.779	0.004841807256547411	Btf3	26
2.470682628035783e-7	0.31577102298387283	0.368	0.124	0.004893186944824868	Pigp	26
2.6649465180194304e-7	0.2807298042609642	0.294	0.071	0.005277926578937482	Dpp4	26
2.7323106869839336e-7	0.28044639169036567	1	0.873	0.005411341315571681	Rbm39	26
2.7900880233549996e-7	0.3115285964823945	0.382	0.133	0.005525769330254577	Pycr2	26
2.823257975052495e-7	0.2533475741873108	1	0.884	0.005591462419591467	Rplp0	26
3.079599205090941e-7	0.35901785055275043	0.529	0.25	0.006099146225682609	Hpf1	26
3.1302983047289305e-7	0.291769006785056	1	0.933	0.006199555792515647	Eef1a1	26
3.1967265536602596e-7	0.3540904101962393	0.794	0.494	0.006331116939524145	Eif3m	26
3.294245391254763e-7	0.35832673395017844	0.441	0.167	0.006524252997380057	Arl4a	26
3.313117709973956e-7	0.2998849378504518	0.397	0.147	0.0065616296246034204	Tmem192	26
3.3228348737644733e-7	0.3157529337691778	0.882	0.601	0.00658087446749054	Srsf11	26
3.566409449087184e-7	0.2529992782458961	1	0.917	0.007063273913917169	Rplp1	26
3.6255176018091004e-7	0.34492430282261705	0.5	0.218	0.007180337610382923	Ppp6r1	26
3.6495339317524505e-7	0.3184614373899999	0.985	0.937	0.007227901951835728	mt-Co2	26
3.650520915218542e-7	0.25630490080898727	0.985	0.769	0.007229856672590323	Cox7c	26
3.6725790347580036e-7	0.37686514655868086	0.544	0.263	0.007273542778338226	Sumo3	26
3.7051250259837284e-7	0.2912089101500031	0.279	0.086	0.007338000113960774	Tmem63a	26
3.7414147314056367e-7	0.28332697330910817	0.279	0.081	0.007409871875548864	Hsdl2	26
3.7417182681799256e-7	0.37741121136874256	0.471	0.214	0.0074104730301303426	Prpf8	26
3.823140489202817e-7	0.3974573496124365	0.559	0.294	0.007571729738866179	Emc10	26
3.8493814154058975e-7	0.36962253595848943	0.559	0.263	0.00762369989321138	Colgalt1	26
3.9254911816296573e-7	0.40105159411112146	0.735	0.497	0.007774435285217536	Gabarapl2	26
3.97930416610426e-7	0.27780428996071826	1	0.917	0.007881011900969487	Rpl27a	26
4.1432602163974863e-7	0.38444425845267827	0.809	0.513	0.008205726858575221	Tbca	26
4.246598927969331e-7	0.35704936734325665	0.353	0.105	0.00841038917684326	Irf4	26
4.283742584692933e-7	0.3355869306856005	0.441	0.163	0.008483952188984354	Cbfa2t3	26
4.50361897972117e-7	0.4017299133260461	0.5	0.238	0.008919417389337778	Lmo2	26
4.5694919378600836e-7	0.27014489470070535	0.324	0.091	0.009049878782931895	Trim24	26
4.5781103336036893e-7	0.39234253659558127	0.662	0.379	0.009066947515702107	Rpl10-ps3	26
4.798857625984799e-7	0.3594302118337094	0.353	0.124	0.009504137528262895	I830077J02Rik	26
4.885745841967302e-7	0.3493558305512262	0.618	0.327	0.009676219640016241	Kdelr1	26
4.923126443395558e-7	0.3425987416139381	0.765	0.453	0.009750251921144901	Ndufb4	26
4.934659062847298e-7	0.305566486925291	1	0.953	0.009773092273969074	Rpl41	26
4.982415897478594e-7	0.31883174259369396	0.662	0.346	0.009867674684956355	Rp9	26
5.044831344151673e-7	0.34061585741815364	0.5	0.257	0.009991288477092387	Sec13	26
5.051454746829528e-7	0.277545282295085	1	0.947	0.010004406126095879	Rpl23	26
5.404722581678112e-7	0.26400064658543776	0.235	0.056	0.010704053073013501	Lancl1	26
5.414772363618879e-7	0.34610747922837193	0.75	0.439	0.01072395666614719	Brd2	26
5.493648501560265e-7	0.3843693462814588	0.588	0.339	0.010880170857340105	Srsf9	26
5.494853164650955e-7	0.34205262703711	0.162	0.022	0.010882556692591217	Sct	26
5.7865397028063955e-07	0.4371794776127561	0.779	0.523	0.011460241881408066	Ubl3	26
6.282860074298431e-7	0.398827754815549	0.735	0.456	0.012443204377148043	Tmem160	26
6.42652817444606e-7	0.3819693075992098	0.338	0.122	0.01272773904949042	Tcf7l2	26
6.528308630051317e-7	0.3171866621690298	1	0.948	0.012929315241816633	mt-Co3	26
6.576483046559452e-7	0.3945727085278776	0.691	0.42	0.013024724673710995	Pebp1	26
6.724637990215027e-7	0.38336584331480883	0.794	0.505	0.01331814553962086	Trim30a	26
6.996368943163547e-7	0.3429705403560386	0.485	0.223	0.013856308691935404	Gatad1	26
7.35698783412009e-7	0.2842895715342024	0.838	0.535	0.01457051440547484	Plaur	26
7.401155762446624e-7	0.3118890989609424	0.456	0.188	0.014657988987525539	Nenf	26
7.669171395064635e-7	0.3272539693447243	0.309	0.123	0.01518879394792551	2310039H08Rik	26
7.738116934789689e-7	0.3513067025884371	0.412	0.201	0.01532534058935098	Osgep	26
8.01306286206649e-7	0.2727610062431598	1	0.867	0.015869870998322683	Cox8a	26
8.079090446896633e-7	0.27756440776777347	0.956	0.713	0.016000638630078782	Eif5a	26
8.307963049179098e-7	0.2881941860791313	0.75	0.436	0.016453920818899202	Ostc	26
8.3247523024628e-7	0.31282299531078983	0.676	0.368	0.016487171935027575	Fndc3a	26
8.497440694894007e-7	0.32640805994453725	0.868	0.589	0.01682918129623758	Arpp19	26
8.567150463816975e-7	0.27287575889095145	0.456	0.18	0.01696724149358952	Vps37a	26
8.588912947751057e-7	0.3258029887568213	0.426	0.171	0.017010342093020967	Snap29	26
8.623836741903597e-7	0.2991218866239986	0.294	0.09	0.017079508667340072	Smim8	26
8.669739847138674e-7	0.2530840632310857	0.265	0.081	0.017170419767258145	Sil1	26
8.961937291384973e-7	0.3511012556597891	0.603	0.298	0.01774911680558794	Filip1l	26
9.021965512960847e-7	0.3013983429057928	0.294	0.095	0.01786800269841896	Mfsd12	26
9.631631163524017e-7	0.35160092293200385	0.412	0.16	0.019075445519359316	Epb41l4aos	26
1.0292799144374188e-6	0.2626501187027108	0.265	0.067	0.02038488870543308	Nudt16	26
1.0307505946110153e-6	0.2756376785449787	0.25	0.074	0.02041401552627116	Trmt2a	26
1.0391804545834102e-6	0.38483460818845827	0.824	0.581	0.020580968903024438	Dnajb6	26
1.0546369044373448e-6	0.35756077405660236	0.397	0.162	0.020887083892381614	Mfsd14a	26
1.1312396810427753e-6	0.3872196105490203	0.691	0.426	0.022404201883052165	Surf4	26
1.131663466617707e-6	0.355198433269738	0.882	0.62	0.022412594956363687	Atp5mpl	26
1.1579640407693195e-6	0.3646685481003993	0.279	0.082	0.022933477827436374	Tfrc	26
1.1700372511189297e-6	0.384511678423863	0.75	0.468	0.023172587758410402	Elf1	26
1.1785307468865898e-6	0.3774258408210115	0.691	0.411	0.023340801442088912	1810026B05Rik	26
1.2563835375844907e-6	0.253109757169724	0.294	0.083	0.024882675961860837	Ebag9	26
1.2640979661965588e-6	0.32650889607881795	0.647	0.347	0.025035460220522845	Senp6	26
1.4061596959999395e-6	0.38061046572929036	0.676	0.397	0.027848992779278804	Selenos	26
1.4396586376946332e-6	0.3353139548093007	0.441	0.246	0.028512439319542213	Ndufv1	26
1.503693218736921e-6	0.3182288573592385	0.515	0.241	0.029780644197084722	Yipf4	26
1.5606546882721886e-6	0.27485500205452307	0.897	0.627	0.030908766101230695	Luc7l2	26
1.5734018618164473e-06	0.26478651214752263	0.294	0.1	0.03116122387327474	Tom1	26
1.5993753265465355e-6	0.3317792243675344	0.765	0.477	0.03167562834225413	Ndufb10	26
1.6337016237292577e-6	0.3614765493436432	0.485	0.219	0.03235546065795795	Eml4	26
1.702814371554497e-6	0.30094803541604753	0.368	0.135	0.03372423862863681	Ppm1h	26
1.7224889870672356e-6	0.348326754287795	0.691	0.396	0.0341138943888666	Sp110	26
1.7301559075696206e-6	0.3351592155021995	0.456	0.213	0.03426573774941633	Cnpy3	26
1.7896257852464432e-6	0.3217536724592449	0.985	0.939	0.03544353867680581	mt-Atp6	26
1.8333865674302794e-6	0.35331172648443154	0.426	0.198	0.036310220967956684	Dnajc13	26
1.8570099153601923e-6	0.355437187856172	0.485	0.245	0.03677808137370861	Ssbp1	26
1.862387392373893e-6	0.27144870363846074	0.956	0.767	0.036884582305964954	Hsp90aa1	26
1.8625198117150457e-6	0.3426561523514112	0.544	0.281	0.03688720487101648	Stxbp2	26
1.887221831574662e-6	0.30445862561522885	0.868	0.59	0.03737642837433618	Eef1d	26
1.9361822572629e-6	0.2963928261006276	0.471	0.204	0.038346089605091734	Yipf5	26
1.981258520773224e-6	0.31839856040765135	0.853	0.582	0.0392388250039137	Tra2b	26
1.9854087166284107e-6	0.25750337661429423	1	0.942	0.03932101963282567	Rps12	26
2.080849421204043e-6	0.338453507582358	0.5	0.258	0.041211222786946076	2610001J05Rik	26
2.1238556706823118e-6	0.29778004059318275	0.779	0.489	0.04206296155786318	mt-Nd3	26
2.269981326779777e-6	0.36920866258186713	0.559	0.322	0.04495698017687348	Marc2	26
2.304699491230741e-6	0.27836221231746305	0.368	0.129	0.04564457342382483	Pink1	26
2.4775119191034974e-6	0.3609445561545417	0.588	0.336	0.04906712355784477	Ddrgk1	26
2.4881359084044643e-6	0.36898082915221553	0.735	0.496	0.04927753166595042	Use1	26
2.548890982465751e-6	0.356642521414527	0.618	0.348	0.0504807859077342	Slirp	26
2.559333436770726e-6	0.3272355089751215	0.324	0.125	0.050687598715244225	Hccs	26
2.6400587321267104e-6	0.358416641275378	0.721	0.422	0.0522863631897695	Txnip	26
2.643438834193027e-6	0.2832481426201735	0.324	0.114	0.0523533061111929	Ostm1	26
2.7055742507769477e-6	0.3131685380599186	0.279	0.087	0.05358389803663745	Zbtb38	26
2.9638534265159904e-6	0.3822909134143013	0.676	0.412	0.05869911711214919	Ssr2	26
3.0064647541971014e-6	0.3210995578179935	0.397	0.16	0.05954303445687359	Rftn1	26
3.214886438126249e-6	0.2587596994801966	0.706	0.405	0.06367082590709036	Fkbp2	26
3.22094037010493e-6	0.26122341359213364	0.868	0.589	0.06379072402992814	Dynll1	26
3.238764102614731e-6	0.287589413735321	0.382	0.161	0.06414372305228475	Eci2	26
3.248038160346816e-6	0.2500196201146818	0.838	0.551	0.06432739576566869	Snrpf	26
3.260501478801956e-6	0.3193460175546434	0.544	0.279	0.06457423178767274	H2-M3	26
3.271052343536456e-6	0.2899597411650738	0.309	0.094	0.06478319166373951	Rnd3	26
3.313818972074904e-6	0.3580992301170215	0.603	0.348	0.06563018474194347	Arl6ip5	26
3.397072330232448e-6	0.2978768884110876	0.956	0.811	0.06727901750025364	Pfdn5	26
3.4403450034249486e-6	0.2963098727800376	0.382	0.15	0.0681360327928311	Ccdc107	26
3.489961857431279e-6	0.3422673997792032	0.794	0.537	0.06911869458642649	Tmem234	26
3.501686420158764e-6	0.36010737454503944	0.544	0.289	0.06935089955124432	Churc1	26
3.6571548686605333e-6	0.27169008224332764	0.353	0.133	0.07242995217382187	Ubl7	26
3.697634267053456e-6	0.29157381334849125	0.382	0.159	0.0732316466589937	Mpnd	26
3.7562867386239697e-6	0.31936563105653093	0.721	0.422	0.07439325885844772	Etfb	26
3.91389663279271e-6	0.27866005407536265	0.338	0.114	0.07751472281245962	Fam122a	26
4.257318011952905e-6	0.3035714656683095	0.471	0.219	0.08431618322672729	Hadhb	26
4.260846699625858e-6	0.283989713201906	0.912	0.66	0.08438606888609013	Pcbp2	26
4.405365879449468e-6	0.2699179446870224	0.235	0.086	0.0872482712424967	Ppa2	26
4.411368761880208e-6	0.2677871023244436	0.956	0.754	0.08736715832903752	Hnrnpa3	26
4.431886905733221e-6	0.3284965665751104	0.529	0.288	0.08777352016804643	Suclg1	26
4.570324542661911e-6	0.26583113903343036	0.294	0.099	0.09051527756741914	Bckdha	26
5.422075942786877e-6	0.3133577708027756	0.441	0.207	0.1073842140468941	Borcs8	26
5.475990412264631e-6	0.47152401705209	0.882	0.693	0.10845199011490102	Zfp36l1	26
5.65070508824964e-6	0.2529076564503774	0.897	0.637	0.11191221427278411	Pomp	26
5.74227545515174e-6	0.40430038623111764	0.618	0.412	0.1137257653892802	Zfp706	26
5.756456779985023e-6	0.32252637559389075	0.485	0.232	0.11400662652760338	Znrf2	26
6.1017992839965595e-6	0.262666365348189	0.338	0.141	0.12084613481955186	Emc8	26
6.199853689675117e-6	0.30474025414597317	0.912	0.665	0.1227881023240157	Ndufb1-ps	26
6.4905216204328025e-6	0.31369234406010515	0.809	0.546	0.12854478069267167	Srp14	26
6.638515138064264e-6	0.3436972508954177	0.5	0.263	0.13147579230936274	2900097C17Rik	26
6.777870266216824e-6	0.3620182391731638	0.603	0.361	0.1342357206224242	Ndufa5	26
6.814980043766618e-6	0.30094610707635283	0.544	0.273	0.13497067976679786	Sept9	26
6.897188240620563e-6	0.2892569105748807	0.544	0.27	0.13659881310549024	Eps15	26
6.973407499316706e-6	0.3365627250410552	0.515	0.345	0.13810833552396737	Cyc1	26
7.221360262460284e-6	0.4858186337952429	0.603	0.386	0.14301903999802593	H2-Q6	26
7.4210577689596884e-6	0.2668938621515622	1	0.937	0.14697404911424664	Rps29	26
7.426266632206202e-6	0.2902624421596188	0.279	0.098	0.14707721065084384	Zfp467	26
7.571074771818275e-6	0.3155502289510915	0.529	0.267	0.14994513585586094	Map3k1	26
8.007842249367114e-6	0.3279031104571992	0.647	0.381	0.1585953157487157	Uqcrc2	26
8.122649637800822e-6	0.3220242896779674	0.25	0.077	0.16086907607664527	Idi1	26
8.274920532330575e-6	0.4145798585006701	0.5	0.275	0.16388480114280704	Gtpbp4	26
8.290096521301899e-6	0.3274119040287655	0.471	0.22	0.1641853616043841	Limd1	26
8.330199655352802e-6	0.3220350744594463	0.426	0.188	0.16497960417426225	Stat2	26
8.374665687482252e-6	0.27718353311681576	0.853	0.589	0.165860253940586	Ndufa6	26
8.415220581557783e-6	0.3801988900204163	0.471	0.22	0.1666634436177519	Ifi47	26
8.557612226600641e-6	0.32733437741087024	0.691	0.409	0.1694835101478257	Aldh2	26
8.608005000871571e-6	0.33325580003151634	0.324	0.125	0.17048153904226146	Atp1a3	26
9.10777427880217e-6	0.26562624920198685	0.309	0.102	0.18037946959167697	Paxx	26
9.108000292880318e-6	0.25358682690641454	0.897	0.644	0.18038394580049472	Rbx1	26
9.181535101864434e-6	0.32962913338188005	0.515	0.29	0.1818403026924251	Mtch1	26
9.301392436390782e-6	0.3052364651552075	0.529	0.28	0.18421407720271943	Mrps15	26
1.0020791933549226e-5	0.38035183728564087	0.515	0.286	0.19846178424394242	Rnf13	26
1.0091520387999946e-5	0.26604903529515267	0.338	0.127	0.19986256128433894	Rcn2	26
1.0266516473925957e-5	0.32148165578042687	0.721	0.458	0.20332835876610358	Lman2	26
1.1109053491665338e-5	0.2731200823829932	0.529	0.259	0.220014804402432	Lat2	26
1.1362668204758876e-5	0.26400469445653973	0.897	0.705	0.22503764379524954	Ccl4	26
1.1514310587004552e-5	0.37224121823589257	0.471	0.268	0.22804092117562516	Anapc5	26
1.2074009053529875e-5	0.290075322076901	0.294	0.098	0.23912574930515917	5430427O19Rik	26
1.2768439640559652e-5	0.29716093483081496	0.441	0.216	0.2528789470812839	Tial1	26
1.2770758334531007e-5	0.2826600689606034	0.5	0.237	0.2529248688153866	Btg3	26
1.2910375214617348e-5	0.2681979538196417	0.147	0.028	0.25568998112549657	Spsb1	26
1.3358855062618861e-5	0.26123146659131613	0.294	0.11	0.26457212451516654	Thumpd3	26
1.3484842528342467e-5	0.26901487541543273	0.279	0.094	0.2670673062738226	1110059E24Rik	26
1.4093710476604576e-5	0.2747850717698573	0.235	0.062	0.27912593598915364	5830408C22Rik	26
1.4477419113411364e-5	0.3604657634458859	0.779	0.565	0.28672528554111204	Micos10	26
1.458763103291665e-5	0.34243021605469803	0.706	0.469	0.2889080326069142	Gng2	26
1.4716028918795682e-5	0.29521224534128554	0.397	0.183	0.2914509527367485	Mrps34	26
1.4722334057551275e-5	0.3263298023011435	0.544	0.323	0.29157582600980303	Txn2	26
1.479877768483232e-5	0.2940969324190542	0.294	0.115	0.2930897920481041	Actr1b	26
1.4821523271598783e-5	0.2763454270048886	0.515	0.25	0.2935402683940139	Rassf5	26
1.4881010483040727e-5	0.28849754058905946	0.412	0.181	0.29471841261662163	Stt3b	26
1.5926133306135075e-5	0.33017830330902875	0.765	0.512	0.3154170701280052	Timm10b	26
1.594944410445842e-5	0.2822151647537556	0.441	0.201	0.31587874048879905	Auh	26
1.6410053787979974e-5	0.276306420402579	0.279	0.117	0.3250011152709434	Tmed4	26
1.7029901468820797e-5	0.30813254128797324	0.544	0.287	0.3372771985899959	Luc7l3	26
1.8358897704336613e-5	0.27393710046358766	0.338	0.135	0.3635979690343866	Kat7	26
1.8426980755467734e-5	0.2828226342096661	0.426	0.206	0.36494635386203844	Alg5	26
1.8798160516760594e-5	0.3058352339772601	0.368	0.157	0.37229756903444355	Fgd2	26
1.9665497312721733e-5	0.30788188388530635	0.985	0.887	0.3894751742784539	Jund	26
1.9713246166324103e-5	0.2992198205263337	0.397	0.197	0.3904208403240489	Amfr	26
1.9878262751162013e-5	0.31110540344262705	0.382	0.169	0.39368899378676364	Synrg	26
1.9997175684740253e-5	0.3354544651759257	0.662	0.424	0.3960440644362807	Psma5	26
2.0102943716431327e-5	0.3149129459707166	0.735	0.478	0.39813880030392246	Ndufs5	26
2.014558507714229e-5	0.262724205295946	0.221	0.065	0.39898331245280305	2810402E24Rik	26
2.031853924961444e-5	0.2931908922019566	0.721	0.446	0.40240866983861395	Trim25	26
2.0951337549877057e-5	0.3421049632263366	0.559	0.33	0.41494124017531514	Lims1	26
2.1189663311188484e-5	0.2618597747885165	0.956	0.77	0.41966128187808793	Morf4l1	26
2.1805498889224883e-5	0.2536024519904618	0.279	0.105	0.4318579055010988	Jkamp	26
2.1856812636671424e-5	0.30706525238241633	0.618	0.341	0.43287417426927755	Ccr5	26
2.237357056997725e-5	0.29226014047571675	0.471	0.228	0.4431085651383994	Srebf2	26
2.2452460651157188e-5	0.2862941547795942	0.25	0.104	0.4446709831961681	Erlin1	26
2.414812411915957e-5	0.32019532251220095	0.735	0.481	0.4782535981799553	H2-Q4	26
2.42435134519555e-5	0.3120588763571486	0.603	0.347	0.4801427839159787	Tmco1	26
2.432474281389999e-5	0.26787148213140544	0.382	0.152	0.4817515314292893	Cd72	26
2.4606920708461597e-5	0.2784548202385182	0.868	0.63	0.4873400646310819	Hnrnpu	26
2.497764576788574e-5	0.2802186568582794	0.676	0.404	0.4946822744329771	Mrpl23	26
2.5205564456187828e-5	0.27407303990435794	0.265	0.081	0.4991962040547999	Hhex	26
2.5580553209057406e-5	0.2965185714011649	0.265	0.08	0.506622856305382	Phgdh	26
2.6092764242198067e-5	0.2652040891558281	0.324	0.128	0.5167671958167327	Hscb	26
2.682298520672776e-5	0.2624879269567256	0.588	0.332	0.5312292220192433	Rnf7	26
2.7115626949215732e-5	0.31677639860779094	0.721	0.46	0.5370249917292176	Ndufc1	26
2.8595502251154847e-5	0.28550636644842237	0.412	0.199	0.5663339220841217	4933434E20Rik	26
3.0509782144246348e-5	0.2646406713094493	0.485	0.247	0.6042462353667989	Tmem147	26
3.136735411113199e-5	0.2571858350348103	0.485	0.233	0.6212304481709691	Dmxl1	26
3.164280812294581e-5	0.2537005180881814	0.309	0.13	0.6266858148749418	Srprb	26
3.2319978716306424e-5	0.2761963773257643	0.294	0.102	0.6400971784764488	Cbx5	26
3.305301444763216e-5	0.2543580162875716	0.662	0.394	0.654614951135355	Tcea1	26
3.362091358639934e-5	0.31828187906150907	0.441	0.23	0.665862193578639	Nek7	26
3.464449488238066e-5	0.2852515696872071	0.559	0.297	0.686134221145549	Sept11	26
3.523831568731486e-5	0.25628345901959226	0.412	0.183	0.6978948421872708	Gabarapl1	26
3.6828523806068446e-5	0.27776143848620105	0.5	0.269	0.7293889139791856	Snx17	26
3.778820568828158e-5	0.26034293181117296	0.397	0.172	0.7483954136564166	Dclre1c	26
4.182978700693639e-5	0.2690884226112121	0.544	0.297	0.8284389316723751	Eif4a3	26
4.325699732792427e-5	0.2609418992711949	0.265	0.108	0.8567048320795401	Aig1	26
4.365077374871383e-5	0.2957869379642944	0.426	0.23	0.8645035740932774	Bscl2	26
4.422440503316005e-5	0.31594788229394916	0.412	0.241	0.8758643416817348	Imp3	26
4.4513619974758406e-5	0.316315343175428	0.574	0.325	0.8815922436000903	Snhg8	26
4.601112002341569e-5	0.26198185820333114	0.147	0.046	0.9112502320637478	Tmem268	26
4.761026644120762e-5	0.2637227398014294	0.25	0.09	0.9429213268681169	Hs2st1	26
4.8107692470378434e-5	0.2718442359982156	0.603	0.346	0.9527728493758449	U2surp	26
5.055008599224366e-5	0.2643226857733083	0.368	0.169	1	Exosc4	26
5.1306714569096934e-5	0.35421168968988315	0.588	0.358	1	Mrpl57	26
5.214704940022429e-5	0.32410037834602456	0.588	0.369	1	Ndufs8	26
5.229990532924881e-5	0.28204699691269736	0.338	0.152	1	Dcaf11	26
5.276643990594848e-5	0.27763465419086897	0.574	0.318	1	Plekho1	26
5.367177209582373e-5	0.3092481392648448	0.309	0.194	1	Bfar	26
5.416288665184188e-5	0.27992135528812806	0.368	0.155	1	Tia1	26
5.4222966984429666e-5	0.2880781042646189	0.441	0.241	1	Pam16	26
5.6022693001499766e-5	0.2808483444007012	0.412	0.222	1	Zbtb8os	26
5.782074218771872e-5	0.25551800059017055	0.397	0.177	1	Stx16	26
5.828262495709121e-5	0.29937131888875357	0.662	0.409	1	Nucks1	26
5.9635875897709486e-5	0.2573575937880096	0.382	0.174	1	Trabd	26
6.339997329287145e-5	0.2540081714058074	0.559	0.307	1	Elavl1	26
6.374160625350383e-5	0.32348170550554606	0.456	0.245	1	Fam168b	26
6.833483916304688e-5	0.26115667307068946	0.618	0.363	1	Pkn1	26
7.064445900361643e-5	0.30751565415718596	0.75	0.521	1	Hnrnpd	26
7.202361826242102e-5	0.2783379344862702	0.529	0.295	1	Nhp2	26
7.319189618264514e-5	0.2567571361463235	0.279	0.119	1	Tmem50b	26
7.575219645056506e-5	0.3111309771666908	0.75	0.532	1	Sp100	26
7.647067354347935e-5	0.33151726866914644	0.618	0.379	1	Scamp2	26
7.770942368669056e-5	0.2661151629634606	0.779	0.532	1	Srp9	26
7.928350523090894e-5	0.2790330694750667	0.412	0.259	1	Otub1	26
7.992065506042697e-5	0.27421925031898664	0.382	0.198	1	Arl6ip4	26
8.222660029668192e-5	0.2760393972428079	0.353	0.173	1	Blmh	26
8.532299116105784e-5	0.34639696412887094	0.382	0.175	1	Tagap	26
8.613861385595186e-5	0.2791806603493184	0.324	0.193	1	Tfg	26
8.657130945854804e-5	0.27936527259005645	0.456	0.23	1	Dhx9	26
8.680064877588833e-5	0.304486345869832	0.368	0.178	1	Nolc1	26
9.6097153088199e-5	0.2924484068006587	0.368	0.204	1	Mtln	26
1.016826380464993e-4	0.3222741224883421	0.603	0.391	1	1110004F10Rik	26
1.0383872934606011e-4	0.26645859934929994	0.809	0.575	1	Csde1	26
1.252156033806056e-4	0.2856854255495174	0.426	0.216	1	Scamp3	26
1.2541189743964763e-4	0.28433492185357373	0.529	0.316	1	Hypk	26
1.3102561473329842e-4	0.26181515999253485	0.412	0.205	1	Rcc2	26
1.3550471256789295e-4	0.3840425329059578	0.5	0.29	1	Irf1	26
1.3729715790430648e-4	0.2886511840655368	0.735	0.516	1	Sumo1	26
1.4269660648540567e-4	0.2946074186650879	0.632	0.413	1	Ndufs7	26
1.482912461170064e-4	0.2685356312787877	0.441	0.229	1	Mlec	26
1.5141991925722977e-4	0.27258289324896595	0.265	0.099	1	Ttc3	26
1.5220655138106738e-4	0.2902239817525734	0.368	0.22	1	Mplkip	26
1.5553594007260325e-4	0.3153100247361817	0.529	0.332	1	Cenpx	26
1.8800127640569513e-4	0.2599722527598082	0.662	0.414	1	Sdhb	26
1.8970138886290874e-4	0.2868308898699777	0.515	0.311	1	Tomm5	26
1.9033265474544743e-4	0.2603241866783293	0.471	0.248	1	Nub1	26
1.9192428629937454e-4	0.2810793399332246	0.412	0.229	1	Lsm7	26
1.9820299781662614e-4	0.31762466783329635	0.632	0.413	1	Sod1	26
2.1499572639549258e-4	0.2704673454387282	0.397	0.201	1	Dcaf8	26
2.1666344121078047e-4	0.25561047753970145	0.676	0.44	1	Uqcrfs1	26
2.2664572162614624e-4	0.27505359165564347	0.618	0.391	1	Polr2k	26
2.3179302698028118e-4	0.2521850399176145	0.574	0.338	1	Usf2	26
2.4889676897183605e-4	0.2590694344610017	0.779	0.558	1	Ndufb9	26
2.5478135265100067e-4	0.3163347352893654	0.5	0.296	1	Eif4b	26
2.5486215940026313e-4	0.26214246361509136	0.471	0.256	1	Pik3cd	26
2.5637723409524017e-4	0.2913965851831453	0.426	0.243	1	Slc50a1	26
2.6119562876038386e-4	0.26267465379386723	0.265	0.105	1	Haus3	26
2.6366123344715353e-4	0.2500788442954429	0.309	0.169	1	Smarcd2	26
2.6597931751072215e-4	0.28169023280364025	0.618	0.39	1	Ikbkb	26
2.738607727841687e-4	0.28066455017820807	0.382	0.206	1	Chordc1	26
0.00027468787010820794	0.2649604711293592	0.456	0.249	1	Rnf4	26
2.8814767171868473e-4	0.2951716668457236	0.544	0.372	1	Nono	26
3.149152071008467e-4	0.2874323758712911	0.632	0.415	1	Cct4	26
3.190785552377121e-4	0.2654962444805353	0.456	0.275	1	Ergic3	26
3.3786809957543835e-4	0.27987325743183555	0.574	0.362	1	Nudc	26
3.3967455451408465e-4	0.3251526875870704	0.618	0.491	1	Arhgap30	26
3.419285252375301e-4	0.2743373166286299	0.75	0.532	1	Ddx24	26
3.6173714602014443e-4	0.26126036952262643	0.441	0.245	1	Atp6v1h	26
3.6832783965504314e-4	0.293623574755578	0.794	0.58	1	Polr1d	26
0.00038779369561036927	0.2824806320083329	0.353	0.2	1	Tep1	26
3.9516959271844427e-4	0.25808218510205105	0.588	0.362	1	Csk	26
4.0841659192843226e-4	0.2543680920243997	0.353	0.173	1	Chmp1b	26
4.091747944004255e-4	0.2862922638631582	0.721	0.53	1	mt-Nd5	26
4.193810286948742e-4	0.25434240621395887	0.324	0.142	1	Msi2	26
4.749624502396057e-4	0.26871389735246415	0.338	0.238	1	Gtf3c6	26
4.976954561289325e-4	0.2640206435575997	0.574	0.36	1	Morf4l2	26
5.06389550557524e-4	0.30603705861998476	0.515	0.293	1	Cd82	26
5.206161912706617e-4	0.26130140695463333	0.456	0.271	1	Csnk1e	26
5.301659772237378e-4	0.2716481207936076	0.456	0.276	1	Ola1	26
5.66448684980715e-4	0.2595595394372102	0.309	0.143	1	Zfp62	26
5.713939251555813e-4	0.26176561731336867	0.5	0.303	1	Arpc1a	26
5.754881519258047e-4	0.36486987671561466	0.559	0.377	1	Map3k8	26
5.778824628768346e-4	0.2622123482357737	0.382	0.231	1	Commd7	26
6.050565368822447e-4	0.2504877351223694	0.426	0.23	1	Map1lc3a	26
6.061904146443674e-4	0.3018942578895081	0.647	0.459	1	Zfp91	26
6.200101218790149e-4	0.2564040885436314	0.574	0.375	1	Ufc1	26
6.286918616103733e-4	0.2525126565326819	0.279	0.129	1	Frmd4a	26
6.398424280342319e-4	0.2533832193811036	0.5	0.318	1	Grpel1	26
7.087512463289494e-4	0.2735695749367005	0.5	0.297	1	Snhg1	26
7.118986359797741e-4	0.27626113548075776	0.397	0.25	1	Ntan1	26
7.742142275064648e-4	0.25732739094309437	0.485	0.312	1	Ndufs2	26
8.043631974188398e-4	0.43686263480867304	0.397	0.27	1	Pmaip1	26
8.141525770516598e-4	0.25061781844906195	0.676	0.462	1	Ssr3	26
8.201865553421552e-4	0.2576069535930383	0.735	0.55	1	Ube2d2a	26
8.542112686553e-4	0.25074704462474523	0.353	0.17	1	Il21r	26
9.501112255700046e-4	0.27558760453355863	0.5	0.33	1	Arl1	26
9.584454939088547e-4	0.25304804046800977	0.721	0.525	1	Celf2	26
9.698902227347115e-4	0.2624339303954254	0.544	0.366	1	Anapc13	26
9.876263939199742e-4	0.25323659563267215	0.426	0.293	1	Adh5	26
0.0010121344311973964	0.30086475652439604	0.471	0.307	1	Map7d1	26
0.0010799239445890162	0.2536020047766853	0.353	0.204	1	Man1a2	26
0.0010936605784011301	0.25400821882214863	0.559	0.369	1	Fxr1	26
0.0010976264918403761	0.25053270956227697	0.456	0.279	1	Larp1	26
0.0011129057868975024	0.35465241377152157	0.559	0.41	1	Ptpre	26
0.0011196925636736466	0.26330311722249905	0.441	0.262	1	Ssrp1	26
0.0011527202093601979	0.25112737609206276	0.471	0.282	1	Gatad2b	26
0.0011636364049032474	0.2771538498137859	0.559	0.383	1	Ndufab1	26
0.0011794945512081764	0.25895819486470395	0.824	0.623	1	Ppp2ca	26
0.001239223867705033	0.25074849431811247	0.412	0.236	1	Sec63	26
0.0013584954402265622	0.25414093426790324	0.412	0.231	1	Prkcb	26
0.0013724655803061417	0.2691656121918422	0.559	0.389	1	Rbis	26
0.0013904835555985536	0.25822719917992865	0.691	0.492	1	Ndufv3	26
0.0014272171990577138	0.2750099634793395	0.647	0.481	1	Dctn3	26
0.0014760157311392585	0.25254601544567795	0.515	0.337	1	Srp19	26
0.001751580836327474	0.2501057809646352	0.456	0.291	1	Copz1	26
0.0018838274156010974	0.27249632320483475	0.456	0.308	1	Hp1bp3	26
0.0020115540694336034	0.25651142950806993	0.397	0.253	1	Med21	26
0.00202713977998449	0.25543001570652024	0.559	0.374	1	Cbl	26
0.0025009381540777517	0.2504636677035864	0.676	0.491	1	Eif3i	26
0.0028822596759252314	0.2551485924072879	0.471	0.323	1	Sbds	26
0.00321656186485044	0.25035587694926875	0.588	0.413	1	Rab21	26
0.0035761644617406337	0.2616189498549151	0.662	0.483	1	Rbm8a	26
0.004081317857895161	0.26267635803472433	0.559	0.384	1	Rpn2	26
0.005504192209611719	0.2577273893158454	0.676	0.486	1	Ifi203	26
0.008551821096614409	0.264768544654703	0.574	0.429	1	Stat1	26
0.02095519973445379	0.28576285798561635	0.221	0.181	1	Usp18	26
0.06223765247390114	0.2524926822658061	0.294	0.186	1	Hsd11b1	26
0.5858186158222978	9.80174368693798e-5	0.324	0.268	1	Usp3	26
