# Supplementary material for: Deciphering the preeclampsia-specific immune microenvironment and the role of pro-inflammatory macrophages at the maternal–fetal interface
Source: eLife. 2025 Mar 28;13:RP100002. doi: 10.7554/eLife.100002 (PMC11952753; doi:10.7554/eLife.100002)
Supplement: Figure 5—figure supplement 1—source data 1. [file elife-100002-fig5-figsupp1-data1.zip › Figure 5-figure supplement 1-source data/seurat_clusters_27.csv]

p_val	avg_logFC	pct.1	pct.2	p_val_adj	gene	cluster
2.1145770422533574e-52	0.5957792575598249	0.98	0.12	4.1879198321827746e-48	Ebf1	27
6.944357175333251e-48	0.7220035587776353	0.843	0.08	1.3753299385747504e-43	Fcmr	27
2.92915781072871e-47	0.9196206879521183	1	0.133	5.8011970441482105e-43	Cd79a	27
2.965304482983686e-47	0.7781624378306051	0.824	0.075	5.87278552854919e-43	Ms4a1	27
1.9911962382587136e-42	0.5004928281394714	0.784	0.085	3.9435641498713826e-38	Ighd	27
1.2244551673923968e-38	0.4016336863805652	0.686	0.065	2.425033459020642e-34	Scd1	27
1.274156105271783e-38	0.36152257216382816	0.627	0.05	2.5234661664907663e-34	Pax5	27
2.801548972269299e-37	0.8164468660352838	0.863	0.113	5.548467739579347e-33	Ly6d	27
7.194544724726887e-36	0.5650373367370052	0.941	0.151	1.42487958273216e-31	Iglc2	27
1.8918841320374471e-34	0.6509829506072885	0.804	0.108	3.746876523500164e-30	Iglc3	27
5.2543077467424985e-34	0.4660257716496764	0.784	0.103	1.0406156492423518e-29	H2-Ob	27
1.8457927354980542e-32	0.43680489512970755	0.765	0.108	3.655592512653896e-28	H2-DMb2	27
5.312744013337528e-29	0.7196360003053073	0.882	0.165	1.0521889518414976e-24	Cd79b	27
2.2613948025076023e-23	0.4115293260523991	0.784	0.173	4.478692406366306e-19	Gm8369	27
3.4272664310721623e-23	0.8323615559059858	0.961	0.314	6.787701166738418e-19	Ighm	27
4.4095573651737617e-23	0.2700328196744105	0.51	0.059	8.733128361726634e-19	Fcrla	27
5.022986990346924e-22	0.2910320080208079	0.608	0.094	9.948025734382083e-18	Bank1	27
1.039201390077555e-20	0.2954479732240992	0.431	0.045	2.0581383530485977e-16	Cxcr5	27
1.9315058524722943e-20	0.26987660314642087	0.667	0.135	3.825347340821379e-16	Cd55	27
4.729603832611215e-20	0.5805677347776366	0.863	0.239	9.366980390486513e-16	Adora2b	27
2.5132655698173645e-19	0.7632972375166321	0.863	0.248	4.977522461023291e-15	F10	27
2.3788632505655158e-18	0.9644947316493946	1	0.607	4.711338667745004e-14	Plac8	27
4.5633748162805234e-18	0.30598318129584756	0.412	0.045	9.037763823643576e-14	Gm31243	27
7.56265463544787e-18	0.8022249700459787	0.941	0.365	1.4977837505504506e-13	Ms4a4c	27
4.821954630128261e-17	0.26083812000804163	0.431	0.051	9.549881144969021e-13	Cd22	27
1.0754656150599452e-16	0.6984613785834457	0.98	0.451	2.1299596506262215e-12	Ms4a6c	27
1.4671928852116444e-16	0.7605057037574467	1	0.524	2.905775509161662e-12	Cybb	27
2.1979233564265785e-16	0.8247478662961192	0.941	0.44	4.352987207402839e-12	Napsa	27
4.0675672762144058e-16	1.2584468121183479	0.882	0.364	8.05581699054263e-12	Chil3	27
9.710542875669982e-16	0.33178291632236334	1	0.517	1.92317301652644e-11	H2-Aa	27
1.0081028198562465e-15	0.8243168261548369	0.667	0.151	1.9965476347252963e-11	Vcan	27
1.898590018298729e-15	0.5765707632005889	0.843	0.29	3.760157531240633e-11	Msr1	27
2.662058346273182e-15	0.3920614214304249	0.863	0.317	5.272206554794037e-11	Pou2f2	27
5.387753746263342e-15	0.2587529795941313	0.412	0.064	1.0670446294474549e-10	Pou2af1	27
9.140902233574131e-15	0.3419540806601389	1	0.538	1.8103556873593567e-10	H2-Ab1	27
1.054548356157942e-14	0.4793638090314163	0.902	0.366	2.0885330193708042e-10	Ifi211	27
2.4154512058676725e-14	0.5340450551857796	0.882	0.351	4.783801113220925e-10	Gngt2	27
6.471473817888367e-14	0.7426236554183175	0.882	0.361	1.281675389632791e-9	Pid1	27
1.1866435888497474e-13	0.3494528193972367	0.882	0.373	2.3501476277169246e-9	H2-DMa	27
1.2495923805634812e-13	0.4217174090299044	0.745	0.247	2.4748177097059744e-9	Apoc2	27
1.327778512460556e-13	0.28302324250914723	0.98	0.512	2.629665343928131e-9	Map4k4	27
1.7528356317825796e-13	0.6425325720056797	0.882	0.372	3.471490968745399e-9	Ms4a6d	27
2.19137229638514e-13	0.31327266637739515	1	0.559	4.34001283299077e-9	Psmd8	27
2.6925647456267585e-13	0.39519156084529106	0.765	0.267	5.332624478713796e-9	Cd38	27
3.5701266786052223e-13	0.6433521903252473	0.902	0.399	7.0706358869776425e-9	Ly6c2	27
5.250183291209527e-13	0.3237740931619275	0.882	0.389	1.0397988008240469e-8	Ly86	27
5.803418141290028e-13	0.8907319449510669	1	0.816	1.1493669628824901e-8	Lyz2	27
6.080588919734525e-13	0.43333025059053254	1	0.676	1.2042606355534227e-8	Cd74	27
9.987835553359242e-13	0.33289819695191447	0.961	0.497	1.978090831342798e-8	Bax	27
1.1154282389760826e-12	0.39195816204775813	0.922	0.434	2.2091056272921315e-8	Pold4	27
1.1649953255078248e-12	0.8166164488700607	0.706	0.224	2.307273242168247e-8	Fn1	27
1.5355744142638728e-12	0.30838075505643325	0.961	0.501	3.0412051274496e-8	Gm2a	27
1.9337784056250117e-12	0.5612778364924382	0.824	0.325	3.8298481323403354e-8	Nupr1	27
2.152803024195631e-12	0.3153530902461008	0.824	0.362	4.263626389419447e-8	Ccr2	27
2.3891245167902777e-12	0.3632834809959814	0.843	0.35	4.731661105503145e-8	Mef2c	27
7.230805082804773e-12	0.34981812069394863	0.706	0.236	1.4320609466494854e-7	Pkig	27
1.000358890361769e-11	0.6151216564488902	0.961	0.547	1.9812107823614836e-7	S100a4	27
1.1784592447523176e-11	0.3196257258588068	0.922	0.457	2.333938534231965e-7	Foxp1	27
1.2520407409893363e-11	0.36513105733909557	0.804	0.326	2.4796666875293807e-7	Ybx3	27
1.2569631944472833e-11	0.3926362733762121	0.941	0.489	2.4894156066028447e-7	Malt1	27
1.2838952052036858e-11	0.5972586695321522	0.941	0.518	2.5427544539059e-7	Ifi30	27
1.735672810900954e-11	0.6449440438166609	0.961	0.572	3.43750000198934e-7	Ctsc	27
1.818442185610834e-11	0.3187859974625993	0.667	0.214	3.601424748602257e-7	BC028528	27
2.7691104591056192e-11	0.5848401503208762	0.922	0.519	5.484223264258678e-7	Dbi	27
2.924065444970603e-11	0.35867341444184425	0.725	0.261	5.791111613764279e-7	Mcub	27
3.030420155797175e-11	0.25849625809658483	0.863	0.412	6.001747118556305e-7	Tbcb	27
3.407271739146223e-11	0.39183896518707595	0.922	0.47	6.748101679379095e-7	Ms4a6b	27
3.8601302038757376e-11	0.29241353272352394	0.784	0.323	7.644987868775899e-7	Txn2	27
5.115476152939406e-11	0.34239627388459626	1	0.628	1.0131200520896493e-6	Serp1	27
6.871162229903947e-11	0.2572164558237038	0.843	0.395	1.3608336796324768e-6	Psmd11	27
8.433750837186284e-11	0.2827543684656456	0.784	0.326	1.6703043533047435e-6	Camk2d	27
1.0408922361208899e-10	0.2899517557625759	0.961	0.559	2.0614870736374225e-6	Atp5g1	27
1.345716808558717e-10	0.3716708120233805	0.863	0.409	2.665192139350539e-6	Aldh2	27
1.3470135405805498e-10	0.2717795353134578	0.824	0.375	2.667760317119779e-6	Gng10	27
1.4551805628282023e-10	0.36572095625799683	0.941	0.515	2.881985104681255e-6	Cd37	27
1.5379302318444697e-10	0.27916645709976506	0.902	0.469	3.045870824167972e-6	Emilin2	27
1.5883039074588612e-10	0.4201388101497727	1	0.667	3.1456358887222745e-6	Ctss	27
1.879933151499419e-10	0.2652116759845278	1	0.637	3.723207606544599e-6	Eif3h	27
2.031085569998469e-10	0.3034521132732142	0.98	0.589	4.022564971381967e-6	Ndufa6	27
2.051431261015841e-10	0.3072091673895285	0.961	0.554	4.062859612441873e-6	Snrpb	27
2.0595922562774508e-10	0.37717871882923326	0.647	0.213	4.079022463557492e-6	Ccdc71l	27
2.2134802168098676e-10	0.38766957990754625	0.941	0.519	4.383797569391943e-6	Ctsh	27
2.252466924582973e-10	0.6071509355680988	1	0.792	4.461010744136578e-6	Tmsb10	27
2.648991135487389e-10	0.33209866594243165	0.98	0.592	5.246326943832773e-6	Uqcrb	27
3.3754932469106487e-10	0.34531044867742233	0.216	0.013	6.68516437550654e-6	E330020D12Rik	27
4.2619203408034305e-10	0.3934970049448845	0.922	0.501	8.440733234961194e-6	Pycard	27
5.036118724388691e-10	0.2790373635814504	0.373	0.062	9.974033133651802e-6	Met	27
5.405831780393671e-10	0.30180452067375785	0.804	0.367	1.0706249841069666e-5	Ifi209	27
7.277407764857057e-10	0.32774174464465045	0.902	0.476	1.44129060782994e-5	Pgls	27
8.160327374016815e-10	0.37161082626950215	0.902	0.477	1.6161528364240303e-5	Psmb10	27
8.789900916940344e-10	0.2596824074480607	0.902	0.492	1.7408398766000353e-5	Nap1l1	27
9.05891311395656e-10	0.40544475646496436	0.725	0.289	1.794117742219097e-5	Ggh	27
9.441382153093552e-10	0.5148969542144797	1	0.708	1.869865735420178e-5	Lgals3	27
1.0755848320965152e-9	0.2951680270729403	0.902	0.487	2.1301957599671486e-5	Aprt	27
1.320057721784786e-9	0.26727404963907375	0.902	0.486	2.6143743179947687e-5	Ifi203	27
1.3238574787496792e-9	0.38365206032114707	1	0.692	2.6218997366637397e-5	Eif3f	27
1.3567726369662008e-9	0.4048278718674947	0.98	0.637	2.6870882075115608e-5	Pomp	27
1.5701246318948368e-9	0.3322594627311133	0.98	0.615	3.1096318334677244e-5	Lamp1	27
1.7282818136723955e-9	0.45924142304643967	1	0.725	3.422862131978179e-5	Sec61g	27
1.8775097797388127e-9	0.3620345044754816	0.902	0.488	3.7184081187727184e-5	Metrnl	27
1.981802901303412e-9	0.5176448825936137	0.941	0.545	3.924960646031408e-5	Socs3	27
2.0106969696661136e-9	0.2520507861028495	0.882	0.475	3.9821853484237376e-5	Zbp1	27
2.157467157663919e-9	0.3905678665853538	0.98	0.62	4.272863705753391e-5	Pgk1	27
2.212983824767093e-9	0.2708209525454372	0.745	0.325	4.382814464951228e-5	Psmg4	27
2.4137786296043196e-9	0.29830104182459616	0.882	0.468	4.780488575931355e-5	Mtpn	27
2.514165146681422e-9	0.27774430939031003	0.98	0.62	4.979304073002556e-5	Ssr4	27
3.1067378726399943e-9	0.3563076735155315	0.765	0.338	6.152894356763509e-5	C3	27
3.2096050780130634e-9	0.3274253758740553	0.784	0.358	6.356622857004872e-5	Ciao2a	27
3.354418791052982e-9	0.28692455346720114	0.941	0.557	6.643426415680431e-5	Erp29	27
3.450428814217446e-9	0.5453639923141501	0.843	0.429	6.833574266557651e-5	Smpdl3a	27
3.4754795485559655e-9	0.44003153081404456	0.882	0.474	6.88318724591509e-5	Cope	27
4.001073341807894e-9	0.38802119289561166	0.98	0.642	7.924125753450534e-5	Slc25a5	27
4.368187597323384e-9	0.4382210059046504	0.725	0.305	8.651195536498962e-5	Arl5c	27
4.834522525617735e-9	0.509315483513118	1	0.819	9.574771861985923e-5	Ifitm3	27
5.304092250374008e-9	0.321962270390847	0.922	0.529	1.0504754701865723e-4	Flna	27
6.0318739912615914e-9	0.2877801660217103	0.961	0.593	1.1946126439693582e-4	Psma2	27
6.081783396755453e-9	0.26581256520189844	0.902	0.506	1.2044972017274174e-4	Srsf7	27
6.716495749395778e-9	0.36417327173171365	1	0.712	1.3302019831678338e-4	Psap	27
7.1463790154750454e-9	0.44558577734937765	1	0.893	1.4153403640148327e-4	Cyba	27
7.305235105803962e-9	0.41045138261311775	0.863	0.459	1.4468018127044747e-4	Ccl9	27
7.344078501104087e-9	0.3060544123067044	0.961	0.595	1.4544947471436645e-4	Ube2i	27
7.354693728981394e-9	0.39770944335141456	1	0.738	1.456597093024765e-4	Rpl36al	27
7.444249390357677e-9	0.3480015516903227	0.549	0.172	1.474333591760338e-4	Sirpb1c	27
7.849234856271486e-9	0.3811437321481119	0.824	0.418	1.554540963284568e-4	Dusp2	27
7.945584326005497e-9	0.3153485959255158	1	0.709	1.5736229757653885e-4	Atox1	27
8.670987637429398e-9	0.2960550240411719	0.961	0.598	1.7172891015928922e-4	Abracl	27
9.433561792302644e-9	0.2766224137868649	1	0.69	1.8683169129655387e-4	Ctsz	27
1.0356441061991418e-8	0.36892917776965617	0.98	0.645	2.0510931523274003e-4	Hint1	27
1.0572598370938749e-8	0.4876794404678364	0.961	0.634	2.0939031073644192e-4	Sod2	27
1.1806171233776857e-8	0.3152062394942038	0.804	0.39	2.3382122128495065e-4	Ikbkb	27
1.2160985401635795e-8	0.3236525144464818	0.902	0.509	2.4084831587939693e-4	Tmem14c	27
1.6495766918256208e-8	0.31022547516460586	0.98	0.645	3.266986638160642e-4	Atp5f1	27
1.6714146927676443e-8	0.4069692334240529	0.353	0.067	3.31023679902632e-4	Dmkn	27
1.9195662188824836e-8	0.2546219438149355	0.941	0.575	3.801700896496759e-4	H2afy	27
2.0885338725554767e-8	0.28285701676360053	0.824	0.424	4.136341334596122e-4	Mrps14	27
2.1619223054034017e-8	0.25327226170871653	0.627	0.251	4.281687125851437e-4	H2-DMb1	27
2.241985804981571e-8	0.31696408427187217	0.882	0.494	4.4402528867660017e-4	Gda	27
2.294604307817389e-8	0.25625529929945334	0.373	0.085	4.544463831632339e-4	Treml4	27
2.2982225806817003e-8	0.2570440065706001	0.765	0.364	4.5516298210401075e-4	Dnajb11	27
2.3149341814191376e-8	0.3618900859000378	0.961	0.622	4.584727146300602e-4	Cox7b	27
2.6181263320166558e-8	0.3089111394426145	0.941	0.578	5.185199200558987e-4	Ninj1	27
2.7538078965763342e-8	0.286733830873659	0.51	0.157	5.453916539169429e-4	Ms4a8a	27
2.853621984227184e-8	0.26700249309943924	0.941	0.58	5.651598339761937e-4	Polr1d	27
3.025778243469834e-8	0.40118944268195555	0.765	0.36	5.992553811192007e-4	Jarid2	27
3.126845820149101e-8	0.31349930837192486	0.961	0.618	6.192718146805295e-4	Dad1	27
3.236108630688713e-8	0.31797056306855054	0.98	0.659	6.409113143078997e-4	Cytip	27
3.4524450902177336e-8	0.3054247403577689	0.902	0.523	6.837567501176222e-4	Tkt	27
3.7443275133089574e-8	0.25003958216408895	0.804	0.414	7.41564064010839e-4	Sdhb	27
4.025749367280307e-8	0.30426344711117315	0.941	0.583	7.972996621898648e-4	Psmb4	27
4.709268837671746e-8	0.3978911713715938	1	0.864	9.326706933008894e-4	Rpl8	27
4.757333454698203e-8	0.27359104644982457	0.902	0.527	9.42189890702979e-4	Thbs1	27
4.762711984869824e-8	0.3660353391005863	0.882	0.5	9.432551086034687e-4	Psmb5	27
5.182237474392311e-8	0.326232782903527	1	0.732	0.0010263421318033972	Npc2	27
5.3414811479716264e-8	0.32189889886100675	1	0.723	0.0010578803413557806	Cox6c	27
5.389296420745694e-8	0.3615304776494317	1	0.779	0.0010673501561286847	Btf3	27
5.925596731736303e-8	0.32561240004936376	0.667	0.284	0.001173564432720375	Lrp1	27
5.97255799678955e-8	0.2718119118033795	0.569	0.204	0.0011828651112641706	Cd302	27
6.160865144957609e-8	0.32518146973311324	0.941	0.589	0.0012201593419588544	Dynll1	27
6.594593837273394e-8	0.26756574145250633	0.863	0.487	0.0013060593094719956	P4hb	27
7.188078422681663e-8	0.43832231868081994	0.51	0.169	0.0014235989316121035	Uck2	27
7.278702202033083e-8	0.3021623350235041	0.941	0.593	0.001441546971112652	Psma3	27
7.44056688099019e-8	0.3121036550223417	0.98	0.666	0.0014736042707801072	Ndufa2	27
7.650980995127733e-8	0.35021371847648664	0.843	0.465	0.0015152767860850474	Hp	27
7.851894369523265e-8	0.27283963725361016	1	0.73	0.0015550676798840827	Uba52	27
9.222264383963165e-8	0.3381443683765759	0.961	0.642	0.0018264694612439047	Eif3k	27
9.404250359211885e-8	0.28068131347579284	0.843	0.46	0.0018625117836419138	Fam104a	27
9.621564399779516e-8	0.3771682261099385	0.98	0.703	0.001905550829376333	Nme2	27
1.0057395423550705e-7	0.40198846323227677	0.98	0.728	0.001991867163634217	Rbm3	27
1.0178496458355953e-7	0.27242538137356276	0.882	0.513	0.0020158512235773965	Mdh2	27
1.0632907075899151e-7	0.26598794134230974	0.882	0.514	0.002105847246381827	Lamtor2	27
1.1058689793628808e-7	0.29590065266307075	0.922	0.568	0.0021901735136281857	Cycs	27
1.1105402525337968e-7	0.32165360227021056	1	0.773	0.0021994249701431847	Rpl10a	27
1.1134881824538313e-7	0.26213475825791144	1	0.732	0.002205263345349813	Shisa5	27
1.1388112303168124e-7	0.33427450001071723	0.98	0.685	0.002255415641642447	Ppib	27
1.1410662383074715e-7	0.37536491510354697	0.882	0.515	0.0022598816849679474	Psmb2	27
1.1696303548238069e-7	0.36454151044721295	1	0.834	0.0023164529177285495	Rps5	27
1.2941909478605933e-7	0.2575643372736093	0.686	0.307	0.002563145172237905	Trps1	27
1.3176069781052469e-7	0.3823033177739985	1	0.883	0.0026095206201374416	Rps25	27
1.3799984644821528e-7	0.4441951237337387	0.863	0.488	0.0027330869589069036	Ptgs2	27
1.3871207277658948e-7	0.32003363069432367	0.863	0.49	0.0027471926013403545	Nme1	27
1.4065460437902245e-7	0.29160045938107704	1	0.749	0.0027856644397265397	Rpl36a	27
1.417945080200643e-7	0.3140547899403674	0.98	0.681	0.0028082402313373733	Cox7a2	27
1.462649754322565e-7	0.30565591879800547	1	0.74	0.0028967778384358404	Cox6b1	27
1.4697843217415393e-7	0.2746920949428884	0.863	0.49	0.0029109078492091187	Eif3i	27
1.5143831763450825e-7	0.2876644710148619	0.902	0.544	0.0029992358807514356	Atp5o	27
1.5335258717846044e-7	0.42220607418522516	0.98	0.721	0.003037147989069409	Sec61b	27
1.65477492698962e-7	0.3954261504482508	1	0.942	0.0032772817429029427	Rps27a	27
1.7111677144830635e-7	0.35529617914292144	1	0.819	0.0033889676585337073	Rpl15	27
1.719383570493623e-7	0.37724118449744326	1	0.908	0.0034052391613626208	Rpl9	27
1.7398231630393735e-7	0.2805753249841543	0.941	0.603	0.0034457197743994793	Ndufa4	27
1.7693584462805628e-7	0.26475674828000795	0.941	0.605	0.0035042144028586547	Cdkn1a	27
1.8171190075080629e-7	0.36133336442358743	1	0.871	0.0035988041943697184	Rps3a1	27
1.9087273812885102e-7	0.27083223037453696	0.922	0.576	0.0037802345786418943	Eno1	27
2.0265581276532655e-7	0.370488125753458	0.98	0.742	0.004013598371817292	Ybx1	27
2.038457283609007e-7	0.34037364707239126	1	0.842	0.004037164650187638	Rpl7	27
2.1899048566966093e-7	0.343937092975664	1	0.821	0.004337106568687635	Rpl29	27
2.1986498285500242e-7	0.43970282886140755	1	0.798	0.004354425985443323	Il1b	27
2.2156735795774115e-7	0.2993581758502377	1	0.779	0.0043881415243530635	Uqcrh	27
2.3097235735304488e-7	0.25611586909714246	0.863	0.496	0.004574407537377053	Smarca5	27
2.5143930667492613e-7	0.3401037768641775	1	0.8	0.004979755468696912	Rpl22	27
2.547376484407923e-7	0.3157212040759303	0.686	0.316	0.005045079127369892	F13a1	27
2.5509733644111345e-7	0.3961413686830695	0.941	0.625	0.0050522027482162515	Pitpna	27
2.634056529390647e-7	0.34440840942697726	1	0.866	0.005216748956458177	Rps20	27
2.7969472689041816e-7	0.33214327783347564	1	0.862	0.005539354066064732	Rps7	27
2.9241784177424934e-7	0.4195581467548375	1	0.798	0.005791335356339008	Prdx5	27
2.9545962819965895e-7	0.3507508015882306	1	0.904	0.005851577936494245	Rps13	27
3.00565415991459e-7	0.35878834909098956	1	0.866	0.005952698063710845	Rps3	27
3.2250591877658433e-7	0.3605490389093915	1	0.869	0.006387229721370253	Rpl18	27
3.397445630277947e-7	0.4172750699538672	0.882	0.548	0.006728641070765474	Rnh1	27
3.6607449541109346e-7	0.37126222413661236	0.961	0.659	0.007250105381616706	Psma7	27
3.95150750304922e-7	0.2662372207304866	1	0.769	0.007825960609788981	Rpl3	27
4.034422944570105e-7	0.36088752572791805	1	0.861	0.007990174641721094	Rps2	27
4.060086178875948e-7	0.3289197388602263	1	0.799	0.008041000677263816	Rack1	27
4.180816414902773e-7	0.2554000850620055	0.843	0.484	0.008280106909714941	Prdx2	27
4.221548928594959e-7	0.35019848750526683	0.922	0.585	0.008360777653082315	Pdia3	27
4.4911635817890375e-7	0.3725682150413836	0.941	0.655	0.0088947494737331885	H2afj	27
4.6435117844333417e-7	0.33742505895664077	0.98	0.721	0.009196475089070233	Cox5b	27
5.211683422983492e-7	0.37529914051851065	1	0.914	0.010321739019218805	Rpl13	27
5.477317601880692e-7	0.26404964860239044	1	0.779	0.010847827510524712	Eef1b2	27
5.585031521297222e-7	0.3604064831226461	1	0.884	0.011061154927929147	Rplp0	27
5.60830647863758e-7	0.3368374709725178	0.863	0.512	0.011107250980941728	Tgfb1	27
5.75305517202865e-7	0.26105213218823886	0.961	0.658	0.011393925768202742	Ccl6	27
5.955740278374729e-7	0.29712607130098934	0.941	0.624	0.01179534362132115	Ptpn1	27
6.546324945223333e-7	0.2712710966542048	0.745	0.379	0.012964996554014811	Rpl10-ps3	27
6.616348158811299e-7	0.3245651924698074	1	0.883	0.013103677528525776	Rpl21	27
6.864875584988037e-7	0.27958918190452464	0.98	0.703	0.013595886096068807	Capza2	27
6.994594840556064e-7	0.3024974460901084	0.941	0.624	0.013852795081721284	Smdt1	27
7.137601808506803e-7	0.32838156718671474	1	0.981	0.014136020381747723	Fau	27
7.400405786640509e-7	0.2858420662036196	1	0.772	0.014656503660441527	Rps17	27
7.58152647290092e-7	0.30835210400288604	1	0.825	0.015015213179580272	Ly6e	27
7.881590221429104e-7	0.3766376044915387	0.843	0.489	0.01560948943354034	Pdia6	27
8.818422679683524e-7	0.25149006978804844	0.686	0.328	0.01746488611711322	Foxn3	27
9.045719285517809e-7	0.32380666067776254	1	0.823	0.01791504704496802	Cox4i1	27
1.0140533950844396e-6	0.28123978752760026	0.941	0.631	0.020083327489647328	Fam49b	27
1.0712643633899897e-6	0.27981938836662423	0.961	0.665	0.021216390716938746	Calr	27
1.0820873445806038e-6	0.35021991028179	1	0.893	0.02143073985941886	Rpl28	27
1.1241600896604656e-6	0.32353732498510457	1	0.911	0.02226399057572552	Rps10	27
1.1763283511817029e-6	0.26108373626949466	0.804	0.448	0.023297182995153626	Mpc1	27
1.1942861866854964e-6	0.29905627176172	1	0.857	0.023652837927306256	Rps19	27
1.2171071840376627e-6	0.30673888606243516	1	0.833	0.02410480777986591	Chchd2	27
1.23059608417626e-6	0.25657969512711265	1	0.789	0.02437195544711083	Rpl14	27
1.2527297776332277e-6	0.3501325765055956	0.588	0.244	0.024810313246026075	Pim3	27
1.2753668697922783e-6	0.2756992352068601	1	0.819	0.02525864085623607	Rps18	27
1.2916844511840315e-6	0.37808155102052976	0.824	0.472	0.025581810555699743	Pnp	27
1.3136609405722171e-6	0.33484928087795574	1	0.893	0.02601705492803276	Rpl19	27
1.3204360979749092e-6	0.2570662764065473	0.706	0.349	0.026151236920393076	Trappc2l	27
1.3373827511375278e-6	0.32881591766387297	1	0.925	0.026486865386278736	Rpl18a	27
1.3633859450243637e-6	0.28041314931121253	1	0.825	0.027001858641207525	Rps4x	27
1.5216085746020436e-6	0.2679752260350192	0.49	0.176	0.030135457819993473	Nufip1	27
1.5479364240624732e-6	0.25690258756247475	0.686	0.333	0.03065688087855728	Rpl9-ps6	27
1.621386398326327e-6	0.3007388992520892	0.961	0.673	0.032111557618852905	Atp5j2	27
1.7108805196258152e-6	0.6462882287288104	0.549	0.218	0.03388398869118927	Tnfsf9	27
1.746365082279619e-6	0.280899642591661	1	0.872	0.03458676045454785	Rps15a	27
1.7662824857513619e-6	0.3093795726576387	0.471	0.162	0.03498122463030572	Gm5150	27
1.8147325148776705e-6	0.28855672354089634	0.765	0.412	0.03594077745715227	Ssr2	27
1.834742341814956e-6	0.34539144980712555	1	0.922	0.036337072079645205	Rpl35a	27
1.861206945021027e-6	0.35908539778270854	0.569	0.236	0.03686120354614144	Tppp3	27
1.9934519383523805e-6	0.33086066971397754	1	0.863	0.0394803156390689	Rpl10	27
2.2042711472922266e-6	0.32296534688898726	1	0.913	0.04365559007212255	Rpl34	27
2.2353364396150884e-6	0.33029080436829306	1	0.944	0.04427083818657682	Rps16	27
2.2818438931434596e-6	0.33184277845358157	1	0.918	0.04519191830370622	Rpl27a	27
2.3002623053757372e-6	0.31570043534134395	1	0.961	0.04555669495796648	Rps9	27
2.3437710070876746e-6	0.38044232789015964	0.824	0.48	0.046418384795371394	Tgfbi	27
2.4772865865383363e-6	0.2811845624975018	1	0.802	0.04906266084639175	Atp5l	27
2.5079511133024403e-6	0.3085191267514342	1	0.867	0.04966997179895483	Rpl32	27
2.6658399585050746e-6	0.2888537517988421	0.922	0.616	0.052796960378193	Prdx1	27
2.8526574129518434e-6	0.28885763088527217	1	0.862	0.05649688006351126	Rpl27	27
3.073802478469634e-6	0.27823624055442986	1	0.802	0.0608766580860911	Rpl7a	27
3.167954600519778e-6	0.27219921606104647	0.98	0.728	0.0627413408632942	Eif4a1	27
3.4600007182772823e-6	0.2641890957340225	1	0.842	0.06852531422548158	Rpsa	27
3.501837757037029e-6	0.29767448777544203	1	0.855	0.06935389677811836	Rpl11	27
3.5230495954239938e-6	0.3435006765495425	0.745	0.407	0.0697739972373722	Eif6	27
4.059345984177554e-6	0.3137869063169423	1	0.961	0.08039534721663646	H3f3a	27
4.1180345050932205e-6	0.26830450895718494	1	0.815	0.08155767337337123	Ptma	27
4.260784112943541e-6	0.3058316497577265	0.961	0.691	0.08438482935684684	Samhd1	27
4.431171141228733e-6	0.30034112227256804	0.98	0.812	0.08775934445203505	Rps6	27
4.555971244654377e-6	0.2880136264227653	0.804	0.466	0.09023101050037995	Ndufb5	27
4.824593405471336e-6	0.5584914296974852	0.549	0.228	0.0955510723953598	Ifi205	27
5.1049697098106905e-6	0.3073638687568496	1	0.829	0.10110392510280072	Arhgdib	27
5.4414589490432e-6	0.32491647138869395	0.765	0.427	0.10776809448580058	Ndufb2	27
5.73361285696705e-6	0.25111352595799463	1	0.811	0.11355420263223244	Pfdn5	27
5.749469477510447e-6	0.33334660706918423	0.627	0.296	0.11386824300209442	Tm2d2	27
5.9190951115618416e-6	0.27449372183970944	1	0.905	0.11722767868448228	Rpl30	27
5.922922746354062e-6	0.28412246909775796	1	0.938	0.1173034849915422	Rps24	27
6.08952432733579e-6	0.2683651604331939	0.549	0.231	0.12060302930288531	Ethe1	27
6.153298494764422e-6	0.2865364489412676	0.98	0.769	0.12186607668880937	Naca	27
6.188174372261794e-6	0.33993079006303367	0.49	0.189	0.12255679344264483	Magohb	27
6.417941559552599e-6	0.285329614713707	1	0.869	0.1271073325869392	Rpl26	27
6.766678262751123e-6	0.3060809415523713	1	0.846	0.134014062993786	Sem1	27
6.9053685199438715e-6	0.30885329808279094	1	0.811	0.13676082353748836	Tspo	27
7.516593246806508e-6	0.2556147845496852	0.902	0.598	0.14886612925300288	Pgam1	27
7.977700216627165e-6	0.2729064521938884	0.941	0.662	0.157998352790301	Ndufa13	27
8.114143659061547e-6	0.2631677574826867	0.725	0.391	0.16070061516771394	Polr2k	27
8.22006307372401e-6	0.28721748358131194	1	0.903	0.162798349175104	Rps8	27
8.461449816514171e-6	0.2807387466656346	0.784	0.454	0.16757901361606317	Psma6	27
9.380666075110576e-6	0.2653679627482145	0.725	0.394	0.18578409161756496	Mrpl20	27
9.49105524717059e-6	0.3263796684688989	0.98	0.792	0.18797034917021355	Pkm	27
1.0609097022767988e-5	0.2737191012202542	1	0.913	0.21011316653592	Rps14	27
1.1246254104615722e-5	0.34234694443684077	0.961	0.723	0.22273206254191436	Taldo1	27
1.1961228368893684e-5	0.27645072609130106	0.784	0.458	0.2368921278459394	Lman2	27
1.2315691672986117e-5	0.32713115580799446	0.588	0.273	0.24391227358349005	Hsd17b10	27
1.2344813832523125e-5	0.3600904504120721	0.98	0.763	0.2444890379531205	Vim	27
1.3257455675109193e-5	0.2768089087116583	0.961	0.713	0.26256390964553755	Gpx1	27
1.3298285226064396e-5	0.26859325900738007	0.922	0.648	0.26337253890220536	Srsf3	27
1.3667064119203146e-5	0.2517030205602504	1	0.867	0.27067620488081834	Cox8a	27
1.3736395427416316e-5	0.2519285207973248	0.608	0.288	0.2720493114399801	Polr2c	27
1.375119071014661e-5	0.2837424162315676	1	0.878	0.2723423320144536	Rpl24	27
1.786975151965159e-5	0.2983406448138095	1	0.87	0.35391042884669976	Coro1a	27
1.9552722825748273e-5	0.2763297691526554	1	0.893	0.38724167556394457	Serf2	27
2.0610687920090112e-5	0.61830299704577385	0.627	0.32	0.40819467425738465	Cxcl10	27
2.116888630890602e-5	0.28512760831398287	0.922	0.645	0.4192497933478837	Ier3	27
2.3545964299856635e-5	0.26931246191715497	1	0.947	0.46632782295866065	Rpl23	27
2.6110103430750488e-5	0.2664552893858563	0.608	0.298	0.5171105984460134	Filip1l	27
2.6621013523191374e-5	0.28453796136702847	1	0.933	0.5272291728268051	Eef1a1	27
2.8589552673711026e-5	0.26206659178911584	0.961	0.719	0.5662160907028468	Anxa2	27
2.8910104014806628e-5	0.3074866586995251	0.98	0.861	0.5725646100132452	Arpc1b	27
3.15852761302884e-5	0.2555418884816967	0.784	0.474	0.6255463937603617	Psma1	27
3.296660814530176e-5	0.2866770939642631	0.961	0.75	0.6529036743177014	Crip1	27
5.584058108703931e-5	0.2632636665083733	0.667	0.361	1	Mydgf	27
6.84768568925813e-5	0.2568912734121185	0.569	0.278	1	Sdf2l1	27
7.449742731307902e-5	0.2643128087658151	1	0.953	1	Rpl41	27
1.0393771629804268e-4	0.2750069670504649	0.941	0.713	1	Eif5a	27
5.156955531185909e-4	0.3956119812998682	0.471	0.223	1	Tnip3	27
0.0012160064384599885	0.26796810936776116	0.569	0.331	1	Dnajc7	27
0.0014864723123416625	0.2989953008429302	0.118	0.022	1	Zcwpw1	27
0.001629268152725327	0.45147848752138753	0.392	0.179	1	Clec4n	27
0.005378001370059403	0.7978402889608358	0.373	0.205	1	Cxcl1	27
0.08516063615397305	0.2836732429102142	0.176	0.08	1	Serpinb2	27
0.09682845735865857	8.922286065443652e-5	0.294	0.201	1	Tm2d1	27
0.10514116714577616	6.71088598250269e-5	0.176	0.101	1	Mbd1	27
0.10998093814122059	0.3763061576956873	0.216	0.113	1	Inhba	27
0.13831953012554563	6.002298778524928e-5	0.157	0.089	1	Tmem135	27
0.17902369045239133	0.5669640740211995	0.157	0.084	1	Arg1	27
0.21399918913263086	0.3657819739374516	0.196	0.112	1	Timp1	27
0.5199027106467925	7.157400835430816e-5	0.196	0.154	1	Idh3a	27
