# Supplementary material for: Deciphering the preeclampsia-specific immune microenvironment and the role of pro-inflammatory macrophages at the maternal–fetal interface
Source: eLife. 2025 Mar 28;13:RP100002. doi: 10.7554/eLife.100002 (PMC11952753; doi:10.7554/eLife.100002)
Supplement: Figure 5—figure supplement 1—source data 1. [file elife-100002-fig5-figsupp1-data1.zip › Figure 5-figure supplement 1-source data/seurat_clusters_3.csv]

p_val	avg_logFC	pct.1	pct.2	p_val_adj	gene	cluster
0	2.434416733440233	0.926	0.545	0	Lcn2	3
0	2.3943347402224697	0.94	0.408	0	Il1rn	3
0	2.3688402848332424	0.919	0.554	0	Ccl3	3
0	2.033697351881738	0.801	0.364	0	Cxcl3	3
0	1.9587101385271113	0.791	0.172	0	Il1f9	3
0	1.942038775165109	0.763	0.283	0	Il1a	3
0	1.9413146994612123	0.883	0.234	0	Hcar2	3
0	1.8678450041319752	0.883	0.688	0	Ccl4	3
0	1.849049587081514	0.961	0.679	0	Gadd45b	3
0	1.8428894723963527	0.96	0.476	0	Cd9	3
0	1.8066777126972244	1	0.996	0	Fth1	3
0	1.7636534250430715	0.971	0.438	0	Acod1	3
0	1.724877402891454	0.946	0.595	0	Ccrl2	3
0	1.7126829945403097	1	0.922	0	Cxcl2	3
0	1.6385861642846622	0.647	0.135	0	Chil1	3
0	1.6033761345178095	0.77	0.333	0	AA467197	3
0	1.5926625784104431	0.936	0.583	0	Basp1	3
0	1.5404529571197605	0.842	0.322	0	Slfn4	3
0	1.5388831459452181	0.76	0.22	0	Upp1	3
0	1.5296186232600015	0.937	0.375	0	Slc7a11	3
0	1.495755455527495	0.835	0.318	0	Cd24a	3
0	1.4758761484615133	0.837	0.653	0	Cstb	3
0	1.4639616036784775	0.954	0.478	0	Clec4d	3
0	1.3756219268552865	0.87	0.611	0	Sod2	3
0	1.3722525699109471	0.745	0.255	0	Fpr1	3
0	1.3715707768712213	0.955	0.562	0	Clec4e	3
0	1.3373972670499752	0.727	0.353	0	Cd274	3
0	1.3346637959116983	0.848	0.515	0	Marcksl1	3
0	1.330504820665707	0.912	0.599	0	Resf1	3
0	1.297580131010044	0.99	0.732	0	Cd14	3
0	1.2974492061127758	0.948	0.58	0	Msrb1	3
0	1.2938758546011058	0.881	0.645	0	Rab7	3
0	1.2913509140093473	0.543	0.133	0	Mrgpra2b	3
0	1.2858309224188562	0.93	0.538	0	Slpi	3
0	1.2762603526069405	0.567	0.322	0	Rsad2	3
0	1.259556977301238	0.898	0.386	0	G0s2	3
0	1.2569617755589313	0.926	0.742	0	Wfdc17	3
0	1.243254745623835	0.694	0.624	0	Esd	3
0	1.2412435608753984	0.784	0.302	0	Cd300lf	3
0	1.2409893948905384	0.666	0.416	0	Hmox1	3
0	1.2265016866355385	0.998	0.968	0	Ftl1	3
0	1.2050183331705644	0.836	0.57	0	Mapkapk2	3
0	1.1888183965705377	0.579	0.313	0	Isg20	3
0	1.1856467463668532	0.946	0.629	0	Mxd1	3
0	1.172006487450731	0.965	0.781	0	Prdx5	3
0	1.1429139961111494	0.966	0.65	0	Lilrb4a	3
0	1.1421141178822651	0.682	0.325	0	Cks2	3
0	1.1332559680235992	0.874	0.619	0	Vasp	3
0	1.130386041121909	0.999	0.965	0	Srgn	3
0	1.129540215661946	0.575	0.291	0	Bcl2a1a	3
0	1.1227695442575194	0.732	0.254	0	Ankrd33b	3
0	1.0965303653260035	0.86	0.387	0	Trem1	3
0	1.0937432765902324	0.995	0.91	0	S100a9	3
0	1.0842699669306457	0.84	0.517	0	Ncf1	3
0	1.0841311181455842	0.996	0.797	0	Cebpb	3
0	1.0788399405721436	0.863	0.601	0	Bcl2a1b	3
0	1.0775848664647207	0.794	0.46	0	Tnfaip2	3
0	1.0738664589093343	0.46	0.093	0	Csf1	3
0	1.0692877927481819	0.996	0.901	0	Nfkbia	3
0	1.0692802036904663	0.818	0.491	0	Nlrp3	3
0	1.0690832855967531	0.808	0.628	0	Atp6v1e1	3
0	1.0641709472277614	0.783	0.589	0	Isg15	3
0	1.058686126527304	0.757	0.62	0	Ezr	3
0	1.0432985866424969	0.726	0.375	0	Rab11fip1	3
0	1.0426950593024786	0.397	0.073	0	Mrgpra2a	3
0	1.0401671620987152	0.918	0.651	0	Ehd1	3
0	1.0394609727627302	0.82	0.465	0	Rab20	3
0	1.0378545108780335	0.991	0.859	0	S100a8	3
0	1.0313228042129094	0.761	0.512	0	Plaur	3
0	1.0300254529697792	0.861	0.55	0	Ninj1	3
0	1.020984255375146	0.728	0.394	0	Slfn1	3
0	1.017064643732893	0.945	0.828	0	Pnrc1	3
0	1.0144278450868907	0.471	0.257	0	Batf	3
0	1.0087776220902374	0.571	0.239	0	Irak3	3
0	1.0053538812602698	0.684	0.262	0	Cd33	3
0	1.0050274502623182	0.964	0.823	0	Atp6v0c	3
0	1.0038860444044224	0.828	0.559	0	Card19	3
0	0.9953685955388349	0.605	0.267	0	Fas	3
0	0.989745279673403	0.83	0.509	0	Ptafr	3
0	0.9793510919054464	0.824	0.314	0	Hdc	3
0	0.9649121077627436	0.993	0.875	0	Mcl1	3
0	0.9627624790094191	0.485	0.249	0	Slc31a2	3
0	0.958642214585665	0.459	0.244	0	Pfkfb3	3
0	0.9534648676564844	0.733	0.411	0	Smox	3
0	0.9500546583396097	0.642	0.26	0	Sgms2	3
0	0.9469491796413491	0.583	0.327	0	Arid5b	3
0	0.9454696818791704	0.842	0.55	0	Slc15a3	3
0	0.9406049988583844	0.676	0.262	0	Arg2	3
0	0.9298792270558711	0.494	0.188	0	Morrbid	3
0	0.9297715661832253	0.782	0.494	0	Pik3ap1	3
0	0.929562732931909	0.636	0.286	0	Fpr2	3
0	0.9241827812833292	0.944	0.713	0	Plek	3
0	0.9187981193006671	0.911	0.772	0	Cd53	3
0	0.91798193008144	0.916	0.684	0	Samsn1	3
0	0.9137928719746345	0.634	0.393	0	Slc9a3r1	3
0	0.9133146979460919	0.73	0.458	0	N4bp1	3
0	0.9099325832764813	0.867	0.485	0	Ifitm1	3
0	0.9077260906958922	0.902	0.661	0	Litaf	3
0	0.9071097000668229	0.929	0.816	0	Txn1	3
0	0.9049021549767657	0.886	0.598	0	Marcks	3
0	0.9001926917590293	0.834	0.483	0	Ccr1	3
0	0.9000887302113539	0.733	0.475	0	Tnfrsf1b	3
0	0.8930585953584806	0.519	0.221	0	Cpne2	3
0	0.8905410791825028	0.753	0.311	0	Wfdc21	3
0	0.8892296274323226	0.927	0.605	0	Lilr4b	3
0	0.8882882607296819	0.6	0.353	0	Casp4	3
0	0.8874398025846392	0.545	0.39	0	Icam1	3
0	0.8775228555282344	0.958	0.785	0	Slfn2	3
0	0.870640014182678	0.861	0.535	0	Grina	3
0	0.8679861282492984	0.929	0.617	0	Ier3	3
0	0.8664077225723468	0.673	0.373	0	Dusp16	3
0	0.8622101127096897	0.817	0.498	0	Lmnb1	3
0	0.859949770838178	0.887	0.586	0	Ets2	3
0	0.8528017137517334	0.837	0.613	0	Snx20	3
0	0.8527502949445678	0.991	0.779	0	Il1b	3
0	0.8516667280841665	0.668	0.595	0	Sqstm1	3
0	0.8474216700569104	0.622	0.391	0	Fbxl5	3
0	0.845678483481894	0.507	0.144	0	Mirt2	3
0	0.8450203774497478	0.431	0.247	0	Gde1	3
0	0.8407045745985153	0.42	0.097	0	Tnfrsf23	3
0	0.8334046328098443	0.366	0.208	0	Cpeb4	3
0	0.8322800266172458	0.392	0.117	0	Rhov	3
0	0.8252514803983508	0.671	0.43	0	Tlr2	3
0	0.8240534450774801	0.689	0.414	0	Rabgef1	3
0	0.8059204957750917	0.575	0.326	0	Irak2	3
0	0.802493702987932	0.766	0.527	0	Fcgr3	3
0	0.7871514564403606	0.529	0.204	0	Trim30b	3
0	0.7808998194999015	0.99	0.81	0	Fcer1g	3
0	0.7790118133868386	0.611	0.433	0	Rtp4	3
0	0.7784569467259426	0.568	0.284	0	Rnf149	3
0	0.7732623073522007	0.751	0.636	0	Bri3	3
0	0.7703401220900454	0.74	0.549	0	Cflar	3
0	0.760602962571879	0.538	0.363	0	Gng12	3
0	0.7479973931372759	0.871	0.641	0	Tpd52	3
0	0.7479743584031786	0.292	0.031	0	Schip1	3
0	0.7358131514476864	0.55	0.343	0	Snx10	3
0	0.7339634846039016	0.367	0.185	0	Klhdc4	3
0	0.7328663762781336	0.512	0.364	0	Map3k8	3
0	0.7275156931759224	0.993	0.956	0	Eif1	3
0	0.7255701730059556	0.461	0.196	0	Iqsec1	3
0	0.7191431563622226	0.984	0.873	0	Pim1	3
0	0.7162580755779486	0.509	0.395	0	Ftl1-ps1	3
0	0.7153041981968412	0.522	0.312	0	Tnip1	3
0	0.714382265829764	0.474	0.225	0	Bcl2l1	3
0	0.7128809374573364	0.596	0.413	0	Vps4b	3
0	0.6956254957956709	0.96	0.858	0	Gabarap	3
0	0.6940781497623736	0.599	0.454	0	Sp140	3
0	0.6852645103642828	0.651	0.483	0	Tgif1	3
0	0.6793826973321895	0.37	0.171	0	Ikbke	3
0	0.6782669996116155	0.887	0.71	0	Cd44	3
0	0.6774222144519378	0.424	0.264	0	Maff	3
0	0.6669579672752783	0.805	0.704	0	Cox17	3
0	0.6651657346278772	0.872	0.756	0	Ier5	3
0	0.65818882965584935	0.52	0.376	0	Zc3h12a	3
0	0.6561978425331069	0.247	0.111	0	Pwp1	3
0	0.6547763898462247	0.35	0.194	0	Ebi3	3
0	0.6483568505664167	0.636	0.515	0	Tgoln1	3
0	0.638918469183523	0.86	0.715	0	Sdcbp	3
0	0.626990983231474	0.642	0.557	0	Riok3	3
0	0.6269018223011154	0.555	0.416	0	Lrrc25	3
0	0.6235735770182569	0.469	0.377	0	Plgrkt	3
0	0.6152084761193612	0.668	0.582	0	Kras	3
0	0.6149219838613351	0.775	0.64	0	Rhog	3
0	0.6065930172604864	0.406	0.284	0	Rybp	3
0	0.5865529431951186	0.561	0.469	0	Nfkbib	3
9e-323	0.5741516295050166	0.422	0.307	1.761295e-318	Sgpl1	3
1.04e-322	0.5608770430044527	0.344	0.158	2.054844e-318	Tmem38b	3
3.3e-322	0.7311752924833823	0.913	0.733	6.55593e-318	Neat1	3
6.7e-322	0.9295789717578082	0.72	0.556	1.330756e-317	Hilpda	3
9.48e-321	0.8561720297516661	0.67	0.315	1.87773577e-316	Csf3r	3
4.56e-320	0.6608356840499212	0.706	0.588	9.0315274e-316	Pgam1	3
8.09423e-319	0.5418740718341298	0.429	0.309	1.603061869e-314	Lasp1	3
1.0884988e-316	0.6737579649714219	0.552	0.35	2.155771874943e-312	Retreg1	3
6.6381352647815e-311	0.7039633029195542	0.962	0.758	1.3146826891899794e-306	Ifitm2	3
6.7623164739597e-311	0.6206350517406781	0.443	0.284	1.3392767776677277e-306	Rnf11	3
1.1855790063023527e-305	0.7016235125691173	0.378	0.146	2.3480392219818098e-301	Dgat2	3
1.6373423380999575e-305	0.6719747442190502	0.286	0.118	3.242756500606966e-301	Sephs2	3
2.8049985040465104e-305	0.6048997488969949	0.327	0.237	5.555299537264114e-301	Pts	3
9.358691741179875e-305	0.5405770677073787	0.488	0.389	1.8534888993406742e-300	Il10rb	3
1.2148712420751945e-301	0.6714570700432027	0.576	0.406	2.4060524949299226e-297	Furin	3
1.531547486721143e-301	0.5402401371863413	0.474	0.371	3.0332297974512237e-297	Lrrfip2	3
1.6441583724879081e-299	0.703741025482092	0.532	0.319	3.256255656712302e-295	C3	3
5.648137596648154e-299	1.109977153243993	0.567	0.351	1.118613651016167e-294	Tnf	3
5.002007097339384e-297	0.6130308900571977	0.715	0.554	9.90647505628065e-293	Skil	3
1.240790756232034e-296	0.6906548395917829	0.609	0.429	2.457386092717543e-292	Trib1	3
5.440018346993947e-295	1.4396651524585535	0.425	0.135	1.0773956336221511e-290	Asprv1	3
1.2336662704334919e-294	0.6031679764320278	0.556	0.421	2.4432760485935306e-290	Snap23	3
3.9908802836998415e-292	0.6394692167186016	0.341	0.097	7.903938401867537e-288	Optn	3
1.0220802606242215e-290	0.8102703134696916	0.536	0.244	2.0242299561662708e-286	Gadd45a	3
2.5160244201557362e-287	0.5699743726569663	0.349	0.157	4.982986364118436e-283	Sh2b2	3
1.3263819923609432e-286	0.8334496499684831	0.441	0.14	2.626899535870848e-282	H2-Q10	3
2.866693501225906e-286	0.7382891355986922	0.505	0.199	5.6774864791779064e-282	Mirt1	3
3.823184193443188e-285	0.6389196007864804	0.59	0.418	7.571816295114234e-281	Tes	3
5.584863577237679e-285	0.5630914221095963	0.454	0.325	1.1060822314719222e-280	Erbin	3
1.0344197088491877e-284	0.5159069136924224	0.409	0.289	2.0486682333758163e-280	Rab32	3
8.453574108367899e-283	0.7826521442067852	0.489	0.322	1.6742303521622623e-278	Ero1l	3
4.766958925147198e-282	0.4926323540571746	0.352	0.241	9.440962151254026e-278	Mthfs	3
9.615263482474647e-282	0.55489758454047	0.841	0.772	1.9043029327041037e-277	Map1lc3b	3
1.2219500075352883e-281	1.4550827366741865	0.426	0.147	2.4200719899236385e-277	Cstdc4	3
7.36243411744895e-280	0.8012424126427478	0.253	0.176	1.4581300769607648e-275	Gclm	3
4.664391724668349e-275	0.6641211784425151	0.525	0.3	9.237827810705665e-271	Slc2a1	3
1.3313141836178464e-274	0.6995505286654137	0.55	0.284	2.6366677406551447e-270	Mefv	3
1.128344383501977e-272	0.5944008228945337	0.265	0.046	2.2346860515256654e-268	Gm20406	3
1.0026419687795376e-270	0.28390741445274204	0.815	0.482	1.9857324191678745e-266	Retnlg	3
6.022968666259035e-270	0.5386778334154508	0.442	0.348	1.1928489443526018e-265	Mapk6	3
5.836920134425594e-268	0.6596029932456734	0.348	0.122	1.1560020326229888e-263	4833407H14Rik	3
6.275728795825608e-268	0.5355651185136062	0.403	0.343	1.2429080880132615e-263	Mafg	3
8.340337071540009e-268	0.6120954026023995	0.753	0.582	1.6518037570184986e-263	Snx18	3
9.271079398272565e-268	0.8924631738703384	0.686	0.341	1.8361372748278814e-263	Il1r2	3
2.3442004885365945e-265	0.5342756073255615	0.459	0.428	4.642689067546726e-261	Eif4ebp1	3
4.6444935306962853e-265	0.5027313668180067	0.815	0.757	9.1984194375439925e-261	Ostf1	3
9.98477958301794e-265	0.4158555632291425	0.447	0.392	1.977485596416703e-260	Adprh	3
3.685799720264366e-264	0.43471571593833996	0.434	0.357	7.299726345983577e-260	Zfand3	3
2.1099799086634367e-263	0.5204654153016206	0.512	0.399	4.1788152091079364e-259	Tmem189	3
4.65127894123863e-261	0.5934979275674614	0.415	0.277	9.211857943123106e-257	Gla	3
6.198177504149142e-261	0.5244969341776992	0.326	0.174	1.2275490546967377e-256	Ralgds	3
3.9028112964010875e-260	0.6558802044718732	0.349	0.164	7.729517772522354e-256	Bnip3	3
4.1198419501338435e-260	0.5225012659247197	0.662	0.583	8.159346982240077e-256	Rab8b	3
1.2775813551987256e-257	0.5146221803508846	0.812	0.757	2.530249873971076e-253	Tax1bp1	3
2.072294801470034e-257	0.4937099762676249	0.799	0.734	4.104179854311402e-253	Atp6v1g1	3
1.526022074849131e-256	0.5901791280967504	0.484	0.333	3.022286719238704e-252	Bst1	3
1.275904362267739e-255	0.4738446788141273	0.483	0.418	2.526928589471257e-251	Ppp1r2	3
1.6951539975678665e-253	0.4813583971620282	0.29	0.254	3.3572524921831593e-249	Arf2	3
1.0146162139222296e-252	0.5808906938281355	0.388	0.234	2.0094474116729756e-248	Alas1	3
2.295433605016921e-252	0.6392680909507613	0.259	0.055	4.546106254736013e-248	E230032D23Rik	3
6.404672081341164e-249	0.6330012312181212	0.92	0.727	1.2684453057096175e-244	Nfkbiz	3
1.099118697913751e-248	0.6134061692625117	0.743	0.507	2.176804581218184e-244	C5ar1	3
2.497896450961462e-248	0.6832762572072506	0.551	0.466	4.9470839211291757e-244	Txnrd1	3
5.878304423665001e-248	0.5446678665283957	0.327	0.131	1.1641981911068535e-243	Gpat3	3
1.3476882299287188e-246	0.5787253974629352	0.384	0.2	2.669096539373828e-242	Spata13	3
3.313847740331898e-242	0.528483799282397	0.551	0.465	6.563075449727325e-238	Kpna4	3
5.308636280608483e-242	0.6254428494109113	0.24	0.055	1.05137541537451e-237	Lipg	3
2.4697042251136155e-241	0.4646925125947385	0.296	0.181	4.8912492178375153e-237	Ubap1	3
1.404525874251393e-240	0.5838496490087512	0.29	0.12	2.781663493954884e-236	Dedd2	3
6.6579626942841945e-239	0.5393151775372318	0.248	0.129	1.3186095116029847e-234	Fnip2	3
1.3005131127213393e-238	0.5213847507195858	0.327	0.16	2.5756662197446123e-234	Pdlim7	3
1.3609580672826e-237	0.4884171167962019	0.232	0.069	2.6953774522531894e-233	Fmnl2	3
8.944502213861469e-237	0.4923149055213494	0.987	0.925	1.771458663455264e-232	Btg1	3
1.8520066424215413e-234	0.5419773961660129	0.26	0.082	3.6678991553158625e-230	Egln3	3
2.690379062719077e-234	0.3963972898622856	0.452	0.448	5.328295733715132e-230	Atp6ap2	3
3.793232687690695e-234	0.36561524757633035	0.237	0.17	7.5124973379714215e-230	Ubtd1	3
4.097411445332999e-234	0.7124781100443969	0.705	0.569	8.114923367482005e-230	Traf1	3
1.7753096604558299e-233	0.5003108234393413	0.63	0.532	3.516000782532771e-229	Ncf4	3
7.170912342987478e-233	0.47837359333925367	0.486	0.393	1.42019918952867e-228	Nfkb2	3
1.1195586690572886e-232	0.3876598748454688	0.388	0.391	2.21728594406796e-228	Atp6v1a	3
4.832717432867358e-232	0.4974976612259351	0.377	0.264	9.571196875793803e-228	Sema4d	3
2.9490462395856156e-231	0.5101007313055322	0.551	0.501	5.840586077499311e-227	Trim30a	3
9.989791745187619e-231	1.2050525306262618	0.239	0.058	1.978478255134408e-226	Csf3	3
9.57231817241445e-230	0.3753005639766185	0.507	0.496	1.8957976140466818e-225	Sra1	3
3.082126540129551e-228	0.6161183276076914	0.509	0.302	6.104151612726575e-224	Plk3	3
1.6371582345668436e-226	0.5182227284762428	0.423	0.267	3.2423918835596335e-222	Lpcat2	3
1.8853246170002578e-226	0.6803697102512376	0.539	0.327	3.733885403969011e-222	Lyst	3
2.723166029233568e-226	0.4953615872579325	0.373	0.249	5.393230320897081e-222	Npepps	3
4.785855041303209e-226	0.47728776776889364	0.305	0.178	9.478385909301005e-222	Sntb2	3
5.700202887321752e-226	0.65660222021662	0.243	0.068	1.128925181834073e-221	Osgin1	3
7.326682081164586e-226	0.55741765541278665	0.173	0.018	1.4510493861746463e-221	Cldn1	3
7.738460500408395e-226	0.43716421303484054	0.452	0.384	1.5326021021058826e-221	Map2k3	3
1.1774624799274745e-225	0.6009216758725429	0.288	0.085	2.3319644414963633e-221	Cdk5r1	3
3.3756251869869713e-224	0.49482628737409806	0.984	0.805	6.685425682827697e-220	Tyrobp	3
1.4277675014237687e-223	0.6375949144699741	0.546	0.383	2.8276935365697738e-219	Jdp2	3
2.6274504168015475e-223	1.1284439021232655	0.406	0.135	5.203665550475465e-219	Stfa2l1	3
2.606530061015493e-222	0.5247386685554545	0.317	0.212	5.162232785841184e-218	Sh3bp5	3
5.8063561699981836e-220	0.3506909507956303	0.257	0.224	1.1499488394681402e-215	Fuca2	3
1.5898915246597778e-219	0.6324335085143968	0.641	0.483	3.1487801645886897e-215	Bcl2l11	3
9.803233746846373e-219	0.40073929257421104	0.698	0.676	1.941530443562924e-214	Chmp4b	3
1.5173650377141466e-218	0.4988647913334505	0.846	0.746	3.0051414571928673e-214	Ccnl1	3
2.935468068136205e-218	0.3700091721693891	0.445	0.474	5.8136945089437546e-214	Bnip3l	3
6.05847001717534e-218	0.5219803927281239	0.877	0.784	1.199879986901576e-213	Sat1	3
9.30229023209519e-218	0.49429117142325585	0.403	0.338	1.8423185804664525e-213	Eea1	3
2.3275779380366415e-217	0.4461409687611453	0.853	0.823	4.609768106281569e-213	Rac2	3
1.1113145649054754e-216	0.39010796168260586	0.581	0.559	2.200958495795294e-212	Etf1	3
2.014255043119248e-215	0.29741288789391696	0.295	0.334	3.989232112897671e-211	Ube2f	3
5.721606268841186e-215	0.6567458063229202	0.481	0.373	1.1331641215439969e-210	Cyp4f18	3
1.7104342441545889e-214	0.39668396793436056	0.385	0.339	3.387515020548163e-210	Neu1	3
2.279906957173382e-214	0.35556771308364965	0.568	0.602	4.515355728681883e-210	Bsg	3
9.876507332611689e-213	0.632617634074784	0.226	0.048	1.956042277223745e-208	Steap4	3
3.3802501870600324e-212	0.38864958468990535	0.328	0.283	6.694585495472394e-208	Mthfsl	3
3.451753395074359e-212	0.5693226112216662	0.53	0.358	6.8361975989447685e-208	Suco	3
9.93744316919576e-211	0.4763928879502941	0.465	0.355	1.9681106196592204e-206	Smim3	3
2.1423432113939066e-210	0.6947507730731233	0.58	0.373	4.242910730165632e-206	Gm20186	3
2.4088126428002075e-210	0.7047177949897386	0.608	0.368	4.770653439065811e-206	Tgm2	3
1.399292973948509e-209	0.39089733341688065	0.164	0.018	2.771299734905022e-205	Mreg	3
2.4956559694695274e-208	0.4808455065572509	0.364	0.265	4.942646647534399e-204	Trim30d	3
5.620192045894703e-208	0.44521085455347303	0.289	0.186	1.113079034689446e-203	Tlr13	3
6.411672471937903e-208	0.5575335308332269	0.491	0.365	1.2698317330673016e-203	Samd9l	3
1.0861398922946061e-207	0.46043226526391956	0.541	0.484	2.1511000566894673e-203	Adipor1	3
1.4718217000193369e-207	0.5269872094029935	0.658	0.568	2.9149428768882965e-203	Rbpj	3
6.319637415671857e-207	0.33423304620069416	0.275	0.256	1.2516041901738113e-202	Vav1	3
1.2586536799478013e-206	0.5986652957852949	0.23	0.089	2.4927636131366205e-202	Gm13822	3
1.528360046349589e-206	0.4283911906819084	0.199	0.038	3.026917071795361e-202	Tnfrsf26	3
4.306018974564447e-205	0.5164574788246734	0.291	0.184	8.528070579124887e-201	Clec5a	3
6.886280618924153e-205	0.3245670614431628	0.289	0.303	1.3638278765779284e-200	Pttg1	3
9.641416692348386e-205	0.3946208417427264	0.789	0.747	1.909482575919598e-200	Tmbim6	3
9.908851117910594e-204	0.5479537990215715	0.852	0.694	1.9624479639021932e-199	Ctsd	3
1.0709778778873586e-203	0.9120022485540424	0.333	0.201	2.1210716871559137e-199	Ifit1	3
2.0033139724870514e-203	0.4606012896839882	0.311	0.158	3.967563322510605e-199	Siglece	3
2.0369143969248917e-202	0.4453135196466065	0.574	0.54	4.034108963109748e-198	Ubald2	3
2.317639874601452e-202	0.4212791353160964	0.405	0.354	4.5900857716481755e-198	Flot1	3
7.392106057923866e-202	0.4634610335454252	0.265	0.12	1.4640066047718215e-197	Fgd3	3
4.95266860373124e-199	0.5139953360507565	0.521	0.465	9.80876016968972e-195	Glrx	3
1.7462007895605918e-198	0.3566818524824942	0.359	0.37	3.458350663724752e-194	Fndc3a	3
5.159633177503389e-196	0.5159869408034108	0.444	0.375	1.0218653508045463e-191	Oasl2	3
1.9254362241755715e-195	0.5565407659467235	0.361	0.16	3.8133264419797195e-191	Il1rap	3
1.0406540532491291e-194	0.39488662286355447	0.273	0.209	2.0610153524599002e-190	Fndc3b	3
1.2708033332349778e-194	0.47494888333718954	0.34	0.227	2.5168260014718736e-190	Znrf1	3
1.4014644095996172e-194	0.5490787231486975	0.792	0.624	2.7756002632120417e-190	Nfe2l2	3
1.8275014084167724e-194	0.3529346646357173	0.44	0.416	3.619366539369418e-190	Gnai3	3
1.6415065685884562e-191	0.2750337992217965	0.37	0.403	3.2510037590894377e-187	Atp6v1d	3
2.3874880761606502e-191	0.27881843465461253	0.356	0.381	4.728420134836168e-187	Sirt2	3
2.4392185430438092e-191	0.4046498655193379	0.566	0.546	4.830872324498265e-187	Sde2	3
5.1429349477136104e-191	0.28515457320492116	0.249	0.273	1.0185582663946806e-186	Milr1	3
1.1528419378189473e-190	0.3734946329206437	0.174	0.03	2.283203457850425e-186	Rps6ka2	3
5.13931583895038e-190	0.33344611403276925	0.263	0.222	1.0178415019041229e-185	Rab9	3
2.921594679256378e-189	0.5966355872185385	0.68	0.568	5.7862182622672564e-185	Tiparp	3
2.702414143316282e-187	0.4135031229564239	0.481	0.433	5.352131210837896e-183	Rnf19b	3
3.0157252708467534e-186	0.48201499407945736	0.842	0.781	5.9726438989119954e-182	Aldoa	3
6.253327682612374e-186	0.32540658042291554	0.258	0.233	1.2384715475413805e-181	Rab31	3
1.513300900648986e-185	0.5891848180211775	0.407	0.222	2.997092433735317e-181	Tarm1	3
1.8889735007007154e-185	0.4120985603315014	0.444	0.489	3.7411120181377666e-181	Dstn	3
3.2804324249254835e-185	0.500229860719994	0.25	0.148	6.49689641756492e-181	Hspa4l	3
1.1190005108339467e-183	0.4161441709484378	0.431	0.362	2.2161805117066315e-179	Por	3
9.220854503818461e-183	0.3955535216323273	0.368	0.297	1.8261902344812463e-178	Bcl3	3
2.251591275276615e-182	0.2658838561114677	0.283	0.352	4.4592765206853364e-178	Denr	3
3.2225284314776144e-182	0.5556886759960604	0.315	0.119	6.382217558541416e-178	Olr1	3
3.928086202335135e-182	0.5167056937058948	0.341	0.143	7.779574723724734e-178	Dmxl2	3
7.760026173774535e-182	0.48792124807314385	0.607	0.565	1.5368731837160466e-177	Tpi1	3
3.6289622487847387e-181	0.33533245523571087	0.407	0.44	7.187159733718175e-177	Mbnl2	3
1.028103200493147e-180	0.2501879995995807	0.397	0.475	2.036158388576678e-176	1810058I24Rik	3
1.7136117431922694e-180	0.3626461108101235	0.204	0.109	3.39380805739229e-176	Rffl	3
1.938892721142081e-180	0.4304300598502572	0.566	0.51	3.839977034221891e-176	Birc3	3
2.434330780216349e-180	0.49014034562948217	0.582	0.437	4.8211921102184795e-176	Ell2	3
3.8142121579848785e-180	0.5510899461573343	0.501	0.323	7.554047178889052e-176	Entpd1	3
1.5220258866011968e-179	0.27305417567203755	0.24	0.261	3.01437226841367e-175	P4ha1	3
2.200537097901779e-179	0.3235606044438067	0.221	0.162	4.358163722394473e-175	Wsb2	3
1.1529614275118236e-178	0.48897288560222835	0.332	0.223	2.2834401071871665e-174	Cdc42ep2	3
1.4482482539223243e-178	0.28785416889946336	0.331	0.373	2.868255666893163e-174	Kmt5a	3
2.661766817739069e-178	0.5576235194401298	0.271	0.103	5.271629182532226e-174	Gpr84	3
3.133529006388716e-178	0.31345984354640344	0.521	0.573	6.205954197152852e-174	Tsc22d4	3
1.5119542805716819e-177	0.5303364920758957	0.505	0.318	2.994425452672216e-173	Stx11	3
4.370817895201738e-177	0.41021553276828415	0.208	0.059	8.656404841447042e-173	6530402F18Rik	3
4.3921499574832205e-176	0.37005675813582173	0.252	0.173	8.698652990795518e-172	Arrdc4	3
4.489888245702253e-176	0.6427871921785457	0.313	0.244	8.892223670613312e-172	Gbp2	3
5.327451277072861e-176	0.3717756025320928	0.239	0.187	1.0551017254242801e-171	Abcc1	3
9.433731912619164e-176	0.38803846751525556	0.369	0.315	1.8683506052942255e-171	Carhsp1	3
1.8105847670777576e-175	0.4626825116230921	0.336	0.194	3.585863131197499e-171	Slc25a37	3
1.736237606507673e-174	0.27301753753810665	0.272	0.266	3.438618579688446e-170	Map2k1	3
3.0403981009291406e-172	0.6100333895436028	0.603	0.502	6.021508438890163e-168	Ifi204	3
3.349092102322768e-172	0.47779854958071477	0.332	0.229	6.632876908650242e-168	2310001H17Rik	3
9.16939870622086e-172	0.46455554550220535	0.441	0.324	1.8159994137670412e-167	Themis2	3
2.3475387566809086e-170	0.27617085782799944	0.366	0.391	4.64930050760654e-166	Ifngr2	3
2.6655780938009676e-170	0.35837712589893816	0.278	0.209	5.279177414772816e-166	Pfkl	3
6.660497108499241e-170	0.4871171856378922	0.664	0.56	1.3191114523382748e-165	Ndel1	3
1.8986414604914987e-169	0.3724294964218122	0.323	0.316	3.7602594125034134e-165	Taf7	3
2.310181788730404e-169	0.378780017924621	0.276	0.197	4.575315032580565e-165	Abr	3
2.1110963395687887e-168	0.42374615237860525	0.297	0.178	4.181026300515986e-164	Gsap	3
3.1329685664072927e-168	0.4579246216220979	0.507	0.414	6.2048442457696434e-164	Slc11a1	3
5.718677604619112e-168	0.5307233013148316	0.733	0.476	1.1325840995948151e-163	Slc16a3	3
2.2406053741740742e-167	0.3115346522437059	0.74	0.766	4.437518943551754e-163	Selenok	3
3.0126232187262915e-167	0.4630974080271958	0.336	0.198	5.96650028468742e-163	Gk	3
3.4479443097752076e-167	0.3444663431169612	0.715	0.736	6.828653705509798e-163	Atp6v0e	3
5.151075185728303e-167	0.41508568988560857	0.361	0.301	1.0201704405334905e-162	Anxa3	3
7.445713051782619e-167	0.9044951790145188	0.165	0.032	1.4746234699055478e-162	Il23a	3
5.430161986491482e-166	0.42233216629068804	0.672	0.616	1.075443581424638e-161	Pgk1	3
4.67341529353419e-164	0.5870006067288962	0.22	0.067	9.255698988844463e-160	F3	3
1.2026818267219982e-163	0.3037175366675461	0.38	0.37	2.3819113578229176e-159	Hnrnph2	3
1.4840412894366802e-162	0.7671211445271902	0.707	0.441	2.939143773729345e-158	Hp	3
2.802978914501867e-161	0.2752120429667666	0.342	0.389	5.551299740170948e-157	Larp4b	3
9.926363924097851e-161	0.6566040030876474	0.261	0.171	1.9659163751675795e-156	Clec4n	3
3.6032090897022715e-160	0.38152799535516146	0.388	0.344	7.136155602155349e-156	Tet2	3
1.416654730616613e-159	0.3480740916030477	0.368	0.381	2.8056846939862017e-155	Dock10	3
1.8610939588582403e-159	0.4717944548036834	0.652	0.609	3.685896585518745e-155	Ppp1r15a	3
2.83604265703298e-159	0.5133698212225946	0.406	0.215	5.616782482253816e-155	Ppp1r3b	3
2.5654320077772347e-158	0.428802679732872	0.356	0.265	5.080838091402814e-154	Mir22hg	3
1.1807541986522537e-157	0.375173482909298	0.397	0.452	2.3384836904307884e-153	Parp14	3
2.998507807416867e-157	0.4265356425535165	0.74	0.66	5.938544712589106e-153	Spag9	3
4.5991659351399493e-157	0.4777534537228255	0.311	0.195	9.10864813454467e-153	St3gal6	3
6.193805082320636e-157	0.2755266479250673	0.691	0.774	1.2266830965536018e-152	Cd47	3
4.111239211071154e-156	0.3061714859425103	0.379	0.363	8.14230925752642e-152	Fmnl1	3
3.5910614395613935e-155	0.3924732486508451	0.316	0.221	7.11209718105134e-151	Il13ra1	3
4.0178964258663625e-155	0.405687278017945	0.587	0.569	7.957443871428331e-151	Vmp1	3
5.721186781654576e-155	0.28943741353887176	0.371	0.358	1.1330810421066888e-150	Rab6a	3
9.18569436516147e-155	0.5094305570947543	0.421	0.321	1.8192267690202292e-150	Nudt4	3
1.8926203649923865e-154	0.4137102911277373	0.704	0.718	3.7483346328674215e-150	Ldha	3
2.005332474028914e-154	0.36409822291652333	0.297	0.219	3.9715609648142644e-150	Gramd1a	3
4.0335232100611063e-153	0.28906264836789697	0.241	0.224	7.98839271752602e-149	Wwp2	3
9.352597993990954e-153	0.3080066374956799	0.393	0.38	1.8522820327099083e-148	Nab1	3
3.1570723414479665e-152	0.31757007858287517	0.261	0.2	6.252581772237698e-148	Stx6	3
9.846412115678495e-152	0.4251296038268779	0.175	0.07	1.9500819195101258e-147	Gm31814	3
2.5371458755154277e-151	0.2732860204552288	0.25	0.245	5.024817406458305e-147	Ptpn12	3
1.0068010419549826e-150	0.40312815622081044	0.441	0.384	1.993969463591843e-146	Igsf6	3
9.068850078497266e-150	0.3844874412924897	0.505	0.44	1.7960857580463834e-145	Hck	3
4.855964062002783e-149	0.3916277336513657	0.169	0.048	9.61723682479651e-145	Rnd1	3
6.259976918494941e-149	0.4775228442603566	0.474	0.393	1.2397884287079232e-144	Plbd1	3
1.621636255051399e-148	0.257514597031292	0.312	0.35	3.211650603129296e-144	Nampt	3
1.6387496928359146e-148	0.26106272499915373	0.381	0.39	3.2455437666615286e-144	Nadk	3
5.414749279962491e-148	0.41960073148780486	0.247	0.146	1.0723910948965714e-143	Slco3a1	3
4.746623530738515e-147	0.34085510627220145	0.275	0.245	9.400687902627629e-143	Gpr35	3
1.2261931929893915e-146	0.2786987867724344	0.352	0.388	2.42847561871549e-142	Il4ra	3
1.627884387882118e-146	0.34455944258455173	0.514	0.47	3.224025030200535e-142	Lcp2	3
3.781370347129307e-146	0.29571547410872046	0.275	0.233	7.489003972489592e-142	Mboat7	3
8.896209590769433e-146	0.2516429396227358	0.22	0.209	1.7618943094518864e-141	Cln5	3
1.1283614437220943e-145	0.39742636673826814	0.421	0.324	2.2347198392916076e-141	Fgr	3
1.3537954744984772e-145	0.3651176750258881	0.346	0.309	2.681191937244234e-141	Zfp292	3
3.231589755606001e-145	0.27994819506155655	0.255	0.252	6.400163510977685e-141	Apobr	3
4.08554656606072e-144	0.43976846755495136	0.299	0.175	8.091424974083256e-140	Hsd11b1	3
4.844038238738609e-144	0.45569244054445923	0.453	0.366	9.593617731821816e-140	Nfkbid	3
3.4198295271967495e-143	0.3018613638181076	0.395	0.421	6.772972378613163e-139	Gch1	3
4.2894265169956436e-142	0.8600517195671428	0.365	0.195	8.495209216909872e-138	Gm12840	3
6.971539480279447e-141	0.3144302226573154	0.297	0.274	1.3807133940693443e-136	Oas3	3
2.801779247539428e-140	0.3966830176609035	0.51	0.571	5.548923799751837e-136	Cdk2ap2	3
1.0726847920280515e-139	0.4040070239397329	0.292	0.187	2.124452230611556e-135	Cd80	3
3.186270213985041e-139	0.32056637673226474	0.23	0.192	6.310408158797374e-135	1700017B05Rik	3
4.728230026170953e-139	0.5540549959197758	0.833	0.695	9.364259566831573e-135	Klf2	3
6.3514656239356475e-139	0.31092744968202485	0.352	0.312	1.257907766820455e-134	Hbp1	3
1.1142385366429448e-138	0.25615476034135076	0.337	0.347	2.2067494218213523e-134	Susd6	3
3.462539642296152e-138	0.9540585015929002	0.371	0.24	6.85755976156753e-134	Spp1	3
7.436197948281499e-138	0.4824282138413185	0.658	0.488	1.472739003657151e-133	Bhlhe40	3
1.0334970804040498e-137	0.3571629731139161	0.447	0.409	2.0468409677402206e-133	Pfkp	3
1.2791732533562682e-137	0.31582956431382114	0.17	0.093	2.533402628272089e-133	Slc44a1	3
5.306504094386951e-137	0.3875034755836758	0.454	0.431	1.0509531358933358e-132	Chd7	3
1.2435827522636167e-136	0.4130546276924028	0.346	0.23	2.4629156408580927e-132	Cpd	3
1.6913581775634944e-136	0.2991145352183068	0.29	0.245	3.3497348706645005e-132	Tbk1	3
8.989755762167191e-136	0.2722191292792915	0.326	0.366	1.780421128697212e-131	Cdkn2d	3
1.2020652826680244e-135	0.27779485032213946	0.208	0.167	2.380690292324022e-131	C9orf72	3
1.9666043730258706e-134	0.33119641881029194	0.535	0.517	3.894859960777737e-130	Tuba1c	3
1.533019893758154e-133	0.2886380620807734	0.23	0.229	3.036145899588024e-129	Zfp263	3
1.8865788674858464e-133	0.4474742139533585	0.394	0.274	3.736369447055719e-129	Gcnt2	3
2.0569823052825987e-133	0.3819303014374158	0.632	0.624	4.073853455612187e-129	Ptpn1	3
2.238625695302942e-133	0.40551616212665986	0.622	0.58	4.433598189547477e-129	Adgre5	3
5.593717053674379e-132	0.3243590425635341	0.459	0.432	1.1078356624802107e-127	Sbno1	3
1.127871266267394e-131	0.2990933950021146	0.987	0.958	2.233749042842574e-127	H3f3a	3
2.3423943205414197e-131	0.2925657048069944	0.188	0.126	4.639111951832282e-127	Tlr4	3
1.238854160613398e-130	0.41437237207877464	0.624	0.623	2.4535506650948348e-126	Nktr	3
1.3931698932632236e-130	0.31657627304792907	0.271	0.223	2.7591729736078143e-126	Arhgef3	3
6.52967531107194e-130	0.5752821435902016	0.227	0.104	1.2932021953577978e-125	F630028O10Rik	3
8.163050927719593e-129	0.4971290270180302	0.601	0.382	1.6166922362348655e-124	Mcemp1	3
9.012693906058262e-129	0.269053402750362	0.235	0.223	1.7849640280948387e-124	Alcam	3
2.3127006419289235e-128	0.25744047724831187	0.311	0.33	4.580303621340233e-124	Rest	3
6.709369811179397e-128	0.34785116138766115	0.835	0.809	1.3287906911040796e-123	Msn	3
3.3060708565667014e-127	0.4932649211715927	0.798	0.706	6.547673331430353e-123	Tnfaip3	3
4.883715109135319e-125	0.3187097697613195	0.36	0.347	9.672197773642498e-121	Ifi27	3
6.167171885105253e-125	0.39003991237944285	0.311	0.203	1.2214083918450954e-120	Trem3	3
1.5524137201000869e-124	0.28271633826924547	0.127	0.021	3.074555372658222e-120	Myo1d	3
2.3399975951687494e-124	0.2828435499234015	0.11	0.033	4.6343652372317084e-120	Gm31718	3
5.38566356009887e-124	0.32058159419644605	0.383	0.343	1.0666306680775813e-119	Rlf	3
4.274905441013778e-123	0.3598138281233457	0.169	0.051	8.466450225927787e-119	Rasip1	3
2.940824666899411e-122	0.3666106324064923	0.365	0.3	5.824303252794284e-118	Trim12a	3
3.7594191474241317e-122	0.29217554346037133	0.192	0.181	7.445529621473493e-118	Usp18	3
6.106838061730635e-122	0.47841536281622365	0.197	0.072	1.2094592781257523e-117	Id1	3
6.978606349085801e-122	0.28898364244431374	0.732	0.738	1.3821129874364428e-117	Rac1	3
7.361893628535694e-122	0.34677659693755486	0.32	0.254	1.4580230331314942e-117	Zdhhc18	3
1.0469201253870903e-121	0.464593538443816	0.746	0.505	2.0734253083291325e-117	Thbs1	3
1.1875025142555176e-120	0.3890361036007296	0.299	0.233	2.3518487294830525e-116	Ddit3	3
1.6026813151500505e-120	0.367691599028236	0.361	0.331	3.174110344654675e-116	Hk2	3
8.446385322686553e-120	0.31464132110905635	0.299	0.253	1.6728066131580717e-115	Aff1	3
6.059830681962564e-119	0.2816929170271801	0.188	0.185	1.2001494665626857e-114	Herc6	3
2.3144862440739674e-118	0.3271573894538437	0.14	0.077	4.583840006388493e-114	Fam20c	3
6.722111820819595e-118	0.2700080022574063	0.391	0.388	1.331314246113321e-113	Wsb1	3
9.397750191536081e-118	0.42839058629837456	0.913	0.819	1.8612244254337208e-113	S100a11	3
4.7480793371177815e-117	0.31566551887570576	0.153	0.044	9.403571127161766e-113	Gm28809	3
5.0477859167938215e-117	0.3331311345995497	0.219	0.146	9.997140008210163e-113	AI839979	3
4.488070347022178e-116	0.37749283896611363	0.886	0.782	8.888623322277423e-112	Pkm	3
2.890787299503368e-115	0.25444046604330994	0.209	0.201	5.725204246666421e-111	Ciapin1	3
4.591159712090082e-114	0.312092627562643	0.604	0.584	9.092791809794407e-110	Tut7	3
9.331780760758535e-114	0.35437170706581944	0.382	0.326	1.8481591796682277e-109	Klhl24	3
1.415740782513759e-112	0.5553190042410912	0.471	0.331	2.8038746197684997e-108	Rgcc	3
1.9357936063762443e-112	0.3346181266189469	0.254	0.165	3.833839237428152e-108	Rnf19a	3
3.6308926380617453e-112	0.2809867630336265	0.184	0.13	7.190982869681287e-108	Lilra6	3
5.498227873824405e-112	0.260272300279648	0.357	0.346	1.0889240304109234e-107	Arih2	3
8.446331094029166e-112	0.3212947655355256	0.614	0.589	1.6727958731724764e-107	Nfkb1	3
1.4513391490278818e-110	0.2910901531406789	0.358	0.369	2.87437718464972e-106	Dleu2	3
5.94266301920438e-110	0.42327638848518634	0.432	0.21	1.1769444109534275e-105	Rdh12	3
2.3134253524209688e-107	0.30522385975879884	0.752	0.73	4.581738910469728e-103	Atp6v0b	3
7.88496843493879e-107	0.25054151411353365	0.245	0.217	1.5616179985396273e-102	Ccdc88b	3
1.3842603064601721e-106	0.26000069335644066	0.111	0.021	2.741527536944371e-102	Ankrd22	3
2.430591416584544e-106	0.30263197683937315	0.404	0.376	4.813786300545689e-102	Plp2	3
4.425031187892676e-106	0.2542847587102516	0.281	0.272	8.763774267621444e-102	Fnip1	3
4.982167392869626e-104	0.4752052677700302	0.188	0.054	9.867182521578295e-100	Nos2	3
1.1745467031197992e-103	0.31151983719881493	0.36	0.306	2.326189745528762e-99	Arl5b	3
4.771410357197528e-103	0.3836441614685966	0.974	0.939	9.449778212429705e-99	Junb	3
1.0622788786673288e-102	0.494913094285528	0.515	0.415	2.1038433192006447e-98	Osm	3
1.2174814180636364e-102	0.29426729038813126	0.207	0.162	2.411221948475032e-98	Cpeb2	3
1.5987599661356237e-102	0.32881152695369653	0.378	0.315	3.166344112931603e-98	Antxr2	3
1.93054697663485e-102	0.2616902218948566	0.102	0.031	3.82344828722532e-98	Ccdc126	3
1.12790637149967e-101	0.28505831581716534	0.565	0.576	2.2338185687550965e-97	Pde4b	3
1.5186347888660786e-101	0.3678469230065001	0.228	0.096	3.007656199349269e-97	Sh2d3c	3
3.6892236752815634e-101	0.316818326987674	0.203	0.127	7.306507488895136e-97	A530032D15Rik	3
1.1306554631065126e-100	0.2580594073539606	0.153	0.166	2.239263144682448e-96	Srxn1	3
1.178309412859461e-99	0.4039529805091199	0.186	0.08	2.3336417921681626e-95	Ptgs2os2	3
1.1961164176962376e-99	0.28602650698266385	0.244	0.181	2.3689085652473986e-95	Ccng2	3
1.28457004373013e-97	0.276047965618246	0.237	0.24	2.544090971607522e-93	Adora2b	3
7.937784537908245e-97	0.25715947626702435	0.237	0.216	1.572078227732728e-92	Trim12c	3
1.7064010882905405e-96	0.26427134628064286	0.339	0.403	3.3795273553594156e-92	Slfn5	3
2.9000807278662775e-96	0.32100837317238495	0.672	0.665	5.743609881539163e-92	Mif	3
3.6655524622369595e-96	0.25121885796771976	0.255	0.22	7.259626651460298e-92	Slc2a6	3
3.810636592800708e-96	0.2918123870511624	0.142	0.112	7.546965772041803e-92	4833438C02Rik	3
5.283014810962168e-96	0.2661012717483677	0.182	0.121	1.0463010833110573e-91	Chst11	3
4.8612507010468414e-95	0.33057366062716864	0.157	0.062	9.627707013423269e-91	Pdcd1lg2	3
1.0078945638261133e-94	0.28392502634336003	0.37	0.312	1.9961351836576175e-90	Relb	3
1.613341556592039e-94	0.28110957296531813	0.347	0.307	3.1952229528305334e-90	Jak2	3
7.962247935955058e-92	0.3066390460382075	0.205	0.145	1.5769232037158991e-87	Amn1	3
2.7673578535059456e-91	0.3471568402588952	0.28	0.237	5.480752228868525e-87	Igfbp6	3
2.554154942574235e-90	0.32483544791286023	0.398	0.352	5.0585038637682725e-86	Pilra	3
2.7643710640646138e-90	0.25577707535063815	0.183	0.18	5.474836892379967e-86	Ddx60	3
1.1185023033082334e-89	0.37512111090654043	0.935	0.833	2.215193811701956e-85	S100a6	3
9.538412461107932e-86	0.2614070683790735	0.287	0.257	1.889082587922426e-81	Atf7ip	3
3.4070033557980203e-85	0.2619119924717247	0.541	0.499	6.747570146157979e-81	Csf2ra	3
5.514916990888554e-85	0.5892021328352204	0.638	0.474	1.0922293100454782e-80	Ptgs2	3
9.515465519578501e-84	0.3713268693272509	0.627	0.465	1.8845379461525223e-79	Gsr	3
3.4692551555342166e-83	0.32872811735671426	0.798	0.657	6.870859835535515e-79	Plin2	3
5.458116127368255e-83	0.3076270246172832	0.825	0.673	1.080979899025283e-78	Zeb2	3
3.7845721673484815e-82	0.3022026420366414	0.491	0.426	7.495345177433667e-78	Csf2rb	3
6.287368357676828e-82	0.4802195292023329	0.204	0.176	1.2452133032378957e-77	Ifit3	3
6.247341781899252e-81	0.29472229790775395	0.101	0.058	1.2372860399051468e-76	Ifit3b	3
8.3281581312559405e-81	0.29516620742505295	0.458	0.47	1.6493917178952392e-76	Mpeg1	3
2.757127798495705e-79	0.31582507319409614	0.619	0.533	5.460491604920744e-75	App	3
5.769086858316899e-79	0.301854623960073	0.197	0.128	1.1425676522896618e-74	4930581F22Rik	3
3.8530015449206007e-78	0.4989287942986447	0.336	0.182	7.63086955971525e-74	Cxcr2	3
4.939019690465151e-76	0.4447281083028778	0.562	0.467	9.781728496966231e-72	Bcl2a1d	3
6.827288132866269e-76	0.27867728020414323	0.195	0.135	1.3521444147141645e-71	A530064D06Rik	3
7.466641570056288e-75	0.3287656067890816	0.353	0.296	1.4787683629496477e-70	Nr4a3	3
1.4610820836604706e-74	0.2560413932057374	0.328	0.325	2.893673066689562e-70	Cd300ld	3
7.843967575491709e-74	0.3275168387888852	0.228	0.146	1.553497778326133e-69	Igf1r	3
7.89489309241359e-70	0.2820490257272321	0.686	0.643	1.5635835769525116e-65	Lamp2	3
1.3923410198406575e-69	0.467641153114595	0.438	0.27	2.757531389794422e-65	Lrg1	3
2.5778034063949434e-66	0.2776498567593696	0.509	0.466	5.105339646365186e-62	Emilin2	3
4.500648996898371e-65	0.3897876580696502	0.391	0.221	8.913535338357224e-61	Mmp9	3
1.260137754927499e-61	0.2926456865949446	0.364	0.286	2.495702823633912e-57	Pygl	3
8.720154729227439e-61	0.28100212764774835	0.22	0.213	1.7270266441234943e-56	Chka	3
2.3903343769021593e-59	0.36409154332745364	0.577	0.543	4.734057233454726e-55	Socs3	3
4.723140485995944e-57	0.509261469505533	0.352	0.239	9.354179732514967e-53	F10	3
5.867859371995958e-57	0.3122928291441238	0.895	0.88	1.1621295486237995e-52	Ubc	3
7.141132276206725e-57	0.28145524975415626	0.93	0.909	1.4143012473027417e-52	Gapdh	3
7.528586708844032e-56	0.2805287835415359	0.161	0.089	1.4910365976865605e-51	Snai1	3
9.214367274934709e-55	0.31826012337666654	0.289	0.257	1.824905438800819e-50	Plk2	3
7.556707545046218e-53	0.266641962210604	0.444	0.428	1.4966059292964034e-48	Pla2g7	3
9.404306238925472e-50	0.37846551366136083	0.519	0.397	1.86252285061919e-45	Cd63	3
3.0442236973310673e-44	0.28464659033411355	0.799	0.68	6.029085032564179e-40	Ctsz	3
1.2014293284598674e-36	0.26630278569692534	0.855	0.776	2.3794307850147675e-32	Dusp1	3
1.3179935459840825e-30	0.2553253479523634	0.923	0.864	2.6102862178214757e-26	Fxyd5	3
4.573139085053331e-25	0.36879676569425074	0.122	0.126	9.057101957948122e-21	Il10	3
1.5265913011691728e-20	0.2583626614303104	0.16	0.109	3.023414071965547e-16	Inhba	3
