# Supplementary material for: Deciphering the preeclampsia-specific immune microenvironment and the role of pro-inflammatory macrophages at the maternal–fetal interface
Source: eLife. 2025 Mar 28;13:RP100002. doi: 10.7554/eLife.100002 (PMC11952753; doi:10.7554/eLife.100002)
Supplement: Figure 5—figure supplement 1—source data 1. [file elife-100002-fig5-figsupp1-data1.zip › Figure 5-figure supplement 1-source data/seurat_clusters_4.csv]

p_val	avg_logFC	pct.1	pct.2	p_val_adj	gene	cluster
0	3.0521189670787043	0.986	0.06	0	Cd79a	4
0	2.7971479453418193	0.98	0.046	0	Ebf1	4
0	2.4748825834658144	0.971	0.257	0	Ighm	4
0	2.252479209175704	0.837	0.051	0	Ly6d	4
0	2.05440977045607	0.823	0.108	0	Cd79b	4
0	2.002610728385764	0.762	0.027	0	Ighd	4
0	1.9661321099350244	0.757	0.022	0	Fcmr	4
0	1.8565287736327714	0.716	0.02	0	Ms4a1	4
0	1.8435767104476042	0.783	0.12	0	Gm8369	4
0	1.7560514739864514	0.736	0.054	0	Iglc3	4
0	1.66707853173067	0.72	0.055	0	H2-DMb2	4
0	1.6526998512906257	0.855	0.306	0	Mef2c	4
0	1.6376799827152477	0.64	0.065	0	BE692007	4
0	1.6309114953086576	0.707	0.051	0	H2-Ob	4
0	1.5992345780353368	0.807	0.095	0	Iglc2	4
0	1.5736411863112298	0.995	0.649	0	Cd74	4
0	1.5313596854443716	0.833	0.141	0	Ccr7	4
0	1.5238708803972347	0.993	0.476	0	H2-Aa	4
0	1.4596829087245506	0.562	0.022	0	Scd1	4
0	1.3477687234006233	0.589	0.096	0	Cd55	4
0	1.3192932688986978	0.435	0.024	0	Vpreb3	4
0	1.3057394636439874	0.848	0.487	0	Cd37	4
0	1.2785304681664136	0.991	0.94	0	Rps27	4
0	1.2773602680759086	0.535	0.056	0	Bank1	4
0	1.2716821121776336	0.786	0.237	0	Gimap6	4
0	1.2616873479705375	0.989	0.781	0	Rpl12	4
0	1.2408768117932585	0.784	0.429	0	Foxp1	4
0	1.2386761512184874	0.991	0.855	0	Rps20	4
0	1.2361559828616104	0.988	0.433	0	H2-Eb1	4
0	1.222371642695183	0.457	0.015	0	Pax5	4
0	1.2174947933577984	0.989	0.499	0	H2-Ab1	4
0	1.2155820120329863	0.508	0.053	0	H2-Oa	4
0	1.1993555826249507	0.992	0.92	0	Rpl18a	4
0	1.1947267542631699	0.995	0.933	0	Rps24	4
0	1.1902623628337077	0.837	0.319	0	Ets1	4
0	1.1835998578955165	0.523	0.127	0	Ralgps2	4
0	1.1831455507890116	0.609	0.056	0	Mzb1	4
0	1.1641677995239872	0.444	0.026	0	Fcrla	4
0	1.1550864944038892	0.637	0.21	0	Satb1	4
0	1.1384205858248428	0.995	0.874	0	Rpl21	4
0	1.1373681772891744	0.818	0.551	0	Tsc22d3	4
0	1.111356520398168	0.991	0.851	0	Rps7	4
0	1.1090884169860837	0.99	0.862	0	Rps15a	4
0	1.0938844217589492	0.991	0.846	0	Rps19	4
0	1.0922875160804444	0.991	0.82	0	Rps5	4
0	1.082204389133063	0.991	0.876	0	Rps21	4
0	1.055864433322326	0.919	0.683	0	Stk17b	4
0	1.0525445866393652	0.995	0.907	0	Rpl13	4
0	1.0402972638093804	0.994	0.915	0	Rpl17	4
0	1.0165311086337174	0.402	0.082	0	Hvcn1	4
0	1.011740330792122	0.388	0.036	0	Pou2af1	4
0	1.005645178620461	0.991	0.896	0	Rps13	4
0	0.999292847168539	0.994	0.897	0	Rpl30	4
0	0.9947562934363114	0.368	0.017	0	Cxcr5	4
0	0.9915548874134075	0.414	0.081	0	Chchd10	4
0	0.9865698019444049	0.99	0.853	0	Rpl8	4
0	0.9835603970411522	0.99	0.905	0	Rps10	4
0	0.9824585410637914	0.99	0.811	0	Rps4x	4
0	0.9811526721557643	0.683	0.42	0	Hist1h1e	4
0	0.9802251771976467	0.379	0.013	0	Cd19	4
0	0.9796192712101739	0.994	0.861	0	Rps3a1	4
0	0.9746241559024456	0.363	0.018	0	Gm31243	4
0	0.9689605469315037	0.991	0.804	0	Rps18	4
0	0.9686445049020387	0.992	0.911	0	Rpl27a	4
0	0.9673445046937885	0.675	0.401	0	4930523C07Rik	4
0	0.9627039129571018	0.459	0.214	0	Dmxl1	4
0	0.9619624089914427	0.992	0.856	0	Rpl13a	4
0	0.9608150340030894	0.975	0.729	0	Rpl36a	4
0	0.9602892256128396	0.74	0.52	0	Rps27rt	4
0	0.9394869429338716	0.678	0.347	0	H2-DMa	4
0	0.9388646012678379	0.99	0.94	0	Rps16	4
0	0.9358265534067615	0.624	0.418	0	Pold4	4
0	0.9351301442303552	0.984	0.754	0	Rpl10a	4
0	0.9341839720415286	0.294	0.01	0	Fcer2a	4
0	0.9340891892163725	0.413	0.065	0	Siglecg	4
0	0.9316823908754341	0.995	0.943	0	Rpl23	4
0	0.926032819714917	0.472	0.216	0	Pkig	4
0	0.924191101130901	0.991	0.901	0	Rpl9	4
0	0.9216989341425853	0.624	0.314	0	Cd69	4
0	0.9208151547190222	0.991	0.859	0	Rpl26	4
0	0.9174694855668628	0.768	0.58	0	2410006H16Rik	4
0	0.9141150205831914	0.985	0.83	0	Rpl7	4
0	0.9116834409436396	0.792	0.453	0	Cd83	4
0	0.91028457250356265	0.99	0.906	0	Rpl34	4
0	0.9086156750595955	0.996	0.98	0	Fau	4
0	0.9026362215543324	0.993	0.884	0	Rpl19	4
0	0.9009922037604046	0.919	0.714	0	Uba52	4
0	0.9002970179022971	0.994	0.856	0	Rpl32	4
0	0.9002734172674951	0.993	0.916	0	Rpl37a	4
0	0.8987684370226598	0.807	0.613	0	Serp1	4
0	0.8930720227284317	0.985	0.804	0	Rpl36	4
0	0.8914371102910015	0.993	0.829	0	Rpsa	4
0	0.8884553791400305	0.99	0.868	0	Rpl39	4
0	0.885896697500971	0.538	0.328	0	Stap1	4
0	0.8697472396271453	0.687	0.465	0	Fam107b	4
0	0.8625921105269048	0.992	0.917	0	Rpl35a	4
0	0.8543208447589891	0.56	0.374	0	Smim14	4
0	0.8479780951846005	0.992	0.907	0	Rps14	4
0	0.8479221156547077	0.99	0.855	0	Rps3	4
0	0.8447461743116946	0.821	0.615	0	Gas5	4
0	0.8411320158045701	0.984	0.784	0	Rpl22	4
0	0.8401767673944409	0.984	0.751	0	Rpl3	4
0	0.8368625481527734	0.99	0.821	0	Rps15	4
0	0.833853838083106	0.966	0.88	0	Jund	4
0	0.833468492160427	0.985	0.839	0	Rps26	4
0	0.8317474112890725	0.485	0.254	0	Hmgn1	4
0	0.8317032251228533	0.99	0.859	0	Rpl18	4
0	0.8303756776095761	0.995	0.895	0	Rps8	4
0	0.8279667515792796	0.349	0.114	0	Fchsd2	4
0	0.8059099684878119	0.58	0.339	0	Cxcr4	4
0	0.8046865194131663	0.872	0.676	0	Eif3f	4
0	0.7950140800691736	0.985	0.874	0	Rps25	4
0	0.7817005931509046	0.288	0.067	0	Zfp318	4
0	0.773852602823335	0.98	0.773	0	Rpl14	4
0	0.7736742067375713	0.993	0.843	0	Rpl11	4
0	0.7689827478276817	0.288	0.039	0	Btla	4
0	0.7686146183236691	0.983	0.766	0	Rpl5	4
0	0.7662660971145963	0.991	0.882	0	Rplp2	4
0	0.7647154842777399	0.981	0.811	0	Ly6e	4
0	0.7611145477969954	0.976	0.807	0	Rpl29	4
0	0.7580836389843739	0.986	0.851	0	Rpl27	4
0	0.754515013453072	0.995	0.885	0	Rps23	4
0	0.7542593418506942	0.993	0.849	0	Rpl6	4
0	0.7530350456707178	0.858	0.722	0	Shisa5	4
0	0.7493772211538812	0.287	0.03	0	Cd22	4
0	0.7441650986326062	0.294	0.061	0	Bach2	4
0	0.742256735056507	0.993	0.879	0	Rps11	4
0	0.7398405187334798	0.993	0.938	0	Rps12	4
0	0.7347750761145351	0.954	0.724	0	Rpl35	4
0	0.7303586061308049	0.99	0.926	0	Rpl37	4
0	0.7215082477040378	0.991	0.911	0	Rplp1	4
0	0.7212910113540403	0.984	0.783	0	Rack1	4
0	0.7188916486505734	0.992	0.958	0	Rps9	4
0	0.7178173271885382	0.348	0.144	0	Ptp4a3	4
0	0.7113792152634195	0.988	0.825	0	Rps28	4
0	0.7067196642988449	0.455	0.32	0	Apobec3	4
0	0.7018319921139882	0.381	0.202	0	Avl9	4
0	0.7014771281130372	0.987	0.852	0	Rpl38	4
0	0.7003993222170222	0.427	0.282	0	Man1a	4
0	0.684041813416987	0.934	0.766	0	Eef1b2	4
0	0.6813024990463672	0.836	0.652	0	Snrpg	4
0	0.6790656634907054	0.591	0.458	0	Elf1	4
0	0.6645787322950909	0.562	0.454	0	Gm11808	4
0	0.6644774924091417	0.988	0.885	0	Rpl28	4
0	0.6582830890961691	0.402	0.253	0	Cirbp	4
0	0.6499068751046089	0.409	0.263	0	Rasgrp2	4
0	0.6497129422446575	0.902	0.803	0	Pfdn5	4
0	0.6432994798566526	0.431	0.305	0	Srsf10	4
0	0.6384455060249317	0.982	0.805	0	Rpl15	4
0	0.6363773970512192	0.728	0.62	0	Cox7a2l	4
0	0.6359977890530584	0.929	0.719	0	Rpl4	4
0	0.6323525617222958	0.981	0.797	0	Rps6	4
0	0.6317427180294332	0.412	0.318	0	Snhg8	4
0	0.6216067865887014	0.527	0.448	0	Smap2	4
0	0.6155348778229381	0.989	0.85	0	Rps2	4
0	0.6065043226923916	0.729	0.603	0	Eef1g	4
0	0.6023880979694001	0.993	0.937	0	Rps27a	4
0	0.5947900901300845	0.203	0.016	0	Tnfrsf13c	4
0	0.5883982433322915	0.561	0.487	0	Nap1l1	4
0	0.5858970595607886	0.312	0.193	0	Csnk1g3	4
0	0.5857990138998077	0.988	0.868	0	Rpl24	4
0	0.5791092439286479	0.255	0.114	0	Ero1lb	4
0	0.5658664224190265	0.233	0.108	0	Farsb	4
0	0.549481180987482	0.485	0.427	0	Eif4a2	4
0	0.5386634686572143	0.328	0.271	0	Arpc5l	4
0	0.5367288947543988	0.193	0.017	0	Fcrl1	4
0	0.5354569872045232	0.725	0.673	0	Hnrnpa0	4
0	0.5236877039165282	0.361	0.329	0	Dnajc7	4
0	0.48990260215536097	0.996	0.986	0	Tpt1	4
0	0.4817575858903137	0.489	0.502	0	Irf2	4
0	0.48101421059232496	0.53	0.525	0	Nop53	4
0	0.47437956771937007	0.456	0.48	0	Tmod3	4
0	0.4339065930404048	0.442	0.464	0	Paip2	4
0	0.42871778036530195	0.398	0.402	0	Wdr89	4
0	0.40594960022112825	0.339	0.37	0	Snw1	4
1e-323	0.5785888714503105	0.686	0.622	1.957e-319	Luc7l2	4
7.4e-323	0.517598317481417	0.285	0.207	1.467746e-318	Parp1	4
1.3e-322	0.8691374166024395	0.505	0.193	2.54409e-318	Gimap1	4
2.3e-322	0.6220887603075942	0.362	0.224	4.598936e-318	Snhg12	4
1.55e-321	0.5206852214766805	0.398	0.359	3.0724806e-317	Scaf11	4
1.986e-321	0.5495309979757592	0.262	0.179	3.933558e-317	March1	4
5.5637e-319	0.5992012951248005	0.983	0.8	1.1018952697e-314	Ptma	4
1.3672995e-317	0.4848439031819419	0.374	0.336	2.70793666224e-313	Ppdpf	4
2.57101105e-316	0.42369926451814494	0.261	0.237	5.0918873865e-312	Lmo2	4
2.37524311e-315	0.7122539044469832	0.255	0.054	4.704168983106e-311	Pgap1	4
3.950435466694e-312	0.7284434009403897	0.444	0.269	7.823837441787635e-308	Rhoh	4
4.947512130981e-311	0.5646069138644008	0.366	0.261	9.798547775407788e-307	Sf3b3	4
7.838442362704e-311	0.6160255994929622	0.322	0.188	1.552403509933557e-306	Tcp11l2	4
1.1411249231486e-310	0.4049295875302382	0.332	0.334	2.2599979102958188e-306	Rpl9-ps6	4
3.5996120618622e-310	0.5643610311208165	0.699	0.609	7.129031688518052e-306	Cnbp	4
5.0243861626287e-310	0.5780701525942697	0.405	0.331	9.950796795086136e-306	Zfas1	4
1.5390745561815196e-308	0.46157439621827856	0.462	0.453	3.0481371585174995e-304	Nop10	4
9.762206244420243e-308	0.5239988323574216	0.913	0.87	1.9334049467074294e-303	Rbm39	4
1.4782413647546616e-307	0.48361638179563027	0.251	0.171	2.9276570228966075e-303	Vars	4
7.477917016915171e-306	0.5116997143174636	0.335	0.262	1.4810014652000496e-301	Map3k1	4
6.857843042178914e-305	0.5114495695307036	0.543	0.503	1.358195814503534e-300	Srsf7	4
1.988941642336658e-303	0.49317804053245273	0.4	0.356	3.939098922647751e-299	Ddx50	4
2.7762252664782012e-303	0.4106048737981877	0.269	0.234	5.498314140260078e-299	Nsmce4a	4
8.169323781205139e-302	0.6417697564269054	0.718	0.61	1.6179345748676778e-297	Dad1	4
1.8943193116738464e-301	0.41696713938159435	0.474	0.493	3.7516993967700525e-297	Nol7	4
3.769832226889119e-301	0.5824705012289306	0.991	0.933	7.4661527253539e-297	Rps29	4
1.0178815364485597e-300	0.344146626833308	0.365	0.417	2.0159143829363724e-296	Zfp706	4
1.1148810623379119e-300	0.5014737344271679	0.575	0.58	2.2080219439602345e-296	Kmt2e	4
2.272312987752641e-300	0.5722638120063809	0.415	0.319	4.5003158722441055e-296	Camk2d	4
7.285310989570606e-299	0.4290912727552122	0.248	0.208	1.4428558414844585e-294	Cnp	4
3.6466285547729876e-297	0.5303950360043577	0.995	0.927	7.222147852727902e-293	Eef1a1	4
4.199086828069251e-297	0.5164266136483868	0.649	0.585	8.316291462991151e-293	Eef1d	4
1.0601945247052007e-296	0.4459435883489929	0.282	0.256	2.09971525617865e-292	Lmbrd1	4
1.472390707717039e-295	0.42529851059823587	0.199	0.136	2.9160697966335958e-291	Dipk1a	4
1.6043145524577643e-295	0.3654233454487845	0.444	0.517	3.177344971142602e-291	Ppp1r11	4
1.7907944328077995e-292	0.5568679448922229	0.281	0.141	3.5466683741758466e-288	Blnk	4
2.1636056134913226e-292	0.561629882492201	0.404	0.316	4.285020917519565e-288	Add3	4
3.3884441059039508e-292	0.5937090277351005	0.381	0.264	6.710813551742775e-288	Gnl3	4
4.9778487333963175e-291	0.42774084119224	0.275	0.241	9.858629416491406e-287	Slc50a1	4
7.851977025200296e-291	0.534668845254731	0.989	0.935	1.5550840498409187e-286	mt-Atp6	4
2.125295833247631e-289	0.44922908973066317	0.282	0.236	4.209148397746934e-285	Fam204a	4
1.8212154645709048e-287	0.31996872149179445	0.489	0.58	3.606917227582677e-283	Pabpn1	4
2.904281265858169e-287	0.7868226008536803	0.422	0.195	5.751929047032104e-283	P2ry10	4
4.0776057798117724e-287	0.6134639825586978	0.291	0.125	8.075698246917215e-283	Grap	4
1.4574465290940923e-286	0.4688189210675362	0.602	0.593	2.88647285087085e-282	Gdi2	4
3.922612539402578e-284	0.4606661697646874	0.316	0.292	7.768734134286805e-280	Pxk	4
5.742910469492442e-284	0.511113690154629	0.536	0.482	1.137383418482978e-279	Limd2	4
7.640788095815735e-283	0.45592961984512215	0.194	0.073	1.5132580823763063e-278	Gga2	4
3.5738881095109865e-282	0.500178712143329	0.434	0.384	7.078085400886508e-278	Arhgef1	4
1.3344298514509405e-280	0.5759112329223326	0.959	0.756	2.642838320798588e-276	Rps17	4
1.7461242171395064e-280	0.342228564921935	0.223	0.238	3.4581990120447924e-276	Yeats4	4
8.742782648309348e-280	0.47951683729065475	0.43	0.413	1.7315081034976663e-275	Ppp3ca	4
2.151824153564886e-279	0.5977755618123297	0.214	0.028	4.261687736135257e-275	Bcl11a	4
1.376055097744881e-278	0.4830579589462741	0.3	0.225	2.725277121083737e-274	Prkcb	4
7.938190182940767e-278	0.5317391425096573	0.212	0.051	1.572158565731419e-273	Haao	4
1.19622006278518e-276	0.3967521751287617	0.382	0.17	2.369113834346049e-272	Iglc1	4
1.3098179067164376e-276	0.4930942268168882	0.591	0.545	2.5940943642519046e-272	Eif3e	4
2.6623497543465884e-275	0.5345101512662832	0.187	0.017	5.272783688483419e-271	H2-Eb2	4
2.4367084317704076e-273	0.426105397337212	0.205	0.113	4.825901049121292e-269	Pmf1	4
5.091129613177608e-273	0.4096320879700297	0.342	0.347	1.0082982198898252e-268	Rp9	4
3.1094860056787176e-272	0.5195024624145278	0.191	0.02	6.158337034246701e-268	Snn	4
5.1424034860364346e-272	0.5343542585664642	0.978	0.869	1.0184530104095158e-267	mt-Cytb	4
4.545367450032306e-271	0.3726538616748649	0.444	0.48	9.002100234788982e-267	Pgls	4
1.0082176814024658e-268	0.5525743167570667	0.953	0.753	1.9967751180175836e-264	Naca	4
2.964324010468434e-268	0.5503419218802887	0.527	0.48	5.870843702732734e-264	Macf1	4
7.569914179695974e-268	0.49035175729232117	0.378	0.342	1.4992215032887877e-263	Bptf	4
6.923772318131405e-267	0.6161945948611423	0.841	0.673	1.3712531076059248e-262	Rpl22l1	4
1.1488125071139801e-266	0.27827835418815483	0.41	0.504	2.2752231703392377e-262	Use1	4
6.507189258485841e-265	0.4014006845531146	0.595	0.622	1.2887488326431208e-260	Rabac1	4
9.107224643068058e-265	0.6007858935436968	0.554	0.436	1.803685840559629e-260	Snx5	4
9.453308939319038e-265	0.33538595437027	0.237	0.242	1.8722278354321353e-260	Imp3	4
3.829897744607417e-264	0.37544537419476026	0.315	0.314	7.58511248319499e-260	Puf60	4
1.3670391487133504e-263	0.4257422450378954	0.42	0.421	2.7074210340267904e-259	Phf3	4
4.18673622680202e-261	0.2886791286688718	0.257	0.318	8.2918310971814e-257	BC005624	4
1.7721028785978818e-260	0.3969372981104411	0.572	0.604	3.509649751063105e-256	Sec62	4
2.5093952352029168e-260	0.2880402522221469	0.212	0.238	4.969857263319377e-256	Gm2000	4
8.588199325679978e-260	0.7494371299318633	0.556	0.228	1.7008928764509197e-255	Ptprcap	4
9.151537809367285e-259	0.44669640132656463	0.271	0.225	1.812462063145191e-254	Lbh	4
1.8163048372685204e-258	0.5331891505042434	0.258	0.142	3.5971917302103044e-254	Foxo1	4
3.09714702388954e-258	0.49528173904896544	0.292	0.209	6.133899680813234e-254	Dgkd	4
3.187617745965032e-258	0.2532163652591395	0.443	0.561	6.313076945883746e-254	Syf2	4
3.423761697779765e-257	0.6243800462891905	0.339	0.158	6.780760042452825e-253	Rabgap1l	4
4.6438666794500735e-257	0.5108510723806547	0.858	0.772	9.197177958650871e-253	Uqcrh	4
5.102168010132089e-256	0.43470142249786053	0.343	0.316	1.0104843744066603e-251	Ctcf	4
1.4954637327696708e-255	0.5642932915420655	0.244	0.102	2.961765922750333e-251	Strbp	4
4.989354553195059e-255	0.30376423953584575	0.207	0.219	9.881416692602815e-251	Rtcb	4
7.937731895634447e-255	0.30377190836459494	0.229	0.263	1.5720678019304022e-250	Sypl	4
8.2030163950547545e-255	0.4854842309538512	0.987	0.875	1.624607397040594e-250	Rplp0	4
3.3019444595957816e-254	0.3783780158335668	0.56	0.592	6.539501002229445e-250	Ndufa6	4
4.923808554170093e-254	0.3002595367894502	0.214	0.24	9.75160284153387e-250	Ahsa1	4
1.2915997320017537e-253	0.5146705468670953	0.972	0.827	2.5580132692294733e-249	Rpl23a	4
1.3868631466793093e-253	0.44939247709560015	0.401	0.396	2.746682461998372e-249	Rsbn1l	4
6.641635996145357e-253	0.2516922126174629	0.333	0.423	1.315376009036588e-248	Cct4	4
2.1129112739883303e-252	0.5125558983798432	0.41	0.344	4.184620778133888e-248	Arhgap15	4
2.271085961296515e-250	0.29950043501998314	0.418	0.486	4.4978857463477483e-246	Snu13	4
4.3500583595082824e-250	0.5017343587491725	0.293	0.21	8.615290581006153e-246	Slc12a6	4
5.92807291550729e-250	0.387227559797777	0.18	0.117	1.1740548409162188e-245	Ctso	4
9.684226008387322e-250	0.4892848078904005	0.171	0.038	1.917960960961109e-245	Rasgrp3	4
2.25014602534241e-249	0.3041235923341028	0.436	0.5	4.456414203190644e-245	Eif3m	4
2.717609924740323e-249	0.36629177650786227	0.173	0.154	5.382226455948209e-245	Ppp1r21	4
8.378442625206318e-248	0.350370112013672	0.256	0.268	1.6593505619221111e-243	Ppm1g	4
1.0809686994625269e-247	0.49146005858876807	0.98	0.853	2.1408585092855343e-243	Rpl10	4
1.1579161096910573e-247	0.2693983569767562	0.3	0.383	2.293252855243139e-243	Cisd2	4
6.659201433598768e-247	0.6167732352198865	0.529	0.376	1.3188548439242358e-242	Tut4	4
7.253228190305658e-247	0.44023834756692126	0.352	0.327	1.4365018430900356e-242	Foxn3	4
3.505262891872023e-246	0.4584953865735699	0.145	0.006	6.942173157352541e-242	Chst3	4
1.1106809052378e-245	0.5613336915332798	0.431	0.322	2.199703532823463e-241	Klhl24	4
8.674668118835264e-245	0.3906908490293477	0.174	0.095	1.718018020935324e-240	Nrm	4
1.6483398341441595e-244	0.2843604582726771	0.47	0.565	3.264537041522508e-240	Sf3b2	4
5.601002273212748e-244	0.3102067410857751	0.261	0.318	1.1092785002097847e-239	Otulin	4
1.0082105577973068e-243	0.30335039279672016	0.228	0.263	1.996761009717566e-239	Pole4	4
2.3988735748059575e-243	0.4216585203796055	0.407	0.401	4.750969114903199e-239	Rbm5	4
4.4725695732420953e-243	0.2517914281903558	0.242	0.317	8.85792403980597e-239	Lsm5	4
4.846833784125898e-243	0.324403635104186	0.458	0.519	9.59915430946134e-239	Grcc10	4
1.14223343609006e-242	0.4715870776482054	0.313	0.286	2.2621933201763638e-238	Smc6	4
1.6812380569546171e-242	0.4785831560811226	0.138	0.012	3.329691971798619e-238	Gm30211	4
6.7141848968393465e-242	0.5059345829603445	0.457	0.41	1.3297443188190326e-237	Crlf3	4
6.8977697825086905e-242	0.5363220015367318	0.277	0.164	1.366103305425846e-237	4632427E13Rik	4
7.4871585416076565e-242	0.587672419998637	0.277	0.123	1.4828317491653964e-237	Pde7a	4
4.544103136491718e-241	0.3052567970352068	0.445	0.495	8.999596261821847e-237	Eif3i	4
1.039728809176876e-237	0.4532565880586872	0.992	0.949	2.059182906574803e-233	Rpl41	4
1.2891086711718348e-237	0.39723060700893953	0.333	0.314	2.5530797232558187e-233	Kansl1	4
3.380610301642788e-236	0.2681960373523917	0.179	0.199	6.695298702403542e-232	Uchl3	4
6.91375286257513e-236	0.5643003589272525	0.272	0.12	1.3692687544330046e-231	Myo1e	4
2.4010587175991678e-234	0.4923917538182684	0.219	0.119	4.755296790205152e-230	Tspan32	4
3.5689214624332215e-234	0.3274303165814072	0.538	0.608	7.068248956348995e-230	Srsf11	4
6.612621332242426e-234	0.28959756268204867	0.23	0.278	1.3096296548506125e-229	Fip1l1	4
5.4806053250267665e-233	0.27616888800906636	0.267	0.317	1.0854338846215512e-228	Rnps1	4
3.751819978806242e-232	0.48020253566787274	0.593	0.581	7.430479468025762e-228	Slc38a2	4
4.70141703035306e-232	0.526399040181553	0.285	0.186	9.311156428614235e-228	Alkbh1	4
5.0528019179477084e-232	0.34381687237775904	0.567	0.644	1.0007074198495437e-227	Rsrc2	4
5.735519976313001e-231	0.4259777767582489	0.343	0.322	1.1359197313087898e-226	Ttc14	4
1.353941554485003e-229	0.6058835281493831	0.39	0.237	2.6814812486575484e-225	Ripor2	4
1.2600924446874764e-228	0.4096438666675218	0.173	0.106	2.495613086703547e-224	Tfam	4
2.179868059324341e-227	0.4691345013316042	0.228	0.131	4.317228691491857e-223	Dnajc9	4
3.805922304029685e-227	0.3444918500993041	0.278	0.279	7.53762912313079e-223	Mettl23	4
3.977103696304149e-227	0.26873752223115005	0.192	0.227	7.876653870530367e-223	Polr2m	4
7.070354592631707e-227	0.49570076938509855	0.31	0.24	1.4002837270707096e-222	Swap70	4
1.3768914596786164e-226	0.6187600145017351	0.234	0.054	2.7269335358934997e-222	Pik3ip1	4
2.273252292608194e-226	0.4276863254204515	0.989	0.942	4.502176165510528e-222	mt-Co1	4
7.392813860505532e-226	0.37690507786492977	0.205	0.176	1.4641467850731206e-221	Ilf2	4
8.380199720736322e-226	0.31644161756816147	0.285	0.315	1.6596985546918285e-221	Polr2a	4
1.1694743681646582e-225	0.438181041064418	0.267	0.216	2.3161439861501057e-221	Eml4	4
1.6676763524771876e-225	0.4615868652095557	0.186	0.057	3.30283301608107e-221	Trp53i11	4
1.7725246345763978e-225	0.5998179855439796	0.18	0.058	3.510485038778556e-221	Myc	4
2.794943837218264e-225	0.29767332971414695	0.517	0.588	5.535386269610772e-221	Supt4a	4
1.0365316299491085e-224	0.3708543042901724	0.322	0.351	2.0528508931142095e-220	Inpp5d	4
3.561450594814549e-224	0.38694560798430633	0.509	0.515	7.053452903030215e-220	Hnrnpa1	4
5.767320107991711e-224	0.40742492496313487	0.419	0.409	1.1422177473877584e-219	Nucks1	4
1.0004622515752434e-223	0.45304175668860525	0.254	0.204	1.9814154892447697e-219	Pcmtd1	4
9.378864910379095e-223	0.4390802714312099	0.33	0.293	1.8574841955005799e-218	Cnot6l	4
1.0386643634085595e-222	0.44854333868258683	0.31	0.25	2.057074771730652e-218	Zfp644	4
3.922272931122662e-222	0.29592840179049396	0.266	0.303	7.768061540088432e-218	Anp32e	4
2.7311830852035657e-221	0.48421738337752085	0.167	0.018	5.4091081002456615e-217	Trim7	4
1.2058411085740794e-220	0.5419184868285598	0.728	0.692	2.3881683155309642e-216	Rel	4
6.049000036633882e-220	0.44217220152931724	0.253	0.201	1.1980044572553403e-215	Tcf12	4
2.677597249143545e-218	0.6624124757007359	0.396	0.172	5.302981351928791e-214	Ablim1	4
5.218446696210587e-218	0.40768995962654553	0.415	0.416	1.0335133681845069e-213	Arid4b	4
7.66724399033438e-217	0.35000967339671174	0.214	0.201	1.518497672285724e-212	Pip4p1	4
1.1235888038870075e-216	0.46855392672180196	0.232	0.149	2.2252676260982184e-212	Tia1	4
1.2596050969301658e-216	0.3830453954150169	0.322	0.313	2.4946478944701933e-212	Tnrc6c	4
1.7258458187695736e-216	0.31869347914865503	0.248	0.246	3.4180376440731406e-212	Tmem243	4
2.324351497844869e-216	0.3262887825275876	0.283	0.318	4.6033781414817633e-212	Nsd1	4
3.4309657158977133e-216	0.305700699403058	0.179	0.176	6.795027600335421e-212	Tnfrsf13b	4
1.1284511848214399e-215	0.25174337196035984	0.202	0.253	2.2348975715388616e-211	Cbx1	4
3.5926461605723994e-215	0.3171301589219604	0.138	0.09	7.115235721013637e-211	1110059E24Rik	4
1.2026829198245916e-213	0.4966523828790944	0.2	0.083	2.3819135227126037e-209	Clec2i	4
1.347825700903104e-213	0.3686021755539053	0.409	0.431	2.6693688006385976e-209	Bclaf1	4
1.6416340335998514e-213	0.3742101770587818	0.218	0.184	3.251256203544506e-209	Plekha2	4
3.706011353867112e-213	0.3994531321322635	0.214	0.167	7.339755486333816e-209	C1galt1	4
4.0259401908563235e-212	0.2752981920822956	0.242	0.293	7.973374547990949e-208	Arid1a	4
7.615190463739098e-212	0.289333237720268	0.317	0.386	1.5081884713435282e-207	Rbbp6	4
6.715915493804409e-211	0.4855965542380398	0.59	0.525	1.3300870635479632e-206	mt-Nd5	4
1.4172262917718749e-210	0.423127769908765	0.639	0.622	2.806816670854198e-206	Nsa2	4
2.328969352791691e-210	0.4753759813045285	0.268	0.19	4.612523803203944e-206	Nfatc3	4
6.859289309532878e-209	0.3089828999589176	0.479	0.538	1.3584822477529864e-204	Ddx24	4
3.2134864135832814e-208	0.5008595196763551	0.193	0.063	6.3643098421016885e-204	Ciita	4
8.957797108535617e-208	0.3033492082704522	0.232	0.254	1.774091717345479e-203	Rchy1	4
3.9594421010770686e-207	0.3332105239650369	0.308	0.331	7.841675081183134e-203	N4bp2l2	4
1.8968836411775738e-206	0.2563735136317078	0.16	0.184	3.756778051352185e-202	Stt3b	4
3.8735189540454765e-205	0.5291566749071581	0.251	0.123	7.671504288487066e-201	Cmah	4
4.92003060001561e-205	0.2748214778631679	0.525	0.586	9.744120603330917e-201	Polr1d	4
1.5724969744128046e-204	0.5773470016710222	0.425	0.295	3.1143302578245595e-200	Pdcd4	4
2.660080488098232e-204	0.3124412991125546	0.269	0.292	5.268289406678549e-200	Pura	4
3.2170207483522005e-204	0.3330629104098542	0.204	0.192	6.371309592111533e-200	Cerk	4
7.578543860674841e-204	0.34168744078744373	0.274	0.273	1.5009306116066523e-199	Matr3	4
1.384917007419289e-203	0.527711607358373	0.665	0.615	2.7428281331939017e-199	Dennd4a	4
6.079545253666496e-203	0.4355792544246917	0.254	0.181	1.2040539374886496e-198	Zfp869	4
8.4285547154694e-203	0.5492061350617967	0.217	0.059	1.6692752613987147e-198	Mast4	4
1.2719918862881187e-202	0.25156284023480546	0.281	0.356	2.519179930793619e-198	Ddx46	4
3.393190775881845e-202	0.29641243516058197	0.266	0.3	6.720214331633995e-198	Med13	4
3.6625640706399773e-202	0.41206118034474587	0.323	0.298	7.253708141902475e-198	Etnk1	4
3.7156390984450024e-202	0.5375465899377261	0.691	0.584	7.358823234470328e-198	Hspe1	4
4.4253711397092145e-202	0.3974984016924773	0.516	0.519	8.7644475421941e-198	Syk	4
6.296319786203809e-202	0.34646857678663856	0.323	0.341	1.2469861336576644e-197	Fubp1	4
1.1123787401249774e-201	0.6031189049541755	0.297	0.159	2.2030660948175178e-197	Irs2	4
2.1208904475071876e-201	0.3203818081787031	0.167	0.14	4.200423531287985e-197	Lpgat1	4
4.567877818916003e-201	0.3335715897600045	0.242	0.275	9.046682020363143e-197	Kdm5a	4
6.474330755316452e-201	0.3935596079045345	0.988	0.933	1.2822412060904233e-196	mt-Co2	4
9.710717976750084e-201	0.2501681704445372	0.298	0.383	1.9232076952953542e-196	Cebpz	4
1.0846218786896624e-200	0.3201816633347194	0.386	0.412	2.1480936307448765e-196	Aldh2	4
1.1672535858691708e-200	0.4256669019405969	0.22	0.144	2.3117457268138926e-196	Ppwd1	4
2.2644819397064803e-199	0.2785811200377326	0.379	0.454	4.4848064815886845e-195	Nipbl	4
3.497154721678116e-198	0.4629050014000329	0.318	0.284	6.926114926283509e-194	Phip	4
9.476922975099633e-198	0.44385407165309926	0.159	0.017	1.8769045952184825e-193	Spib	4
1.0770423829032472e-197	0.46482533766426004	0.338	0.289	2.133082439339881e-193	Zcchc7	4
5.645984332518756e-197	0.2841345960678553	0.494	0.542	1.1181871970553397e-192	Snrpd2	4
3.091762446790108e-196	0.37232327446028957	0.564	0.585	6.123235525867809e-192	Tra2b	4
3.1282186407041084e-196	0.3912897201332095	0.989	0.944	6.195437017914487e-192	mt-Co3	4
7.039875932634334e-196	0.4631016477239167	0.922	0.775	1.3942474284582298e-191	mt-Nd2	4
9.207499326399353e-196	0.25871285982761416	0.188	0.223	1.823545241593392e-191	Limd1	4
2.7686290589639815e-195	0.47441889024497197	0.183	0.054	5.483269851278165e-191	Txndc16	4
4.869507324640553e-195	0.3781381351494062	0.56	0.573	9.644059256450616e-191	Tra2a	4
8.52405574653196e-194	0.5116286238950625	0.845	0.683	1.6881892406006546e-189	Npm1	4
8.625332848194931e-194	0.6116342281927328	0.314	0.132	1.7082471705850061e-189	S1pr1	4
1.9553042000432763e-193	0.2888787324642009	0.438	0.494	3.8724799681857085e-189	Mtdh	4
2.2757914841755694e-193	0.3936501673878714	0.252	0.231	4.5072050344097154e-189	Sdhaf1	4
8.346307417324923e-193	0.26627562371870034	0.202	0.221	1.652986184001201e-188	Ddx18	4
1.4526080312658924e-192	0.36172237102484406	0.307	0.318	2.8768902059221e-188	Ppp1r10	4
2.0333785705294545e-191	0.33208697842719925	0.287	0.298	4.0271062589335843e-187	Snhg1	4
9.184014617354525e-191	0.25506083934312757	0.15	0.158	1.8188940949670638e-186	Hint3	4
1.754980229754562e-190	0.47801071438846626	0.208	0.095	3.47573834502891e-186	B3gnt5	4
4.1317782954613263e-190	0.3636175201994867	0.286	0.276	8.182986914161157e-186	Zfp638	4
6.255722052012762e-190	0.2750613498742186	0.316	0.384	1.2389457524011274e-185	Hspd1	4
1.564701272735607e-189	0.47097951320424347	0.297	0.22	3.0988908706528696e-185	Crebrf	4
2.3652637364440866e-189	0.3066484877838179	0.284	0.305	4.684404830027514e-185	Top2b	4
3.4129345221755034e-189	0.26627541427147394	0.24	0.29	6.759316821168584e-185	Slbp	4
8.095605554202107e-189	0.3703116692740801	0.129	0.028	1.6033346800097272e-184	Cnn3	4
9.93913456647546e-189	0.3114859019739942	0.225	0.231	1.968445600890465e-184	Dhx9	4
1.0152456116158267e-188	0.3394067560500851	0.629	0.676	2.0106939338051447e-184	Clk1	4
7.193845134232301e-188	0.33211050663743036	0.189	0.158	1.4247410288347073e-183	Epb41l4aos	4
1.1692311235483288e-187	0.43422845784032604	0.217	0.153	2.315662240187465e-183	Upf3b	4
2.5394667821472274e-187	0.26863582076250525	0.296	0.365	5.029413962042584e-183	Hnrnph1	4
4.4511523638824796e-187	0.27123612418322884	0.256	0.31	8.815507256669252e-183	Cd2ap	4
1.1060693833747932e-186	0.33648050339010305	0.683	0.701	2.1905704137737778e-182	Hnrnpf	4
1.5083133622244951e-186	0.31173126913752125	0.226	0.233	2.9872146138856125e-182	Snrnp48	4
2.4569888802420013e-186	0.4149555659424829	0.322	0.289	4.866066477319284e-182	Kmt2a	4
1.0276611078360278e-185	0.3029016945077962	0.298	0.307	2.035282824069253e-181	H2afv	4
1.2106902581007082e-185	0.3674773794789208	0.269	0.251	2.3977720561684525e-181	Krit1	4
5.914977171784374e-185	0.36779924497362704	0.118	0.005	1.1714612288718954e-180	Gm15411	4
7.806659706557932e-184	0.28529949498617246	0.17	0.173	1.5461089548837984e-179	Btk	4
3.97802322819645e-183	0.4525957685936426	0.934	0.765	7.878475003443068e-179	Rpl31	4
1.4604817915244091e-182	0.3238619473536761	0.398	0.433	2.892484188114092e-178	Smchd1	4
1.551379811588679e-181	0.4543900990441938	0.421	0.374	3.072507716851379e-177	Slc38a1	4
2.423839727441638e-181	0.2907831801300982	0.338	0.386	4.800414580198164e-177	Taf1d	4
2.455361624704523e-181	0.2677068434730244	0.177	0.195	4.862843697727308e-177	Rfc1	4
2.810755500641255e-181	0.2505159607537377	0.29	0.353	5.566701269020005e-177	Senp6	4
1.3959559321422215e-180	0.34991718563053353	0.126	0.036	2.7646907236076695e-176	Ephx1	4
9.438834162212981e-180	0.3601143203768379	0.458	0.488	1.8693611058262808e-175	Chd2	4
7.625153649440783e-179	0.41884147876689687	0.205	0.133	1.5101616802717472e-174	Tmem131l	4
1.456839305774815e-178	0.5374782113694969	0.417	0.31	2.8852702450870213e-174	Pou2f2	4
1.6517092341181488e-178	0.3947189351528164	0.373	0.359	3.271210138170994e-174	Tnrc6b	4
9.768982864494906e-178	0.278369867489586	0.182	0.187	1.9347470563132162e-173	Grk6	4
1.2874518881318147e-177	0.3224827871969618	0.362	0.4	2.549798464445059e-173	Prpf4b	4
1.750542443442658e-177	0.32209261031277325	0.604	0.644	3.466949309238184e-173	Ddx6	4
1.2947151899632184e-176	0.27671350936794903	0.21	0.233	2.564183433722154e-172	Cpsf6	4
5.9006456379941266e-176	0.4855773366867635	0.217	0.079	1.1686228686047368e-171	Arhgef18	4
4.1619182339558675e-175	0.2849170890759126	0.162	0.16	8.242679062349596e-171	Abhd17b	4
1.2361214185005264e-174	0.29795927982075376	0.141	0.111	2.4481384693402924e-170	Snx30	4
8.959167760075756e-174	0.26402518531190916	0.237	0.273	1.7743631748830036e-169	Taf15	4
1.6146220841858333e-173	0.2588577754351129	0.566	0.644	3.197759037730043e-169	Jak1	4
7.509237613843693e-173	0.3176752939678771	0.352	0.367	1.4872045094217432e-168	Fkbp3	4
1.1764088478614736e-172	0.31834739796975375	0.171	0.152	2.3298777231896486e-168	Taz	4
1.1919276413709078e-171	0.4276584161771257	0.323	0.266	2.360612693735083e-167	Birc2	4
3.7131593594330953e-171	0.39791225963337884	0.676	0.624	7.353912111357245e-167	Atp5g2	4
4.0271778069103875e-171	0.39406130879738477	0.177	0.1	7.975825646586022e-167	Trim34a	4
6.503475666692319e-170	0.3041874972819401	0.144	0.106	1.2880133557884139e-165	Cep57	4
1.5391979742667034e-169	0.3040253203519494	0.172	0.162	3.048381588035206e-165	Trim44	4
6.665751986727366e-169	0.4111520655268367	0.157	0.066	1.3201521809713549e-164	Fam43a	4
1.2863979817341118e-168	0.5284312114087026	0.199	0.029	2.5477112028244086e-164	Hs3st1	4
1.1317020347467153e-167	0.29348913325211845	0.349	0.391	2.2413358798158696e-163	Pnisr	4
1.3916980140826875e-167	0.38139728323654287	0.365	0.355	2.7562579168907624e-163	Ssh2	4
5.7324473859412715e-167	0.6188170661507139	0.501	0.263	1.1353112047856688e-162	Ltb	4
8.026669401614489e-167	0.3615035609401029	0.188	0.141	1.5896818749897497e-162	Tec	4
3.616797875382039e-166	0.29942334260560366	0.618	0.645	7.163068192194128e-162	Eif3k	4
1.5742829754433645e-165	0.2716380062246324	0.345	0.387	3.1178674328655836e-161	Stk24	4
1.9081904569052162e-165	0.3528777435838584	0.101	0.01	3.779171199900781e-161	Rab30	4
2.139226004991396e-165	0.3251028972245336	0.113	0.018	4.23673710288546e-161	Coq8a	4
5.197434362664029e-165	0.2840241156331979	0.21	0.238	1.0293518755256109e-160	R3hdm1	4
5.729124736252055e-165	0.4024946858432951	0.283	0.23	1.1346531540147195e-160	Rcsd1	4
1.1784135390815528e-164	0.2539888901797596	0.255	0.304	2.3338480141510153e-160	Smg1	4
1.9265614434363805e-164	0.2848106223042636	0.207	0.217	3.8155549387257514e-160	Rsbn1	4
3.590211086552608e-164	0.2872570693512435	0.161	0.151	7.11041305691744e-160	Pafah1b3	4
3.903039685077806e-164	0.28967667993382823	0.154	0.161	7.729970096296595e-160	Mphosph8	4
4.92974577646478e-164	0.29514264931255246	0.259	0.301	9.763361510288496e-160	Ash1l	4
1.2195504967548954e-163	0.27833514342594595	0.223	0.23	2.4153197588230703e-159	Mif4gd	4
6.639890887521066e-163	0.5240159467384433	0.247	0.127	1.3150303902735471e-158	Gpr171	4
7.870199341505915e-163	0.38018432974115246	0.147	0.053	1.5586929795852465e-158	Eif2ak3	4
4.467871265237279e-162	0.2724738652333395	0.236	0.28	8.848619040802431e-158	Gm20559	4
4.892590428535188e-162	0.4525352937359377	0.736	0.665	9.68977534371394e-158	Ncl	4
5.554553324881687e-162	0.2504173072588683	0.139	0.117	1.1000792859928183e-157	Oard1	4
7.2257374551330085e-162	0.35523087157425765	0.243	0.217	1.4310573029890923e-157	Galnt11	4
1.8556639529346562e-161	0.2611523144993085	0.205	0.228	3.675142458787087e-157	Nop56	4
3.9307418144781826e-160	0.28064836738257304	0.551	0.577	7.78483416357404e-156	Snrpe	4
8.369088762457128e-160	0.2826334022469369	0.434	0.481	1.6574980294046342e-155	Il2rg	4
1.0427078783426478e-159	0.26773564693150376	0.673	0.739	2.065082953057614e-155	Srrm2	4
4.874256109460691e-159	0.32907733583158727	0.331	0.37	9.653464224786898e-155	Crem	4
7.11881166762036e-159	0.2817687700682098	0.129	0.088	1.4098806507722124e-154	Tcf3	4
9.91898833683525e-158	0.35722559406250415	0.104	0.01	1.9644556401102213e-153	Tmem108	4
1.8720765836211172e-157	0.4590988515991733	0.202	0.086	3.7076476738616225e-153	Slamf6	4
2.5425785886467256e-157	0.3520501483561951	0.989	0.959	5.03557689481484e-153	H3f3a	4
1.4349576497964895e-156	0.27603662806758794	0.213	0.224	2.8419336254219473e-152	Rbm33	4
2.344255322609778e-156	0.29275290650657004	0.177	0.166	4.642797666428666e-152	Fam76b	4
1.0896737132302707e-155	0.3951616646432441	0.28	0.216	2.1580987890525512e-151	Sh3bp5	4
1.983405608516788e-154	0.2750134104719246	0.797	0.844	3.928134807667499e-150	Son	4
3.3636934187246956e-154	0.5348261146341311	0.618	0.365	6.66179481578426e-150	Ly6a	4
5.863782516885173e-154	0.40507500728019585	0.335	0.278	1.1613221274691085e-149	Tspan13	4
7.94006428444245e-154	0.5216928839959738	0.621	0.425	1.5725297315338273e-149	Napsa	4
1.281004879461425e-153	0.3178503979583238	0.108	0.014	2.5370301637733523e-149	Tmem163	4
2.1941323152059114e-153	0.3173219288010088	0.152	0.107	4.345479050265307e-149	A630001G21Rik	4
3.88467989943698e-153	0.4010640516515003	0.333	0.291	7.693608540834938e-149	Tcf4	4
3.975795925156232e-153	0.2942943607861743	0.16	0.138	7.874063829771917e-149	Tigd2	4
5.165784822008812e-153	0.417103769166288	0.852	0.74	1.0230836839988453e-148	Eef2	4
8.014554869180691e-153	0.30465274871935616	0.215	0.211	1.587282591841236e-148	Mdm4	4
3.3880410217475213e-152	0.43518116511693783	0.47	0.382	6.710015243570966e-148	Ly86	4
4.7394514530342766e-151	0.42899507582239915	0.274	0.214	9.386483602734385e-147	Cenpa	4
5.992334531312386e-151	0.37463208273992343	0.937	0.785	1.186781853926418e-146	mt-Nd1	4
7.463113227261699e-150	0.3094319323911479	0.201	0.183	1.4780695746591795e-145	Nfatc1	4
3.190406059427768e-149	0.31533776645134837	0.137	0.084	6.318599200696695e-145	C87436	4
2.7033916728987925e-148	0.27931293260629764	0.123	0.081	5.354067208176058e-144	Dmac2	4
7.689717064988619e-148	0.3603393495850507	0.217	0.17	1.5229484647209959e-143	Chd6	4
1.3413419624536887e-147	0.25051960138559587	0.153	0.153	2.656527756639531e-143	0610030E20Rik	4
3.9038570856287803e-147	0.5854408552051011	0.366	0.166	7.731588958087799e-143	Cd2	4
3.1542605178598283e-146	0.3556034360365822	0.376	0.352	6.2470129556213904e-142	Hist1h4d	4
3.189729474582543e-146	0.33383618679870586	0.147	0.087	6.3172592244107264e-142	Ttpal	4
3.8948300843151667e-146	0.509108055338072	0.209	0.078	7.713710981986188e-142	Gm43305	4
1.0649558407548072e-144	0.43926998651400306	0.509	0.463	2.1091450426148955e-140	Hist1h1c	4
2.3226157690612212e-144	0.3532280240153851	0.137	0.028	4.599940530625749e-140	Zfp507	4
8.149874305117941e-144	0.3990612617234578	0.141	0.039	1.6140826061286083e-139	Zbtb10	4
8.833064491681397e-144	0.4585642888722222	0.231	0.185	1.7493884225775007e-139	Zbtb20	4
5.444330379316896e-143	0.33094359790022954	0.207	0.166	1.0782496316237113e-138	Rnase6	4
8.406558751204962e-143	0.25065157715464564	0.142	0.142	1.6649189606761426e-138	Hist3h2a	4
9.501104125791311e-143	0.25465807918438665	0.261	0.303	1.881693672112969e-138	Filip1l	4
1.4545011423071768e-142	0.3584577945668098	0.158	0.086	2.8806395123393637e-138	Glcci1	4
2.2381041754707184e-142	0.3028432915048101	0.11	0.049	4.432565319519758e-138	Traf5	4
6.151570700137622e-142	0.32050366407052455	0.649	0.637	1.2183185771622562e-137	Eif3h	4
9.928270358842987e-141	0.3682652947047826	0.147	0.06	1.9662939445688536e-136	Lrrk2	4
8.787429815676999e-140	0.35581193224189933	0.694	0.663	1.7403504749948294e-135	Serinc3	4
4.557363418127607e-139	0.2786194811344891	0.544	0.569	9.025858249601726e-135	Set	4
2.5524213151022837e-137	0.3456985492640584	0.121	0.019	5.055070414560073e-133	Aff3	4
2.1955762003768913e-136	0.2526962751393059	0.139	0.127	4.348338664846433e-132	Pml	4
2.3840971117886614e-136	0.4786449441997436	0.282	0.142	4.721704329897444e-132	Cd72	4
2.4334835072590585e-136	0.37176590674034626	0.794	0.742	4.819514086126565e-132	Hmgb1	4
2.524290056795701e-134	0.36332524404032807	0.943	0.79	4.999356457483886e-130	Rpl7a	4
4.42171121716946e-134	0.41966488799612023	0.161	0.062	8.757199065604116e-130	Gpr18	4
8.600344667663201e-134	0.2621532080798754	0.166	0.153	1.703298261430697e-129	4833420G17Rik	4
5.833296876417588e-133	0.28033177904004525	0.288	0.308	1.1552844463745033e-128	Trim12a	4
3.038497929979888e-132	0.3642013344206092	0.31	0.31	6.017745150325169e-128	St8sia4	4
6.55360198431916e-132	0.426460673792385	0.218	0.12	1.2979408729944096e-127	Ppp1r16b	4
1.23937881500649e-131	0.28280317266599897	0.174	0.151	2.4545897431203533e-127	Elk4	4
5.675358988656215e-131	0.25354135024906876	0.14	0.134	1.1240048477033634e-126	Treml2	4
7.370734200408566e-131	0.4669160951404945	0.266	0.161	1.4597739083909164e-126	Arap2	4
5.4113311721296856e-130	0.26684367088178745	0.18	0.195	1.0717141386402842e-125	Elmsan1	4
1.768284467932743e-128	0.36172790669016663	0.92	0.82	3.5020873887407977e-124	mt-Nd4	4
2.506806455760129e-128	0.4240517515140805	0.74	0.653	4.964730185632936e-124	Cytip	4
3.7108172347941044e-128	0.2567168590413805	0.167	0.165	7.349273533509724e-124	5031425E22Rik	4
1.284859654942762e-127	0.3424628363111569	0.164	0.088	2.54466454661414e-123	Fbxl12	4
1.6626707287318868e-127	0.3209222261057403	0.166	0.131	3.2929193782535016e-123	Lrif1	4
1.7240991800239433e-127	0.37835636294723485	0.431	0.383	3.4145784260374196e-123	H2-Q6	4
2.6304791767924086e-126	0.37887251985413206	0.231	0.174	5.209664009637365e-122	2810013P06Rik	4
2.809873381015374e-126	0.2915560674798921	0.139	0.095	5.564954231100948e-122	Rfx7	4
2.840564945976721e-124	0.2688861604840491	0.105	0.054	5.6257388755068956e-120	Prkce	4
3.078287837369704e-124	0.37454225788951306	0.136	0.046	6.096549061910699e-120	Snx29	4
4.006087855851761e-124	0.3070348670469892	0.174	0.14	7.934056998514413e-120	Msi2	4
2.050936326588918e-123	0.44104636174583245	0.377	0.296	4.061879394809352e-119	Smad7	4
2.1155230346970995e-123	0.26574124787731096	0.153	0.132	4.189793370217605e-119	Traf3ip3	4
1.421547648554286e-122	0.27438697540369716	0.16	0.145	2.8153751179617635e-118	Pkib	4
3.55496853323635e-122	0.34971044385181843	0.226	0.182	7.040615180074591e-118	Lncpint	4
4.234327055207954e-122	0.2656179236595278	0.211	0.21	8.386084732839353e-118	Swt1	4
7.749050460402836e-122	0.27381873186928196	0.127	0.09	1.5346994436827818e-117	2510002D24Rik	4
2.979517058754979e-119	0.3790482410527789	0.296	0.208	5.900933534864235e-115	Acp5	4
4.864265652775959e-118	0.29335963415033306	0.198	0.166	9.633678125322787e-114	C130026I21Rik	4
1.4880605962884487e-116	0.2686360310431819	0.114	0.079	2.9471040109492725e-112	Hhex	4
3.7867690935623405e-116	0.2548089775262597	0.129	0.105	7.499696189800215e-112	Trmt1l	4
9.927579403439013e-116	0.2567202786458881	0.123	0.078	1.9661571008510967e-111	Fgfr1op	4
2.990370692232102e-115	0.34344302117439973	0.191	0.119	5.922429155965678e-111	Hist1h3e	4
8.84501705697612e-114	0.40477967337370035	0.313	0.244	1.7517556281341206e-109	Stat4	4
2.8148654422447913e-112	0.32701228766866797	0.118	0.032	5.574841008365809e-108	Gpr174	4
2.6242809703827347e-111	0.29046217446829364	0.104	0.017	5.197388461843006e-107	Dtx1	4
3.4078285063111964e-111	1.921335089435927e-5	0.053	0.147	6.749204356749324e-107	Nup88	4
5.933887250056737e-111	0.3649608042974724	0.181	0.117	1.1752063698737367e-106	Hist1h1d	4
1.7210921807833192e-109	0.26574240463058885	0.144	0.126	3.4086230640413636e-105	Cspp1	4
1.433612329557203e-108	0.37864941152474524	0.149	0.065	2.839269218688041e-104	Fam169b	4
3.090578493921564e-108	0.2612743381985291	0.128	0.1	6.120890707211658e-104	Zfp280d	4
1.2390140721017307e-107	0.3383509436269996	0.168	0.094	2.4538673697974775e-103	Pecam1	4
1.4839601898544435e-107	0.3202293951281133	0.153	0.111	2.9389831560067254e-103	Pde2a	4
1.5840611644882097e-107	0.26361492509841433	0.752	0.776	3.137233136268899e-103	Hnrnpa2b1	4
2.1378481057494084e-107	0.2650350365248201	0.22	0.211	4.234008173436703e-103	Ktn1	4
2.5067324573599012e-107	0.30474446317525233	0.122	0.048	4.964583631801284e-103	Card6	4
1.5370794005257828e-106	0.4570011363590196	0.347	0.275	3.044185752741313e-102	Gpr183	4
7.45932480963229e-106	0.2536664811881648	0.12	0.091	1.477319278547675e-101	Slc38a9	4
2.895235616059737e-104	0.3362513159925351	0.738	0.718	5.734014137606309e-100	Xist	4
1.947867882756217e-103	0.30822608070928126	0.175	0.105	3.857752341798688e-99	Sesn3	4
2.003950794095062e-103	0.28381519148560264	0.955	0.949	3.96882454770527e-99	Ddx5	4
4.5589253519946276e-101	0.31406838316172725	0.85	0.824	9.02895165962536e-97	Sub1	4
2.206620888867724e-100	0.2715115928798868	0.128	0.091	4.370212670402527e-96	Mfsd4a	4
1.1462243638726383e-99	0.3057115089067258	0.228	0.2	2.2700973526497603e-95	Mtss1	4
1.621976457335396e-98	0.2654302612368391	0.137	0.076	3.212324373752752e-94	Phgdh	4
1.756177341497623e-98	0.2574377554348525	0.108	0.045	3.4781092248360423e-94	Cbx7	4
5.2146815907942274e-98	0.2869745131367205	0.788	0.763	1.0327676890567967e-93	Gnas	4
1.5502357998600463e-96	0.2817150865736482	0.148	0.105	3.0702420016228216e-92	N4bp2	4
3.2187761327495625e-95	0.2501277989766044	0.426	0.426	6.374786130910509e-91	Snx2	4
3.3641893308307454e-95	0.34406421261665027	0.158	0.084	6.662776969710291e-91	Dennd5b	4
7.548543996845502e-93	0.263262386476526	0.593	0.588	1.4949891385752518e-88	Mbnl1	4
1.4511736023504583e-90	0.3108927076531087	0.857	0.773	2.8740493194550826e-86	Btf3	4
7.538293743797578e-90	0.38149240853819555	0.183	0.06	1.4929590759591104e-85	Blk	4
7.598758973052551e-90	0.25554101685619	0.249	0.381	1.5049342146130576e-85	Prap1	4
6.870160892209527e-87	0.4063536085661392	0.476	0.414	1.3606353647020968e-82	Dusp2	4
9.21502434634092e-87	0.27306350178226446	0.112	0.058	1.825035571792819e-82	5830408C22Rik	4
1.3699988092155541e-86	0.2675710736723813	0.275	0.294	2.713282641651405e-82	AC149090.1	4
9.369817073479167e-84	0.3048857567885632	0.743	0.685	1.855692271402549e-79	Ptpn18	4
9.30069470037747e-81	0.3771918062043994	0.223	0.12	1.842002585409758e-76	Ikzf3	4
1.1068890181991087e-80	0.3011681855617473	0.464	0.364	2.1921937005433347e-76	Irf8	4
3.464849612626639e-79	0.3228174341360015	0.333	0.182	6.8621346578070585e-75	Serpinb1a	4
1.1338820634512344e-78	0.29715636766049813	0.141	0.075	2.2456534266651696e-74	Lamb3	4
5.103937179895203e-77	0.2923892167334905	0.14	0.065	1.0108347584782449e-72	5830428M24Rik	4
1.6290814127672559e-75	0.3541142833957191	0.136	0.071	3.22639573798555e-71	Egr3	4
8.366146663395188e-75	0.40152839222948844	0.27	0.146	1.656915346685417e-70	Gramd3	4
1.2993583809430087e-74	0.29421116755616616	0.153	0.102	2.5733792734576287e-70	Irf4	4
2.88708976142277e-74	0.2605354964852191	0.722	0.691	5.717881272497796e-70	Zfp36l1	4
3.318175641519658e-71	0.3540629233712318	0.256	0.156	6.571646858029683e-67	Gimap5	4
9.478592454975192e-71	0.2990755320528397	0.172	0.097	1.8772352357078368e-66	Tespa1	4
2.6527236709404672e-70	0.2686722968715362	0.228	0.195	5.253719230297596e-66	Gm26740	4
3.9640934620269106e-68	0.32421054080505995	0.5	0.386	7.850887101544296e-64	Sell	4
5.209554455128823e-67	0.25894435442962294	0.125	0.068	1.0317522598382635e-62	Fam214a	4
1.1823214675051815e-65	0.26270416892164405	0.878	0.726	2.3415876663940118e-61	Rpl36al	4
2.842028601414994e-65	0.25882554659586	0.247	0.23	5.628637645102395e-61	Tpbpa	4
2.4410699536218674e-56	0.27402581455275493	0.12	0.053	4.834539043148108e-52	Cpm	4
1.0206953097617559e-50	0.2758234488796064	0.302	0.215	2.0214870609831575e-46	Sept1	4
