# Supplementary material for: Deciphering the preeclampsia-specific immune microenvironment and the role of pro-inflammatory macrophages at the maternal–fetal interface
Source: eLife. 2025 Mar 28;13:RP100002. doi: 10.7554/eLife.100002 (PMC11952753; doi:10.7554/eLife.100002)
Supplement: Figure 5—figure supplement 1—source data 1. [file elife-100002-fig5-figsupp1-data1.zip › Figure 5-figure supplement 1-source data/seurat_clusters_5.csv]

p_val	avg_logFC	pct.1	pct.2	p_val_adj	gene	cluster
0	0.6473136034758957	0.908	0.36	0	Aif1	5
0	0.6361526789743964	0.897	0.152	0	Cd3g	5
0	0.616130793628948	0.889	0.171	0	Trbc2	5
0	0.5962306986905017	0.91	0.361	0	Maf	5
0	0.5428349366416313	0.811	0.229	0	C3ar1	5
0	0.515261850311827	0.706	0.141	0	Rora	5
0	0.4996953982706296	0.739	0.124	0	Icos	5
0	0.4957092094955361	0.566	0.093	0	Cxcr6	5
0	0.4871051530477074	0.869	0.156	0	Cd3d	5
0	0.4588458516290844	0.856	0.31	0	Fcgr1	5
0	0.4578725705605995	0.802	0.127	0	Cd3e	5
0	0.45627887546534407	0.732	0.179	0	Ms4a4b	5
0	0.4531054962742612	0.635	0.103	0	Trac	5
0	0.44308045531471696	0.641	0.131	0	Trbc1	5
0	0.42769488552110163	0.737	0.126	0	Thy1	5
0	0.41272805148419445	0.756	0.192	0	Il7r	5
0	0.3833415409024817	0.752	0.135	0	Lat	5
0	0.3672357057336393	0.95	0.425	0	Ms4a6c	5
0	0.36192013955455815	0.808	0.176	0	Gimap3	5
0	0.35209276002078627	0.717	0.132	0	Il2rb	5
0	0.33740316884831256	0.866	0.335	0	Pid1	5
0	0.3252791319433877	0.549	0.107	0	Cd28	5
0	0.32385151784967625	0.692	0.129	0	Itk	5
0	0.3215716590480271	0.867	0.346	0	Ms4a6d	5
0	0.3080642639733383	0.675	0.158	0	Gimap4	5
0	0.2981308159275021	0.658	0.125	0	Sh2d2a	5
0	0.259591032480197	0.66	0.126	0	Skap1	5
0	0.2571074604017668	0.551	0.08	0	Bcl11b	5
5e-324	0.6951697242044441	0.931	0.402	9.785e-320	Lgmn	5
1.4763e-320	0.6842520307369382	0.952	0.433	2.92374907e-316	Ccl9	5
6.69143084e-316	0.3941052685675165	0.77	0.249	1.325237877993e-311	Dab2	5
4.848569971e-314	0.37519946375976165	0.905	0.387	9.60259282709033e-310	Csf1r	5
7.7603366372269e-310	0.7220152758203748	0.926	0.411	1.5369346710027854e-305	Selenop	5
1.1764026237093054e-307	0.5778329665294637	0.841	0.305	2.329865396256279e-303	Mafb	5
3.667800135805901e-307	0.38279914175954044	0.928	0.417	7.264078168963586e-303	Ifi207	5
1.0059558754798938e-306	0.3323320966894522	0.885	0.377	1.9922956113879298e-302	Pld4	5
6.101926692073525e-305	0.4626661422486028	0.708	0.205	1.2084865813651616e-300	Mrc1	5
4.249701683050126e-300	0.3652923976578534	0.806	0.298	8.416534183280775e-296	Clec4a3	5
1.0971025432159636e-298	0.4360814358022229	0.948	0.445	2.172811586839216e-294	Ms4a6b	5
1.3369362980105859e-298	0.315660455336363	0.668	0.188	2.6478023382099653e-294	Frmd4b	5
1.458026372598707e-297	0.7578898856438835	0.653	0.16	2.8876212309317394e-293	Folr2	5
4.762828462261345e-297	0.4008651471228949	0.879	0.362	9.432781769508594e-293	Cndp2	5
1.361433851164004e-295	0.855159667561249	0.838	0.318	2.69631974223031e-291	C1qc	5
1.5348833064888833e-291	0.48274337405511103	0.88	0.363	3.039836388501233e-287	Tmem176b	5
2.639340996102445e-291	0.35347268954438876	0.683	0.199	5.2272148427808926e-287	Rgl1	5
1.3696022704865375e-289	0.5135471249816085	0.699	0.207	2.7124972966985875e-285	Ms4a7	5
1.145071935419669e-287	0.9210537957422256	0.883	0.416	2.2678149680986546e-283	C1qb	5
5.160841216487986e-285	0.5316903074988316	0.781	0.266	1.0221046029254456e-280	Adgre1	5
7.048109853890564e-285	0.5489853541135477	0.885	0.372	1.3958781565630263e-280	Lgals3bp	5
2.9658339831220307e-284	0.4585356552637212	0.852	0.34	5.873834203573182e-280	Tmem176a	5
2.3567386574918006e-283	0.4005694499849485	0.725	0.229	4.667520911162511e-279	Rab7b	5
5.153557911910521e-283	0.35312115612087813	0.776	0.28	1.0206621444538786e-278	Clec4a1	5
1.62688457974101e-282	0.49376982109433465	0.97	0.498	3.22204491017707e-278	Cd68	5
3.792970968044449e-282	0.6476113951498261	0.994	0.624	7.511979002212031e-278	Lgals1	5
8.87390946546719e-282	0.3323945672283499	0.931	0.448	1.757477769635777e-277	Ctsa	5
1.2877430123785574e-279	0.28388129153322983	0.892	0.406	2.550375036015733e-275	Fkbp1a	5
4.448203898652478e-279	0.4433757362077275	0.782	0.276	8.809667821281233e-275	Sdc3	5
8.688059188031482e-279	0.359072107930055	0.739	0.246	1.720670122189635e-274	Tmem106a	5
1.0227947981484305e-276	0.29578111284749886	0.703	0.229	2.0256450977329666e-272	Pld3	5
3.962445301007907e-276	0.37431275729769997	0.855	0.352	7.84762291864616e-272	Anxa6	5
4.933333974411518e-276	0.42760072625084034	0.708	0.22	9.770467936322012e-272	Wwp1	5
5.220404769427321e-276	0.9303998360866821	0.857	0.384	1.0339011645850809e-271	C1qa	5
2.346159127001706e-274	0.3665292805151994	0.731	0.244	4.6465681510268785e-270	Dhrs3	5
9.651582266556526e-273	0.8001597370680784	0.717	0.221	1.91149586789152e-268	Pltp	5
2.5667408357393235e-270	0.4831549686223737	0.852	0.35	5.08343022518173e-266	Lmna	5
1.2139188510125832e-269	0.31026874118696424	0.736	0.267	2.404166284430421e-265	Msr1	5
2.6100376991073894e-264	0.2537719502968555	0.893	0.433	5.169179663082185e-260	Ndufc2	5
2.8916473606083033e-263	0.2676331237240501	0.812	0.338	5.726907597684745e-259	Ndufa5	5
6.72658177619685e-263	0.30481530440567783	0.379	0.06	1.332199520775786e-258	Pdcd1	5
2.1211900420117704e-262	0.26129357105365514	0.832	0.366	4.201016878204312e-258	Ly86	5
9.152039414905314e-261	0.32897013043775886	0.715	0.248	1.8125614061219975e-256	Dok2	5
1.2001010525452218e-259	0.2904560285031099	0.788	0.318	2.3768001345658116e-255	Ccr5	5
6.401218004411253e-259	0.32584842044740014	0.794	0.311	1.2677612257736485e-254	Ap2a2	5
6.353075004251605e-258	0.2871147675061696	0.846	0.375	1.2582265045920303e-253	Ppp1r14b	5
6.586364470794117e-258	0.43715973451767653	0.743	0.256	1.304429483440775e-253	Pepd	5
1.142611632768464e-257	0.447185205730825	0.796	0.307	2.2629423386979432e-253	Ckb	5
5.241689199469168e-257	0.5887589490173151	0.943	0.493	1.0381165459548687e-252	Grn	5
1.2140537749599614e-256	0.41933085655354874	0.82	0.338	2.4044335013082035e-252	Ccr2	5
3.5516614182953115e-256	0.44727803654637754	0.772	0.293	7.034065438933864e-252	F13a1	5
6.976874314940888e-256	0.29399045105140864	0.889	0.414	1.3817699580740427e-251	Rgs1	5
5.04635229123382e-255	0.28985361913725927	0.922	0.468	9.99430071278858e-251	Nme1	5
5.425083409315412e-255	0.7676052315567834	0.888	0.416	1.0744377692149174e-250	Ccl2	5
1.4549008310001614e-253	0.6295719942415952	0.552	0.126	2.8814310957958197e-249	Cbr2	5
1.3031596864021322e-252	0.2501494602970429	0.792	0.331	2.580907758919423e-248	Rex1bd	5
3.2571524522998277e-252	0.2979718600005481	0.921	0.466	6.450790431779809e-248	Metrnl	5
1.3901904074395764e-250	0.27785538252158926	0.64	0.2	2.753272101934081e-246	Stab1	5
3.386007724888328e-250	0.28654323844029495	0.841	0.37	6.705988299141333e-246	Rexo2	5
7.572539961419193e-250	0.35742259450712033	0.875	0.402	1.499741539359071e-245	Snx2	5
1.4998144079355314e-249	0.29208729533442673	0.437	0.084	2.97038243491632e-245	Ctla4	5
2.4598455639290094e-249	0.33121734920027157	0.757	0.287	4.871724139361403e-245	Gas7	5
1.022503314567208e-248	0.42767131016666715	0.957	0.51	2.0250678145003554e-244	Anxa5	5
2.0063718544147006e-247	0.29263953526785125	0.718	0.262	3.9736194576683143e-243	Tubb2a	5
3.4202141528260546e-247	0.25475684799885756	0.853	0.396	6.773734129672001e-243	Metap2	5
1.4608623612682496e-245	0.3768037882763058	0.869	0.395	2.8932379064917683e-241	Rgs10	5
1.9176829958594838e-245	0.27687455310412035	0.818	0.352	3.797971173299707e-241	Cd48	5
1.9970940901761118e-245	0.27337819591084356	0.879	0.422	3.955244845593789e-241	Bola2	5
4.885791413718857e-245	0.27908952949888033	0.909	0.462	9.676309894870197e-241	Prdx2	5
6.244328742059292e-245	0.3971053737029271	0.648	0.204	1.2366893073648428e-240	Serpinb6a	5
7.703017443394735e-245	0.3015480795366908	0.737	0.28	1.5255826046643274e-240	Clec12a	5
9.689176457354273e-244	0.4563604140278832	0.976	0.557	1.9189413973790138e-239	Bst2	5
2.275773308405346e-243	0.26804354690846494	0.785	0.325	4.507169037296788e-239	Akr1b3	5
5.050294863474344e-243	0.2579508858344945	0.337	0.052	1.0002108977110937e-238	Tcrg-C1	5
6.291231838668483e-243	0.3233284946713342	0.651	0.208	1.245978465648293e-238	Emp1	5
8.24711303809665e-243	0.34070471507314615	0.928	0.479	1.6333407371950414e-238	Pycard	5
5.418889286748293e-242	0.26071171205302035	0.888	0.428	1.0732110232404993e-237	Saraf	5
9.602411430543176e-242	0.3070347151915247	0.825	0.362	1.901757583819076e-237	Ly6a	5
5.967873543818548e-241	0.25097746757720096	0.849	0.401	1.1819373553532636e-236	Ranbp1	5
9.181540810460512e-241	0.27008838443078387	0.916	0.472	1.8184041575117044e-236	Vcp	5
1.4311458711489168e-240	0.2526602295052047	0.947	0.516	2.83438439781043e-236	Rps27l	5
3.5813049603511553e-240	0.4261838385051826	0.977	0.561	7.092774473975463e-236	Ahnak	5
1.71579415002922e-239	0.2904781129170849	0.777	0.316	3.39813031413287e-235	Tob2	5
2.774428085126154e-239	0.31720407277316376	0.787	0.328	5.4947548225923485e-235	Fcgr2b	5
6.93524631224683e-239	0.5427533137018694	0.591	0.161	1.3735255321404848e-234	Lpl	5
9.984286259215056e-239	0.27073238871171096	0.453	0.099	1.9773878936375417e-234	Ramp3	5
1.898280868539183e-238	0.2627342463795426	0.682	0.245	3.759545260141852e-234	Eps8	5
2.6606383191045523e-238	0.31462021381930677	0.682	0.232	5.269394190986566e-234	Adam15	5
5.7352808925161654e-238	0.3570401042409788	0.612	0.181	1.1358723807628265e-233	Trem2	5
5.771137969190407e-238	0.5120113618693763	0.623	0.183	1.1429738747981602e-233	Cd36	5
6.102535277559861e-237	0.3526822220246004	0.962	0.535	1.2086071117207304e-232	Selenow	5
8.053311946210698e-237	0.2849468813520414	0.866	0.41	1.5949584309470287e-232	Tuba1b	5
2.4710459363292064e-236	0.2768403079470899	0.832	0.379	4.8939064768999935e-232	Uqcc2	5
2.751218008522819e-236	0.41223248807202895	0.854	0.384	5.448787265879443e-232	Ehd4	5
9.935632635915342e-236	0.5786431293868495	0.932	0.495	1.9677520435430335e-231	Mt1	5
1.298421129206572e-235	0.29232335394579256	0.808	0.356	2.571523046393616e-231	Hexa	5
2.7590932656104565e-235	0.27412543085182256	0.622	0.197	5.46438421254151e-231	Camk1	5
4.436302395813809e-234	0.2510605924036457	0.642	0.215	8.786096894909249e-230	Anxa4	5
1.0708847010101732e-233	0.25116830038707727	0.902	0.459	2.120887150350648e-229	BC005537	5
1.9445555950457478e-233	0.26639184897868295	0.965	0.544	3.8511923559881035e-229	Ifngr1	5
7.521229717598496e-233	0.2791384571421909	0.796	0.336	1.489579545570382e-228	Nrip1	5
8.821485388659952e-233	0.5765388802719449	1	0.759	1.7470951812241037e-228	Ctsb	5
9.702570842768808e-233	0.25779984447040083	0.871	0.43	1.9215941554103625e-228	Sh3bgrl	5
8.22128535586921e-232	0.29982238919509674	0.928	0.492	1.628225564729897e-227	Park7	5
1.0228827440172926e-231	0.5436114896097797	0.991	0.653	2.025819274526248e-227	S100a10	5
1.2803633219048048e-231	0.2799210788339508	0.952	0.531	2.535759559032466e-227	Snrpf	5
1.507930768884893e-231	0.45845489551904883	0.835	0.37	2.9864568877765304e-227	Sdc4	5
2.7476977456543924e-231	0.3086415215657382	0.604	0.182	5.441815385268524e-227	Nrp1	5
2.9446305599118506e-231	0.40955459970933017	0.954	0.526	5.83184082390542e-227	S100a4	5
3.0424622305981204e-231	0.4342808686394233	0.632	0.196	6.025596447699577e-227	Cfb	5
5.0064766817167287e-231	0.33340566412808137	0.958	0.539	9.915327068139982e-227	Atp5g1	5
5.1260599685010316e-231	0.6931325350670892	0.774	0.313	1.0152161767616294e-226	Pf4	5
6.905598822073455e-230	0.2749404707782882	0.922	0.494	1.3676538467116476e-225	Uqcr11	5
1.7941049714295383e-228	0.2960707871947059	0.923	0.491	3.553224895916201e-224	Unc93b1	5
4.001820578775825e-228	0.2936559450126206	0.91	0.477	7.925605656265521e-224	Psma4	5
4.0648428327373157e-228	0.27815596901691153	0.934	0.508	8.050421230236254e-224	Atpif1	5
1.8594179116759808e-227	0.32845225099559683	0.755	0.308	3.68257717407428e-223	Clec4a2	5
1.970058186468461e-226	0.2683879577786852	0.874	0.439	3.9017002383007875e-222	Ndufc1	5
7.56997784692495e-226	0.2536277698874283	0.87	0.434	1.4992341125834863e-221	Romo1	5
1.1023597456280408e-224	0.2570153039950114	0.972	0.568	2.183223476216335e-220	Mbnl1	5
1.1383409624609463e-224	0.3049999934315538	0.87	0.423	2.254484276153904e-220	Snx5	5
1.9683008108205306e-224	0.27529741499184424	0.883	0.446	3.8982197558300605e-220	Timm13	5
6.224301963864849e-224	0.2925996673182396	0.952	0.532	1.2327230039434334e-219	Emb	5
2.1328083755316046e-223	0.4307765775482816	0.813	0.353	4.224026987740343e-219	Blvrb	5
4.191187893308085e-223	0.47466948548289944	0.858	0.4	8.300647622696663e-219	Odc1	5
1.4450494351386804e-222	0.7514085560459169	0.972	0.724	2.8619204062921566e-218	Apoe	5
2.0108615279402905e-222	0.2534488769792783	0.84	0.407	3.9825112560857453e-218	Tmem256	5
3.451098299013655e-222	0.3755573454750991	0.872	0.419	6.834900181196544e-218	Ap2m1	5
4.3293779254351605e-222	0.4206636080718278	0.962	0.552	8.574332981324336e-218	Ctsc	5
6.529193431969037e-222	0.3925945950788732	0.636	0.208	1.2931067592014678e-217	Fcgrt	5
8.705865723721228e-222	0.3040380593961074	0.949	0.536	1.7241967065829891e-217	Akr1a1	5
1.8948854376228334e-221	0.26257671922284476	0.412	0.091	3.752820609212022e-217	Il2ra	5
3.847823239101862e-221	0.2938332860050035	0.541	0.149	7.620613925041238e-217	Tmem37	5
3.917831018381475e-221	0.34933934303023184	0.883	0.44	7.75926433190451e-217	Ctsl	5
3.88977454905768e-219	0.25289315061520445	0.569	0.171	7.703698494408736e-215	Ap1b1	5
3.893301320850806e-218	0.3492447058725492	0.91	0.476	7.71068326594502e-214	Bax	5
1.444845377430762e-217	0.29417818190562683	0.952	0.545	2.861516270001624e-213	Atp5a1	5
2.285491661617331e-217	0.25975114992923565	0.754	0.322	4.526416235833124e-213	Gpr65	5
6.123693680328893e-217	0.26311763063830385	0.919	0.504	1.2127975333891373e-212	Ndufb8	5
2.3775046538311878e-216	0.3289188698313762	0.882	0.444	4.7086479669126674e-212	St13	5
2.5360724485410067e-216	0.2803671651730843	0.528	0.142	5.022691484335463e-212	Prxl2b	5
7.653275516930254e-216	0.29324667023339746	0.812	0.371	1.5157312161280368e-211	Cct6a	5
2.8778895610440323e-215	0.26637206669733793	0.897	0.475	5.699660275647706e-211	Canx	5
1.2150278879854665e-214	0.4771112384840952	0.381	0.067	2.4063627321552162e-210	Trdc	5
9.072707287952932e-214	0.2875268142985686	0.465	0.116	1.7968496783790781e-209	Gas6	5
2.304736841896034e-213	0.3203891307215543	0.965	0.568	4.564531315375095e-209	Capns1	5
2.6152674892199376e-212	0.4268064468318883	0.637	0.216	5.179537262400087e-208	Tppp3	5
4.4528728254147643e-212	0.35282488359237707	0.782	0.341	8.81891463073394e-208	Klf4	5
1.9665861745208327e-211	0.2505192699537089	0.948	0.544	3.894823918638509e-207	Tle5	5
1.1306223360084733e-210	0.2740765815227919	0.962	0.573	2.2391975364647813e-206	Uqcrb	5
8.303916633711653e-210	0.2718426384922812	0.939	0.534	1.6445906893065929e-205	Jpt1	5
2.092771208702422e-209	0.25146299869905764	0.928	0.524	4.144733378835146e-205	Pcbp1	5
3.402182836435926e-209	0.25224607123565224	0.895	0.48	6.738023107561351e-205	Atp5g3	5
9.205684442748796e-209	0.27439033464664875	0.913	0.499	1.823185803886399e-204	Itgb1	5
4.404843765845004e-208	0.32160139951140243	0.96	0.566	8.723793078256031e-204	Pdia3	5
4.925019858699918e-208	0.299689348507948	0.692	0.27	9.754001830155187e-204	Lipa	5
5.529983364559952e-208	0.351444085620058	0.976	0.596	1.0952132053510985e-203	Lamp1	5
3.200604645245196e-206	0.2667430216811033	0.637	0.227	6.33879749990811e-202	Comt	5
1.6330386535334977e-204	0.40189611297480576	0.999	0.687	3.2342330533230924e-200	Nme2	5
2.6666743377159358e-204	0.35421127282512055	0.992	0.65	5.28134852584641e-200	Ctss	5
1.0572708676155204e-203	0.6712818435944745	0.744	0.306	2.0939249533125384e-199	Ccl7	5
1.6926625972138455e-203	0.3090905012554215	0.467	0.121	3.352318273782021e-199	Fcrls	5
3.1408435080501357e-203	0.29022999043928066	0.976	0.604	6.220440567693294e-199	Cox7b	5
6.109498337127995e-203	0.2564323609835042	0.596	0.205	1.2099861456681996e-198	Ecm1	5
1.2084741930052684e-202	0.32556386276570337	0.937	0.532	2.393383139246934e-198	Zfp36l2	5
1.7041596637721245e-202	0.5002165924483007	0.632	0.215	3.3750882141006925e-198	Id3	5
2.3564223277264995e-202	0.35090032648212577	0.936	0.531	4.666894420062332e-198	Atp5k	5
2.7342480382521913e-201	0.27548835406283945	0.984	0.625	5.415178239758465e-197	Slc25a5	5
5.116499583200563e-201	0.30931729441265676	0.625	0.225	1.0133227424528715e-196	Rasgef1b	5
5.375874795528556e-201	0.2847857330560095	0.99	0.639	1.0646920032544305e-196	Serbp1	5
1.0966127580365267e-199	0.42579965112397566	0.992	0.669	2.171841567291341e-195	Emp3	5
1.6208505110119608e-199	0.2574406679497798	0.958	0.573	3.2100944370591883e-195	Hspe1	5
1.641164244706235e-199	0.25133244161092394	0.958	0.582	3.2503257866406983e-195	Ywhae	5
2.51962303630783e-199	0.2826619402967697	0.483	0.132	4.990113423407658e-195	Slamf9	5
3.8996844120365722e-199	0.42664337492769633	0.863	0.435	7.723324978038431e-195	Cfp	5
1.8663168693734363e-198	0.48363752002480553	0.76	0.323	3.6962405597940906e-194	Hspa1a	5
2.544990191564497e-198	0.2922791023536473	0.484	0.125	5.040353074393486e-194	Tmem86a	5
6.178433217313716e-196	0.26036368293542034	0.912	0.513	1.2236386986889815e-191	Rab5c	5
1.9853929561676646e-194	0.3868273381600129	0.991	0.673	3.9320707496900595e-190	Ptpn18	5
4.4305588549758435e-194	0.32321295471764966	0.982	0.628	8.774721812279658e-190	Hint1	5
2.737317177025381e-193	0.2782860113281991	0.947	0.565	5.421256669098767e-189	Psmb4	5
1.1256083287852397e-191	0.5012580901799957	0.935	0.55	2.2292672951591672e-187	Atf3	5
1.892787530774868e-191	0.27398243886988827	0.903	0.501	3.7486657046996263e-187	Cltc	5
3.6014236138760194e-191	0.28844302821768797	0.72	0.314	7.132619467281456e-187	Fcgr4	5
9.154461557875447e-191	0.2794327816143467	0.978	0.624	1.8130411115372324e-186	H2-Q7	5
2.6812810961216624e-189	0.26967457613829704	0.955	0.583	5.3102772108689525e-185	Psmb3	5
1.400782343294491e-188	0.4974688327575789	1	0.869	2.7742494308947395e-184	Itm2b	5
8.853999966922142e-186	0.2835786993321585	0.983	0.642	1.7535346934489302e-181	Psma7	5
4.01669580003282e-185	0.38846416613036494	0.998	0.737	7.955066031965e-181	Crip1	5
4.7284987745613686e-185	0.2522568680665247	0.986	0.65	9.36479182301879e-181	Ndufa2	5
1.341085804021376e-184	0.4138717426015739	0.981	0.649	2.6560204348643353e-180	Calr	5
1.327055646849875e-183	0.36959945671056005	0.669	0.263	2.6282337085861775e-179	Hspa1b	5
5.163574250929096e-183	0.28372008161467166	0.977	0.631	1.0226458803965074e-178	Cox5a	5
5.379111524448192e-183	0.42098966321591424	0.999	0.807	1.0653330374169644e-178	Lyz2	5
1.4118925671712264e-182	0.3011517260663594	0.988	0.659	2.796253229282614e-178	Rrbp1	5
1.894933953544689e-182	0.27394478879136763	0.26	0.039	3.752916694995257e-178	Cd163l1	5
1.2644303689580929e-181	0.3547193952269292	0.465	0.127	2.504204345721503e-177	Pmp22	5
1.7676261205249465e-180	0.48202327641953246	0.992	0.751	3.500783531699657e-176	Vim	5
1.1014402452370738e-179	0.3587163336639275	0.663	0.269	2.1814024056920248e-175	Cd81	5
1.8419310470714526e-177	0.32312551149405633	0.983	0.657	3.647944438725012e-173	Atp5j2	5
3.402305110509105e-177	0.37223171997534177	0.991	0.698	6.738265271363282e-173	Psap	5
4.592853564955149e-176	0.35775688697595776	0.993	0.699	9.096146485393673e-172	Gpx1	5
6.425480108833816e-176	0.37741428961403267	0.99	0.696	1.2725663355545373e-171	Tagln2	5
1.3620627199340284e-175	0.2601554652936806	0.982	0.654	2.697565216829343e-171	Ncl	5
8.780007053971689e-175	0.35936374307079433	0.997	0.729	1.7388803970390928e-170	Ybx1	5
4.271953299868014e-174	0.2680213455910223	0.971	0.63	8.460603510388601e-170	Arhgdia	5
5.375928608921972e-169	0.2816541540932309	0.998	0.718	1.0647026609969966e-164	Npc2	5
4.4222263062668495e-167	5.7790782262978624e-5	0.62	0.326	8.758219199561495e-163	Srpr	5
2.8745073365594635e-166	0.40062031050718605	0.794	0.396	5.692961780056018e-162	Timp2	5
3.4395524644793786e-166	0.4577107479834517	0.965	0.642	6.812033655901409e-162	Ccl6	5
1.2294261309606366e-164	0.3568477949397566	0.988	0.707	2.434878452367541e-160	Clta	5
3.937343474782643e-164	0.28382683601309777	0.997	0.722	7.797908751807023e-160	Rpl4	5
1.967559766119544e-162	0.38116391922962567	0.957	0.632	3.896752116799757e-158	Fos	5
1.6399302759473966e-161	0.32347843655201713	0.994	0.736	3.247881911513819e-157	Eef2	5
4.824449154169839e-160	0.30576935754124834	0.938	0.59	9.554821549833367e-156	Snx3	5
3.2964566455968394e-159	0.31782908862329795	0.948	0.607	6.528632386604541e-155	Capg	5
3.943861466795996e-156	0.25158145425909173	0.562	0.22	7.81081763498947e-152	Hopx	5
2.3781674805376113e-155	0.34409600475882085	0.999	0.804	4.709960695204739e-151	Ppia	5
4.9193281034710876e-154	0.27841824372250046	0.967	0.65	9.74272930892449e-150	Ndufb1-ps	5
8.156378082053883e-154	0.3155294378281823	0.742	0.361	1.6153706791507715e-149	Fgl2	5
2.1023747457825974e-153	0.9854955713777489	0.553	0.2	4.163753184022434e-149	Ccl8	5
3.085597788829793e-151	0.35352791061611466	1	0.823	6.111026420777405e-147	Hsp90ab1	5
1.420503282650966e-150	0.30912309699552365	0.997	0.757	2.813306751290238e-146	Cox7c	5
1.9861850625771639e-150	0.25820033010825516	0.989	0.71	3.933639516434073e-146	Cox6c	5
2.6226055772327093e-149	0.31385140757009017	0.248	0.039	5.194070345709381e-145	Tnfrsf4	5
2.1259141783073445e-148	0.2903169014076403	0.998	0.761	4.2103730301376955e-144	Rps17	5
2.366947020532864e-146	0.28784765717073846	0.974	0.679	4.687738574165337e-142	Calm2	5
7.276283935869162e-146	0.6347544983877293	0.507	0.172	1.4410680334988875e-141	Ccl12	5
1.7664551249609827e-143	0.302832196934669	0.982	0.706	3.4984643749852264e-139	Cotl1	5
1.7947893408346363e-143	0.4360248465872064	0.507	0.175	3.554580289522997e-139	Mt2	5
1.4107930313864104e-142	0.5657740646446252	0.458	0.141	2.794075598660786e-138	Il17a	5
2.7536484618718816e-142	0.4451373123021873	0.456	0.143	5.453600778737261e-138	Ltc4s	5
1.0679411121523226e-138	0.2754197150763602	0.985	0.72	2.115057372617675e-134	Ucp2	5
1.7730672538459398e-138	0.2557611308597294	0.998	0.767	3.511559696241884e-134	Rpl31	5
3.159742068525049e-138	0.4720672138359818	0.997	0.851	6.257869166713859e-134	Ifi27l2a	5
8.565108533832422e-138	0.3092529277914835	0.999	0.83	1.6963197451255111e-133	Rpl23a	5
1.4604262830912482e-137	0.3154076430445203	1	0.829	2.8923742536622173e-133	Rps28	5
1.1696404407113945e-129	0.438828928096014	0.39	0.112	2.3164728928289167e-125	Il10	5
1.1983199065671196e-128	0.3176285348945931	0.998	0.823	2.3732725749561805e-124	Hspa8	5
1.779149375629302e-128	0.286222322218759	0.999	0.816	3.5236053384338324e-124	Laptm5	5
7.4260961909982e-128	0.2951309639831119	1	0.856	1.4707383506271936e-123	Rpl38	5
1.2741667506002514e-126	0.4977676482593276	0.406	0.123	2.523487249563798e-122	Gdf15	5
1.0759507021943229e-124	0.355905511350167	1	0.934	2.1309203656958566e-120	Rps29	5
5.3130549385528285e-123	0.28970982662413597	0.311	0.078	1.0522505305803877e-118	Fcna	5
4.124496398737072e-121	0.29078635670422415	0.999	0.889	8.16856511769877e-117	Cfl1	5
2.52411803524527e-118	0.2707758840582449	0.271	0.057	4.9990157688032575e-114	Slc13a3	5
2.083215916272941e-117	0.26494262789826184	0.999	0.854	4.1258091221785596e-113	Rps2	5
1.598617476875995e-113	0.25637547354477697	1	0.913	3.166061912952908e-109	Rplp1	5
3.0187934547473496e-111	0.2548999850823792	0.982	0.765	5.978720437127125e-107	Zfp36	5
1.469527755147667e-110	0.2769823135642966	1	0.929	2.9103997190699543e-106	Eef1a1	5
3.8451330570526994e-110	0.251526868679695	0.986	0.772	7.615286019492871e-106	Dusp1	5
2.379809573332122e-109	0.45560996851551344	0.313	0.084	4.713212859984267e-105	Lyve1	5
2.6623253575455754e-109	0.5667945003952661	0.485	0.19	5.272735370619012e-105	Cxcl1	5
4.1480819312216066e-108	0.29639033373021073	1	0.968	8.215276264784392e-104	B2m	5
5.942091380581968e-108	0.27344156421123245	0.973	0.758	1.1768311979242588e-103	Klf6	5
1.1827924937555851e-107	0.28458724608702957	0.999	0.93	2.3425205338829363e-103	H2-K1	5
1.2631402358083142e-95	9.24751040678462e-5	0.292	0.12	2.501649237018366e-91	Kdm3b	5
5.073439029051007e-95	0.466516757313459	0.347	0.113	1.0047945997035518e-90	Areg	5
4.4274822541713397e-94	6.456952688110862e-5	0.315	0.133	8.768628604386339e-90	Wipi2	5
1.0559990345932508e-46	0.634453635062673	0.217	0.079	2.0914060880119333e-42	Retnla	5
