# Supplementary material for: Deciphering the preeclampsia-specific immune microenvironment and the role of pro-inflammatory macrophages at the maternal–fetal interface
Source: eLife. 2025 Mar 28;13:RP100002. doi: 10.7554/eLife.100002 (PMC11952753; doi:10.7554/eLife.100002)
Supplement: Figure 5—figure supplement 1—source data 1. [file elife-100002-fig5-figsupp1-data1.zip › Figure 5-figure supplement 1-source data/seurat_clusters_6.csv]

p_val	avg_logFC	pct.1	pct.2	p_val_adj	gene	cluster
0	2.0003126631539563	0.386	0.267	0	Gm26917	6
0	1.7365327149864065	1	1	0	Gm42418	6
0	1.70992333841265	0.621	0.622	0	Ctla2a	6
0	1.3331296695666932	0.794	0.906	0	Lars2	6
0	1.228716100884733	0.726	0.79	0	mt-Nd2	6
0	1.1944270269566442	0.872	0.941	0	mt-Co2	6
0	1.1838781318848084	0.721	0.801	0	mt-Nd1	6
0	1.1701013519104606	0.865	0.95	0	mt-Co1	6
0	1.1428588927839596	0.776	0.853	0	AY036118	6
0	1.1423848964980718	0.612	0.726	0	Xist	6
0	1.1214070159056289	0.795	0.882	0	mt-Cytb	6
0	1.1144978900749445	0.733	0.833	0	mt-Nd4	6
0	1.0040585227554768	0.604	0.691	0	Zeb2	6
0	0.9336595107427494	0.608	0.757	0	Neat1	6
0	0.9199247871279368	0.43	0.536	0	mt-Nd5	6
0	0.8921246568202791	0.396	0.494	0	mt-Nd3	6
0	0.8453539027081475	0.351	0.491	0	Macf1	6
0	0.8194829355398913	0.364	0.519	0	Jmjd1c	6
0	0.7819441579873512	0.412	0.609	0	Rbm25	6
0	0.772863450961087	0.503	0.701	0	Atp2b1	6
0	0.750484604955024	0.226	0.253	0	Lacc1	6
0	0.7380440449916845	0.469	0.678	0	Spag9	6
0	0.6796802917555331	0.553	0.682	0	Rrbp1	6
0	0.6725808565926698	0.263	0.39	0	Arglu1	6
0	0.6442924897854683	0.525	0.767	0	Ccnl1	6
0	0.6387172819983407	0.205	0.256	0	mt-Nd4l	6
0	0.622693765433542	0.266	0.432	0	Atrx	6
0	0.619556637210041	0.398	0.64	0	Luc7l2	6
0	0.6163788483624355	0.41	0.619	0	Wnk1	6
0	0.6147574161355341	0.229	0.366	0	Hnrnph1	6
0	0.6126157485564292	0.306	0.481	0	Prpf38b	6
0	0.5911286599873271	0.478	0.748	0	Srrm2	6
0	0.5877240242654135	0.29	0.469	0	Mycbp2	6
0	0.5755913776690934	0.203	0.332	0	P2rx4	6
0	0.5742590942464114	0.274	0.451	0	Mef2a	6
0	0.5734352334871173	0.367	0.595	0	Tra2b	6
0	0.5718591670496221	0.311	0.491	0	BC005537	6
0	0.5716727921912558	0.207	0.347	0	Fubp1	6
0	0.5644646154366963	0.317	0.517	0	Ythdc1	6
0	0.5634275793617425	0.359	0.582	0	Vmp1	6
0	0.5524812056794455	0.279	0.445	0	Mbnl2	6
0	0.5506259853260598	0.344	0.634	0	Dennd4a	6
0	0.5487030356405642	0.207	0.35	0	Tank	6
0	0.5444537255049232	0.244	0.383	0	Arhgap17	6
0	0.5416444800209717	0.398	0.642	0	Prrc2c	6
0	0.5173681509887376	0.379	0.642	0	Ankrd11	6
0	0.5153601703456665	0.579	0.854	0	Son	6
0	0.5130415380278024	0.561	0.837	0	Iqgap1	6
0	0.5046847783442875	0.248	0.439	0	Bclaf1	6
0	0.5041969172003188	0.286	0.517	0	Sfpq	6
0	0.4928556356968923	0.38	0.688	0	Clk1	6
0	0.46983965360433844	0.207	0.401	0	Ikbkb	6
0	0.4644172139172558	0.153	0.252	0	Tcirg1	6
0	0.4624683241910087	0.209	0.395	0	Tm6sf1	6
0	0.45020689855167917	0.273	0.48	0	Qk	6
0	0.44794534928250174	0.316	0.55	0	Cyth4	6
0	0.4477829553728232	0.357	0.645	0	Hnrnpu	6
0	0.44263287161576437	0.224	0.46	0	Nipbl	6
0	0.44089244637269065	0.302	0.587	0	Tra2a	6
0	0.4375651025026207	0.214	0.391	0	Ddx17	6
0	0.4253625492017872	0.329	0.617	0	Srsf11	6
0	0.4073531797195704	0.4	0.693	0	Kdm6b	6
0	0.40497210308878806	0.313	0.627	0	Tcf25	6
0	0.3697012705325857	0.321	0.615	0	Rsrp1	6
0	0.3687277252632992	0.309	0.63	0	Fus	6
0	0.3654551856171542	0.256	0.515	0	Dock2	6
0	0.35530178856429895	0.214	0.485	0	Ifnar1	6
0	0.33609322356189764	0.258	0.525	0	Snrnp70	6
0	0.31680882605573246	0.229	0.501	0	Hnrnpm	6
0	0.31293722321180595	0.244	0.515	0	Fermt3	6
0	0.3054128344879472	0.279	0.589	0	Srrm1	6
0	0.3033111923780285	0.212	0.495	0	Ubap2l	6
0	0.28870585424425643	0.47	0.791	0	Hnrnpa2b1	6
0	0.28252879821613797	0.237	0.533	0	Hnrnpdl	6
0	0.280546861474379	0.19	0.434	0	Ewsr1	6
0	0.27550972727305867	0.27	0.592	0	Csde1	6
0	0.25655434926810616	0.242	0.598	0	Kmt2e	6
5e-324	0.45571279149123567	0.249	0.451	9.785e-320	Acin1	6
5e-324	0.38438729643664804	0.204	0.405	9.785e-320	Thrap3	6
7e-323	0.3015114435599715	0.239	0.522	1.369896e-318	Srsf2	6
3.425e-320	0.4371048802823605	0.439	0.689	6.7829413e-316	Picalm	6
1.03813e-319	0.44970178877995803	0.294	0.53	2.05601792e-315	Syk	6
1.24134e-319	1.1936867841694658	0.891	0.951	2.45847374e-315	mt-Co3	6
1.42424e-319	0.43430566859762976	0.214	0.409	2.820713335e-315	Prkcd	6
3.73953e-319	0.609526227552117	0.218	0.333	7.40614603e-315	Camk2d	6
1.8090164e-317	0.5053213017237618	0.234	0.411	3.58275702296e-313	Rbm5	6
5.4658105e-316	0.3237726891857242	0.244	0.492	1.0825037682033e-311	Atf4	6
8.8461577e-316	0.5727712254540958	0.208	0.319	1.7519815309274e-311	Rock2	6
1.0860360486e-314	0.9415650778247553	0.293	0.5	2.1508943941583e-310	Malt1	6
5.0072051217e-314	0.38554324379550026	0.154	0.334	9.91676974348784e-310	Nipa2	6
5.434507778e-314	0.3606373810653696	0.289	0.534	1.076304265449235e-309	Cltc	6
9.683042151e-314	0.5307086805919566	0.269	0.457	1.91772649797417e-309	Trim25	6
1.90167656086e-313	0.29537184379030745	0.273	0.609	3.76627042878557e-309	Nfkb1	6
4.3526679413e-313	0.32808150956114757	0.362	0.672	8.62045885776801e-309	Akap13	6
3.562295349737e-312	0.520367136990652	0.224	0.368	7.055125940154882e-308	Jarid2	6
8.892965342684e-312	0.43886547939215215	0.194	0.372	1.7612517861185062e-307	Slk	6
3.179727110774e-311	0.5412130920560942	0.204	0.313	6.297449542887886e-307	Trps1	6
1.059688998444184e-309	0.4443416701575832	0.187	0.391	2.0987140614187062e-305	Rbbp6	6
1.7234186703675e-309	0.5153455608642531	0.195	0.334	3.413230676662832e-305	Zc3h7a	6
5.748850235949865e-309	0.44110141498216693	0.183	0.362	1.1385597892298708e-304	Ccnl2	6
1.4935205426569766e-305	0.4346485411917973	0.18	0.381	2.9579174347321423e-301	Eif4e	6
2.389118655212972e-305	0.46757573167646965	0.183	0.333	4.731649496649291e-301	Birc6	6
3.050708755359817e-304	0.27636940771165486	0.162	0.391	6.041928689990118e-300	Wapl	6
4.486774858190252e-304	0.2543230240786801	0.139	0.344	8.886057606645794e-300	Copa	6
3.199206743818985e-303	0.48622914018476826	0.19	0.318	6.3360289561335e-299	Uvrag	6
4.867562217009969e-303	0.5429015496595109	0.246	0.375	9.640206970788244e-299	Nisch	6
5.08006729478117e-303	0.5850653901292744	0.208	0.303	1.0061073277314108e-298	Ash1l	6
1.9948994874439265e-302	0.4788454138235786	0.226	0.397	3.9508984348826965e-298	Wsb1	6
5.151780387503501e-302	0.3490206481826206	0.241	0.451	1.0203101057450683e-297	Slc6a6	6
1.0911158707585563e-301	0.6503098364497497	0.168	0.235	2.1609549820373206e-297	Rapgef2	6
1.2855783632793772e-301	0.5403233062129353	0.249	0.405	2.5460879484748067e-297	Prpf4b	6
2.7264695998533625e-301	0.4327231216928217	0.207	0.392	5.399773042509585e-297	Gls	6
4.67321498708469e-300	1.18028440517412	0.888	0.942	9.255302281921229e-296	mt-Atp6	6
1.5026359687679905e-298	0.4929424066686423	0.185	0.35	2.975970536145005e-294	Mdm2	6
2.596983170218505e-298	0.5861894476204651	0.255	0.394	5.143325168617749e-294	Pnisr	6
2.70297204900092e-297	0.48525843179308964	0.188	0.319	5.353236143046322e-293	Safb2	6
1.640687495076308e-296	0.37045288826189837	0.157	0.296	3.249381583998628e-292	Ppp1r12c	6
1.2517489836927897e-295	0.45050315444215716	0.327	0.541	2.47908886220357e-291	Irf2bp2	6
1.8999882118954346e-295	0.5015208464349967	0.182	0.314	3.7629266536589084e-291	Usp34	6
4.593912739950865e-295	1.2059800911522611	0.384	0.369	9.098244181472688e-291	Prap1	6
1.5919077487963034e-294	0.4280871932239274	0.415	0.71	3.152773296491079e-290	Rel	6
1.8904612843386854e-294	0.2987643217469396	0.146	0.348	3.7440585736327665e-290	Hnrnpl	6
5.482726412205307e-293	0.41040037123993356	0.323	0.58	1.085853965937261e-288	Cflar	6
2.395060184276764e-292	0.44898856672227694	0.237	0.422	4.7434166949601315e-288	Cd84	6
3.7275166281554284e-292	0.4051668126539434	0.175	0.332	7.382346682061827e-288	Tpp2	6
2.137985633617029e-291	0.48937301495028485	0.224	0.382	4.234280547378526e-287	Ranbp2	6
1.1377366417182927e-288	0.2804928243747138	0.305	0.601	2.2532874189230787e-284	Tut7	6
1.7098755789912364e-288	0.5514031651263358	0.435	0.623	3.3864085841921437e-284	Zfand5	6
1.2109240372837197e-287	0.3657384822149462	0.224	0.456	2.398235055840407e-283	Clec2d	6
6.4585691863546735e-286	0.26800890081065465	0.173	0.42	1.2791196273575431e-281	Lnpep	6
1.49902900721104e-285	0.488136039124518	0.226	0.404	2.968826948781465e-281	Itpkb	6
2.32668409037222e-285	0.5241094162118631	0.178	0.294	4.607997840982182e-281	Luc7l3	6
5.631314351309849e-285	0.5227364450307511	0.215	0.359	1.1152818072769156e-280	Sbno2	6
6.474392702004335e-285	0.28837060439440343	0.185	0.418	1.2822534746319587e-280	Tacc1	6
2.402677012894062e-284	0.3417790862753637	0.264	0.495	4.75850182403669e-280	Eif5b	6
2.5321126296044838e-284	0.7265373558881516	0.178	0.206	5.014849062931681e-280	Gm47283	6
1.1734052590063468e-283	0.3571673951689103	0.319	0.596	2.32392911546207e-279	Slc38a2	6
2.629434303806279e-283	0.2632979656184202	0.165	0.406	5.2075946386883355e-279	Zfp106	6
1.0381962287803622e-282	0.327663764334185	0.168	0.383	2.0561476310995072e-278	Sltm	6
1.6456456611122845e-282	0.46799717446111166	0.168	0.319	3.259201231832879e-278	Git2	6
7.022052952028332e-281	0.30217063682891243	0.184	0.426	1.3907175871492112e-276	Ppp3ca	6
1.9785585876163275e-279	0.27421793262732946	0.119	0.3	3.9185352827741365e-275	Dlst	6
3.0523295091315045e-279	0.26389874136745495	0.168	0.385	6.045138592834945e-275	Cbl	6
1.0944526994333918e-278	0.46657853629713003	0.166	0.243	2.1675635712278324e-274	Srgap2	6
3.7177022915814164e-278	0.32269858866384116	0.148	0.319	7.362909388476995e-274	Eif4g3	6
2.5794760787610213e-277	0.4330406566831946	0.495	0.809	5.1086523739862026e-273	Sat1	6
4.0454420590740724e-277	0.35711551818590337	0.197	0.395	8.011997997996201e-273	Larp4b	6
9.207353256028187e-277	0.46378842917868823	0.188	0.332	1.8235163123563824e-272	Ascc3	6
5.393096248746425e-276	0.4013695396099838	0.16	0.323	1.0681027120642296e-271	Epb41l2	6
2.2182537724270198e-275	0.4437863090470924	0.283	0.525	4.393251596291713e-271	Map4k4	6
2.4657370552019325e-275	0.6542808560030995	0.228	0.296	4.883392237827427e-271	Zcchc7	6
8.279676568150632e-275	0.3389763654949861	0.147	0.3	1.6397899443222327e-270	Dusp3	6
2.2630909346817568e-274	0.447434096144595	0.179	0.326	4.4820515961372195e-270	Thoc2	6
9.34503280268038e-274	0.44205621620324154	0.205	0.374	1.8507837465708496e-269	Bach1	6
2.054935618579087e-273	0.38270093127947213	0.222	0.432	4.0697999925958814e-269	Aff4	6
2.1443805927949592e-273	0.3443478376098143	0.168	0.326	4.246945764030417e-269	Ptprj	6
5.389186258202755e-273	0.2718715522027686	0.155	0.364	1.0673283384370556e-268	Trip12	6
5.946343624365564e-273	0.5661119844841105	0.187	0.322	1.1776733548056e-268	Nfat5	6
7.632822304341038e-272	0.4156378992741201	0.175	0.358	1.5116804573747425e-267	Inpp5d	6
1.7799228798263997e-271	0.3152124503343522	0.114	0.262	3.5251372634961844e-267	Srsf6	6
1.987970772465488e-271	0.33634553303359493	0.205	0.442	3.937176114867899e-267	Smchd1	6
3.5712473675353575e-271	0.4582779184632433	0.448	0.665	7.072855411403776e-267	Fyb	6
5.653605373967273e-271	0.4925423931565282	0.191	0.307	1.1196965443142184e-266	Sgms1	6
5.667244687565999e-271	0.3183475940898436	0.15	0.309	1.122397810372446e-266	Dhx15	6
7.391433891195501e-271	0.3734864918577117	0.133	0.235	1.4638734821512688e-266	Itprid2	6
3.941576516530949e-270	0.36481730628944964	0.161	0.327	7.806292290989544e-266	Plekho1	6
4.014927433914377e-270	0.31108638935424615	0.172	0.364	7.951563782867423e-266	Ist1	6
4.402919167558345e-270	0.40606183780103355	0.181	0.345	8.719981411349302e-266	Plec	6
8.069261894123919e-270	0.4646810892765264	0.138	0.181	1.598117318131242e-265	Adap2	6
1.1860843438512815e-269	0.38996774643344023	0.211	0.392	2.3490400429974632e-265	Taf1d	6
1.6196583946075848e-269	0.7062452865098352	0.225	0.252	3.2077334505203215e-265	Tsix	6
2.2064340649762004e-269	0.28250895765276973	0.187	0.423	4.369842665685365e-265	Ptpre	6
1.137484905161167e-268	0.3841476965876129	0.14	0.306	2.2527888546716912e-264	Tle3	6
1.1705072997265846e-268	0.2651064985905954	0.146	0.343	2.318189707108501e-264	Ensa	6
1.3778231265359128e-268	0.3838854261721236	0.171	0.324	2.728778702104375e-264	Ankrd17	6
2.2792040226656023e-267	0.5493263042966632	0.555	0.78	4.513963566889225e-263	Klf6	6
5.047980466730452e-267	0.2986002628351897	0.113	0.287	9.99752531435966e-263	Man2a1	6
7.691792826188309e-267	0.4175564638615792	0.252	0.434	1.5233595692265946e-262	Runx1	6
8.074342764763664e-267	0.2887211370623757	0.153	0.36	1.5991235845614436e-262	Ddx46	6
2.5395434063731148e-266	0.5197835640516997	0.24	0.34	5.0295657163219536e-262	Ap2a2	6
4.3904921104736635e-265	0.3166989132938859	0.163	0.374	8.69536962479309e-261	Stk38	6
7.017397931567807e-265	0.2676673677230004	0.136	0.346	1.3897956603470043e-260	Rbm7	6
7.061088411763572e-265	0.2651993513314242	0.134	0.342	1.3984485599497755e-260	Syncrip	6
3.294234676877303e-264	0.3570303633897912	0.111	0.194	6.524231777555499e-260	Rasa4	6
6.385416007275616e-263	0.2809370495901279	0.195	0.434	1.2646316402409358e-258	Nfkbie	6
8.836664807225725e-263	0.3757473408824065	0.143	0.277	1.7501014650710548e-258	Synj1	6
1.1711759871702579e-262	0.27530084408332556	0.122	0.288	2.3195140425906955e-258	Larp1	6
4.305898917224739e-262	0.39473202621760206	0.191	0.328	8.527832805563596e-258	Rassf4	6
7.095032113800087e-262	0.5359072317448539	0.177	0.21	1.4051711101381073e-257	Myo5a	6
7.119165780646708e-261	0.39188441200409935	0.148	0.276	1.4099507828570807e-256	Mkln1	6
2.2319373049577474e-260	0.4138076766557555	0.164	0.287	4.4203518324688184e-256	Fcho2	6
2.409163417568164e-260	0.38455218915406975	0.138	0.263	4.771348148493749e-256	Atp13a3	6
1.5095182035092434e-259	0.4167585328792813	0.176	0.304	2.9896008020500568e-255	Xdh	6
6.273738665031937e-259	0.28552370227072776	0.158	0.382	1.2425139426095752e-254	Arid4a	6
1.2373920196029556e-258	0.34308606849145806	0.219	0.401	2.4506548948236538e-254	Sirpa	6
3.9396067675529164e-258	0.35584567984342574	0.158	0.293	7.802391203138551e-254	Dync1h1	6
8.544385975767258e-258	0.3255493689405703	0.156	0.343	1.6922156425007053e-253	Itsn2	6
1.0300026609970318e-257	0.5452396947784399	0.175	0.192	2.0399202701046215e-253	Sash1	6
1.1078538170442573e-255	0.40543770110609123	0.142	0.227	2.1941044846561518e-251	Cep170	6
2.362246145331552e-255	0.38338627045949136	0.143	0.303	4.678428490829139e-251	Usp15	6
1.0905232340228953e-254	0.39039136758548815	0.128	0.211	2.159781264982344e-250	Specc1l	6
3.9967151255681145e-253	0.37251607002884835	0.173	0.337	7.915494306187651e-249	Foxn3	6
8.720151945208276e-253	0.5007723375223703	0.334	0.515	1.727026092748499e-248	Mndal	6
1.0359515671163423e-252	0.2751971826563707	0.137	0.303	2.051702078673916e-248	Ppp1r15b	6
3.4116226634429624e-251	0.3629539965799694	0.195	0.391	6.756718684948787e-247	Baz2b	6
3.9231983494890794e-251	0.28242422227860087	0.145	0.342	7.769894331163122e-247	Arih1	6
5.552214918783343e-251	0.3658037624005097	0.167	0.328	1.0996161646650411e-246	Gns	6
9.297170363244405e-251	0.2691491155321002	0.24	0.498	1.8413045904405545e-246	Chd2	6
1.426749147336323e-250	0.31969065769804295	0.161	0.359	2.8256766862995877e-246	Cdk12	6
3.188783910070075e-250	0.5285993662580042	0.216	0.334	6.315386533893784e-246	Cd86	6
5.072394237908822e-250	0.2867481013966728	0.119	0.252	1.0045876788178423e-245	Atp6v1h	6
1.6436041047176909e-249	0.43446324787716406	0.203	0.355	3.2551579293933866e-245	Tet2	6
2.1197634017920087e-249	0.4124943998011056	0.155	0.272	4.198191417249074e-245	Stxbp3	6
2.1881333491402254e-249	0.4396013753952064	0.22	0.388	4.333598097972216e-245	Dock10	6
5.52190507826782e-249	0.26747671915318505	0.169	0.381	1.0936133007509417e-244	Ddx21	6
9.003675479257844e-249	0.29874597571675576	0.188	0.398	1.783177928667016e-244	Nup98	6
2.9440139608484812e-248	0.2821196264253035	0.142	0.32	5.830619649460417e-244	Taok1	6
3.6484756866391e-248	0.4502752218433989	0.137	0.2	7.225806097388737e-244	Btaf1	6
8.871799649038877e-248	0.44946749184311785	0.218	0.376	1.7570599204921494e-243	Dleu2	6
1.1765930553785316e-247	0.29091566419705717	0.133	0.306	2.3302425461771818e-243	Nsf	6
3.0708635014174185e-247	0.5669685802273117	0.181	0.292	6.081845164557197e-243	Phip	6
7.457834442806306e-247	0.43102115393638407	0.255	0.457	1.4770241113977888e-242	Parp14	6
1.1020782792496347e-246	0.41558522823489064	0.164	0.307	2.1826660320539018e-242	Smg1	6
1.7625124969756781e-245	0.35459074199595797	0.143	0.325	3.4906560002603305e-241	Srsf10	6
3.53644305997797e-245	0.3804079988847101	0.137	0.236	7.003925480286369e-241	Ap3d1	6
7.62316271069924e-245	0.35614476769912645	0.133	0.272	1.5097673748539847e-240	Usp9x	6
1.2665313012030503e-244	0.26849639508914414	0.168	0.366	2.508365242032641e-240	Ccdc50	6
1.4718811408867645e-244	0.31055988464603856	0.165	0.366	2.915060599526237e-240	Phf20l1	6
2.5123154968162345e-244	0.32782984561267603	0.098	0.175	4.975640841444553e-240	Slc35f6	6
3.217685627752988e-244	0.5008079106415627	0.215	0.386	6.372626385764793e-240	Slc38a1	6
4.356843480206932e-244	0.749281137567739	0.318	0.364	8.628728512549829e-240	Pid1	6
1.7784925781528887e-243	0.4826571907779591	0.289	0.497	3.522304551031796e-239	Ifi203	6
4.2519971374145415e-243	0.7624712453072346	0.234	0.295	8.4210803306495e-239	AC149090.1	6
5.556266832799167e-243	0.5915511670834729	0.183	0.214	1.100418646235875e-238	Frmd4b	6
1.1588405434224076e-242	0.2927043442128483	0.191	0.426	2.2950836962480784e-238	Peli1	6
1.2221826640006675e-242	0.26889658123517995	0.123	0.306	2.420532766053322e-238	Med13	6
1.4671047468425585e-242	0.4586688420637073	0.352	0.563	2.905600951121687e-238	Kctd12	6
1.5974009425797348e-239	0.7971474771830254	0.144	0.161	3.163652566779165e-235	Gpx3	6
2.736126635391175e-239	0.3312799699187672	0.369	0.6	5.418898801392222e-235	Mbnl1	6
1.2519071352676622e-238	0.4072439843209287	0.135	0.243	2.4794020813976048e-234	Ubn2	6
1.6972421002370516e-238	0.47096209015030266	0.128	0.241	3.3613879795194807e-234	R3hdm1	6
2.8782560670544285e-238	0.3848936098892958	0.128	0.218	5.700386140801296e-234	Larp4	6
8.058361997804234e-238	0.3429743693493869	0.133	0.235	1.5959585936651285e-233	Mdfic	6
1.8012787868769713e-237	0.28578958057832854	0.119	0.273	3.567432637409842e-233	Glyr1	6
2.873602988938698e-237	0.3210302854500907	0.154	0.36	5.691170719593092e-233	Arhgap15	6
6.082880641480697e-236	0.27587519036426	0.169	0.366	1.204714511045252e-231	Mapk6	6
6.996448687884411e-236	0.3208234524993254	0.159	0.355	1.3856466626355076e-231	Bptf	6
1.2231873945846695e-235	0.31007842547188563	0.128	0.278	2.4225226349749378e-231	Dhx36	6
1.5052495802194304e-235	0.33321378421972125	0.157	0.314	2.9811467936245816e-231	Cd2ap	6
1.6618479174105118e-235	0.4734982965344179	0.212	0.317	3.291289800431519e-231	Gas7	6
2.3666792762023634e-235	0.3108288220851173	0.114	0.232	4.687208306518781e-231	Rsrc1	6
1.7086618355142497e-234	0.49846257088375334	0.152	0.212	3.3840047652359715e-230	Asph	6
2.8995774988527055e-234	0.3312912491596399	0.123	0.237	5.742613236477783e-230	Gapvd1	6
1.3298267456651527e-233	0.4468142401640918	0.137	0.234	2.633721869789835e-229	Golgb1	6
2.188578155056061e-233	0.29358860838015965	0.166	0.357	4.3344790360885285e-229	Rnf213	6
7.568142485343091e-233	0.38587079035196825	0.17	0.332	1.498870619222199e-228	Ttc14	6
2.065303400094918e-232	0.29605640348089957	0.123	0.259	4.090333383887985e-228	Rnf111	6
4.358769938274877e-232	0.3359201088534528	0.147	0.276	8.632543862753393e-228	Celf1	6
6.541604173620592e-232	0.2772495073915696	0.126	0.265	1.2955647065855583e-227	Prcp	6
2.1198980605088576e-231	0.3536772226709223	0.172	0.322	4.1984581088377926e-227	Tnrc6c	6
2.614294628933716e-231	0.286176556343001	0.096	0.206	5.177610512603225e-227	Tmbim1	6
4.1214024983721046e-231	0.31947409314765807	0.144	0.333	8.1624376480259535e-227	Rb1cc1	6
9.204930863766694e-231	0.3535041921830352	0.133	0.246	1.8230365575689936e-226	Diaph2	6
1.1100297264846352e-230	0.47489666866338043	0.294	0.409	2.19841387330282e-226	Pld4	6
6.262707888836497e-230	0.3136464776753364	0.132	0.255	1.2403292973840683e-225	Arap1	6
1.2405262899833955e-229	0.3980122147634862	0.157	0.283	2.4568623173121148e-225	Zfp638	6
2.033415619919234e-229	0.5048728310068813	0.154	0.249	4.027179635250043e-225	Ccdc88a	6
3.718416712085118e-229	0.3806975795601923	0.117	0.213	7.364324298284576e-225	Atad2b	6
1.3156155026872193e-228	0.31057764150784173	0.168	0.374	2.605576503072038e-224	Ankrd44	6
2.053725189086704e-228	0.39403564083691867	0.169	0.317	4.0674027369862175e-224	Osbpl8	6
3.4644940846236883e-228	0.6003950111010907	0.215	0.299	6.861430534597215e-224	Tcf4	6
3.1554777283515594e-227	0.3192374600001904	0.148	0.302	6.249423641000264e-223	Tle4	6
1.3284755888597236e-226	0.31861361872448934	0.091	0.166	2.6310459037366824e-222	Pvr	6
1.4862738609537075e-226	0.7357753435293941	0.404	0.546	2.9435653816188175e-222	Fosb	6
4.668782303626296e-226	0.4382428279869438	0.139	0.216	9.24652335233188e-222	Golga4	6
1.5548758781261876e-225	0.2687576436750426	0.127	0.304	3.0794316766289143e-221	Ccar1	6
1.5975240146766317e-225	0.3489560230230553	0.154	0.31	3.163896311067069e-221	Nufip2	6
4.7540756067490506e-225	0.8662799104534666	0.149	0.154	9.415446739166495e-221	Sparc	6
5.251235283051757e-225	0.2717022758703975	0.143	0.344	1.0400071478084005e-220	Myo1g	6
5.575018736395214e-225	0.35414970011925273	0.102	0.234	1.1041324607430721e-220	Zmynd11	6
5.742835450081285e-225	0.3620229537326654	0.145	0.285	1.1373685608885985e-220	Tnrc6a	6
5.932974320709229e-225	0.3308032404578587	0.144	0.298	1.1750255642164628e-220	Pnn	6
1.5551839182802159e-224	0.397978089601523	0.186	0.29	3.0800417501539675e-220	Lrp1	6
2.106945550065878e-224	0.31882195732862734	0.113	0.246	4.172805661905472e-220	Nemf	6
4.1066677088723635e-224	0.433631479694411	0.107	0.136	8.133255397421716e-220	Cdk14	6
8.048972171316911e-224	0.4397576711364647	0.144	0.226	1.594098938529314e-219	Pan3	6
1.2297387697148812e-223	0.27353522465512214	0.083	0.188	2.435497633420322e-219	Tmem259	6
2.750270356698218e-222	0.3083216423242156	0.108	0.191	5.446910441440821e-218	Myof	6
3.039168242721589e-222	0.3643838560594013	0.12	0.203	6.019072704710107e-218	Spred1	6
3.0551313645415534e-222	0.3589646496250849	0.388	0.635	6.050687667474547e-218	Nktr	6
3.5570432833396334e-222	0.31520641981198966	0.135	0.279	7.044724222654144e-218	Huwe1	6
3.699809163183587e-222	0.27333942625111407	0.145	0.324	7.327472047685094e-218	Nsd1	6
6.926158509224874e-221	0.3314582502720021	0.148	0.289	1.3717256927519864e-216	Rbbp8	6
3.872769463245264e-219	0.26396779061595643	0.168	0.368	7.670019921957245e-215	Dot1l	6
6.324230175884596e-219	0.2786240933430953	0.096	0.212	1.2525137863339443e-214	Srrt	6
6.428070005527504e-219	0.3504033819785312	0.141	0.308	1.2730792645947222e-214	Etnk1	6
1.2055506848265842e-218	0.5628380604790029	0.122	0.097	2.38759313129905e-214	Psd3	6
1.7295072437110815e-218	0.4513027214424595	0.138	0.213	3.425289096169797e-214	Rbm26	6
3.17827921955401e-218	0.3677257920354811	0.145	0.252	6.294581994326717e-214	Tet3	6
1.0969899916729127e-217	0.5720814863030155	0.184	0.218	2.1725886785082035e-213	Paxbp1	6
1.9377271278612703e-217	0.2921781497005223	0.124	0.281	3.837668576729246e-213	Matr3	6
1.5801547932136197e-216	0.5211238538459493	0.148	0.201	3.1294965679595736e-212	Prpf39	6
1.8661700966492244e-216	0.45655988068346587	0.232	0.348	3.695949876413789e-212	Ccr5	6
4.381973433007974e-216	0.352733035801618	0.117	0.255	8.678498384072292e-212	Akap9	6
7.925288497684216e-216	0.42473176860105333	0.255	0.469	1.569603386966359e-211	Foxp1	6
9.343331335443986e-216	0.41191070920356465	0.118	0.192	1.8504467709846814e-211	Stat2	6
1.1949306873106744e-215	0.25330353296201763	0.123	0.273	2.3665602262187908e-211	Usp7	6
5.335686410461377e-215	0.3703079782503277	0.099	0.161	1.0567326935918757e-210	Plekhm3	6
5.90055725932736e-215	0.4227657493114835	0.104	0.142	1.1686053652097836e-210	Vps13c	6
8.373725245595652e-215	0.8186544284257946	0.556	0.583	1.6584162848902187e-210	Ahnak	6
1.7868155434246582e-214	0.4555444268573038	0.186	0.354	3.5387881837525357e-210	Stap1	6
2.1114793487647284e-214	0.34056574869554784	0.138	0.284	4.1817848502285445e-210	Kmt2c	6
4.861987761187262e-214	0.2666789001452534	0.098	0.24	9.629166761031372e-210	Usp16	6
6.6016260351038294e-214	0.3941226125522538	0.108	0.151	1.3074520362523133e-209	Dennd1a	6
1.1137725836177948e-213	0.2861233840356813	0.094	0.221	2.2058266018550425e-209	Cop1	6
1.3912760035593857e-213	0.2527437421415623	0.117	0.265	2.7554221250493635e-209	Ythdf3	6
4.1576346314788605e-213	0.30455795706202565	0.115	0.23	8.234195387643884e-209	Itga5	6
4.484393650400162e-213	0.4835552875642579	0.128	0.181	8.881341624617521e-209	Fnbp4	6
6.131279629377155e-213	0.41543449796566717	0.136	0.221	1.2142999305981456e-208	Sowahc	6
8.02986764526845e-212	0.3741311619171827	0.13	0.225	1.5903152871454166e-207	Pcm1	6
1.3368721775188597e-211	0.7851743336413167	0.234	0.231	2.6476753475761015e-207	Tpbpa	6
3.164847404722467e-211	0.3154369777147983	0.204	0.42	6.267980285052846e-207	Clic4	6
7.663320453015445e-211	0.31456206657317565	0.118	0.258	1.5177206157197088e-206	Dnase2a	6
8.7624502334227e-211	0.28650755359446817	0.127	0.279	1.7354032687293655e-206	Zc3h13	6
1.2371420910676341e-210	0.38378932524500126	0.132	0.254	2.4501599113594495e-206	Setd2	6
1.844744034827057e-210	0.31859501796345757	0.118	0.244	3.6535155609749864e-206	Hook3	6
3.4147359670033705e-210	0.3212386713326937	0.123	0.254	6.762884582650176e-206	Stag1	6
6.354395752656716e-210	0.30655082185768767	0.113	0.214	1.2584880788136626e-205	Strn3	6
6.794970061266957e-210	0.3780124688961849	0.143	0.258	1.345743820633921e-205	Herc1	6
2.7317831231168123e-209	0.39381452592866895	0.137	0.246	5.410296475332847e-205	Zup1	6
1.3389962731838828e-208	0.525341429023346	0.199	0.257	2.65188211904068e-204	Rab7b	6
1.801073157646359e-208	0.2554078685426309	0.118	0.266	3.567025388718614e-204	Naa15	6
2.197526228705276e-208	0.2897496336946811	0.178	0.375	4.352200695950799e-204	Ogt	6
2.7724104456081297e-208	0.31821246382604124	0.128	0.264	5.490758887526901e-204	Mat2a	6
5.192635959913771e-208	0.2883709065736796	0.122	0.258	1.0284015518609224e-203	Trip11	6
1.1816060740250342e-207	0.26558009318924014	0.127	0.32	2.3401708296065802e-203	Jak2	6
4.6031481056283075e-207	0.42754821836024454	0.187	0.271	9.116534823196864e-203	Eps8	6
8.362066593200561e-207	0.34906030468406535	0.11	0.202	1.6561072887833711e-202	Ubr5	6
2.2082794204400522e-206	0.48271517190160596	0.161	0.3	4.3734973921815235e-202	Etv3	6
5.360670071553856e-206	0.2555358603619842	0.119	0.294	1.0616807076712412e-201	Fam133b	6
5.440202562647346e-206	0.26205720352802375	0.098	0.25	1.077432117532307e-201	Pum1	6
5.931412344504669e-206	0.3412013719042054	0.124	0.218	1.1747162148291495e-201	Dip2b	6
5.941250835578896e-206	0.2618803931228454	0.087	0.18	1.1766647279864003e-201	Slc16a10	6
7.402170575600682e-206	0.8435964461350116	0.171	0.17	1.465999882497715e-201	Gm14636	6
2.28952095652981e-205	0.34330710151820243	0.199	0.399	4.5343962544072886e-201	Itga4	6
6.241837495049764e-204	0.5491290095290245	0.193	0.272	1.2361959158946059e-199	Cd38	6
1.2662582260476403e-203	0.38440570299888566	0.113	0.152	2.5078244166873515e-199	Lifr	6
2.5507842737639697e-203	0.2802152098630737	0.099	0.256	5.051828254189542e-199	Sptbn1	6
2.913348654086522e-203	0.2695432315524156	0.106	0.219	5.769887009418357e-199	Plxnb2	6
2.504858535898007e-202	0.37842136248048597	0.174	0.3	4.960872330346003e-198	Man1a	6
7.537437903597597e-202	0.29548861800901616	0.089	0.17	1.4927895768075042e-197	Luzp1	6
2.7625583891425855e-201	0.25235304603593983	0.128	0.277	5.47124688969689e-197	Cep350	6
1.0814478419280066e-200	0.2565984368610488	0.116	0.272	2.141807450938417e-196	Noct	6
7.124195699928672e-200	0.3247837488187275	0.112	0.212	1.4109469583708735e-195	Ppp4r3a	6
1.1049830317850837e-199	0.27921900886370055	0.162	0.325	2.1884188944503582e-195	Ppp1r10	6
4.239247235939378e-199	0.27031055590695946	0.112	0.247	8.395829150777938e-195	Baz1b	6
4.294249698006144e-199	0.3786788536481051	0.147	0.28	8.504761526901169e-195	Gnl3	6
4.520177679812736e-198	0.3568545733865235	0.108	0.198	8.952211894869124e-194	Ubr2	6
1.1238245421526153e-197	0.293853535107756	0.137	0.26	2.2257345057332546e-193	Apobec1	6
1.2836075573314034e-197	0.25450599098155396	0.117	0.282	2.5421847672948444e-193	Rictor	6
6.837989255154278e-197	0.26009537726427767	0.133	0.275	1.3542637719833047e-192	Il6ra	6
8.918121863910946e-197	0.2889482396893477	0.143	0.319	1.7662340351475627e-192	Bod1l	6
1.871898319039778e-196	0.26846990890401257	0.118	0.259	3.7072946208582805e-192	Safb	6
1.3358018076809797e-195	0.3201148069075931	0.141	0.28	2.6455554801121804e-191	Fnip1	6
2.273752867307449e-195	0.39687147289822916	0.118	0.175	4.503167553702403e-191	Raph1	6
2.776679802440148e-195	0.4075039304221092	0.118	0.169	5.4992143487327133e-191	Shtn1	6
5.537826163921627e-195	0.32661971933058837	0.103	0.209	1.0967664717646783e-190	Ankhd1	6
1.2487554211875671e-194	0.37148724580747516	0.091	0.186	2.4731601116619766e-190	Ldlr	6
1.4763649006264865e-194	0.28727365956289963	0.106	0.185	2.9239406856907567e-190	Tbxas1	6
1.6103654187094086e-194	0.3158832606787273	0.096	0.154	3.1893287117539837e-190	Htt	6
1.9659137032835985e-194	0.34336922664870895	0.116	0.212	3.893492089353167e-190	Zmynd8	6
4.7664368692464316e-194	0.32639089065858035	0.098	0.155	9.439928219542559e-190	Plekha1	6
1.185123064653899e-193	0.32548911879155884	0.122	0.235	2.3471362295470468e-189	Setd5	6
1.7123018933941842e-193	0.34410005802949545	0.109	0.226	3.391213899867182e-189	Ifih1	6
2.774982271323747e-193	0.4168501681028805	0.112	0.16	5.49585238835668e-189	Srek1	6
4.633616977892612e-193	0.31764487463775337	0.115	0.225	9.176878424716318e-189	Pds5a	6
6.471110043540736e-193	0.262269451332462	0.099	0.207	1.2816033441232428e-188	Rbm28	6
1.1884855125973216e-192	0.5537697614558049	0.135	0.226	2.3537955576989953e-188	Errfi1	6
1.6965622123046996e-192	0.3058602798615817	0.094	0.154	3.3600414614694575e-188	Ext1	6
7.498638773277509e-192	0.34534691003625734	0.108	0.16	1.4851054090476105e-187	Fgd2	6
1.0642978425247232e-191	0.29909478438895415	0.106	0.191	2.1078418771202143e-187	Vav3	6
1.1410714664445821e-189	0.3047078207870296	0.122	0.262	2.259892039293495e-185	Zfp644	6
3.200673053131508e-189	0.4523360872399116	0.114	0.146	6.338932981726952e-185	Impact	6
5.000446849373517e-189	0.40485120222601795	0.118	0.148	9.903384985184251e-185	Nav1	6
5.8859356802924985e-189	0.32309029066002964	0.129	0.259	1.1657095614819294e-184	Krit1	6
6.103582113897818e-189	0.5276880079686972	0.171	0.204	1.208814437657463e-184	Mtss1	6
8.295154307814299e-189	0.2886369033644997	0.11	0.205	1.642855310662622e-184	Hip1	6
8.285054560355348e-188	0.331550246972584	0.106	0.221	1.6408550556783766e-183	Dgkd	6
9.510740318438393e-188	0.2691471772044436	0.12	0.245	1.883602120066724e-183	Ppp6r3	6
2.707414416598768e-187	0.42120049289764616	0.13	0.176	5.36203425207386e-183	mt-Atp8	6
9.834328406432845e-187	0.5254242951926094	0.214	0.324	1.947688740894025e-182	Pou2f2	6
2.4662239096098205e-186	0.29469455496805813	0.118	0.224	4.8843564529822496e-182	Map3k2	6
2.9302516117988798e-186	0.3332006676313572	0.098	0.177	5.8033633171676814e-182	Atp8a1	6
3.2026944310177013e-186	0.4048674420315098	0.172	0.317	6.342936320630558e-182	St8sia4	6
1.144027271471788e-184	0.25032319866465963	0.089	0.204	2.265746011149876e-180	Slc43a2	6
3.001625355060312e-184	0.35112673052179	0.111	0.19	5.944719015696947e-180	Rassf2	6
3.688876524787996e-184	0.36724135010845743	0.111	0.165	7.305819957342626e-180	Chd9	6
5.039275832151054e-184	0.26132780944274203	0.091	0.198	9.980285785575163e-180	Zfp326	6
1.5199401200828522e-183	0.3743750177997517	0.083	0.143	3.0102414078240888e-179	AI504432	6
2.3546690963224055e-183	0.3555640457639945	0.098	0.122	4.663422145266524e-179	Tmem87b	6
2.8844593715207763e-183	0.2713321107916069	0.129	0.301	5.7126717852968975e-179	Kmt2a	6
2.8864745051210393e-183	0.6437778738082942	0.204	0.223	5.716662757392218e-179	Stab1	6
9.593568542093883e-183	0.2770691788885512	0.1	0.211	1.9000062497616934e-178	Brd9	6
5.993956475875737e-182	0.3553267842294851	0.158	0.269	1.1871030800471896e-177	Gm6377	6
1.5540031390066094e-181	0.2988155251620636	0.124	0.256	3.07770321680259e-177	Pcf11	6
2.6271193526803144e-181	0.3431887020766854	0.148	0.317	5.203009877983363e-177	Mefv	6
1.4337504622491043e-180	0.2609681122414963	0.163	0.356	2.839542790484351e-176	Ankrd12	6
1.4896565194209874e-180	0.25394549608175854	0.103	0.2	2.9502647367132655e-176	Rbm47	6
2.2894957426380192e-180	0.4566279909676322	0.141	0.216	4.534346318294597e-176	Ktn1	6
4.855102674907522e-180	0.4190625827322648	0.11	0.132	9.615530847654347e-176	Itsn1	6
7.094341212437372e-180	0.611503746370147	0.219	0.247	1.4050342771232216e-175	Wwp1	6
1.3342502356661426e-179	0.2575298733979876	0.146	0.341	2.6424825917367957e-175	Klhl24	6
1.7447405654675035e-179	0.2900839416880388	0.08	0.154	3.455458689908391e-175	Luc7l	6
7.773267174940505e-178	0.25814180219177874	0.106	0.237	1.539495563996967e-173	Nfic	6
1.4353981669626233e-177	0.2917122222101981	0.11	0.227	2.8428060696694753e-173	Bdp1	6
1.718759810780288e-177	0.6262152517385497	0.188	0.233	3.404003805250361e-173	Emp1	6
7.995536343627891e-177	0.4514000643729012	0.163	0.21	1.583515972855504e-172	Slc25a37	6
1.253949939229428e-176	0.3768891225142397	0.132	0.216	2.4834478546438822e-172	Mdm4	6
1.697437037248792e-175	0.4286300871961759	0.453	0.645	3.3617740522712327e-171	Lilr4b	6
4.9585585293050617e-175	0.2653215468526549	0.075	0.168	9.820425167288674e-171	Dpp8	6
6.212456919770512e-175	0.26980777960213115	0.093	0.206	1.2303770929605499e-170	Plpbp	6
5.109706435859596e-174	0.31498747128435967	0.107	0.186	1.011977359621993e-169	Ccnt2	6
4.7000067719920124e-173	0.5395277686809212	0.123	0.156	9.308363411930181e-169	Tasor	6
7.431456618746744e-173	0.4889091206121903	0.349	0.448	1.4717999833427926e-168	Ifi207	6
8.83721897026105e-173	0.2626123721895108	0.104	0.215	1.750211217060201e-168	Kif1b	6
1.983615608935281e-172	0.618187056309023	0.176	0.237	3.9285507134963244e-168	Dmxl1	6
4.729301742725286e-171	0.7538577505646539	0.139	0.218	9.366382101467429e-167	Chka	6
6.323054828124295e-171	0.476632428343127	0.211	0.332	1.2522810087100166e-166	Nupr1	6
6.44495205250369e-171	0.25746824213484953	0.092	0.182	1.2764227539983558e-166	Stx16	6
1.608354384670648e-170	0.746144813349344	0.108	0.104	3.1853458588402187e-166	Dcn	6
1.7811472989831852e-170	0.25394364908298395	0.087	0.217	3.527562225636198e-166	Swt1	6
3.7406728438134495e-170	0.3113678814133852	0.121	0.201	7.408402567172536e-166	Trpm7	6
4.2736597581904915e-170	0.42665807387061794	0.141	0.174	8.463983151096268e-166	Dclre1c	6
4.912808015858593e-170	0.26477032254844024	0.094	0.19	9.729816275407943e-166	Npc1	6
1.92871551366359e-169	0.37780634473094654	0.109	0.158	3.8198210748107396e-165	Lima1	6
3.0952767053320324e-169	0.27528145020803785	0.104	0.208	6.130195514910091e-165	Zfp871	6
3.765716281739256e-169	0.5286782359805424	0.156	0.187	7.458001095984597e-165	Lncpint	6
1.2513193799413814e-168	0.3633647983152666	0.116	0.158	2.4782380319739057e-164	Fgd4	6
3.5929111445016635e-168	0.2864509687272929	0.09	0.2	7.115760521685545e-164	Elmsan1	6
4.748658742343038e-168	0.3287685590572017	0.103	0.21	9.404718639210387e-164	Tcf12	6
6.900053633885448e-168	0.2872836038770755	0.089	0.166	1.3665556221910131e-163	Fam102b	6
9.751105625209214e-168	0.28835034480844673	0.091	0.19	1.931206469072685e-163	Slc4a7	6
2.7015103062471428e-167	0.35526556365619394	0.104	0.197	5.350341161522466e-163	Utrn	6
5.521026826153807e-167	0.4267376842383549	0.099	0.15	1.0934393629197614e-162	Brwd1	6
6.354226436991542e-166	0.2995625026416682	0.088	0.174	1.258454545846175e-161	Cyth3	6
1.2090797284105235e-165	0.29160196364643814	0.115	0.208	2.3945824021170417e-161	Nrp1	6
2.4359095027368334e-165	0.2698922563887675	0.095	0.195	4.824318770170299e-161	Xpr1	6
4.452578361356419e-165	0.25792036760953024	0.099	0.196	8.818331444666387e-161	Ap1b1	6
1.499025654024758e-164	0.5339825652131766	0.13	0.145	2.9688203077960335e-160	Hpgds	6
2.7197698312105675e-164	0.3045207718621429	0.148	0.29	5.386504150712529e-160	Tent5a	6
1.685019112537344e-163	0.36047942222806423	0.099	0.104	3.33718035238021e-159	Wdr91	6
1.6984570805993184e-163	0.2645298671473334	0.098	0.198	3.36379424812695e-159	Chd8	6
9.574841158216848e-163	0.33690778588348125	0.073	0.112	1.8962972913848466e-158	Myo9a	6
1.1287631408661276e-162	0.2646864090151464	0.073	0.11	2.235515400485366e-158	Rufy3	6
4.917514950056928e-160	0.2642338778429647	0.092	0.173	9.739138358587746e-156	Spen	6
5.267901434104842e-160	0.353558569568418	0.082	0.159	1.043307879024464e-155	Ahr	6
2.3646277490611117e-159	0.26968378235755486	0.091	0.178	4.683145257015532e-155	Rbm6	6
6.45423249710066e-159	0.3755897984625588	0.098	0.178	1.2782607460507857e-154	Chd6	6
1.1634866402488158e-158	0.2769947757519211	0.091	0.157	2.3042852910127797e-154	Mon2	6
6.510882197238618e-158	0.32933687117953514	0.168	0.278	1.2894802191631084e-153	Abca1	6
1.8842996213420316e-157	0.30597804736185014	0.08	0.162	3.7318554000678933e-153	Smg6	6
5.281520140816143e-156	0.31824643752065385	0.099	0.192	1.0460050638886372e-151	Tsc22d2	6
1.061537110567241e-155	0.2913836859113403	0.12	0.246	2.1023742474784208e-151	Chd3	6
2.426586600830457e-155	0.5914173254801909	0.114	0.122	4.80585476294472e-151	Col1a2	6
3.0149107831401504e-155	0.3787462057911519	0.103	0.168	5.971030806009068e-151	Zfc3h1	6
5.327804396496257e-155	0.30323400061525296	0.088	0.147	1.0551716607260836e-150	Chuk	6
3.620726579808747e-154	0.2858976287044127	0.103	0.169	7.170848991311224e-150	Zfhx3	6
1.1009264770230331e-153	0.2953104659328482	0.085	0.136	2.180384887744117e-149	Usp24	6
3.3548650422253313e-153	0.2515819641181709	0.092	0.164	6.644310216127268e-149	Wdfy3	6
4.626655771195475e-153	0.35928808076751795	0.154	0.227	9.163091754852639e-149	Rgl1	6
6.26905226808856e-153	0.27449284794401946	0.083	0.175	1.2415858016949393e-148	Kmt5b	6
6.150395982921097e-151	0.576340653187496	0.107	0.098	1.2180859244175233e-146	Col1a1	6
1.3944572664241985e-150	3.070742981255921	0.123	0.118	2.761722616153125e-146	Hbb-bs	6
6.213080206235552e-150	0.28992870469590815	0.092	0.139	1.230500534844951e-145	Clock	6
2.019518692066536e-149	0.2512592527788978	0.06	0.107	3.999656769637774e-145	Slc39a14	6
8.895670710720422e-149	1.0197732034749896	0.99	0.998	1.7617875842581796e-144	Malat1	6
1.3947656361574257e-148	0.427819449564502	0.385	0.523	2.7623333424097814e-144	Grn	6
4.498907062199154e-148	0.25131086233826805	0.093	0.173	8.910085436685425e-144	Fam193a	6
7.811416129877297e-148	0.27644300135026634	0.344	0.52	1.5470509645221986e-143	Ifi204	6
8.446527735586943e-147	0.28716765564175906	0.086	0.145	1.672834818032994e-142	Tpm1	6
1.0719011976668836e-146	0.2570690068022977	0.083	0.145	2.122900321979263e-142	Abl2	6
3.4315219180652746e-146	0.29709169815120995	0.47	0.681	6.796129158728276e-142	Plin2	6
4.354968069436427e-146	0.3508145249135692	0.105	0.158	8.625014261518844e-142	Slc25a36	6
5.339220938315754e-146	0.31357397046233765	0.085	0.19	1.0574327068334352e-141	Cblb	6
1.0226608104179285e-145	0.3412957670233068	0.092	0.109	2.0253797350327074e-141	Sbf2	6
1.0768563572173828e-145	0.26131926801115457	0.089	0.174	2.1327140154690265e-141	Mbtd1	6
1.5993300619646692e-145	0.28490623064390547	0.105	0.185	3.1674731877210273e-141	Hivep2	6
1.9753445485722564e-145	0.5212073378387991	0.128	0.15	3.9121698784473535e-141	Prl3b1	6
3.114440446898606e-145	0.31198715966984797	0.08	0.134	6.168149305082689e-141	Sec24a	6
6.086517905024142e-145	0.5407476046209372	0.097	0.107	1.2054348710900315e-140	Col3a1	6
2.097739487339308e-142	0.25547218927975557	0.093	0.187	4.1545730546755e-138	Rc3h2	6
6.2539518164429595e-142	0.26435171641210164	0.086	0.123	1.2385951572465282e-137	Mitf	6
6.605279224267387e-142	0.37114036466407496	0.516	0.703	1.308175550366156e-137	Jun	6
1.9551421299472692e-141	0.4115973703559453	0.115	0.193	3.8721589883605666e-137	Zbtb20	6
6.471220483036816e-141	0.478631855950561	0.104	0.118	1.2816252166654414e-136	Ctsj	6
1.8343846074727397e-140	0.2629735916360708	0.083	0.126	3.632998715099761e-136	Lrp6	6
5.657104872020208e-140	0.9750090225186633	0.204	0.224	1.1203896199036023e-135	Tnip3	6
9.555070763352932e-140	0.3074318559501751	0.09	0.156	1.892381764682048e-135	Blnk	6
2.041643343089563e-139	0.2595842451046622	0.096	0.184	4.0434746409888794e-135	Ncoa2	6
4.243953021680176e-139	0.26359837215715787	0.078	0.144	8.405148959437588e-135	Ric1	6
5.781258137259585e-139	0.26981028810636554	0.074	0.129	1.1449781740842607e-134	Snx8	6
1.6652196219090445e-138	0.25445515111776373	0.101	0.208	3.2979674611908624e-134	Epb41	6
6.896237198410999e-138	0.25579971811931085	0.08	0.142	1.3657997771452984e-133	Plekhm2	6
7.569330023598794e-138	0.2576718976847333	0.089	0.193	1.4991058111737412e-133	Cdc37l1	6
2.8942714981497622e-136	0.25453006190448213	0.068	0.131	5.732104702085605e-132	Hps3	6
4.885860287227022e-135	0.2905175191522917	0.078	0.148	9.676446298853118e-131	Gabpb2	6
2.351660822627759e-134	0.2516688199041885	0.072	0.145	4.657464259214277e-130	Nr2c2	6
3.4481666562114435e-134	0.2949648709524788	0.073	0.109	6.829094062626764e-130	Nrp2	6
3.665001647027183e-133	0.3271307216123765	0.088	0.141	7.258535761937336e-129	Grk3	6
4.824139037066347e-133	0.25952188639860235	0.062	0.105	9.5542073629099e-129	Ddhd1	6
6.9086889321803254e-133	0.3026320905509252	0.499	0.689	1.3682658430183134e-128	Lilrb4a	6
5.601283896999189e-132	0.3213798430142731	0.073	0.113	1.1093342758006894e-127	A630001G21Rik	6
1.4504505505948126e-131	0.4689523408595696	0.259	0.369	2.8726173154530264e-127	Klf4	6
1.5524416985983329e-131	0.28718400551455786	0.108	0.199	3.0746107840739983e-127	Alkbh1	6
1.8006559754282188e-131	0.26086021090335276	0.086	0.157	3.5661991593355874e-127	Tmcc3	6
2.822981828595114e-131	0.3057952511361566	0.082	0.253	5.590915511532623e-127	Satb1	6
3.1092226887668663e-130	0.41556704101377434	0.069	0.181	6.157815535102778e-126	Hsph1	6
7.523507034377628e-130	0.2622249159574651	0.077	0.139	1.4900305681584893e-125	Srcap	6
3.704668322066014e-128	0.44674837669988166	0.175	0.265	7.337095611851741e-124	Plk2	6
4.200024361322641e-127	0.2572758843829045	0.098	0.194	8.318148247599491e-123	Ikbke	6
3.138903811288371e-126	0.2833847590569282	0.063	0.109	6.21659899825662e-122	Zbtb18	6
7.619789176583609e-124	0.28223391709907386	0.078	0.108	1.509099246422384e-119	Kif13b	6
1.0086392494411791e-123	0.5498242959119994	0.106	0.144	1.9976100335182553e-119	Kcnq1ot1	6
2.7608532754533e-123	0.31245562492063805	0.149	0.25	5.467869912035261e-119	Rasgef1b	6
6.44325955316535e-123	0.25180539167891464	0.094	0.153	1.2760875545043977e-118	Oas2	6
4.0032426967381555e-122	0.8430496054406498	0.351	0.332	7.928422160889917e-118	Mafb	6
4.007984716218956e-121	0.26083756973160455	0.075	0.151	7.937813730471644e-117	Zmym5	6
5.814867866621691e-119	0.25958416265481	0.089	0.154	1.151634580984426e-114	Fam13b	6
1.9551273124193175e-117	0.5463543510088287	0.122	0.126	3.872129642246458e-113	Tpbpb	6
2.6049061861460815e-117	0.2960544032787482	0.068	0.115	5.159016701662314e-113	Sik2	6
5.826806628416981e-117	0.28545366545945794	0.073	0.106	1.153999052757983e-112	Mapk8ip3	6
1.1060403618938402e-116	0.2568317241213554	0.095	0.183	2.1905129367307506e-112	2810013P06Rik	6
2.6722882068656786e-116	0.2913529083342959	0.063	0.105	5.292466793697476e-112	Dpep2	6
5.578970212376637e-116	0.29573536274827616	0.068	0.105	1.104915050561193e-111	Gigyf1	6
5.714723192991565e-116	0.34953247647618824	0.108	0.147	1.1318009283719796e-111	Cfh	6
3.8099808131937903e-115	0.32197041386043945	0.085	0.134	7.545667000530302e-111	Creb5	6
9.834458499296862e-111	0.28119911852399226	0.078	0.112	1.9477145057857437e-106	Fnbp1l	6
2.014755069847052e-110	0.45580501699347326	0.103	0.124	3.990222415832087e-106	Ceacam11	6
9.10110306010241e-109	0.27439673006337956	0.067	0.101	1.8024734610532823e-104	Ttc3	6
7.52006878160109e-108	0.4178461935212128	0.126	0.183	1.489349622196096e-103	Gm26532	6
2.1832475145606024e-107	0.25237084352750744	0.077	0.119	4.323921702587273e-103	Zfp407	6
1.0912365970181907e-105	0.4446788870173385	0.24	0.356	2.1611940803945268e-101	Mef2c	6
1.4797400798769268e-105	0.3579520875200668	0.521	0.655	2.930625228196254e-101	Fos	6
4.4381805190816703e-100	0.5343739741704666	0.262	0.276	8.789816518041248e-96	Dab2	6
4.984997359925021e-100	0.297771165371727	0.261	0.382	9.872787271331504e-96	Lmna	6
1.2155605883358162e-98	0.4708608487971486	0.501	0.573	2.407417745199084e-94	Atf3	6
1.9021042203545875e-96	0.39765430513537586	0.085	0.136	3.767117408412261e-92	Fchsd2	6
2.8763433888973894e-92	0.34235880694530074	0.314	0.444	5.69659808171128e-88	Selenop	6
7.31074964473533e-92	8.182520288063655e-5	0.038	0.167	1.4478939671398322e-87	Mphosph8	6
7.023997741216352e-91	0.2617082223312476	0.132	0.223	1.3911027526478985e-86	Cfb	6
1.515539060061349e-89	0.45644452041159744	0.282	0.364	3.0015251084515014e-85	Egr1	6
2.3636220985549513e-88	8.29882452235281e-5	0.018	0.114	4.681153566188081e-84	Dlat	6
5.564807571774875e-88	0.26861274293251935	0.141	0.241	1.102110139590014e-83	Id3	6
2.2300383090119784e-84	0.25884723019227374	0.268	0.4	4.416590870998223e-80	Sdc4	6
7.693157548010512e-84	0.37604686418352884	0.702	0.775	1.523629852383482e-79	Ctsb	6
1.1864871242260368e-81	0.2750532372309028	0.082	0.163	2.349837749529666e-77	Ralgps2	6
6.60923825692956e-78	0.26069338646537754	0.324	0.435	1.3089596367848994e-73	Lgmn	6
5.557423303983527e-73	0.6598102212143706	0.271	0.285	1.1006476853539376e-68	Hspa1b	6
2.6455188991885363e-68	0.3447733993980904	0.259	0.32	5.239450179842896e-64	F13a1	6
4.6739503691017576e-66	0.35271286688241144	0.169	0.207	9.256758706006032e-62	Cd36	6
1.146743215231989e-65	0.30552048045739166	0.088	0.117	2.2711249377669543e-61	Ednrb	6
4.011083194850143e-64	0.3125167449112157	0.115	0.146	7.943950267400708e-60	Pmp22	6
7.836576689618563e-64	0.3188868415353907	0.327	0.392	1.5520340133789563e-59	Maf	6
7.344349768380137e-57	0.5651525554349837	0.066	0.159	1.4545484716276862e-52	Cx3cr1	6
1.5481056405344801e-56	0.36324748642437665	0.167	0.229	3.066023221078538e-52	Fn1	6
1.8201137764834688e-55	0.2636835720353424	0.103	0.136	3.60473533432551e-51	Gas6	6
1.0759638944100498e-52	0.44490286491141895	0.168	0.194	2.1309464928791037e-48	Mt2	6
1.7378420331792417e-52	0.47711458835171483	0.241	0.23	3.441796146711488e-48	Mrc1	6
1.3837619575451493e-51	0.5032980498427773	0.321	0.347	2.740540556918168e-47	Hspa1a	6
1.5290885274947026e-50	0.7069732034358569	0.247	0.216	3.0283598287032585e-46	Ccl8	6
2.5647149335260506e-50	0.28659558978421895	0.463	0.52	5.079417925848343e-46	Mt1	6
3.5275895082149454e-44	0.5976639879077889	0.148	0.137	6.9863910210196994e-40	Gdf15	6
1.4899091654034195e-42	0.32496188042387397	0.207	0.233	2.9507651020814725e-38	Ms4a7	6
2.2086317975063467e-41	0.3648387274527614	0.099	0.127	4.37419527496132e-37	Il10	6
3.2562987581510124e-39	0.25641652025880834	0.137	0.185	6.44909969051808e-35	Lpl	6
3.374385341125617e-20	0.4309591863325788	0.095	0.123	6.682970168099284e-16	Ebf1	6
