# Supplementary material for: Deciphering the preeclampsia-specific immune microenvironment and the role of pro-inflammatory macrophages at the maternal–fetal interface
Source: eLife. 2025 Mar 28;13:RP100002. doi: 10.7554/eLife.100002 (PMC11952753; doi:10.7554/eLife.100002)
Supplement: Figure 5—figure supplement 1—source data 1. [file elife-100002-fig5-figsupp1-data1.zip › Figure 5-figure supplement 1-source data/seurat_clusters_7.csv]

p_val	avg_logFC	pct.1	pct.2	p_val_adj	gene	cluster
0	3.817417172371178	0.769	0.126	0	Il17a	7
0	2.674254225011478	0.765	0.049	0	Trdc	7
0	2.255190378916547	0.895	0.078	0	Cxcr6	7
0	2.2480702690685996	0.925	0.153	0	Cd3g	7
0	2.116905941989844	0.92	0.132	0	Rora	7
0	1.742851683442861	0.804	0.206	0	Ramp1	7
0	1.7294918324940816	0.836	0.121	0	Icos	7
0	1.6907405242039262	0.545	0.025	0	Cd163l1	7
0	1.6545473695538238	0.895	0.339	0	Tmem176a	7
0	1.628316316230279	0.699	0.035	0	Tcrg-C1	7
0	1.614653375430915	0.497	0.027	0	Trdv4	7
0	1.6118915906995586	0.716	0.077	0	Il2ra	7
0	1.595729415357486	0.898	0.363	0	Tmem176b	7
0	1.5940636607836176	0.873	0.158	0	Cd3d	7
0	1.5633617310485628	0.726	0.041	0	Actn2	7
0	1.5564337533147379	0.966	0.533	0	Emb	7
0	1.550220120228058	0.794	0.125	0	Thy1	7
0	1.5364398890138422	0.841	0.127	0	Cd3e	7
0	1.5085057697946795	0.594	0.05	0	Pdcd1	7
0	1.4664905934176555	0.833	0.254	0	Ltb	7
0	1.4453351307077975	0.771	0.406	0	Odc1	7
0	1.4266417625213856	0.794	0.134	0	Lat	7
0	1.366970886410258	0.781	0.193	0	Il7r	7
0	1.3540633758884106	0.934	0.528	0	S100a4	7
0	1.3420448280113015	0.787	0.338	0	Nrip1	7
0	1.3120345384708956	0.768	0.317	0	Cd69	7
0	1.2857644068608365	0.802	0.177	0	Trbc2	7
0	1.2762400332339543	0.744	0.258	0	D16Ertd472e	7
0	1.268343937220154	0.832	0.226	0	Ptprcap	7
0	1.24990591814473	0.948	0.627	0	Lgals1	7
0	1.2444644972518213	0.766	0.276	0	Aebp2	7
0	1.229311841954846	0.873	0.456	0	Bcl2a1d	7
0	1.1869996346964913	0.751	0.132	0	Il2rb	7
0	1.1833200531332484	0.801	0.268	0	Cd82	7
0	1.175837179094903	0.949	0.656	0	S100a10	7
0	1.1566683389927568	0.714	0.207	0	Cish	7
0	1.147050700884963	0.623	0.104	0	Ikzf3	7
0	1.1326215727925721	0.591	0.085	0	Il18r1	7
0	1.1317600096774334	0.783	0.31	0	Itgb7	7
0	1.1261977895168456	0.576	0.045	0	Blk	7
0	1.085801917416656	0.735	0.258	0	Gpr183	7
0	1.0735325079714906	0.554	0.235	0	Uhrf2	7
0	1.0734709727071365	0.734	0.197	0	Sept1	7
0	1.0708099377357008	0.765	0.422	0	Cd164	7
0	1.0586273718632397	0.656	0.132	0	Itk	7
0	1.0430357742092355	0.587	0.189	0	Avpi1	7
0	1.0192450241295596	0.478	0.025	0	Il1r1	7
0	0.993169863805973	0.729	0.392	0	Ppp1cc	7
0	0.9917251005228237	0.869	0.563	0	Ndfip1	7
0	0.9878609641942449	0.893	0.334	0	Ets1	7
0	0.9857261826091102	0.443	0.021	0	Abi3bp	7
0	0.970738262261626	0.665	0.279	0	Ltb4r1	7
0	0.9659074259332074	0.856	0.607	0	Dad1	7
0	0.942277233414591	0.535	0.087	0	Cd247	7
0	0.9326903502669649	0.669	0.279	0	Sept11	7
0	0.9210838181874037	0.367	0.037	0	Cryba4	7
0	0.9205253142498835	0.513	0.07	0	Zap70	7
0	0.8927509565771194	0.837	0.551	0	Tle5	7
0	0.8910828895936727	0.504	0.068	0	Prelid2	7
0	0.8724526229353237	0.385	0.039	0	Gm36723	7
0	0.8718093163636302	0.837	0.563	0	Ncor1	7
0	0.8424586590410327	0.399	0.037	0	F2r	7
0	0.8271032032826153	0.34	0.018	0	Tcrg-C2	7
0	0.8142024248374372	0.38	0.023	0	Ppp1r14c	7
0	0.6984164361536553	0.351	0.018	0	Ly6g5b	7
0	0.682066287982872	0.938	0.862	0	Oaz1	7
0	0.6224540488190916	0.298	0.014	0	Rorc	7
6.817637e-317	0.600047465288398	0.276	0.013	1.350233016626e-312	Il23r	7
6.49604453e-316	0.841197320758748	0.525	0.16	1.2865416187197e-311	Fam110a	7
4.426083986e-315	0.9920900202997354	0.594	0.13	8.765859333355e-311	Sh2d2a	7
1.6004614033207255e-308	0.5999314855609011	0.342	0.027	3.169713809276697e-304	Tnfrsf25	7
2.574700639909415e-305	0.8138687290556491	0.767	0.574	5.099194617340597e-301	Anp32a	7
4.2832260164478135e-305	1.314070191432572	0.594	0.135	8.482929125574895e-301	Trbc1	7
1.7656644633811e-302	0.9466958395849558	0.514	0.103	3.4968984697262682e-298	Tmem64	7
4.706093107643569e-298	0.6827001979709836	0.333	0.038	9.320417399688087e-294	Zbtb16	7
5.391517460758804e-292	0.8758578931205407	0.909	0.628	1.0677900331032812e-287	H2-Q7	7
1.4647274363653993e-291	0.8214242976675767	0.68	0.379	2.900892687721673e-287	Rexo2	7
2.7549768719803127e-289	0.6538165751196731	0.301	0.023	5.45623169495701e-285	Podnl1	7
3.0726846750959634e-289	0.6930850370128248	0.276	0.015	6.085451999027556e-285	Trgv2	7
5.149455812167841e-281	0.7936510820175435	0.464	0.124	1.0198497235998408e-276	Pkp3	7
3.982155256336253e-278	0.8177477296126221	0.475	0.121	7.886658485173949e-274	Atp2b4	7
9.392409434831486e-276	0.6465788478246501	0.309	0.024	1.8601666885683757e-271	Tcrg-C4	7
1.846105802419271e-273	1.152264255880205	0.41	0.091	3.656212541691366e-269	Gem	7
5.0931113511344554e-272	0.8251503105943081	0.684	0.369	1.0086907030921788e-267	Stk24	7
6.605768633284021e-267	0.8766190484234838	0.735	0.406	1.3082724778219005e-262	Furin	7
2.1547667137936177e-266	0.9997418582280442	0.875	0.571	4.26751547666826e-262	Vps37b	7
4.064632817919956e-265	0.8025896366495089	0.887	0.611	8.050005295890472e-261	Capg	7
1.1667777147839759e-262	0.966117350451982	0.902	0.611	2.310803264129664e-258	Bcl2a1b	7
1.8483218995202673e-262	1.045506659140487	0.859	0.685	3.6606015219998893e-258	Zfp36l1	7
5.191582996732573e-262	0.7018937292983616	0.454	0.092	1.028193012502886e-257	Klk8	7
2.6356431603944096e-260	0.7345217271195497	0.434	0.125	5.2198912791611284e-256	Prr7	7
2.0914103667585684e-259	0.4301039370302861	0.221	0.01	4.142038231365345e-255	Prr29	7
6.21286110898447e-259	0.8102596327088464	0.228	0.008	1.2304571426343742e-254	5830411N06Rik	7
1.3450176708041819e-258	0.9362891211984478	0.529	0.152	2.6638074970276823e-254	Irs2	7
5.61679026250164e-258	0.9095902247139891	0.799	0.489	1.1124053114884498e-253	Bhlhe40	7
1.3099569335992077e-257	0.9435132572304358	0.6	0.174	2.594369706993231e-253	Serpinb1a	7
1.8050137203812057e-257	0.7633844142567752	0.452	0.12	3.574829673214978e-253	Rasgrp1	7
3.403138222512268e-255	0.7675103577172355	0.813	0.524	6.739915249685546e-251	Krtcap2	7
3.8353211407910424e-255	2.513022615567162	0.414	0.111	7.59585351933666e-251	Areg	7
5.021444512779732e-254	0.6865689011660077	0.339	0.055	9.944970857560259e-250	Osbpl3	7
1.9256357355411807e-250	0.7094052196060268	0.385	0.118	3.8137215742393084e-246	Mex3c	7
9.154319537523194e-248	0.9485732077689201	0.538	0.33	1.8130129844064685e-243	Eprs	7
1.238621966210397e-246	0.7013479752430396	0.775	0.549	2.4530908040796915e-242	S100a13	7
4.52262525594607e-243	0.7020563100650499	0.367	0.07	8.957059319401192e-239	Cd226	7
8.41404558591204e-240	0.9363237030914224	0.826	0.616	1.6664017282898796e-235	Nr4a1	7
1.9597760432561116e-238	0.7309849347673982	0.772	0.463	3.881336453668729e-234	Il2rg	7
6.760069890040638e-238	0.751278928698007	0.439	0.087	1.3388318417225483e-233	Bcl11b	7
1.2665797382408578e-237	2.5399500887034416	0.236	0.02	2.508461171586019e-233	Il17f	7
4.4298634180354814e-237	0.6474937316533098	0.778	0.6	8.77334449941927e-233	Prkar1a	7
7.057669588970255e-235	0.7518528732575694	0.642	0.352	1.3977714620955589e-230	Fkbp3	7
9.410861089926112e-232	0.8351376636769601	0.805	0.553	1.8638210388598666e-227	Ifngr1	7
1.1589841482442488e-230	0.5244836013119434	0.236	0.015	2.2953681055977348e-226	Npnt	7
1.3545163074676654e-228	0.8515568792892617	0.641	0.353	2.6826195469397116e-224	Crem	7
1.486449020772686e-224	0.8146043866238428	0.392	0.092	2.9439122856403045e-220	Irf4	7
1.631261538773491e-224	0.46400544692183127	0.209	0.012	3.2307134775408992e-220	Kcnk1	7
1.2809709097506952e-221	0.9789309619670846	0.629	0.317	2.536962886761252e-217	Ckb	7
1.018713236478429e-220	0.7112429722304053	0.654	0.363	2.0175615648455285e-216	Anxa6	7
1.4790465966510155e-219	0.8339290739924557	0.68	0.522	2.9292517846673363e-215	Ndufa1	7
2.0331956132145418e-218	0.7085613524536515	0.389	0.06	4.0267439119714005e-214	Ikzf2	7
1.0238530288643894e-214	0.7909329977453672	0.245	0.024	2.027740923665923e-210	Tnfsf11	7
7.115398819535212e-213	0.42100956009335594	0.195	0.012	1.4092047362089488e-208	Il17re	7
1.2752960165045242e-208	0.40485134410325874	0.18	0.01	2.5257237606872102e-204	Sox13	7
9.357564164882679e-208	0.8575786939687665	0.646	0.312	1.8532655828550145e-203	Ccnd2	7
1.8799754760276393e-205	1.0223689355549754	0.403	0.087	3.72329143027274e-201	Ctla4	7
6.441497098853791e-205	0.4658788858126203	0.214	0.016	1.2757385004279933e-200	Jcad	7
2.3025876491354e-204	0.5909685946124033	0.909	0.758	4.56027483911266e-200	Gnas	7
2.3106253765114413e-204	1.0112338078747543	0.724	0.368	4.5761935581809097e-200	Ly6a	7
1.152685341333971e-203	0.6929798501291837	0.796	0.538	2.2828933185119296e-199	Sec11c	7
4.918075299707577e-203	0.7401278310433375	0.863	0.626	9.740248131070855e-199	Prdx6	7
1.2584595540747926e-202	0.8642433097470206	0.584	0.287	2.4923791468451267e-198	Nr4a3	7
1.0828928797180222e-201	0.767863839182142	0.906	0.705	2.144669348281543e-197	Tnfaip3	7
2.814787230080298e-201	0.7384787754945994	0.488	0.198	5.57468610917403e-197	Rinl	7
5.371215671021766e-200	0.6410890087456963	0.661	0.419	1.0637692636458607e-195	Fkbp1a	7
6.177208634126645e-199	0.5755981626687787	0.373	0.083	1.223396169988782e-194	Smco4	7
1.3691297360146552e-198	0.6503790973267546	0.571	0.327	2.7115614421770246e-194	Ppdpf	7
2.863273304628497e-197	0.7758701270221884	0.49	0.153	5.670712779816738e-193	Arap2	7
7.830281794094786e-197	0.393490424867351	0.171	0.007	1.5507873093204724e-192	Gm9961	7
3.3166560297479263e-196	0.6682532045841904	0.342	0.057	6.568637266915768e-192	Sytl3	7
6.489176650105e-196	0.951647239627968	0.64	0.298	1.2851814355532953e-191	Dgat1	7
6.52674499504947e-196	0.7612845782801194	0.755	0.549	1.2926218462695476e-191	Fosl2	7
1.0694359014996205e-195	0.7345568042581206	0.736	0.431	2.1180178029199985e-191	Hcst	7
2.939340228131331e-193	0.5785478126867059	0.332	0.108	5.821363321814101e-189	Mgat5	7
1.1114116661076469e-192	0.5497046333440522	0.42	0.173	2.2011508047261947e-188	Acot7	7
8.163809623775098e-192	0.7509224282411803	0.748	0.343	1.6168424959886582e-187	Ccr2	7
8.243688485906138e-191	0.5881687485716114	0.961	0.862	1.6326625046337106e-186	Rpl13a	7
3.7877338723899824e-190	0.8616297973223337	0.779	0.461	7.50160693426836e-186	Id2	7
1.8839854137106103e-189	0.637551369650895	0.679	0.475	3.7312331118538636e-185	Clint1	7
1.0036778721208488e-187	0.5355219246100548	0.362	0.117	1.987784025735341e-183	Ssbp3	7
1.3720872701967604e-186	0.3916100175839825	0.191	0.012	2.717418838624684e-182	Aqp3	7
6.897681801020146e-186	0.7490760440980864	0.491	0.16	1.3660858806920398e-181	Jaml	7
3.22767016431363e-185	0.6631750852178158	0.617	0.343	6.392400760423144e-181	Fnbp1	7
9.794031841247496e-184	0.6161832630977855	0.793	0.368	1.9397080061590667e-179	Maf	7
6.4823261287166884e-183	0.632336665994184	0.775	0.555	1.28382468979234e-178	Spcs2	7
1.0691189479463437e-179	0.7475987191946347	0.656	0.364	2.1173900764077337e-175	Slc38a1	7
1.433939132373324e-179	0.4857194063326599	0.25	0.03	2.839916451665368e-175	St6galnac3	7
1.4755130290524353e-179	0.6740303867836066	0.727	0.534	2.922253554038348e-175	Ubald2	7
1.0998645092152694e-178	0.6767875316353532	0.397	0.15	2.178281660500841e-174	Kdm2b	7
8.2097284879726e-178	0.8887314229968456	0.395	0.102	1.6259367270429735e-173	Ramp3	7
3.0310221364280123e-177	0.5819040934543894	0.613	0.415	6.0029393411956785e-173	Rwdd1	7
6.821371516824881e-176	0.4679028647422221	0.229	0.024	1.3509726289071676e-171	Nebl	7
1.4410671475878776e-175	0.6957155990923239	0.26	0.052	2.8540334857977916e-171	Pxdc1	7
3.0803965861916736e-175	0.4911976020961053	0.195	0.02	6.10072543895261e-171	Acsbg1	7
5.161005287793063e-175	0.5770773688317581	0.53	0.345	1.022137097247416e-170	Dap	7
7.137585134263547e-175	0.6960934437318373	0.569	0.321	1.4135987358408954e-170	Sla	7
8.325661131322694e-175	1.0792246488292834	0.624	0.33	1.6488971870584595e-170	Rgcc	7
2.744904170353466e-172	0.6034412203087507	0.489	0.238	5.43628270938504e-168	Sms	7
2.280343516569029e-170	0.43389946376911964	0.208	0.023	4.516220334564962e-166	Plcb4	7
4.938424648583393e-168	0.5888381624026287	0.822	0.606	9.78055001651941e-164	Cnbp	7
7.069178055004047e-166	0.6387640609800916	0.692	0.515	1.4000507137935515e-161	Ubl3	7
8.3076187798287e-165	0.4498146313565996	0.208	0.019	1.645323899345074e-160	1500009L16Rik	7
1.2522712848770407e-164	0.5101469609432532	0.866	0.767	2.4801232796989792e-160	Ubl5	7
7.733301886394313e-164	0.7418924513914001	0.545	0.191	1.5315804386003936e-159	Gimap3	7
7.240470934113458e-163	0.7040416999653412	0.469	0.333	1.4339752685011704e-158	Tob2	7
1.1049798406470023e-162	0.5411847117700155	0.815	0.681	2.1884125744013882e-158	Myl12a	7
3.005646928963092e-162	0.38169687411440606	0.187	0.025	5.952683742811404e-158	Nr1d1	7
1.3628902619882549e-161	0.6588434000868167	0.336	0.093	2.6992041638677388e-157	Kbtbd11	7
2.7226962553626832e-160	0.8753609311155686	0.817	0.559	5.392299933745794e-156	Hilpda	7
8.504091744203597e-160	0.9877600469475862	0.295	0.067	1.6842353699395224e-155	Tnfrsf9	7
4.163369799951232e-158	0.40432294144766967	0.979	0.987	8.245553888803416e-154	Tpt1	7
2.6518198584340247e-157	0.5258106472335999	0.96	0.806	5.251929229628586e-153	Ppia	7
2.98755489493349e-156	0.6922026851578784	0.728	0.505	5.916852469415777e-152	Dusp5	7
4.4580014085189355e-156	0.5250917477500106	0.976	0.932	8.829071789571752e-152	H2-K1	7
1.200294619355238e-154	0.6569881181207076	0.383	0.161	2.3771834936330488e-150	Clcn3	7
3.543860032909893e-154	0.5023535432102508	0.977	0.931	7.018614795178043e-150	Eef1a1	7
3.094353509039488e-153	0.5730093583332825	0.364	0.086	6.128367124652707e-149	Cst7	7
1.4939449241838944e-152	0.6068925642607031	0.46	0.137	2.958757922346203e-148	Skap1	7
1.227196818836076e-151	0.5433890393028289	0.445	0.259	2.4304632997048484e-147	Dnajc1	7
1.6638671193049022e-151	0.5391034315379499	0.322	0.114	3.295288829783359e-147	Slc7a1	7
4.5642613890570576e-151	0.4873063395902917	0.969	0.902	9.039519681027502e-147	Rpl30	7
5.819486218214466e-151	0.6690502548329862	0.474	0.215	1.152549245517375e-146	Vgll4	7
8.955928084640377e-151	0.6421387524571469	0.958	0.837	1.7737215571630268e-146	S100a6	7
2.5064515964594725e-150	0.6307700345953267	0.685	0.492	4.964027386787986e-146	Dock2	7
4.437046773190048e-150	0.6890716846970255	0.428	0.226	8.78757113430289e-146	Snhg15	7
1.0632802314523822e-149	0.5452489579483228	0.96	0.88	2.105826498391443e-145	Rplp0	7
1.2485701495137883e-149	0.5659713076626521	0.331	0.113	2.4727931811120577e-145	Zbtb1	7
3.21055334100253e-149	0.37121224334148945	0.163	0.015	6.358500891855511e-145	Crmp1	7
1.5405503251231782e-147	0.6792193260678885	0.357	0.129	3.0510599189064543e-143	Gm45716	7
2.2565756320939162e-147	0.5730480891217447	0.397	0.114	4.469148039362001e-143	Ppp1r16b	7
6.06591929814757e-147	0.6292385933368683	0.269	0.048	1.2013553169981262e-142	Cpm	7
7.131418888019424e-146	1.458531233735871	0.381	0.103	1.412377510772247e-141	Gzmb	7
4.336693731626848e-145	0.49759574068923956	0.246	0.061	8.588821935486973e-141	Pgm2l1	7
7.155538705659411e-145	0.40609151498567025	0.24	0.043	1.4171544406558463e-140	Il27ra	7
1.0013990082359769e-144	0.5823378177285878	0.488	0.225	1.9832707358113522e-140	Znrf1	7
2.110582888852753e-142	0.6183988100498636	0.388	0.127	4.1800094113728773e-138	AU020206	7
5.2301374973815635e-142	0.47000221200602654	0.97	0.915	1.0358287313564186e-137	Rplp1	7
6.0805837937409544e-142	0.43569142239060193	0.207	0.032	1.204259620350396e-137	Tox	7
6.359309228196113e-142	0.522686807910345	0.324	0.133	1.25946119264424e-137	Slc1a5	7
3.246509267114383e-141	0.5146103338169279	0.385	0.202	6.429711603520035e-137	Mapkapk3	7
3.455371751646025e-141	0.6137371624904491	0.911	0.7	6.843363754134953e-137	Tagln2	7
4.109783895556342e-141	0.3236607613465216	0.164	0.023	8.139427005149335e-137	Coro2b	7
6.194701595019423e-141	0.38988937959376274	0.227	0.032	1.2268606508935967e-136	Camk4	7
1.1847186295414021e-140	0.6764139578883384	0.58	0.288	2.346335245806747e-136	Smad7	7
1.2512202895753183e-140	0.594667931569108	0.545	0.377	2.4780417835039177e-136	Nr3c1	7
3.2351283549347904e-140	0.3639102570368817	0.188	0.022	6.407171706948352e-136	Rab4a	7
8.316190169932143e-139	0.44814659329767387	0.27	0.063	1.6470214631550608e-134	Zbtb25	7
1.4796262490037847e-138	0.5093060571839825	0.917	0.728	2.9303997861519955e-134	Lsp1	7
2.6539250401809226e-138	0.40842997975183337	0.188	0.027	5.256098542078317e-134	Sit1	7
4.8357535548104214e-138	0.5383973820709892	0.28	0.064	9.57720991530204e-134	Cers4	7
1.1210521612352976e-137	0.35913817140873483	0.174	0.024	2.220243805326507e-133	Adgrg5	7
2.1144618110646633e-137	0.581386039615658	0.376	0.12	4.187691616813565e-133	Myo1e	7
1.1914347183387689e-136	0.8453172648677199	0.641	0.379	2.359636459669932e-132	Gm20186	7
1.315542251993994e-135	0.46698409720180223	0.918	0.694	2.6054314300741054e-131	Gadd45b	7
2.8554711892632136e-135	0.47708902794458785	0.205	0.037	5.655260690335795e-131	Cysltr2	7
9.066234371402993e-135	0.5439301895975776	0.632	0.442	1.7955677172563629e-130	Saraf	7
1.2245669258428262e-134	0.3324435752645836	0.17	0.023	2.4252547966317173e-130	Dkkl1	7
1.2757759066681293e-134	0.35311469554519026	0.141	0.016	2.52667418315623e-130	Prrt1	7
1.395104008870753e-134	0.4836735489069951	0.328	0.088	2.763003489568526e-130	Fam102a	7
1.4000096793404493e-134	0.3895757310351292	0.149	0.016	2.77271916993376e-130	Pde5a	7
1.4462974774906392e-134	0.302428940218818	0.164	0.023	2.8643921541702107e-130	Il12rb1	7
1.595157287957223e-134	0.4404372048460936	0.965	0.881	3.15920900879928e-130	Rps21	7
7.671568935870804e-134	0.6420689588494666	0.851	0.568	1.5193542277492128e-129	Ahnak	7
9.951635536225392e-134	0.517931446504302	0.515	0.332	1.970921417949439e-129	Cyb5a	7
1.4253175252426263e-133	0.34003474740196293	0.185	0.031	2.8228413587430215e-129	Zdhhc2	7
1.0381759029264836e-132	0.49648851255830007	0.824	0.613	2.0561073757459008e-128	Sumo2	7
1.6997300515771808e-132	0.4706927636136744	0.295	0.143	3.3663153671486065e-128	Hnrnpll	7
2.5589103508131907e-132	0.49285627880346294	0.649	0.485	5.067921949785524e-128	Ndufv3	7
2.5617310102712028e-132	0.5500142347454102	0.548	0.367	5.073508265842117e-128	Orai1	7
5.416414118066768e-132	0.5706287072232977	0.578	0.422	1.0727208160831234e-127	Mier1	7
6.503733303448445e-132	0.28287114638962974	0.12	0.008	1.2880643807479647e-127	Rbpms2	7
1.1964332075737597e-131	0.6555935323619446	0.392	0.145	2.3695359675998312e-127	Zeb1	7
7.22592928534878e-131	0.614593801583497	0.569	0.228	1.4310952949633259e-126	Satb1	7
1.0078082948477404e-130	0.4407441833427197	0.969	0.887	1.99596432794595e-126	Rplp2	7
1.2983474841423182e-130	0.6600637818508508	0.63	0.466	2.571377192343861e-126	Manf	7
2.9403051768056067e-130	0.5217251395411708	0.421	0.167	5.823274402663504e-126	Sept6	7
1.1122862592178624e-129	0.4092948224880812	0.189	0.023	2.2028829363809766e-125	Sdcbp2	7
2.6608437763466824e-129	0.3946399458845099	0.257	0.134	5.269801099054604e-125	Eif4e3	7
3.393256264584081e-129	0.4192858940767977	0.351	0.193	6.720344032008772e-125	March2	7
8.139495426388497e-129	0.4202688286369299	0.324	0.18	1.612027069196242e-124	Impa1	7
1.560160401738928e-128	0.5891661380609567	0.743	0.568	3.089897675643947e-124	Rbpj	7
2.2222273032642437e-128	0.4421267720445884	0.475	0.346	4.401121174114835e-124	Tecr	7
3.232090747018858e-128	0.4071527129535184	0.957	0.79	6.4011557244708485e-124	Rpl12	7
1.9024702469040608e-126	0.3764004701362649	0.211	0.038	3.767842323993492e-122	Cd96	7
4.41002060147383e-126	0.44166837146042626	0.296	0.172	8.73404580121892e-122	Mrps5	7
5.3036449887943344e-126	0.44562413302261406	0.528	0.367	1.0503868900307178e-121	Timm23	7
6.68112317269179e-126	0.5221932047470632	0.807	0.594	1.3231964443516091e-121	Ndufa4	7
1.437497688735732e-125	0.42046540789331566	0.967	0.901	2.8469641725411173e-121	Rps13	7
3.607107140940559e-125	0.4840640454025342	0.891	0.715	7.1438756926327776e-121	Cox6c	7
5.524917266590312e-125	0.45840183603410395	0.265	0.076	1.0942098646482114e-120	Tshz1	7
5.699312100756325e-125	0.5662880775108827	0.904	0.693	1.1287487615547902e-120	Nme2	7
4.39588338225913e-124	0.5037267966466983	0.868	0.676	8.706047038564208e-120	Ppib	7
8.085821458004473e-124	0.3163883798421715	0.17	0.021	1.6013969397577857e-119	Sytl1	7
9.914770992560271e-124	0.47543250022007805	0.445	0.264	1.9636203950765618e-119	Esyt1	7
3.093704956504696e-123	0.5669728847698314	0.967	0.941	6.12708266635755e-119	Junb	7
7.060671221165016e-123	0.6489956617396566	0.526	0.373	1.3983659353517315e-118	Fgl2	7
3.250617272127289e-120	0.6009960979444213	0.948	0.74	6.437847507448096e-116	Crip1	7
3.525412499479549e-120	0.4330954747945639	0.966	0.873	6.982079455219247e-116	Rpl39	7
6.43399463077264e-120	0.40062055803974017	0.968	0.868	1.2742526366245215e-115	Rps15a	7
8.784020586982109e-120	0.6072560598729443	0.549	0.319	1.7396752772518067e-115	Runx3	7
1.5806139163567122e-119	0.4544572159650584	0.846	0.682	3.1304058613444686e-115	Tma7	7
4.3315974473784585e-119	0.29493735605196425	0.131	0.015	8.578728744533038e-115	Kcnmb4	7
6.881339568736592e-119	0.45253265160496225	0.407	0.263	1.3628493015882822e-114	Pi4k2a	7
1.142011715603982e-118	0.5970170052435742	0.531	0.335	2.2617542027536863e-114	Gpr65	7
2.99931732886677e-118	0.39528512798405524	0.963	0.919	5.940147969820638e-114	Rpl17	7
5.355517959196531e-118	0.4218850795583966	0.325	0.166	1.0606603318188731e-113	Wls	7
6.989591970683302e-118	0.4748147740871379	0.641	0.505	1.384288689793828e-113	Ppp1r11	7
1.5405088845569696e-117	0.4959938322123545	0.479	0.176	3.050977845865078e-113	Ablim1	7
1.712981507033087e-117	0.5427863110274167	0.591	0.347	3.392559874679029e-113	Itgal	7
3.055994528108786e-117	0.41220172862627663	0.447	0.321	6.052397162919451e-113	Nucb1	7
7.607581484153483e-117	0.32557555200144916	0.142	0.015	1.5066815129365972e-112	Clnk	7
2.4616254296503714e-116	0.430103749173131	0.966	0.836	4.87524916342256e-112	Rpsa	7
2.4820792382010106e-116	0.48374352216095784	0.808	0.629	4.915757931257101e-112	Eif3h	7
3.099157492530138e-116	0.7395472062335564	0.571	0.396	6.137881413955938e-112	Icam1	7
3.588374209459989e-116	0.5010188820129408	0.339	0.147	7.106775121835508e-112	Fryl	7
6.61967976640348e-116	0.5460697905128908	0.767	0.635	1.3110275777362092e-111	Atp5md	7
8.467971819919254e-116	0.40726434879817874	0.274	0.127	1.6770818189350084e-111	Plxnd1	7
2.102827881415241e-115	0.41900770255447783	0.951	0.793	4.1646506191428846e-111	Rpl22	7
3.2938736841991144e-115	0.5052541837514128	0.212	0.059	6.523516831556346e-111	Ldlrad4	7
5.747864358490517e-114	0.5077295053082445	0.932	0.885	1.138364536199047e-109	Jund	7
5.809865246492209e-114	0.4337055808560435	0.963	0.818	1.150643812067782e-109	Ly6e	7
7.137698245987006e-114	0.42034220636436626	0.967	0.858	1.4136211376177265e-109	Rpl38	7
8.785046324832149e-114	0.4906580956418347	0.337	0.117	1.7398784246330071e-109	Mmp25	7
1.6819298398988637e-113	0.4291105049323449	0.957	0.871	3.3310620479196997e-109	Itm2b	7
5.330475877587335e-113	0.4516188869323821	0.443	0.319	1.0557007475561717e-108	Ptbp1	7
8.360156729564813e-113	0.4022533358950935	0.964	0.911	1.655729040290311e-108	Rps14	7
1.1285809114467012e-112	0.4918398350099834	0.57	0.451	2.2351544951201916e-108	Cmtm7	7
2.3876753529687836e-112	0.3933733543461386	0.967	0.941	4.728791036554676e-108	Rps12	7
2.793988731393664e-112	0.4951974678217924	0.2	0.038	5.533494682525151e-108	Ar	7
1.092361872758748e-111	0.45110607634215966	0.202	0.044	2.1634226889987004e-107	Gabbr1	7
5.961446391106628e-111	0.38277302708025696	0.96	0.858	1.1806644577586677e-106	Rps7	7
1.8460156255173362e-110	0.46376292909087824	0.88	0.656	3.656033946337084e-106	Snrpg	7
3.464512665646301e-110	0.3098019899059957	0.153	0.059	6.861467334312499e-106	Bpnt1	7
6.835843586774378e-110	0.41538144585358616	0.393	0.28	1.3538388223606657e-105	Atp2a2	7
7.630337311957614e-110	0.5345748272656659	0.779	0.622	1.5111883046332055e-105	Prrc2c	7
8.371821612826656e-110	0.39000208141564396	0.965	0.92	1.6580392704203192e-105	Rpl37a	7
9.429712516450381e-110	0.47893628492151263	0.576	0.448	1.867554563882998e-105	Smap2	7
1.11885536738968e-109	0.433484838268523	0.824	0.72	2.215893055115261e-105	Arf5	7
1.5182022711633148e-109	0.4831365487264865	0.828	0.639	3.006799598038945e-105	Cox5a	7
3.6099451691536175e-109	0.45850927165451816	0.217	0.063	7.149496407508739e-105	Gbp6	7
4.2174394567560546e-109	0.43101088717473557	0.626	0.481	8.352638844105367e-105	Cdc37	7
4.733401631098379e-109	0.48033084105242563	0.821	0.644	9.37450193039034e-105	Selplg	7
1.3044937238572287e-108	0.46871637476102324	0.674	0.507	2.5835498200992414e-104	Park7	7
2.5092030075538908e-108	0.4548775831953471	0.218	0.049	4.969476556460481e-104	Dusp4	7
3.113151035004674e-108	0.394719364008854	0.957	0.857	6.165595624826757e-104	Rpl27	7
8.904117235472773e-108	0.5494953612843086	0.447	0.209	1.7634604184853827e-103	Ptpn22	7
1.5809691109786882e-107	0.43725057034294484	0.294	0.089	3.1311093242932922e-103	Rhof	7
6.653392709458502e-107	0.2560763145554151	0.13	0.016	1.3177044261082563e-102	Lysmd2	7
7.872102150981145e-107	0.4190307349022508	0.433	0.297	1.5590698310018159e-102	Sptssa	7
1.6913942869049567e-106	0.7378678132139811	0.724	0.424	3.349806385215267e-102	Rgs1	7
1.9160848812641512e-106	0.3882133065192952	0.948	0.776	3.794806107343651e-102	Rpl5	7
6.340888383552693e-106	0.44502006097422775	0.355	0.198	1.255812944362611e-101	Ahcyl2	7
8.552185001616663e-106	0.5505865659936549	0.779	0.576	1.69376023957018e-101	Pdia3	7
9.438595291454958e-106	0.44939115988164446	0.834	0.654	1.8693137974726544e-101	Ndufa13	7
1.5370378641011976e-105	0.37278389184432426	0.962	0.827	3.044103489852422e-101	Rps5	7
3.690089531748977e-105	0.4286380249309587	0.256	0.064	7.30822231762885e-101	Traf4	7
9.267512999224348e-104	0.3946635324012733	0.265	0.13	1.8354309494963823e-99	Carnmt1	7
1.8931577787333225e-103	0.49190245635750846	0.392	0.215	3.749398980781346e-99	Rbm33	7
3.0703580003547257e-102	0.4293577633642661	0.701	0.576	6.080844019702534e-98	Mbd2	7
3.565317736455305e-102	0.4061793833044174	0.198	0.044	7.061111777049732e-98	Camk2n1	7
6.173126234343286e-102	0.4134059166750374	0.396	0.268	1.222587650711688e-97	Sept9	7
9.185361721538387e-102	0.5150989065127793	0.504	0.327	1.8191608889506777e-97	Isy1	7
1.4645297615028373e-101	0.42347655539762574	0.46	0.372	2.900501192656369e-97	Cd48	7
2.15630169318395e-101	0.5404041561410422	0.516	0.35	4.270555503350813e-97	Dot1l	7
3.321589388068951e-101	0.36190132587312185	0.975	0.889	6.578407783070558e-97	Rpl19	7
3.38743461602316e-101	0.3749690175991063	0.964	0.85	6.708814257033868e-97	Rpl11	7
3.7472092689679026e-101	0.3362638248416854	0.975	0.936	7.421347957190931e-97	Rps24	7
4.1724518169073397e-101	0.4742626270786401	0.394	0.165	8.263540823384987e-97	Spn	7
5.939256938262872e-101	0.4558586197497495	0.433	0.242	1.176269836622962e-96	Srpk1	7
6.629630562523403e-101	0.47672233842933487	0.902	0.823	1.3129983329077601e-96	Sub1	7
9.591044612797757e-101	0.5074158226285977	0.25	0.075	1.899506385564596e-96	Rnf157	7
1.25452456023041e-100	0.3412471229263474	0.298	0.195	2.484585891536327e-96	Acot9	7
5.464144842264953e-100	0.3194120305368915	0.958	0.784	1.082173886010574e-95	Tmsb10	7
9.194234620091965e-100	0.4177877498077448	0.612	0.505	1.8209181665092136e-95	Tmem59	7
1.1836487860690689e-99	0.3548646123107706	0.97	0.909	2.344216420809791e-95	Rps10	7
2.057648538062256e-99	0.5065795214886093	0.374	0.339	4.0751729296322985e-95	Lmo4	7
2.2082549679966626e-99	0.46817009278721855	0.564	0.517	4.3734489641173904e-95	Stat3	7
3.4124632491800796e-99	0.60027876154286	0.742	0.584	6.758383465001147e-95	Nfkb1	7
7.795014261981998e-99	0.4382870135803453	0.591	0.463	1.5438025745855347e-94	Gng2	7
1.0118353970605338e-98	0.46965892440730617	0.574	0.449	2.003940003878387e-94	Ppp1r12a	7
1.1827127411751184e-98	0.36295992406348754	0.973	0.952	2.342362583897322e-94	Rpl41	7
2.973643518836325e-98	0.3890421323095574	0.96	0.845	5.889300989055342e-94	Rps26	7
2.2353794314153878e-97	0.25616438246696366	0.104	0.01	4.427168963918176e-93	Dkk3	7
2.245956965912042e-97	0.45861275134728263	0.503	0.34	4.448117770988799e-93	Senp6	7
3.534042617164779e-97	0.27469718487962286	0.134	0.013	6.999171403294845e-93	Lta	7
5.32119335434335e-97	0.42620786687252443	0.297	0.134	1.0538623438277005e-92	Rbl2	7
1.066703012697272e-96	0.5809039859462679	0.81	0.616	2.112605316646947e-92	Hsp90b1	7
1.2460822170918403e-96	0.3736108718074749	0.95	0.781	2.46786583095039e-92	Rpl14	7
1.6849458980738895e-96	0.3723385648993065	0.975	0.878	3.337035351135338e-92	Pim1	7
2.100403639889702e-96	0.5340287932915482	0.478	0.214	4.1598494088015547e-92	Serpinb6a	7
3.2328489997775265e-96	0.3488931201482255	0.432	0.357	6.402657444059392e-92	Ech1	7
3.4627573736804124e-96	0.5298128782596323	0.397	0.167	6.857990978574056e-92	Ccdc88c	7
8.458179311670193e-96	0.36361745249197064	0.957	0.812	1.6751424126762817e-91	Rpl15	7
1.0198251309282492e-95	0.4086393842650567	0.147	0.014	2.0197636718033976e-91	Csf2	7
1.4697575139092021e-95	0.31252930101325194	0.189	0.068	2.910854756297175e-91	Wbp1	7
1.579914793253351e-95	0.33221296291935243	0.965	0.812	3.129021248038262e-91	Rps18	7
1.6822638297558975e-95	0.5046461564822335	0.366	0.189	3.331723514831555e-91	Map3k14	7
3.429915571462526e-95	0.35616413017803916	0.967	0.862	6.792947789281533e-91	Rpl32	7
5.496438476172573e-95	0.5616774306954982	0.32	0.136	1.088569640205978e-90	Mir155hg	7
5.500589998119565e-95	0.4914930046642738	0.683	0.564	1.0893918491275798e-90	Hif1a	7
7.557930583688654e-95	0.3294476869246493	0.173	0.078	1.496848152099538e-90	Ece1	7
1.1002655853688974e-94	0.4167843605454724	0.931	0.761	2.179075991823101e-90	Naca	7
1.7262639266191298e-94	0.34590055979082956	0.953	0.819	3.4188657066691865e-90	Rps4x	7
3.373443103063199e-94	0.3654501985280403	0.971	0.949	6.681104065616665e-90	Ddx5	7
8.159094766505496e-94	0.404844567380631	0.627	0.527	1.6159087185064136e-89	Bzw1	7
1.527061615465135e-93	0.40968444469896514	0.782	0.672	3.0243455294287002e-89	Hnrnpa0	7
2.719005306393852e-93	0.4676596448200261	0.295	0.098	5.384990009313024e-89	Grap2	7
2.856643976663471e-93	0.8095027717671739	0.281	0.235	5.657583395782004e-89	Hopx	7
8.457962199140881e-93	0.5305935463031582	0.373	0.163	1.6750994135398515e-88	Rabgap1l	7
2.0096915236029094e-92	0.4381948071398648	0.532	0.392	3.980194062495562e-88	Ppp1r14b	7
2.1467004933849872e-92	0.3501173654867231	0.319	0.226	4.2515403271489674e-88	Pop5	7
2.6591030901102975e-92	0.42589497883486116	0.719	0.613	5.266353669963444e-88	H2-T23	7
3.0611622657504938e-92	0.3730136491957905	0.938	0.87	6.062631867318853e-88	Rbm39	7
3.295791590072999e-92	0.33856075248957973	0.959	0.812	6.527315244139575e-88	Rpl36	7
3.432182286519311e-92	0.3435014298889847	0.941	0.739	6.797437018451495e-88	Rpl36a	7
5.47397776342607e-92	0.36627651986029	0.966	0.885	1.0841212960465332e-87	Rps11	7
1.7986421586067687e-91	0.34691091227027204	0.961	0.861	3.5622107951207053e-87	Rps3	7
2.0493941979788895e-91	0.35666643825380007	0.953	0.791	4.058825209097191e-87	Rack1	7
2.8726807124056534e-91	0.5067576632976725	0.782	0.579	5.6893441509193964e-87	Mbnl1	7
4.029738948022099e-91	0.4017510896555413	0.542	0.402	7.980897986557768e-87	Leprotl1	7
4.185728608550013e-91	0.36812809714578	0.588	0.481	8.2898355092333e-87	Vps28	7
4.6794967983975493e-91	0.43727064856998954	0.264	0.113	9.267743409226347e-87	Man2a2	7
5.903040759821477e-91	0.4260206193291938	0.927	0.821	1.1690972224826434e-86	Laptm5	7
2.3280075186122186e-90	0.30633099356836235	0.163	0.026	4.610618890611499e-86	Muc1	7
2.590149003909346e-90	0.4216738068057808	0.76	0.648	5.1297901022424596e-86	Arl6ip1	7
7.3580524514167635e-90	0.2708740005716075	0.141	0.024	1.45726228800309e-85	Xlr4a	7
1.1789663110139327e-89	0.4164709409949996	0.75	0.613	2.3349427789630938e-85	Rabac1	7
1.7732578871137255e-89	0.3220628942042064	0.318	0.251	3.511937245428733e-85	Pon2	7
4.866532632022226e-89	0.3854396998150602	0.893	0.774	9.638167877720019e-85	Uqcrh	7
5.277181943660619e-89	0.4085648173188262	0.612	0.492	1.0451458839419855e-84	Scp2	7
9.235138127881959e-89	0.391660991318861	0.666	0.565	1.829019106227022e-84	Tmed2	7
1.0111353373625334e-88	0.5442794388475287	0.46	0.328	2.0025535356464974e-84	Hk2	7
1.5248391845740622e-88	0.4020798528922924	0.981	0.906	3.0199440050489305e-84	Nfkbia	7
2.6047164452426167e-88	0.34849370122879586	0.944	0.764	5.158640919803002e-84	Rpl10a	7
7.136998757694244e-88	0.4298412817467555	0.272	0.078	1.413482603961345e-83	Gm19585	7
7.872154196982351e-88	0.4806375597501476	0.37	0.164	1.5590801387123546e-83	Tecpr1	7
1.7915672787502574e-87	0.36128509513246776	0.94	0.834	3.548198995564885e-83	Rpl23a	7
2.0648844010148183e-87	0.40413341909675804	0.786	0.648	4.089503556209848e-83	Ppp1ca	7
2.5315570023341117e-87	0.31104604884834997	0.969	0.915	5.013748643122708e-83	Rpl27a	7
2.996597207977111e-87	0.3829449404604478	0.218	0.088	5.9347607703986676e-83	Ern1	7
6.960573598237696e-87	0.3933801732745293	0.419	0.272	1.3785416011309756e-82	Mettl23	7
9.217161397548084e-87	0.3939953350402765	0.906	0.762	1.8254588147843982e-82	Cox7c	7
1.0557380017203406e-86	0.5536929721334076	0.501	0.338	2.0908891124071344e-82	Ankrd12	7
1.7478338180893582e-86	0.49277555554233354	0.325	0.194	3.461584876725974e-82	Itgav	7
1.8574671195125728e-86	0.39984357884739463	0.301	0.158	3.6787136301946505e-82	Aopep	7
2.1985797839750223e-86	0.5963010833650659	0.754	0.573	4.354287262162532e-82	Traf1	7
2.3501094517660923e-86	0.4090270880066822	0.788	0.633	4.654391769222746e-82	Atp5d	7
2.4378779868067126e-86	0.49011799498718034	0.757	0.601	4.8282173528706945e-82	Wnk1	7
2.6732766364746846e-86	0.32958858826401105	0.437	0.364	5.294424378538113e-82	Selenot	7
3.2667696484920206e-86	0.5061744725115325	0.207	0.051	6.469837288838446e-82	Krt83	7
3.57670334455367e-86	0.3230908665215462	0.312	0.212	7.083660973888544e-82	Bola3	7
1.8908569815420245e-85	0.3079101454411477	0.97	0.923	3.7448422519439796e-81	Rpl18a	7
7.490439731571146e-85	0.6232674441782868	0.521	0.308	1.4834815888376654e-80	Bcl2a1a	7
8.834578383602891e-85	0.4079438881559846	0.597	0.495	1.7496882488725526e-80	Sfr1	7
1.6795469112050593e-84	0.383883414654945	0.891	0.742	3.32634265764162e-80	Eef2	7
1.683965778113742e-84	0.40616480370717756	0.504	0.348	3.3350942235542663e-80	Slc25a4	7
2.5483047482219245e-84	0.3614894349094485	0.518	0.433	5.0469175538535216e-80	Ostc	7
5.325060615434548e-84	0.31948884828895663	0.941	0.761	1.0546282548868121e-79	Rpl3	7
6.191967374814845e-84	0.3615497061275903	0.962	0.856	1.2263191385820801e-79	Rps2	7
6.298161231580761e-84	0.2734565558372041	0.14	0.032	1.2473508319145696e-79	Tasp1	7
7.328408558804205e-84	0.38584970326495815	0.229	0.087	1.451391315071173e-79	Igf2r	7
1.2787876761625556e-83	0.2952564044545685	0.285	0.22	2.5326389926399413e-79	Gatad1	7
1.9193694435960477e-83	0.3926875502876297	0.696	0.559	3.801311183041973e-79	Micos10	7
2.5820415749653784e-83	0.32232078862807745	0.34	0.244	5.113733339218932e-79	Abhd17a	7
3.121619297058994e-83	0.34878173584726213	0.209	0.085	6.182367017825338e-79	Mmd	7
3.886634158122241e-83	0.39508663072659467	0.398	0.266	7.697478950161099e-79	Galnt1	7
7.839444442541286e-83	0.4044953180725026	0.88	0.74	1.5526019718453016e-78	Hmgb1	7
1.489207216401112e-82	0.4811689484120947	0.356	0.253	2.9493748920824024e-78	Arhgap31	7
2.0847729363415827e-82	0.40283693045643654	0.706	0.618	4.1288928004245046e-78	Purb	7
2.2499099592403207e-82	0.3096182249287507	0.966	0.89	4.455946674275455e-78	Rps23	7
3.0732684075479044e-82	0.665181522909057	0.873	0.807	6.086608081148624e-78	Hspa5	7
4.353127555195831e-82	0.3998447046328031	0.88	0.748	8.621369123065344e-78	Hnrnpa3	7
5.390363074804971e-82	0.3138258486347635	0.211	0.132	1.0675614069651245e-77	Arrb1	7
5.480875844027944e-82	0.31148746624952856	0.15	0.025	1.0854874609097344e-77	Itgae	7
5.99337286172313e-82	0.4937693772350755	0.589	0.377	1.1869874952642658e-77	H2-Q6	7
7.255378605623322e-82	0.33455097586783333	0.963	0.865	1.4369277328436988e-77	Rpl18	7
7.579223302745452e-82	0.3462506563510741	0.343	0.224	1.5010651751087367e-77	Mlec	7
8.349430462483032e-82	0.385709898008433	0.869	0.723	1.6536047030947644e-77	Uba52	7
9.900678315877837e-82	0.3527970568484585	0.472	0.393	1.9608293404596056e-77	AI662270	7
1.450617789701038e-81	0.414564230947326	0.435	0.288	2.8729485325029055e-77	Fam129a	7
1.5191720180692158e-81	0.3101091856972258	0.964	0.91	3.0087201817860818e-77	Rpl34	7
2.0381627998580545e-81	0.40861494790486497	0.307	0.161	4.036581425118877e-77	Arl4a	7
2.186648402054805e-81	0.5006310631469247	0.46	0.239	4.330657160269541e-77	Stat4	7
4.440513305665734e-81	0.37642721310761573	0.565	0.452	8.794436601870987e-77	Tmem160	7
5.23414307759148e-81	0.3709918940228776	0.462	0.356	1.0366220365169926e-76	Tprgl	7
7.035726344829321e-81	0.3099134464314317	0.955	0.829	1.393425602593447e-76	Rps15	7
7.680096937741559e-81	0.3401660354546109	0.424	0.396	1.5210431985197158e-76	Selenos	7
8.24272982691791e-81	0.3962810170932033	0.439	0.292	1.632472642221092e-76	Tbrg1	7
1.6663392111188118e-80	0.3983130180226975	0.728	0.6	3.300184807620807e-76	Tmem50a	7
1.842421259264408e-80	0.3307442285070575	0.438	0.345	3.6489153039731605e-76	Arl6ip5	7
2.0303762911885714e-80	0.39778659960008067	0.664	0.587	4.021160244698966e-76	Rock1	7
2.1902666557792666e-80	0.294815739137568	0.371	0.291	4.3378231117708374e-76	Emc10	7
5.3441288239221884e-80	0.3728320607616886	0.899	0.728	1.0584047135777894e-75	Rpl4	7
5.681660972196547e-80	0.28010960381408134	0.96	0.88	1.1252529555435262e-75	Rpl21	7
6.4825049217246766e-80	0.2776317437374898	0.975	0.911	1.2838600997475722e-75	Rpl13	7
1.3263155597859706e-79	0.27094995029529656	0.967	0.867	2.626767966156115e-75	Rps3a1	7
1.4903724280647054e-79	0.3388838160968428	0.212	0.114	2.951682593782149e-75	Thap12	7
1.886073623908254e-79	0.3844676985343609	0.373	0.244	3.735368812150297e-75	Rassf5	7
1.9131633939824507e-79	0.26858632497459434	0.967	0.943	3.789020101782244e-75	Rps16	7
4.565463951930131e-79	0.44415622798205234	0.775	0.65	9.041901356797625e-75	Akap13	7
1.478054683761902e-78	0.3300371867736091	0.203	0.052	2.927287301190447e-74	Tesc	7
1.9741780986381057e-78	0.4320312832158735	0.715	0.593	3.909859724352768e-74	Gna13	7
3.245633133936648e-78	0.27322584948908224	0.979	0.946	6.427976421761531e-74	Rpl23	7
4.793988128257946e-78	0.3398412657469967	0.953	0.859	9.494493488014863e-74	Rpl10	7
5.91462404824304e-78	0.4087266891461478	0.388	0.207	1.1713912927545341e-73	Cyfip2	7
7.196035329829492e-78	0.31010338893909967	0.436	0.343	1.425174797072731e-73	Cox16	7
1.1877201647873751e-77	0.3095447200637106	0.427	0.369	2.3522797863613966e-73	Cuta	7
1.3703829527691354e-77	0.3346926770949079	0.211	0.097	2.7140434379592728e-73	Nfatc2	7
1.4764021798205136e-77	0.28851895446486986	0.173	0.06	2.924014517134527e-73	Tex2	7
1.5491870531113464e-77	0.2924475390407393	0.959	0.837	3.068164958687021e-73	Rpl7	7
3.30541424459531e-77	0.41286699928454906	0.81	0.614	6.546372911421012e-73	Cox7b	7
5.4603718378374056e-77	0.34655111628667534	0.645	0.541	1.0814266424836982e-72	Srp14	7
8.852886331923556e-77	0.27428374247153664	0.246	0.189	1.7533141380374602e-72	Mcur1	7
1.4934664045427093e-76	0.33936152197028147	0.569	0.474	2.957810214196836e-72	Ndufs5	7
2.6237288875044832e-76	0.40480031809715067	0.658	0.473	5.196295061702629e-72	Cnn2	7
6.762517724382173e-76	0.4415297857781515	0.519	0.414	1.3393166353138894e-71	Gch1	7
9.383783968518144e-76	0.3545365303514365	0.554	0.457	1.8584584149650184e-71	Paip2	7
1.1662074942096218e-75	0.38440665645753846	0.458	0.345	2.309673942282156e-71	Dnajc3	7
1.977619973106756e-75	0.3931300464728352	0.709	0.541	3.91667635673793e-71	Eif3e	7
2.56623388964856e-75	0.4377092778478793	0.629	0.419	5.082426218448973e-71	Smpdl3a	7
3.6128435130844023e-75	0.3414276180958986	0.569	0.475	7.155236577663659e-71	Ghitm	7
5.591614746526398e-75	0.3369719331897357	0.29	0.227	1.1074193005495532e-70	Mdfic	7
9.103033926788514e-75	0.5050560709191618	0.521	0.367	1.8028558692004653e-70	Nfkbid	7
2.5792042336134557e-74	0.358590559354801	0.682	0.542	5.108113984671449e-70	Tomm20	7
2.677629954106546e-74	0.5512876882248082	0.489	0.297	5.303046124108014e-70	Arl5c	7
3.4624597075727237e-74	0.4061845241831583	0.836	0.648	6.857401450847779e-70	Serbp1	7
9.014641967256332e-74	0.3566392817028208	0.298	0.214	1.7853498416151164e-69	Cnot6	7
1.6312996310692455e-73	0.29896367267380103	0.156	0.037	3.230788919332641e-69	Gstp3	7
1.6633909575556405e-73	0.2887935610099763	0.211	0.143	3.294345791438946e-69	Galnt2	7
1.899998199094022e-73	0.3665324499644526	0.291	0.206	3.7629464333057105e-69	Tuba4a	7
1.9616347299606773e-73	0.32196847085103786	0.465	0.36	3.8850175826871214e-69	Emg1	7
2.5128337825215806e-73	0.30068504951150465	0.213	0.153	4.97666730628399e-69	Coro2a	7
4.602563756298399e-73	0.36792892572968605	0.652	0.526	9.115377519348979e-69	Selenof	7
4.7179891555705196e-73	0.40059539987557313	0.278	0.094	9.343977522607413e-69	Tespa1	7
4.9755079942681996e-73	0.3262339562377155	0.259	0.164	9.85399358264817e-69	4921524J17Rik	7
5.9644230779622e-73	0.3894239607671486	0.254	0.132	1.1812539905904137e-68	Atxn1	7
9.047704184821112e-73	0.39756692862014964	0.533	0.45	1.791897813803821e-68	Zc3hav1	7
2.0248519480327295e-72	0.542893948925155	0.485	0.309	4.010219283078821e-68	Mpp7	7
5.576423491274608e-72	0.3536293733059696	0.358	0.254	1.1044106724469361e-67	Rara	7
7.453421921626513e-72	0.34868936441582443	0.935	0.888	1.4761502115781308e-67	Sh3bgrl3	7
8.132857241497752e-72	0.3945381239431265	0.848	0.722	1.61071237667863e-67	Rbm3	7
1.1195230727297888e-71	0.3818352119345376	0.868	0.687	2.2172154455413465e-67	Npm1	7
1.2178833659319605e-71	0.44125236203776974	0.116	0.022	2.4120180062282478e-67	Gm10827	7
1.2775133963650914e-71	0.3185480508731491	0.373	0.267	2.5301152815010636e-67	1110008P14Rik	7
1.3775135447597633e-71	0.31956005044252056	0.453	0.365	2.728165575396711e-67	Znrd1	7
1.5949903064944828e-71	0.3143272400591406	0.957	0.874	3.158878302012323e-67	Rpl24	7
1.9356820794511506e-71	0.44834043349114283	0.468	0.324	3.833618358353004e-67	Nabp1	7
3.2803471287418764e-71	0.41475318732783406	0.356	0.236	6.496727488473286e-67	Pcgf5	7
3.2859487359356326e-71	0.41568561621924993	0.459	0.329	6.507821471520521e-67	Sik1	7
4.22509561636584e-71	0.3174325297592545	0.311	0.217	8.367801868212546e-67	Cetn2	7
5.298387973703742e-71	0.3189726238316161	0.331	0.121	1.049345738192026e-66	Txk	7
5.317754641232703e-71	0.31360351215656496	0.239	0.095	1.0531813066961368e-66	Rasal3	7
7.824663119573223e-71	0.3056268367368274	0.301	0.223	1.5496745308314768e-66	Slc25a51	7
8.047740560398698e-71	0.45911007157213546	0.888	0.712	1.593855017986962e-66	Xist	7
8.741322187580706e-71	0.3525942919319103	0.6	0.496	1.731218859250359e-66	Atp5g3	7
2.1525213136101455e-70	0.339627163353422	0.499	0.384	4.2630684616048933e-66	Rnaset2b	7
2.6815476292835978e-70	0.312110189200857	0.417	0.352	5.310805079796166e-66	Tram1	7
7.647206305835878e-70	0.31812322924766473	0.3	0.196	1.5145292088707956e-65	Tbl1x	7
9.150102445042179e-70	0.3180598326264493	0.191	0.052	1.8121777892406035e-65	Tnik	7
9.910588003987756e-70	0.4160839515412298	0.306	0.148	1.962791954189775e-65	Slco3a1	7
1.7742388002022123e-69	0.4199788878614995	0.425	0.285	3.5138799438004816e-65	Kmt2a	7
2.6343554434911445e-69	0.3286434266390029	0.529	0.465	5.217340955834212e-65	1810058I24Rik	7
3.3236392112395034e-69	0.49206066939938053	0.405	0.372	6.582467457859836e-65	Ranbp2	7
3.509446461117435e-69	0.32722735266710345	0.322	0.256	6.950458716243081e-65	Sp3	7
3.5426688883607694e-69	0.438281217578396	0.634	0.476	7.016255733398504e-65	Fam107b	7
6.576194819351075e-69	0.366718368632837	0.773	0.647	1.3024153839724805e-64	Tomm7	7
8.042910177390655e-69	0.3167063690343359	0.948	0.895	1.592898360632219e-64	Myl6	7
9.759220884863043e-69	0.2940339951029969	0.256	0.174	1.9328136962471257e-64	Rnf166	7
1.1026208920319432e-68	0.4472350462655918	0.42	0.203	2.1837406766692635e-64	P2ry10	7
1.1279243265475802e-68	0.3072616819913483	0.946	0.815	2.2338541287274826e-64	Rpl29	7
3.4384705567774334e-68	0.3734667949735414	0.394	0.299	6.809890937697707e-64	Top2b	7
4.564994316949022e-68	0.33638714025853556	0.373	0.284	9.040971244717538e-64	Lsm8	7
4.607622844701901e-68	0.2689846122300084	0.399	0.345	9.125397043932115e-64	Ciao2b	7
5.283654547669901e-68	0.2824757021726226	0.335	0.279	1.0464277831660238e-63	Dazap1	7
1.588879429217943e-67	0.3087482168594673	0.399	0.339	3.146775709566136e-63	Tmem30a	7
2.935757294003252e-67	0.2676581674223474	0.443	0.388	5.814267320773441e-63	Mien1	7
2.992780514553529e-67	0.2835929463408755	0.959	0.808	5.927201809073264e-63	Ptma	7
3.066545101897331e-67	0.28870378674022745	0.474	0.439	6.073292574307663e-63	Uqcrfs1	7
3.519480674096377e-67	0.3022081555169934	0.453	0.375	6.970331475047874e-63	Ap3s1	7
3.6046973104367326e-67	0.34057473484372264	0.378	0.271	7.139103023319949e-63	Tpst2	7
1.2121625552625717e-66	0.2975810865520857	0.508	0.423	2.400687940697523e-62	Sec11a	7
1.2673115388293582e-66	0.2716651654785348	0.168	0.114	2.509910502651544e-62	Cand1	7
1.3795049179246794e-66	0.26127915099193305	0.138	0.026	2.7321094899498274e-62	Slc6a13	7
1.6531210957790908e-66	0.26872818254546216	0.961	0.855	3.2740063301904893e-62	Rpl6	7
2.0126156729496753e-66	0.3435446676021976	0.624	0.579	3.985985340276832e-62	Dnajb6	7
2.2493367513436513e-66	0.29172421101204943	0.344	0.287	4.454811436036102e-62	Churc1	7
3.4366457278027814e-66	0.3108403086973356	0.482	0.424	6.806276863913408e-62	Zc3h15	7
5.449973949809308e-66	0.34053946591185946	0.677	0.576	1.0793673407597335e-61	Polr1d	7
6.758156036196274e-66	0.2879436911618978	0.487	0.447	1.338452802968672e-61	Sugt1	7
9.088210657007637e-66	0.32979376772807084	0.294	0.185	1.7999201206203626e-61	Stim1	7
1.765999586923255e-65	0.3319143919724925	0.612	0.509	3.497562181901507e-61	Tbca	7
2.036889736107044e-65	0.39361468401802957	0.184	0.065	4.034060122360001e-61	Nmrk1	7
3.7097951960369795e-65	0.34818272014853324	0.388	0.31	7.347249385751238e-61	Hipk1	7
3.797811543844887e-65	0.28908608870757346	0.974	0.969	7.521565762584799e-61	B2m	7
5.659582598314632e-65	0.2931645806206218	0.348	0.273	1.120880333596213e-60	Cox20	7
6.752488336482488e-65	0.3580940175909003	0.295	0.135	1.3373303150403566e-60	Msi2	7
7.971419282950895e-65	0.32751528775418853	0.402	0.306	1.5787395889884246e-60	Lsm5	7
8.19727966996219e-65	0.2512662503836023	0.506	0.475	1.623471238636012e-60	Csnk2b	7
1.359147713687734e-64	0.5175106904817148	0.188	0.085	2.691792046958557e-60	Hbegf	7
3.732621674095032e-64	0.28333184363561237	0.204	0.095	7.392457225545211e-60	Smad3	7
4.240036004504051e-64	0.3904597949666864	0.317	0.145	8.397391306920273e-60	Igf1r	7
4.991531706038066e-64	0.32119767228583007	0.243	0.11	9.885728543808389e-60	Atp2a3	7
6.578714988943595e-64	0.2554556977246013	0.347	0.382	1.302914503560279e-59	Azin1	7
7.682706132684717e-64	0.2692046158272801	0.287	0.241	1.5215599495782081e-59	Cmas	7
9.521877937869977e-64	0.25548570558967537	0.287	0.235	1.885807925595149e-59	Dctn1	7
1.130024245760026e-63	0.2611600312931044	0.981	0.969	2.2380130187277316e-59	H2-D1	7
1.5438030494349467e-63	0.29986466247565774	0.241	0.169	3.057501939405912e-59	Naga	7
1.6386717112605757e-63	0.28808288034687224	0.221	0.141	3.24538932415157e-59	Ptpn7	7
3.4795760344989323e-63	0.31625571081647175	0.179	0.059	6.891300336325135e-59	Polg2	7
3.522246298574376e-63	0.2896878662108343	0.27	0.201	6.975808794326552e-59	Acsl4	7
6.774053857569636e-63	0.32224735323182063	0.719	0.644	1.3416013664916663e-58	Pak2	7
6.786913014848442e-63	0.39054025483563026	0.604	0.462	1.3441481225907339e-58	Elf1	7
3.197784810683818e-62	0.3612654059843463	0.703	0.544	6.333212817559302e-58	Snrpf	7
3.477739044935292e-62	0.2500891824468982	0.299	0.248	6.887662178494346e-58	Ntan1	7
4.113241412187495e-62	0.3190109242983601	0.906	0.773	8.146274616837333e-58	Btf3	7
9.361620567977208e-62	0.28197613389788456	0.649	0.604	1.8540689534878862e-57	Psenen	7
1.3891298251506028e-61	0.33663516352453327	0.612	0.513	2.7511716187107687e-57	Tmed9	7
1.3916443701171776e-61	0.3557336401018658	0.865	0.714	2.75615167501707e-57	Sec61b	7
1.971400941846389e-61	0.341903016369245	0.433	0.301	3.9043595653267734e-57	Cbx3	7
3.951102606631606e-61	0.3325920261590054	0.649	0.529	7.825158712433895e-57	Tmem258	7
4.0334380832830856e-61	0.32991510583023165	0.687	0.55	7.988224123942151e-57	Ndufb11	7
5.3969159594704985e-61	0.3723270712915552	0.293	0.181	1.0688592057731321e-56	Esyt2	7
5.485206985223912e-61	0.2877642631745667	0.504	0.432	1.0863452434235958e-56	Snrpd3	7
7.381968950936975e-61	0.31407838724498993	0.179	0.063	1.461998950733068e-56	Itpr3	7
1.090638843696876e-60	0.30178416152556997	0.367	0.255	2.160010229941663e-56	Pole4	7
1.3174298108393482e-60	0.269806314066088	0.476	0.425	2.609169740367329e-56	Surf4	7
1.8199493868625946e-60	0.3441658526012686	0.293	0.18	3.604409760681369e-56	Stat5b	7
5.947743971233702e-60	0.5788942231927469	0.53	0.368	1.1779506935028346e-55	Lmna	7
1.3700994807898236e-59	0.28741452220636177	0.574	0.516	2.713482021704246e-55	Drap1	7
1.418653680940355e-59	0.3114713803033853	0.668	0.596	2.8096436151023733e-55	Fis1	7
2.088715064534226e-59	0.3049645001186526	0.591	0.522	4.136700185310035e-55	Nop53	7
2.11383513830417e-59	0.27690178906411367	0.944	0.891	4.1864504914114086e-55	Serf2	7
3.9762319946052245e-59	0.39773804169120097	0.626	0.52	7.874927465315647e-55	Celf2	7
2.172865422954649e-58	0.3304022070563859	0.697	0.597	4.303359970161683e-54	Sec62	7
2.238027828573075e-58	0.31703378617215705	0.458	0.39	4.432414114488975e-54	Tab2	7
3.25423660944176e-58	0.33994877253304245	0.391	0.275	6.445015604999406e-54	Stk10	7
3.459135718454654e-58	0.3050642680344676	0.546	0.471	6.850818290399441e-54	Ssb	7
3.543444956546112e-58	0.3416065433919135	0.253	0.139	7.017792736439575e-54	Phc3	7
3.72956027198671e-58	0.3707654592624972	0.3	0.217	7.386394118669679e-54	Creb1	7
5.617497761205519e-58	0.2857812674564907	0.178	0.064	1.112545431606753e-53	Nr1d2	7
6.355699318962519e-58	0.39158118444313317	0.675	0.566	1.2587462501205268e-53	Tpr	7
1.860425442600119e-57	0.4228573265450438	0.46	0.298	3.684572589069536e-53	Pdcd4	7
1.8838067987298686e-57	0.28300381405196817	0.293	0.234	3.7308793648845048e-53	Atf6	7
2.294617917919041e-57	0.3033963975924181	0.225	0.113	4.54449078643866e-53	Aak1	7
2.7535608817793385e-57	0.2586988922032629	0.17	0.06	5.45342732636398e-53	Marveld1	7
3.4157831642125834e-57	0.5601641959757715	0.214	0.118	6.7649585567230215e-53	Rrad	7
5.137517032854133e-57	0.4268248129549226	0.536	0.381	1.0174852483567612e-52	Tut4	7
5.382354670001393e-57	0.30274225900610763	0.557	0.492	1.0659753423937759e-52	Dnajc8	7
5.807937724192819e-57	0.2589609280958757	0.465	0.435	1.1502620662763878e-52	Smap1	7
6.567303356103085e-57	0.31135997805174176	0.518	0.424	1.300654429676216e-52	Ywhaq	7
8.820170829971706e-57	0.31244518262917564	0.608	0.556	1.7468348328758965e-52	Csnk1a1	7
8.97872708983e-57	0.39255817599435616	0.73	0.624	1.7782369001408313e-52	Ankrd11	7
9.755014683919862e-57	0.2996785357421361	0.298	0.208	1.9319806581503286e-52	Psen2	7
1.419900337553288e-56	0.25815608498291154	0.335	0.311	2.812112618524287e-52	Gtf2b	7
1.6489962799018899e-56	0.3052560862048321	0.317	0.234	3.265837132345693e-52	Btg3	7
2.8505614627254958e-56	0.31330148441484823	0.163	0.062	5.6455369769278445e-52	Tnfsf14	7
3.121349622765491e-56	0.30100946237672155	0.665	0.592	6.181832927887055e-52	Ube2i	7
4.832734438072778e-56	0.43854176985178256	0.286	0.118	9.571230554603137e-52	Klrk1	7
5.383938068372536e-56	0.3341424787399822	0.351	0.155	1.0662889344411807e-51	Gimap5	7
9.82886127544301e-56	0.35595679544912384	0.75	0.676	1.9466059756014883e-51	Myh9	7
1.060285317324398e-55	0.3020185762626002	0.384	0.322	2.0998950709609702e-51	Birc6	7
1.333668294079294e-55	0.3421539766292828	0.278	0.145	2.641330056424042e-51	Foxo1	7
1.3590453011045685e-55	0.3169316561112223	0.707	0.568	2.691589218837598e-51	Snrpe	7
1.931370541844203e-55	0.3194509605676288	0.815	0.686	3.825079358122444e-51	Eif3f	7
1.9504544306293804e-55	0.3078068133782645	0.329	0.268	3.862874999861488e-51	Zc3h13	7
2.3176210721974848e-55	0.36026540288708403	0.361	0.198	4.590048533487119e-51	St3gal6	7
2.8051977510917644e-55	0.28078659950019025	0.143	0.05	5.555694146037239e-51	Gbp8	7
2.9716861382297927e-55	0.32845283334387126	0.389	0.296	5.885424396764105e-51	Fli1	7
5.373960205841304e-55	0.2533262323269674	0.964	0.889	1.0643128187668703e-50	Rpl28	7
1.4966944394790205e-54	0.35131844957037867	0.266	0.188	2.9642033373882e-50	Emsy	7
1.7426089587704336e-54	0.3097276478210871	0.257	0.115	3.4512370428448435e-50	Tbc1d10c	7
1.7888139087645097e-54	0.3355469433077156	0.685	0.615	3.5427459463081117e-50	Diaph1	7
2.608713639466481e-54	0.2833574272378558	0.327	0.244	5.166557362963366e-50	Hnrnpr	7
3.7948481977645254e-54	0.44139870627224026	0.115	0.033	7.515696855672643e-50	Cd40lg	7
5.937679121257273e-54	0.3013033351275969	0.593	0.502	1.175957349965003e-49	Cops9	7
1.0933731065086061e-53	0.2614318468498672	0.473	0.418	2.1654254374402944e-49	Pebp1	7
1.1306559332549487e-53	0.30189190956749334	0.591	0.486	2.239264075811426e-49	Eif3i	7
1.3298060581316796e-53	0.291121441363442	0.677	0.62	2.6336808981297914e-49	Ppp2ca	7
1.3325958283177606e-53	0.3322578539139798	0.871	0.718	2.639206037983325e-49	Sec61g	7
1.9400391625381828e-53	0.36557834133873435	0.711	0.623	3.842247561406871e-49	Luc7l2	7
3.4892836499755765e-53	0.27152482134938594	0.221	0.135	6.910526268776629e-49	Pacs1	7
3.5342997570284073e-53	0.2972904128901068	0.446	0.384	6.99968066879476e-49	Dctn4	7
3.6333799751242403e-53	0.38345444218876756	0.35	0.273	7.195909040733558e-49	Batf	7
4.240050003568549e-53	0.3234406571425168	0.734	0.615	8.397419032067511e-49	Atp5mpl	7
4.312306933143098e-53	0.34398335273000596	0.41	0.253	8.540523881089905e-49	Zdhhc18	7
5.214549011668941e-53	0.33501507396026065	0.282	0.131	1.0327414317610337e-48	Grap	7
1.1434166601478415e-52	0.349089958327909	0.471	0.384	2.2645366954228e-48	Arhgef1	7
1.4868797871520521e-52	0.27606894929629844	0.893	0.774	2.944765418454639e-48	Eef1b2	7
1.8074897407998734e-52	0.3033004712726777	0.496	0.327	3.5797334316541495e-48	Tmem123	7
4.081067089224543e-52	0.2663695625596767	0.29	0.258	8.082553370209208e-48	Agpat4	7
4.406033248448004e-52	0.3444539490047429	0.633	0.484	8.726148848551273e-48	Nme1	7
4.4830290229503345e-52	0.31863998654106496	0.973	0.929	8.878638979953138e-48	Btg1	7
5.230442553010733e-52	0.3122384514259758	0.272	0.12	1.0358891476237758e-47	Rnf125	7
5.315250172581525e-52	0.35947254467194123	0.632	0.48	1.052685296679771e-47	Aprt	7
6.819087810446465e-52	0.344353213741137	0.301	0.198	1.3505203408589223e-47	Riok1	7
9.758479458335048e-52	0.3927031235555591	0.294	0.136	1.9326668567232562e-47	Trp53inp1	7
9.994913613607237e-52	0.31289974577929	0.3	0.179	1.9794926411749134e-47	Ttc39b	7
1.589092422068788e-51	0.3197548138550901	0.256	0.166	3.1471975419072347e-47	Il21r	7
2.317611503395287e-51	0.3587127836456391	0.317	0.19	4.590029582474366e-47	Nfatc3	7
2.743729273293513e-51	0.2864380791563358	0.54	0.459	5.433955825757802e-47	Gm11808	7
6.442906771692285e-51	0.2688725348357683	0.322	0.255	1.276017686133657e-46	Pdia4	7
7.979333798058467e-51	0.3176917914120576	0.601	0.481	1.5803070587054795e-46	Limd2	7
8.820134491432829e-51	0.34073907985362795	0.513	0.407	1.7468276360282717e-46	Pfkp	7
9.549336106276317e-51	0.25410476884433225	0.179	0.065	1.8912460158480245e-46	Fam189b	7
1.602595504685371e-50	0.26372027960104066	0.312	0.24	3.1739403970293773e-46	Slc50a1	7
1.7426866872983125e-50	0.2750091052541347	0.523	0.462	3.4513909841943077e-46	Ndufa11	7
1.997564700344456e-50	0.2942762799079056	0.309	0.209	3.956176889032195e-46	Parp1	7
2.530752295535127e-50	0.2676704336026091	0.504	0.434	5.01215492130732e-46	Lsm4	7
3.3410307643402513e-50	0.2798000301924708	0.822	0.777	6.616911428775868e-46	Myl12b	7
4.576419084980862e-50	0.292260593463776	0.193	0.067	9.063597997804596e-46	Gimap8	7
5.169986995365882e-50	0.2542446596332668	0.155	0.07	1.023915924432213e-45	Slc7a6os	7
6.313463711481197e-50	0.34124405399377034	0.371	0.264	1.2503814880588511e-45	Slc16a6	7
1.595729897257406e-49	0.2766893080708548	0.893	0.735	3.1603430615182927e-45	Ybx1	7
1.7049541542639784e-49	0.3119436720956029	0.112	0.053	3.3766617025198094e-45	Ier5l	7
2.5029130241767844e-49	0.3271195793002597	0.563	0.449	4.9570192443821214e-45	Gpr132	7
2.821418321649558e-49	0.2770684303103118	0.23	0.162	5.58781898602695e-45	Crybg1	7
8.15599798243999e-49	0.2631776716045711	0.191	0.118	1.61529540042224e-44	Josd1	7
8.46687062974098e-49	0.3076354659410593	0.521	0.45	1.676863728220201e-44	Hectd1	7
2.2623946320295166e-48	0.2594640632272841	0.198	0.116	4.4806725687344574e-44	Eva1b	7
2.273037856692237e-48	0.2756512956141013	0.545	0.474	4.501751475178976e-44	Ppp1r18	7
3.493832875862897e-48	0.31682551749964555	0.33	0.222	6.919536010646468e-44	Plaat3	7
3.739392375890503e-48	0.2931808712788615	0.585	0.51	7.405866600451142e-44	Grcc10	7
3.8183327613643725e-48	0.2634819607615127	0.173	0.077	7.56220803388214e-44	Mllt3	7
3.965503519999948e-48	0.27971548629733234	0.259	0.171	7.853679721359897e-44	Prrc2b	7
4.1513956837028265e-48	0.2634986447835518	0.467	0.411	8.221839151573448e-44	Rab21	7
5.866759059182751e-48	0.2728951396949211	0.649	0.586	1.1619116316711437e-43	Arpp19	7
6.995554189368357e-48	0.32362344560042877	0.291	0.122	1.385469507204403e-43	Trac	7
9.212036935265788e-48	0.2703590799183999	0.405	0.342	1.8244439150293894e-43	Denr	7
9.928221034745341e-48	0.2683711936042355	0.33	0.249	1.9662841759313147e-43	Pld3	7
1.1333621759163512e-47	0.3408942385132361	0.822	0.699	2.2446237894023335e-43	Samsn1	7
1.4501912688375962e-47	0.2770848747430706	0.26	0.193	2.8721038079328593e-43	Madd	7
1.7662907925915948e-47	0.30419134532490344	0.816	0.666	3.4981389147276537e-43	Atp5j2	7
1.8583006897344857e-47	0.25711191957852686	0.54	0.474	3.680364516019149e-43	Ndufb10	7
8.021265941191813e-47	0.27743277468394956	0.849	0.782	1.5886117196530386e-42	Gmfg	7
8.584174232429057e-47	0.277063443808719	0.185	0.114	1.7000957067325747e-42	Pik3ca	7
1.2111035498321844e-46	0.26740216102342773	0.568	0.486	2.398590580442641e-42	Cct2	7
1.704320080926721e-46	0.349836977358958	0.58	0.479	3.375405920275371e-42	Macf1	7
2.144872730856475e-46	0.25853364703084647	0.354	0.306	4.247920443461249e-42	Hp1bp3	7
3.951196417638508e-46	0.39278837894335816	0.379	0.355	7.825344505133065e-42	Cwc25	7
5.265686728078022e-46	0.27762397403907135	0.571	0.491	1.0428692564958523e-41	Eif3m	7
5.44794617306953e-46	0.2561733303305609	0.474	0.412	1.0789657395764205e-41	Gm10076	7
6.729714174754829e-46	0.3802327136108321	0.428	0.32	1.332819892310194e-41	4932438A13Rik	7
6.8396867822060966e-46	0.30425328704769417	0.689	0.603	1.3545999672159174e-41	Ptp4a2	7
7.349722679436724e-46	0.252736926495138	0.962	0.94	1.4556125766624433e-41	Ubb	7
8.212038463586045e-46	0.3468613457616948	0.562	0.481	1.6263942177132162e-41	Chd2	7
1.3021116952899036e-45	0.39502896434973933	0.444	0.33	2.578832212521654e-41	Stx11	7
1.4814791585346814e-45	0.27474109912642763	0.235	0.149	2.9340694734779365e-41	Gabpb1	7
1.6197621715882668e-45	0.25006684889995023	0.187	0.101	3.2079389808305623e-41	Zfp52	7
2.8434472046380457e-45	0.30946640172422657	0.192	0.069	5.631447188785649e-41	Socs2	7
2.8873925901083915e-45	0.2657680830046305	0.316	0.284	5.718481024709669e-41	Dennd5a	7
2.9623625072844395e-45	0.2758117464162848	0.427	0.368	5.866958945676833e-41	Ddx21	7
4.7766362360617885e-45	0.29476542913796205	0.358	0.307	9.460128065520373e-41	Oga	7
9.606575272812152e-45	0.34135763476921077	0.473	0.391	1.9025822327804468e-40	Itpkb	7
1.2687007514177875e-44	0.3049524366498193	0.702	0.581	2.512661838182928e-40	Atp5c1	7
2.496822694677812e-44	0.25691763051073835	0.902	0.772	4.9449573468094075e-40	Rpl31	7
4.713710601548955e-44	0.2623557785449293	0.273	0.208	9.335503846367704e-40	Kpna1	7
6.798128868001851e-44	0.2882677877783282	0.33	0.217	1.3463694223077667e-39	Fyn	7
7.988867161588435e-44	0.25878769025000714	0.259	0.165	1.5821951413525894e-39	Arl2bp	7
8.103157882705509e-44	0.2922449160971694	0.748	0.617	1.604830418669826e-39	Nsa2	7
2.307646801584864e-43	0.2918134760050122	0.676	0.583	4.5702944905388227e-39	Capns1	7
2.4546284690658694e-43	0.27005664468508983	0.865	0.728	4.861391682984954e-39	Atp5h	7
3.4995215390596804e-43	0.2626113317520887	0.243	0.152	6.930802408107697e-39	Cdk17	7
3.741042647783317e-43	0.28399719117263245	0.739	0.626	7.409134963934859e-39	Prr13	7
3.895025636393186e-43	0.29994374961074016	0.266	0.18	7.714098272876706e-39	Nfatc1	7
4.7797778980928364e-43	0.2607126437598981	0.201	0.122	9.466350127172863e-39	Helz	7
7.649668111903816e-43	0.31053158534680403	0.447	0.359	1.515016769562551e-38	Ankrd44	7
1.8699913872686867e-42	0.29057238725905665	0.393	0.315	3.703517942485634e-38	Ctcf	7
4.362207807596469e-42	0.2860894221585719	0.728	0.615	8.639352562944807e-38	Cox6a1	7
4.934659698221139e-42	0.2696652382863276	0.428	0.379	9.773093532326967e-38	Ccnd3	7
1.1665379577152042e-41	0.31403088734911844	0.481	0.374	2.310328425254962e-37	Dock10	7
1.3749044616869165e-41	0.27320836834863793	0.692	0.584	2.722998286370938e-37	Ndufb7	7
1.4640191482722117e-41	0.284362092154983	0.494	0.458	2.8994899231531153e-37	Mycbp2	7
1.7135951869338183e-41	0.28630788597494305	0.582	0.529	3.393775267722427e-37	Ddx3x	7
1.779343777210856e-41	0.27382992415752916	0.545	0.495	3.5239903507661002e-37	Smarca5	7
1.8236339622106167e-41	0.2580808064023221	0.658	0.583	3.611707062158126e-37	Edf1	7
1.9171397599492398e-41	0.2508217038516519	0.535	0.465	3.7968952945794696e-37	Timm13	7
2.466120564458388e-41	0.2837502063266675	0.68	0.582	4.884151777909837e-37	Uqcr10	7
2.494214854016974e-41	0.2598147749938091	0.871	0.775	4.939792518380617e-37	Elob	7
2.495250676163119e-41	0.25229103439085465	0.375	0.327	4.941843964141058e-37	N4bp2l2	7
3.1166094595158297e-41	0.26232405414102566	0.901	0.804	6.172445034571101e-37	Atp5e	7
6.07764959164812e-41	0.29096509473435445	0.255	0.172	1.2036785016259102e-36	Tagap	7
6.350240160254495e-41	0.31564546764813195	0.564	0.416	1.2576650637384028e-36	4930523C07Rik	7
1.2012074274974838e-40	0.2561137971526609	0.202	0.111	2.3789913101587666e-36	Mical1	7
1.3021669752227138e-40	0.25603309033458554	0.833	0.682	2.5789416944285846e-36	Ptpn18	7
1.3260184148710064e-40	0.2669745799689279	0.549	0.51	2.6261794706520282e-36	Snrnp70	7
1.3731114888183602e-40	0.25561756461822693	0.313	0.225	2.7194473036047624e-36	Mif4gd	7
1.4134818718255531e-40	0.27995593368463045	0.452	0.42	2.7994008471505078e-36	Aff4	7
2.8817919385338164e-40	0.29007649268183755	0.758	0.614	5.707388934266223e-36	Ssr4	7
4.214730959781082e-40	0.280533866404593	0.41	0.345	8.347274665846434e-36	Ifi27	7
5.810248893264505e-40	0.2592688262015076	0.633	0.533	1.1507197933110353e-35	Snrpd2	7
7.064726595252221e-40	0.26177419171103056	0.836	0.752	1.3991691021897023e-35	Pabpc1	7
9.41002272065754e-40	0.25758190995026176	0.481	0.458	1.863654999826226e-35	Emd	7
9.67369948357968e-40	0.27978533273650585	0.497	0.329	1.9158761827229558e-35	Ero1l	7
1.1529196738434646e-39	0.2617283388897931	0.525	0.471	2.2833574140469818e-35	Glud1	7
1.5242374622648815e-39	0.36579029347183567	0.287	0.215	3.018752294015598e-35	Cenpa	7
1.585283027591512e-39	0.4282849613983286	0.558	0.415	3.1396530361449897e-35	Rgs2	7
1.6048778608466868e-39	0.28262017464305855	0.728	0.596	3.178460603406863e-35	Psmb3	7
2.0160974997696487e-39	0.26747734168232223	0.248	0.185	3.992881098293789e-35	Uhrf1bp1l	7
4.665177751228701e-39	0.281670393924111	0.466	0.393	9.239384536308442e-35	Rsbn1l	7
4.9873368632303514e-39	0.27626440396842233	0.338	0.267	9.877420657627712e-35	Ptk2b	7
6.340700721215806e-39	0.2876606096036637	0.58	0.492	1.2557757778367903e-34	Canx	7
6.635058710177937e-39	0.260568486851502	0.2	0.1	1.3140733775507404e-34	Runx2	7
9.536840713223648e-39	0.2584654597463891	0.237	0.178	1.8887713032539436e-34	Hivep2	7
1.1640973104817111e-38	0.29450575644998733	0.668	0.551	2.3054947234090286e-34	Selenow	7
2.456461478520016e-38	0.3373755558934818	0.414	0.363	4.865021958208891e-34	Ogt	7
2.62695575406903e-38	0.3814441089635329	0.299	0.179	5.202685870933714e-34	Bcl2	7
3.443858774342489e-38	0.25781311564241255	0.178	0.066	6.8205623025853e-34	Mast4	7
3.5065893672728544e-38	0.2767186874894258	0.367	0.292	6.9448002418838886e-34	Cnot6l	7
4.5070968283794673e-38	0.36419036557146894	0.271	0.204	8.926305268605535e-34	Nr4a2	7
6.578810838415744e-38	0.281529998147945	0.144	0.06	1.3029334865482381e-33	Serpina3g	7
9.601161416587943e-38	0.3388667619367112	0.281	0.236	1.901510018555242e-33	Ddit4	7
1.009189051292983e-37	0.28332761027064346	0.598	0.433	1.9986989160857527e-33	Smox	7
1.1191961691263508e-37	0.2659929733183495	0.432	0.382	2.2165680129547376e-33	Il4ra	7
1.139343364936679e-37	0.25319470347748285	0.144	0.092	2.2564695342570928e-33	Setd7	7
6.171540732796991e-37	0.2874164199507385	0.452	0.358	1.2222736421304441e-32	Cdkn2d	7
7.634714239323875e-37	0.27664001799547644	0.406	0.326	1.5120551550980935e-32	Rapgef6	7
9.496071727177014e-37	0.2505943646731237	0.422	0.372	1.8806970055674076e-32	Arhgap45	7
2.487894693591007e-36	0.26631848472213426	0.844	0.771	4.9272754406569893e-32	Hnrnpa2b1	7
3.5060225896973434e-36	0.25820262668720306	0.323	0.267	6.943677738895589e-32	Sf3b3	7
3.742453458791975e-36	0.3066892146829971	0.358	0.243	7.411929075137506e-32	Bcl2l1	7
4.227254840999505e-36	0.25047923966795016	0.424	0.378	8.37207821259952e-32	Ago2	7
9.564136709377869e-36	0.2650676232919166	0.224	0.154	1.894177275292287e-31	Smg6	7
1.0069988789394223e-34	0.2761055833416629	0.423	0.357	1.9943612797395257e-30	Tnrc6b	7
1.2181738953944847e-34	0.2791161854114355	0.158	0.071	2.4125933998287768e-30	Gbp4	7
3.191778000472673e-34	0.2545004377450719	0.707	0.623	6.321316329936129e-30	Psmb1	7
8.237907111191956e-34	0.2568282084314999	0.744	0.628	1.631517503371567e-29	Nedd8	7
1.0655623850493968e-33	0.2762420233617653	0.663	0.602	2.1103463035903305e-29	Ier2	7
2.645045548499411e-33	0.2663548772443559	0.355	0.307	5.238512708803084e-29	Mxi1	7
3.35221181917213e-33	0.2529286570437139	0.759	0.733	6.639055507870404e-29	Srrm2	7
4.1013254325409055e-33	0.2743746693455311	0.712	0.67	8.122675019147264e-29	Clk1	7
4.7927821319435966e-33	0.27298094657338545	0.764	0.674	9.492105012314293e-29	Kdm6b	7
6.660576071126782e-33	0.25301054234138914	0.27	0.205	1.319127090886659e-28	Pcmtd1	7
7.947007022102415e-33	0.25081786739124134	0.795	0.681	1.5739047407273831e-28	Rpl22l1	7
9.480077738057978e-33	0.2612280581373686	0.308	0.23	1.8775293960223826e-28	Rcsd1	7
2.2515891053352503e-32	0.25546980746496495	0.497	0.405	4.459272223116463e-28	Nucks1	7
2.7593944586039e-32	0.27738888622154567	0.757	0.655	5.464980725265024e-28	Cytip	7
3.225867345247502e-32	0.2544549110964036	0.798	0.669	6.388830277262678e-28	Atp5b	7
6.262778613881305e-32	0.2554215228829746	0.406	0.397	1.2403433044791924e-27	Prpf4b	7
7.084433468267926e-32	0.25097580886361515	0.691	0.594	1.4030720483904626e-27	Abracl	7
7.159808478521999e-31	0.28880273476412355	0.636	0.563	1.418000069171282e-26	Eif3a	7
1.2825594180818407e-30	0.28082057963913387	0.794	0.686	2.5401089275110856e-26	Atp2b1	7
1.6420445176441445e-30	0.32842348785004205	0.197	0.102	3.252069167194228e-26	Grasp	7
1.8941732685368015e-30	0.3198080048312228	0.175	0.07	3.751410158337135e-26	Cd7	7
3.2344653261158164e-30	0.3747233739824757	0.321	0.291	6.405858578372375e-26	AC149090.1	7
5.1740151657769525e-30	0.25392494720800973	0.611	0.526	1.0247137035821255e-25	Flna	7
4.0360953586295154e-29	0.25706111210038585	0.312	0.236	7.9934868577657555e-25	Chd3	7
6.41615404256629e-29	0.2641007721009343	0.4	0.28	1.270719308130254e-24	Gcnt2	7
2.395682031755653e-28	0.3002101370394188	0.402	0.356	4.7446482638920714e-24	Cxcr4	7
6.649718225546473e-28	0.2735266197255185	0.247	0.182	1.316976694569479e-23	Lncpint	7
2.5630544610755826e-27	0.31107917308322164	0.78	0.733	5.076129360160191e-23	Dnaja1	7
7.805615407206824e-27	0.25022961838570884	0.123	0.073	1.5459021313973113e-22	Gm15472	7
4.927532546839098e-26	0.29317941591299707	0.274	0.249	9.758978209014834e-22	Tsix	7
9.003713585596019e-26	0.32631613202045906	0.577	0.551	1.7831854756272914e-21	Zfp36l2	7
5.386160500602329e-25	0.4715891585799936	0.26	0.208	1.0667290871442912e-20	Gm12840	7
5.946002008941209e-25	0.2663193993348192	0.315	0.226	1.1776056978708064e-20	Emp1	7
5.611837889316265e-24	0.25045731531061066	0.792	0.659	1.1114244939790863e-19	Calr	7
2.7629529124967857e-23	0.2548967806547077	0.349	0.267	5.472028243199884e-19	Birc2	7
4.297124267215004e-23	0.2858249261286298	0.278	0.194	8.510454611219316e-19	Gm26740	7
9.800942445658056e-22	0.2752335443929795	0.191	0.14	1.9410766513625782e-17	Kcnq1ot1	7
9.725056231955407e-19	9.246687925210106e-5	0.118	0.17	1.9260473867387684e-14	Zfp655	7
