# Supplementary material for: Deciphering the preeclampsia-specific immune microenvironment and the role of pro-inflammatory macrophages at the maternal–fetal interface
Source: eLife. 2025 Mar 28;13:RP100002. doi: 10.7554/eLife.100002 (PMC11952753; doi:10.7554/eLife.100002)
Supplement: Figure 5—figure supplement 1—source data 1. [file elife-100002-fig5-figsupp1-data1.zip › Figure 5-figure supplement 1-source data/seurat_clusters_8.csv]

p_val	avg_logFC	pct.1	pct.2	p_val_adj	gene	cluster
0	1.9003940511571047	0.957	0.523	0	H2-Ab1	8
0	1.8327427701337249	0.999	0.802	0	Cst3	8
0	1.7442590904940176	0.942	0.46	0	H2-Eb1	8
0	1.7257645094045566	0.952	0.502	0	H2-Aa	8
0	1.6228960628606706	0.963	0.225	0	H2-DMb1	8
0	1.6218163573008564	0.984	0.665	0	Cd74	8
0	1.3514011694181385	0.975	0.351	0	H2-DMa	8
0	1.31070022431784	0.984	0.484	0	Gm2a	8
0	1.0711478462013753	0.891	0.382	0	Plbd1	8
0	0.9965540825389255	0.896	0.356	0	Gng10	8
0	0.9612005798254395	0.971	0.561	0	H2afy	8
6.88e-321	1.1238497036503787	0.351	0.01	1.36304634e-316	Cd209a	8
3.383837772401e-311	0.6744360128249173	0.619	0.1	6.701690708240641e-307	Olfm1	8
3.418301734153769e-297	1.050454749039858	0.997	0.741	6.769946584491538e-293	Crip1	8
2.4210302789995113e-296	1.115339390687335	0.867	0.311	4.794850467558532e-292	Ckb	8
6.045877905713249e-288	1.0175242414025236	0.975	0.501	1.197386119226509e-283	Ifi30	8
4.9660752928715184e-275	0.8336272964899618	0.912	0.403	9.835312117532042e-271	Syngr2	8
3.439900555044823e-250	0.4116950181941979	0.278	0.007	6.812723049266271e-246	Clec9a	8
2.9169061893666697e-246	0.4281744248179959	0.36	0.022	5.77693270804069e-242	Flt3	8
1.996441323950362e-235	0.7836103039642601	0.975	0.728	3.953952042083692e-231	Lsp1	8
1.0304612559368936e-233	0.35214619111546186	0.316	0.017	2.0408285173830177e-229	Lmo1	8
4.514973373235111e-233	0.4270258871031485	0.46	0.057	8.941904765692137e-229	Dpp4	8
3.467382162220925e-232	0.9285876202304169	0.879	0.424	6.867150372278541e-228	Napsa	8
7.657202855905019e-215	0.3915558348679029	0.543	0.111	1.516509025611989e-210	Klrk1	8
5.211168656371722e-213	0.3721483306152336	0.205	0.002	1.0320719523944195e-208	Sept3	8
1.2253740020070456e-205	0.6674717853699917	0.571	0.131	2.4268532109749537e-201	Pkib	8
9.708541839346559e-205	0.6315109695486154	0.612	0.146	1.922776711282586e-200	Cbfa2t3	8
3.864909829256876e-203	0.8168794705667086	0.971	0.708	7.654453916843243e-199	H2afz	8
4.379617045616552e-199	0.350464401920412	0.308	0.021	8.673831558843581e-195	Kmo	8
7.322535951540793e-198	0.6941084878562714	0.863	0.386	1.4502282452026542e-193	Ptms	8
4.3064513019548415e-197	0.756062331329695	0.663	0.191	8.528926803521563e-193	Avpi1	8
5.1253424946286195e-197	0.7044249392531778	0.739	0.253	1.0150740810611982e-192	Pmaip1	8
2.8184971387398413e-193	0.8742645530091662	0.611	0.236	5.582033583274256e-189	Naaa	8
1.0757796003395809e-190	0.6069572405974277	0.583	0.156	2.13058149847254e-186	Naga	8
2.97640237667215e-190	0.6211701638609053	0.948	0.503	5.894764906999193e-186	Ctsh	8
3.644939239037316e-189	0.5019613376012673	0.535	0.117	7.218802162913404e-185	Map4k1	8
1.1495658510292744e-186	0.7225537047466535	0.914	0.464	2.2767151679634778e-182	Cd83	8
1.3642800244253342e-186	1.0416268642801672	0.64	0.208	2.7019565883743743e-182	Tnip3	8
1.2300901954396274e-185	0.7319785880468267	0.586	0.149	2.436193632068182e-181	Ccnd1	8
4.779979877518576e-183	0.6611623313797653	0.832	0.345	9.46675014742554e-179	Ccr2	8
6.045009375756613e-183	0.5939299636800306	0.965	0.612	1.1972141068685972e-178	Smdt1	8
7.973945763974736e-183	0.684681962206251	0.987	0.7	1.5792399585551963e-178	Tagln2	8
1.9707745593111608e-181	0.595977915826487	0.587	0.154	3.903119014715754e-177	Rnase6	8
3.5972686908861694e-181	0.7233507688052447	0.959	0.7	7.124390642300059e-177	Atox1	8
9.444608739141878e-180	0.7899090762567522	0.978	0.703	1.870504760787049e-175	Psap	8
3.0860573720708658e-176	0.6494593560436158	0.533	0.122	6.111936625386349e-172	Gpr171	8
4.8514087113177755e-173	0.5163336099356016	0.812	0.348	9.608214952764854e-169	Fbl	8
7.282709275886027e-173	0.7403075054727144	0.991	0.755	1.4423405720892278e-168	Vim	8
1.4727793594552217e-172	0.4460079888752	0.557	0.139	2.9168395214010664e-168	Bri3bp	8
6.648955224114886e-171	0.4041271016593467	0.402	0.061	1.3168255821359532e-166	Fgfr1	8
2.459063121452272e-170	0.6505986885270914	0.998	0.884	4.870174512036225e-166	Rps11	8
8.393248103813907e-169	0.5701350411669872	0.94	0.543	1.6622827869603442e-164	Erp29	8
8.316766521578254e-167	0.5729746407011101	0.757	0.311	1.6471356095985734e-162	Ybx3	8
1.0549832717191448e-166	0.5828638712162606	0.995	0.808	2.089394369639766e-162	Ptma	8
6.410816973756454e-164	0.6534321704500989	0.998	0.785	1.2696623016524658e-159	Tmsb10	8
1.6299449477697085e-163	0.5455337624914858	0.992	0.782	3.228105969057908e-159	Rpl14	8
2.38460007274441e-162	0.3700828215390084	0.407	0.068	4.722700444070304e-158	Itgax	8
2.606211384382675e-160	0.43574582808364065	0.647	0.211	5.161601646769888e-156	Mpp6	8
1.859362603565114e-159	0.46164507642376873	0.829	0.373	3.6824676363607085e-155	Ly86	8
4.417262826705367e-156	0.2727802407745223	0.372	0.062	8.748389028289979e-152	Ciita	8
7.873630077517445e-156	0.5152038072994349	0.993	0.795	1.55937243685233e-151	Rpl7a	8
1.3956665489453107e-155	0.5044223925282978	0.946	0.576	2.7641176001861878e-151	Ndufa6	8
4.643423148249492e-155	0.28716458018124724	0.343	0.046	9.196299545108119e-151	Ryr1	8
2.1942199981719555e-154	0.5429832817349916	0.981	0.691	4.345652706379558e-150	Psmb8	8
3.86467600693506e-154	0.36943376055618493	0.829	0.387	7.653990831734885e-150	Pld4	8
8.979976838780745e-154	0.5543860831333922	0.995	0.889	1.7784844129205265e-149	Rpl28	8
1.6062837763315294e-153	0.29360738163656713	0.385	0.079	3.1812450190245938e-149	H2-Oa	8
5.668227269965888e-152	0.32069648470042994	0.176	0.005	1.1225924108167441e-147	Xcr1	8
1.3606281659382129e-151	0.3694667055114841	0.314	0.037	2.6947240826406304e-147	Tnni2	8
1.4009430405598181e-151	0.3739288551759975	0.392	0.069	2.77456769182872e-147	Ppfia4	8
5.201367337366075e-150	0.5104967944702423	0.994	0.805	1.0301308011653511e-145	Rps6	8
2.712882239048803e-149	0.4878759435072375	0.988	0.685	5.372863274436154e-145	Npm1	8
4.910933478437562e-149	0.3376541521517933	0.311	0.041	9.726103754045592e-145	Klrb1b	8
1.7024954822547189e-147	0.521557129896077	0.975	0.704	3.3717923026054705e-143	Eif5a	8
2.0434126939002456e-147	0.5310298313083002	0.987	0.698	4.0469788402694364e-143	Lgals3	8
2.1495727040502026e-147	0.4784259006485496	0.978	0.648	4.257228740371426e-143	Psma7	8
7.640576213503623e-147	0.6415869631204035	0.437	0.094	1.5132161190843924e-142	Grasp	8
1.428446045864313e-146	0.4858066194837243	0.862	0.436	2.829037393834272e-142	Ms4a6c	8
1.778722317599926e-146	0.4776194816853797	0.879	0.462	3.5227595500066536e-142	Pgls	8
5.032362449168884e-144	0.5263517765803583	0.994	0.858	9.966593830578975e-140	Rpl10	8
6.170241644196461e-144	0.4841433079280012	0.885	0.478	1.2220163576331092e-139	Nap1l1	8
9.142847658005176e-144	0.5338974247054183	0.395	0.076	1.810740978667925e-139	Klrd1	8
8.647226042138631e-143	0.4977363376280648	0.998	0.819	1.712583117645556e-138	Rps4x	8
2.8864008580504918e-142	0.26702835668017566	0.407	0.081	5.716516899368999e-138	1700025G04Rik	8
5.974241972843987e-142	0.49230815184569776	0.995	0.761	1.1831986227217515e-137	Rpl3	8
6.116379271228184e-141	0.4793727499219318	0.995	0.765	1.2113489146667418e-136	Rpl10a	8
1.9240276204454932e-140	0.5203208570466	0.973	0.691	3.8105367022922995e-136	Psme1	8
2.2253690397341325e-140	0.39170018337360246	0.92	0.518	4.407343383193449e-136	Anxa5	8
2.580495121577914e-140	0.40774971422760364	0.988	0.655	5.110670588285059e-136	Ctss	8
2.1729003355732342e-139	0.5408761545980498	0.994	0.825	4.3034291146027905e-135	Hspa8	8
3.832794189242755e-139	0.41456257597772367	0.656	0.243	7.590848891795277e-135	Prcp	8
3.921822576349966e-139	0.46645681640222447	0.997	0.792	7.767169612461107e-135	Rack1	8
4.141969799928699e-139	0.35798409819750887	0.234	0.018	8.203171188758787e-135	Wnt11	8
8.253018006716408e-139	0.39312254752241166	0.47	0.12	1.6345102162301846e-134	Ppm1m	8
1.4761869088112885e-138	0.5303291254814679	0.985	0.772	2.923588172900757e-134	Eef1b2	8
1.8947709289101764e-138	0.5056899956914547	0.93	0.581	3.752593824706604e-134	Gdi2	8
2.9441488918628114e-138	0.5402881135470561	0.985	0.704	5.830886880334298e-134	Gpx1	8
4.398160994991164e-138	0.4830755271823566	0.975	0.772	8.710557850580001e-134	Btf3	8
7.075558248273071e-138	0.46054956597151087	0.958	0.631	1.4013143110704816e-133	Eif3k	8
3.306481034551679e-137	0.5063564402643058	0.767	0.345	6.5484856889296e-133	Phf11b	8
6.894652468598657e-137	0.4648351750713511	0.892	0.501	1.3654859214059641e-132	Hnrnpa1	8
9.768196686789294e-137	0.39516773321189846	0.217	0.014	1.9345913538186197e-132	Upb1	8
3.3542587910920012e-136	0.3438603023251745	0.9	0.498	6.643109535757708e-132	Unc93b1	8
8.457433927682337e-136	0.44070854619494	0.71	0.292	1.6749947893774868e-131	Pip4k2a	8
1.6606745733038245e-135	0.4661023566180496	0.586	0.201	3.2889659924282243e-131	BC028528	8
7.513876985429263e-134	0.3983263062628092	0.465	0.117	1.4881233369642656e-129	Batf3	8
2.6213329487655965e-133	0.47807180969474405	0.993	0.813	5.191549905030264e-129	Rpl15	8
1.1289886740029567e-132	0.4850664807603271	0.91	0.535	2.2359620688628556e-128	Rnh1	8
2.4487593868426666e-132	0.4995349641357212	0.99	0.846	4.849767965641901e-128	Rps26	8
2.653372667420031e-132	0.5338963986520078	0.891	0.516	5.255004567825372e-128	Atpif1	8
2.003017793420299e-131	0.43459987700713276	0.756	0.342	3.966976739868902e-127	Irf5	8
2.307036577803003e-131	0.4182867171587801	0.994	0.729	4.569085942338847e-127	Rpl36al	8
2.868056924372396e-131	0.3896392418126633	0.468	0.125	5.68018673871953e-127	Pak1	8
3.236749986547141e-131	0.29611583814215736	0.587	0.216	6.410383348356613e-127	Fcgrt	8
4.152089582366031e-131	0.31353717461318575	0.374	0.072	8.223213417875924e-127	Ece1	8
2.0404813670340645e-130	0.4555993992103953	0.999	0.828	4.041173347410965e-126	Rps5	8
2.2701202175803596e-130	0.5459472157335805	0.695	0.296	4.4959730909179025e-126	Dapp1	8
5.3002733074880814e-130	0.4042293905348129	0.73	0.318	1.0497191285480146e-125	Itgb7	8
6.821280377054787e-130	0.4798432958728398	0.997	0.837	1.3509545786757005e-125	Rpsa	8
1.0795398957509344e-129	0.43765015810856767	0.992	0.761	2.1380287635347258e-125	Naca	8
3.483104419342528e-129	0.47136049441472716	0.991	0.879	6.898288302507876e-125	Rps25	8
8.617131193983784e-129	0.4899841201634305	0.997	0.94	1.7066228329684884e-124	Rps27a	8
1.2296088531668421e-128	0.4420225623916645	0.998	0.812	2.435240333696931e-124	Rps18	8
2.0065079006534826e-128	0.4102905892915306	0.897	0.51	3.973888897244223e-124	Tkt	8
2.7699173250523936e-128	0.4963189535425303	0.993	0.856	5.485821262266266e-124	Rps2	8
4.504941845996204e-128	0.4425716348218718	0.924	0.574	8.922037325995481e-124	Atp5c1	8
4.628502830875205e-128	0.4285634902811746	0.876	0.484	9.166749856548344e-124	Psma4	8
4.989021163248689e-128	0.46364814969516455	0.947	0.614	9.88075641381403e-124	Pitpna	8
2.8854575128290494e-127	0.40267559881115833	0.848	0.447	5.7146486041579325e-123	Cct5	8
1.2158753876301404e-126	0.41309401229293496	0.831	0.431	2.408041205201493e-122	Rtraf	8
1.84561703626128e-125	0.4150119863981092	0.986	0.693	3.655244540315465e-121	Nme2	8
2.0058783412259677e-125	0.4453461029008672	0.998	0.855	3.9726420547980285e-121	Rpl6	8
4.759459876353673e-125	0.45882177829766335	0.972	0.712	9.42611028511845e-121	Sec61b	8
9.726407495083993e-125	0.3358099453628236	0.956	0.609	1.926315004401385e-120	Ssr4	8
1.921852691859933e-124	0.5428342845412968	0.428	0.127	3.8062292562285976e-120	Wdfy4	8
6.457986246622752e-124	0.4567438144468672	0.999	0.92	1.279004176143636e-119	Rpl35a	8
2.0466218914866624e-123	0.3636356782197313	0.706	0.304	4.053334656089335e-119	Plekho1	8
2.5060279406988e-123	0.5317116535060238	0.378	0.09	4.963188336553974e-119	Clec4b1	8
3.3330479229084687e-122	0.3933026208846202	0.986	0.726	6.601101411320222e-118	Rpl4	8
3.636223481546327e-122	0.4342424766684596	0.991	0.793	7.2015406052025e-118	Rpl22	8
3.7198645795472825e-122	0.3408706135883639	0.966	0.633	7.367191799793393e-118	Hint1	8
5.274347642750856e-122	0.34757886845795505	0.917	0.546	1.044584550646807e-117	Atp5g1	8
7.466931138889608e-122	0.43808859099560493	0.998	0.832	1.4788257120570869e-117	Rps28	8
1.2476278710904158e-121	0.4315440318477437	0.999	0.867	2.4709269986945684e-117	Rps3a1	8
1.548931497969131e-121	0.4625755038947118	0.681	0.292	3.0676588317278637e-117	Cd2ap	8
2.4263755443996556e-121	0.37657191963828307	0.506	0.153	4.8054367656835176e-117	Shtn1	8
2.6580529141035458e-121	0.37048971357968413	0.614	0.23	5.264273796382073e-117	Ccdc88a	8
2.9414102516164483e-121	0.4146569093488524	0.554	0.191	5.825463003326376e-117	Vrk1	8
7.45761042403785e-121	0.4330027934879457	0.998	0.864	1.4769797444806962e-116	Rpl26	8
1.2146134535833303e-120	0.2961863251971508	0.911	0.543	2.4055419448217855e-116	Akr1a1	8
3.3243944656927045e-120	0.3571184047748822	0.702	0.307	6.583963239304401e-116	Rassf4	8
1.25466543012204e-119	0.4641759011118336	0.995	0.88	2.4848648843567e-115	Rplp0	8
1.2918658505884675e-119	0.36344487829310124	0.934	0.58	2.5585403170904597e-115	Hspe1	8
2.2837202455069818e-119	0.3475109442046028	0.866	0.481	4.5229079462265775e-115	Eif3m	8
7.396623401127119e-119	0.3728295135862429	0.709	0.314	1.4649012645932259e-114	Itm2c	8
8.067276370530709e-119	0.37635852908308864	0.991	0.733	1.597724085183607e-114	Rpl35	8
1.1341023446859708e-118	0.45121393601105275	0.893	0.524	2.246089693650565e-114	Rps27l	8
1.4096285838779151e-118	0.40779810589505316	0.718	0.326	2.7917694103702108e-114	Gltp	8
5.023607774307054e-118	0.3832700512045968	0.949	0.616	9.94925519701512e-114	Atp5g2	8
2.2652289580594075e-117	0.4434536717268154	0.995	0.865	4.486285951436657e-113	Rpl18	8
3.5039236420854456e-117	0.42575591483952135	0.908	0.554	6.939520773150225e-113	Set	8
4.549256392623548e-117	0.42292644119722556	0.985	0.723	9.009802285590937e-113	Npc2	8
1.2745932607839576e-116	0.40185198479723283	0.944	0.611	2.524331952982628e-112	Cox7b	8
6.496724974433964e-116	0.41044467357003334	0.983	0.733	1.2866763811866466e-111	Ybx1	8
1.1028649687795297e-115	0.4145993555043175	0.966	0.682	2.1842240706678587e-111	Eif3f	8
1.649830352577231e-115	0.33034802083433834	0.578	0.21	3.267489013279206e-111	Alcam	8
1.8278780741324922e-115	0.3274087835718422	0.928	0.578	3.620112525819401e-111	Eef1d	8
2.1708161396894828e-115	0.4128074097985417	0.998	0.85	4.299301364655021e-111	Rpl11	8
2.2100128771097964e-115	0.32228532702822155	0.936	0.589	4.376930503115952e-111	Mrpl52	8
2.3817476938992614e-115	0.4979189589875288	1	0.997	4.717051307767487e-111	Tmsb4x	8
3.998928177960142e-115	0.34519462056016903	0.903	0.539	7.919877256450061e-111	Snrpf	8
6.916896030194674e-115	0.32477498360252166	0.9	0.536	1.3698912587800553e-110	Eif3e	8
7.276069551841053e-115	0.4424782462427346	0.997	0.862	1.4410255747421206e-110	Rpl32	8
7.5597247385484625e-115	0.49975048066047656	0.83	0.465	1.497203484469523e-110	Psmb9	8
7.562438477920579e-115	0.4460103925395149	0.999	0.911	1.4977409405521708e-110	Rpl13	8
1.0531483664499065e-114	0.5158937927266307	0.997	0.813	2.0857603397540397e-110	Ifitm3	8
4.037545966943224e-114	0.4845970582906407	0.985	0.82	7.996359787531055e-110	Sub1	8
5.7901973343597985e-114	0.4171547245748455	0.991	0.886	1.146748582069958e-109	Sh3bgrl3	8
1.357193442173856e-113	0.5272512982377136	0.651	0.279	2.6879216122253216e-109	Etv3	8
1.6832646607207647e-113	0.4354962769718296	0.978	0.724	3.3337056605574744e-109	Ucp2	8
7.367744527726368e-113	0.43198316407331694	0.998	0.9	1.4591818037162072e-108	Rps8	8
1.5157943675500635e-112	0.45373269399507543	0.902	0.557	3.002030744932901e-108	Cycs	8
1.7206918369706903e-112	0.37564002978873434	0.991	0.776	3.4078301831204525e-108	Rpl5	8
5.434644151581941e-112	0.4054270428159694	0.999	0.873	1.0763312742208034e-107	Rpl24	8
6.6700134262095945e-112	0.3230013663121043	0.951	0.626	1.3209961590608102e-107	Eif3h	8
1.403886146085028e-111	0.31526039917822535	0.852	0.478	2.780396512321398e-107	Eif3i	8
1.6346832881300727e-111	0.3657761964649504	0.934	0.601	3.237490252141609e-107	Eef1g	8
2.769037161895224e-111	0.3017720400152835	0.474	0.144	5.48407809913349e-107	Coro2a	8
5.056087152109705e-111	0.5423720741440501	0.621	0.271	1.0013580604753271e-106	Cldnd1	8
1.1954481513860288e-110	0.3621154015653514	0.928	0.588	2.36758506382003e-106	Ywhae	8
1.2405454921830429e-110	0.41619779695797243	0.999	0.959	2.4569003472685165e-106	Rps9	8
1.6553725858437093e-110	0.2745823281410147	0.867	0.507	3.278465406263466e-106	Dbi	8
2.017705783302385e-110	0.3189448933659276	0.99	0.74	3.9960663038303733e-106	Rpl36a	8
6.851083949025921e-110	0.36024887129693006	0.947	0.629	1.3568571761045836e-105	Atp5d	8
9.700685710412731e-110	0.3652625868923778	0.94	0.612	1.9212208049472412e-105	Nsa2	8
2.7359360108097975e-109	0.36118309341094856	0.897	0.544	5.418521269408804e-105	Anp32b	8
2.751796680985425e-109	0.40448811237312754	0.742	0.362	5.449933326691635e-105	Cd48	8
3.164839566621225e-109	0.30769026030885016	0.817	0.442	6.267964761693336e-105	Ndufc2	8
3.807460196805695e-109	0.2984765282385782	0.961	0.645	7.540674919773679e-105	Serbp1	8
4.589243348281178e-109	0.3098851101925407	0.776	0.397	9.088996451270873e-105	U2af1	8
7.4034129451285255e-109	0.2912170283838553	0.911	0.562	1.4662459337827046e-104	Snrpe	8
9.342183017209078e-109	0.36044159737458337	0.672	0.296	1.850219346558258e-104	St8sia4	8
1.2649834024113362e-108	0.4355471279713964	0.62	0.254	2.5052996284756513e-104	Eps8	8
1.5471129949045861e-108	0.47219950143404665	0.791	0.432	3.064057286408533e-104	Mkrn1	8
2.9465580785952894e-108	0.29076840863133524	0.366	0.084	5.83565827465797e-104	Trerf1	8
3.132878804299919e-108	0.3277026766024871	0.914	0.569	6.204666471915989e-104	Ahnak	8
4.235820528572607e-108	0.4212396736982029	0.998	0.929	8.389042556838048e-104	Rpl37	8
4.595028617300297e-108	0.3700845827878345	0.966	0.675	9.100454176563238e-104	Ppib	8
1.0008062402886794e-107	0.2698637837206923	0.977	0.68	1.9820967588917296e-103	Ctsz	8
1.942298257642259e-107	0.35204926934204417	0.911	0.568	3.846721699260494e-103	Polr1d	8
2.807516469264516e-107	0.4017800731338348	0.976	0.719	5.560286367378374e-103	Rbm3	8
2.866804189228492e-107	0.3457841905953658	0.806	0.432	5.677705696767029e-103	Cct8	8
6.417485033193371e-107	0.33073438716380954	0.999	0.812	1.2709829108239471e-102	Rpl36	8
7.624779287323004e-107	0.3837136930344962	0.995	0.826	1.510087537854321e-102	Hsp90ab1	8
1.655354145446595e-106	0.38187309960970683	0.988	0.771	3.2784288850569815e-102	Rpl31	8
2.314133899356483e-106	0.3719109110417027	0.998	0.859	4.583142187675514e-102	Rpl8	8
3.2596938230804743e-106	0.3840107277289637	0.975	0.725	6.4558236166108794e-102	Atp5h	8
3.460858431209962e-106	0.4123384104120875	0.994	0.873	6.854230123011329e-102	Rpl39	8
7.226822510688317e-106	0.38642204785574435	0.526	0.189	1.4312721982418212e-101	Tep1	8
9.291402672577776e-106	0.28685791353518897	0.432	0.125	1.8401622993040287e-101	Itpr1	8
1.0001282630651799e-104	0.41067366797361293	0.995	0.94	1.9807540250005887e-100	Rps12	8
1.1110951109062508e-104	0.528929232936606	0.914	0.621	2.2005238671498297e-100	Gas5	8
1.6815581028759147e-104	0.3213202172269882	0.948	0.632	3.330325822745749e-100	Slc25a5	8
2.3080820235976227e-104	0.41106545524179516	0.998	0.951	4.5711564477350917e-100	Rpl41	8
2.0836044798863618e-103	0.3567609191176061	0.892	0.548	4.1265786724149396e-99	Psmd8	8
2.6161147923088677e-103	0.2994278942769302	0.866	0.512	5.181215346167712e-99	Ndufb8	8
3.4461776248725994e-103	0.2835660351799717	0.738	0.37	6.8251547860601834e-99	Gsn	8
4.0336111706612035e-103	0.32884344922550257	0.827	0.464	7.988566923494514e-99	Ndufb10	8
5.017595163532488e-103	0.32258196010268214	0.876	0.525	9.937347221376092e-99	Snrpd2	8
5.127684296780998e-103	0.32609059840167137	0.596	0.24	1.0155378749774767e-98	C1qbp	8
5.800829820412619e-103	0.47550948534624005	0.937	0.65	1.1488543459327193e-98	Cytip	8
1.0978498003227288e-102	0.36447914750222876	0.418	0.121	2.1742915295391643e-98	Hfe	8
1.3425143824961075e-102	0.3440238712768746	0.997	0.807	2.6588497345335408e-98	Ppia	8
1.592183946409006e-102	0.3470481476422431	0.942	0.635	3.1533203058630365e-98	Atp5f1	8
2.184335664844608e-102	0.41696733475444914	0.928	0.627	4.3260767842247464e-98	Pomp	8
3.1847321167161322e-102	0.3557300206905367	0.998	0.879	6.3073619571563e-98	Rpl21	8
5.765534161854089e-102	0.34971574171089137	0.992	0.801	1.1418640407552024e-97	Atp5e	8
8.091530834034069e-102	0.30108279201490473	0.688	0.322	1.6025276816804475e-97	Glrx3	8
8.363402249213137e-102	0.3186343096212061	0.735	0.366	1.6563718154566618e-97	Rpl10-ps3	8
1.2124098693330129e-101	0.39518845353965104	0.678	0.314	2.401177746214032e-97	Tuba1a	8
1.2853953732058001e-101	0.3640162919445098	0.993	0.837	2.545725536634087e-97	Rpl7	8
1.3286512315951603e-101	0.38750539788613114	1	0.93	2.631393764174215e-97	Eef1a1	8
1.6411788259211194e-101	0.36027069473469875	0.613	0.257	3.250354664736777e-97	Rab43	8
1.9953000861934584e-101	0.3704535991891329	0.993	0.833	3.9516918207061445e-97	Rpl23a	8
2.6406197081238073e-101	0.37247695152552796	0.789	0.425	5.2297473319392e-97	Man2b1	8
2.8117940397418608e-101	0.2930681158295009	0.834	0.477	5.568758095708755e-97	Cct2	8
2.993500610007447e-101	0.3375359957337629	0.997	0.829	5.928627958119749e-97	Rps15	8
3.2986953021463375e-101	0.28050835434151566	0.804	0.444	6.533066045900821e-97	Tmem160	8
3.861543486251259e-101	0.25136786285292434	0.771	0.416	7.647786874520619e-97	Tmem256	8
4.124224958064646e-101	0.8004129893367002	0.309	0.066	8.168027529447032e-97	Cd7	8
4.7915503699512345e-101	0.348442565903879	0.842	0.486	9.48966550768842e-97	Dek	8
8.433325209002236e-101	0.3162218015672859	0.557	0.214	1.6702200576428927e-96	Lactb	8
1.1102368493199563e-100	0.43941076561496506	0.805	0.443	2.1988240800781732e-96	Cfp	8
2.6150459206045605e-100	0.30593874922917347	0.46	0.146	5.1790984457573325e-96	Fgd2	8
2.956409681522041e-100	0.3501001127116381	0.988	0.764	5.855169374254402e-96	Rps17	8
1.046484992188494e-99	0.3676562573308084	1	0.915	2.0725635270293126e-95	Rpl27a	8
1.986227272029689e-99	0.3757428148203168	0.994	0.861	3.9337231122547986e-95	Rps3	8
2.449545601844284e-99	0.26018053854787704	0.958	0.66	4.851325064452605e-95	S100a10	8
3.805335269911307e-99	0.33733745778937374	0.886	0.55	7.536466502059344e-95	Zyx	8
4.940034676768763e-99	0.4000842125423377	0.76	0.399	9.783738677340535e-95	Pfkp	8
1.3890835749506194e-98	0.2836040337055059	0.932	0.615	2.7510800201897017e-94	Psmb1	8
1.9154642334228e-98	0.3271463510039584	0.826	0.472	3.7935769142938555e-94	Prdx2	8
3.588823709657799e-98	0.29754086138813507	0.874	0.532	7.10766535697727e-94	Atp5o	8
3.8535925108013014e-98	0.31457114839469735	0.796	0.439	7.632039967641978e-94	Sh3bgrl	8
5.6281130490124546e-98	0.37396685354634496	0.903	0.574	1.1146477893569166e-93	Pdia3	8
9.028051843812967e-98	0.3314053861605326	0.611	0.261	1.7880056676671583e-93	Tmed3	8
9.943571871735802e-98	0.30381209674775433	0.768	0.409	1.9693244091972757e-93	Etfb	8
1.0886676330916145e-97	0.4217912054241566	0.446	0.144	2.1561062473379426e-93	Ahr	8
1.3252522086115374e-97	0.29183632646076196	0.951	0.652	2.62466199915515e-93	Ndufa13	8
1.6182165546310486e-97	0.2929710765304887	0.908	0.581	3.2048778864467917e-93	Psma3	8
1.8998830898184736e-97	0.3675427899160866	0.998	0.918	3.762718459385487e-93	Rpl17	8
3.868829162939004e-97	0.3358421872461155	0.973	0.719	7.662216157200698e-93	Eif4a1	8
4.262415502393951e-97	0.30758759247999956	0.999	0.852	8.44171390249122e-93	Rps19	8
4.2841263222479733e-97	0.30434330495538175	0.826	0.477	8.484712181212111e-93	Pdia6	8
4.835408244853888e-97	0.3785075118912843	0.768	0.411	9.576526028933126e-93	Ranbp1	8
5.472170704024198e-97	0.34749276450833877	0.993	0.858	1.0837634079319925e-92	Rps7	8
6.310263013362161e-97	0.4093778984623089	0.966	0.714	1.249747589796376e-92	Taldo1	8
1.1103930244271829e-96	0.3098869377662292	0.932	0.62	2.1991333848780356e-92	Fam49b	8
1.56057953790571e-96	0.3167655703250527	0.476	0.162	3.0907277748222586e-92	Bloc1s2	8
1.7096114335416988e-96	0.3253556748237437	0.757	0.398	3.385885444129335e-92	H13	8
1.910502342215942e-96	0.34905567210344035	0.998	0.889	3.783749888758673e-92	Rpl19	8
1.932597238959726e-96	0.3316364586716103	0.98	0.741	3.827508831759737e-92	Eef2	8
2.774359397657386e-96	0.29383478136978725	0.728	0.37	5.4946187870604534e-92	Ndufv2	8
5.814648185577431e-96	0.36221571311172474	0.948	0.665	1.1515910731536102e-91	Atp5b	8
8.3247513550832e-96	0.26400914694503164	0.72	0.364	1.648717005874228e-91	Phb2	8
1.2712610111725216e-95	0.3015336643604364	0.833	0.486	2.517732432627179e-91	Hnrnpab	8
1.633591567748349e-95	0.3476317896509107	0.998	0.902	3.2353280999256054e-91	Rpl30	8
2.3288623933072054e-95	0.33220997832595134	0.426	0.131	4.6123119699449203e-91	Phf11a	8
3.441537331068799e-95	0.39613762268005925	0.521	0.195	6.815964684181756e-91	Nr4a2	8
3.978160102155755e-95	0.278826243122727	0.669	0.317	7.878746082319473e-91	Emc6	8
6.342018191305827e-95	0.3158639168144245	0.811	0.461	1.2560367027881191e-90	Glud1	8
7.28070192590615e-95	0.26777075727512895	0.229	0.036	1.441943016425713e-90	Bcl11a	8
3.1752862514377227e-94	0.351652024592783	0.99	0.89	6.28865442097241e-90	Serf2	8
4.956022301353746e-94	0.3570916824213768	0.952	0.685	9.815402167831093e-90	Scand1	8
5.13629732378528e-94	0.32846178993142794	0.754	0.401	1.0172436849756748e-89	Sod1	8
5.241118988736256e-94	0.29398547762804117	0.71	0.358	1.0380036157192155e-89	Asah1	8
6.810077599267365e-94	0.29348709438026466	0.776	0.426	1.3487358685349017e-89	Atp1a1	8
8.458289474709618e-94	0.29233578894639867	0.903	0.581	1.67516423046624e-89	Uqcrb	8
1.1808365428843476e-93	0.2673871474371702	0.84	0.503	2.3386467731824505e-89	Uqcr11	8
1.5345977822804071e-93	0.4946199711773287	0.892	0.566	3.0392709078063462e-89	Bst2	8
1.5755664618835069e-93	0.25711657538114874	0.8	0.454	3.1204093777602852e-89	Ndufb5	8
2.373293642042568e-93	0.33931410914777793	0.611	0.27	4.700308058065306e-89	Tspan13	8
3.350286138876395e-93	0.3443676205561904	0.625	0.28	6.6352416980447e-89	Dusp3	8
5.243735523150853e-93	0.2541112709368314	0.92	0.61	1.0385218203600264e-88	Atp5mpl	8
8.194459837956193e-93	0.2779131252178193	0.952	0.663	1.622912770907224e-88	Atp5j2	8
1.570048058495106e-92	0.2804628430578655	0.881	0.553	3.109480179849557e-88	Atp5a1	8
1.8778296861120922e-92	0.25092366329387383	0.928	0.623	3.719041693344999e-88	Nedd8	8
6.24437483864755e-92	0.35865713755877215	0.802	0.456	1.236698436794147e-87	Mpeg1	8
6.333954592235732e-92	0.3463834796076173	0.956	0.675	1.2544397069922867e-87	Emp3	8
7.501967760855674e-92	0.3425397261587553	0.998	0.905	1.4857647150374662e-87	Rpl9	8
7.91998076888931e-92	0.32923050714564306	0.527	0.204	1.568552191278528e-87	Camk1d	8
1.5433239973550124e-91	0.2703813096428148	0.751	0.403	3.056553176761602e-87	Cct4	8
2.8105974789194433e-91	0.3477318261857607	0.993	0.89	5.5663883069999576e-87	Rps23	8
2.811724853754522e-91	0.31989477625918317	0.691	0.343	5.568621072860831e-87	Slc25a4	8
7.833787986175231e-91	0.25535299059825967	0.891	0.573	1.5514817106620045e-86	Psmb4	8
1.3725991401539742e-90	0.2777357556942539	0.935	0.637	2.7184325970749458e-86	Cox5a	8
1.4623857146437067e-90	0.3291043992091045	0.993	0.857	2.8962549078518613e-86	Rpl27	8
1.601667408003604e-90	0.258569705776225	0.599	0.269	3.1721023015511376e-86	Pepd	8
1.9482202253072388e-90	0.27371461862954116	0.973	0.714	3.8584501562209864e-86	Cox6c	8
2.3464856683271136e-90	0.3231774839590815	0.117	0.004	4.647214866121849e-86	Cd209d	8
2.7782841922916923e-90	0.418059849487324	0.565	0.251	5.502391842833697e-86	Mcub	8
2.8258384564173774e-90	0.31959368951059774	0.968	0.712	5.596573062934616e-86	Cox5b	8
2.8269608744136044e-90	0.2516882709285727	0.864	0.537	5.5987960117761434e-86	Tomm20	8
5.299563821765791e-90	0.3038467192398635	0.703	0.357	1.0495786149007149e-85	Ndufs8	8
1.0258104406724942e-89	0.3188298181291169	0.988	0.817	2.0316175777518747e-85	Cox4i1	8
1.2827217677853023e-89	0.2515750657276282	0.782	0.443	2.5404304610987913e-85	Gpr132	8
2.002418551003511e-89	0.3138166730029073	0.438	0.148	3.9657899402624534e-85	Fh1	8
2.261664959907598e-89	0.46305647211959844	0.86	0.536	4.479227453096998e-85	S100a4	8
2.269948814483577e-89	0.7157802646343823	0.521	0.218	4.495633627084724e-85	Ifi205	8
2.7466307336712182e-89	0.34091645950579963	1	0.945	5.439702168035848e-85	Rpl23	8
6.000135746646025e-89	0.2800268370896559	0.926	0.626	1.1883268846232454e-84	Eif2s2	8
2.5965823722735e-88	0.31883284083689384	0.6	0.267	5.142531388287667e-84	Ctnna1	8
6.823511924457559e-88	0.37931741411374353	0.83	0.501	1.3513965366388195e-83	Mdh2	8
8.475744099642214e-88	0.31766413066572863	0.997	0.9	1.6786211189341403e-83	Rps13	8
1.1826060987203021e-87	0.3173621543015641	0.987	0.815	2.3421513785155584e-83	Rpl29	8
3.438615514677422e-87	0.3257940292169468	0.997	0.908	6.810178026818634e-83	Rps10	8
4.941895229693022e-87	0.2835660607562269	0.852	0.526	9.78742350240703e-83	Cyth4	8
1.3606765306472251e-86	0.32170295285644324	0.997	0.91	2.6948198689468295e-82	Rpl34	8
1.4847712125210073e-86	0.3290762964083169	0.939	0.655	2.940589386397855e-82	Calr	8
2.4230634139016413e-86	0.2893394747409032	0.486	0.181	4.7988770912322e-82	Oxct1	8
3.3100284821652616e-86	0.3292877371337952	0.998	0.923	6.555511408928301e-82	Rpl18a	8
4.630927988925348e-86	0.2702030762034662	0.997	0.868	9.171552882066652e-82	Rps15a	8
5.3464253902604245e-86	0.27932288493676327	0.41	0.133	1.058859548541077e-81	St3gal5	8
6.723067249587309e-86	0.25079631031263794	0.81	0.479	1.3315034687807665e-81	Nol7	8
7.392421736591353e-86	0.28676134476122717	0.94	0.656	1.4640691249319175e-81	Ndufb1-ps	8
9.429027316699529e-86	0.30793187208202966	0.818	0.49	1.8674188600723418e-81	Pycard	8
1.195243602017008e-85	0.3368904767562104	0.993	0.911	2.3671799537946845e-81	Rps14	8
1.198604947544672e-85	0.3932414319252654	0.423	0.14	2.373837098612223e-81	Slamf9	8
1.2901109796033037e-85	0.2800369104924769	0.867	0.549	2.555064795104343e-81	Reep5	8
3.261213233715316e-85	0.35503828686774574	0.499	0.193	6.458832809373183e-81	Slamf7	8
4.85007762071975e-85	0.26001046839238406	0.853	0.533	9.605578727835464e-81	Pcbp1	8
6.805866571367252e-85	0.26817935617239486	0.93	0.643	1.3479018744592842e-80	Tomm7	8
1.0439688870038088e-84	0.2513691268073117	0.886	0.577	2.0675803807110432e-80	Mbnl1	8
1.320690376833491e-84	0.2682559448617673	0.644	0.318	2.6156272913187292e-80	Runx3	8
1.3536390765851965e-84	0.2792170361617422	0.862	0.545	2.680882191176982e-80	Ndufb11	8
1.63197395447295e-84	0.25136234803223123	0.754	0.424	3.2321244168336777e-80	Snrpd3	8
1.9268603433206782e-84	0.2561219242784303	0.696	0.367	3.8161469099466034e-80	Hexa	8
2.35605813236536e-84	0.2711144327173808	0.655	0.324	4.666173131149595e-80	Nrros	8
2.4297431260811196e-84	0.36431516072450343	1	0.993	4.812106261203657e-80	Actb	8
5.108942170699353e-84	0.29235869402932424	0.826	0.501	1.0118259969070068e-79	Timm10b	8
1.241999568204088e-83	0.2776601791743578	0.925	0.637	2.459780144828196e-79	Arhgdia	8
1.6651395241339075e-83	0.2701970320701136	0.678	0.347	3.297808827547204e-79	Ciao2a	8
1.6746857843911394e-83	0.26221751773009905	0.585	0.264	3.3167151959866516e-79	Gtpbp4	8
2.184824055704065e-83	0.32494057155841105	0.997	0.942	4.327044042321901e-79	Rps16	8
2.3388780690385153e-83	0.3271694272321155	0.262	0.059	4.6321480157307797e-79	Qpct	8
6.833346559762811e-83	0.2758838403879489	0.924	0.638	1.3533442861610248e-78	Srsf3	8
1.1801029039781134e-82	0.2567309094768131	0.532	0.225	2.3371938013286536e-78	Snhg15	8
1.5372733070193788e-82	0.2934236553666184	0.714	0.381	3.0445697845518797e-78	Fem1c	8
1.776753578496969e-82	0.25554041720122767	0.714	0.386	3.518860462213247e-78	Ppp1r14b	8
6.53353794675386e-82	0.26774891596145617	0.59	0.269	1.293967190354602e-77	Mrps15	8
7.89488276050655e-82	0.26614294107105163	0.994	0.862	1.5635815307183221e-77	Rpl13a	8
8.293176961341544e-82	0.28084378480894334	0.868	0.558	1.6424636971936929e-77	Taf10	8
8.987645430691775e-82	0.26488655800542604	0.965	0.717	1.780003177548506e-77	Sec61g	8
2.3477065798495604e-81	0.4477733855628822	0.607	0.307	4.649632881392055e-77	Acadl	8
2.3520419762942563e-81	0.2965405295728182	0.615	0.292	4.658219134050775e-77	Twf2	8
1.0958209478107574e-80	0.3161006217547856	0.725	0.398	2.170273387139205e-76	Dbnl	8
1.2690091428868707e-80	0.2847195208052469	0.679	0.351	2.5132726074874473e-76	Slk	8
1.7014512071490818e-80	0.3051172403741169	0.709	0.381	3.3697241157587564e-76	Evi2a	8
1.8886302238129593e-80	0.2557566347267043	0.549	0.241	3.740432158261566e-76	Iqgap2	8
1.9182917537111265e-80	0.3203826757283299	0.819	0.502	3.799176818224886e-76	Tbca	8
7.416613448124759e-80	0.25604241732641514	0.567	0.254	1.4688602934011086e-75	Prmt1	8
2.5256913951786236e-78	0.34547300227899846	0.998	0.942	5.002131808151264e-74	Actg1	8
2.686011097226008e-78	0.2966818391989089	0.475	0.186	5.3196449780561095e-74	Snhg6	8
2.8326592821070825e-78	0.25637074765635726	0.694	0.371	5.610081708213077e-74	Ndufab1	8
2.9096602768082567e-78	0.2521743120698613	0.733	0.413	5.762582178218752e-74	Mrps14	8
3.0807659805907928e-78	0.30409978927669545	0.895	0.603	6.101457024560065e-74	Zfand5	8
3.3512372763418373e-78	0.26711253793278733	0.671	0.35	6.637125425795009e-74	Ddost	8
4.1620933193371404e-78	0.2722434197000221	0.786	0.468	8.243025818947207e-74	Ywhah	8
4.2549441588021095e-78	0.41791151257677867	0.569	0.267	8.426916906507578e-74	Got1	8
4.427936261580012e-78	0.2553936449843339	0.926	0.65	8.769527766059213e-74	Pcbp2	8
4.497157782973918e-78	0.25138126248862724	0.695	0.374	8.906620989179844e-74	Tm6sf1	8
5.150528743833479e-78	0.30080424374256	0.969	0.746	1.0200622177162206e-73	Hnrnpa3	8
9.37807100877229e-78	0.28353984047095343	0.599	0.286	1.857326963287352e-73	Snhg1	8
1.3983836795796342e-77	0.2572789596827895	0.571	0.263	2.7694988774074656e-73	Sept9	8
1.4335797571243146e-77	0.251961902280604	0.857	0.555	2.839204708984705e-73	Ccdc12	8
1.6916047588645562e-77	0.2641583400552763	0.598	0.284	3.350223224931254e-73	Nhp2	8
2.0967021415079657e-77	0.3088567905458914	0.578	0.267	4.152518591256526e-73	Sdf2l1	8
6.894319150578308e-77	0.9553771057266722	0.263	0.092	1.3654199077720338e-72	Mgl2	8
1.005463223853481e-76	0.2632539789941186	0.774	0.457	1.9913199148418192e-72	Mtpn	8
3.760511530673199e-76	0.263009471552313	0.998	0.914	7.447693086498271e-72	Rplp1	8
4.703938823878356e-76	0.265980622627616	0.994	0.887	9.316150840691085e-72	Rplp2	8
6.398480813560028e-76	0.2538435283340206	0.491	0.202	1.2672191251255635e-71	St3gal4	8
9.986922580206197e-76	0.2583923951881245	0.47	0.189	1.9779100170098372e-71	Ptger4	8
1.5369163596626586e-75	0.26402509893941306	0.976	0.761	3.0438628503118955e-71	Cox7c	8
4.429581769393241e-75	0.2550232870194895	0.965	0.732	8.772786694283314e-71	Cox6b1	8
2.1795688988661383e-74	0.2891550216774124	0.444	0.169	4.316636204204387e-70	Sept6	8
6.4528533547085666e-74	0.42586664721371165	0.518	0.235	1.2779876069000317e-69	Rap2a	8
2.1967215400225263e-73	0.28469102967707105	0.981	0.792	4.350607010014613e-69	Actr3	8
3.148889513108222e-73	0.2592624124385441	0.676	0.364	6.236375680710834e-69	Orai1	8
3.853214711546568e-73	0.38513410491282074	0.838	0.541	7.631291736217977e-69	Zfp36l2	8
4.128870265923893e-73	0.25261609037299193	0.994	0.858	8.17722756166227e-69	Rpl38	8
6.006878571210919e-73	0.26033307386482796	0.635	0.331	1.1896623010283226e-68	Ccr5	8
2.506828245222516e-72	0.3036820296354632	0.997	0.903	4.9647733396631936e-68	Calm1	8
4.525959829903647e-72	0.2737751838173548	0.986	0.82	8.963663443124173e-68	Laptm5	8
6.133269815390005e-72	0.26870672571340615	0.577	0.277	1.2146940869379906e-67	Myadm	8
1.6702981276314076e-71	0.29319627323603514	0.998	0.935	3.3080254417740025e-67	Rps29	8
1.8156678907515223e-71	0.2710479996585129	0.535	0.242	3.59593025763339e-67	5031439G07Rik	8
2.414654447117185e-71	0.27995360691176485	0.742	0.433	4.782223132515585e-67	Baz1a	8
3.947143645438583e-71	0.25433919597431875	0.706	0.398	7.817317989791114e-67	Clic4	8
2.2744230879935433e-70	0.25634732635974267	0.948	0.717	4.5044949257712125e-66	Arf5	8
4.430419025997456e-70	0.29226719609451657	0.698	0.391	8.774444880987961e-66	Uqcc2	8
5.2040440543817044e-70	0.2599608457574575	0.333	0.102	1.0306609249702966e-65	Casp6	8
8.89528319094193e-70	0.2839247278299071	0.424	0.166	1.7617108359660492e-65	Jaml	8
4.274286840977523e-69	0.25661288790532066	0.658	0.356	8.465225088555984e-65	Ifi35	8
2.549965803428667e-66	0.3108898367767585	0.987	0.866	5.050207273690476e-62	Coro1a	8
2.2616107192707127e-65	0.26484190353823384	0.562	0.276	4.4791200295156464e-61	Mrpl42	8
1.3043650221253854e-64	0.2907351091456068	0.553	0.27	2.583294926319326e-60	Unc119	8
2.3043447686794693e-64	0.4042332026385328	0.637	0.351	4.563754814369689e-60	Cd300a	8
3.040266165064923e-64	0.3157431814128373	0.648	0.355	6.02124713991108e-60	Bach1	8
5.703508011424423e-64	0.271545793561208	0.985	0.867	1.129579761662607e-59	Arpc2	8
1.230392441778427e-63	0.4588757492502523	0.344	0.121	2.4367922309421748e-59	Clec10a	8
7.224957956750521e-63	0.2828955385866483	0.425	0.173	1.4309029233344406e-58	Slc25a20	8
1.7828158485191087e-62	0.659068724096007	0.458	0.21	3.530866787992095e-58	Tnfsf9	8
1.9533805370094533e-62	0.29363004697502504	0.99	0.865	3.8686701535472224e-58	Fxyd5	8
2.508239581052956e-62	0.2621596296115498	0.674	0.385	4.967568490275379e-58	Rala	8
3.0534708755494843e-62	0.2816757404718539	0.472	0.209	6.047399069025753e-58	Trappc5	8
1.3769574310227578e-60	0.2817179930059417	0.525	0.254	2.727064192140572e-56	Colgalt1	8
1.0797510533054471e-59	0.40782095047709466	0.596	0.318	2.138446961071438e-55	Ccnd2	8
8.600387287398382e-59	0.2519848137606335	0.289	0.09	1.7033067022692496e-54	Krt80	8
1.5828756918006995e-57	0.29576713003398414	0.74	0.466	3.1348853076112856e-53	Bcl2a1d	8
3.039940145062368e-57	0.4332400579642237	0.831	0.586	6.02060145729602e-53	2410006H16Rik	8
4.136154225034644e-55	0.33562962510518923	0.596	0.327	8.191653442681112e-51	Zfas1	8
8.792018707040577e-55	1.6130654633631596	0.18	0.083	1.7412593049293864e-50	Retnla	8
1.2068835606690175e-52	0.326505123411567	0.786	0.534	2.3902328919049893e-48	Tnfaip8	8
2.8961008641447478e-52	0.4448840416083342	0.527	0.335	5.735727761438673e-48	Ppt1	8
8.790464993697482e-52	0.29555180128616365	0.492	0.245	1.7409515920017864e-47	Rab7b	8
3.436797778638024e-51	0.28875809157427457	0.401	0.175	6.806578000592607e-47	Ncoa7	8
4.812080296001541e-50	0.31691439038424846	0.334	0.137	9.530325026231052e-46	Fdps	8
2.2420412131511907e-44	0.26846761788738016	0.197	0.055	4.440362622645933e-40	Flrt3	8
6.1015653509070155e-44	0.4231437684440933	0.801	0.601	1.2084150177471345e-39	Plac8	8
8.313299683049963e-44	8.852988605090317e-6	0.604	0.412	1.6464490022280454e-39	Pdcd6	8
1.0141884004250324e-43	0.45670732255152213	0.692	0.451	2.0086001270417766e-39	Ccl9	8
4.803379978707375e-43	0.9931818976060112	0.115	0.021	9.513094047829956e-39	Ccl17	8
3.6617180201691074e-38	0.26422613962136365	0.313	0.137	7.252032538944917e-34	Trim35	8
8.425388260344503e-35	0.719181147430425	0.233	0.181	1.668648144961229e-30	Lpl	8
5.751470696991156e-32	0.42897365949447425	0.195	0.07	1.1390787715390983e-27	Ear2	8
1.275065674842368e-31	0.5412937426994389	0.497	0.368	2.52526756902531e-27	Irf8	8
1.3750841068226817e-31	0.2737310541119431	0.557	0.355	2.723354073562321e-27	Cdkn2d	8
3.3464858395962606e-21	0.2649903883671798	0.226	0.108	6.627715205320395e-17	Timp1	8
1.6769365146137546e-19	0.29315865532938545	0.441	0.289	3.3211727671925412e-15	Tcf4	8
4.7716569147187946e-12	0.2772832928846295	0.352	0.242	9.450266519600573e-8	Pltp	8
6.457146601255737e-10	0.5335132795236888	0.104	0.07	1.2788378843786987e-5	Ccl24	8
1.1106309163776777e-6	1.7745721239997847e-5	0.108	0.07	0.021996045298859908	Capn15	8
3.771155017219735e-6	0.3618419199580133	0.295	0.223	0.07468772511603686	Fn1	8
