# Supplementary material for: Deciphering the preeclampsia-specific immune microenvironment and the role of pro-inflammatory macrophages at the maternal–fetal interface
Source: eLife. 2025 Mar 28;13:RP100002. doi: 10.7554/eLife.100002 (PMC11952753; doi:10.7554/eLife.100002)
Supplement: Figure 5—figure supplement 1—source data 1. [file elife-100002-fig5-figsupp1-data1.zip › Figure 5-figure supplement 1-source data/seurat_clusters_9.csv]

p_val	avg_logFC	pct.1	pct.2	p_val_adj	gene	cluster
0	1.8994121740779364	0.908	0.184	0	Trbc2	9
0	1.8306553651035056	0.86	0.186	0	Ms4a4b	9
0	1.82439062492868	0.852	0.106	0	Trac	9
0	1.675789041355061	0.763	0.108	0	Cd28	9
0	1.5695261056916148	0.879	0.169	0	Cd3d	9
0	1.4932268061776455	0.807	0.162	0	Cd2	9
0	1.490907703707691	0.774	0.165	0	Gimap4	9
0	1.4171876350240826	0.652	0.14	0	Gramd3	9
0	1.3836308153120385	0.88	0.167	0	Cd3g	9
0	1.2293117603000814	0.682	0.096	0	Lck	9
0	1.213347891780122	0.541	0.048	0	Cd5	9
0	1.2024728384941272	0.863	0.432	0	Hcst	9
0	1.1997307817706429	0.521	0.044	0	Cd6	9
0	1.1968305544532076	0.771	0.141	0	Cd3e	9
2.5e-323	1.2997844511923649	0.582	0.109	4.8925e-319	Tnfrsf18	9
4.71e-320	1.4859482224215372	0.699	0.137	9.328012e-316	Icos	9
2.050957e-317	1.6429243013724222	0.446	0.036	4.06192016006e-313	Tnfrsf4	9
2.483495345e-315	1.2330447588447009	0.915	0.343	4.91856253169e-311	Ets1	9
1.6074925122977367e-296	1.219541649792991	0.752	0.19	3.1836389206056677e-292	Gimap3	9
1.252082116910556e-288	1.102551597471242	0.867	0.555	2.479748632541356e-284	Ifngr1	9
4.922238661668232e-286	1.0745830524947548	0.66	0.136	9.748493669433933e-282	Skap1	9
4.96235808380045e-264	1.0503291886974198	0.68	0.149	9.827950184966791e-260	Lat	9
1.039964366290115e-263	1.5124726330549279	0.499	0.089	2.0596494274375725e-259	Ctla4	9
1.82711368205081e-262	1.2300839871580684	0.838	0.341	3.618598647301629e-258	AW112010	9
1.9215059655159904e-257	0.8984539022769851	0.985	0.863	3.805542564704419e-253	Rpl13a	9
1.3745113326510377e-248	1.078580667902831	0.727	0.202	2.7222196943153802e-244	Gimap1	9
3.1268455177273537e-245	1.591164872213334	0.585	0.104	6.192717547859024e-241	Nkg7	9
1.5144282950348037e-237	0.9510516155259786	0.352	0.028	2.9993252383164287e-233	Trat1	9
4.917547722059026e-232	0.9264873310945783	0.987	0.786	9.739203263537901e-228	Tmsb10	9
1.0911242272191753e-223	0.9624358145330985	0.625	0.207	2.1609715320075768e-219	Ptpn22	9
1.6126820139393191e-221	0.9545856108899383	0.69	0.207	3.1939167286068216e-217	Sept1	9
3.246098243275154e-220	0.9028823545328845	0.539	0.197	6.428897570806443e-216	Rnf138	9
5.038753468089669e-218	1.0196814483753296	0.574	0.226	9.979251243551591e-214	Hopx	9
1.586537380290484e-216	0.8422339394140206	0.71	0.443	3.142137281665303e-212	Saraf	9
2.376467270126821e-216	0.8529605001288281	0.996	0.837	4.706593428486169e-212	Rpsa	9
3.0750417545615397e-215	0.7502445039870121	0.318	0.035	6.090120194909129e-211	Cxcr3	9
1.1378120659135552e-211	0.7953588442612802	0.893	0.728	2.253436796541796e-207	Shisa5	9
7.48688931487588e-207	1.0260624871563155	0.654	0.154	1.482778428811168e-202	Rora	9
5.650994234664652e-206	0.9693691719878691	0.619	0.142	1.1191794081753344e-201	Thy1	9
1.2198282140118435e-204	1.030308646814212	0.774	0.265	2.415869777850456e-200	Gimap6	9
1.5299930935574418e-204	0.9349873405972333	0.606	0.143	3.0301513217905137e-200	Itk	9
9.494970983193434e-200	0.8903921924033215	0.634	0.147	1.8804790032214598e-195	Il2rb	9
3.224927152546344e-199	1.0019483798693798	0.583	0.138	6.386968225618035e-195	Sh2d2a	9
9.646843548613131e-199	1.5072655102468349	0.51	0.145	1.9105573648028307e-194	Trbc1	9
9.460909564362879e-198	0.748516461542116	0.989	0.901	1.8737331392220682e-193	Rps13	9
1.7221738773432924e-197	0.8850896366037679	0.921	0.632	3.4107653640783903e-193	H2-Q7	9
5.19081784586073e-188	0.7016989516218075	0.333	0.044	1.0280414743727175e-183	Cd4	9
1.546433263648778e-185	0.6974608878187305	0.984	0.858	3.0627110786564047e-181	Rpl27	9
6.7765436411789625e-183	0.7204285803070545	0.988	0.866	1.3420944681354935e-178	Rpl18	9
1.2832684776174528e-181	0.7371562910127176	0.987	0.792	2.5415132199213653e-177	Rpl12	9
1.8381275568726033e-181	0.9419463347714346	0.695	0.24	3.6404116263861907e-177	Ptprcap	9
3.3653819910037973e-181	0.7527073735300176	0.987	0.881	6.66513903318302e-177	Rplp0	9
4.037208040692573e-181	0.9450483599509907	0.558	0.152	7.995690524591642e-177	Gimap5	9
2.0893371434319672e-176	0.7250012152734306	0.812	0.557	4.137932212567011e-172	Tle5	9
8.601595705170161e-175	0.6724223868756436	0.993	0.919	1.7035460294089503e-170	Rpl17	9
3.1694910873116343e-172	0.7920731810863881	0.867	0.579	6.277177098420692e-168	Mbnl1	9
3.338491906339503e-171	0.6920263175734673	0.627	0.402	6.6118832205053856e-167	Leprotl1	9
3.410060876339901e-170	0.6489549333473195	0.362	0.097	6.753625565591174e-166	Gna15	9
2.1848247874101278e-169	0.6608329265676023	0.988	0.862	4.327045491465758e-165	Rps3	9
6.88358758085716e-169	0.8303979934641175	0.494	0.117	1.3632945203887605e-164	Gimap9	9
1.0998260538474339e-168	0.6738636644565439	0.989	0.909	2.1782054996448427e-164	Rps10	9
2.4376095341918582e-167	0.66955778497225	0.992	0.902	4.827685682466975e-163	Rpl30	9
3.444166020145249e-167	0.6536823634076714	0.992	0.923	6.821170802897665e-163	Rpl18a	9
4.566146436284043e-167	0.7309087749926371	0.377	0.076	9.043253017060547e-163	S1pr4	9
3.756358996405405e-166	0.8016773568695428	0.443	0.092	7.439468992380904e-162	Bcl11b	9
4.8180676741041025e-166	0.6938505846523224	0.989	0.869	9.542183028563175e-162	Rps15a	9
9.714648394091215e-165	0.6787004777135817	0.973	0.816	1.923986114449765e-160	Rpl29	9
3.411780823384391e-164	0.9333475766268878	0.37	0.076	6.757031920712787e-160	Gimap7	9
3.11834590761966e-163	0.6662967926932213	0.991	0.858	6.175884070040737e-159	Rps7	9
1.5135668461205344e-161	0.6435034551792378	0.993	0.942	2.9976191387417183e-157	Rps16	9
2.130390043569607e-161	0.6516632662000585	0.991	0.911	4.219237481289607e-157	Rps14	9
1.5926640725835655e-158	0.6638846302132513	0.328	0.044	3.1542711957517514e-154	Sh2d1a	9
5.6239420000481394e-158	0.6473603027809941	0.586	0.446	1.113821713109534e-153	Sdf4	9
6.016908948567918e-157	0.7556609786345148	0.634	0.401	1.1916488172638762e-152	Ppp1cc	9
1.548157856816705e-156	0.7507213652879123	0.545	0.201	3.066126635425484e-152	Rinl	9
2.6769435328665154e-153	0.8588945452769386	0.651	0.291	5.301686666842134e-149	Smad7	9
1.306717076867153e-152	0.8875482891232975	0.788	0.546	2.5879531707353963e-148	Emb	9
1.2151648361606392e-151	0.7536480654880546	0.728	0.46	2.406633958016146e-147	Elf1	9
2.7087509600745206e-151	0.835086552653429	0.78	0.46	5.364681276427588e-147	Ms4a6b	9
1.5528660383390275e-150	0.6240223959588387	0.981	0.793	3.075451188930444e-146	Rack1	9
1.2600607554585049e-147	0.6145948578676526	0.931	0.774	2.4955503261855687e-143	Uqcrh	9
2.695689295070574e-147	0.6261664862139096	0.992	0.89	5.3388126488872715e-143	Rpl19	9
3.0078961893169405e-147	0.6238954221141202	0.987	0.829	5.957138402942201e-143	Rps5	9
5.122922892459813e-147	0.7108289994205885	0.437	0.118	1.014594878851666e-142	Rnf125	9
4.3301867193418195e-146	0.609577665695022	0.989	0.874	8.575934797656473e-142	Rpl24	9
4.929680286987108e-146	0.6328113045422346	0.312	0.051	9.763231808377967e-142	Tesc	9
5.511999724087774e-146	0.6643472579173555	0.76	0.572	1.0916515453555837e-141	Ndfip1	9
1.4517901616186044e-145	0.6399563632907928	0.991	0.915	2.8752704150856463e-141	Rplp1	9
8.838272870597493e-145	0.6141445522202851	0.987	0.882	1.7504199420218335e-140	Rps21	9
3.6923663605806554e-144	0.6431245598297166	0.991	0.885	7.312731577129988e-140	Rps11	9
3.829650594096598e-142	0.8214789407308101	0.879	0.576	7.584623001608313e-138	Vps37b	9
1.4574731650832584e-141	0.6686698295235851	0.901	0.683	2.8865256034473933e-137	Ptpn18	9
1.8338368240900777e-141	0.6957020869467745	0.356	0.112	3.631913830110399e-137	Crbn	9
3.0441434912028934e-141	0.6317257707262973	0.949	0.763	6.02892618432733e-137	Naca	9
2.3062889304649277e-138	0.6352248537324698	0.838	0.631	4.567605226785789e-134	Eif3h	9
1.647631755889999e-137	0.8601902454176638	0.672	0.269	3.263134692540143e-133	Ltb	9
2.7807299908181416e-137	0.6087327532365525	0.975	0.763	5.507235746815329e-133	Rpl3	9
5.064558033832817e-137	0.5816115212190263	0.989	0.911	1.0030357186005893e-132	Rpl34	9
5.262475368913164e-137	0.7488239520110975	0.386	0.099	1.0422332468132521e-132	Grap2	9
1.606153626766321e-136	0.6410528971141751	0.747	0.554	3.180987257810699e-132	S100a13	9
1.964212833572778e-136	0.5890532870034783	0.738	0.576	3.890123516890887e-132	Polr1d	9
8.875175471940762e-136	1.7759147809775584	0.602	0.365	1.757728502217868e-131	Ccl5	9
1.0800027735675835e-135	0.479500645024336	0.996	0.986	2.1389454930505993e-131	Tpt1	9
3.105292393195955e-134	0.5742251044718678	0.989	0.88	6.150031584724589e-130	Rpl21	9
7.002798370276453e-132	0.5866855421052866	0.992	0.937	1.3869042172332517e-127	Rps24	9
7.324101414068865e-132	0.8757114120831686	0.398	0.084	1.4505382850563388e-127	Ctsw	9
7.791235979908131e-132	0.6107880338577505	0.939	0.775	1.5430542858208055e-127	Eef1b2	9
1.795933379028254e-131	0.5725262506932514	0.977	0.838	3.556846057165457e-127	Rpl7	9
2.3157704344444784e-131	0.5879923792520572	0.971	0.778	4.5863833454172895e-127	Rpl5	9
8.969879044645295e-131	0.573027255358991	0.989	0.891	1.7764845447920006e-126	Rps23	9
1.3124270581762784e-130	0.5835612959850929	0.988	0.868	2.599261788718119e-126	Rps3a1	9
5.385085060966668e-130	0.5908235071541528	0.993	0.863	1.0665160963244487e-125	Rpl32	9
5.937090856642903e-129	0.5746796909899134	0.984	0.82	1.175840844158127e-124	Rps4x	9
6.352231385708905e-128	0.6118276920558694	0.875	0.686	1.2580594259396488e-123	Eif3f	9
7.955764536173774e-128	0.6417181713765714	0.843	0.65	1.575639166389216e-123	Akap13	9
1.142062455041474e-127	0.5462680723272229	0.989	0.906	2.2618546922096396e-123	Rpl9	9
2.2090955960185527e-127	0.5533383527177973	0.992	0.851	4.3751138279147436e-123	Rpl11	9
3.332218903049684e-127	0.5502953708242431	0.988	0.814	6.599459537489899e-123	Rpl36	9
3.610017282145679e-127	0.5581063510002555	0.991	0.86	7.149639227289517e-123	Rpl8	9
5.029855363570451e-127	0.5159474624023599	0.226	0.026	9.961628547551278e-123	Themis	9
2.4827071664385417e-125	0.5748138442474873	0.988	0.813	4.917001543131532e-121	Rps18	9
1.0079990574102564e-124	0.6375176276311206	0.542	0.37	1.996342133201013e-120	Orai1	9
6.356996123050455e-124	0.5252681972046322	0.989	0.942	1.2590030821701426e-119	Rps27	9
6.063834187890687e-123	0.5575190214854189	0.984	0.888	1.2009423609117507e-118	Rplp2	9
8.44099052121044e-123	0.5588969401700323	0.992	0.874	1.6717381727257276e-118	Rpl39	9
1.3086174754483194e-122	1.0226514442463326	0.543	0.21	2.5917169101253967e-118	Il7r	9
6.94214974440858e-122	0.6179718627364508	0.383	0.1	1.3748927568801193e-117	Klk8	9
7.100529215918829e-122	0.5658337030389355	0.92	0.744	1.4062598112127241e-117	Eef2	9
1.4280056928090735e-121	0.5772019898765341	0.908	0.724	2.82816527460837e-117	Uba52	9
6.2383513003569015e-121	0.5483058464764863	0.975	0.795	1.2355054750356843e-116	Rpl22	9
2.6333020612542023e-120	0.5533609435010673	0.481	0.357	5.215254732313948e-116	Dnajc15	9
5.7291534037474134e-120	0.5513953349269154	0.98	0.766	1.1346588316121753e-115	Rpl10a	9
5.161340494075363e-118	0.5397522064180649	0.989	0.92	1.0222034848516255e-113	Rpl37a	9
6.7309868805777515e-118	0.42802279524607617	0.197	0.017	1.3330719516984238e-113	A430093F15Rik	9
1.908482724104986e-117	0.952488658989331	0.273	0.07	3.779750035089925e-113	Ikzf2	9
3.359909926084076e-117	0.6649848712521748	0.246	0.03	6.654301608609513e-113	Cd40lg	9
7.44225637740704e-117	0.7148588493079683	0.201	0.024	1.4739388755454642e-112	Cd8a	9
1.035741705360945e-116	1.2660303713454661	0.427	0.106	2.0512864474673515e-112	Gzmb	9
2.619223285264957e-116	0.5253296881585023	0.98	0.83	5.187371716467248e-112	Rps15	9
4.058739728172637e-116	0.5413825288811581	0.245	0.033	8.038334031645908e-112	Slamf1	9
6.366270075896473e-116	0.5506070495645597	0.213	0.023	1.2608397885312965e-111	Ccr4	9
1.0769071920516005e-115	0.6399685630487715	0.398	0.099	2.132814693858195e-111	Cd247	9
4.036673196704298e-115	0.7624465907686564	0.39	0.1	7.994631266072862e-111	Il18r1	9
1.5445850139515268e-114	0.7114702017292509	0.936	0.662	3.059050620130999e-110	S100a10	9
1.6771200677832247e-114	0.5110939394292786	0.992	0.915	3.321536294244676e-110	Rpl27a	9
2.1629698800982246e-114	0.5251903639935462	0.995	0.931	4.283761847534534e-110	Eef1a1	9
2.440491882182647e-114	0.6241402979215773	0.306	0.06	4.8333941726627324e-110	Cd27	9
3.52806833309443e-113	0.6584738470583166	0.679	0.539	6.987339333693518e-109	Ubald2	9
4.6245924790356905e-113	0.6086031038405392	0.682	0.471	9.159005404730184e-109	Il2rg	9
3.995139180766228e-110	0.6691341574522367	0.526	0.18	7.912373147507514e-106	Ablim1	9
5.423269607795217e-110	0.931619682474516	0.217	0.031	1.0740785458238427e-105	Cd8b1	9
1.966466034899158e-109	0.6598715619602056	0.498	0.219	3.894585982117782e-105	Vgll4	9
7.213350893799412e-109	0.6852895441065043	0.635	0.516	1.4286041445169735e-104	Itgb1	9
1.4649173224257751e-108	0.4949651045492969	0.993	0.946	2.9012687570642477e-104	Rpl23	9
1.6429690394185233e-105	0.49167829427022314	0.975	0.784	3.2539001825683854e-101	Rpl14	9
3.0670669749645892e-105	0.5117156235847409	0.976	0.814	6.074326143917369e-101	Rpl15	9
9.104242279432811e-104	0.6505913702581352	0.622	0.407	1.8030951834416683e-99	Peli1	9
1.297985331105315e-103	0.4969406176878697	0.989	0.911	2.5706599482540763e-99	Rpl13	9
2.7812092122943544e-102	0.5844361110852048	0.451	0.215	5.508184844948969e-98	Fyn	9
3.727431696143615e-102	0.6903674798644779	0.627	0.38	7.38217847421243e-98	Tut4	9
5.110175291118533e-102	0.5561865114188496	0.457	0.244	1.0120702164060255e-97	Srpk1	9
5.159150559602615e-102	0.7705645079890768	0.756	0.545	1.0217697683292979e-97	Zfp36l2	9
1.067951116016439e-101	0.4790560271329056	0.987	0.862	2.1150771852705575e-97	Rps20	9
3.182716529476244e-101	0.6835113153545861	0.573	0.297	6.303370086627701e-97	Pdcd4	9
3.673679259899525e-101	0.3770532948332804	0.192	0.024	7.275721774231009e-97	Ubash3a	9
6.320608537628996e-101	0.48985052103026705	0.989	0.941	1.2517965208774226e-96	Rps12	9
1.625553884328885e-100	0.5047488766411476	0.67	0.579	3.2194094679133566e-96	Mbd2	9
2.359994417621041e-100	0.5765821733272228	0.403	0.13	4.673968944098472e-96	Grap	9
4.095075674147202e-100	0.4521861642305862	0.959	0.862	8.110297372648533e-96	Oaz1	9
7.612007155763564e-100	0.5757935185479341	0.887	0.723	1.507558017198974e-95	Rbm3	9
1.2247602981807832e-99	0.5401900941802122	0.313	0.089	2.425637770547041e-95	Smco4	9
1.3300350302812117e-99	0.510172492986386	0.465	0.273	2.63413437747194e-95	Mettl23	9
1.883367592177458e-99	0.48810756779889664	0.969	0.807	3.730009516307455e-95	Rps6	9
4.618031399431116e-99	0.5925887290514066	0.535	0.381	9.146011186573325e-95	Nr3c1	9
5.3379505030834296e-99	0.5843920388788051	0.885	0.68	1.0571810971356733e-94	Rpl22l1	9
1.4563384603820567e-98	0.6552258856807446	0.569	0.325	2.8842783207866633e-94	Itgb7	9
2.6204908755463288e-98	0.7030633022657029	0.402	0.139	5.189882179019504e-94	S1pr1	9
3.6560042652176815e-98	0.48381838451067516	0.985	0.859	7.240716447263619e-94	Rpl38	9
7.004384977853245e-98	0.5174918086658657	0.925	0.73	1.3872184448638352e-93	Rpl4	9
7.716149235237963e-98	0.6583888207686617	0.27	0.051	1.5281833560388787e-93	Gata3	9
1.4021109944277421e-97	0.5491128531781858	0.242	0.037	2.7768808244641435e-93	Fasl	9
1.551571647472127e-97	0.3751118848290968	0.176	0.019	3.0728876478185476e-93	Igflr1	9
1.620475619225915e-97	0.847628146592841	0.655	0.377	3.209351963876925e-93	Ly6a	9
1.840668373454737e-97	0.6694354395864617	0.514	0.204	3.6454437136271066e-93	P2ry10	9
2.537993143472404e-97	0.49749736387949106	0.912	0.775	5.026495420647096e-93	Btf3	9
2.565420588578276e-97	0.5435004635871438	0.724	0.543	5.0808154756792765e-93	Eif3e	9
2.6573085967464714e-97	0.3789176978728186	0.989	0.981	5.262799675856386e-93	Fau	9
8.893410099327437e-97	0.4263551113828316	0.22	0.035	1.761339870171799e-92	Camk4	9
3.6783085366834912e-96	0.4646687079883755	0.278	0.055	7.284890056901655e-92	Prkcq	9
3.935063640028499e-96	0.5807446618533525	0.502	0.164	7.793393539076442e-92	Gm8369	9
4.993413559211606e-96	0.5469044249075368	0.901	0.689	9.889455554018586e-92	Npm1	9
1.5309093068452274e-95	0.5875368895208885	0.557	0.36	3.031965882206973e-91	Fkbp3	9
2.072373384787358e-95	0.4109848004349265	0.108	0.005	4.1043354885713625e-91	Gzmk	9
7.073162688643364e-95	0.5098658041263451	0.893	0.729	1.4008398704858182e-90	Atp5h	9
6.589327095380887e-94	0.5125071543298982	0.784	0.618	1.3050162312401847e-89	Sumo2	9
6.920463999963779e-94	0.6521322960531183	0.55	0.361	1.3705978951928266e-89	Crem	9
9.231224112471932e-94	0.587954348384206	0.893	0.762	1.828243935475066e-89	Hmgb2	9
9.779074119367695e-94	0.564850779216316	0.466	0.219	1.936745629340772e-89	Plaat3	9
2.9569536689776026e-93	0.4800759042331134	0.672	0.579	5.856246741410142e-89	Supt4a	9
2.5302816463360145e-92	0.6227955536525066	0.534	0.286	5.011222800568477e-88	Cd82	9
7.041513743917612e-92	0.5066614262310347	0.308	0.137	1.394571796982883e-87	Gtf2i	9
7.59335609009644e-91	0.46409044358908025	0.972	0.834	1.5038641736435999e-86	Rpl23a	9
9.253656635549388e-91	0.5274822679476812	0.864	0.66	1.832686696670556e-86	Snrpg	9
1.1937824079427957e-90	0.6326360068552911	0.547	0.292	2.364286058930707e-86	Aebp2	9
1.3704530663494155e-90	0.5118393753832655	0.941	0.844	2.714182297905017e-86	Ptprc	9
1.5975851760874133e-90	0.4448712266762582	0.981	0.94	3.164017441241122e-86	Ubb	9
2.4283399953707457e-90	0.452207550930281	0.984	0.847	4.809327360831762e-86	Rps26	9
3.3830548792147017e-90	0.8680509396322336	0.353	0.096	6.700140188284718e-86	Serpinb6b	9
6.388063738296874e-90	0.7773108903928423	0.308	0.068	1.2651560233696958e-85	Cd7	9
9.70549625848891e-90	0.5059121798285376	0.276	0.069	1.9221735339937286e-85	Gm15472	9
1.296259509894325e-89	0.5729741570431527	0.475	0.29	2.5672419593457105e-85	Cnot6l	9
3.776460671721488e-88	0.4592797909218116	0.981	0.932	7.479280360344407e-84	H2-K1	9
4.630757932070426e-88	0.6685226297039324	0.506	0.241	9.171216084465477e-84	Stat4	9
9.082787559027413e-88	0.5467803548742429	0.34	0.134	1.798846076065379e-83	Pkp3	9
1.207529052716134e-87	0.44199478253924296	0.979	0.857	2.391511288904303e-83	Rpl6	9
1.660231841738988e-87	0.4482823665184785	0.993	0.951	3.2880891625640656e-83	Rpl41	9
4.50840327972238e-87	0.4628098638986251	0.924	0.822	8.928892695490173e-83	Rac2	9
1.2044597930976686e-86	0.4913768302515864	0.981	0.857	2.3854326202299326e-82	Rps2	9
2.2531341032904022e-86	0.43045848139290666	0.985	0.93	4.462332091566642e-82	Rpl37	9
4.659693501101078e-86	0.557197723471629	0.364	0.275	9.228522978930686e-82	Got1	9
6.538471189750918e-86	0.6336303573614713	0.668	0.415	1.2949442191301694e-81	4930523C07Rik	9
6.621855879003735e-86	0.4551451292367332	0.535	0.433	1.3114585568366898e-81	Smap1	9
9.38540153459697e-86	0.39503875957550916	0.993	0.853	1.85877877392693e-81	Rps19	9
1.234081483215763e-85	0.6350497893569145	0.531	0.275	2.4440983775088186e-81	Rhoh	9
2.0548268979678498e-85	0.5297989115140265	0.731	0.551	4.0695846714253265e-81	Selenow	9
1.6523210531204871e-84	0.4389891650538287	0.505	0.361	3.2724218457051248e-80	Emg1	9
2.128071790791355e-84	0.5055304174531504	0.517	0.369	4.2146461816622786e-80	Stk4	9
6.122637937411217e-84	0.46812291964645536	0.465	0.366	1.2125884435042915e-79	H2-T22	9
9.116821023535292e-84	0.45649918843498827	0.607	0.491	1.8055864037111646e-79	Eif3m	9
1.3741878310688966e-83	0.8536874272103903	0.317	0.11	2.72157899943195e-79	Ramp3	9
2.0265394725496632e-83	0.5192690358025485	0.401	0.172	4.013561425384608e-79	Sept6	9
2.3875202331832264e-83	0.5433469698310733	0.32	0.097	4.72848382181938e-79	Kbtbd11	9
1.214642850862758e-82	0.4141796045242354	0.992	0.9	2.4056001661336923e-78	Rps8	9
1.883405863888896e-82	0.8773490697909618	0.309	0.121	3.7300853134319584e-78	Klrk1	9
4.254733201168536e-82	0.41980349723084975	0.98	0.808	8.426499104914285e-78	Ppia	9
2.256563285465869e-81	0.5111125480149357	0.831	0.651	4.469123586865154e-77	Serbp1	9
2.662755752298848e-81	0.5009176691889088	0.242	0.061	5.273587767427868e-77	Nt5e	9
3.8004386643933004e-81	0.563034420346233	0.905	0.634	7.526768774830931e-77	Lgals1	9
4.065378462873654e-81	0.48634244489207445	0.326	0.132	8.051482045721271e-77	Atxn1	9
8.85958580157226e-81	0.5101014265898991	0.285	0.07	1.754640968001386e-76	Tcf7	9
2.7884645939517574e-80	0.552561893095362	0.382	0.109	5.5225541283214553e-76	Cxcr6	9
8.374498113200553e-80	0.50827457266537035	0.672	0.532	1.6585693513193694e-75	Nsd3	9
8.410103795958499e-80	0.566679003623331	0.662	0.478	1.6656210567895807e-75	Fam107b	9
8.628486096431455e-80	0.506424415469559	0.262	0.142	1.7088716713982496e-75	Igtp	9
1.2255472125851012e-79	0.5557407229678206	0.465	0.232	2.4271962545247928e-75	Chd3	9
3.1313182477770463e-78	0.4148653818203166	0.575	0.495	6.2015757897224405e-74	Gabarapl2	9
3.2052495061367133e-78	0.5994021820403932	0.395	0.122	6.347996646903761e-74	Txk	9
5.244202524680601e-78	0.3838027171091505	0.991	0.92	1.0386143100129931e-73	Rpl35a	9
1.3697469704623733e-77	0.4001933786121554	0.176	0.026	2.7127838750007303e-73	Sdcbp2	9
3.1971000780863374e-77	0.5025108158678081	0.559	0.371	6.331856704649991e-73	Anxa6	9
7.298093917050386e-77	0.49599201217732025	0.589	0.449	1.4453875002718288e-72	Zc3hav1	9
9.796238847816008e-77	0.4705639314341852	0.715	0.595	1.9401451038099604e-72	Abracl	9
1.7872225175948228e-76	0.4791537871506317	0.775	0.624	3.5395941960965465e-72	Cox7a2l	9
3.426479971783282e-76	0.4111464778714947	0.439	0.374	6.78614358411679e-72	Cd48	9
5.4044861110059684e-76	0.495930848217333	0.779	0.625	1.070358474284732e-71	Prrc2c	9
8.510951981358993e-76	0.4999468737577465	0.623	0.478	1.6855940399081485e-71	Cnn2	9
9.291822426157563e-76	0.43424927602721397	0.659	0.545	1.8402454315005052e-71	Tomm20	9
3.348947751242132e-74	0.3591454185217704	0.984	0.866	6.632591021335042e-70	Rpl26	9
4.629694273878474e-74	0.4365481187682063	0.739	0.623	9.169109509416318e-70	Psmb1	9
7.77678159022267e-74	0.48042393519953397	0.605	0.482	1.5401915939435996e-69	Limd2	9
9.124008666213476e-74	0.519532110845823	0.63	0.463	1.807009916343579e-69	Cdkn1b	9
1.3347278744037625e-73	0.534471466902505	0.395	0.166	2.6434285552566517e-69	Tecpr1	9
1.8239835572233746e-73	0.4979557300146705	0.346	0.199	3.6123994350808936e-69	Riok1	9
4.494649625047424e-73	0.4762266354619776	0.289	0.085	8.901653582406424e-69	Inpp4b	9
5.491370938613207e-73	0.6920736762693236	0.333	0.104	1.0875660143923455e-68	Serpinb9	9
7.440089613689072e-73	0.44231175609874884	0.594	0.459	1.4735097479911209e-68	Gm11808	9
2.2780258531011814e-72	0.40604154737794945	0.205	0.045	4.51163020206689e-68	Faah	9
4.839477502724504e-72	0.3570728175698137	0.991	0.94	9.58458519414588e-68	Rps27a	9
6.138225369179539e-72	0.5171614024379216	0.83	0.655	1.2156755343660077e-67	Cytip	9
6.983233217518092e-72	0.657540365755455	0.158	0.031	1.3830293387294581e-67	Tnfsf8	9
7.33028613636002e-72	0.5414773012676908	0.955	0.743	1.4517631693061018e-67	Crip1	9
1.08730738038853e-71	0.41072490699787645	0.981	0.89	2.1534122668594835e-67	Rpl28	9
1.154382621845817e-71	0.3234037874615826	0.13	0.012	2.2862547825656407e-67	Izumo1r	9
1.177746202419593e-71	0.530500201938679	0.644	0.481	2.332526353892004e-67	Epsti1	9
1.484668142655372e-71	0.4455495107370355	0.306	0.16	2.9403852565289642e-67	Aopep	9
2.588115427682747e-71	0.44382056601691433	0.527	0.428	5.12576260452568e-67	Fkbp1a	9
5.941820215638786e-71	0.492846340022089	0.466	0.254	1.1767774937072617e-66	Zdhhc18	9
1.0081368503665276e-70	0.3858615737471261	0.426	0.346	1.996615032150908e-66	Arl6ip5	9
1.593932049306284e-70	0.40502339318592284	0.937	0.743	3.1567824236510957e-66	Rpl36a	9
3.2920801270015546e-70	0.4920250576169969	0.566	0.39	6.519964691526579e-66	Rsbn1l	9
1.1455107645976359e-69	0.5187454173929738	0.325	0.173	2.268684069285618e-65	Ass1	9
1.706146553782311e-69	0.4051237745835939	0.201	0.038	3.3790232497658672e-65	Gm2682	9
2.499265711378209e-69	0.42126850609117406	0.795	0.673	4.949795741384543e-65	Hnrnpa0	9
2.761640484754853e-69	0.3538762494178104	0.449	0.366	5.4694289800569864e-65	Mrps16	9
2.922503010257025e-69	0.4283621895722386	0.543	0.447	5.788017211814038e-65	Xrn2	9
4.433083694892086e-69	0.5031772373651873	0.491	0.328	8.779722257733777e-65	Sla	9
5.542295073238148e-69	0.4102882000060899	0.23	0.055	1.0976515392548151e-64	Jakmip1	9
8.522107719066215e-69	0.4186909182052492	0.465	0.352	1.687803433761064e-64	Slc25a4	9
8.987788979255722e-69	0.41604994672089735	0.288	0.129	1.7800316073415958e-64	Bzw2	9
1.4222628967887651e-68	0.48845912119705914	0.278	0.09	2.8167916670901492e-64	Slamf6	9
1.8547346073272293e-68	0.3601465021891719	0.491	0.425	3.673301889811578e-64	Sec11a	9
3.609646204696226e-68	0.42280179632791537	0.402	0.296	7.148904308400876e-64	Tbrg1	9
4.0934767906162967e-67	0.3881902313507779	0.288	0.071	8.107130783815576e-63	Lef1	9
4.312208419369535e-67	0.7641977732070948	0.586	0.418	8.540328774561364e-63	Odc1	9
5.5945363884484954e-67	0.4908382885430371	0.799	0.613	1.1079979317322246e-62	Dad1	9
7.072781480773779e-67	0.6263283199365398	0.591	0.331	1.4007643722672468e-62	Cd69	9
1.6244465972121446e-66	0.454899193985294	0.771	0.611	3.217216485778652e-62	Cnbp	9
4.960625590507726e-66	0.3923776778277761	0.832	0.777	9.824518982000552e-62	Myl12b	9
7.095154279303804e-66	0.40721036354683515	0.638	0.582	1.4051953050161185e-61	Anp32a	9
1.6122759722190233e-65	0.4838125013333299	0.332	0.133	3.1931125629797755e-61	AU020206	9
2.1104307618059176e-65	0.3336194850584322	0.192	0.038	4.1797081237566194e-61	Gstp3	9
2.443242323096276e-65	0.4301928858856257	0.344	0.18	4.8388414208921745e-61	Ttc39b	9
2.7444710317257183e-65	0.4719668620052678	0.37	0.187	5.435424878332785e-61	Utrn	9
1.2514385209971984e-64	0.4691520227309378	0.79	0.627	2.4784739908349515e-60	Gas5	9
1.5803686042878513e-64	0.3793279675724328	0.955	0.797	3.129920020792089e-60	Rpl7a	9
2.0310705377064687e-64	0.4495431464141686	0.246	0.067	4.0225351999276614e-60	Gimap8	9
2.807231761670918e-64	0.3598507924672142	0.177	0.042	5.559722503989254e-60	Gpr68	9
5.0609621549389416e-64	0.3184821841496157	0.306	0.239	1.0023235547856575e-59	Cmc1	9
9.732284137069438e-64	0.5165648371648778	0.467	0.275	1.9274788733466023e-59	D16Ertd472e	9
1.1245025517058147e-63	0.3169293896647569	0.226	0.181	2.227077303653366e-59	Faim	9
1.266042856512026e-63	0.4339326951544715	0.774	0.636	2.5073978773220673e-59	Atp5d	9
1.90774062390388e-63	0.4000384372089616	0.619	0.522	3.7782803056416343e-59	Nop53	9
6.216328751816075e-63	0.4242752420510324	0.559	0.451	1.2311439092971738e-58	Ppp1r12a	9
8.320885532859848e-63	0.4142556343759429	0.867	0.75	1.647951379782893e-58	Hnrnpa3	9
1.1872925624507886e-62	0.46980416917308965	0.7	0.532	2.351432919933787e-58	Krtcap2	9
4.610125301615005e-62	0.37808956143956585	0.357	0.27	9.130353159848518e-58	Esyt1	9
6.077980059505032e-62	0.40988372708341037	0.719	0.586	1.2037439507849716e-57	Eef1d	9
6.104094047497e-62	0.49140885923810923	0.443	0.265	1.2089158261067807e-57	Birc2	9
7.334718227707533e-62	0.5159522330510204	0.381	0.171	1.452640944997477e-57	Ccdc88c	9
1.1587982330257715e-61	0.3878302820390952	0.393	0.297	2.2949999005075405e-57	Anp32e	9
1.7741495018804153e-61	0.46047812988919823	0.304	0.132	3.5137030884741627e-57	Atp2b4	9
6.445293631814788e-61	0.4078691810844137	0.571	0.522	1.2764904037809187e-56	Ubl3	9
1.1645734305195623e-60	0.38723298006288465	0.268	0.132	2.306437679143993e-56	Prkch	9
1.9957901841832145e-60	0.33391760805423615	0.154	0.024	3.9526624597748564e-56	1500009L16Rik	9
2.4796416930719103e-60	0.5494893627797417	0.611	0.536	4.910930373128918e-56	Neurl3	9
4.514581323781765e-60	0.4404029487468071	0.698	0.595	8.941128311749785e-56	Gna13	9
5.714354124098524e-60	0.39305225102513786	0.387	0.285	1.1317278342777127e-55	Lsm8	9
7.369240251450602e-60	0.4019054747139854	0.726	0.429	1.4594780317997918e-55	Rgs1	9
9.20916242404388e-60	0.42655280785505023	0.794	0.623	1.8238746180818905e-55	Atp5g2	9
1.1732693543636072e-59	0.4707319477606776	0.519	0.391	2.323659956317124e-55	Itpkb	9
3.566857021206779e-59	0.297592167374954	0.495	0.475	7.064160330500025e-55	Cwc15	9
4.60732566820736e-59	0.5526301062633732	0.17	0.032	9.124808485884678e-55	Klrc1	9
7.4290631820162985e-59	0.25421995771640915	0.342	0.348	1.471325963198328e-54	Ciao2b	9
9.25902086531197e-59	0.3293851979505648	0.192	0.078	1.8337490823750358e-54	Pja1	9
1.6586016955111952e-58	0.41351187834344405	0.609	0.531	3.284860657959922e-54	Ddx24	9
1.70550472185898e-58	0.2857494459886672	0.129	0.022	3.37775210164171e-54	Ehd3	9
1.8609578535626104e-58	0.36550688438193824	0.961	0.895	3.68562702898075e-54	Myl6	9
1.8869143178450785e-58	0.3465618626030176	0.402	0.321	3.737033806492178e-54	Sh3kbp1	9
2.156848198619068e-58	0.3824062692503388	0.597	0.488	4.2716378573650643e-54	Eif3i	9
2.9586493156026887e-58	0.44923832054503465	0.3	0.157	5.859604969551125e-54	Kdm2b	9
3.016829741346895e-58	0.4393071226247861	0.441	0.313	5.974831302737526e-54	Arid5a	9
3.0278622339433152e-58	0.32961717247071526	0.285	0.201	5.996681154324736e-54	Mdp1	9
6.490144590029203e-58	0.5022325701556978	0.332	0.152	1.2853731360552837e-53	Zeb1	9
6.94921481772956e-58	0.3812869057617001	0.186	0.041	1.3762919946513393e-53	Ar	9
9.73642961138842e-58	0.35556295809881244	0.895	0.809	1.9282998845354767e-53	Pfdn5	9
1.050501633717004e-57	0.45671837757229566	0.266	0.081	2.0805184855765266e-53	Gm19585	9
1.2711457482256986e-57	0.3191131854282091	0.43	0.371	2.517504154360996e-53	Nt5c	9
1.3426428790184108e-57	0.2835745930175535	0.318	0.271	2.6591042218959625e-53	Nudt21	9
2.619248235868355e-57	0.39659734604255203	0.696	0.604	5.187421131137277e-53	Ptp4a2	9
3.942327591002098e-57	0.30975965691821405	0.26	0.176	7.807779793979656e-53	Rnf166	9
6.116422446253982e-57	0.31737288544802456	0.333	0.265	1.2113574654806012e-52	Tap2	9
6.698281517703696e-57	0.31807738730349605	0.272	0.201	1.326594654581217e-52	Lpxn	9
7.716946441057884e-57	0.36627045391658053	0.305	0.227	1.528341242651514e-52	Mif4gd	9
1.3432184791504305e-56	0.41183391537766473	0.322	0.197	2.6602441979574277e-52	Bex3	9
1.4098948640781701e-56	0.3203310980871876	0.975	0.81	2.792296778306816e-52	Ptma	9
1.847504008351886e-56	0.4095477771118734	0.763	0.619	3.6589816885409105e-52	Nsa2	9
1.975554454961547e-56	0.3026687500404843	0.342	0.283	3.912585598051344e-52	Kxd1	9
2.8303108687693436e-56	0.3267694011967177	0.493	0.435	5.605430675597685e-52	Lsm4	9
3.5559201049221294e-56	0.399073414549761	0.687	0.571	7.042499767798277e-52	Snrpe	9
4.117877868459564e-56	0.40188933403314575	0.901	0.824	8.155457118484168e-52	Sub1	9
7.495401820545839e-56	0.3696485112723772	0.25	0.106	1.4844643305591033e-51	Dgka	9
1.5780154389926468e-55	0.6479696174011987	0.146	0.023	3.1252595769249366e-51	Ifng	9
2.9307944636554447e-55	0.3894013706982873	0.675	0.62	5.804438435269608e-51	Purb	9
3.101385938924033e-55	0.3131180058272577	0.407	0.35	6.142294852039048e-51	Tecr	9
3.2030361328356656e-55	0.37250762063916576	0.648	0.553	6.343613061081035e-51	Ndufb11	9
4.3420350594982355e-55	0.3371970017145315	0.37	0.309	8.599400435336255e-51	Lsm5	9
1.0492940048862183e-54	0.37781741473943664	0.27	0.085	2.0781267766771552e-50	Zap70	9
1.2775806917896874e-54	0.39079093158755707	0.434	0.303	2.5302485600894756e-50	Cbx3	9
2.3419467968980142e-54	0.4097603553565754	0.852	0.697	4.638225631256517e-50	Stk17b	9
5.511451653271276e-54	0.3795230206439801	0.164	0.04	1.091542999930376e-49	Ifi214	9
5.578028302714482e-54	0.40371529922676314	0.23	0.08	1.1047285053526033e-49	Cd226	9
6.705102381659673e-54	0.5175446151629922	0.519	0.322	1.3279455266876983e-49	Ccnd2	9
7.026325987427365e-54	0.3598614452767134	0.636	0.58	1.3915638618099897e-49	Dnajb6	9
7.33929354865959e-54	0.3424173295735031	0.461	0.399	1.4535470873120319e-49	Mdh1	9
7.383619040057278e-54	0.33586661024460196	0.454	0.387	1.462325750883344e-49	Rnaset2b	9
1.3729442976622967e-53	0.46379220205323846	0.346	0.137	2.719116181520179e-49	Trp53inp1	9
2.0130514332196976e-53	0.3555426135059456	0.539	0.467	3.9868483634916114e-49	Gng2	9
2.051848280351718e-53	0.2919196556082063	0.157	0.031	4.063685519236578e-49	Sit1	9
2.145122051120076e-53	0.31123784890064254	0.308	0.25	4.248414222243311e-49	Npm3	9
4.92752267209376e-53	0.4113834408713881	0.582	0.499	9.758958652081692e-49	Dock2	9
5.2031958741498e-53	0.3609796312395623	0.288	0.171	1.0304929428753678e-48	Prrc2b	9
6.250471444369189e-53	0.3614259561414884	0.469	0.428	1.237905869557318e-48	Mier1	9
6.408374853989382e-53	0.3593900848698227	0.549	0.483	1.269178639832597e-48	Clint1	9
6.629686109479494e-53	0.36164450429589545	0.449	0.373	1.3130093339824137e-48	Bin2	9
1.889602720455159e-52	0.28390226369608695	0.326	0.284	3.7423581878614426e-48	Mrpl32	9
3.995875777850527e-52	0.30941522741654853	0.158	0.043	7.913831978032968e-48	Cd96	9
4.059330511106414e-52	0.3815209585827789	0.354	0.254	8.039504077246253e-48	B3gnt2	9
5.044447436692955e-52	0.3056538063958556	0.527	0.491	9.990528148370397e-48	Ndufv3	9
5.63291554760868e-52	0.3086507324311221	0.284	0.229	1.1155989242038992e-47	Pop5	9
6.195502296127852e-52	0.41964032375878624	0.828	0.648	1.227019229748121e-47	Fyb	9
8.645884378620652e-52	0.38584254324124434	0.273	0.105	1.7123174011858203e-47	Sesn3	9
9.103743038460009e-52	0.2529222046994864	0.274	0.284	1.8029963087670048e-47	Cldnd1	9
2.0342217990940938e-51	0.2727770440292044	0.282	0.247	4.028776273105853e-47	Idnk	9
2.494338463876951e-51	0.35295427859020306	0.334	0.24	4.940037327708301e-47	Slc50a1	9
3.1829398405210236e-51	0.3825678733355071	0.29	0.182	6.303812354151887e-47	Stat5b	9
5.666040381984175e-51	0.363047091445474	0.766	0.685	1.1221592976519659e-46	Myl12a	9
7.276972415393338e-51	0.45238171105615477	0.546	0.419	1.4412043868686506e-46	Atp11b	9
7.597554489080307e-51	0.481569444348893	0.377	0.246	1.5046956665623548e-46	Uhrf2	9
8.576883894283027e-51	0.2879783356882167	0.161	0.042	1.6986518552627536e-46	Plcg1	9
2.1227402819694536e-50	0.3995743483558044	0.499	0.379	4.204087128440503e-46	Taf1d	9
2.4261622212847265e-50	0.427677485610014	0.345	0.171	4.805014279254401e-46	Spn	9
2.5976832060582917e-50	0.36213065319072485	0.358	0.247	5.1447115895984466e-46	Sms	9
3.020749994725728e-50	0.369921166006391	0.7	0.583	5.9825953645543045e-46	Atp5c1	9
5.841637137376741e-50	0.37106099048169283	0.695	0.598	1.1569362350574636e-45	Sec62	9
9.017804517891234e-50	0.3503134860768708	0.209	0.1	1.785976184768359e-45	Dbf4	9
9.554957309418072e-50	0.4508836620680252	0.321	0.122	1.8923592951302492e-45	Ikzf3	9
1.0099435433035125e-49	0.39278453911137645	0.566	0.479	2.0001931875126064e-45	H2-Q4	9
1.0488214987543679e-49	0.2879113943098708	0.98	0.938	2.0771909782830257e-45	mt-Atp6	9
1.5987421067178453e-49	0.3004528473133874	0.348	0.287	3.166308742354693e-45	Churc1	9
1.7175838652139717e-49	0.3680717832593333	0.242	0.095	3.401674845056271e-45	Fam102a	9
1.7666198342501615e-49	0.290409076301704	0.502	0.495	3.498790581732445e-45	Dnajc8	9
1.85347435620632e-49	0.42522301522319095	0.454	0.332	3.670805962466617e-45	Isy1	9
2.0552920846990806e-49	0.3703382294606877	0.285	0.116	4.070505973746529e-45	Tbc1d10c	9
4.1689676118278154e-49	0.316134257570014	0.461	0.424	8.256640355224989e-45	Rwdd1	9
4.554837614762809e-49	0.3200238889665189	0.394	0.334	9.020855896037743e-45	Cdc42se2	9
5.4929100611327115e-49	0.35269881415970294	0.276	0.164	1.0878708376073336e-44	Ss18	9
5.5874565732172165e-49	0.42239160867588743	0.529	0.41	1.1065957743256697e-44	Crlf3	9
8.599062598701805e-49	0.3316433372640214	0.668	0.587	1.7030443476728924e-44	Arpp19	9
8.708668164339112e-49	0.2825070483435208	0.273	0.205	1.724751729947361e-44	Exosc8	9
1.0546530613726438e-48	0.28453518599969696	0.973	0.833	2.088740388048521e-44	Rps28	9
1.0968360472396283e-48	0.257768155377348	0.486	0.476	2.1722837915580838e-44	Csnk2b	9
1.777244263036342e-48	0.33481689510752555	0.538	0.459	3.519832262943475e-44	Paip2	9
1.889660962058869e-48	0.28337337500693083	0.441	0.419	3.74247353535759e-44	Khdrbs1	9
2.6708708454001976e-48	0.3802143950267406	0.178	0.079	5.289659709315091e-44	Ifi208	9
3.871723231784274e-48	0.3492290288807627	0.699	0.636	7.667947860548755e-44	Jak1	9
4.1931867623988574e-48	0.35079986608978797	0.437	0.392	8.304606382930938e-44	Cct6a	9
4.4717848287099716e-48	0.46335078696594045	0.34	0.164	8.856369853260099e-44	Arap2	9
6.084653778965745e-48	0.34614366493396226	0.289	0.193	1.2050656809241659e-43	Madd	9
8.443147463716041e-48	0.3242453095767055	0.196	0.066	1.672165355188962e-43	Fam189b	9
9.522370966213428e-48	0.2589802667252379	0.414	0.38	1.8859055698585693e-43	Uqcrc2	9
9.919755253875756e-48	0.27997638580115325	0.457	0.44	1.9646075280300936e-43	Uqcrfs1	9
1.4174807186844264e-47	0.3247161303459659	0.607	0.536	2.8073205633545066e-43	Tmem234	9
2.353210507146276e-47	0.42529364305689	0.454	0.346	4.6605334094032e-43	Arhgap15	9
2.430213535456233e-47	0.360328413749341	0.751	0.639	4.81303790697107e-43	Eif3k	9
3.6915188907034244e-47	0.4776094574951443	0.125	0.026	7.311053163038132e-43	Klrg1	9
3.8344480164371887e-47	0.2805857533803868	0.973	0.88	7.594124296553852e-43	Rps25	9
4.434564475226839e-47	0.26766623263002903	0.236	0.176	8.782654943186755e-43	Ubac2	9
4.486554762138827e-47	0.2733277445519775	0.262	0.229	8.885621706415947e-43	Fam117b	9
7.188974045724751e-47	0.31070988204258465	0.648	0.594	1.4237763097557869e-42	Ube2i	9
1.1083130090631604e-46	0.3542692883109838	0.491	0.409	2.1950139144495893e-42	1810026B05Rik	9
1.2626410244492447e-46	0.32488567406150115	0.217	0.099	2.5006605489217292e-42	Rasal3	9
1.3372829954839127e-46	0.29345813037081225	0.525	0.487	2.648488972555889e-42	Cdc37	9
1.4328460953717722e-46	0.3255278057929946	0.333	0.272	2.8377516918837948e-42	Fip1l1	9
1.7135837005912283e-46	0.2723748297900319	0.277	0.231	3.3937525190209276e-42	Znrf2	9
1.8886252749299505e-46	0.2640413870871825	0.194	0.119	3.740422356998767e-42	Mri1	9
2.7176748965606024e-46	0.3087480018052856	0.531	0.487	5.382355132638273e-42	Gpbp1	9
6.883055584780625e-46	0.3805479449810629	0.658	0.569	1.363189158565803e-41	Tpr	9
7.436045313936297e-46	0.5682624361888379	0.246	0.083	1.4727087744250837e-41	Klrd1	9
8.123899158230435e-46	0.35085510466759984	0.726	0.651	1.6089382282875376e-41	Arl6ip1	9
8.171716335213982e-46	0.3333986733967062	0.377	0.306	1.6184084201891293e-41	Hp1bp3	9
8.586381918805071e-46	0.3055045183915216	0.22	0.149	1.7005329390193444e-41	Kcnn4	9
1.176274701273877e-45	0.3602057171614358	0.634	0.535	2.3296120458729137e-41	Rps27rt	9
1.317909199121373e-45	0.2738180612094393	0.153	0.051	2.610119168859879e-41	Abhd8	9
2.5356059103832234e-45	0.34202745263387	0.305	0.226	5.021767505513974e-41	Lbh	9
2.538928475879586e-45	0.2966337038553006	0.266	0.207	5.02834784647952e-41	Efr3a	9
3.049227490990141e-45	0.25422906819072316	0.129	0.028	6.038995045905974e-41	Slc25a40	9
3.347719775303984e-45	0.3579764025276079	0.49	0.385	6.63015901498954e-41	Arhgef1	9
3.430611402943457e-45	0.32424652694649414	0.381	0.315	6.794325883529517e-41	Prex1	9
3.5589422444119666e-45	0.44242241925199055	0.642	0.511	7.0484851150579e-41	Dusp5	9
4.173523767346496e-45	0.4141623663670675	0.194	0.054	8.265663821229735e-41	Cpm	9
4.186703854329245e-45	0.33557655299282274	0.912	0.733	8.291766983499069e-41	Rpl36al	9
5.4239964676319056e-45	0.33687906453451766	0.573	0.497	1.0742225004144989e-40	Sfr1	9
8.251956699024316e-45	0.3863899721530004	0.803	0.667	1.634300024241766e-40	Ncl	9
9.000384613410187e-45	0.36482490445128257	0.31	0.182	1.7825261726858874e-40	Esyt2	9
1.1836207653639444e-44	0.34501104594693427	0.378	0.28	2.344160925803292e-40	Ikzf1	9
2.0210247261451647e-44	0.3161404325771594	0.245	0.166	4.002639470130499e-40	4921524J17Rik	9
2.1157535080653768e-44	0.34143149806024176	0.493	0.426	4.190249822723479e-40	Ywhaq	9
3.1310206305766194e-44	0.29075401283911695	0.394	0.346	6.200986358856995e-40	Ramac	9
3.19271866007811e-44	0.4193605672396644	0.517	0.383	6.323179306284697e-40	H2-Q6	9
3.338934712254537e-44	0.320295445662683	0.41	0.337	6.61276019762011e-40	Ppdpf	9
3.5271143889999645e-44	0.3942993761997512	0.579	0.482	6.9854500474144294e-40	Chd2	9
3.557555695334593e-44	0.3896105093731481	0.467	0.356	7.045739054610162e-40	Tnrc6b	9
3.863941650108746e-44	0.3069265310960968	0.16	0.035	7.652536438040372e-40	Gpr174	9
4.320309587896067e-44	0.4180574510636028	0.748	0.618	8.55637313882816e-40	Ctla2a	9
4.731426589544091e-44	0.2814938945608533	0.312	0.258	9.370590360592072e-40	Pole4	9
6.449125042730495e-44	0.30429637546322885	0.638	0.57	1.2772492147127746e-39	Pabpn1	9
6.614269204845356e-44	0.2626665017550782	0.972	0.827	1.3099560160196226e-39	Hsp90ab1	9
6.6600615031735e-44	0.29662868505975226	0.192	0.066	1.3190251807035116e-39	Stk26	9
6.962320839685778e-44	0.342346742439057	0.273	0.202	1.3788876422997683e-39	Cdk6	9
8.920426806685454e-44	0.43376264059749736	0.463	0.326	1.766690529064054e-39	Runx3	9
1.0388356592216029e-43	0.34844530157116926	0.891	0.827	2.0574140230883844e-39	Arhgdib	9
1.1409200232538555e-43	0.29021488793517247	0.636	0.608	2.259592106054261e-39	Prkar1a	9
1.2948770584330592e-43	0.2609414422234245	0.204	0.138	2.5645040142266737e-39	Tapbpl	9
1.575807375849337e-43	0.3153513337832563	0.913	0.737	3.120886507869612e-39	Rpl35	9
1.5795474959234125e-43	0.3073530896838187	0.35	0.274	3.1282938156763185e-39	Tpst2	9
1.627196431170134e-43	0.3776199871885437	0.678	0.58	3.22266253193245e-39	Tra2b	9
1.8754037513232725e-43	0.2815616460392053	0.201	0.134	3.714237129495741e-39	Carnmt1	9
1.9854426587648456e-43	0.2762545520276941	0.587	0.545	3.9321691856837766e-39	Srp14	9
2.3471717259205245e-43	0.2587570768045306	0.132	0.029	4.648573603185599e-39	Sytl2	9
2.588011276521485e-43	0.3730726491560158	0.603	0.496	5.125556333150801e-39	Dek	9
2.5931761235773385e-43	0.4744360168006554	0.774	0.541	5.135785312744919e-39	S100a4	9
3.0336506830872585e-43	0.3706030994609132	0.429	0.327	6.008145177854316e-39	Rapgef6	9
3.221448532255612e-43	0.33099020877271146	0.847	0.753	6.38007881813224e-39	Pabpc1	9
3.3842924275539102e-43	0.2973882740168106	0.354	0.309	6.702591152770519e-39	Ube2h	9
4.615635528495481e-43	0.3291169316874736	0.382	0.301	9.141266164185301e-39	Top2b	9
5.583728679095529e-43	0.26336407628812186	0.506	0.486	1.1058574648948695e-38	Vps28	9
6.884554109087876e-43	0.303815369255703	0.375	0.325	1.3634859413048539e-38	Ybx3	9
6.949970765867293e-43	0.27649292966731515	0.148	0.075	1.3764417101800174e-38	Ormdl3	9
9.21690048605442e-43	0.3064431242080584	0.276	0.208	1.8254071412630778e-38	Mbp	9
9.67709715432896e-43	0.32305493284429476	0.13	0.028	1.9165490914148502e-38	Tbx21	9
1.1253789782574216e-42	0.28136049022935433	0.182	0.088	2.2288130664388236e-38	Phf6	9
1.3326756739133513e-42	0.3293443568618666	0.8	0.696	2.639364172185392e-38	Hnrnpf	9
1.4053051004787087e-42	0.35978038711188565	0.852	0.743	2.7832067514980823e-38	Hmgb1	9
1.4713105702768866e-42	0.28622628299385255	0.382	0.348	2.913930584433374e-38	Ddx46	9
1.577249397864015e-42	0.38575800784803527	0.277	0.14	3.1237424324696816e-38	Atad2	9
1.970749134165165e-42	0.38211105681397495	0.605	0.503	3.9030686602141093e-38	Srsf7	9
2.2642760558302928e-42	0.3814513801794466	0.772	0.699	4.484398728571895e-38	Slc3a2	9
2.359382924709563e-42	0.3003486437246553	0.369	0.312	4.6727578823872893e-38	Puf60	9
3.0622855817392714e-42	0.3381576212008055	0.169	0.063	6.064856594634628e-38	Ldlrad4	9
3.6355705806087285e-42	0.3123198232733826	0.675	0.637	7.200247534895586e-38	Rsrc2	9
3.989050762394978e-42	0.32288163053993935	0.738	0.652	7.900315034923255e-38	Ppp1ca	9
4.512649907968518e-42	0.4052837206422272	0.253	0.098	8.937303142731649e-38	Tespa1	9
5.660169261519473e-42	0.29323155162053444	0.313	0.246	1.1209965222439317e-37	Hnrnpr	9
5.7133558845610036e-42	0.27082540672585576	0.326	0.269	1.1315301329373067e-37	Fundc2	9
9.766675553732738e-42	0.2906770922961584	0.27	0.216	1.9342900934167688e-37	B4galt1	9
1.0045991047069764e-41	0.28385956339778395	0.595	0.556	1.9896085268721668e-37	Sf3b2	9
1.215476197611266e-41	0.3009846165894686	0.3	0.231	2.4072506093691123e-37	Zdhhc20	9
1.3116311514585444e-41	0.2992788173784916	0.22	0.159	2.597685495463647e-37	Irf2bpl	9
1.3588018306013605e-41	0.25390127048568134	0.495	0.468	2.6911070255059946e-37	Raly	9
2.25340315095416e-41	0.40412452205926386	0.471	0.352	4.462864940464714e-37	Ssh2	9
2.513277465310771e-41	0.36946218128645225	0.597	0.568	4.977546020047982e-37	Hif1a	9
2.6604156002011916e-41	0.2577971851354507	0.209	0.135	5.26895309619846e-37	4930453N24Rik	9
2.997374577285085e-41	0.49785524137121273	0.446	0.276	5.936300350313111e-37	Gpr183	9
3.862343648369425e-41	0.2674579332718178	0.375	0.332	7.649371595595645e-37	Rpl9-ps6	9
4.999973983627182e-41	0.2783988385801015	0.394	0.367	9.902448474573634e-37	Snw1	9
5.573193118395867e-41	0.39875348142052103	0.349	0.228	1.1037708970983013e-36	Cish	9
6.621481117550853e-41	0.2868138629433626	0.282	0.209	1.3113843353309463e-36	Cnp	9
7.530778256863147e-41	0.30099994096225846	0.229	0.156	1.4914706337717463e-36	Vps54	9
8.528817397176472e-41	0.38545822864771895	0.383	0.27	1.6891322855108004e-36	Smc4	9
1.2595325190276817e-40	0.30631915840170876	0.237	0.126	2.4945041539343235e-36	Cbx4	9
1.5418606853523608e-40	0.3042214787673605	0.929	0.872	3.0536550873403505e-36	Rbm39	9
1.6088040981245678e-40	0.2554548182078049	0.481	0.444	3.1862365163357066e-36	Rtraf	9
1.6957185712843308e-40	0.39973856692935855	0.27	0.131	3.358370630428617e-36	Pde7a	9
1.9300749114851357e-40	0.25555629881263775	0.525	0.501	3.8225133621963115e-36	Pdcd10	9
2.039311955301272e-40	0.3962637442748642	0.146	0.033	4.038857327474169e-36	Ccr10	9
2.1157769564931636e-40	0.2781235593341539	0.246	0.183	4.1902962623347106e-36	Acot7	9
2.318585725445885e-40	0.28227255415830454	0.387	0.383	4.591959029245575e-36	Gls	9
2.3699251004992012e-40	0.28482782206518387	0.168	0.069	4.693636661538668e-36	Rpa2	9
2.901573849478816e-40	0.34413274269437344	0.192	0.071	5.746567008892795e-36	Gbp4	9
5.999774773956709e-40	0.3774099434007574	0.394	0.289	1.1882553939821261e-35	Kmt2a	9
6.800376638894523e-40	0.29525062314893247	0.402	0.345	1.3468145933330604e-35	Rp9	9
7.337782090080013e-40	0.25246177454102614	0.362	0.323	1.4532477429403467e-35	Ptbp1	9
9.979642841644222e-40	0.34686889597111326	0.64	0.58	1.976468264787638e-35	Slc38a2	9
1.0939383116306513e-39	0.2702867823235079	0.107	0.031	2.166544826184505e-35	Gpr55	9
1.252823054626013e-39	0.33426595288751937	0.778	0.659	2.481216059686819e-35	Ndufa13	9
1.4369037720080918e-39	0.2996073404748676	0.244	0.163	2.845787920462026e-35	Crybg1	9
1.652044298976576e-39	0.32263199912600277	0.365	0.295	3.2718737341231085e-35	Snhg1	9
2.0731068382259967e-39	0.34718543864076484	0.184	0.059	4.1057880931065863e-35	Plcxd2	9
3.088539566065946e-39	0.35606476519705693	0.31	0.192	6.116852610593607e-35	Nfatc3	9
5.27556677627759e-39	0.27114518477341176	0.165	0.1	1.0448260000417767e-34	Fam53b	9
6.230524200677886e-39	0.2584702984861447	0.136	0.031	1.2339553179442551e-34	Gimap1os	9
1.8379008184497752e-38	0.3268973746246696	0.234	0.12	3.6399625709397795e-34	Zbtb1	9
2.096001481326839e-38	0.26478857021064417	0.144	0.076	4.1511309337678045e-34	Ppil1	9
2.5318138441553824e-38	0.2594087073596396	0.313	0.273	5.014257318349735e-34	Sept9	9
2.934406164428178e-38	0.3225238554816168	0.656	0.549	5.811591408650007e-34	Snrpf	9
3.00987740162937e-38	0.3485247465044486	0.277	0.182	5.961062193926968e-34	Ifi206	9
3.8305713646940857e-38	0.2547998126941426	0.284	0.251	7.586446587776637e-34	Iqgap2	9
3.853185124904461e-38	0.36327007902580877	0.826	0.732	7.6312331398732844e-34	Dnaja1	9
5.354996562450216e-38	0.30840289502521434	0.409	0.354	1.0605570691932653e-33	Phf20l1	9
5.495398738427066e-38	0.2847909992922668	0.172	0.069	1.0883637201454804e-33	Zbtb25	9
7.343470796466179e-38	0.3265669429213853	0.265	0.152	1.4543743912401266e-33	Fryl	9
7.423672233757675e-38	0.33181428036184113	0.174	0.072	1.4702582858957075e-33	Dusp10	9
9.97724448181425e-38	0.25074150186891153	0.368	0.347	1.975993269623312e-33	Rdx	9
1.14720890828432e-37	0.34028580666838204	0.489	0.349	2.272047242857096e-33	Hist1h4d	9
1.2697181230692303e-37	0.2965573321556604	0.545	0.473	2.5146767427386105e-33	Ssb	9
1.3307123744246961e-37	0.2626052095850407	0.34	0.298	2.635475857548111e-33	Sars	9
1.5321247072094946e-37	0.2671657534244056	0.272	0.216	3.034372982628404e-33	Selenoh	9
2.0034342050014733e-37	0.3761030845416957	0.304	0.181	3.9678014430054175e-33	Cblb	9
2.696710795163179e-37	0.28139957596262016	0.36	0.302	5.340835729820676e-33	Wdr33	9
3.4423465489904585e-37	0.4169178551410049	0.325	0.215	6.817567340275602e-33	Cenpa	9
4.285067351018297e-37	0.3400516818844367	0.601	0.523	8.486575888691737e-33	Celf2	9
6.907382226636103e-37	0.2624585044373702	0.626	0.629	1.3680070499852804e-32	Ube2b	9
7.207849288691357e-37	0.2919320031567962	0.34	0.284	1.4275145516253232e-32	Slbp	9
7.577818049287612e-37	0.30071728669249176	0.433	0.372	1.5007868646614116e-32	Arhgap45	9
8.520423973905687e-37	0.3060375289527031	0.786	0.687	1.6874699680320213e-32	Tma7	9
9.53689442086529e-37	0.2946945069646401	0.318	0.262	1.8887819400523708e-32	Smc3	9
1.1049088766278893e-36	0.25598924493536257	0.498	0.477	2.1882720301615347e-32	Dusp11	9
1.184191799072127e-36	0.2946386445867327	0.164	0.067	2.3452918580623475e-32	Pde4d	9
1.523221712204165e-36	0.3218468636992017	0.402	0.316	3.016740601020349e-32	Ctcf	9
1.8603450629303362e-36	0.26473696183218265	0.437	0.4	3.684413397133531e-32	Wdr89	9
2.0245781427433137e-36	0.2974229901225742	0.278	0.166	4.0096770117031327e-32	Arl2bp	9
2.4553075028448108e-36	0.32505578198223684	0.694	0.627	4.8627365093841475e-32	Ankrd11	9
2.579496406479097e-36	0.2626030639284828	0.14	0.037	5.108692633031852e-32	A930024E05Rik	9
2.7802321593071124e-36	0.28500736405133853	0.184	0.078	5.506249791507736e-32	Mllt3	9
2.9413227438267897e-36	0.3552495055556867	0.341	0.283	5.825289694148957e-32	Pik3r1	9
6.136384183729943e-36	0.31686298857746253	0.788	0.575	1.2153108875877152e-31	Ahnak	9
6.261701735587077e-36	0.30092471934057086	0.439	0.415	1.2401300287330206e-31	Arid4b	9
7.131334688371809e-36	0.2788545147456236	0.597	0.543	1.4123608350320367e-31	Psmd4	9
7.568235171870322e-36	0.3063662241379256	0.418	0.362	1.4988889757889173e-31	Stk38	9
7.72082264679128e-36	0.265479712440842	0.288	0.238	1.529108925197013e-31	Fam204a	9
8.705662026835002e-36	0.2805347423267933	0.546	0.488	1.724156364414672e-31	Cct2	9
8.908693283632249e-36	0.25435650767744666	0.558	0.531	1.764366704823367e-31	Bzw1	9
1.1513083465704266e-35	0.27219069341501834	0.581	0.537	2.2801661803827297e-31	Snrpd2	9
1.7927824053690362e-35	0.2722747383369104	0.647	0.619	3.5506055538333763e-31	Rabac1	9
1.7933671687450385e-35	0.27851240269732325	0.551	0.499	3.551763677699549e-31	Atp5g3	9
1.8880879324034088e-35	0.3142215669841384	0.611	0.512	3.7393581501249513e-31	Hnrnpa1	9
2.2560876958246105e-35	0.26613630591398313	0.169	0.061	4.468181681580641e-31	Polg2	9
2.262447102468385e-35	0.26617988637449	0.117	0.028	4.480776486438637e-31	Itgae	9
2.3993948211658648e-35	0.40270356631274473	0.642	0.482	4.7520014433189955e-31	Ifi203	9
3.1687851822652916e-35	0.29869731967724666	0.328	0.265	6.27577905347641e-31	Srpk2	9
3.2498913672549775e-35	0.2516258901959478	0.306	0.26	6.436409852848483e-31	B4galnt1	9
3.8856833217520823e-35	0.33447555470529866	0.751	0.65	7.695595818729999e-31	Selplg	9
5.477860079677333e-35	0.36350417434983784	0.446	0.327	1.0848901887800958e-30	Nabp1	9
7.437397471652129e-35	0.3197883673295421	0.297	0.193	1.4729765692607041e-30	Klhl6	9
7.652146508025088e-35	0.31856684976516414	0.655	0.564	1.5155076159143687e-30	Set	9
9.128915209311341e-35	0.35667982974480106	0.674	0.617	1.8079816572041113e-30	Dennd4a	9
9.166756905011725e-35	0.2975459897692905	0.553	0.543	1.815476205037572e-30	Tnfaip8	9
1.0334854162345582e-34	0.30707861610297815	0.635	0.574	2.0468178668525426e-30	Ncor1	9
1.4003637026071502e-34	0.299792780683505	0.929	0.869	2.7734203130134608e-30	Coro1a	9
1.4476544913769993e-34	0.2765750758705596	0.152	0.042	2.867079720172147e-30	Trib2	9
1.6143070151070115e-34	0.2592956024610674	0.402	0.367	3.197135043419436e-30	Rtf1	9
2.201948004066549e-34	0.25462006627780664	0.423	0.406	4.3609580220538e-30	Tacc1	9
2.412593881106911e-34	0.5426644623032013	0.198	0.074	4.778142181532237e-30	Tnfrsf9	9
2.439291975356232e-34	0.25796192306114785	0.216	0.117	4.831017757193017e-30	Eva1b	9
3.4129355676889183e-34	0.2622325820007862	0.196	0.127	6.759318891807902e-30	Galnt6	9
4.045654585870172e-34	0.2921496112643136	0.232	0.166	8.012418907315876e-30	Arl4a	9
4.737933089565739e-34	0.26279746327536513	0.229	0.184	9.383476483884946e-30	Slc4a7	9
5.59086814234472e-34	0.2779264707354281	0.64	0.588	1.1072714355913719e-29	Ndufa6	9
6.156219344390437e-34	0.2869443166529777	0.904	0.821	1.219239241156526e-29	Cox4i1	9
6.647024309829044e-34	0.31963295660269514	0.353	0.288	1.3164431645616421e-29	Pnn	9
9.822426982600761e-34	0.25969572821497366	0.558	0.512	1.9453316639040808e-29	Tbca	9
1.0144719567492012e-33	0.273770279465823	0.184	0.09	2.009161710341793e-29	Inpp1	9
1.4015351648748589e-33	0.3036874260898852	0.469	0.381	2.775740394034658e-29	Stk24	9
1.6073706854269834e-33	0.26050407529799297	0.248	0.193	3.183397642488141e-29	Gpbp1l1	9
2.7607117568598306e-33	0.2568010455572476	0.369	0.322	5.467589634460895e-29	Tpp2	9
3.393487302795112e-33	0.2789329293039654	0.261	0.19	6.72080160318572e-29	Emsy	9
4.7360564619017345e-33	0.2868104981033833	0.387	0.321	9.379759822796385e-29	Ttc14	9
6.334052046534493e-33	0.26525609791301774	0.549	0.513	1.2544590078161564e-28	Grcc10	9
6.961996947804335e-33	0.27933864845737616	0.241	0.179	1.3788234955126484e-28	Hivep2	9
7.276426057354186e-33	0.28351261632054625	0.141	0.068	1.4410961806589967e-28	Gbp6	9
1.0227466957614559e-32	0.2623199366973839	0.245	0.188	2.0255498309555636e-28	Stim1	9
1.223853992494781e-32	0.2603404089539496	0.245	0.203	2.423842832135914e-28	Man1a2	9
1.2414984220038167e-32	0.27383745870991616	0.278	0.214	2.458787624778559e-28	Supt20	9
1.4211563226018036e-32	0.311646868381229	0.672	0.592	2.814600096912872e-28	2410006H16Rik	9
1.5968743608399174e-32	0.28567001432888317	0.296	0.237	3.1626096716434564e-28	Cir1	9
1.6124026732462182e-32	0.3012854292694471	0.976	0.918	3.193363494364135e-28	Cd52	9
1.7495338204738307e-32	0.26283159630754166	0.228	0.18	3.4649517314484217e-28	Pitpnc1	9
2.2158705544605679e-32	0.281904329282909	0.186	0.102	4.388531633109155e-28	Haus3	9
2.2981236341959063e-32	0.3060014780506083	0.258	0.148	4.551433857524992e-28	Foxo1	9
2.4726133123114636e-32	0.26916943622819334	0.391	0.347	4.897010665032853e-28	Senp6	9
3.4712695447381614e-32	0.2539746413777852	0.253	0.204	6.874849333353929e-28	Ahcyl2	9
3.5463859905784714e-32	0.31544857074163735	0.441	0.429	7.023617454340662e-28	Stat1	9
4.2883759916638987e-32	0.31421703518963456	0.26	0.22	8.493128651490351e-28	Ifi47	9
4.405209285343787e-32	0.2548727959997241	0.969	0.949	8.724516989623371e-28	Ddx5	9
4.460419829237992e-32	0.2629458679698573	0.357	0.296	8.833861471805844e-28	Brd1	9
4.5049392903349716e-32	0.2610973756424141	0.562	0.513	8.92203226450841e-28	Park7	9
4.694760832095804e-32	0.28764293788531875	0.338	0.269	9.29797382796574e-28	Cyld	9
5.523227728579201e-32	0.31428440135653163	0.261	0.164	1.0938752516451107e-27	Tmem71	9
6.87818086644418e-32	0.31688515076830037	0.804	0.64	1.3622237205992698e-27	Hint1	9
9.53265965017164e-32	0.2545968629734901	0.292	0.246	1.8879432437164934e-27	Heca	9
9.888368910078234e-32	0.2661926551553535	0.714	0.671	1.958391462640994e-27	Clk1	9
1.2677097830353846e-31	0.2537296496441442	0.164	0.055	2.510699225301579e-27	Tnik	9
1.444833058228215e-31	0.4664149952104883	0.288	0.181	2.8614918718209798e-27	Bcl2	9
4.128499588700234e-31	0.2680084900286851	0.22	0.15	8.176493435420814e-27	Gabpb1	9
8.781556237091138e-31	0.30789686844143693	0.292	0.249	1.7391872127558997e-26	Gbp7	9
1.1600429677741882e-30	0.28229436904409655	0.345	0.273	2.2974650976767798e-26	Tgfbr2	9
1.3434267693352149e-30	0.28001975078669084	0.489	0.421	2.660656716668393e-26	Atrx	9
1.3662619144554852e-30	0.2929479051042564	0.489	0.428	2.705881721579088e-26	Smchd1	9
1.830849600802222e-30	0.3445801661197197	0.332	0.193	3.6259976343888006e-26	Gm26740	9
2.0617966799335366e-30	0.4042126376256907	0.551	0.438	4.0833883246083694e-26	Hist1h1e	9
2.1464925408304744e-30	0.25145415887682065	0.618	0.606	4.2511284771147546e-26	Tmem50a	9
2.764598400869719e-30	0.273583767612709	0.455	0.408	5.475287132922478e-26	Nucks1	9
3.26892801334711e-30	0.2680647105645624	0.605	0.542	6.474111930433952e-26	Atp5o	9
3.786544196212266e-30	0.2941812660755292	0.636	0.554	7.499250780598393e-26	Anp32b	9
4.842205029151136e-30	0.28890266034938256	0.177	0.071	9.589987060233825e-26	Cers4	9
4.877153695384316e-30	0.27445690114926447	0.419	0.354	9.659202893708637e-26	Fnbp1	9
6.783997120114876e-30	0.2860225699414392	0.34	0.263	1.3435706296387514e-25	Cirbp	9
7.468604168458955e-30	0.25006409295793647	0.257	0.212	1.479157055563296e-25	Mxd4	9
8.139323237776828e-30	0.25208522772993586	0.222	0.139	1.6119929672417007e-25	Rbl2	9
8.596449571623612e-30	0.5103741693012231	0.352	0.206	1.7025268376600565e-25	Gm12840	9
1.9537855845407827e-29	0.27185798634714375	0.824	0.773	3.86947235018302e-25	Hnrnpa2b1	9
2.051613129146389e-29	0.3007079772209982	0.309	0.207	4.063219802274423e-25	Psip1	9
2.2894062625439948e-29	0.29946873584927713	0.804	0.698	4.534169102968382e-25	Psme1	9
3.2213555357340636e-29	0.2784523498180109	0.823	0.763	6.379894638521313e-25	Gnas	9
5.603526183044193e-29	0.3057101779665836	0.734	0.634	1.1097783605519024e-24	Prdx6	9
9.940231901226043e-29	0.28266571409508673	0.33	0.286	1.9686629280378177e-24	Smc6	9
1.1257279669239427e-28	0.3837738081775447	0.248	0.133	2.2295042384928684e-24	Pmepa1	9
1.1535712358880934e-28	0.27261285699271687	0.206	0.13	2.284647832676369e-24	Crebzf	9
1.172905110264218e-28	0.2607565823505533	0.328	0.25	2.3229385708782835e-24	Mat2b	9
1.2090976148242483e-28	0.2616825637959439	0.386	0.329	2.394617826159424e-24	Apobec3	9
1.8431667845253158e-28	0.25855348608456996	0.41	0.369	3.650391816752388e-24	Ddx21	9
2.2144080605287643e-28	0.2580371787776795	0.318	0.268	4.385635163877218e-24	Sf3b3	9
4.3786676296213435e-28	0.3662164256961993	0.369	0.401	8.67195124046507e-24	Ly6c2	9
5.468476576237563e-28	0.282624493119793	0.216	0.109	1.0830317859238494e-23	Dut	9
1.7957124088624186e-27	0.2836666524981707	0.228	0.133	3.55640842575202e-23	Rasgrp1	9
2.497465418168454e-27	0.2545322797296587	0.186	0.102	4.946230260682623e-23	Runx2	9
3.6106942558958275e-27	0.2501938717789052	0.228	0.152	7.150979973801686e-23	4833420G17Rik	9
6.42263492654356e-27	0.2795305837367301	0.779	0.672	1.272002847201952e-22	Atp5b	9
7.268047795008525e-27	0.25003998324978394	0.381	0.347	1.4394368658014384e-22	Ifi27	9
7.706374575047571e-27	0.2541502464844517	0.22	0.131	1.5262474845881714e-22	Traf3ip3	9
1.547134309365692e-26	0.26984347289666144	0.184	0.096	3.064099499698753e-22	Rhof	9
4.5988652957277253e-26	0.2572536601575671	0.422	0.362	9.10805271818876e-22	Ankrd44	9
1.6953840356347102e-25	0.8871754127216929	0.173	0.066	3.3577080825745437e-21	Gzma	9
6.187141685689753e-25	0.2608541467339538	0.435	0.363	1.2253634108508556e-20	Ogt	9
6.924974652140087e-25	0.26002633440593104	0.82	0.714	1.371491229856344e-20	H2afz	9
7.568919461206049e-25	0.3631532320259116	0.216	0.12	1.499024499291858e-20	Tmem64	9
1.1558124412734388e-24	0.25905207130728447	0.176	0.067	2.2890865399420454e-20	Sytl3	9
1.7168474493390264e-24	0.31800820874113467	0.554	0.464	3.4002163734159416e-20	Hist1h1c	9
3.434679450648083e-24	0.2646380651113729	0.169	0.069	6.802382652008528e-20	Fam169b	9
1.3337134777712732e-23	0.27057578326973997	0.158	0.067	2.6414195427260066e-19	Gpr18	9
2.9433739660735705e-23	0.2632384958608034	0.806	0.698	5.829352139808706e-19	Psmb8	9
3.4766234203936814e-23	0.26343958056989225	0.409	0.386	6.885452684089686e-19	Arl4c	9
5.358802522645827e-23	0.2646441450613375	0.666	0.573	1.0613108396100061e-18	H2afy	9
7.77110327006022e-23	0.2571245339655387	0.185	0.108	1.5390670026354264e-18	Ctla2b	9
1.2268710677934166e-22	0.2556198354634982	0.703	0.611	2.4298181497648616e-18	Eef1g	9
1.84690566428802e-22	0.2635293881227506	0.268	0.215	3.657796668122424e-18	Paxbp1	9
2.773826055450836e-22	0.2774636769020855	0.232	0.124	5.493562502820381e-18	Ppp1r16b	9
3.2859566477741135e-22	0.2548589062392994	0.302	0.213	6.5078371409166315e-18	Avl9	9
5.849436918475458e-22	0.35527176668499316	0.483	0.416	1.1584809817040644e-17	Dusp2	9
7.772563986214874e-21	0.31045672286919945	0.573	0.504	1.5393562974698558e-16	Mndal	9
1.2928737053828129e-20	0.26315899076451776	0.26	0.238	2.560536373510661e-16	Ddit4	9
2.169589336014035e-20	3.321162122527088e-5	0.381	0.481	4.296871679975796e-16	Tmod3	9
3.884956447367953e-18	0.3298259120777255	0.164	0.073	7.694156244012232e-14	Pdcd1	9
4.9324316567042476e-17	0.3551998374770491	0.457	0.373	9.768680896102762e-13	Lmna	9
5.36980993955523e-16	0.32248462477082174	0.491	0.419	1.0634908585289134e-11	Rgs2	9
9.401315292566716e-15	0.3306471949532177	0.105	0.042	1.8619304936928383e-10	Klre1	9
9.931302808679504e-15	0.33334231921328994	0.439	0.36	1.9668945212589758e-10	Ccr2	9
1.4764198040730968e-14	0.3160631541845299	0.101	0.035	2.9240494219667684e-10	Xcl1	9
6.798322495218745e-14	0.3585377759623021	0.391	0.342	1.3464077701780724e-9	Rgcc	9
7.801342745823696e-13	3.4737052345440445e-5	0.072	0.12	1.545055930810383e-8	Baiap2	9
5.633624107510888e-12	0.25507397406633603	0.188	0.105	1.1157392544925313e-7	Il2ra	9
