# Supplementary material for: Deciphering the preeclampsia-specific immune microenvironment and the role of pro-inflammatory macrophages at the maternal–fetal interface
Source: eLife. 2025 Mar 28;13:RP100002. doi: 10.7554/eLife.100002 (PMC11952753; doi:10.7554/eLife.100002)
Supplement: Figure 6—source data 1. [file elife-100002-fig6-data1.zip]

Archive with 7 entries (5 files):
- Figure 6-source data/figure 6 A-E/
- Figure 6-source data/figure 6 A-E/T cells GroupDiffgene 215 vs 214.xls
- Figure 6-source data/figure 6 A-E/by_sample_seurat_clusters_in_sample.csv
- Figure 6-source data/figure 6 F.xls
- Figure 6-source data/figure 6 G.xls
- Figure 6-source data/figure 6 H.xls
- Figure 6-source data/
