# Supplementary material for: Deciphering the preeclampsia-specific immune microenvironment and the role of pro-inflammatory macrophages at the maternal–fetal interface
Source: eLife. 2025 Mar 28;13:RP100002. doi: 10.7554/eLife.100002 (PMC11952753; doi:10.7554/eLife.100002)
Supplement: Figure 6—source data 1. [file elife-100002-fig6-data1.zip › Figure 6-source data/figure 6 A-E/T cells GroupDiffgene 215 vs 214.xls]

## Sheet: Diffgene Cluster 0
p_val	avg_logFC	cluster 0	other cluster	p_val_adj	gene	cluster
0	2.41359	0.933	0.137	0	Trdc	0
1.782564e-318	3.02346	0.869	0.179	3.530368293e-314	Il17a	0
1.29938e-298	1.76651	0.733	0.044	2.57343e-294	Cd163l1	0
5.49096e-298	1.45256	0.998	0.792	1.08748e-293	Nfkbia	0
1.26903e-292	1.76018	0.719	0.051	2.51331e-288	Trdv4	0
1.64558e-282	1.48713	0.945	0.23	3.25907e-278	Tmem176a	0
1.92848e-272	1.41464	0.944	0.234	3.81935e-268	Tmem176b	0
1.29105e-270	1.51292	0.804	0.109	2.55692e-266	Tcrg-C1	0
7.11321e-263	1.50787	0.935	0.285	1.40877e-258	Cxcr6	0
1.60948e-250	1.36832	0.901	0.247	3.18758e-246	Ramp1	0
2.12045e-229	1.35146	0.959	0.449	4.19956e-225	Gadd45b	0
1.82602e-225	1.29913	0.942	0.364	3.61643e-221	Bcl2a1d	0
2.50822e-225	1.34042	0.968	0.495	4.96753e-221	Bcl2a1b	0
8.51148e-224	1.39118	0.759	0.125	1.6857e-219	Pdcd1	0
8.51095e-222	1.64984	0.897	0.392	1.68559e-217	Hilpda	0
2.69216e-215	1.48338	0.742	0.139	5.33183e-211	Ckb	0
4.83592e-214	1.32737	0.797	0.168	9.57754e-210	Il2ra	0
3.00039e-208	1.49396	0.645	0.076	5.94227e-204	Bcl2a1a	0
1.5365e-200	1.44009	0.909	0.573	3.04305e-196	Zfp36l1	0
6.46391e-198	1.13236	0.948	0.392	1.28018e-193	Rora	0
1.39573e-197	1.05116	0.953	0.436	2.76425e-193	Capg	0
2.29863e-188	0.873203	1	0.984	4.55243e-184	Srgn	0
4.2901e-185	1.01167	0.982	0.692	8.49655e-181	Cd3g	0
8.05973e-181	1.15648	0.76	0.172	1.59623e-176	Actn2	0
1.96531e-176	1.11496	0.812	0.295	3.89229e-172	Rbpj	0
2.2637e-165	0.984573	0.615	0.089	4.48327e-161	Blk	0
5.51388e-154	0.927455	0.549	0.07	1.09202e-149	Il1r1	0
2.64834e-152	0.981142	0.651	0.146	5.24504e-148	Smox	0
6.83853e-151	1.00331	0.687	0.151	1.35437e-146	Ltb4r1	0
1.37638e-150	0.750258	0.995	0.908	2.72592e-146	Itm2b	0
1.78252e-149	1.04118	0.959	0.557	3.53027e-145	S100a4	0
4.46691e-142	1.02348	0.822	0.38	8.84671e-138	Nrip1	0
2.53492e-139	0.957913	0.874	0.421	5.02042e-135	Nfkbiz	0
8.89951e-136	0.736866	0.991	0.804	1.76255e-131	Pim1	0
5.56899e-134	0.869109	0.995	0.757	1.10294e-129	S100a6	0
1.78984e-133	0.845137	0.464	0.048	3.54478e-129	Ppp1r14c	0
5.92966e-133	0.817941	0.971	0.741	1.17437e-128	S100a11	0
2.31251e-132	0.914663	0.844	0.475	4.57993e-128	Cd164	0
7.29895e-131	0.902652	0.765	0.275	1.44556e-126	Cish	0
1.82887e-128	1.05511	0.634	0.148	3.62208e-124	Serpinb1a	0
9.87939e-125	0.664327	0.991	0.867	1.95661e-120	Ly6e	0
7.42877e-123	0.949229	0.791	0.427	1.47127e-118	Gpx1	0
6.03291e-121	0.955363	0.619	0.156	1.19482e-116	Nfkbid	0
2.8956e-120	0.908903	0.737	0.264	5.73473e-116	Furin	0
2.17028e-119	0.793694	0.539	0.102	4.29823e-115	Prelid2	0
1.70633e-114	0.765327	0.994	0.958	3.37938e-110	Junb	0
3.30034e-114	0.777769	0.469	0.068	6.53632e-110	Abi3bp	0
1.11342e-113	0.834115	0.839	0.406	2.20513e-109	Cd44	0
1.19468e-113	0.831153	0.816	0.343	2.36606e-109	Maf	0
3.19232e-113	0.826633	0.885	0.487	6.32238e-109	Bhlhe40	0
4.11708e-109	0.912675	0.587	0.162	8.15388e-105	Irs2	0
6.05366e-107	0.776642	0.951	0.724	1.19893e-102	Tnfaip3	0
3.15992e-105	0.840041	0.874	0.533	6.25822e-101	Samsn1	0
5.05508e-105	0.650644	0.985	0.748	1.00116e-100	Emb	0
6.22128e-105	2.38863	0.489	0.108	1.23212e-100	Areg	0
3.64585e-102	0.898657	0.857	0.487	7.22061e-98	Nr4a1	0
3.44328e-101	0.850143	0.502	0.109	6.81941e-97	Hk2	0
6.69523e-101	0.87132	0.865	0.599	1.32599e-96	Hsp90b1	0
3.52326e-99	0.865547	0.706	0.293	6.97781e-95	Selenop	0
1.37444e-97	1.89009	0.398	0.113	2.72208e-93	Ptgs2	0
1.81789e-97	0.971848	0.818	0.462	3.60032e-93	Odc1	0
2.03858e-97	0.690799	0.449	0.079	4.03741e-93	Gcnt2	0
3.01703e-97	0.859854	0.461	0.093	5.97523e-93	Irf4	0
1.87632e-95	0.618532	1	0.997	3.71606e-91	Fth1	0
8.55644e-94	0.809474	0.581	0.167	1.6946e-89	Avpi1	0
1.88388e-93	0.666432	0.85	0.461	3.73102e-89	Cd82	0
5.38863e-93	0.760908	0.794	0.388	1.06722e-88	Gpr183	0
6.10765e-91	0.655321	0.871	0.456	1.20962e-86	Icos	0
1.69297e-86	0.851645	0.654	0.274	3.35293e-82	Dgat1	0
3.32338e-86	0.719352	0.537	0.15	6.58196e-82	Fam110a	0
3.79639e-86	0.72906	0.472	0.112	7.51875e-82	Mex3c	0
1.44193e-84	0.709052	0.788	0.415	2.85574e-80	Aebp2	0
6.58571e-83	0.711092	0.803	0.436	1.3043e-78	Kdm6b	0
4.55503e-82	0.757963	0.542	0.176	9.02124e-78	Serpinb6a	0
3.22291e-81	0.756275	0.637	0.268	6.38297e-77	Gpr65	0
8.32545e-81	0.608672	0.9	0.564	1.64886e-76	Cd3e	0
2.5839e-80	0.629436	0.862	0.623	5.11741e-76	Pkm	0
4.73687e-80	0.710087	0.454	0.118	9.38137e-76	F2r	0
7.60341e-80	0.746374	0.653	0.285	1.50586e-75	Ikzf3	0
2.39204e-78	0.668425	0.847	0.528	4.73743e-74	Thy1	0
2.95908e-78	0.821274	0.651	0.31	5.86047e-74	Nr4a3	0
7.66145e-78	0.739178	0.772	0.456	1.51735e-73	Nfkb1	0
5.65129e-77	0.618845	0.85	0.563	1.11924e-72	Sec11c	0
9.88988e-77	0.572629	0.979	0.756	1.95869e-72	Lgals1	0
3.20661e-76	0.696002	0.778	0.462	6.35069e-72	D16Ertd472e	0
7.24073e-76	0.610807	0.947	0.773	1.43403e-71	Tagln2	0
5.18017e-75	0.546454	0.317	0.043	1.02593e-70	Il23r	0
1.23002e-74	0.724542	0.812	0.514	2.43606e-70	Fosl2	0
4.88148e-74	0.527969	0.326	0.047	9.66777e-70	Rorc	0
1.18902e-72	0.546356	0.918	0.7	2.35485e-68	Ndfip1	0
2.42935e-72	0.746471	0.487	0.156	4.81134e-68	Stx11	0
3.69029e-72	0.581762	0.381	0.075	7.30862e-68	Tcrg-C4	0
1.19037e-71	0.799082	0.531	0.19	2.35753e-67	Arl5c	0
1.38569e-70	0.490925	0.961	0.751	2.74435e-66	Lsp1	0
1.90245e-69	0.583407	0.351	0.065	3.7678e-65	Igf1r	0
5.27872e-69	0.53798	0.906	0.658	1.04545e-64	Aldoa	0
1.30915e-68	0.5008	0.303	0.044	2.59276e-64	Plxnd1	0
1.3878e-68	0.799529	0.602	0.273	2.74854e-64	Fgl2	0
1.71899e-67	0.585936	0.398	0.1	3.40446e-63	Smim3	0
2.97609e-67	0.703686	0.358	0.077	5.89415e-63	Mir155hg	0
1.19185e-66	0.697587	0.416	0.109	2.36045e-62	Tnf	0
1.31064e-65	0.76924	0.781	0.46	2.59572e-61	Ly6a	0
5.64895e-65	0.543956	0.351	0.07	1.11878e-60	Ly6g5b	0
7.40618e-65	0.700075	0.838	0.55	1.46679e-60	Id2	0
3.43921e-64	0.62533	0.53	0.197	6.81136e-60	Dot1l	0
1.10244e-63	0.523924	0.756	0.387	2.18339e-59	Ccr2	0
9.2507e-63	0.490603	0.252	0.031	1.8321e-58	Jcad	0
3.6255e-62	0.578764	0.684	0.34	7.1803e-58	Sept11	0
4.46794e-62	0.534379	0.335	0.066	8.84875e-58	Zbtb16	0
1.61984e-61	0.597186	0.51	0.185	3.2081e-57	Ero1l	0
1.75806e-61	0.498737	0.264	0.035	3.48185e-57	Npnt	0
2.0172e-61	0.548821	0.977	0.869	3.99506e-57	S100a10	0
8.35576e-61	0.575539	0.414	0.118	1.65486e-56	Bcl2l1	0
1.83904e-60	0.68771	0.392	0.104	3.64223e-56	Sdc4	0
2.92741e-60	0.346689	0.184	0.009	5.79773e-56	Vdr	0
2.97074e-60	0.575478	0.713	0.38	5.88354e-56	Rexo2	0
5.31839e-60	0.872962	0.621	0.298	1.05331e-55	Icam1	0
7.44239e-60	0.596353	0.835	0.593	1.47397e-55	Pdia3	0
1.27383e-59	0.552643	0.464	0.155	2.52283e-55	Fam129a	0
1.57544e-59	0.818	0.917	0.804	3.12015e-55	Hspa5	0
5.1198e-59	0.664717	0.384	0.101	1.01398e-54	Slc15a3	0
8.67324e-59	0.536046	0.407	0.117	1.71773e-54	Myo1e	0
6.24961e-58	0.698373	0.234	0.028	1.23773e-53	Hbegf	0
4.51292e-57	0.604037	0.642	0.331	8.93783e-53	Pde4b	0
5.08336e-57	0.50501	0.86	0.642	1.00676e-52	Ncor1	0
6.11926e-57	0.573605	0.909	0.788	1.21192e-52	Dad1	0
1.98104e-56	0.482009	0.92	0.763	3.92345e-52	Sec61g	0
6.19802e-56	0.606386	0.467	0.167	1.22752e-51	Ell2	0
5.54378e-55	0.749054	0.812	0.568	1.09795e-50	Cd69	0
9.38658e-55	0.441889	0.918	0.792	1.85901e-50	Ubl5	0
1.03614e-54	0.630291	0.574	0.253	2.05208e-50	Zeb2	0
2.50967e-54	0.740071	0.568	0.313	4.97039e-50	Uhrf2	0
3.2351e-54	0.473591	0.332	0.081	6.40712e-50	Cryba4	0
3.45085e-54	2.35037	0.249	0.051	6.8344e-50	Il17f	0
5.94546e-54	0.492407	0.326	0.075	1.1775e-49	Cpd	0
7.32441e-54	0.693438	0.525	0.22	1.4506e-49	Cdkn1a	0
1.34874e-53	0.503118	0.857	0.641	2.67117e-49	Ostf1	0
2.54668e-53	0.521994	0.341	0.084	5.04371e-49	Tcrg-C2	0
4.97286e-53	0.545757	0.566	0.255	9.84875e-49	Nfil3	0
7.93e-53	0.509552	0.825	0.573	1.57054e-48	Lat	0
1.1778e-52	0.848973	0.495	0.21	2.33263e-48	Gem	0
1.3926e-52	0.491894	0.833	0.635	2.75804e-48	Spcs2	0
2.82121e-52	0.391583	0.209	0.023	5.58741e-48	Sox13	0
2.89491e-52	0.681277	0.288	0.057	5.73338e-48	Tnfsf11	0
5.70983e-52	0.67691	0.66	0.447	1.13083e-47	Manf	0
1.04193e-51	0.418688	0.985	0.928	2.06353e-47	Calm1	0
1.2457e-51	0.458489	0.234	0.034	2.46711e-47	Kcnk1	0
3.2933e-51	0.579667	0.841	0.65	6.52239e-47	Calr	0
3.57087e-51	0.533403	0.561	0.274	7.07211e-47	Zap70	0
2.07175e-50	0.574497	0.713	0.454	4.10311e-46	Hif1a	0
5.9439e-50	0.539884	0.845	0.581	1.17719e-45	Ltb	0
7.81051e-50	0.506765	0.314	0.078	1.54687e-45	Podnl1	0
1.36411e-49	0.550772	0.42	0.156	2.70161e-45	Pi4k2a	0
1.9199e-49	0.464155	0.317	0.076	3.80237e-45	Mmp25	0
1.43077e-48	0.597539	0.678	0.417	2.83365e-44	Rel	0
1.58029e-48	0.502655	0.525	0.226	3.12977e-44	Atp2b4	0
4.62463e-48	0.607481	0.587	0.333	9.15908e-44	Pdia6	0
1.98168e-47	0.451613	0.8	0.515	3.92472e-43	Itgb7	0
5.76545e-47	0.542599	0.666	0.389	1.14185e-42	Slc38a1	0
1.07764e-46	0.563965	0.395	0.14	2.13426e-42	Itgav	0
1.41297e-46	0.322203	0.997	0.996	2.79839e-42	B2m	0
1.62551e-46	0.585986	0.249	0.046	3.21933e-42	Krt83	0
5.86394e-46	0.505967	0.393	0.132	1.16135e-41	Gm36723	0
1.66652e-45	0.265325	0.14	0.007	3.30054e-41	Ablim3	0
4.15247e-45	0.388205	0.229	0.04	8.22397e-41	Prr29	0
6.2369e-45	0.384699	0.214	0.033	1.23522e-40	Irak3	0
7.69242e-45	0.32742	0.93	0.682	1.52348e-40	Cd3d	0
8.54158e-45	0.337261	0.178	0.019	1.69166e-40	Slc6a13	0
9.82656e-45	0.442253	0.824	0.593	1.94615e-40	Prkar1a	0
2.13443e-44	0.417014	0.278	0.063	4.22723e-40	St6galnac3	0
2.20855e-44	0.548861	0.51	0.224	4.37403e-40	Jaml	0
2.54467e-44	0.299525	0.977	0.957	5.03972e-40	Oaz1	0
3.80513e-44	0.725874	0.574	0.348	7.53606e-40	Eprs	0
4.11394e-44	0.596739	0.537	0.282	8.14766e-40	Gch1	0
9.60881e-44	0.541277	0.531	0.241	1.90303e-39	Tmem64	0
1.13058e-43	0.587887	0.475	0.218	2.23911e-39	Plin2	0
2.34013e-43	0.490004	0.665	0.405	4.63464e-39	Ppp1r11	0
2.90414e-43	0.497699	0.284	0.068	5.75165e-39	Trgv2	0
3.72747e-43	0.481086	0.273	0.065	7.38224e-39	Dusp4	0
4.82984e-43	0.516146	0.734	0.485	9.56549e-39	Ubl3	0
1.38683e-42	0.471712	0.416	0.156	2.74661e-38	Slc16a6	0
1.50946e-42	0.499786	0.806	0.623	2.98949e-38	Anp32a	0
2.01184e-42	0.40526	0.961	0.856	3.98444e-38	Laptm5	0
3.41454e-42	0.530196	0.624	0.368	6.7625e-38	Ddx3x	0
5.63097e-42	0.480775	0.346	0.123	1.11521e-37	Mgat5	0
9.08334e-42	0.525326	0.636	0.354	1.79896e-37	Sla	0
1.23952e-41	0.572095	0.46	0.199	2.45486e-37	Snhg15	0
1.24078e-41	0.568457	0.52	0.272	2.45736e-37	Mpp7	0
3.35959e-41	0.499042	0.478	0.235	6.65366e-37	Nfkbib	0
9.77515e-41	0.481012	0.921	0.737	1.93597e-36	Vim	0
1.08148e-40	0.424284	0.354	0.115	2.14187e-36	Rab11fip1	0
6.6392e-40	0.57708	0.762	0.551	1.31489e-35	Traf1	0
1.05971e-39	0.468536	0.44	0.193	2.09875e-35	Atp2a2	0
1.10384e-39	0.270318	0.123	0.006	2.18615e-35	Tcrg-V6	0
1.25385e-39	0.318456	0.138	0.01	2.48325e-35	Dkk3	0
2.18909e-39	0.333862	0.171	0.022	4.33549e-35	Pde5a	0
4.17762e-39	0.404422	0.267	0.068	8.27378e-35	Naga	0
4.52506e-39	0.508551	0.455	0.203	8.96189e-35	Prr7	0
1.37094e-38	0.384783	0.15	0.015	2.71515e-34	Cystm1	0
1.93348e-38	0.316766	0.155	0.017	3.82926e-34	Hacd4	0
3.7874e-38	0.442488	0.314	0.102	7.50095e-34	Mdfic	0
4.02528e-38	0.293939	0.152	0.016	7.97206e-34	St3gal3	0
5.75654e-38	0.46613	0.498	0.244	1.14008e-33	Rasgrp1	0
5.79603e-38	0.487356	0.633	0.434	1.1479e-33	Psap	0
1.16383e-37	0.354094	0.2	0.036	2.30496e-33	Il17re	0
2.20605e-37	0.558578	0.358	0.132	4.36908e-33	Phlda1	0
2.68291e-37	0.434618	0.375	0.145	5.31351e-33	Osbpl3	0
2.79672e-37	0.428657	0.325	0.106	5.53891e-33	Hnrnpll	0
3.18787e-37	0.470483	0.807	0.637	6.31357e-33	Atp5md	0
3.93235e-37	0.423155	0.455	0.198	7.78801e-33	Zc3h12a	0
4.23661e-37	0.360404	0.938	0.816	8.39061e-33	Tspo	0
5.38148e-37	0.614561	0.52	0.327	1.0658e-32	Tob2	0
7.32232e-37	0.322116	0.153	0.018	1.45018e-32	Rbpms2	0
1.1707e-36	0.492195	0.607	0.386	2.31856e-32	Smap2	0
1.54902e-36	0.356026	0.2	0.037	3.06783e-32	Nr1d1	0
1.69728e-36	0.424358	0.964	0.916	3.36147e-32	Gapdh	0
1.7619e-36	0.321163	0.935	0.786	3.48944e-32	Elob	0
1.94475e-36	0.451109	0.883	0.732	3.85158e-32	Prdx6	0
2.2626e-36	0.58132	0.728	0.539	4.48109e-32	Ndufa1	0
4.96665e-36	0.386125	0.326	0.108	9.83645e-32	Tnfrsf25	0
6.14452e-36	0.317542	0.958	0.847	1.21692e-31	Gnas	0
6.31477e-36	0.283158	0.115	0.006	1.25064e-31	Tdrd9	0
6.41851e-36	0.450755	0.612	0.351	1.27119e-31	Smpdl3a	0
1.56794e-35	0.49759	0.763	0.554	3.10531e-31	Dusp5	0
2.4075e-35	0.48993	0.425	0.187	4.76805e-31	Map3k8	0
2.53172e-35	0.339482	0.225	0.05	5.01407e-31	Plcb4	0
3.50076e-35	0.441658	0.75	0.534	6.93326e-31	Ppp1cc	0
2.39022e-34	0.41892	0.501	0.262	4.73383e-30	Surf4	0
2.65114e-34	0.451834	0.792	0.615	5.25058e-30	Wnk1	0
3.87913e-34	0.31659	0.936	0.824	7.68262e-30	Ybx1	0
4.42884e-34	0.4144	0.525	0.271	8.77133e-30	Csrnp1	0
5.26833e-34	0.417775	0.508	0.272	1.04339e-29	Nucb1	0
6.09979e-34	0.394399	0.311	0.106	1.20806e-29	Dennd5a	0
1.38856e-33	0.301087	0.176	0.031	2.75005e-29	Slc22a15	0
3.09376e-33	0.42792	0.41	0.182	6.12718e-29	Mapkapk3	0
1.02507e-32	0.35831	0.175	0.032	2.03015e-28	Cd93	0
1.04824e-32	0.468506	0.398	0.174	2.07603e-28	Arhgap31	0
1.17176e-32	0.311694	0.158	0.024	2.32067e-28	Hmgn3	0
1.46575e-32	0.751943	0.354	0.195	2.90291e-28	Tnfrsf9	0
1.5625e-32	0.446356	0.66	0.444	3.09452e-28	Aprt	0
2.11698e-32	0.404103	0.384	0.157	4.19268e-28	Mxi1	0
7.17559e-32	0.374853	0.448	0.208	1.42113e-27	Ppp1r16b	0
7.21819e-32	0.369632	0.851	0.695	1.42956e-27	Krtcap2	0
8.77982e-32	0.386769	0.982	0.951	1.73884e-27	Jund	0
1.18766e-31	0.327695	0.883	0.687	2.35216e-27	Ptprcap	0
1.76033e-31	0.403257	0.272	0.085	3.48633e-27	Plk3	0
1.80638e-31	0.38424	0.473	0.232	3.57753e-27	Znrf1	0
3.26474e-31	0.60755	0.637	0.444	6.46582e-27	Fosb	0
1.27996e-30	0.351544	0.756	0.513	2.53497e-26	Prr13	0
1.36582e-30	0.385344	0.331	0.128	2.70501e-26	Pik3ap1	0
2.03327e-30	0.367294	0.724	0.5	4.02689e-26	Capns1	0
2.22903e-30	0.396931	0.678	0.47	4.41459e-26	Gnb1	0
3.10396e-30	0.317657	0.173	0.037	6.1474e-26	Prrt1	0
3.20337e-30	0.410204	0.85	0.637	6.34428e-26	Ahnak	0
3.5908e-30	0.353355	0.754	0.555	7.11158e-26	Tmed10	0
4.32218e-30	0.385636	0.401	0.188	8.56007e-26	Ccdc50	0
4.66204e-30	0.407793	0.628	0.435	9.23318e-26	Pgk1	0
1.03587e-29	0.373827	0.684	0.452	2.05154e-25	Fkbp1a	0
1.07964e-29	0.38983	0.604	0.389	2.13824e-25	Ndufs5	0
3.42718e-29	0.421076	0.774	0.572	6.78752e-25	Ifrd1	0
5.96871e-29	0.400844	0.8	0.653	1.1821e-24	Ucp2	0
9.69071e-29	0.335449	0.798	0.579	1.91924e-24	Atp2b1	0
1.14064e-28	0.373875	0.786	0.641	2.25904e-24	Ssr4	0
1.2504e-28	0.269874	0.158	0.03	2.47642e-24	Coro2b	0
1.25163e-28	0.358136	0.273	0.1	2.47885e-24	Comt	0
1.26406e-28	0.377797	0.398	0.193	2.50348e-24	2024-03-02	0
1.42224e-28	0.391298	0.618	0.405	2.81676e-24	Canx	0
1.61215e-28	0.31892	0.175	0.046	3.19286e-24	Frmd4a	0
2.3374e-28	0.397165	0.282	0.109	4.62922e-24	Pgm2l1	0
3.84629e-28	0.369322	0.335	0.139	7.61758e-24	Wls	0
5.27804e-28	0.382388	0.193	0.055	1.04532e-23	Rasgef1b	0
6.2787e-28	0.282289	0.158	0.031	1.2435e-23	Sept8	0
9.1228e-28	0.297769	0.196	0.049	1.80677e-23	Selenom	0
1.00913e-27	0.349602	0.273	0.105	1.99859e-23	Cyfip1	0
1.75527e-27	0.347018	0.693	0.504	3.4763e-23	Selenof	0
1.78031e-27	0.305405	0.181	0.042	3.52591e-23	Srxn1	0
1.83323e-27	0.37785	0.63	0.401	3.63072e-23	Cd247	0
2.7842e-27	0.314201	0.974	0.893	5.51411e-23	Crip1	0
4.47882e-27	0.363756	0.527	0.294	8.8703e-23	Dap	0
5.73373e-27	0.367693	0.619	0.399	1.13557e-22	Fnbp1	0
6.16904e-27	0.352583	0.656	0.422	1.22178e-22	Itgal	0
7.14985e-27	0.394885	0.695	0.5	1.41603e-22	Diaph1	0
1.04805e-26	0.297464	0.175	0.046	2.07566e-22	Cyp4f16	0
1.17941e-26	0.267393	0.986	0.949	2.33582e-22	Fxyd5	0
1.35294e-26	0.376702	0.225	0.069	2.6795e-22	Pxdc1	0
1.92244e-26	0.279799	0.12	0.016	3.80739e-22	Pkib	0
2.00159e-26	0.392483	0.568	0.338	3.96414e-22	Il18r1	0
2.56236e-26	0.417033	0.31	0.149	5.07476e-22	Sdf2l1	0
3.77393e-26	0.345163	0.373	0.169	7.47428e-22	Mapk6	0
4.96845e-26	0.404339	0.557	0.34	9.84002e-22	Cmtm7	0
6.27481e-26	0.343754	0.256	0.09	1.24273e-21	Adam8	0
7.57897e-26	0.399334	0.302	0.126	1.50101e-21	Pim3	0
1.73444e-25	0.31027	0.197	0.056	3.43506e-21	Ece1	0
1.74135e-25	0.348141	0.753	0.565	3.44874e-21	Cst3	0
1.75396e-25	0.349693	0.32	0.14	3.47371e-21	Acot9	0
2.09492e-25	0.256423	0.152	0.034	4.14899e-21	Ptprs	0
2.21636e-25	0.2865	0.182	0.046	4.3895e-21	Nucb2	0
4.44639e-25	0.445751	0.413	0.203	8.80607e-21	Ramp3	0
6.89902e-25	0.323549	0.214	0.069	1.36635e-20	Arrb1	0
7.32837e-25	0.356017	0.37	0.178	1.45138e-20	Impa1	0
9.04461e-25	0.453823	0.373	0.222	1.79128e-20	Azin1	0
9.15581e-25	0.357139	0.558	0.352	1.81331e-20	Cstb	0
9.50964e-25	0.372215	0.534	0.323	1.88338e-20	Cyb5a	0
1.22314e-24	0.295261	0.865	0.705	2.42243e-20	Lcp1	0
2.65416e-24	1.25664	0.832	0.832	5.25657e-20	Cxcl2	0
3.47407e-24	0.335032	0.395	0.194	6.88039e-20	Smco4	0
3.55719e-24	0.400998	0.411	0.217	7.04502e-20	Cd226	0
3.6209e-24	0.394345	0.47	0.28	7.17119e-20	Sik1	0
3.89358e-24	0.328339	0.619	0.418	7.71124e-20	Bsg	0
4.21565e-24	0.331072	0.259	0.1	8.3491e-20	Mcur1	0
4.88634e-24	0.290539	0.848	0.697	9.67739e-20	Cox5a	0
5.50665e-24	0.325379	0.191	0.056	1.09059e-19	Bpnt1	0
5.94189e-24	0.334381	0.129	0.022	1.17679e-19	Spry1	0
6.98951e-24	0.351119	0.358	0.176	1.38427e-19	Pdia4	0
8.31343e-24	0.334623	0.451	0.245	1.64648e-19	Ap3s1	0
9.03738e-24	0.289878	0.895	0.795	1.78985e-19	Ppib	0
9.40952e-24	0.328086	0.178	0.05	1.86356e-19	Tnfsf14	0
1.14407e-23	0.331814	0.366	0.18	2.26584e-19	Ssbp3	0
1.19759e-23	0.482934	0.774	0.592	2.37183e-19	Jun	0
1.25354e-23	0.377778	0.498	0.305	2.48264e-19	Lcp2	0
1.91602e-23	0.35615	0.527	0.321	3.79467e-19	Anxa5	0
2.04947e-23	0.354737	0.675	0.491	4.05897e-19	Stk24	0
3.01138e-23	0.367329	0.334	0.157	5.96405e-19	Stap1	0
3.06938e-23	0.322856	0.715	0.533	6.07891e-19	Ppp2ca	0
3.60738e-23	0.379164	0.587	0.375	7.14441e-19	Skil	0
3.68611e-23	0.335406	0.214	0.07	7.30034e-19	Socs2	0
6.00779e-23	0.251406	0.929	0.811	1.18984e-18	Clic1	0
6.34444e-23	0.298664	0.212	0.069	1.25652e-18	Mast4	0
8.82335e-23	0.393604	0.637	0.446	1.74746e-18	Stat3	0
1.07811e-22	0.380214	0.381	0.198	2.13521e-18	Clcn3	0
1.11949e-22	0.350707	0.388	0.205	2.21715e-18	Ehd1	0
1.25695e-22	0.266136	0.203	0.067	2.48938e-18	Chst11	0
1.28794e-22	0.330089	0.613	0.431	2.55077e-18	Ghitm	0
1.51878e-22	0.371486	0.367	0.192	3.00795e-18	Pcgf5	0
1.58252e-22	0.301767	0.841	0.722	3.13418e-18	Myl12a	0
1.66916e-22	0.305391	0.276	0.111	3.30578e-18	Ap1s2	0
1.89294e-22	0.341796	0.822	0.698	3.74896e-18	Ldha	0
1.98178e-22	0.293805	0.208	0.075	3.92492e-18	Wbp1	0
2.50322e-22	0.509222	0.379	0.202	4.95763e-18	Atf3	0
2.70747e-22	0.275182	0.179	0.054	5.36215e-18	Clnk	0
5.3909e-22	0.341188	0.241	0.095	1.06767e-17	Mmd	0
5.88536e-22	0.329777	0.75	0.587	1.1656e-17	H2-T23	0
6.88193e-22	0.312859	0.454	0.254	1.36297e-17	Acot7	0
8.48422e-22	0.345535	0.276	0.115	1.6803e-17	Agpat4	0
9.82977e-22	0.38882	0.146	0.034	1.94679e-17	Csf2	0
1.25589e-21	0.353964	0.577	0.379	2.48729e-17	Ppdpf	0
1.26414e-21	0.305084	0.744	0.562	2.50362e-17	Micos10	0
1.45481e-21	0.342466	0.605	0.415	2.88125e-17	Gng2	0
1.49163e-21	0.355579	0.583	0.38	2.95417e-17	Rab8b	0
1.68445e-21	0.312566	0.701	0.505	3.33604e-17	Clint1	0
1.73186e-21	0.287247	0.607	0.393	3.42995e-17	Tnfaip8	0
2.58947e-21	0.464803	0.375	0.245	5.12845e-17	Batf	0
2.82602e-21	0.331309	0.425	0.233	5.59694e-17	Galnt1	0
3.14453e-21	0.310293	0.387	0.202	6.22774e-17	Mlec	0
3.33943e-21	0.466902	0.619	0.412	6.61374e-17	Rgcc	0
3.94506e-21	0.292207	0.86	0.703	7.8132e-17	Txn1	0
4.09955e-21	0.308568	0.3	0.139	8.11917e-17	Dctn1	0
4.33101e-21	0.511901	0.266	0.124	8.57757e-17	Cd83	0
5.28119e-21	0.304304	0.199	0.069	1.04594e-16	Creld2	0
5.35411e-21	0.301317	0.891	0.797	1.06038e-16	Sec61b	0
6.06028e-21	0.298602	0.337	0.161	1.20024e-16	Irak2	0
6.31382e-21	0.431146	0.384	0.21	1.25045e-16	Gm45716	0
6.3702e-21	0.325383	0.413	0.224	1.26162e-16	Txnrd1	0
6.62842e-21	0.459393	0.792	0.62	1.31276e-16	Rgs1	0
8.24322e-21	0.297216	0.256	0.108	1.63257e-16	Ctnna1	0
8.31922e-21	0.295194	0.184	0.059	1.64762e-16	Rnase4	0
9.36503e-21	0.374061	0.687	0.5	1.85474e-16	Crem	0
1.26957e-20	0.318563	0.305	0.151	2.51439e-16	Parp1	0
1.35979e-20	0.382729	0.475	0.333	2.69306e-16	Selenos	0
2.32835e-20	0.309026	0.637	0.44	4.6113e-16	Flna	0
2.34767e-20	0.342446	0.651	0.476	4.64957e-16	Cdk2ap2	0
3.21527e-20	0.265974	0.187	0.06	6.36784e-16	Dkkl1	0
3.40095e-20	0.256419	0.857	0.718	6.73557e-16	Cox7b	0
3.714e-20	0.258756	0.851	0.698	7.35558e-16	Ndufa4	0
4.19638e-20	0.320496	0.481	0.289	8.31093e-16	M6pr	0
7.18761e-20	0.320251	0.307	0.147	1.42351e-15	Carnmt1	0
7.55518e-20	0.35343	0.455	0.273	1.4963e-15	Lgals3bp	0
8.02625e-20	0.319324	0.263	0.118	1.5896e-15	Ciapin1	0
8.99519e-20	0.32558	0.524	0.331	1.7815e-15	Tmem123	0
1.28165e-19	0.250548	0.168	0.05	2.5383e-15	Crmp1	0
1.45447e-19	0.266596	0.153	0.042	2.88057e-15	Gm9961	0
1.48119e-19	0.499124	0.372	0.226	2.9335e-15	Cwc25	0
1.78433e-19	0.257747	0.856	0.726	3.53387e-15	Arf5	0
1.80033e-19	0.334546	0.29	0.137	3.56556e-15	Clic4	0
1.80807e-19	0.386269	0.463	0.269	3.58087e-15	Ctla4	0
1.88169e-19	0.291638	0.704	0.525	3.72668e-15	Fis1	0
1.89631e-19	0.289289	0.954	0.888	3.75564e-15	Sub1	0
2.16605e-19	0.35832	0.299	0.138	4.28987e-15	Emp1	0
3.07073e-19	0.271914	0.232	0.09	6.08158e-15	Adam19	0
3.15859e-19	0.341299	0.445	0.265	6.25559e-15	Il4ra	0
3.88794e-19	0.298432	0.171	0.053	7.70006e-15	Tnfsf9	0
5.36319e-19	0.326308	0.533	0.35	1.06218e-14	Pfkp	0
5.69995e-19	0.251277	0.181	0.066	1.12887e-14	Il12rb1	0
5.89053e-19	0.301252	0.388	0.214	1.16662e-14	Fkbp2	0
6.08278e-19	0.318077	0.381	0.204	1.20469e-14	Map3k14	0
6.89356e-19	0.315845	0.549	0.36	1.36527e-14	Cyth4	0
1.05518e-18	0.396967	0.508	0.342	2.08978e-14	Emd	0
1.19473e-18	0.32321	0.269	0.129	2.36617e-14	Epb41l2	0
1.24984e-18	0.289728	0.258	0.115	2.4753e-14	Igf2r	0
1.5226e-18	0.319246	0.56	0.377	3.0155e-14	Tgif1	0
1.54846e-18	0.319581	0.229	0.104	3.06673e-14	Cysltr2	0
2.0708e-18	0.273296	0.766	0.59	4.10122e-14	Gnb2	0
3.85654e-18	0.303209	0.578	0.393	7.63788e-14	Hcls1	0
4.15057e-18	0.295361	0.721	0.549	8.22019e-14	Gna13	0
4.17561e-18	0.295415	0.684	0.508	8.2698e-14	Anxa6	0
5.82278e-18	0.317709	0.484	0.332	1.1532e-13	Pgam1	0
6.52731e-18	0.312937	0.402	0.227	1.29273e-13	AU020206	0
6.63015e-18	0.307659	0.628	0.467	1.3131e-13	Rwdd1	0
8.58177e-18	0.309909	0.431	0.264	1.69962e-13	Tmem256	0
1.07722e-17	0.35722	0.672	0.488	2.13344e-13	Dusp1	0
1.22859e-17	0.524078	0.633	0.51	2.43323e-13	Gm20186	0
1.3552e-17	0.256445	0.813	0.668	2.68398e-13	Selenok	0
1.3915e-17	0.316381	0.313	0.161	2.75587e-13	Slc7a1	0
1.68183e-17	0.289052	0.193	0.078	3.33086e-13	Tec	0
1.73561e-17	0.264461	0.205	0.079	3.43738e-13	Rabgef1	0
3.94336e-17	0.28842	0.316	0.16	7.80982e-13	Cmtm6	0
4.27124e-17	0.3114	0.58	0.407	8.4592e-13	Nr3c1	0
4.65557e-17	0.253589	0.234	0.098	9.22035e-13	Nfatc2	0
5.00196e-17	0.257843	0.264	0.12	9.90638e-13	Stx6	0
5.50324e-17	0.29113	0.258	0.125	1.08992e-12	Tox	0
7.4514e-17	0.252226	0.771	0.611	1.47575e-12	Cox6a1	0
7.63693e-17	0.254907	0.876	0.798	1.51249e-12	Tle5	0
1.01987e-16	0.287779	0.466	0.287	2.01986e-12	Tor1aip1	0
1.04832e-16	0.281394	0.584	0.407	2.07619e-12	Calm3	0
1.14408e-16	0.267376	0.341	0.18	2.26585e-12	Rara	0
1.61761e-16	0.265086	0.191	0.077	3.20367e-12	Myadm	0
2.01674e-16	0.260286	0.343	0.182	3.99416e-12	Nfkb2	0
2.8483e-16	0.269404	0.478	0.315	5.64106e-12	Rnh1	0
2.92415e-16	0.327184	0.461	0.308	5.79128e-12	Pkp3	0
3.19839e-16	0.259867	0.681	0.512	6.3344e-12	Tmem258	0
4.13941e-16	0.283653	0.337	0.18	8.19811e-12	Rest	0
4.29221e-16	0.334412	0.712	0.579	8.50071e-12	Ccnd2	0
4.72286e-16	0.263056	0.325	0.171	9.35363e-12	Rhof	0
6.45071e-16	0.25472	0.332	0.177	1.27756e-11	Slc25a51	0
6.75834e-16	0.284118	0.42	0.254	1.33849e-11	Herpud1	0
7.0915e-16	0.281423	0.517	0.352	1.40447e-11	Sms	0
8.57783e-16	0.26084	0.457	0.29	1.69884e-11	Pfdn1	0
1.23858e-15	0.305329	0.455	0.288	2.453e-11	Aff4	0
2.0291e-15	0.290407	0.281	0.147	4.01864e-11	Traf4	0
2.35255e-15	0.289024	0.436	0.274	4.65924e-11	Plp2	0
2.43917e-15	0.266578	0.539	0.38	4.83077e-11	Timm23	0
2.75219e-15	0.399818	0.121	0.038	5.45072e-11	Gm10827	0
3.74716e-15	0.25985	0.249	0.117	7.42126e-11	Frmd4b	0
4.53726e-15	0.252095	0.442	0.272	8.98604e-11	Cst7	0
4.57521e-15	0.302918	0.575	0.428	9.06121e-11	Ctsb	0
5.33244e-15	0.286889	0.305	0.168	1.05609e-10	Cers4	0
6.01854e-15	0.368394	0.272	0.377	1.19197e-10	Hopx	0
6.7058e-15	0.267993	0.382	0.235	1.32808e-10	Myo1g	0
7.4256e-15	0.304357	0.51	0.358	1.47064e-10	Isy1	0
7.84507e-15	0.383574	0.442	0.33	1.55372e-10	Tpi1	0
7.9279e-15	0.25431	0.326	0.186	1.57012e-10	Pon2	0
7.94196e-15	0.250783	0.209	0.089	1.57291e-10	Sdcbp2	0
9.0762e-15	0.259176	0.781	0.644	1.79754e-10	Ubald2	0
9.1853e-15	0.287334	0.469	0.316	1.81915e-10	Dnajc1	0
1.11419e-14	0.290659	0.731	0.636	2.20665e-10	Mif	0
1.35405e-14	0.274205	0.528	0.406	2.6817e-10	Ostc	0
1.36375e-14	0.261195	0.56	0.394	2.7009e-10	Ppp1r14b	0
1.48614e-14	0.291864	0.422	0.265	2.94331e-10	Kdm2b	0
1.94542e-14	0.261005	0.382	0.24	3.8529e-10	Fmnl1	0
3.98365e-14	0.301886	0.332	0.187	7.88961e-10	Ccrl2	0
4.71697e-14	0.323315	0.51	0.367	9.34195e-10	Ankrd12	0
4.8898e-14	0.816305	0.173	0.154	9.68425e-10	Cxcl3	0
4.96885e-14	0.271431	0.331	0.187	9.84081e-10	St3gal6	0
5.07651e-14	0.278985	0.314	0.175	1.0054e-09	Nfkbie	0
7.58598e-14	0.269544	0.684	0.555	1.5024e-09	Rock1	0
1.14037e-13	0.266784	0.416	0.269	2.25849e-09	Sept9	0
1.19447e-13	0.410078	0.291	0.175	2.36564e-09	Ddit4	0
1.77166e-13	0.262509	0.61	0.491	3.50878e-09	Tmem59	0
1.82334e-13	0.277538	0.392	0.251	3.61112e-09	Rassf5	0
1.87317e-13	0.285168	0.734	0.621	3.70981e-09	Ndufb1-ps	0
5.27329e-13	0.251379	0.674	0.53	1.04437e-08	Ndufv3	0
7.84703e-13	0.261698	0.36	0.219	1.5541e-08	Ahcyl2	0
9.66937e-13	0.257533	0.24	0.122	1.91502e-08	Maff	0
1.31004e-12	0.259634	0.414	0.271	2.59453e-08	P4hb	0
2.38098e-12	0.254594	0.358	0.217	4.71552e-08	Sytl3	0
2.44405e-12	0.272923	0.405	0.273	4.84045e-08	Rabgap1l	0
2.6979e-12	0.453584	0.405	0.327	5.34318e-08	Ranbp2	0
2.85714e-12	0.262038	0.237	0.125	5.65856e-08	Coro2a	0
3.29801e-12	0.25101	0.354	0.23	6.53172e-08	Ctsz	0
3.39651e-12	0.274083	0.52	0.38	6.72679e-08	Glud1	0
5.38085e-12	0.257069	0.423	0.289	1.06568e-07	Denr	0
7.83332e-12	0.260447	0.443	0.314	1.55139e-07	Crlf2	0
1.19994e-11	0.256234	0.387	0.268	2.37647e-07	Dnajb11	0
1.23743e-11	0.278155	0.252	0.141	2.45072e-07	Ier3	0
1.26241e-11	0.26317	0.25	0.14	2.50021e-07	Camk2n1	0
1.54447e-11	0.275787	0.329	0.246	3.05882e-07	Per1	0
1.21148e-10	0.258157	0.467	0.357	2.39934e-06	Ptbp1	0
2.46914e-10	0.269506	0.144	0.061	4.89013e-06	5830411N06Rik	0
2.18819e-07	0.302674	0.563	0.478	0.00433371	Zfp36	0
3.3682e-07	0.276982	0.203	0.125	0.00667072	AA467197	0
6.07776e-06	0.262486	0.407	0.344	0.12037	Cxcr4	0
8.36451e-06	0.26054	0.105	0.07	0.165659	Gm43305	0
1.03727e-05	0.259048	0.191	0.125	0.205431	Egr1	0
0.897806	9.72524e-05	0.168	0.163	1	Gapvd1	0

## Sheet: GroupDiffgene Cluster 0 
p_val	avg_logFC	M1 group	PBS group	p_val_adj	gene	cluster
5.95268e-08	-2.04446	0.152	0.029	0.00117893	Hbb-bs	0
1.5795e-19	-1.42717	0.479	0.285	3.1282e-15	Ptgs2	0
1.05612e-65	-1.29274	0.864	0.278	2.09166e-61	Ctla2a	0
8.34438e-64	-1.17204	0.872	0.44	1.6526e-59	Igha	0
3.3326e-37	-1.17196	0.762	0.343	6.6002e-33	Zfp36l2	0
2.25105e-48	-1.05328	0.819	0.303	4.4582e-44	Fgl2	0
1.49573e-50	-0.955194	0.919	0.498	2.96229e-46	Ckb	0
8.04644e-40	-0.851073	0.885	0.523	1.5936e-35	Cd163l1	0
3.11114e-37	-0.776635	0.95	0.711	6.16161e-33	Ahnak	0
1.55562e-31	-0.728249	0.817	0.552	3.08091e-27	Selenop	0
2.35592e-27	-0.686412	0.89	0.715	4.6659e-23	Maf	0
2.34904e-32	-0.679203	0.974	0.819	4.65227e-28	Zfp36l1	0
9.86588e-22	-0.674918	0.448	0.13	1.95394e-17	Podnl1	0
3.9564e-35	-0.67268	0.99	0.917	7.83564e-31	S100a4	0
2.57323e-97	-0.669027	0.997	1	5.09629e-93	Rps29	0
4.79023e-30	-0.668858	0.877	0.599	9.48705e-26	Actn2	0
8.19522e-24	-0.668417	0.743	0.495	1.62306e-19	Serinc3	0
2.949e-45	-0.660507	0.987	0.888	5.8405e-41	Tmem176a	0
1.11954e-16	-0.657116	0.563	0.354	2.21725e-12	Plin2	0
3.01252e-18	-0.642797	0.657	0.357	5.9663e-14	Tmem64	0
7.40914e-48	-0.635203	0.992	0.968	1.46738e-43	Cd3g	0
2.4962e-12	-0.634732	0.675	0.44	4.94372e-08	Rgs2	0
1.55625e-18	-0.63055	0.584	0.274	3.08215e-14	F2r	0
1.18707e-19	-0.628797	0.657	0.383	2.35098e-15	Serpinb6a	0
7.14911e-31	-0.628746	0.953	0.827	1.41588e-26	Igkc	0
4.39003e-21	-0.622943	0.757	0.462	8.69445e-17	Psap	0
1.65801e-22	-0.607798	0.257	0.011	3.28368e-18	Ccl8	0
3.0283e-26	-0.604413	0.893	0.682	5.99754e-22	Tcrg-C1	0
5.11935e-12	-0.598634	0.495	0.249	1.01389e-07	Sdc4	0
2.90809e-15	-0.596336	0.647	0.451	5.75946e-11	Apoe	0
8.13571e-15	-0.590506	0.584	0.44	1.61128e-10	Bst2	0
1.89861e-36	-0.586178	0.995	0.953	3.76021e-32	S100a10	0
8.60307e-22	-0.582384	0.783	0.574	1.70384e-17	Diaph1	0
1.06562e-25	-0.579526	0.916	0.744	2.11045e-21	Cd164	0
5.52947e-11	-0.573517	0.605	0.404	1.09511e-06	Tob2	0
2.78746e-12	-0.568782	0.421	0.202	5.52056e-08	Per1	0
2.51485e-14	-0.554627	0.749	0.516	4.98067e-10	Nr4a3	0
2.44406e-08	-0.548296	0.38	0.206	0.000484047	AC149090.1	0
3.96683e-62	-0.544683	1	1	7.85632e-58	Tmsb4x	0
7.68061e-14	-0.541472	0.518	0.289	1.52114e-09	Ccnd3	0
2.24171e-18	-0.54145	0.688	0.491	4.4397e-14	Gng2	0
6.74509e-33	-0.540043	0.984	0.888	1.33587e-28	Tmem176b	0
7.65854e-29	-0.535669	0.997	0.993	1.51677e-24	S100a6	0
5.09062e-13	-0.534115	0.707	0.509	1.0082e-08	AW112010	0
1.46472e-15	-0.529214	0.895	0.697	2.90088e-11	Cd69	0
1.02006e-16	-0.524551	0.971	0.852	2.02023e-12	Vim	0
8.74401e-14	-0.524311	0.526	0.357	1.73175e-09	Lgals3bp	0
1.36736e-16	-0.521684	0.835	0.56	2.70806e-12	Trdv4	0
1.47364e-19	-0.512547	0.869	0.704	2.91854e-15	Ucp2	0
2.62723e-19	-0.510954	0.911	0.823	5.20322e-15	Samsn1	0
2.9715e-06	-0.510135	0.61	0.523	0.0588506	Eprs	0
9.9406e-12	-0.506833	0.56	0.332	1.96874e-07	Pdcd4	0
2.37702e-49	-0.503657	1	0.993	4.70769e-45	B2m	0
2.57378e-14	-0.491065	0.704	0.48	5.09736e-10	Tmem59	0
1.99227e-22	-0.487822	0.914	0.798	3.94568e-18	Psmb8	0
1.22801e-35	-0.486682	1	0.989	2.43208e-31	Itm2b	0
2.79014e-20	-0.481496	0.882	0.686	5.52587e-16	Itgb7	0
3.13982e-09	-0.480664	0.492	0.321	6.21841e-05	Ifi203	0
2.14765e-10	-0.480016	0.291	0.108	4.25342e-06	C1qb	0
8.71527e-19	-0.479429	0.853	0.715	1.72606e-14	S100a13	0
2.26658e-13	-0.479168	0.264	0.051	4.48897e-09	Cd93	0
1.6207e-06	-0.478541	0.416	0.31	0.032098	Cwc25	0
5.95314e-19	-0.475147	0.971	0.913	1.17902e-14	Tagln2	0
2.85838e-12	-0.469182	0.872	0.729	5.66101e-08	Fosl2	0
1.42593e-22	-0.46795	0.974	0.921	2.82405e-18	Tnfaip3	0
1.21366e-25	-0.466131	0.974	0.942	2.40365e-21	Laptm5	0
9.15378e-11	-0.460019	0.757	0.592	1.81291e-06	Ltb4r1	0
4.07871e-07	-0.459517	0.594	0.401	0.00807788	Fos	0
2.00083e-10	-0.45498	0.432	0.227	3.96264e-06	Mgat5	0
2.79222e-08	-0.453396	0.34	0.206	0.000552999	Trgv2	0
8.33491e-20	-0.453156	0.914	0.881	1.65073e-15	Cd3e	0
7.73409e-11	-0.452831	0.424	0.238	1.53174e-06	Eid1	0
5.48375e-11	-0.452704	0.34	0.155	1.08606e-06	C1qa	0
1.04593e-09	-0.447339	0.364	0.17	2.07147e-05	Pgm2l1	0
2.12997e-18	-0.443525	0.801	0.697	4.2184e-14	Npc2	0
5.65173e-11	-0.442992	0.668	0.451	1.11933e-06	Gimap3	0
1.00841e-11	-0.440364	0.254	0.065	1.99716e-07	Frmd4a	0
8.56468e-11	-0.432135	0.874	0.805	1.69623e-06	Hmgb2	0
1.50241e-14	-0.431286	0.539	0.412	2.97552e-10	Itgb2	0
5.67173e-10	-0.424592	0.34	0.126	1.12329e-05	Camk2n1	0
9.1629e-14	-0.421035	0.398	0.137	1.81471e-09	Tnfsf11	0
9.89559e-07	-0.420646	0.484	0.321	0.0195982	Tnf	0
2.75286e-11	-0.420084	0.576	0.39	5.45204e-07	Rasgrp1	0
1.16699e-09	-0.418755	0.448	0.217	2.31123e-05	Igf1r	0
0.000395516	-0.417359	0.283	0.166	1	Hbegf	0
1.39527e-10	-0.417342	0.283	0.087	2.76333e-06	Nr1d1	0
0.000156172	-0.41264	0.165	0.061	1	Gm10827	0
3.77932e-10	-0.409944	0.411	0.231	7.48494e-06	Wls	0
4.49716e-09	-0.406793	0.733	0.505	8.90663e-05	Fosb	0
6.43337e-12	-0.405397	0.767	0.542	1.27413e-07	Dusp1	0
6.9475e-06	-0.403645	0.257	0.137	0.137595	Txnip	0
6.55573e-09	-0.402759	0.403	0.199	0.000129836	Mmp25	0
9.36981e-12	-0.402756	0.901	0.798	1.85569e-07	Nr4a1	0
1.65812e-11	-0.402106	0.699	0.552	3.28391e-07	Flna	0
9.49704e-13	-0.401431	0.516	0.383	1.88089e-08	Gm10076	0
2.63485e-12	-0.400875	0.866	0.751	5.21831e-08	Emp3	0
6.13557e-08	-0.400601	0.217	0.072	0.00121515	Fam111a	0
2.20887e-14	-0.400202	0.921	0.794	4.37466e-10	AY036118	0
6.06284e-10	-0.399321	0.539	0.365	1.20074e-05	Tor1aip1	0
1.72423e-10	-0.399054	0.793	0.653	3.41484e-06	Ubl3	0
1.03411e-16	-0.397921	0.696	0.628	2.04806e-12	Atp5k	0
4.57389e-14	-0.396187	0.877	0.783	9.05859e-10	Selplg	0
7.92873e-19	-0.395193	0.992	0.975	1.57028e-14	Calm1	0
5.21363e-09	-0.394693	0.709	0.574	0.000103256	Ikzf3	0
1.4542e-09	-0.394279	0.822	0.671	2.88004e-05	Pdcd1	0
2.65874e-09	-0.393858	0.445	0.307	5.26563e-05	Ralbp1	0
5.15539e-10	-0.391308	0.285	0.101	1.02102e-05	Wbp1	0
1.14078e-12	-0.389526	0.709	0.581	2.25931e-08	Itgal	0
1.04141e-08	-0.388935	0.691	0.56	0.000206251	Sla	0
5.28346e-10	-0.388446	0.28	0.116	1.04639e-05	Myo1f	0
1.77513e-11	-0.387643	0.183	0.022	3.51564e-07	Tdrd9	0
3.14974e-11	-0.386951	0.84	0.762	6.23807e-07	Atp5md	0
1.79015e-09	-0.385313	0.27	0.108	3.54539e-05	Grn	0
2.33888e-09	-0.384502	0.22	0.072	4.63216e-05	Hmgn3	0
2.13987e-12	-0.383828	0.791	0.718	4.23801e-08	Myh9	0
1.5399e-09	-0.383055	0.73	0.588	3.04978e-05	Fkbp3	0
7.32763e-11	-0.381162	0.505	0.354	1.45124e-06	Ech1	0
2.26822e-08	-0.379354	0.236	0.087	0.000449221	Gbp7	0
6.29498e-14	-0.378767	0.785	0.682	1.24672e-09	Tmbim6	0
6.04417e-17	-0.378315	0.95	0.921	1.19705e-12	Tspo	0
5.50696e-15	-0.377579	0.851	0.762	1.09065e-10	Tomm7	0
6.64987e-08	-0.377368	0.424	0.249	0.00131701	Ly6g5b	0
2.35266e-07	-0.376519	0.738	0.556	0.00465945	Ifi27l2a	0
2.70433e-08	-0.375528	0.497	0.368	0.000535592	Sod1	0
2.6965e-07	-0.374712	0.406	0.227	0.00534043	Plec	0
3.45599e-32	-0.37345	1	1	6.84459e-28	Rpl38	0
2.23501e-11	-0.372692	0.204	0.032	4.42643e-07	Sparc	0
3.23328e-06	-0.370484	0.641	0.513	0.0640352	Irs2	0
4.61627e-08	-0.370148	0.254	0.087	0.000914252	Rnase4	0
1.137e-08	-0.369599	0.492	0.339	0.000225183	Ankrd44	0
4.21384e-10	-0.369263	0.492	0.35	8.3455e-06	Lamp1	0
1.00918e-12	-0.367045	0.628	0.505	1.99868e-08	Ppp1r18	0
6.86412e-08	-0.366777	0.246	0.083	0.00135944	Sit1	0
5.31587e-08	-0.364839	0.432	0.264	0.00105281	Tmco1	0
8.63416e-08	-0.363834	0.505	0.354	0.00170999	Arhgef1	0
2.67395e-08	-0.36378	0.432	0.3	0.000529575	Atpif1	0
2.45619e-13	-0.363386	0.88	0.758	4.86448e-09	Ppp1ca	0
2.6198e-11	-0.362819	0.188	0.025	5.18852e-07	Pram1	0
8.27865e-24	-0.35972	0.995	0.989	1.63959e-19	Rps28	0
1.55886e-07	-0.359398	0.461	0.271	0.00308733	Tcrg-C4	0
7.68557e-08	-0.358901	0.27	0.105	0.00152213	Il17re	0
5.0063e-10	-0.358044	0.809	0.664	9.91498e-06	Tmem50a	0
1.15631e-07	-0.358025	0.492	0.347	0.00229007	Ifi27	0
2.25605e-08	-0.357289	0.332	0.191	0.000446812	Comt	0
2.62414e-08	-0.35696	0.306	0.141	0.000519712	Atp2a3	0
5.72e-11	-0.356341	0.916	0.841	1.13285e-06	Bhlhe40	0
1.9254e-08	-0.355791	0.848	0.711	0.000381325	Gpx1	0
8.1832e-09	-0.353625	0.432	0.318	0.000162068	Hipk1	0
0.000159399	-0.353187	0.636	0.599	1	Icam1	0
8.22437e-09	-0.353128	0.469	0.357	0.000162884	Dync1i2	0
7.60571e-10	-0.352819	0.466	0.368	1.50631e-05	Galnt1	0
7.0793e-10	-0.351559	0.17	0.025	1.40205e-05	Col1a2	0
1.20217e-07	-0.349418	0.432	0.278	0.0023809	Pcgf5	0
1.48732e-06	-0.34878	0.317	0.184	0.0294563	Tuba1a	0
1.12156e-06	-0.34767	0.448	0.314	0.0222126	Rassf5	0
3.04773e-08	-0.346786	0.416	0.278	0.000603603	Actn4	0
1.93001e-06	-0.345357	0.476	0.3	0.0382238	Tnrc6b	0
1.25213e-08	-0.345355	0.225	0.065	0.000247985	Sept8	0
7.23508e-07	-0.34452	0.327	0.199	0.0143291	Kmt2c	0
1.41913e-13	-0.341493	0.971	0.968	2.81059e-09	Sh3bgrl3	0
2.05295e-05	-0.341399	0.469	0.332	0.406587	Cd226	0
5.19829e-09	-0.341175	0.597	0.451	0.000102952	Tsc22d4	0
6.42751e-07	-0.339054	0.113	0.014	0.0127297	Chad	0
3.26768e-05	-0.338936	0.398	0.26	0.647164	Adgre5	0
1.27161e-06	-0.338002	0.524	0.397	0.0251842	Sik1	0
4.95171e-10	-0.337167	0.442	0.343	9.80687e-06	Pet100	0
1.68569e-07	-0.335955	0.62	0.484	0.00333851	Ctsd	0
5.6527e-09	-0.335871	0.469	0.375	0.000111952	Saa3	0
4.68288e-09	-0.33527	0.152	0.022	9.27444e-05	Dcn	0
3.6961e-10	-0.334679	0.631	0.556	7.32012e-06	Ppp1r12a	0
6.50776e-07	-0.333331	0.175	0.051	0.0128886	Gm15655	0
1.73795e-06	-0.331703	0.539	0.35	0.03442	P2ry10	0
4.2538e-12	-0.33125	0.903	0.769	8.42465e-08	Thy1	0
2.41918e-07	-0.330007	0.683	0.513	0.00479119	Smpdl3a	0
6.38683e-06	-0.329663	0.33	0.17	0.126491	Nfatc1	0
5.06632e-06	-0.32928	0.173	0.065	0.100338	Itga4	0
5.12104e-10	-0.327389	0.639	0.556	1.01422e-05	Ndufs5	0
5.99947e-07	-0.325855	0.984	0.96	0.0118819	Crip1	0
1.99734e-07	-0.324466	0.503	0.289	0.00395573	Ramp3	0
2.78727e-07	-0.323462	0.236	0.09	0.0055202	Cyp4f16	0
7.58113e-05	-0.323398	0.202	0.137	1	Pf4	0
5.88777e-06	-0.32338	0.259	0.126	0.116607	Znrf2	0
7.89088e-07	-0.323364	0.34	0.184	0.0156279	Nek7	0
2.71953e-09	-0.322795	0.301	0.202	5.38603e-05	Mcur1	0
2.01403e-10	-0.321437	0.558	0.458	3.98879e-06	Vamp8	0
6.5634e-11	-0.320515	0.688	0.657	1.29988e-06	Stk24	0
1.4094e-08	-0.319499	0.859	0.78	0.000279132	Lat	0
1.03488e-08	-0.319239	0.563	0.477	0.000204958	Anxa5	0
3.02493e-05	-0.318886	0.259	0.152	0.599088	Socs2	0
2.57105e-13	-0.3185	0.958	0.823	5.09197e-09	Ramp1	0
3.06028e-06	-0.317055	0.296	0.188	0.0606089	Lncpint	0
2.31018e-07	-0.316087	0.236	0.105	0.0045753	Il12rb1	0
3.64936e-06	-0.315876	0.463	0.361	0.0722756	Pi4k2a	0
2.78937e-06	-0.315484	0.131	0.029	0.0552434	Lrrc17	0
1.97879e-08	-0.314739	0.812	0.758	0.0003919	Arl6ip1	0
1.57034e-06	-0.314687	0.325	0.202	0.0311005	Slco3a1	0
3.51889e-14	-0.314449	0.966	0.913	6.96916e-10	H2-Q7	0
8.38203e-08	-0.31396	0.704	0.502	0.00166006	Nfkbid	0
9.06947e-08	-0.313945	0.51	0.379	0.00179621	Tapbp	0
6.14799e-07	-0.313486	0.217	0.112	0.0121761	Cfap36	0
0.0563517	-0.312622	0.126	0.076	1	Gm43305	0
8.03762e-08	-0.311879	0.644	0.542	0.00159185	Cops9	0
7.13608e-08	-0.310971	0.134	0.018	0.0014133	Col1a1	0
1.13582e-05	-0.310467	0.806	0.686	0.224948	Ccr2	0
2.51175e-06	-0.3079	0.215	0.097	0.0497451	Pink1	0
3.09407e-07	-0.306976	0.312	0.199	0.0061278	Acat1	0
1.5046e-07	-0.306894	0.217	0.065	0.00297986	Rbpms2	0
2.66338e-06	-0.305728	0.448	0.318	0.0527481	Rnaseh2c	0
3.15926e-06	-0.305692	0.393	0.264	0.0625691	Dock8	0
6.12327e-07	-0.304815	0.34	0.199	0.0121271	Smim11	0
3.00314e-08	-0.304587	0.796	0.722	0.000594773	Tln1	0
1.16656e-08	-0.304258	0.157	0.025	0.000231037	Gstm5	0
3.48323e-06	-0.303981	0.288	0.159	0.0689854	Nfatc2	0
5.96131e-11	-0.303901	0.762	0.733	1.18064e-06	H2-T23	0
2.02811e-07	-0.303725	0.647	0.549	0.00401667	Scp2	0
2.95745e-07	-0.303711	0.298	0.191	0.00585722	Add1	0
1.65861e-05	-0.303046	0.293	0.177	0.328487	Epsti1	0
3.48913e-05	-0.302589	0.359	0.292	0.691023	Nudt4	0
1.73298e-08	-0.302214	0.259	0.177	0.000343217	Pttg1	0
1.92861e-06	-0.300426	0.605	0.404	0.0381962	Mpp7	0
1.53682e-06	-0.300365	0.39	0.303	0.0304366	Plaat3	0
7.12369e-06	-0.299715	0.432	0.296	0.141085	Osbpl3	0
0.000168788	-0.29944	0.296	0.166	1	Anxa1	0
1.17744e-07	-0.299115	0.296	0.188	0.00233191	Il27ra	0
0.000146291	-0.298868	0.314	0.188	1	Pik3r1	0
1.25922e-07	-0.298536	0.72	0.61	0.00249388	Ndufv3	0
2.23748e-08	-0.298477	0.623	0.549	0.000443132	Ndufa3	0
1.29681e-05	-0.298408	0.236	0.101	0.256833	Sorl1	0
1.29598e-05	-0.297528	0.254	0.137	0.256669	Cd96	0
0.00447374	-0.29743	0.34	0.289	1	Nr4a2	0
4.18692e-07	-0.296575	0.272	0.181	0.0082922	Tuba1b	0
1.49352e-09	-0.296423	0.743	0.697	2.95791e-05	Capns1	0
5.19739e-09	-0.296334	0.421	0.31	0.000102934	Etfb	0
7.14082e-06	-0.29583	0.209	0.087	0.141424	Mast3	0
3.33518e-05	-0.295671	0.246	0.152	0.660533	Plekho2	0
3.54052e-05	-0.295614	0.236	0.13	0.701201	Myadm	0
1.02215e-07	-0.294633	0.366	0.278	0.00202437	Akna	0
2.82292e-07	-0.294368	0.241	0.119	0.0055908	Evi2a	0
0.000724934	-0.293836	0.377	0.325	1	Spty2d1	0
2.31882e-05	-0.293724	0.435	0.336	0.459242	Gm36723	0
1.57096e-06	-0.293554	0.353	0.242	0.031113	Ptpn6	0
3.53649e-05	-0.293434	0.196	0.105	0.700402	Rcbtb2	0
0.000474256	-0.292719	0.262	0.144	1	Gbp6	0
4.77146e-07	-0.292667	0.458	0.357	0.00944987	Sept9	0
5.83142e-05	-0.292506	0.249	0.116	1	Rasgef1b	0
4.30446e-08	-0.291546	0.647	0.581	0.000852499	Fnbp1	0
4.83089e-10	-0.291238	0.882	0.805	9.56758e-06	Ifngr1	0
2.39222e-06	-0.289959	0.395	0.296	0.0473779	Ndufa5	0
1.03633e-05	-0.289714	0.225	0.144	0.205245	Bpnt1	0
5.19902e-07	-0.28894	0.34	0.278	0.0102967	Mdfic	0
1.67348e-10	-0.288836	0.94	0.903	3.31432e-06	Lars2	0
2.61463e-06	-0.288175	0.298	0.184	0.0517828	Man2a2	0
7.51077e-10	-0.287592	0.901	0.863	1.48751e-05	Ndufa13	0
5.92868e-08	-0.286904	0.144	0.032	0.00117417	Col3a1	0
8.27415e-07	-0.286862	0.194	0.094	0.016387	Lgals9	0
8.0866e-05	-0.286176	0.181	0.079	1	Dkk3	0
1.70357e-06	-0.285537	0.275	0.181	0.0337392	Polr2m	0
4.08056e-05	-0.285288	0.463	0.372	0.808155	Bcl11b	0
1.37553e-05	-0.284786	0.335	0.209	0.272424	Timp2	0
8.92695e-05	-0.284713	0.267	0.144	1	Mxd4	0
1.68279e-11	-0.284328	0.958	0.924	3.33276e-07	Cox7c	0
9.90425e-07	-0.284294	0.283	0.166	0.0196154	Aak1	0
4.34868e-05	-0.284094	0.22	0.108	0.861255	Prrt1	0
0.00545836	-0.28342	0.28	0.231	1	Prap1	0
3.71279e-08	-0.282358	0.552	0.487	0.000735317	Atp2b4	0
0.00104918	-0.281442	0.309	0.195	1	Gimap4	0
5.60356e-06	-0.280994	0.204	0.087	0.110979	Iglc1	0
8.06097e-06	-0.280602	0.293	0.177	0.159647	Man2a1	0
2.06714e-10	-0.280464	0.982	0.931	4.09398e-06	Lsp1	0
1.42908e-06	-0.280345	0.605	0.509	0.028303	Uqcr11	0
2.85637e-06	-0.277977	0.314	0.195	0.0565704	H2-M3	0
6.37823e-05	-0.277957	0.257	0.155	1	Arrb1	0
3.22073e-06	-0.277868	0.393	0.31	0.0637866	Anapc13	0
6.33287e-05	-0.277073	0.356	0.22	1	Tuba4a	0
6.55264e-07	-0.276933	0.717	0.639	0.0129775	Anxa6	0
7.96149e-06	-0.275605	0.22	0.137	0.157677	Cand1	0
6.694e-06	-0.2755	0.5	0.386	0.132575	Tprgl	0
0.000108447	-0.275285	0.395	0.278	1	Vsir	0
1.3083e-05	-0.274726	0.223	0.116	0.259108	Ppp1r9b	0
0.0010491	-0.273966	0.168	0.076	1	Spry1	0
7.16934e-05	-0.272525	0.293	0.152	1	Kcnk1	0
4.12256e-07	-0.272216	0.17	0.061	0.00816472	Itgb5	0
0.00513948	-0.271086	0.359	0.274	1	Lmo4	0
0.0266022	-0.270969	0.11	0.058	1	Hspa1b	0
0.000224853	-0.270968	0.524	0.394	1	Rinl	0
8.11953e-05	-0.269983	0.254	0.155	1	Mast4	0
1.73072e-05	-0.269784	0.22	0.097	0.342769	Adcy7	0
2.34412e-06	-0.269416	0.38	0.318	0.0464253	Prex1	0
3.17938e-08	-0.269285	0.419	0.368	0.000629677	Pdcd6ip	0
2.75145e-07	-0.269231	0.482	0.412	0.00544926	Esyt1	0
0.000679509	-0.269058	0.542	0.466	1	Jaml	0
2.25038e-07	-0.267695	0.199	0.058	0.00445687	Ablim3	0
1.63362e-06	-0.267638	0.471	0.372	0.0323539	Bola2	0
4.54741e-06	-0.26736	0.243	0.144	0.0900614	Pacs1	0
1.30128e-06	-0.267129	0.743	0.704	0.0257718	Iqgap1	0
1.48584e-06	-0.266658	0.257	0.191	0.029427	Sh3bgrl	0
1.45428e-05	-0.266546	0.196	0.087	0.288021	Sesn1	0
0.000239331	-0.265946	0.351	0.209	1	Tsc22d3	0
8.24709e-07	-0.265797	0.154	0.04	0.0163334	Mitd1	0
0.000603218	-0.265762	0.599	0.646	1	Rgcc	0
0.0226211	-0.265088	0.115	0.079	1	Sgip1	0
2.55047e-05	-0.265017	0.636	0.567	0.50512	Smap2	0
2.85348e-12	-0.26491	0.992	0.978	5.65133e-08	Cd52	0
0.000955911	-0.264548	0.267	0.177	1	Cysltr2	0
9.9805e-05	-0.264119	0.306	0.188	1	Kif1b	0
2.24382e-05	-0.263214	0.372	0.238	0.44439	Jchain	0
7.11956e-16	-0.262923	0.995	0.996	1.41003e-11	H2-K1	0
1.41542e-05	-0.262648	0.673	0.621	0.280324	Cdk2ap2	0
0.000215306	-0.261984	0.615	0.491	1	Zfp36	0
7.46787e-05	-0.26181	0.309	0.224	1	Hsd11b1	0
6.41109e-06	-0.261278	0.262	0.184	0.126972	Map4	0
7.73756e-07	-0.26044	0.335	0.238	0.0153242	Rnf187	0
1.34699e-06	-0.259431	0.885	0.827	0.0266771	Ncor1	0
9.64027e-09	-0.259239	0.45	0.437	0.000190926	Il4ra	0
2.97158e-14	-0.258703	1	0.993	5.88521e-10	Rpl37	0
1.17301e-06	-0.258577	0.194	0.061	0.0232315	Abca2	0
3.58789e-05	-0.258327	0.652	0.585	0.710581	Ddx3x	0
0.000749492	-0.258284	0.246	0.159	1	Tcp11l2	0
2.42621e-18	-0.2581	1	0.989	4.8051e-14	H2-D1	0
0.000572605	-0.257787	0.194	0.116	1	Klf9	0
2.2618e-07	-0.257719	0.838	0.686	0.0044795	Jun	0
0.000120576	-0.257667	0.306	0.191	1	Tox	0
1.53871e-05	-0.257453	0.552	0.448	0.304741	Nucb1	0
3.50436e-07	-0.256983	0.225	0.13	0.00694038	Ebpl	0
2.31839e-06	-0.256949	0.343	0.249	0.0459157	Plxnd1	0
2.77098e-05	-0.256794	0.257	0.166	0.548793	Zfp652	0
2.6255e-06	-0.255797	0.479	0.383	0.0519981	Tmem134	0
7.13636e-05	-0.255706	0.471	0.375	1	Tmem256	0
0.000109474	-0.255172	0.225	0.105	1	Ctdsp2	0
8.66702e-05	-0.255149	0.351	0.267	1	Cmtm6	0
1.85969e-06	-0.254813	0.408	0.325	0.0368312	Ptk2b	0
9.63426e-05	-0.254681	0.251	0.162	1	Lats2	0
8.38688e-08	-0.254458	0.264	0.181	0.00166102	Skp1a	0
0.000149938	-0.254365	0.44	0.31	1	Gm26917	0
2.22881e-07	-0.254129	0.513	0.484	0.00441416	Tab2	0
1.86661e-07	-0.253904	0.929	0.874	0.00369682	Gnai2	0
0.000125332	-0.253375	0.45	0.336	1	Tnfrsf1b	0
0.000421004	-0.252801	0.27	0.152	1	Ncoa7	0
0.000133829	-0.252396	0.126	0.04	1	Auts2	0
5.3896e-05	-0.251075	0.236	0.141	1	Selenom	0
4.00191e-06	-0.251041	0.369	0.285	0.0792579	Chmp5	0
1.02376e-06	-0.250697	0.432	0.35	0.0202756	2024-03-02	0
7.83564e-05	-0.250546	0.212	0.101	1	Fam189b	0
1.91543e-06	-0.2505	0.521	0.44	0.0379351	Cap1	0
0.000351128	-0.250236	0.403	0.289	1	Tecpr1	0
0.000140988	-0.250171	0.257	0.144	1	Sox13	0
0.425122	-9.17968e-05	0.186	0.209	1	Atl3	0
4.16876e-06	-4.24816e-05	0.168	0.238	0.0825624	Sidt2	0
0.00107877	1.42367e-05	0.576	0.664	1	Ghitm	0
0.0396643	3.55386e-05	0.589	0.65	1	Blk	0
0.0114127	7.68238e-05	0.086	0.116	1	Ccdc32	0
0.206758	8.98393e-05	0.681	0.733	1	Purb	0
0.000356449	0.251323	0.414	0.556	1	AI662270	0
1.19471e-09	0.252281	0.243	0.469	2.36612e-05	G3bp1	0
0.0461411	0.253176	0.864	0.866	1	Hsp90b1	0
9.59859e-06	0.253482	0.264	0.444	0.1901	Ssr2	0
4.70617e-06	0.254121	0.131	0.285	0.0932058	Eif1a	0
2.48998e-16	0.255038	0.995	1	4.9314e-12	Rpl13	0
3.07522e-15	0.25687	0.995	0.996	6.09047e-11	Rps15a	0
1.59785e-11	0.257656	0.013	0.152	3.16454e-07	Hp	0
3.26629e-06	0.258508	0.209	0.383	0.0646889	Nop58	0
1.13255e-09	0.258679	0.987	1	2.24303e-05	Rps26	0
0.00585117	0.259318	0.539	0.639	1	Avpi1	0
1.33455e-05	0.259385	0.466	0.646	0.264308	Eloc	0
2.43457e-09	0.259651	0.296	0.531	4.82167e-05	Lsm12	0
2.81604e-14	0.260822	0.997	1	5.57717e-10	Rps20	0
2.92061e-09	0.261318	0.997	0.996	5.78428e-05	Rpl28	0
0.000423363	0.26144	0.094	0.202	1	Tex30	0
4.80018e-07	0.261797	0.249	0.448	0.00950675	Phb2	0
6.35121e-05	0.261974	0.063	0.17	1	Amn1	0
2.00778e-05	0.262611	0.487	0.668	0.39764	2410006H16Rik	0
1.55247e-15	0.26333	0.997	0.993	3.07466e-11	Rps10	0
9.04628e-05	0.264051	0.495	0.65	1	Ssb	0
3.23496e-08	0.264963	0.042	0.181	0.000640684	Srgap3	0
0.0040031	0.265014	0.552	0.635	1	Pdia6	0
2.14729e-08	0.266359	0.191	0.394	0.000425271	Ccdc59	0
6.16368e-05	0.267013	0.199	0.35	1	Gnl3	0
0.000228661	0.267121	0.55	0.639	1	Cycs	0
1.89778e-10	0.267854	0.147	0.357	3.75855e-06	Srsf10	0
1.15266e-11	0.268644	0.969	0.993	2.28285e-07	Rpl3	0
1.1899e-16	0.268793	0.997	1	2.35659e-12	Rps8	0
1.19309e-05	0.270453	0.571	0.733	0.236291	Taf10	0
9.81956e-10	0.270764	0.068	0.242	1.94476e-05	Chil3	0
1.88338e-13	0.272328	0.987	0.993	3.73003e-09	Rack1	0
3.97204e-10	0.272875	0.045	0.206	7.86662e-06	Pgp	0
0.00496372	0.273939	0.257	0.375	1	Resf1	0
1.34322e-07	0.274763	0.992	0.996	0.00266024	Btg1	0
1.63658e-09	0.274958	0.045	0.199	3.24125e-05	Gna15	0
1.83867e-07	0.275474	0.322	0.538	0.0036415	Txnrd1	0
2.85047e-07	0.275501	0.092	0.249	0.00564536	Traf3	0
1.10503e-07	0.276953	0.215	0.412	0.0021885	Ddt	0
0.00054923	0.277027	0.398	0.549	1	Irf4	0
0.000161099	0.277772	0.463	0.617	1	Ostc	0
1.41282e-06	0.279543	0.474	0.671	0.0279808	Sf3b6	0
0.0108013	0.282194	0.77	0.834	1	Il2ra	0
8.47433e-13	0.282795	0.068	0.264	1.67834e-08	Hmgn1	0
2.49388e-14	0.283467	1	1	4.93913e-10	Rps11	0
2.57504e-15	0.283748	1	1	5.09987e-11	Rpl18a	0
8.92194e-22	0.284882	0.997	1	1.76699e-17	Rpl19	0
8.09358e-06	0.285557	0.144	0.3	0.160293	Sdcbp2	0
3.61965e-06	0.285581	0.395	0.592	0.0716871	Nfkbib	0
1.73048e-08	0.286412	0.772	0.892	0.000342721	Eif3h	0
6.00993e-06	0.288052	0.11	0.256	0.119027	Ttc39c	0
3.47653e-17	0.289426	0.992	0.996	6.88528e-13	Rps7	0
4.74552e-06	0.290177	0.579	0.751	0.0939849	Smox	0
5.98364e-08	0.29077	0.209	0.415	0.00118506	Cmas	0
4.57842e-05	0.292694	0.576	0.711	0.906757	Eif2s2	0
0.00389078	0.293224	0.204	0.318	1	Ier3	0
6.9757e-07	0.293874	0.134	0.303	0.0138154	Vps54	0
1.45298e-15	0.295115	0.945	0.953	2.87763e-11	Btf3	0
1.79517e-10	0.29532	0.029	0.177	3.55533e-06	Ceacam11	0
2.65057e-05	0.297011	0.094	0.224	0.524946	Ccr5	0
9.78901e-06	0.297177	0.408	0.592	0.193871	Uqcrfs1	0
6.62144e-11	0.2991	0.196	0.437	1.31138e-06	Relb	0
4.91103e-13	0.300211	0.99	1	9.72629e-09	H3f3b	0
7.46302e-07	0.300888	0.243	0.44	0.0147805	Tnfrsf25	0
3.34345e-05	0.301516	0.314	0.487	0.662171	Dnajb11	0
1.50033e-05	0.305482	0.484	0.653	0.29714	Eno1	0
1.09249e-15	0.305513	0.976	0.993	2.16368e-11	Rpl10a	0
2.3881e-06	0.306155	0.526	0.718	0.0472963	Dynll1	0
3.39246e-06	0.307233	0.136	0.296	0.0671876	Socs3	0
3.72764e-06	0.307456	0.283	0.469	0.0738259	Cct3	0
0.00034532	0.307986	0.05	0.137	1	Lilr4b	0
5.65499e-06	0.309381	0.416	0.606	0.111997	Higd1a	0
3.84971e-08	0.311026	0.097	0.264	0.000762435	Ms4a4b	0
8.7494e-06	0.311635	0.733	0.863	0.173282	Ncl	0
3.92087e-14	0.312166	0.052	0.256	7.76529e-10	Sbno2	0
6.72823e-09	0.312597	0.851	0.939	0.000133253	Uba52	0
0.0105856	0.312782	0.505	0.567	1	Arl5c	0
6.62781e-24	0.313697	0.995	0.989	1.31264e-19	Rps3	0
1.11174e-19	0.315611	0.058	0.314	2.20181e-15	Tpbpa	0
1.65793e-11	0.316764	0.95	0.978	3.28353e-07	Naca	0
1.05711e-06	0.319823	0.675	0.765	0.0209361	Hif1a	0
5.34445e-06	0.320294	0.581	0.722	0.105847	Sh2d2a	0
9.61494e-07	0.322046	0.34	0.545	0.0190424	Peli1	0
4.81131e-10	0.323093	0.427	0.682	9.5288e-06	Chd2	0
3.44506e-07	0.323352	0.353	0.567	0.00682294	Crlf2	0
3.17166e-09	0.324192	0.906	0.942	6.28147e-05	Rpl36al	0
1.26233e-05	0.325078	0.387	0.574	0.250004	Neat1	0
1.57883e-05	0.325168	0.361	0.538	0.312688	Cdv3	0
1.76633e-16	0.326485	0.259	0.567	3.49822e-12	mt-Nd5	0
2.2971e-13	0.327436	0.06	0.267	4.5494e-09	G0s2	0
5.19498e-06	0.328161	0.149	0.31	0.102887	Thap12	0
1.78718e-07	0.328273	0.154	0.339	0.00353951	Cdk6	0
5.96125e-15	0.329987	0.995	0.996	1.18063e-10	Rps2	0
0.0296214	0.332805	0.165	0.249	1	Rrad	0
1.33685e-08	0.333387	0.785	0.856	0.000264763	Eif5a	0
2.00628e-05	0.33342	0.592	0.7	0.397344	Stat3	0
4.33189e-10	0.334208	0.013	0.137	8.57932e-06	Batf3	0
5.42609e-08	0.335036	0.037	0.166	0.00107464	Marcksl1	0
2.64896e-24	0.33526	0.995	0.996	5.24626e-20	Rps27a	0
1.87748e-11	0.335365	0.052	0.238	3.71835e-07	Slc2a1	0
2.34114e-21	0.335588	0.995	0.993	4.63663e-17	Rpl8	0
9.19707e-18	0.338953	0.013	0.206	1.82148e-13	Apex1	0
2.39616e-27	0.340011	1	1	4.74559e-23	Rps16	0
4.43757e-07	0.342187	0.055	0.188	0.0087886	Lilrb4a	0
4.39822e-22	0.344754	0.678	0.96	8.71068e-18	mt-Nd2	0
3.00441e-10	0.3479	0.293	0.549	5.95024e-06	Cflar	0
5.22727e-07	0.348305	0.403	0.596	0.0103526	Pgam1	0
0.000147691	0.348905	0.102	0.217	1	Cystm1	0
0.102109	0.349699	0.228	0.3	1	Gm12840	0
1.0753e-09	0.352133	0.471	0.715	2.12964e-05	Srsf7	0
1.8252e-09	0.354059	0.202	0.43	3.6148e-05	Cd14	0
0.00152545	0.35454	0.154	0.264	1	Kcnq1ot1	0
1.37241e-05	0.355125	0.183	0.343	0.271806	Eea1	0
4.43845e-24	0.355565	0.995	1	8.79035e-20	Rps5	0
6.5179e-07	0.35814	0.372	0.574	0.0129087	Baz1a	0
1.96896e-10	0.358188	0.238	0.487	3.89953e-06	Nfkb2	0
0.000322099	0.358752	0.312	0.458	1	Azin1	0
4.55331e-12	0.35918	0.196	0.458	9.01783e-08	Mif4gd	0
3.41598e-11	0.360706	0.704	0.87	6.76535e-07	Slc25a3	0
8.08405e-23	0.367387	0.992	1	1.60105e-18	Rpl18	0
8.99847e-06	0.367583	0.136	0.289	0.178215	Ldlrad4	0
1.10648e-20	0.367966	0.995	1	2.19137e-16	Rpsa	0
1.48646e-10	0.3726	0.191	0.433	2.94394e-06	Map2k3	0
3.56519e-19	0.374313	0.921	0.957	7.06087e-15	Eef1b2	0
6.6155e-12	0.374664	0.076	0.285	1.3102e-07	Bcl3	0
1.91321e-12	0.376955	0.031	0.206	3.78912e-08	Itgae	0
2.60442e-10	0.377487	0.309	0.567	5.15806e-06	Zeb1	0
2.45132e-11	0.378888	0.136	0.368	4.85483e-07	Gm47283	0
4.34897e-08	0.382306	0.374	0.603	0.000861314	Lmna	0
4.60407e-09	0.382486	0.102	0.289	9.11835e-05	Stat5a	0
3.23746e-08	0.382836	0.092	0.264	0.000641178	Ass1	0
3.63273e-11	0.383577	0.186	0.433	7.19462e-07	Arih2	0
1.35961e-05	0.387776	0.128	0.274	0.269271	H1f0	0
3.935e-05	0.390624	0.49	0.628	0.779326	Satb1	0
1.48769e-07	0.393828	0.126	0.3	0.00294638	Creld2	0
8.97201e-11	0.397451	0.469	0.718	1.77691e-06	Eif5	0
9.92289e-14	0.398094	0.063	0.282	1.96523e-09	Havcr2	0
1.47784e-06	0.400278	0.304	0.498	0.0292687	Cd74	0
2.51526e-09	0.405091	0.94	0.975	4.98148e-05	Sub1	0
1.96477e-07	0.406041	0.084	0.238	0.00389122	Ifitm1	0
2.19974e-10	0.406739	0.165	0.397	4.35658e-06	Ciapin1	0
2.63803e-28	0.40775	0.984	0.989	5.22461e-24	Rpl29	0
2.81736e-15	0.408462	0.927	0.949	5.57978e-11	Nme2	0
2.71945e-10	0.411085	0.749	0.884	5.38588e-06	Anp32a	0
0.000124683	0.413198	0.343	0.495	1	Cxcr4	0
5.03916e-16	0.413791	0.788	0.928	9.98007e-12	Eif3f	0
6.42674e-08	0.423555	0.398	0.61	0.00127282	Stx11	0
5.43841e-11	0.429923	0.173	0.415	1.07708e-06	Cks2	0
9.84206e-15	0.430097	0.079	0.321	1.94922e-10	Slpi	0
3.23607e-17	0.439413	0.809	0.928	6.40904e-13	Rbm3	0
5.28384e-08	0.439875	0.387	0.596	0.00104646	Selenos	0
1.56314e-15	0.441456	0.639	0.852	3.09581e-11	Eif4a1	0
1.09325e-06	0.448533	0.076	0.206	0.0216518	Tent5a	0
5.72893e-13	0.453	0.099	0.336	1.13461e-08	Slc16a3	0
3.32782e-12	0.457556	0.552	0.733	6.59074e-08	Pgk1	0
2.15171e-24	0.457678	1	1	4.26145e-20	Srgn	0
1.41231e-13	0.460016	0.154	0.422	2.79708e-09	Naga	0
6.41069e-15	0.463581	0.055	0.267	1.26964e-10	5830411N06Rik	0
1.07189e-08	0.469584	0.291	0.513	0.000212287	Slc15a3	0
7.85795e-14	0.47574	0.136	0.401	1.55627e-09	Snhg1	0
2.68576e-17	0.484855	0.848	0.968	5.31915e-13	Npm1	0
7.84965e-13	0.485459	0.024	0.191	1.55462e-08	Il1rn	0
1.87436e-16	0.49224	0.008	0.181	3.71217e-12	Cd7	0
1.46061e-08	0.499797	0.264	0.487	0.000289274	Mir155hg	0
1.35698e-16	0.502499	0.796	0.859	2.6875e-12	Ldha	0
2.03514e-11	0.508705	0.254	0.513	4.03059e-07	Lmnb1	0
1.32112e-07	0.5093	0.136	0.314	0.00261648	Pmepa1	0
4.71716e-13	0.514389	0.654	0.838	9.34235e-09	Mif	0
3.0015e-20	0.519287	0.097	0.408	5.94447e-16	Lcn2	0
2.01203e-15	0.519905	0.154	0.444	3.98483e-11	Agpat4	0
6.29136e-41	0.525267	0.992	0.996	1.246e-36	Rplp0	0
2.40552e-16	0.530998	0.228	0.549	4.76414e-12	Vmp1	0
1.42107e-07	0.534259	0.217	0.415	0.00281443	Lgals3	0
7.54445e-19	0.552648	0.987	0.989	1.49418e-14	Actg1	0
2.83251e-14	0.553145	0.743	0.953	5.60979e-10	Cxcl2	0
3.0514e-11	0.553477	0.586	0.747	6.04331e-07	Dgat1	0
3.16335e-05	0.554967	0.408	0.538	0.626502	Ctla4	0
2.47794e-24	0.565746	0.22	0.617	4.90757e-20	Ccl4	0
7.44942e-24	0.569249	0.071	0.397	1.47536e-19	Retnlg	0
8.90943e-21	0.587375	0.948	0.986	1.76451e-16	Gapdh	0
0.000165122	0.605098	0.186	0.307	1	Klf2	0
2.4339e-35	0.61403	0.673	0.982	4.82033e-31	mt-Nd1	0
3.11546e-19	0.627262	0.668	0.892	6.17017e-15	Traf1	0
2.22865e-13	0.678688	0.584	0.765	4.41384e-09	Manf	0
4.6518e-12	0.70444	0.099	0.325	9.2129e-08	Ccl3	0
3.90639e-32	0.731123	0.225	0.682	7.7366e-28	Il1b	0
2.95724e-06	0.740361	0.34	0.495	0.0585682	Ranbp2	0
1.48488e-43	0.744246	0.61	0.971	2.94081e-39	mt-Nd4	0
2.57088e-24	0.753147	0.086	0.426	5.09162e-20	Klrk1	0
4.75331e-17	0.769235	0.51	0.801	9.41392e-13	Gm20186	0
8.52234e-17	0.782639	0.063	0.31	1.68785e-12	Irf8	0
2.17603e-57	0.788619	0.877	1	4.30964e-53	mt-Atp6	0
1.23629e-63	0.840998	0.812	1	2.44847e-59	mt-Co2	0
4.38732e-60	0.854751	0.887	1	8.68909e-56	mt-Co3	0
2.77315e-67	0.886819	0.83	1	5.49223e-63	mt-Co1	0
6.16119e-60	0.894274	0.764	1	1.22022e-55	mt-Cytb	0
3.84981e-09	0.918314	0.861	0.881	7.62454e-05	Il17a	0
4.52474e-24	0.922117	0.141	0.498	8.96125e-20	Ddit4	0
2.08117e-28	0.933418	0.288	0.653	4.12175e-24	Tpi1	0
5.92081e-18	0.968383	0.901	0.939	1.17262e-13	Hspa5	0
5.41597e-06	0.993956	0.225	0.336	0.107263	Hopx	0
1.8808e-59	1.01401	0.599	0.978	3.72492e-55	S100a9	0
1.27962e-34	1.05322	0.202	0.614	2.5343e-30	Batf	0
5.65382e-59	1.13617	0.487	0.917	1.11974e-54	S100a8	0
1.73899e-20	1.38766	0.055	0.336	3.44407e-16	Cxcl3	0
2.84524e-35	1.42459	0.186	0.585	5.63499e-31	Tnfrsf9	0
5.41948e-42	2.43557	0.147	0.57	1.07333e-37	Gzmb	0
9.72841e-39	2.75928	0.071	0.495	1.92671e-34	Il17f	0
5.96472e-11	2.76114	0.013	0.141	1.18131e-06	Il22	0
GO:BP	leukocyte mediated immunity	GO:0002443	FALSE	4.65736e-09	8.33186	545	313	30	26944	IGHA,BST2,NR4A3,B2M,C1QB,C1QA,GIMAP3,TNF,RASGRP1,LAMP1,PRAM1,ICAM1,CD226,VAMP8,LAT,PI4K2A,H2-Q7,CCR2,H2-T23,IL27RA,CD96,PTPN6,LGALS9,IGLC1,H2-M3,VSIR,H2-K1,IL4RA,H2-D1,TNFRSF1B
GO:BP	T cell differentiation	GO:0030217	FALSE	7.25198e-09	8.13954	316	313	23	26944	CTLA2A,ZFP36L2,FGL2,ZFP36L1,CD3G,PSAP,B2M,FOSL2,CD3E,GIMAP3,RASGRP1,IKZF3,PF4,NFKBID,CCR2,ANXA1,LGALS9,BCL11B,VSIR,PREX1,IL4RA,TOX,SOX13
GO:BP	positive regulation of response to external stimulus	GO:0032103	FALSE	4.10014e-07	6.3872	654	313	30	26944	PTGS2,PDCD4,IFI203,TNFAIP3,GIMAP3,HMGB2,CAMK2N1,TNFSF11,TNF,RASGRP1,IGF1R,NR1D1,FLNA,GRN,GBP7,LAMP1,CD226,NEK7,VAMP8,STK24,H2-Q7,CCR2,H2-T23,PIK3R1,LGALS9,H2-M3,H2-K1,DDX3X,H2-D1,PTK2B
GO:BP	type II interferon production	GO:0032609	FALSE	3.28251e-06	5.48379	120	313	13	26944	LAPTM5,CD3E,GIMAP3,TNF,RASGRP1,CD226,IL12RB1,CCR2,IL27RA,CD96,LGALS9,H2-M3,VSIR
GO:BP	tumor necrosis factor production	GO:0032640	FALSE	5.40938e-05	4.26685	209	313	15	26944	TNFAIP3,RASGRP1,TSPO,H2-Q7,CCR2,H2-T23,IL27RA,PIK3R1,PTPN6,IFNGR1,LGALS9,VSIR,H2-K1,ZFP36,H2-D1
GO:BP	oxidative phosphorylation	GO:0006119	TRUE	0.0177578	1.75061	146	313	10	26944	TNF,ATP5K,NDUFS5,PINK1,NDUFV3,NDUFA3,NDUFA5,NDUFA13,COX7C,UQCR11
GO:BP	electron transport chain	GO:0022900	FALSE	9.73171e-06	5.01181	135	199	11	26944	VPS54,UQCRFS1,MT-ND5,MT-ND2,CIAPIN1,MT-ND1,MT-ND4,MT-CO2,MT-CO3,MT-CO1,MT-CYTB
GO:BP	respiratory electron transport chain	GO:0022904	FALSE	1.85515e-05	4.73162	111	199	10	26944	VPS54,UQCRFS1,MT-ND5,MT-ND2,MT-ND1,MT-ND4,MT-CO2,MT-CO3,MT-CO1,MT-CYTB
GO:BP	ATP synthesis coupled electron transport	GO:0042773	FALSE	1.99782e-05	4.69944	83	199	9	26944	UQCRFS1,MT-ND5,MT-ND2,MT-ND1,MT-ND4,MT-CO2,MT-CO3,MT-CO1,MT-CYTB
GO:BP	positive regulation of response to external stimulus	GO:0032103	FALSE	0.000170735	3.76768	654	199	20	26944	PHB2,TRAF3,DDT,IRF4,CCR5,PELI1,CD14,STAT5A,HAVCR2,CD74,CXCR4,SLC15A3,MIF,CCL3,IL1B,KLRK1,IL17A,S100A9,S100A8,IL17F
GO:BP	T cell differentiation	GO:0030217	FALSE	0.000195773	3.70825	316	199	14	26944	IRF4,IL2RA,RELB,CDK6,STAT3,BCL3,ZEB1,STAT5A,SATB1,CD74,CTLA4,IL1B,BATF,TNFRSF9
GO:BP	oxidative phosphorylation	GO:0006119	FALSE	0.000254753	3.59388	146	199	10	26944	UQCRFS1,MT-ND5,MT-ND2,MT-ND1,MT-ND4,MT-ATP6,MT-CO2,MT-CO3,MT-CO1,MT-CYTB
GO:BP	tumor necrosis factor production	GO:0032640	FALSE	0.000862524	3.06423	209	199	11	26944	CCR5,NCL,STAT3,CD14,BCL3,HAVCR2,SELENOS,MIF,CCL4,CCL3,IL17A
GO:BP	amide metabolic process	GO:0043603	FALSE	1.68188e-17	16.7742	1186	199	46	26944	PURB,HSP90B1,EIF1A,RPL13,RPS15A,RPS26,RPS20,RPL28,RPS10,SSB,RPL3,RPS8,RACK1,RPS11,RPL18A,RPL19,EIF3H,RPS7,CMAS,EIF2S2,RPL10A,NCL,RPS3,RPL36AL,RPS2,EIF5A,RPS27A,RPL8,RPS16,RPS5,MIF4GD,RPL18,RPSA,EEF1B2,BCL3,ASS1,EIF5,RPL29,EIF3F,RBM3,EIF4A1,NPM1,RPLP0,DGAT1,GAPDH,S100A9
GO:BP	peptide metabolic process	GO:0006518	FALSE	2.31392e-19	18.6357	912	199	43	26944	PURB,HSP90B1,EIF1A,RPL13,RPS15A,RPS26,RPS20,RPL28,RPS10,SSB,RPL3,RPS8,RACK1,RPS11,RPL18A,RPL19,EIF3H,RPS7,EIF2S2,RPL10A,NCL,RPS3,RPL36AL,RPS2,EIF5A,RPS27A,RPL8,RPS16,RPS5,MIF4GD,RPL18,RPSA,EEF1B2,BCL3,EIF5,RPL29,EIF3F,RBM3,EIF4A1,NPM1,RPLP0,GAPDH,S100A9
GO:BP	amide metabolic process	GO:0043603	FALSE	0.0196495	1.70665	1186	313	32	26944	ZFP36L2,ZFP36L1,RPS29,RGS2,PSAP,APOE,PER1,VIM,EPRS,TNF,SOD1,RPL38,PPP1CA,RPS28,GPX1,TNRC6B,SMPDL3A,TAPBP,PINK1,ACAT1,GSTM5,PLAAT3,SORL1,IFNGR1,LARS2,SH3BGRL,ZFP36,HSD11B1,RPL37,ABCA2,DDX3X,PTK2B
GO:BP	peptide metabolic process	GO:0006518	FALSE	0.0200757	1.69733	912	313	27	26944	ZFP36L2,ZFP36L1,RPS29,RGS2,APOE,PER1,VIM,EPRS,TNF,SOD1,RPL38,PPP1CA,RPS28,GPX1,TNRC6B,TAPBP,PINK1,GSTM5,SORL1,IFNGR1,LARS2,SH3BGRL,ZFP36,RPL37,ABCA2,DDX3X,PTK2B
X	Y	count	pvalue
F1	leukocyte mediated immunity	30	4.65736e-09
F1	T cell differentiation	23	7.25198e-09
F1	positive regulation of response to external stimulus	30	4.10014e-07
F1	type II interferon production	13	3.28251e-06
F1	tumor necrosis factor production	15	5.40938e-05
F1	oxidative phosphorylation	10	0.0177578
F2	electron transport chain	11	9.73171e-06
F2	respiratory electron transport chain	10	1.85515e-05
F2	ATP synthesis coupled electron transport	9	1.99782e-05
F2	positive regulation of response to external stimulus	20	0.000170735
F2	T cell differentiation	14	0.000195773
F2	oxidative phosphorylation	10	0.000254753
F2	tumor necrosis factor production	11	0.000862524
F2	amide metabolic process	46	1.68188e-07
F2	peptide metabolic process	43	2.31392e-09
F1	amide metabolic process	32	0.0196495
F1	peptide metabolic process	27	0.0200757

## Sheet: UP gene Cluster 0
source	term_name	term_id	highlighted	adjusted_p_value	negative_log10_of_adjusted_p_value	term_size	query_size	intersection_size	effective_domain_size	intersections
GO:MF	protein binding	GO:0005515	TRUE	4.1699e-33	32.3799	10460	307	235	25063	PTGS2,IGHA,CKB,AHNAK,SELENOP,MAF,ZFP36L1,PODNL1,S100A4,ACTN2,TMEM176A,PLIN2,TMEM64,CD3G,RGS2,F2R,SERPINB6A,PSAP,CCL8,SDC4,APOE,BST2,S100A10,DIAPH1,CD164,TOB2,PER1,NR4A3,TMSB4X,CCND3,GNG2,TMEM176B,S100A6,CD69,VIM,LGALS3BP,UCP2,SAMSN1,EPRS,PDCD4,B2M,PSMB8,ITM2B,ITGB7,C1QB,S100A13,CD93,TAGLN2,TNFAIP3,LAPTM5,FOS,CD3E,EID1,C1QA,NPC2,GIMAP3,HMGB2,ITGB2,CAMK2N1,TNFSF11,TNF,RASGRP1,IGF1R,HBEGF,NR1D1,WLS,…
GO:MF	binding	GO:0005488	FALSE	2.74533e-20	19.5614	16378	307	275	25063	PTGS2,IGHA,ZFP36L2,CKB,AHNAK,SELENOP,MAF,ZFP36L1,PODNL1,S100A4,RPS29,ACTN2,TMEM176A,PLIN2,TMEM64,CD3G,RGS2,F2R,SERPINB6A,PSAP,CCL8,SDC4,APOE,BST2,S100A10,DIAPH1,CD164,TOB2,PER1,NR4A3,TMSB4X,CCND3,GNG2,TMEM176B,S100A6,CD69,VIM,LGALS3BP,UCP2,SAMSN1,EPRS,PDCD4,B2M,PSMB8,ITM2B,ITGB7,C1QB,S100A13,CD93,TAGLN2,FOSL2,TNFAIP3,LAPTM5,FOS,MGAT5,CD3E,EID1,C1QA,PGM2L1,NPC2,GIMAP3,HMGB2,ITGB2,CAMK2N1,TNFSF11,T…
GO:MF	identical protein binding	GO:0042802	FALSE	4.01887e-11	10.3959	2369	307	73	25063	PTGS2,AHNAK,MAF,S100A4,ACTN2,CD3G,PSAP,SDC4,APOE,BST2,S100A10,DIAPH1,NR4A3,S100A6,CD69,VIM,UCP2,EPRS,B2M,C1QB,S100A13,TNFAIP3,FOS,CD3E,TNFSF11,TNF,RASGRP1,IGF1R,WLS,NR4A1,FLNA,IKZF3,MYH9,LY6G5B,IFI27L2A,SOD1,ATPIF1,IFI27,BHLHE40,COL1A2,TUBA1A,RASSF5,ACTN4,CD226,ANXA5,ARL6IP1,H2-Q7,COL1A1,CCR2,ACAT1,RBPMS2,GSTM5,SCP2,ADD1,ANXA1,FNBP1,PRRT1,MAN2A1,H2-M3,ANXA6,TPRGL,VSIR,KCNK1,PDCD6IP,ESYT1,JAML,MIT…
GO:MF	enzyme binding	GO:0019899	FALSE	1.66726e-10	9.778	2330	307	71	25063	PTGS2,CKB,SERPINB6A,PSAP,SDC4,APOE,DIAPH1,PER1,NR4A3,TMSB4X,CCND3,VIM,EPRS,TNFAIP3,LAPTM5,EID1,NPC2,CAMK2N1,TNF,DUSP1,TXNIP,FLNA,TOR1AIP1,IKZF3,RALBP1,MYH9,TMBIM6,SOD1,IRS2,LAMP1,PPP1R18,SIT1,ATPIF1,PPP1CA,PRAM1,COL1A2,ACTN4,CD226,SIK1,PPP1R12A,THY1,LAT,ANXA5,COL1A1,PINK1,ACAT1,GSTM5,NFATC2,PIK3R1,SORL1,TUBA1B,SPTY2D1,PTPN6,COL3A1,LGALS9,TIMP2,ATP2B4,ARRB1,TUBA4A,VSIR,PPP1R9B,RINL,IQGAP1,RGCC,KIF…
GO:MF	protein-containing complex binding	GO:0044877	FALSE	2.35122e-08	7.62871	2038	307	61	25063	MAF,ACTN2,F2R,APOE,PER1,B2M,ITGB7,CD93,TAGLN2,FOSL2,FOS,ITGB2,IGF1R,FLNA,ATP5K,IKZF3,ITGAL,HMGN3,MYH9,PLEC,SPARC,TMCO1,ATPIF1,PPP1CA,ICAM1,DYNC1I2,TUBA1A,ACTN4,CD226,DCN,THY1,PI4K2A,H2-Q7,TAPBP,PINK1,TLN1,NFATC2,H2-T23,SCP2,ADD1,PTTG1,SORL1,CAPNS1,COL3A1,AAK1,ARRB1,ANXA6,PPP1R9B,JAML,ABLIM3,IQGAP1,JCHAIN,H2-K1,ZFP36,DDX3X,H2-D1,JUN,TOX,PTK2B,GNAI2,AUTS2
GO:MF	signaling receptor binding	GO:0005102	FALSE	1.1464e-07	6.94067	1591	307	51	25063	IGHA,S100A4,F2R,PSAP,CCL8,APOE,ITGB7,S100A13,HMGB2,TNFSF11,TNF,IGF1R,HBEGF,WLS,FLNA,ITGAL,SLA,GRN,MYH9,IRS2,ARHGEF1,ICAM1,CD226,SAA3,THY1,PF4,ANXA5,SOCS2,IL12RB1,H2-Q7,CCR2,TLN1,H2-T23,SCP2,ADD1,PIK3R1,PTPN6,COL3A1,LGALS9,DKK3,AAK1,H2-M3,ARRB1,PPP1R9B,ITGB5,PDCD6IP,JAML,JCHAIN,H2-K1,H2-D1,GNAI2
GO:MF	enzyme regulator activity	GO:0030234	TRUE	1.91347e-06	5.71818	1264	307	42	25063	RGS2,SERPINB6A,CCL8,APOE,BST2,CCND3,MGAT5,CAMK2N1,RASGRP1,HBEGF,TXNIP,MMP25,RALBP1,TMBIM6,IRS2,ARHGEF1,ATP2A3,PPP1R12A,THY1,SOCS2,DOCK8,PTTG1,ANXA1,PIK3R1,SORL1,RASGEF1B,LGALS9,TIMP2,ATP2B4,ARRB1,VSIR,PPP1R9B,RINL,PREX1,IQGAP1,RGCC,SMAP2,RPL37,ABCA2,DDX3X,JUN,NUCB1
GO:MF	molecular function regulator activity	GO:0098772	FALSE	2.66146e-06	5.57488	2074	307	57	25063	S100A4,RGS2,SERPINB6A,CCL8,APOE,BST2,CCND3,MGAT5,HMGB2,CAMK2N1,TNFSF11,TNF,RASGRP1,HBEGF,TXNIP,MMP25,FLNA,TOR1AIP1,RALBP1,GRN,TMBIM6,IRS2,LAMP1,ARHGEF1,ATPIF1,ATP2A3,SAA3,PPP1R12A,THY1,PF4,NEK7,VAMP8,SOCS2,DOCK8,PTTG1,ANXA1,PIK3R1,SORL1,RASGEF1B,LGALS9,DKK3,TIMP2,PRRT1,ATP2B4,ARRB1,VSIR,PPP1R9B,RINL,PREX1,IQGAP1,RGCC,SMAP2,RPL37,ABCA2,DDX3X,JUN,NUCB1
GO:MF	14-3-3 protein binding	GO:0071889	FALSE	3.26639e-06	5.48593	49	307	9	25063	ZFP36L1,IRS2,SIK1,PPP1R12A,H2-Q7,NFATC2,H2-K1,ZFP36,H2-D1
GO:MF	kinase binding	GO:0019900	FALSE	5.57186e-05	4.254	872	307	31	25063	SDC4,PER1,NR4A3,CCND3,VIM,TNFAIP3,CAMK2N1,DUSP1,FLNA,MYH9,IRS2,SIT1,PRAM1,CD226,SIK1,PPP1R12A,THY1,LAT,ANXA5,PINK1,PIK3R1,PTPN6,ATP2B4,ARRB1,TUBA4A,PPP1R9B,IQGAP1,RGCC,KIF1B,ZFP36,PTK2B
GO:MF	protein homodimerization activity	GO:0042803	FALSE	0.000224971	3.64787	786	307	28	25063	PTGS2,PSAP,APOE,BST2,S100A10,NR4A3,S100A6,UCP2,EPRS,B2M,S100A13,FLNA,IKZF3,MYH9,BHLHE40,ACTN4,H2-Q7,RBPMS2,GSTM5,ADD1,MAN2A1,H2-M3,PDCD6IP,JAML,JCHAIN,H2-K1,HSD11B1,H2-D1
GO:MF	transcription factor binding	GO:0008134	FALSE	0.000303951	3.5172	659	307	25	25063	TOB2,PER1,NR4A3,FOS,HMGB2,NR1D1,NR4A1,FLNA,IFI27,BHLHE40,ACTN4,SIK1,NFATC1,NFKBID,ADD1,PIK3R1,NR4A2,MDFIC,ARRB1,CAND1,LMO4,NCOR1,DDX3X,JUN,NCOA7
GO:MF	DNA-binding transcription factor binding	GO:0140297	FALSE	0.00135293	2.86872	533	307	21	25063	TOB2,PER1,NR4A3,FOS,HMGB2,NR4A1,FLNA,IFI27,BHLHE40,ACTN4,SIK1,NFKBID,ADD1,PIK3R1,NR4A2,MDFIC,ARRB1,LMO4,NCOR1,JUN,NCOA7
GO:MF	actin binding	GO:0003779	FALSE	0.00136152	2.86598	447	307	19	25063	S100A4,ACTN2,DIAPH1,TMSB4X,TAGLN2,FLNA,MYO1F,MYH9,PLEC,PPP1R18,ACTN4,TLN1,ADD1,LSP1,ANXA6,PPP1R9B,ABLIM3,IQGAP1,CAP1
GO:MF	enzyme activator activity	GO:0008047	FALSE	0.00190914	2.71916	545	307	21	25063	RGS2,CCL8,APOE,CCND3,HBEGF,MMP25,RALBP1,ARHGEF1,ATP2A3,THY1,PIK3R1,LGALS9,ARRB1,VSIR,RINL,PREX1,IQGAP1,RGCC,SMAP2,DDX3X,JUN
GO:MF	protein kinase binding	GO:0019901	FALSE	0.00199589	2.69986	781	307	26	25063	SDC4,NR4A3,CCND3,VIM,CAMK2N1,DUSP1,FLNA,MYH9,IRS2,PRAM1,CD226,SIK1,PPP1R12A,THY1,LAT,ANXA5,PINK1,PIK3R1,PTPN6,ATP2B4,ARRB1,TUBA4A,IQGAP1,RGCC,ZFP36,PTK2B
GO:MF	lipid binding	GO:0008289	FALSE	0.00221715	2.6542	885	307	28	25063	ACTN2,PSAP,APOE,S100A13,NPC2,HMGB2,RASGRP1,NR4A1,TSPO,PRAM1,THY1,ANXA5,TLN1,SCP2,PLAAT3,OSBPL3,ANXA1,FNBP1,PRAP1,ANXA6,PREX1,ESYT1,IQGAP1,MITD1,SGIP1,JCHAIN,HSD11B1,TECPR1
GO:MF	structural constituent of cytoskeleton	GO:0005200	TRUE	0.00228209	2.64167	78	307	8	25063	VIM,PLEC,TUBA1A,ACTN4,TLN1,ADD1,TUBA1B,TUBA4A
GO:MF	protein dimerization activity	GO:0046983	FALSE	0.00284136	2.54647	1158	307	33	25063	PTGS2,PSAP,APOE,BST2,S100A10,NR4A3,S100A6,UCP2,EPRS,B2M,S100A13,NR4A1,FLNA,IKZF3,MYH9,BHLHE40,TUBA1A,ACTN4,H2-Q7,RBPMS2,GSTM5,ADD1,PIK3R1,NR4A2,MXD4,MAN2A1,H2-M3,PDCD6IP,JAML,JCHAIN,H2-K1,HSD11B1,H2-D1
GO:MF	small molecule binding	GO:0036094	FALSE	0.00331891	2.479	6255	307	111	25063	PTGS2,ZFP36L2,CKB,SELENOP,ZFP36L1,S100A4,RPS29,ACTN2,PSAP,APOE,S100A10,NR4A3,S100A6,CD69,EPRS,ITM2B,ITGB7,S100A13,CD93,TNFAIP3,MGAT5,PGM2L1,NPC2,GIMAP3,RASGRP1,IGF1R,NR1D1,MMP25,NR4A1,IKZF3,RALBP1,ITGAL,MYO1F,TDRD9,MYH9,GBP7,TSPO,SOD1,SPARC,PPP1CA,COMT,ATP2A3,HIPK1,GALNT1,COL1A2,PCGF5,TUBA1A,RASSF5,ACTN4,KMT2C,ADGRE5,SIK1,SMPDL3A,CRIP1,CYP4F16,ZNRF2,NEK7,STK24,ANXA5,PI4K2A,COL1A1,PINK1,ACAT1,GSTM…
GO:MF	amide binding	GO:0033218	FALSE	0.00418157	2.37866	440	307	18	25063	PSAP,APOE,B2M,ITM2B,IGF1R,CTSD,CRIP1,ANXA5,RAMP1,H2-Q7,GSTM5,H2-T23,SCP2,PIK3R1,SORL1,H2-M3,H2-K1,H2-D1
GO:MF	TAP complex binding	GO:0062061	FALSE	0.00447481	2.34923	12	307	4	25063	H2-Q7,TAPBP,H2-K1,H2-D1
GO:MF	actin filament binding	GO:0051015	FALSE	0.0047712	2.32137	208	307	12	25063	ACTN2,TAGLN2,FLNA,MYH9,PLEC,ACTN4,TLN1,ADD1,ANXA6,PPP1R9B,ABLIM3,IQGAP1
GO:MF	peptide binding	GO:0042277	FALSE	0.0060397	2.21898	367	307	16	25063	APOE,B2M,ITM2B,IGF1R,CTSD,CRIP1,ANXA5,RAMP1,H2-Q7,GSTM5,H2-T23,PIK3R1,SORL1,H2-M3,H2-K1,H2-D1
GO:MF	RNA polymerase II-specific DNA-binding transcription factor binding	GO:0061629	FALSE	0.00839716	2.07587	377	307	16	25063	TOB2,NR4A3,FOS,NR4A1,IFI27,BHLHE40,ACTN4,NFKBID,ADD1,PIK3R1,NR4A2,MDFIC,ARRB1,NCOR1,JUN,NCOA7
GO:MF	protein domain specific binding	GO:0019904	FALSE	0.00927593	2.03264	802	307	25	25063	ACTN2,VIM,CD3E,HMGB2,WBP1,MYH9,IRS2,LAMP1,BHLHE40,GPX1,TUBA1A,PINK1,TLN1,PTTG1,MPP7,PIK3R1,PTPN6,ATP2B4,PDCD6IP,IQGAP1,SH3BGRL,MITD1,SGIP1,JUN,PLXND1
GO:MF	molecular function activator activity	GO:0140677	FALSE	0.010347	1.98519	1124	307	31	25063	S100A4,RGS2,CCL8,APOE,CCND3,HMGB2,TNFSF11,TNF,HBEGF,MMP25,TOR1AIP1,RALBP1,GRN,ARHGEF1,ATP2A3,SAA3,THY1,PF4,NEK7,PTTG1,PIK3R1,LGALS9,ARRB1,VSIR,RINL,PREX1,IQGAP1,RGCC,SMAP2,DDX3X,JUN
GO:MF	molecular function inhibitor activity	GO:0140678	FALSE	0.014051	1.85229	528	307	19	25063	RGS2,SERPINB6A,BST2,MGAT5,CAMK2N1,TXNIP,TMBIM6,LAMP1,ATPIF1,PPP1R12A,VAMP8,PTTG1,ANXA1,SORL1,DKK3,TIMP2,ATP2B4,PPP1R9B,RPL37
GO:MF	metal ion binding	GO:0046872	FALSE	0.0146568	1.83396	4176	307	79	25063	PTGS2,ZFP36L2,ZFP36L1,S100A4,RPS29,ACTN2,APOE,S100A10,NR4A3,S100A6,CD69,EPRS,ITGB7,S100A13,CD93,TNFAIP3,MGAT5,PGM2L1,RASGRP1,NR1D1,MMP25,NR4A1,IKZF3,ITGAL,SOD1,SPARC,PPP1CA,COMT,ATP2A3,GALNT1,COL1A2,PCGF5,TUBA1A,RASSF5,ACTN4,KMT2C,ADGRE5,SIK1,SMPDL3A,CRIP1,CYP4F16,ZNRF2,NEK7,STK24,ANXA5,COL1A1,PINK1,ACAT1,NUDT4,ANXA1,NR4A2,TUBA1B,CAPNS1,MAST3,BPNT1,MAN2A2,COL3A1,BCL11B,TIMP2,ATP2B4,MAN2A1,TUBA4A,…
GO:MF	transmembrane transporter binding	GO:0044325	FALSE	0.0170537	1.76818	165	307	10	25063	ACTN2,S100A10,DIAPH1,FLNA,TSPO,ATP2A3,ACTN4,ARRB1,PPP1R9B,PACS1
GO:MF	T cell receptor binding	GO:0042608	FALSE	0.0181311	1.74158	32	307	5	25063	H2-Q7,H2-T23,ADD1,H2-K1,H2-D1
GO:MF	cation binding	GO:0043169	FALSE	0.0191583	1.71764	4277	307	80	25063	PTGS2,ZFP36L2,ZFP36L1,S100A4,RPS29,ACTN2,APOE,S100A10,NR4A3,S100A6,CD69,EPRS,ITGB7,S100A13,CD93,TNFAIP3,MGAT5,PGM2L1,RASGRP1,NR1D1,MMP25,NR4A1,IKZF3,ITGAL,SOD1,SPARC,PPP1CA,COMT,ATP2A3,GALNT1,COL1A2,PCGF5,TUBA1A,RASSF5,ACTN4,KMT2C,ADGRE5,SIK1,SMPDL3A,CRIP1,CYP4F16,ZNRF2,NEK7,STK24,ANXA5,COL1A1,PINK1,ACAT1,NUDT4,ANXA1,NR4A2,TUBA1B,CAPNS1,MAST3,BPNT1,MAN2A2,COL3A1,BCL11B,TIMP2,ATP2B4,MAN2A1,TUBA4A,…
GO:MF	ion binding	GO:0043167	FALSE	0.0247152	1.60704	6018	307	104	25063	PTGS2,ZFP36L2,CKB,ZFP36L1,S100A4,RPS29,ACTN2,PSAP,APOE,S100A10,NR4A3,S100A6,CD69,EPRS,ITM2B,ITGB7,S100A13,CD93,TNFAIP3,MGAT5,PGM2L1,GIMAP3,RASGRP1,IGF1R,NR1D1,MMP25,NR4A1,IKZF3,RALBP1,ITGAL,MYO1F,TDRD9,MYH9,GBP7,SOD1,SPARC,PPP1CA,COMT,ATP2A3,HIPK1,GALNT1,COL1A2,PCGF5,TUBA1A,RASSF5,ACTN4,KMT2C,ADGRE5,SIK1,SMPDL3A,CRIP1,CYP4F16,ZNRF2,NEK7,STK24,ANXA5,PI4K2A,COL1A1,PINK1,ACAT1,GSTM5,SCP2,NUDT4,ANXA1…
GO:MF	antigen binding	GO:0003823	FALSE	0.0256787	1.59043	209	307	11	25063	IGHA,PSAP,B2M,ITGA4,H2-Q7,H2-T23,IGLC1,H2-M3,JCHAIN,H2-K1,H2-D1
GO:MF	natural killer cell lectin-like receptor binding	GO:0046703	FALSE	0.0283631	1.54725	35	307	5	25063	H2-Q7,H2-T23,PTPN6,H2-K1,H2-D1
GO:MF	integrin binding	GO:0005178	FALSE	0.0310359	1.50814	143	307	9	25063	ITGB7,ITGAL,MYH9,ICAM1,CD226,THY1,TLN1,COL3A1,JAML
GO:MF	cell adhesion molecule binding	GO:0050839	FALSE	0.0313422	1.50387	292	307	13	25063	ITGB7,ITGB2,ITGAL,MYH9,PPP1CA,ICAM1,CD226,THY1,ITGA4,TLN1,PTPN6,COL3A1,JAML
GO:MF	carbohydrate derivative binding	GO:0097367	FALSE	0.0353816	1.45122	2284	307	49	25063	CKB,PSAP,CCL8,APOE,EPRS,ITM2B,GIMAP3,IGF1R,HBEGF,NR4A1,RALBP1,MYO1F,TDRD9,MYH9,GBP7,ATP2A3,HIPK1,TUBA1A,ACTN4,SIK1,DCN,THY1,PF4,NEK7,STK24,PI4K2A,PINK1,ACAT1,SCP2,TUBA1B,MAST3,GBP6,LARS2,NDUFA13,LGALS9,AAK1,ATP2B4,GIMAP4,TUBA4A,ANXA6,MAST4,ADCY7,KIF1B,JCHAIN,ABCA2,DDX3X,PTK2B,LATS2,GNAI2
GO:MF	TAP2 binding	GO:0046979	FALSE	0.0405359	1.39216	20	307	4	25063	H2-Q7,TAPBP,H2-K1,H2-D1
GO:MF	TAP1 binding	GO:0046978	FALSE	0.0405359	1.39216	20	307	4	25063	H2-Q7,TAPBP,H2-K1,H2-D1
GO:MF	TAP binding	GO:0046977	FALSE	0.0405359	1.39216	20	307	4	25063	H2-Q7,TAPBP,H2-K1,H2-D1
GO:MF	calcium-dependent protein binding	GO:0048306	FALSE	0.04649	1.33264	88	307	7	25063	S100A4,S100A10,S100A6,S100A13,ANXA1,ANXA6,PDCD6IP
GO:MF	CD8 receptor binding	GO:0042610	FALSE	0.0495923	1.30459	21	307	4	25063	H2-Q7,H2-M3,H2-K1,H2-D1
GO:BP	immune system process	GO:0002376	TRUE	2.74727e-29	28.5611	2819	313	111	26944	CTLA2A,IGHA,ZFP36L2,FGL2,ZFP36L1,SERINC3,TMEM176A,TMEM64,CD3G,F2R,PSAP,CCL8,SDC4,APOE,BST2,TOB2,NR4A3,CCND3,TMEM176B,VIM,TRDV4,SAMSN1,EPRS,B2M,PSMB8,ITGB7,IFI203,C1QB,FOSL2,TNFAIP3,LAPTM5,FOS,CD3E,C1QA,GIMAP3,HMGB2,ITGB2,TNFSF11,TNF,RASGRP1,IGF1R,NR1D1,DUSP1,IKZF3,PDCD1,ITGAL,GRN,MYH9,GBP7,TMBIM6,SOD1,PLEC,IRS2,RNASE4,LAMP1,SIT1,ATPIF1,PRAM1,GPX1,ICAM1,RASSF5,CD226,THY1,ITGA4,PF4,NEK7,VAMP8,LAT,I…
GO:BP	positive regulation of biological process	GO:0048518	FALSE	7.66999e-28	27.1152	6589	313	172	26944	PTGS2,IGHA,ZFP36L2,AHNAK,MAF,ZFP36L1,S100A4,ACTN2,SERINC3,PLIN2,TMEM64,RGS2,F2R,PSAP,CCL8,SDC4,APOE,S100A10,DIAPH1,TOB2,PER1,NR4A3,TMSB4X,CCND3,VIM,UCP2,EPRS,PDCD4,B2M,TMEM59,IFI203,C1QB,S100A13,FOSL2,TNFAIP3,LAPTM5,FOS,MGAT5,CD3E,C1QA,GIMAP3,FRMD4A,HMGB2,ITGB2,CAMK2N1,TNFSF11,TNF,RASGRP1,IGF1R,HBEGF,NR1D1,WLS,FOSB,DUSP1,TXNIP,NR4A1,FLNA,IKZF3,PDCD1,RALBP1,ITGAL,GRN,HMGN3,MYH9,GBP7,TSPO,TOMM7,SOD…
GO:BP	regulation of immune system process	GO:0002682	FALSE	1.16744e-26	25.9328	1575	313	80	26944	CTLA2A,IGHA,ZFP36L2,FGL2,ZFP36L1,TMEM176A,TMEM64,SDC4,APOE,BST2,TOB2,NR4A3,TMEM176B,SAMSN1,B2M,IFI203,C1QB,FOSL2,TNFAIP3,LAPTM5,FOS,CD3E,C1QA,GIMAP3,HMGB2,TNFSF11,TNF,RASGRP1,NR1D1,DUSP1,IKZF3,PDCD1,ITGAL,GRN,GBP7,TMBIM6,IRS2,LAMP1,SIT1,PRAM1,GPX1,ICAM1,RASSF5,CD226,THY1,ITGA4,PF4,NEK7,VAMP8,LAT,IL12RB1,LRRC17,H2-Q7,NFKBID,CCR2,DOCK8,NFATC2,H2-T23,ANXA1,IL27RA,PIK3R1,CD96,PTPN6,COL3A1,LGALS9,H2-M…
GO:BP	cell activation	GO:0001775	FALSE	1.32079e-25	24.8792	1160	313	68	26944	CTLA2A,ZFP36L2,FGL2,ZFP36L1,CD3G,F2R,PSAP,SDC4,APOE,NR4A3,CCND3,SAMSN1,B2M,FOSL2,TNFAIP3,LAPTM5,CD3E,C1QA,GIMAP3,TNFSF11,TNF,RASGRP1,NR1D1,FLNA,IKZF3,ITGAL,GRN,MYH9,IRS2,LAMP1,SIT1,PRAM1,ICAM1,RASSF5,CD226,THY1,PF4,VAMP8,LAT,IL12RB1,PI4K2A,H2-Q7,NFKBID,CCR2,DOCK8,NFATC2,H2-T23,ANXA1,IL27RA,PIK3R1,PTPN6,IFNGR1,LGALS9,BCL11B,H2-M3,VSIR,LMO4,PREX1,JAML,RGCC,H2-K1,IL4RA,H2-D1,JUN,TOX,PTK2B,TNFRSF1B,S…
GO:BP	positive regulation of cellular process	GO:0048522	FALSE	1.07743e-24	23.9676	6078	313	159	26944	PTGS2,ZFP36L2,AHNAK,MAF,ZFP36L1,S100A4,ACTN2,SERINC3,TMEM64,RGS2,F2R,PSAP,CCL8,SDC4,APOE,S100A10,DIAPH1,PER1,NR4A3,TMSB4X,CCND3,VIM,EPRS,PDCD4,B2M,TMEM59,S100A13,FOSL2,TNFAIP3,LAPTM5,FOS,MGAT5,CD3E,GIMAP3,FRMD4A,HMGB2,ITGB2,CAMK2N1,TNFSF11,TNF,RASGRP1,IGF1R,HBEGF,NR1D1,WLS,FOSB,DUSP1,TXNIP,NR4A1,FLNA,IKZF3,PDCD1,RALBP1,ITGAL,GRN,HMGN3,MYH9,TSPO,TOMM7,SOD1,SPARC,IRS2,LAMP1,ATPIF1,PPP1CA,COMT,GPX1,…
GO:BP	response to stimulus	GO:0050896	FALSE	1.88772e-24	23.7241	10506	313	217	26944	PTGS2,CTLA2A,IGHA,ZFP36L2,FGL2,AHNAK,SELENOP,ZFP36L1,S100A4,ACTN2,SERINC3,PLIN2,TMEM64,CD3G,RGS2,F2R,SERPINB6A,PSAP,CCL8,SDC4,APOE,BST2,S100A10,DIAPH1,PER1,NR4A3,CCND3,GNG2,CD69,VIM,TRDV4,UCP2,SAMSN1,EPRS,PDCD4,B2M,ITGB7,IFI203,C1QB,S100A13,FOSL2,TNFAIP3,LAPTM5,LTB4R1,FOS,MGAT5,CD3E,C1QA,NPC2,GIMAP3,HMGB2,ITGB2,CAMK2N1,TNFSF11,TNF,RASGRP1,IGF1R,HBEGF,NR1D1,WLS,FOSB,DUSP1,TXNIP,NR4A1,FLNA,FAM111A,…
GO:BP	leukocyte activation	GO:0045321	FALSE	2.02354e-24	23.6939	1031	313	63	26944	CTLA2A,ZFP36L2,FGL2,ZFP36L1,CD3G,PSAP,SDC4,NR4A3,CCND3,SAMSN1,B2M,FOSL2,TNFAIP3,LAPTM5,CD3E,C1QA,GIMAP3,TNFSF11,TNF,RASGRP1,NR1D1,IKZF3,ITGAL,GRN,MYH9,IRS2,LAMP1,SIT1,PRAM1,ICAM1,RASSF5,CD226,THY1,PF4,VAMP8,LAT,IL12RB1,PI4K2A,H2-Q7,NFKBID,CCR2,DOCK8,NFATC2,H2-T23,ANXA1,IL27RA,PIK3R1,PTPN6,IFNGR1,LGALS9,BCL11B,H2-M3,VSIR,PREX1,JAML,H2-K1,IL4RA,H2-D1,JUN,TOX,PTK2B,TNFRSF1B,SOX13
GO:BP	regulation of response to stimulus	GO:0048583	FALSE	2.28706e-24	23.6407	3987	313	125	26944	PTGS2,CTLA2A,IGHA,FGL2,S100A4,SERINC3,TMEM64,RGS2,F2R,PSAP,CCL8,APOE,DIAPH1,PER1,NR4A3,UCP2,SAMSN1,EPRS,PDCD4,B2M,IFI203,C1QB,S100A13,FOSL2,TNFAIP3,LAPTM5,MGAT5,CD3E,C1QA,GIMAP3,HMGB2,CAMK2N1,TNFSF11,TNF,RASGRP1,IGF1R,HBEGF,NR1D1,WLS,DUSP1,FLNA,PDCD1,RALBP1,ITGAL,SLA,GRN,MYH9,GBP7,TMBIM6,SOD1,IRS2,LAMP1,PPP1CA,PRAM1,GPX1,HIPK1,ICAM1,ACTN4,CD226,CTSD,DCN,P2RY10,THY1,RAMP3,PF4,NEK7,VAMP8,STK24,LAT,…
GO:BP	response to stress	GO:0006950	FALSE	1.05232e-23	22.9779	3936	313	123	26944	PTGS2,CTLA2A,IGHA,ZFP36L2,FGL2,AHNAK,ZFP36L1,SERINC3,PLIN2,F2R,SERPINB6A,PSAP,CCL8,SDC4,APOE,BST2,S100A10,DIAPH1,PER1,NR4A3,VIM,UCP2,EPRS,PDCD4,B2M,IFI203,C1QB,FOSL2,TNFAIP3,LAPTM5,FOS,C1QA,GIMAP3,HMGB2,ITGB2,CAMK2N1,TNFSF11,TNF,RASGRP1,IGF1R,HBEGF,NR1D1,TXNIP,NR4A1,FLNA,FAM111A,GRN,MYH9,GBP7,TMBIM6,TSPO,TOMM7,SOD1,PLEC,RNASE4,LAMP1,TMCO1,ATPIF1,IL17RE,COMT,ATP2A3,GPX1,HIPK1,ICAM1,CD226,SAA3,THY1…
GO:BP	regulation of multicellular organismal process	GO:0051239	FALSE	5.39309e-23	22.2682	3165	313	108	26944	PTGS2,CTLA2A,ZFP36L2,FGL2,MAF,ZFP36L1,TMEM176A,TMEM64,RGS2,F2R,SDC4,APOE,BST2,S100A10,TOB2,PER1,NR4A3,TMEM176B,VIM,UCP2,SAMSN1,PDCD4,B2M,S100A13,FOSL2,TNFAIP3,LAPTM5,FOS,CD3E,GIMAP3,HMGB2,ITGB2,TNFSF11,TNF,RASGRP1,HBEGF,NR1D1,WLS,NR4A1,FLNA,IKZF3,PDCD1,ITGAL,GRN,GBP7,TSPO,SOD1,SPARC,IRS2,SIT1,BHLHE40,ICAM1,RASSF5,CD226,DCN,THY1,ITGA4,PF4,VAMP8,LAT,ANXA5,SOCS2,IL12RB1,LRRC17,H2-Q7,NFKBID,COL1A1,CC…
GO:BP	biological regulation	GO:0065007	FALSE	5.49875e-21	20.2597	13527	313	244	26944	PTGS2,CTLA2A,IGHA,ZFP36L2,FGL2,AHNAK,SELENOP,MAF,ZFP36L1,S100A4,ACTN2,SERINC3,TMEM176A,PLIN2,TMEM64,CD3G,RGS2,F2R,SERPINB6A,PSAP,CCL8,SDC4,APOE,BST2,S100A10,DIAPH1,TOB2,PER1,NR4A3,TMSB4X,CCND3,GNG2,TMEM176B,VIM,UCP2,SAMSN1,EPRS,PDCD4,B2M,TMEM59,ITM2B,ITGB7,IFI203,C1QB,S100A13,FOSL2,TNFAIP3,LAPTM5,LTB4R1,FOS,MGAT5,CD3E,EID1,C1QA,GIMAP3,FRMD4A,HMGB2,ITGB2,CAMK2N1,TNFSF11,TNF,RASGRP1,IGF1R,HBEGF,NR1…
GO:BP	regulation of cell activation	GO:0050865	FALSE	6.42329e-21	20.1922	633	313	47	26944	CTLA2A,ZFP36L2,FGL2,ZFP36L1,SDC4,APOE,NR4A3,SAMSN1,B2M,TNFAIP3,LAPTM5,CD3E,GIMAP3,TNFSF11,TNF,RASGRP1,NR1D1,FLNA,IKZF3,ITGAL,GRN,IRS2,SIT1,RASSF5,CD226,THY1,PF4,LAT,IL12RB1,H2-Q7,NFKBID,CCR2,DOCK8,NFATC2,H2-T23,ANXA1,IL27RA,PTPN6,LGALS9,VSIR,LMO4,H2-K1,IL4RA,H2-D1,TOX,TNFRSF1B,SOX13
GO:BP	response to external stimulus	GO:0009605	FALSE	9.36891e-21	20.0283	3042	313	102	26944	PTGS2,CTLA2A,IGHA,FGL2,S100A4,SERINC3,PLIN2,F2R,CCL8,APOE,BST2,PER1,NR4A3,VIM,UCP2,EPRS,PDCD4,B2M,IFI203,C1QB,FOSL2,TNFAIP3,FOS,CD3E,C1QA,NPC2,GIMAP3,HMGB2,CAMK2N1,TNFSF11,TNF,RASGRP1,IGF1R,HBEGF,NR1D1,FOSB,DUSP1,TXNIP,NR4A1,FLNA,IKZF3,GRN,GBP7,TSPO,IFI27L2A,SOD1,PLEC,RNASE4,LAMP1,PPP1CA,COMT,BHLHE40,GPX1,TUBA1A,CD226,SIK1,SAA3,ITGA4,PF4,NEK7,VAMP8,STK24,ANXA5,IL12RB1,H2-Q7,COL1A1,CCR2,ACAT1,H2-T…
GO:BP	cellular response to chemical stimulus	GO:0070887	FALSE	4.78766e-20	19.3199	3162	313	103	26944	PTGS2,ZFP36L2,ZFP36L1,ACTN2,SERPINB6A,PSAP,CCL8,APOE,DIAPH1,PER1,NR4A3,CD69,VIM,UCP2,EPRS,PDCD4,B2M,IFI203,TNFAIP3,LAPTM5,FOS,HMGB2,CAMK2N1,TNFSF11,TNF,IGF1R,HBEGF,NR1D1,FOSB,DUSP1,NR4A1,FLNA,HMGN3,MYH9,GBP7,TMBIM6,TSPO,SOD1,PLEC,IRS2,IL17RE,COMT,GPX1,HIPK1,ICAM1,COL1A2,TUBA1A,ACTN4,CTSD,SAA3,PPP1R12A,NFATC1,ITGA4,CRIP1,RAMP3,PF4,NEK7,ANXA5,SOCS2,RAMP1,IL12RB1,H2-Q7,COL1A1,CCR2,PINK1,DOCK8,GSTM5,…
GO:BP	regulation of biological process	GO:0050789	FALSE	6.6168e-20	19.1794	13144	313	238	26944	PTGS2,CTLA2A,IGHA,ZFP36L2,FGL2,AHNAK,SELENOP,MAF,ZFP36L1,S100A4,ACTN2,SERINC3,TMEM176A,PLIN2,TMEM64,CD3G,RGS2,F2R,SERPINB6A,PSAP,CCL8,SDC4,APOE,BST2,S100A10,DIAPH1,TOB2,PER1,NR4A3,TMSB4X,CCND3,GNG2,TMEM176B,VIM,UCP2,SAMSN1,EPRS,PDCD4,B2M,TMEM59,ITM2B,ITGB7,IFI203,C1QB,S100A13,FOSL2,TNFAIP3,LAPTM5,LTB4R1,FOS,MGAT5,CD3E,EID1,C1QA,GIMAP3,FRMD4A,HMGB2,ITGB2,CAMK2N1,TNFSF11,TNF,RASGRP1,IGF1R,HBEGF,NR1…
GO:BP	regulation of leukocyte activation	GO:0002694	FALSE	7.80937e-20	19.1074	578	313	44	26944	CTLA2A,ZFP36L2,FGL2,ZFP36L1,SDC4,NR4A3,SAMSN1,B2M,TNFAIP3,LAPTM5,CD3E,GIMAP3,TNFSF11,TNF,RASGRP1,NR1D1,IKZF3,ITGAL,GRN,IRS2,SIT1,RASSF5,CD226,THY1,PF4,LAT,IL12RB1,H2-Q7,NFKBID,CCR2,DOCK8,NFATC2,H2-T23,ANXA1,IL27RA,PTPN6,LGALS9,VSIR,H2-K1,IL4RA,H2-D1,TOX,TNFRSF1B,SOX13
GO:BP	lymphocyte activation	GO:0046649	FALSE	1.25772e-19	18.9004	848	313	52	26944	CTLA2A,ZFP36L2,FGL2,ZFP36L1,CD3G,PSAP,SDC4,CCND3,SAMSN1,B2M,FOSL2,TNFAIP3,LAPTM5,CD3E,GIMAP3,TNFSF11,RASGRP1,IKZF3,ITGAL,MYH9,IRS2,LAMP1,SIT1,ICAM1,RASSF5,THY1,PF4,LAT,IL12RB1,H2-Q7,NFKBID,CCR2,DOCK8,NFATC2,H2-T23,ANXA1,IL27RA,PIK3R1,PTPN6,LGALS9,BCL11B,H2-M3,VSIR,PREX1,JAML,H2-K1,IL4RA,H2-D1,TOX,PTK2B,TNFRSF1B,SOX13
GO:BP	cell migration	GO:0016477	TRUE	2.70841e-19	18.5673	1538	313	69	26944	PTGS2,F2R,CCL8,SDC4,APOE,BST2,DIAPH1,NR4A3,TMSB4X,VIM,ITGB7,TNFAIP3,MGAT5,HMGB2,ITGB2,TNFSF11,TNF,IGF1R,HBEGF,DUSP1,NR4A1,FLNA,ITGAL,GRN,MYH9,TSPO,PLEC,SPARC,IRS2,GPX1,ICAM1,TUBA1A,ACTN4,SAA3,DCN,THY1,ITGA4,PF4,STK24,COL1A1,CCR2,DOCK8,NFATC2,ANXA1,IL27RA,PIK3R1,SORL1,NR4A2,MYADM,COL3A1,LGALS9,BCL11B,ATP2B4,ANXA6,VSIR,PPP1R9B,ITGB5,LMO4,PREX1,JAML,IQGAP1,RGCC,TCP11L2,JUN,PLXND1,PTK2B,GNAI2,AUTS2,C…
GO:BP	negative regulation of biological process	GO:0048519	FALSE	3.38277e-19	18.4707	5966	313	147	26944	PTGS2,CTLA2A,ZFP36L2,FGL2,MAF,ZFP36L1,ACTN2,TMEM176A,TMEM64,RGS2,F2R,SERPINB6A,SDC4,APOE,BST2,DIAPH1,TOB2,PER1,NR4A3,TMSB4X,CCND3,TMEM176B,VIM,UCP2,SAMSN1,EPRS,PDCD4,B2M,TMEM59,ITM2B,TNFAIP3,LAPTM5,CD3E,EID1,GIMAP3,FRMD4A,HMGB2,TNFSF11,TNF,IGF1R,HBEGF,NR1D1,DUSP1,TXNIP,NR4A1,FLNA,FAM111A,PDCD1,TDRD9,GRN,MYH9,GBP7,TMBIM6,TSPO,SOD1,SPARC,IRS2,ATPIF1,IFI27,COMT,BHLHE40,GPX1,HIPK1,ICAM1,DYNC1I2,PCGF5…
GO:BP	positive regulation of response to stimulus	GO:0048584	FALSE	5.23995e-19	18.2807	2359	313	86	26944	PTGS2,IGHA,S100A4,SERINC3,F2R,PSAP,CCL8,APOE,NR4A3,EPRS,PDCD4,B2M,IFI203,C1QB,S100A13,FOSL2,TNFAIP3,LAPTM5,MGAT5,CD3E,C1QA,GIMAP3,HMGB2,CAMK2N1,TNFSF11,TNF,RASGRP1,IGF1R,HBEGF,NR1D1,WLS,FLNA,ITGAL,GRN,MYH9,GBP7,SOD1,IRS2,LAMP1,PPP1CA,PRAM1,GPX1,ICAM1,ACTN4,CD226,CTSD,DCN,P2RY10,THY1,RAMP3,NEK7,VAMP8,STK24,LAT,IL12RB1,H2-Q7,NFKBID,COL1A1,CCR2,PINK1,NFATC2,H2-T23,ANXA1,IL27RA,PIK3R1,SORL1,PTPN6,COL…
GO:BP	negative regulation of cellular process	GO:0048523	FALSE	6.26063e-19	18.2034	5599	313	141	26944	PTGS2,CTLA2A,ZFP36L2,FGL2,MAF,ZFP36L1,ACTN2,TMEM176A,TMEM64,RGS2,F2R,SDC4,APOE,BST2,DIAPH1,TOB2,PER1,NR4A3,TMSB4X,CCND3,TMEM176B,VIM,UCP2,SAMSN1,EPRS,PDCD4,B2M,TMEM59,ITM2B,TNFAIP3,LAPTM5,CD3E,EID1,GIMAP3,FRMD4A,HMGB2,TNFSF11,TNF,IGF1R,HBEGF,NR1D1,DUSP1,TXNIP,NR4A1,FLNA,PDCD1,TDRD9,GRN,MYH9,GBP7,TMBIM6,TSPO,SOD1,SPARC,IRS2,ATPIF1,IFI27,COMT,BHLHE40,GPX1,HIPK1,ICAM1,DYNC1I2,PCGF5,RASSF5,ACTN4,TNRC…
GO:BP	intracellular signal transduction	GO:0035556	FALSE	1.80473e-18	17.7436	2610	313	90	26944	PTGS2,ZFP36L2,ZFP36L1,S100A4,SERINC3,RGS2,F2R,PSAP,CCL8,APOE,PER1,NR4A3,VIM,EPRS,PDCD4,S100A13,TNFAIP3,LAPTM5,FOS,CD3E,TNFSF11,TNF,RASGRP1,IGF1R,HBEGF,NR1D1,DUSP1,FLNA,RALBP1,ITGAL,SLA,MYH9,GBP7,TMBIM6,SOD1,IRS2,ATP2A3,GPX1,HIPK1,ICAM1,COL1A2,ACTN4,SIK1,DCN,P2RY10,NFATC1,CRIP1,RAMP3,STK24,LAT,SOCS2,NFKBID,CCR2,PINK1,DOCK8,NFATC2,PIK3R1,MAST3,MYADM,PTPN6,RASGEF1B,MDFIC,NDUFA13,COL3A1,LGALS9,POLR2M…
GO:BP	T cell activation	GO:0042110	FALSE	5.32512e-18	17.2737	611	313	43	26944	CTLA2A,ZFP36L2,FGL2,ZFP36L1,CD3G,PSAP,SDC4,CCND3,B2M,FOSL2,LAPTM5,CD3E,GIMAP3,TNFSF11,RASGRP1,IKZF3,ITGAL,MYH9,SIT1,ICAM1,THY1,PF4,LAT,IL12RB1,H2-Q7,NFKBID,CCR2,DOCK8,H2-T23,ANXA1,PTPN6,LGALS9,BCL11B,H2-M3,VSIR,PREX1,JAML,H2-K1,IL4RA,H2-D1,TOX,TNFRSF1B,SOX13
GO:BP	regulation of immune response	GO:0050776	FALSE	1.9721e-17	16.7051	912	313	51	26944	IGHA,FGL2,APOE,NR4A3,SAMSN1,B2M,IFI203,C1QB,FOSL2,TNFAIP3,LAPTM5,CD3E,C1QA,GIMAP3,HMGB2,TNF,RASGRP1,NR1D1,PDCD1,GRN,GBP7,LAMP1,PRAM1,GPX1,CD226,THY1,PF4,NEK7,LAT,IL12RB1,H2-Q7,NFKBID,CCR2,NFATC2,H2-T23,ANXA1,IL27RA,PIK3R1,CD96,PTPN6,COL3A1,LGALS9,H2-M3,VSIR,ADCY7,RGCC,H2-K1,IL4RA,DDX3X,H2-D1,TNFRSF1B
GO:BP	regulation of lymphocyte activation	GO:0051249	FALSE	2.22977e-17	16.6517	509	313	39	26944	CTLA2A,ZFP36L2,FGL2,ZFP36L1,SDC4,SAMSN1,B2M,TNFAIP3,LAPTM5,CD3E,GIMAP3,TNFSF11,RASGRP1,IKZF3,ITGAL,IRS2,SIT1,RASSF5,THY1,PF4,LAT,IL12RB1,H2-Q7,NFKBID,CCR2,DOCK8,NFATC2,H2-T23,ANXA1,IL27RA,PTPN6,LGALS9,VSIR,H2-K1,IL4RA,H2-D1,TOX,TNFRSF1B,SOX13
GO:BP	regulation of cellular process	GO:0050794	FALSE	2.44659e-17	16.6114	12593	313	227	26944	PTGS2,CTLA2A,ZFP36L2,FGL2,AHNAK,MAF,ZFP36L1,S100A4,ACTN2,SERINC3,TMEM176A,TMEM64,CD3G,RGS2,F2R,PSAP,CCL8,SDC4,APOE,BST2,S100A10,DIAPH1,TOB2,PER1,NR4A3,TMSB4X,CCND3,GNG2,TMEM176B,VIM,UCP2,SAMSN1,EPRS,PDCD4,B2M,TMEM59,ITM2B,ITGB7,S100A13,FOSL2,TNFAIP3,LAPTM5,LTB4R1,FOS,MGAT5,CD3E,EID1,GIMAP3,FRMD4A,HMGB2,ITGB2,CAMK2N1,TNFSF11,TNF,RASGRP1,IGF1R,HBEGF,NR1D1,WLS,FOSB,DUSP1,TXNIP,NR4A1,FLNA,IKZF3,PDCD1…
GO:BP	response to organic substance	GO:0010033	FALSE	8.64615e-17	16.0632	3435	313	102	26944	PTGS2,ZFP36L2,ZFP36L1,ACTN2,PLIN2,RGS2,F2R,PSAP,CCL8,APOE,BST2,DIAPH1,PER1,NR4A3,CCND3,VIM,UCP2,EPRS,PDCD4,B2M,IFI203,FOSL2,TNFAIP3,LAPTM5,FOS,HMGB2,CAMK2N1,TNFSF11,TNF,IGF1R,NR1D1,FOSB,DUSP1,TXNIP,NR4A1,FLNA,GRN,HMGN3,MYH9,GBP7,TMBIM6,TSPO,SOD1,IRS2,IL17RE,COMT,GPX1,HIPK1,ICAM1,COL1A2,TUBA1A,ACTN4,CTSD,SAA3,NFATC1,ITGA4,RAMP3,PF4,ANXA5,SOCS2,RAMP1,IL12RB1,H2-Q7,COL1A1,CCR2,ACAT1,DOCK8,GSTM5,ADD1…
GO:BP	localization	GO:0051179	FALSE	9.95587e-17	16.0019	5364	313	133	26944	PTGS2,ZFP36L1,ACTN2,PLIN2,CD3G,RGS2,F2R,PSAP,CCL8,SDC4,APOE,S100A10,DIAPH1,PER1,NR4A3,TMSB4X,S100A6,LGALS3BP,UCP2,EPRS,B2M,TMEM59,ITGB7,S100A13,FOSL2,TNFAIP3,LAPTM5,NPC2,GIMAP3,FRMD4A,ITGB2,CAMK2N1,TNFSF11,TNF,RASGRP1,IGF1R,NR1D1,WLS,TXNIP,NR4A1,FLNA,TOR1AIP1,ATP5K,RALBP1,ITGAL,GRN,HMGN3,MYH9,TMBIM6,TSPO,TOMM7,SOD1,PLEC,IRS2,LAMP1,TMCO1,ATPIF1,PRAM1,TMEM50A,IFI27,COMT,ATP2A3,ICAM1,DYNC1I2,TUBA1A,…
GO:BP	cell motility	GO:0048870	FALSE	1.0319e-16	15.9864	1760	313	70	26944	PTGS2,F2R,CCL8,SDC4,APOE,BST2,DIAPH1,NR4A3,TMSB4X,VIM,ITGB7,TNFAIP3,MGAT5,HMGB2,ITGB2,TNFSF11,TNF,IGF1R,HBEGF,DUSP1,NR4A1,FLNA,ITGAL,GRN,MYH9,TSPO,PLEC,SPARC,IRS2,GPX1,ICAM1,TUBA1A,ACTN4,SAA3,DCN,THY1,ITGA4,PF4,STK24,ANXA5,COL1A1,CCR2,DOCK8,NFATC2,ANXA1,IL27RA,PIK3R1,SORL1,NR4A2,MYADM,COL3A1,LGALS9,BCL11B,ATP2B4,ANXA6,VSIR,PPP1R9B,ITGB5,LMO4,PREX1,JAML,IQGAP1,RGCC,TCP11L2,JUN,PLXND1,PTK2B,GNAI2,A…
GO:BP	defense response	GO:0006952	FALSE	1.19772e-16	15.9216	1812	313	71	26944	PTGS2,CTLA2A,IGHA,FGL2,SERINC3,F2R,CCL8,APOE,BST2,PER1,VIM,EPRS,PDCD4,B2M,IFI203,C1QB,FOSL2,TNFAIP3,LAPTM5,C1QA,GIMAP3,HMGB2,ITGB2,CAMK2N1,TNFSF11,TNF,RASGRP1,NR1D1,NR4A1,GRN,GBP7,SOD1,RNASE4,LAMP1,IL17RE,GPX1,ICAM1,CD226,SAA3,PF4,NEK7,VAMP8,LAT,IL12RB1,H2-Q7,NFKBID,TAPBP,CCR2,H2-T23,ANXA1,IL27RA,PIK3R1,CD96,AKNA,PTPN6,GBP6,IFNGR1,LGALS9,LSP1,H2-M3,ADCY7,JCHAIN,H2-K1,ZFP36,IL4RA,DDX3X,H2-D1,JUN,P…
GO:BP	inflammatory response	GO:0006954	FALSE	1.8511e-16	15.7326	811	313	47	26944	PTGS2,CTLA2A,F2R,CCL8,APOE,PER1,PDCD4,FOSL2,TNFAIP3,C1QA,HMGB2,ITGB2,CAMK2N1,TNFSF11,TNF,RASGRP1,NR1D1,NR4A1,GRN,SOD1,IL17RE,GPX1,ICAM1,SAA3,PF4,NEK7,VAMP8,LAT,H2-Q7,NFKBID,CCR2,H2-T23,ANXA1,CD96,AKNA,PTPN6,IFNGR1,LGALS9,ADCY7,H2-K1,ZFP36,IL4RA,DDX3X,H2-D1,JUN,TAB2,TNFRSF1B
GO:BP	multicellular organism development	GO:0007275	FALSE	1.86542e-16	15.7292	4879	313	125	26944	PTGS2,CTLA2A,ZFP36L2,FGL2,SELENOP,MAF,ZFP36L1,ACTN2,TMEM176A,TMEM64,RGS2,SERPINB6A,PSAP,SDC4,APOE,S100A10,DIAPH1,TOB2,NR4A3,TMEM176B,VIM,UCP2,PDCD4,B2M,FOSL2,TNFAIP3,FOS,CD3E,C1QA,GIMAP3,HMGB2,ITGB2,TNFSF11,TNF,RASGRP1,IGF1R,HBEGF,NR1D1,WLS,DUSP1,NR4A1,FLNA,IKZF3,PDCD1,GRN,MYH9,TSPO,SOD1,PLEC,RPL38,SPARC,IRS2,PPP1CA,BHLHE40,GPX1,HIPK1,ICAM1,DYNC1I2,COL1A2,TUBA1A,ACTN4,CHAD,SIK1,DCN,THY1,NFATC1,IT…
GO:BP	positive regulation of immune system process	GO:0002684	FALSE	5.48867e-16	15.2605	1105	313	54	26944	IGHA,ZFP36L1,TMEM64,NR4A3,B2M,IFI203,C1QB,FOSL2,TNFAIP3,LAPTM5,FOS,CD3E,C1QA,GIMAP3,HMGB2,TNFSF11,TNF,RASGRP1,NR1D1,ITGAL,GBP7,IRS2,LAMP1,PRAM1,ICAM1,CD226,THY1,ITGA4,NEK7,VAMP8,LAT,IL12RB1,H2-Q7,NFKBID,CCR2,DOCK8,NFATC2,H2-T23,ANXA1,IL27RA,PIK3R1,PTPN6,LGALS9,H2-M3,VSIR,RGCC,H2-K1,IL4RA,DDX3X,H2-D1,JUN,TOX,PTK2B,SOX13
GO:BP	cellular response to organic substance	GO:0071310	FALSE	6.16842e-16	15.2098	2420	313	82	26944	PTGS2,ZFP36L2,ZFP36L1,ACTN2,PSAP,CCL8,DIAPH1,PER1,NR4A3,VIM,UCP2,EPRS,PDCD4,B2M,IFI203,TNFAIP3,LAPTM5,FOS,HMGB2,CAMK2N1,TNFSF11,TNF,IGF1R,NR1D1,FOSB,DUSP1,NR4A1,FLNA,HMGN3,MYH9,GBP7,TMBIM6,TSPO,IRS2,IL17RE,COMT,GPX1,HIPK1,ICAM1,COL1A2,ACTN4,CTSD,SAA3,NFATC1,ITGA4,RAMP3,PF4,ANXA5,SOCS2,RAMP1,IL12RB1,H2-Q7,COL1A1,CCR2,DOCK8,ADD1,ANXA1,IL27RA,PIK3R1,SORL1,NR4A2,TUBA1B,PTPN6,GBP6,IFNGR1,NDUFA13,COL3A…
GO:BP	cellular response to stimulus	GO:0051716	FALSE	8.59008e-16	15.066	8752	313	178	26944	PTGS2,ZFP36L2,ZFP36L1,S100A4,ACTN2,SERINC3,PLIN2,TMEM64,CD3G,RGS2,F2R,SERPINB6A,PSAP,CCL8,APOE,DIAPH1,PER1,NR4A3,CCND3,GNG2,CD69,VIM,UCP2,EPRS,PDCD4,B2M,ITGB7,IFI203,S100A13,FOSL2,TNFAIP3,LAPTM5,LTB4R1,FOS,MGAT5,CD3E,HMGB2,ITGB2,CAMK2N1,TNFSF11,TNF,RASGRP1,IGF1R,HBEGF,NR1D1,WLS,FOSB,DUSP1,TXNIP,NR4A1,FLNA,FAM111A,RALBP1,ITGAL,SLA,GRN,HMGN3,MYH9,GBP7,TMBIM6,TSPO,TOMM7,IFI27L2A,SOD1,PLEC,IRS2,LAMP1…
GO:BP	immune response	GO:0006955	FALSE	1.43764e-15	14.8424	1945	313	72	26944	IGHA,FGL2,SERINC3,CD3G,CCL8,APOE,BST2,NR4A3,VIM,TRDV4,SAMSN1,EPRS,B2M,IFI203,C1QB,FOSL2,TNFAIP3,LAPTM5,CD3E,C1QA,GIMAP3,HMGB2,TNFSF11,TNF,RASGRP1,IGF1R,NR1D1,PDCD1,ITGAL,GRN,GBP7,PLEC,RNASE4,LAMP1,SIT1,PRAM1,GPX1,ICAM1,CD226,THY1,PF4,NEK7,VAMP8,LAT,IL12RB1,PI4K2A,H2-Q7,NFKBID,CCR2,NFATC2,H2-T23,ANXA1,IL27RA,PIK3R1,CD96,PTPN6,GBP6,IFNGR1,COL3A1,LGALS9,IGLC1,H2-M3,VSIR,ADCY7,RGCC,JCHAIN,H2-K1,IL4RA…
GO:BP	regulation of localization	GO:0032879	FALSE	2.2414e-15	14.6495	2161	313	76	26944	PTGS2,ZFP36L1,ACTN2,PLIN2,RGS2,F2R,SDC4,APOE,S100A10,DIAPH1,PER1,NR4A3,UCP2,EPRS,B2M,TMEM59,GIMAP3,FRMD4A,CAMK2N1,TNFSF11,TNF,NR1D1,WLS,FLNA,HMGN3,MYH9,TMBIM6,TSPO,TOMM7,SOD1,IRS2,LAMP1,ATPIF1,PRAM1,IFI27,ICAM1,RASSF5,ACTN4,SIK1,CTSD,PPP1R12A,THY1,RAMP3,VAMP8,ANXA5,ARL6IP1,CCR2,PINK1,SCP2,ADD1,ANXA1,PIK3R1,SORL1,PTPN6,MDFIC,LGALS9,AAK1,PRRT1,PRAP1,ATP2B4,ARRB1,ANXA6,TPRGL,PPP1R9B,PDCD6IP,IQGAP1,R…
GO:BP	regulation of metabolic process	GO:0019222	FALSE	2.45185e-15	14.6105	6882	313	152	26944	PTGS2,CTLA2A,ZFP36L2,AHNAK,MAF,ZFP36L1,ACTN2,RGS2,F2R,SERPINB6A,PSAP,APOE,BST2,S100A10,TOB2,PER1,NR4A3,TMSB4X,CCND3,VIM,UCP2,SAMSN1,EPRS,PDCD4,B2M,TMEM59,ITM2B,S100A13,FOSL2,TNFAIP3,LAPTM5,FOS,CD3E,EID1,GIMAP3,HMGB2,ITGB2,TNFSF11,TNF,RASGRP1,IGF1R,HBEGF,NR1D1,FOSB,DUSP1,TXNIP,NR4A1,FLNA,IKZF3,RALBP1,TDRD9,GRN,HMGN3,MYH9,GBP7,TMBIM6,TSPO,SOD1,RPL38,IRS2,ATPIF1,PPP1CA,IFI27,COMT,BHLHE40,GPX1,HIPK1,…
GO:BP	regulation of developmental process	GO:0050793	FALSE	2.9446e-15	14.531	2698	313	86	26944	PTGS2,CTLA2A,ZFP36L2,FGL2,MAF,ZFP36L1,TMEM176A,TMEM64,RGS2,CCL8,APOE,S100A10,DIAPH1,TOB2,TMSB4X,TMEM176B,VIM,PDCD4,B2M,S100A13,FOSL2,TNFAIP3,LAPTM5,FOS,GIMAP3,HMGB2,ITGB2,TNFSF11,TNF,RASGRP1,IGF1R,NR1D1,WLS,FLNA,IKZF3,PDCD1,RALBP1,GRN,MYH9,TSPO,SOD1,SPARC,BHLHE40,ICAM1,CHAD,SIK1,DCN,THY1,NFATC1,PF4,STK24,SOCS2,LRRC17,NFKBID,COL1A1,CCR2,PINK1,RBPMS2,NFATC2,ADD1,PLAAT3,ANXA1,PIK3R1,SORL1,PTPN6,LGAL…
GO:BP	programmed cell death	GO:0012501	FALSE	3.30484e-15	14.4809	2125	313	75	26944	PTGS2,ZFP36L1,SERINC3,CD3G,F2R,APOE,NR4A3,UCP2,PDCD4,FOSL2,TNFAIP3,LAPTM5,CD3E,GIMAP3,HMGB2,TNF,IGF1R,DUSP1,TXNIP,NR4A1,FLNA,EMP3,IKZF3,PDCD1,GRN,TMBIM6,TSPO,IFI27L2A,SOD1,IRS2,LAMP1,ATPIF1,PPP1CA,IFI27,ATP2A3,GPX1,HIPK1,ICAM1,TUBA1A,RASSF5,ACTN4,SIK1,CTSD,ITGA4,CRIP1,STK24,ANXA5,ARL6IP1,NFKBID,PINK1,DOCK8,SCP2,ANXA1,IL27RA,PIK3R1,NR4A2,PLEKHO2,NDUFA13,BCL11B,PRAP1,LSP1,ARRB1,ANXA6,SPRY1,PDCD6IP,…
GO:BP	cell death	GO:0008219	FALSE	3.30484e-15	14.4809	2125	313	75	26944	PTGS2,ZFP36L1,SERINC3,CD3G,F2R,APOE,NR4A3,UCP2,PDCD4,FOSL2,TNFAIP3,LAPTM5,CD3E,GIMAP3,HMGB2,TNF,IGF1R,DUSP1,TXNIP,NR4A1,FLNA,EMP3,IKZF3,PDCD1,GRN,TMBIM6,TSPO,IFI27L2A,SOD1,IRS2,LAMP1,ATPIF1,PPP1CA,IFI27,ATP2A3,GPX1,HIPK1,ICAM1,TUBA1A,RASSF5,ACTN4,SIK1,CTSD,ITGA4,CRIP1,STK24,ANXA5,ARL6IP1,NFKBID,PINK1,DOCK8,SCP2,ANXA1,IL27RA,PIK3R1,NR4A2,PLEKHO2,NDUFA13,BCL11B,PRAP1,LSP1,ARRB1,ANXA6,SPRY1,PDCD6IP,…
GO:BP	cellular localization	GO:0051641	FALSE	3.7945e-15	14.4208	3502	313	100	26944	PTGS2,ZFP36L1,ACTN2,CD3G,F2R,PSAP,SDC4,APOE,S100A10,DIAPH1,NR4A3,TMSB4X,UCP2,TMEM59,ITGB7,S100A13,TNFAIP3,LAPTM5,NPC2,GIMAP3,FRMD4A,CAMK2N1,TNF,RASGRP1,NR1D1,WLS,TXNIP,NR4A1,FLNA,TOR1AIP1,ITGAL,GRN,HMGN3,MYH9,TMBIM6,TSPO,TOMM7,SOD1,PLEC,IRS2,LAMP1,TMCO1,ATPIF1,PRAM1,TMEM50A,IFI27,ATP2A3,DYNC1I2,TUBA1A,RASSF5,ACTN4,CTSD,PPP1R12A,THY1,ITGA4,RAMP3,VAMP8,LAT,ANXA5,RAMP1,PI4K2A,ARL6IP1,COPS9,COL1A1,CC…
GO:BP	regulation of cell adhesion	GO:0030155	FALSE	3.83033e-15	14.4168	800	313	45	26944	FGL2,SDC4,S100A10,NR4A3,B2M,TNFAIP3,LAPTM5,CD3E,GIMAP3,TNFSF11,TNF,RASGRP1,DUSP1,FLNA,ITGAL,MYH9,ICAM1,ACTN4,PPP1R12A,THY1,ITGA4,PF4,IL12RB1,H2-Q7,NFKBID,COL1A1,CCR2,DOCK8,H2-T23,ANXA1,PIK3R1,MYADM,AKNA,PTPN6,LGALS9,VSIR,PREX1,IQGAP1,RGCC,H2-K1,IL4RA,H2-D1,PLXND1,PTK2B,SOX13
GO:BP	intracellular signaling cassette	GO:0141124	FALSE	4.98646e-15	14.3022	1794	313	68	26944	ZFP36L2,ZFP36L1,S100A4,RGS2,F2R,PSAP,CCL8,APOE,PER1,VIM,PDCD4,S100A13,TNFAIP3,LAPTM5,FOS,CD3E,TNFSF11,TNF,RASGRP1,IGF1R,HBEGF,NR1D1,DUSP1,FLNA,RALBP1,ITGAL,SLA,MYH9,GBP7,SOD1,IRS2,GPX1,ICAM1,COL1A2,ACTN4,DCN,P2RY10,NFATC1,RAMP3,LAT,NFKBID,CCR2,PINK1,DOCK8,NFATC2,PIK3R1,PTPN6,RASGEF1B,MDFIC,COL3A1,LGALS9,ATP2B4,ARRB1,PPP1R9B,SPRY1,IQGAP1,SESN1,CYSLTR2,ZFP36,NCOR1,DDX3X,JUN,NUCB1,PTK2B,TAB2,GNAI2,A…
GO:BP	apoptotic process	GO:0006915	FALSE	6.57592e-15	14.182	2050	313	73	26944	PTGS2,ZFP36L1,SERINC3,CD3G,F2R,APOE,NR4A3,UCP2,PDCD4,FOSL2,TNFAIP3,CD3E,GIMAP3,HMGB2,TNF,IGF1R,DUSP1,TXNIP,NR4A1,FLNA,EMP3,IKZF3,PDCD1,GRN,TMBIM6,TSPO,IFI27L2A,SOD1,IRS2,ATPIF1,PPP1CA,IFI27,ATP2A3,GPX1,HIPK1,ICAM1,TUBA1A,RASSF5,ACTN4,SIK1,CTSD,ITGA4,CRIP1,STK24,ANXA5,ARL6IP1,NFKBID,PINK1,DOCK8,SCP2,ANXA1,IL27RA,PIK3R1,NR4A2,PLEKHO2,NDUFA13,BCL11B,PRAP1,LSP1,ARRB1,ANXA6,SPRY1,PDCD6IP,TSC22D3,RGCC,…
GO:BP	signaling	GO:0023052	FALSE	7.5003e-15	14.1249	7472	313	159	26944	PTGS2,ZFP36L2,ZFP36L1,S100A4,ACTN2,SERINC3,TMEM64,CD3G,RGS2,F2R,PSAP,CCL8,APOE,DIAPH1,PER1,NR4A3,CCND3,GNG2,VIM,UCP2,EPRS,PDCD4,ITGB7,S100A13,FOSL2,TNFAIP3,LAPTM5,LTB4R1,FOS,MGAT5,CD3E,HMGB2,ITGB2,CAMK2N1,TNFSF11,TNF,RASGRP1,IGF1R,HBEGF,NR1D1,WLS,DUSP1,TXNIP,NR4A1,FLNA,RALBP1,ITGAL,SLA,GRN,HMGN3,MYH9,GBP7,TMBIM6,TSPO,IFI27L2A,SOD1,IRS2,LAMP1,SIT1,TMCO1,ARHGEF1,ATPIF1,PPP1CA,PRAM1,IL17RE,IFI27,COM…
GO:BP	negative regulation of immune system process	GO:0002683	FALSE	9.51318e-15	14.0217	540	313	37	26944	FGL2,TMEM176A,SDC4,BST2,TOB2,TMEM176B,SAMSN1,TNFAIP3,LAPTM5,GIMAP3,TNF,NR1D1,DUSP1,PDCD1,GRN,TMBIM6,GPX1,RASSF5,THY1,PF4,LRRC17,H2-Q7,NFKBID,CCR2,H2-T23,ANXA1,IL27RA,PIK3R1,CD96,PTPN6,COL3A1,LGALS9,VSIR,TSC22D3,H2-K1,IL4RA,H2-D1
GO:BP	anatomical structure development	GO:0048856	FALSE	9.92413e-15	14.0033	6269	313	142	26944	PTGS2,CTLA2A,ZFP36L2,FGL2,SELENOP,MAF,ZFP36L1,ACTN2,TMEM176A,TMEM64,CD3G,RGS2,SERPINB6A,PSAP,CCL8,SDC4,APOE,S100A10,DIAPH1,CD164,TOB2,NR4A3,TMSB4X,TMEM176B,VIM,UCP2,PDCD4,B2M,C1QB,S100A13,TAGLN2,FOSL2,TNFAIP3,LAPTM5,FOS,CD3E,C1QA,GIMAP3,HMGB2,ITGB2,TNFSF11,TNF,RASGRP1,IGF1R,HBEGF,NR1D1,WLS,DUSP1,TXNIP,MMP25,NR4A1,FLNA,IKZF3,PDCD1,RALBP1,GRN,MYH9,TSPO,SOD1,PLEC,RPL38,SPARC,IRS2,ATPIF1,PPP1CA,BHLHE…
GO:BP	cell communication	GO:0007154	FALSE	1.22166e-14	13.913	7582	313	160	26944	PTGS2,ZFP36L2,ZFP36L1,S100A4,ACTN2,SERINC3,PLIN2,TMEM64,CD3G,RGS2,F2R,PSAP,CCL8,APOE,DIAPH1,PER1,NR4A3,CCND3,GNG2,VIM,UCP2,EPRS,PDCD4,ITGB7,S100A13,FOSL2,TNFAIP3,LAPTM5,LTB4R1,FOS,MGAT5,CD3E,HMGB2,ITGB2,CAMK2N1,TNFSF11,TNF,RASGRP1,IGF1R,HBEGF,NR1D1,WLS,DUSP1,TXNIP,NR4A1,FLNA,RALBP1,ITGAL,SLA,GRN,HMGN3,MYH9,GBP7,TMBIM6,TSPO,IFI27L2A,SOD1,PLEC,IRS2,LAMP1,SIT1,TMCO1,ARHGEF1,ATPIF1,PPP1CA,PRAM1,IL17R…
GO:BP	developmental process	GO:0032502	FALSE	1.27523e-14	13.8944	6854	313	150	26944	PTGS2,CTLA2A,ZFP36L2,FGL2,SELENOP,MAF,ZFP36L1,ACTN2,TMEM176A,TMEM64,CD3G,RGS2,SERPINB6A,PSAP,CCL8,SDC4,APOE,S100A10,DIAPH1,CD164,TOB2,NR4A3,TMSB4X,TMEM176B,VIM,UCP2,PDCD4,B2M,PSMB8,C1QB,S100A13,TAGLN2,FOSL2,TNFAIP3,LAPTM5,FOS,CD3E,EID1,C1QA,GIMAP3,HMGB2,ITGB2,TNFSF11,TNF,RASGRP1,IGF1R,HBEGF,NR1D1,WLS,DUSP1,TXNIP,MMP25,NR4A1,FLNA,IKZF3,PDCD1,RALBP1,TDRD9,GRN,MYH9,TSPO,SOD1,PLEC,RPL38,SPARC,IRS2,LA…
GO:BP	locomotion	GO:0040011	FALSE	1.28157e-14	13.8923	1273	313	56	26944	PTGS2,S100A4,F2R,CCL8,SDC4,APOE,BST2,DIAPH1,NR4A3,TMSB4X,VIM,MGAT5,HMGB2,TNFSF11,TNF,IGF1R,HBEGF,DUSP1,NR4A1,FLNA,GRN,MYH9,PLEC,SPARC,IRS2,ICAM1,ACTN4,SAA3,DCN,THY1,ITGA4,PF4,STK24,ANXA5,COL1A1,CCR2,DOCK8,ANXA1,IL27RA,PIK3R1,SORL1,MYADM,COL3A1,LGALS9,ATP2B4,LSP1,VSIR,LMO4,PREX1,JAML,IQGAP1,RGCC,JUN,PLXND1,PTK2B,GNAI2
GO:BP	positive regulation of metabolic process	GO:0009893	FALSE	1.33454e-14	13.8747	3745	313	103	26944	PTGS2,ZFP36L2,MAF,ZFP36L1,ACTN2,F2R,APOE,S100A10,PER1,NR4A3,TMSB4X,CCND3,VIM,UCP2,B2M,TMEM59,S100A13,FOSL2,TNFAIP3,LAPTM5,FOS,CD3E,GIMAP3,HMGB2,ITGB2,TNFSF11,TNF,RASGRP1,IGF1R,HBEGF,NR1D1,FOSB,NR4A1,IKZF3,RALBP1,GRN,HMGN3,MYH9,TSPO,SOD1,IRS2,ATPIF1,COMT,ICAM1,PCGF5,RASSF5,ACTN4,TNRC6B,CD226,DCN,PPP1R12A,NFATC1,RAMP3,PF4,NEK7,RAMP1,IL12RB1,SLCO3A1,H2-Q7,COL1A1,CCR2,PINK1,NFATC2,H2-T23,SCP2,ANXA1,I…
GO:BP	cell development	GO:0048468	FALSE	3.31113e-14	13.48	3202	313	93	26944	CTLA2A,ZFP36L2,FGL2,MAF,ZFP36L1,ACTN2,TMEM176A,TMEM64,CD3G,RGS2,PSAP,SDC4,APOE,S100A10,DIAPH1,TOB2,NR4A3,TMEM176B,VIM,UCP2,PDCD4,B2M,FOSL2,TNFAIP3,LAPTM5,FOS,CD3E,C1QA,GIMAP3,HMGB2,TNFSF11,TNF,RASGRP1,IGF1R,NR1D1,WLS,FLNA,IKZF3,GRN,MYH9,TSPO,SOD1,PLEC,ATPIF1,BHLHE40,GPX1,ICAM1,DYNC1I2,PCGF5,TUBA1A,ACTN4,THY1,NFATC1,ITGA4,PF4,STK24,LRRC17,NFKBID,CCR2,PINK1,NFATC2,ADD1,ANXA1,PIK3R1,SORL1,NR4A2,MYAD…
GO:BP	negative regulation of multicellular organismal process	GO:0051241	FALSE	3.39793e-14	13.4688	1214	313	54	26944	PTGS2,FGL2,TMEM176A,RGS2,F2R,SDC4,APOE,BST2,TOB2,TMEM176B,SAMSN1,PDCD4,B2M,TNFAIP3,LAPTM5,GIMAP3,TNF,NR1D1,PDCD1,GRN,GBP7,TSPO,SOD1,SPARC,RASSF5,DCN,THY1,ITGA4,PF4,ANXA5,SOCS2,LRRC17,NFKBID,CCR2,ANXA1,IL27RA,PIK3R1,SORL1,CD96,PTPN6,IFNGR1,LGALS9,ATP2B4,ARRB1,VSIR,SPRY1,ADCY7,RGCC,CYSLTR2,ZFP36,IL4RA,PTK2B,GNAI2,TNFRSF1B
GO:BP	regulation of cellular metabolic process	GO:0031323	FALSE	3.44214e-14	13.4632	6425	313	143	26944	PTGS2,CTLA2A,ZFP36L2,AHNAK,MAF,ZFP36L1,ACTN2,RGS2,F2R,APOE,BST2,S100A10,TOB2,PER1,NR4A3,TMSB4X,CCND3,VIM,SAMSN1,EPRS,PDCD4,B2M,TMEM59,ITM2B,S100A13,FOSL2,TNFAIP3,LAPTM5,FOS,CD3E,EID1,GIMAP3,HMGB2,ITGB2,TNFSF11,TNF,RASGRP1,IGF1R,HBEGF,NR1D1,FOSB,DUSP1,TXNIP,NR4A1,FLNA,IKZF3,RALBP1,TDRD9,HMGN3,MYH9,GBP7,TMBIM6,TSPO,SOD1,RPL38,IRS2,ATPIF1,PPP1CA,IFI27,COMT,BHLHE40,GPX1,HIPK1,ICAM1,PCGF5,ACTN4,TNRC6B…
GO:BP	negative regulation of response to stimulus	GO:0048585	FALSE	4.1673e-14	13.3801	1723	313	65	26944	PTGS2,CTLA2A,FGL2,TMEM64,RGS2,APOE,DIAPH1,PER1,UCP2,SAMSN1,PDCD4,TNFAIP3,LAPTM5,CD3E,HMGB2,TNF,IGF1R,NR1D1,DUSP1,PDCD1,GRN,GBP7,TMBIM6,SOD1,GPX1,ICAM1,DCN,THY1,PF4,ANXA5,SOCS2,H2-Q7,NFKBID,CCR2,PINK1,RBPMS2,H2-T23,ANXA1,IL27RA,SORL1,CD96,NR4A2,MYADM,PTPN6,NDUFA13,COL3A1,LGALS9,DKK3,PRAP1,ATP2B4,ARRB1,VSIR,SPRY1,SESN1,H2-K1,ZFP36,NCOR1,IL4RA,DDX3X,H2-D1,LATS2,GNAI2,TNFRSF1B,NCOA7,SOX13
GO:BP	leukocyte differentiation	GO:0002521	FALSE	4.23314e-14	13.3733	668	313	40	26944	CTLA2A,ZFP36L2,FGL2,ZFP36L1,TMEM176A,TMEM64,CD3G,PSAP,TOB2,TMEM176B,UCP2,B2M,FOSL2,TNFAIP3,LAPTM5,FOS,CD3E,GIMAP3,TNFSF11,TNF,RASGRP1,IKZF3,MYH9,NFATC1,PF4,LRRC17,NFKBID,CCR2,ANXA1,PIK3R1,PTPN6,LGALS9,BCL11B,VSIR,PREX1,IL4RA,JUN,TOX,PTK2B,SOX13
GO:BP	response to oxygen-containing compound	GO:1901700	FALSE	5.0373e-14	13.2978	2077	313	72	26944	PTGS2,ZFP36L1,ACTN2,RGS2,F2R,PSAP,PER1,NR4A3,CCND3,VIM,UCP2,EPRS,PDCD4,B2M,FOSL2,TNFAIP3,FOS,HMGB2,CAMK2N1,TNF,IGF1R,NR1D1,FOSB,TXNIP,NR4A1,FLNA,GRN,HMGN3,MYH9,TMBIM6,TSPO,SOD1,PLEC,IRS2,COMT,GPX1,ICAM1,COL1A2,TUBA1A,CTSD,ITGA4,RAMP3,PF4,STK24,ANXA5,SOCS2,COL1A1,PINK1,ADD1,ANXA1,PIK3R1,SORL1,CD96,NR4A2,NDUFA13,COL3A1,LGALS9,ATP2B4,ARRB1,PPP1R9B,ADCY7,IQGAP1,SESN1,ZFP36,ABCA2,KLF9,JUN,PTK2B,TAB2,G…
GO:BP	establishment of localization	GO:0051234	FALSE	5.29754e-14	13.2759	4696	313	117	26944	PTGS2,ZFP36L1,ACTN2,PLIN2,CD3G,RGS2,F2R,PSAP,CCL8,SDC4,APOE,S100A10,DIAPH1,PER1,NR4A3,S100A6,LGALS3BP,UCP2,EPRS,B2M,S100A13,FOSL2,TNFAIP3,LAPTM5,NPC2,GIMAP3,FRMD4A,ITGB2,CAMK2N1,TNFSF11,TNF,RASGRP1,IGF1R,NR1D1,WLS,TXNIP,NR4A1,FLNA,ATP5K,RALBP1,ITGAL,GRN,HMGN3,MYH9,TMBIM6,TSPO,TOMM7,SOD1,IRS2,LAMP1,TMCO1,ATPIF1,PRAM1,TMEM50A,IFI27,COMT,ATP2A3,ICAM1,DYNC1I2,TUBA1A,ACTN4,SIK1,CTSD,PPP1R12A,THY1,ITGA…
GO:BP	signal transduction	GO:0007165	FALSE	6.15357e-14	13.2109	6895	313	149	26944	PTGS2,ZFP36L2,ZFP36L1,S100A4,ACTN2,SERINC3,TMEM64,CD3G,RGS2,F2R,PSAP,CCL8,APOE,DIAPH1,PER1,NR4A3,CCND3,GNG2,VIM,EPRS,PDCD4,ITGB7,S100A13,FOSL2,TNFAIP3,LAPTM5,LTB4R1,FOS,MGAT5,CD3E,HMGB2,ITGB2,TNFSF11,TNF,RASGRP1,IGF1R,HBEGF,NR1D1,WLS,DUSP1,TXNIP,NR4A1,FLNA,RALBP1,ITGAL,SLA,GRN,MYH9,GBP7,TMBIM6,IFI27L2A,SOD1,IRS2,LAMP1,SIT1,TMCO1,ARHGEF1,ATPIF1,PPP1CA,PRAM1,IL17RE,IFI27,ATP2A3,GPX1,HIPK1,ICAM1,COL…
GO:BP	transport	GO:0006810	FALSE	7.46939e-14	13.1267	4397	313	112	26944	PTGS2,ZFP36L1,ACTN2,PLIN2,CD3G,RGS2,F2R,PSAP,CCL8,SDC4,APOE,S100A10,DIAPH1,PER1,NR4A3,S100A6,LGALS3BP,UCP2,EPRS,B2M,S100A13,FOSL2,LAPTM5,NPC2,GIMAP3,FRMD4A,ITGB2,CAMK2N1,TNFSF11,TNF,RASGRP1,IGF1R,NR1D1,WLS,TXNIP,NR4A1,FLNA,ATP5K,RALBP1,ITGAL,GRN,HMGN3,MYH9,TMBIM6,TSPO,TOMM7,SOD1,IRS2,LAMP1,TMCO1,ATPIF1,PRAM1,TMEM50A,IFI27,COMT,ATP2A3,ICAM1,DYNC1I2,TUBA1A,ACTN4,SIK1,PPP1R12A,THY1,ITGA4,RAMP3,MCUR1…
GO:BP	cytokine production	GO:0001816	FALSE	8.61202e-14	13.0649	830	313	44	26944	PTGS2,F2R,BST2,PER1,NR4A3,PDCD4,B2M,S100A13,TNFAIP3,LAPTM5,CD3E,GIMAP3,HMGB2,TNF,RASGRP1,GBP7,TSPO,SOD1,CD226,IL12RB1,H2-Q7,CCR2,H2-T23,ANXA1,IL27RA,PIK3R1,SORL1,CD96,PTPN6,IFNGR1,COL3A1,LGALS9,H2-M3,ARRB1,VSIR,ADCY7,IQGAP1,RGCC,H2-K1,ZFP36,IL4RA,DDX3X,H2-D1,TNFRSF1B
GO:BP	cell adhesion	GO:0007155	FALSE	8.68813e-14	13.0611	1465	313	59	26944	FGL2,ZFP36L1,ACTN2,SDC4,S100A10,CD164,NR4A3,LGALS3BP,B2M,ITGB7,CD93,TNFAIP3,LAPTM5,CD3E,GIMAP3,ITGB2,TNFSF11,TNF,RASGRP1,DUSP1,FLNA,ITGAL,MYH9,PPP1CA,ICAM1,ACTN4,CD226,PPP1R12A,THY1,ITGA4,PF4,IL12RB1,H2-Q7,NFKBID,COL1A1,CCR2,DOCK8,TLN1,H2-T23,ANXA1,PIK3R1,CD96,MYADM,AKNA,PTPN6,COL3A1,LGALS9,VSIR,ITGB5,PREX1,JAML,IQGAP1,RGCC,H2-K1,IL4RA,H2-D1,PLXND1,PTK2B,SOX13
GO:BP	regulation of cell population proliferation	GO:0042127	FALSE	9.04214e-14	13.0437	1799	313	66	26944	PTGS2,ZFP36L1,F2R,SDC4,APOE,NR4A3,CCND3,VIM,PDCD4,B2M,S100A13,FOSL2,TNFAIP3,LAPTM5,CD3E,HMGB2,TNF,IGF1R,HBEGF,NR1D1,DUSP1,TXNIP,NR4A1,FLNA,IKZF3,ITGAL,GRN,TSPO,SPARC,IRS2,ATPIF1,COMT,GPX1,HIPK1,RASSF5,ITGA4,PF4,IL12RB1,H2-Q7,COPS9,CCR2,RBPMS2,NFATC2,H2-T23,PTTG1,ANXA1,PIK3R1,PTPN6,LGALS9,BCL11B,ARRB1,VSIR,SPRY1,JAML,RGCC,CYSLTR2,H2-K1,ZFP36,IL4RA,H2-D1,KLF9,JUN,TOX,PTK2B,GNAI2,TNFRSF1B
GO:BP	regulation of macromolecule metabolic process	GO:0060255	FALSE	9.88637e-14	13.005	6358	313	141	26944	PTGS2,CTLA2A,ZFP36L2,AHNAK,MAF,ZFP36L1,ACTN2,RGS2,F2R,SERPINB6A,APOE,BST2,S100A10,TOB2,PER1,NR4A3,TMSB4X,CCND3,VIM,SAMSN1,EPRS,PDCD4,B2M,ITM2B,S100A13,FOSL2,TNFAIP3,LAPTM5,FOS,CD3E,EID1,GIMAP3,HMGB2,TNFSF11,TNF,RASGRP1,IGF1R,HBEGF,NR1D1,FOSB,DUSP1,TXNIP,NR4A1,FLNA,IKZF3,RALBP1,TDRD9,GRN,HMGN3,MYH9,GBP7,TMBIM6,TSPO,SOD1,RPL38,IRS2,ATPIF1,PPP1CA,IFI27,BHLHE40,GPX1,HIPK1,ICAM1,PCGF5,RASSF5,ACTN4,TNR…
GO:BP	cell population proliferation	GO:0008283	FALSE	1.36604e-13	12.8645	2168	313	73	26944	PTGS2,ZFP36L1,F2R,SDC4,APOE,NR4A3,CCND3,GNG2,VIM,PDCD4,B2M,S100A13,FOSL2,TNFAIP3,LAPTM5,FOS,CD3E,HMGB2,TNFSF11,TNF,RASGRP1,IGF1R,HBEGF,NR1D1,DUSP1,TXNIP,NR4A1,FLNA,IKZF3,ITGAL,GRN,TSPO,SPARC,IRS2,ATPIF1,COMT,GPX1,HIPK1,RASSF5,ITGA4,PF4,IL12RB1,H2-Q7,COPS9,CCR2,RBPMS2,DOCK8,NFATC2,H2-T23,PTTG1,ANXA1,PIK3R1,AKNA,PTPN6,COL3A1,LGALS9,BCL11B,ARRB1,VSIR,SPRY1,JAML,RGCC,CYSLTR2,H2-K1,ZFP36,IL4RA,H2-D1,K…
GO:BP	regulation of cell-cell adhesion	GO:0022407	FALSE	2.60101e-13	12.5849	498	313	34	26944	FGL2,SDC4,NR4A3,B2M,TNFAIP3,LAPTM5,CD3E,GIMAP3,TNFSF11,TNF,RASGRP1,ITGAL,ICAM1,THY1,ITGA4,PF4,IL12RB1,H2-Q7,NFKBID,CCR2,DOCK8,H2-T23,ANXA1,PIK3R1,MYADM,AKNA,PTPN6,LGALS9,VSIR,RGCC,H2-K1,IL4RA,H2-D1,SOX13
GO:BP	positive regulation of cellular metabolic process	GO:0031325	FALSE	3.14716e-13	12.5021	3434	313	95	26944	PTGS2,ZFP36L2,MAF,ZFP36L1,ACTN2,F2R,APOE,S100A10,PER1,NR4A3,TMSB4X,CCND3,VIM,B2M,TMEM59,S100A13,FOSL2,LAPTM5,FOS,CD3E,GIMAP3,HMGB2,ITGB2,TNFSF11,TNF,RASGRP1,IGF1R,HBEGF,NR1D1,FOSB,NR4A1,IKZF3,RALBP1,HMGN3,MYH9,TSPO,SOD1,IRS2,COMT,ICAM1,PCGF5,ACTN4,TNRC6B,CD226,DCN,PPP1R12A,NFATC1,RAMP3,PF4,NEK7,RAMP1,IL12RB1,SLCO3A1,H2-Q7,COL1A1,CCR2,PINK1,NFATC2,H2-T23,ANXA1,IL27RA,PIK3R1,SORL1,NR4A2,AKNA,IFNGR1…
GO:BP	regulation of cell development	GO:0060284	FALSE	3.37352e-13	12.4719	941	313	46	26944	CTLA2A,ZFP36L2,FGL2,ZFP36L1,TMEM176A,TMEM64,APOE,S100A10,TOB2,TMEM176B,VIM,B2M,FOS,GIMAP3,HMGB2,TNFSF11,TNF,RASGRP1,NR1D1,WLS,IKZF3,GRN,TSPO,BHLHE40,THY1,PF4,LRRC17,NFKBID,CCR2,ADD1,ANXA1,PIK3R1,SORL1,PTPN6,LGALS9,MAN2A1,VSIR,CYSLTR2,ZFP36,IL4RA,JUN,TOX,PLXND1,PTK2B,TNFRSF1B,SOX13
GO:BP	regulation of transport	GO:0051049	FALSE	3.39969e-13	12.4686	1749	313	64	26944	PTGS2,ACTN2,RGS2,F2R,SDC4,APOE,S100A10,DIAPH1,PER1,NR4A3,UCP2,EPRS,B2M,GIMAP3,FRMD4A,CAMK2N1,TNFSF11,TNF,NR1D1,WLS,FLNA,HMGN3,MYH9,TMBIM6,TSPO,SOD1,IRS2,LAMP1,ATPIF1,PRAM1,IFI27,ICAM1,ACTN4,SIK1,PPP1R12A,THY1,RAMP3,VAMP8,ANXA5,ARL6IP1,CCR2,PINK1,SCP2,ADD1,ANXA1,PIK3R1,SORL1,PTPN6,MDFIC,LGALS9,AAK1,PRRT1,PRAP1,ATP2B4,ARRB1,TPRGL,PDCD6IP,RGCC,SGIP1,IL4RA,ABCA2,PTK2B,GNAI2,TNFRSF1B
GO:BP	regulation of cytokine production	GO:0001817	FALSE	3.57685e-13	12.4465	824	313	43	26944	PTGS2,F2R,BST2,PER1,NR4A3,PDCD4,B2M,S100A13,TNFAIP3,LAPTM5,CD3E,GIMAP3,HMGB2,TNF,RASGRP1,GBP7,TSPO,SOD1,CD226,IL12RB1,H2-Q7,CCR2,H2-T23,ANXA1,IL27RA,PIK3R1,SORL1,CD96,PTPN6,IFNGR1,LGALS9,H2-M3,ARRB1,VSIR,ADCY7,IQGAP1,RGCC,H2-K1,ZFP36,IL4RA,DDX3X,H2-D1,TNFRSF1B
GO:BP	mononuclear cell differentiation	GO:1903131	FALSE	3.9554e-13	12.4028	505	313	34	26944	CTLA2A,ZFP36L2,FGL2,ZFP36L1,TMEM176A,CD3G,PSAP,TMEM176B,B2M,FOSL2,TNFAIP3,LAPTM5,FOS,CD3E,GIMAP3,RASGRP1,IKZF3,MYH9,NFATC1,PF4,NFKBID,CCR2,ANXA1,PIK3R1,PTPN6,LGALS9,BCL11B,VSIR,PREX1,IL4RA,JUN,TOX,PTK2B,SOX13
GO:BP	positive regulation of multicellular organismal process	GO:0051240	FALSE	3.98222e-13	12.3999	1804	313	65	26944	PTGS2,ZFP36L1,TMEM64,RGS2,F2R,APOE,TOB2,NR4A3,VIM,UCP2,B2M,S100A13,LAPTM5,FOS,CD3E,GIMAP3,HMGB2,ITGB2,TNFSF11,TNF,RASGRP1,WLS,FLNA,ITGAL,GRN,TSPO,SOD1,IRS2,ICAM1,CD226,THY1,VAMP8,IL12RB1,H2-Q7,NFKBID,COL1A1,CCR2,DOCK8,NFATC2,H2-T23,ADD1,ANXA1,IL27RA,PIK3R1,SORL1,IFNGR1,LGALS9,PRAP1,MAN2A1,H2-M3,VSIR,SPRY1,RGCC,SGIP1,CYSLTR2,H2-K1,IL4RA,DDX3X,H2-D1,JUN,TOX,PLXND1,PTK2B,TNFRSF1B,SOX13
GO:BP	regulation of T cell activation	GO:0050863	FALSE	4.12001e-13	12.3851	382	313	30	26944	CTLA2A,FGL2,SDC4,B2M,LAPTM5,CD3E,GIMAP3,TNFSF11,RASGRP1,ITGAL,SIT1,THY1,PF4,LAT,IL12RB1,H2-Q7,NFKBID,CCR2,DOCK8,H2-T23,ANXA1,PTPN6,LGALS9,VSIR,H2-K1,IL4RA,H2-D1,TOX,TNFRSF1B,SOX13
GO:BP	immune effector process	GO:0002252	FALSE	5.40505e-13	12.2672	795	313	42	26944	IGHA,FGL2,BST2,NR4A3,B2M,C1QB,TNFAIP3,LAPTM5,C1QA,GIMAP3,TNF,RASGRP1,ITGAL,GRN,TMBIM6,PLEC,LAMP1,PRAM1,ICAM1,CD226,PF4,VAMP8,LAT,PI4K2A,H2-Q7,NFKBID,CCR2,H2-T23,ANXA1,IL27RA,CD96,PTPN6,LGALS9,IGLC1,H2-M3,VSIR,RGCC,H2-K1,IL4RA,H2-D1,PTK2B,TNFRSF1B
GO:BP	leukocyte cell-cell adhesion	GO:0007159	FALSE	6.30265e-13	12.2005	418	313	31	26944	FGL2,SDC4,NR4A3,B2M,ITGB7,LAPTM5,CD3E,GIMAP3,ITGB2,TNFSF11,TNF,RASGRP1,ITGAL,ICAM1,THY1,ITGA4,PF4,IL12RB1,H2-Q7,NFKBID,CCR2,DOCK8,H2-T23,ANXA1,PTPN6,LGALS9,VSIR,H2-K1,IL4RA,H2-D1,SOX13
GO:BP	hemopoiesis	GO:0030097	FALSE	7.48529e-13	12.1258	1044	313	48	26944	CTLA2A,ZFP36L2,FGL2,MAF,ZFP36L1,TMEM176A,TMEM64,CD3G,PSAP,TOB2,TMEM176B,UCP2,B2M,FOSL2,TNFAIP3,LAPTM5,FOS,CD3E,GIMAP3,HMGB2,TNFSF11,TNF,RASGRP1,FLNA,IKZF3,MYH9,ATPIF1,NFATC1,PF4,LRRC17,NFKBID,CCR2,PINK1,ADD1,ANXA1,PIK3R1,PTPN6,LGALS9,BCL11B,VSIR,PREX1,ZFP36,IL4RA,JUN,TOX,PTK2B,CHMP5,SOX13
GO:BP	positive regulation of macromolecule metabolic process	GO:0010604	FALSE	8.42048e-13	12.0747	3427	313	94	26944	PTGS2,ZFP36L2,MAF,ZFP36L1,ACTN2,F2R,APOE,S100A10,PER1,NR4A3,TMSB4X,CCND3,VIM,B2M,S100A13,FOSL2,TNFAIP3,LAPTM5,FOS,CD3E,GIMAP3,HMGB2,TNFSF11,TNF,RASGRP1,IGF1R,HBEGF,NR1D1,FOSB,NR4A1,IKZF3,RALBP1,GRN,HMGN3,MYH9,SOD1,IRS2,ATPIF1,ICAM1,PCGF5,RASSF5,ACTN4,TNRC6B,CD226,DCN,PPP1R12A,NFATC1,RAMP3,PF4,NEK7,RAMP1,IL12RB1,SLCO3A1,H2-Q7,COL1A1,CCR2,PINK1,NFATC2,H2-T23,ANXA1,IL27RA,PIK3R1,SORL1,NR4A2,AKNA,IFN…
GO:BP	regulation of biosynthetic process	GO:0009889	FALSE	1.33967e-12	11.873	5706	313	129	26944	PTGS2,CTLA2A,ZFP36L2,AHNAK,MAF,ZFP36L1,ACTN2,RGS2,F2R,APOE,BST2,S100A10,TOB2,PER1,NR4A3,TMSB4X,CCND3,VIM,EPRS,PDCD4,B2M,ITM2B,S100A13,FOSL2,TNFAIP3,LAPTM5,FOS,CD3E,EID1,GIMAP3,HMGB2,ITGB2,TNFSF11,TNF,RASGRP1,IGF1R,HBEGF,NR1D1,FOSB,DUSP1,TXNIP,NR4A1,FLNA,IKZF3,TDRD9,HMGN3,MYH9,GBP7,TMBIM6,TSPO,SOD1,RPL38,IRS2,PPP1CA,IFI27,BHLHE40,GPX1,HIPK1,ICAM1,PCGF5,ACTN4,TNRC6B,KMT2C,CD226,SIK1,DCN,PPP1R12A,NF…
GO:BP	regulation of hemopoiesis	GO:1903706	FALSE	1.4757e-12	11.831	431	313	31	26944	CTLA2A,ZFP36L2,FGL2,ZFP36L1,TMEM176A,TMEM64,TOB2,TMEM176B,B2M,FOS,GIMAP3,HMGB2,TNFSF11,TNF,RASGRP1,IKZF3,PF4,LRRC17,NFKBID,CCR2,ANXA1,PIK3R1,PTPN6,LGALS9,VSIR,ZFP36,IL4RA,JUN,TOX,PTK2B,SOX13
GO:BP	cell differentiation	GO:0030154	FALSE	1.55428e-12	11.8085	4777	313	115	26944	PTGS2,CTLA2A,ZFP36L2,FGL2,MAF,ZFP36L1,ACTN2,TMEM176A,TMEM64,CD3G,RGS2,PSAP,CCL8,SDC4,APOE,S100A10,DIAPH1,TOB2,NR4A3,TMSB4X,TMEM176B,VIM,UCP2,PDCD4,B2M,PSMB8,TAGLN2,FOSL2,TNFAIP3,LAPTM5,FOS,CD3E,EID1,C1QA,GIMAP3,HMGB2,TNFSF11,TNF,RASGRP1,IGF1R,NR1D1,WLS,TXNIP,NR4A1,FLNA,IKZF3,TDRD9,GRN,MYH9,TSPO,SOD1,PLEC,ATPIF1,BHLHE40,GPX1,HIPK1,ICAM1,DYNC1I2,PCGF5,TUBA1A,ACTN4,SIK1,THY1,NFATC1,ITGA4,PF4,STK24,S…
GO:BP	cellular developmental process	GO:0048869	FALSE	1.57862e-12	11.8017	4778	313	115	26944	PTGS2,CTLA2A,ZFP36L2,FGL2,MAF,ZFP36L1,ACTN2,TMEM176A,TMEM64,CD3G,RGS2,PSAP,CCL8,SDC4,APOE,S100A10,DIAPH1,TOB2,NR4A3,TMSB4X,TMEM176B,VIM,UCP2,PDCD4,B2M,PSMB8,TAGLN2,FOSL2,TNFAIP3,LAPTM5,FOS,CD3E,EID1,C1QA,GIMAP3,HMGB2,TNFSF11,TNF,RASGRP1,IGF1R,NR1D1,WLS,TXNIP,NR4A1,FLNA,IKZF3,TDRD9,GRN,MYH9,TSPO,SOD1,PLEC,ATPIF1,BHLHE40,GPX1,HIPK1,ICAM1,DYNC1I2,PCGF5,TUBA1A,ACTN4,SIK1,THY1,NFATC1,ITGA4,PF4,STK24,S…
GO:BP	regulation of immune effector process	GO:0002697	FALSE	1.78797e-12	11.7476	434	313	31	26944	FGL2,BST2,NR4A3,B2M,TNFAIP3,LAPTM5,GIMAP3,TNF,RASGRP1,GRN,TMBIM6,LAMP1,PRAM1,CD226,PF4,VAMP8,H2-Q7,NFKBID,CCR2,H2-T23,ANXA1,IL27RA,CD96,PTPN6,LGALS9,H2-M3,VSIR,H2-K1,IL4RA,H2-D1,TNFRSF1B
GO:BP	regulation of cellular biosynthetic process	GO:0031326	FALSE	1.93251e-12	11.7139	5663	313	128	26944	PTGS2,CTLA2A,ZFP36L2,AHNAK,MAF,ZFP36L1,ACTN2,RGS2,F2R,APOE,BST2,S100A10,TOB2,PER1,NR4A3,TMSB4X,CCND3,VIM,EPRS,PDCD4,B2M,ITM2B,S100A13,FOSL2,TNFAIP3,LAPTM5,FOS,CD3E,EID1,GIMAP3,HMGB2,ITGB2,TNFSF11,TNF,RASGRP1,IGF1R,HBEGF,NR1D1,FOSB,DUSP1,TXNIP,NR4A1,FLNA,IKZF3,TDRD9,HMGN3,MYH9,GBP7,TMBIM6,TSPO,SOD1,RPL38,IRS2,PPP1CA,IFI27,BHLHE40,GPX1,HIPK1,ICAM1,PCGF5,ACTN4,TNRC6B,KMT2C,CD226,SIK1,DCN,PPP1R12A,NF…
GO:BP	response to biotic stimulus	GO:0009607	FALSE	2.21938e-12	11.6538	1819	313	64	26944	PTGS2,IGHA,FGL2,SERINC3,F2R,CCL8,APOE,BST2,VIM,EPRS,PDCD4,B2M,IFI203,C1QB,FOSL2,TNFAIP3,LAPTM5,FOS,C1QA,NPC2,GIMAP3,HMGB2,TNF,RASGRP1,NR1D1,TXNIP,NR4A1,IKZF3,GRN,GBP7,TSPO,IFI27L2A,RNASE4,LAMP1,TMCO1,GPX1,CD226,SAA3,PF4,NEK7,IL12RB1,H2-Q7,H2-T23,PLAAT3,ANXA1,IL27RA,PIK3R1,CD96,PTPN6,GBP6,IFNGR1,LGALS9,H2-M3,CD52,JCHAIN,H2-K1,ZFP36,IL4RA,DDX3X,H2-D1,JUN,TAB2,TNFRSF1B,CHMP5
GO:BP	positive regulation of cell adhesion	GO:0045785	FALSE	2.52846e-12	11.5971	504	313	33	26944	SDC4,S100A10,NR4A3,B2M,CD3E,GIMAP3,TNFSF11,TNF,RASGRP1,FLNA,ITGAL,MYH9,ICAM1,THY1,ITGA4,IL12RB1,H2-Q7,NFKBID,CCR2,DOCK8,H2-T23,ANXA1,MYADM,PTPN6,LGALS9,VSIR,PREX1,IQGAP1,H2-K1,IL4RA,H2-D1,PTK2B,SOX13
GO:BP	regulation of leukocyte cell-cell adhesion	GO:1903037	FALSE	2.83942e-12	11.5468	380	313	29	26944	FGL2,SDC4,NR4A3,B2M,LAPTM5,CD3E,GIMAP3,TNFSF11,TNF,RASGRP1,ITGAL,ICAM1,THY1,ITGA4,PF4,IL12RB1,H2-Q7,NFKBID,CCR2,DOCK8,H2-T23,ANXA1,PTPN6,LGALS9,VSIR,H2-K1,IL4RA,H2-D1,SOX13
GO:BP	response to endogenous stimulus	GO:0009719	FALSE	3.23892e-12	11.4896	1935	313	66	26944	PTGS2,ZFP36L2,ZFP36L1,ACTN2,APOE,DIAPH1,PER1,NR4A3,CCND3,VIM,UCP2,EPRS,PDCD4,FOSL2,FOS,HMGB2,TNF,IGF1R,NR1D1,FOSB,TXNIP,NR4A1,FLNA,TSPO,SPARC,IRS2,COMT,GPX1,ICAM1,COL1A2,CTSD,DCN,NFATC1,ITGA4,RAMP3,PF4,ANXA5,SOCS2,RAMP1,COL1A1,ACAT1,RBPMS2,GSTM5,ANXA1,PIK3R1,SORL1,NR4A2,COL3A1,LGALS9,ATP2B4,VSIR,PPP1R9B,SPRY1,ITGB5,IQGAP1,SESN1,ZFP36,NCOR1,ABCA2,KLF9,JUN,PTK2B,LATS2,GNAI2,TNFRSF1B,CHMP5
GO:BP	system development	GO:0048731	FALSE	3.25279e-12	11.4877	4117	313	104	26944	PTGS2,SELENOP,MAF,ZFP36L1,ACTN2,RGS2,SERPINB6A,PSAP,SDC4,APOE,S100A10,DIAPH1,NR4A3,VIM,UCP2,PDCD4,B2M,FOSL2,TNFAIP3,FOS,CD3E,C1QA,HMGB2,ITGB2,TNFSF11,TNF,IGF1R,HBEGF,NR1D1,WLS,NR4A1,FLNA,PDCD1,GRN,MYH9,TSPO,SOD1,PLEC,RPL38,SPARC,IRS2,PPP1CA,BHLHE40,GPX1,HIPK1,ICAM1,DYNC1I2,COL1A2,TUBA1A,ACTN4,CHAD,SIK1,DCN,THY1,NFATC1,ITGA4,PF4,STK24,SOCS2,RAMP1,LRRC17,H2-Q7,COL1A1,CCR2,ACAT1,RBPMS2,NFATC2,H2-T23…
GO:BP	regulation of macromolecule biosynthetic process	GO:0010556	FALSE	3.84624e-12	11.415	5506	313	125	26944	PTGS2,CTLA2A,ZFP36L2,AHNAK,MAF,ZFP36L1,ACTN2,RGS2,F2R,APOE,BST2,S100A10,TOB2,PER1,NR4A3,TMSB4X,CCND3,VIM,EPRS,PDCD4,B2M,ITM2B,S100A13,FOSL2,TNFAIP3,LAPTM5,FOS,CD3E,EID1,GIMAP3,HMGB2,TNFSF11,TNF,RASGRP1,HBEGF,NR1D1,FOSB,DUSP1,TXNIP,NR4A1,FLNA,IKZF3,TDRD9,HMGN3,MYH9,GBP7,TMBIM6,TSPO,SOD1,RPL38,IRS2,PPP1CA,IFI27,BHLHE40,GPX1,HIPK1,PCGF5,ACTN4,TNRC6B,KMT2C,CD226,SIK1,DCN,PPP1R12A,NFATC1,CRIP1,RAMP3,P…
GO:BP	response to hormone	GO:0009725	FALSE	4.39004e-12	11.3575	1008	313	46	26944	PTGS2,ZFP36L2,ZFP36L1,ACTN2,PER1,NR4A3,CCND3,UCP2,EPRS,PDCD4,FOSL2,FOS,HMGB2,TNF,IGF1R,NR1D1,FOSB,TXNIP,NR4A1,TSPO,IRS2,GPX1,CTSD,RAMP3,PF4,ANXA5,SOCS2,RAMP1,COL1A1,ACAT1,GSTM5,ANXA1,PIK3R1,SORL1,NR4A2,COL3A1,PPP1R9B,IQGAP1,ZFP36,NCOR1,ABCA2,KLF9,JUN,PTK2B,LATS2,GNAI2
GO:BP	regulation of protein metabolic process	GO:0051246	FALSE	4.9602e-12	11.3045	1901	313	65	26944	PTGS2,CTLA2A,ZFP36L2,ZFP36L1,RGS2,F2R,SERPINB6A,APOE,S100A10,PER1,CCND3,VIM,SAMSN1,EPRS,PDCD4,ITM2B,TNFAIP3,LAPTM5,CD3E,TNF,RASGRP1,HBEGF,DUSP1,FLNA,RALBP1,GRN,MYH9,TSPO,SOD1,RPL38,ATPIF1,PPP1CA,GPX1,ICAM1,RASSF5,TNRC6B,PPP1R12A,THY1,RAMP3,RAMP1,ARL6IP1,SLCO3A1,COPS9,PINK1,PIK3R1,SORL1,MYADM,PTPN6,IFNGR1,NDUFA13,ATP2B4,ARRB1,PPP1R9B,IQGAP1,SH3BGRL,ZFP36,ABCA2,DDX3X,JUN,CTDSP2,PTK2B,LATS2,TAB2,TNF…
GO:BP	cell-cell adhesion	GO:0098609	FALSE	6.20221e-12	11.2075	934	313	44	26944	FGL2,ZFP36L1,SDC4,CD164,NR4A3,B2M,ITGB7,CD93,TNFAIP3,LAPTM5,CD3E,GIMAP3,ITGB2,TNFSF11,TNF,RASGRP1,ITGAL,MYH9,PPP1CA,ICAM1,THY1,ITGA4,PF4,IL12RB1,H2-Q7,NFKBID,CCR2,DOCK8,TLN1,H2-T23,ANXA1,PIK3R1,MYADM,AKNA,PTPN6,LGALS9,VSIR,ITGB5,JAML,RGCC,H2-K1,IL4RA,H2-D1,SOX13
GO:BP	regulation of signal transduction	GO:0009966	FALSE	6.39085e-12	11.1944	3005	313	85	26944	PTGS2,S100A4,SERINC3,TMEM64,RGS2,F2R,PSAP,CCL8,APOE,PER1,EPRS,PDCD4,S100A13,TNFAIP3,LAPTM5,MGAT5,CD3E,HMGB2,TNFSF11,TNF,RASGRP1,IGF1R,HBEGF,NR1D1,WLS,DUSP1,FLNA,RALBP1,ITGAL,SLA,MYH9,GBP7,TMBIM6,SOD1,IRS2,PPP1CA,GPX1,HIPK1,ICAM1,ACTN4,CD226,CTSD,DCN,P2RY10,THY1,RAMP3,NEK7,SOCS2,RAMP1,NFKBID,COL1A1,CCR2,PINK1,RBPMS2,PIK3R1,SORL1,NR4A2,MYADM,PTPN6,MDFIC,NDUFA13,COL3A1,LGALS9,DKK3,AAK1,PRRT1,PRAP1,A…
GO:BP	regulation of response to stress	GO:0080134	FALSE	6.42795e-12	11.1919	1374	313	54	26944	PTGS2,CTLA2A,FGL2,SERINC3,F2R,APOE,DIAPH1,EPRS,PDCD4,IFI203,TNFAIP3,GIMAP3,HMGB2,CAMK2N1,TNFSF11,TNF,RASGRP1,IGF1R,HBEGF,NR1D1,FLNA,GRN,GBP7,TMBIM6,SOD1,LAMP1,GPX1,CD226,THY1,PF4,NEK7,VAMP8,STK24,ANXA5,IL12RB1,H2-Q7,CCR2,PINK1,H2-T23,ANXA1,PIK3R1,CD96,AKNA,PTPN6,LGALS9,ATP2B4,H2-M3,SESN1,H2-K1,ZFP36,DDX3X,H2-D1,TNFRSF1B,NCOA7
GO:BP	regulation of cell differentiation	GO:0045595	FALSE	6.63628e-12	11.1781	1761	313	62	26944	PTGS2,CTLA2A,ZFP36L2,FGL2,MAF,ZFP36L1,TMEM176A,TMEM64,RGS2,CCL8,APOE,S100A10,TOB2,TMSB4X,TMEM176B,VIM,PDCD4,B2M,FOSL2,FOS,GIMAP3,HMGB2,TNFSF11,TNF,RASGRP1,NR1D1,WLS,IKZF3,GRN,TSPO,BHLHE40,SIK1,THY1,NFATC1,PF4,SOCS2,LRRC17,NFKBID,COL1A1,CCR2,RBPMS2,NFATC2,ADD1,ANXA1,PIK3R1,SORL1,PTPN6,LGALS9,BCL11B,MAN2A1,VSIR,SPRY1,RGCC,CYSLTR2,ZFP36,IL4RA,JUN,TOX,PLXND1,PTK2B,TNFRSF1B,SOX13
GO:BP	response to chemical	GO:0042221	FALSE	8.38331e-12	11.0766	5561	313	125	26944	PTGS2,ZFP36L2,SELENOP,ZFP36L1,S100A4,ACTN2,PLIN2,RGS2,F2R,SERPINB6A,PSAP,CCL8,APOE,BST2,DIAPH1,PER1,NR4A3,CCND3,CD69,VIM,UCP2,EPRS,PDCD4,B2M,IFI203,FOSL2,TNFAIP3,LAPTM5,FOS,CD3E,HMGB2,CAMK2N1,TNFSF11,TNF,IGF1R,HBEGF,NR1D1,FOSB,DUSP1,TXNIP,NR4A1,FLNA,RALBP1,GRN,HMGN3,MYH9,GBP7,TMBIM6,TSPO,SOD1,PLEC,IRS2,PPP1CA,IL17RE,COMT,GPX1,HIPK1,ICAM1,COL1A2,TUBA1A,ACTN4,CTSD,SAA3,PPP1R12A,NFATC1,ITGA4,CRIP1,R…
GO:BP	regulation of cell migration	GO:0030334	FALSE	8.50003e-12	11.0706	984	313	45	26944	PTGS2,F2R,SDC4,APOE,BST2,DIAPH1,NR4A3,TMSB4X,VIM,MGAT5,TNF,IGF1R,HBEGF,DUSP1,FLNA,GRN,MYH9,SPARC,IRS2,ICAM1,ACTN4,DCN,THY1,ITGA4,STK24,COL1A1,CCR2,DOCK8,ANXA1,IL27RA,PIK3R1,SORL1,MYADM,COL3A1,LGALS9,ATP2B4,VSIR,LMO4,PREX1,IQGAP1,RGCC,JUN,PLXND1,PTK2B,GNAI2
GO:BP	regulation of signaling	GO:0023051	FALSE	8.53891e-12	11.0686	3616	313	95	26944	PTGS2,S100A4,SERINC3,TMEM64,RGS2,F2R,PSAP,CCL8,APOE,PER1,UCP2,EPRS,PDCD4,S100A13,TNFAIP3,LAPTM5,MGAT5,CD3E,HMGB2,CAMK2N1,TNFSF11,TNF,RASGRP1,IGF1R,HBEGF,NR1D1,WLS,DUSP1,FLNA,RALBP1,ITGAL,SLA,HMGN3,MYH9,GBP7,TMBIM6,TSPO,SOD1,IRS2,PPP1CA,GPX1,HIPK1,ICAM1,ACTN4,CD226,CTSD,DCN,P2RY10,THY1,RAMP3,NEK7,VAMP8,ANXA5,SOCS2,RAMP1,NFKBID,COL1A1,CCR2,PINK1,RBPMS2,ANXA1,PIK3R1,SORL1,NR4A2,MYADM,PTPN6,MDFIC,NDU…
GO:BP	regulation of intracellular signal transduction	GO:1902531	FALSE	8.81039e-12	11.055	1722	313	61	26944	PTGS2,S100A4,SERINC3,RGS2,F2R,PSAP,CCL8,APOE,PER1,EPRS,PDCD4,S100A13,TNFAIP3,LAPTM5,CD3E,TNFSF11,TNF,RASGRP1,IGF1R,HBEGF,NR1D1,DUSP1,FLNA,RALBP1,ITGAL,SLA,MYH9,GBP7,TMBIM6,SOD1,IRS2,GPX1,ICAM1,ACTN4,DCN,P2RY10,RAMP3,NFKBID,CCR2,PINK1,MYADM,PTPN6,MDFIC,NDUFA13,COL3A1,LGALS9,PRAP1,ATP2B4,ARRB1,SPRY1,IQGAP1,SESN1,CYSLTR2,NCOR1,RPL37,DDX3X,JUN,PTK2B,TAB2,GNAI2,AUTS2
GO:BP	positive regulation of immune response	GO:0050778	FALSE	8.91627e-12	11.0498	744	313	39	26944	IGHA,NR4A3,B2M,IFI203,C1QB,FOSL2,TNFAIP3,LAPTM5,CD3E,C1QA,GIMAP3,HMGB2,TNF,RASGRP1,NR1D1,GBP7,LAMP1,PRAM1,CD226,THY1,NEK7,LAT,IL12RB1,H2-Q7,NFKBID,CCR2,NFATC2,H2-T23,ANXA1,IL27RA,PIK3R1,PTPN6,LGALS9,H2-M3,RGCC,H2-K1,IL4RA,DDX3X,H2-D1
GO:BP	regulation of nitrogen compound metabolic process	GO:0051171	FALSE	9.3629e-12	11.0286	5229	313	120	26944	PTGS2,CTLA2A,ZFP36L2,AHNAK,MAF,ZFP36L1,ACTN2,RGS2,F2R,SERPINB6A,APOE,S100A10,TOB2,PER1,NR4A3,TMSB4X,CCND3,VIM,SAMSN1,EPRS,PDCD4,ITM2B,FOSL2,TNFAIP3,LAPTM5,FOS,CD3E,EID1,GIMAP3,HMGB2,ITGB2,TNFSF11,TNF,RASGRP1,IGF1R,HBEGF,NR1D1,FOSB,DUSP1,TXNIP,NR4A1,FLNA,IKZF3,RALBP1,GRN,HMGN3,MYH9,TMBIM6,TSPO,SOD1,RPL38,ATPIF1,PPP1CA,IFI27,COMT,BHLHE40,GPX1,HIPK1,ICAM1,PCGF5,RASSF5,ACTN4,TNRC6B,KMT2C,SIK1,DCN,PPP…
GO:BP	regulation of leukocyte differentiation	GO:1902105	FALSE	1.14653e-11	10.9406	341	313	27	26944	CTLA2A,ZFP36L2,FGL2,ZFP36L1,TMEM176A,TMEM64,TOB2,TMEM176B,FOS,GIMAP3,TNFSF11,TNF,RASGRP1,IKZF3,PF4,LRRC17,NFKBID,CCR2,ANXA1,PIK3R1,PTPN6,LGALS9,VSIR,IL4RA,JUN,TOX,SOX13
GO:BP	cellular response to oxygen-containing compound	GO:1901701	FALSE	1.48237e-11	10.829	1497	313	56	26944	PTGS2,ZFP36L1,ACTN2,PSAP,NR4A3,VIM,UCP2,EPRS,PDCD4,B2M,TNFAIP3,FOS,HMGB2,CAMK2N1,TNF,IGF1R,NR1D1,NR4A1,FLNA,HMGN3,MYH9,TSPO,SOD1,PLEC,IRS2,COMT,GPX1,ICAM1,COL1A2,CTSD,ITGA4,RAMP3,PF4,ANXA5,SOCS2,COL1A1,PINK1,ADD1,ANXA1,PIK3R1,SORL1,NR4A2,NDUFA13,COL3A1,ATP2B4,ARRB1,PPP1R9B,ADCY7,SESN1,ZFP36,KLF9,JUN,PTK2B,GNAI2,TNFRSF1B,CHMP5
GO:BP	cell surface receptor signaling pathway	GO:0007166	FALSE	1.64482e-11	10.7839	2766	313	80	26944	TMEM64,CD3G,F2R,CCL8,APOE,DIAPH1,NR4A3,VIM,PDCD4,ITGB7,FOSL2,TNFAIP3,LAPTM5,FOS,MGAT5,CD3E,HMGB2,ITGB2,TNFSF11,TNF,IGF1R,HBEGF,NR1D1,WLS,TXNIP,FLNA,ITGAL,GBP7,IRS2,PPP1CA,PRAM1,IL17RE,GPX1,HIPK1,ICAM1,COL1A2,TUBA1A,ACTN4,CD226,ADGRE5,CTSD,DCN,THY1,ITGA4,PF4,LAT,SOCS2,IL12RB1,NFKBID,COL1A1,CCR2,RBPMS2,TLN1,NFATC2,ANXA1,IL27RA,PIK3R1,SORL1,PTPN6,IFNGR1,MDFIC,NDUFA13,COL3A1,LGALS9,DKK3,AAK1,ARRB1,VS…
GO:BP	regulation of cell motility	GO:2000145	FALSE	1.64873e-11	10.7829	1045	313	46	26944	PTGS2,F2R,SDC4,APOE,BST2,DIAPH1,NR4A3,TMSB4X,VIM,MGAT5,TNF,IGF1R,HBEGF,DUSP1,FLNA,GRN,MYH9,SPARC,IRS2,ICAM1,ACTN4,DCN,THY1,ITGA4,STK24,ANXA5,COL1A1,CCR2,DOCK8,ANXA1,IL27RA,PIK3R1,SORL1,MYADM,COL3A1,LGALS9,ATP2B4,VSIR,LMO4,PREX1,IQGAP1,RGCC,JUN,PLXND1,PTK2B,GNAI2
GO:BP	regulation of primary metabolic process	GO:0080090	FALSE	1.71479e-11	10.7658	5407	313	122	26944	PTGS2,CTLA2A,ZFP36L2,AHNAK,MAF,ZFP36L1,ACTN2,RGS2,F2R,SERPINB6A,PSAP,APOE,S100A10,TOB2,PER1,NR4A3,TMSB4X,CCND3,VIM,SAMSN1,EPRS,PDCD4,ITM2B,FOSL2,TNFAIP3,LAPTM5,FOS,CD3E,EID1,GIMAP3,HMGB2,TNFSF11,TNF,RASGRP1,IGF1R,HBEGF,NR1D1,FOSB,DUSP1,TXNIP,NR4A1,FLNA,IKZF3,RALBP1,GRN,HMGN3,MYH9,TMBIM6,TSPO,SOD1,RPL38,IRS2,ATPIF1,PPP1CA,IFI27,COMT,BHLHE40,GPX1,HIPK1,ICAM1,PCGF5,RASSF5,ACTN4,TNRC6B,KMT2C,SIK1,DCN…
GO:BP	macromolecule localization	GO:0033036	FALSE	3.30108e-11	10.4813	3092	313	85	26944	PTGS2,ZFP36L1,ACTN2,PLIN2,CD3G,F2R,PSAP,APOE,S100A10,DIAPH1,TMSB4X,UCP2,EPRS,TMEM59,ITGB7,S100A13,TNFAIP3,LAPTM5,NPC2,FRMD4A,CAMK2N1,TNFSF11,TNF,NR1D1,WLS,TXNIP,FLNA,TOR1AIP1,ITGAL,HMGN3,MYH9,TSPO,TOMM7,PLEC,IRS2,LAMP1,TMCO1,ATPIF1,PRAM1,IFI27,TUBA1A,RASSF5,ACTN4,CTSD,THY1,ITGA4,RAMP3,VAMP8,ANXA5,RAMP1,ARL6IP1,SLCO3A1,COPS9,COL1A1,PINK1,SCP2,MPP7,OSBPL3,ANXA1,PIK3R1,SORL1,MYADM,MDFIC,NDUFA13,LGAL…
GO:BP	response to other organism	GO:0051707	FALSE	3.7062e-11	10.4311	1778	313	61	26944	PTGS2,IGHA,FGL2,SERINC3,F2R,CCL8,APOE,BST2,VIM,EPRS,PDCD4,B2M,IFI203,C1QB,FOSL2,TNFAIP3,FOS,C1QA,NPC2,GIMAP3,HMGB2,TNF,RASGRP1,NR1D1,NR4A1,IKZF3,GRN,GBP7,TSPO,IFI27L2A,RNASE4,LAMP1,GPX1,CD226,SAA3,PF4,NEK7,IL12RB1,H2-Q7,H2-T23,PLAAT3,ANXA1,IL27RA,PIK3R1,CD96,PTPN6,GBP6,IFNGR1,LGALS9,H2-M3,CD52,JCHAIN,H2-K1,ZFP36,IL4RA,DDX3X,H2-D1,JUN,TAB2,TNFRSF1B,CHMP5
GO:BP	response to external biotic stimulus	GO:0043207	FALSE	4.09653e-11	10.3876	1782	313	61	26944	PTGS2,IGHA,FGL2,SERINC3,F2R,CCL8,APOE,BST2,VIM,EPRS,PDCD4,B2M,IFI203,C1QB,FOSL2,TNFAIP3,FOS,C1QA,NPC2,GIMAP3,HMGB2,TNF,RASGRP1,NR1D1,NR4A1,IKZF3,GRN,GBP7,TSPO,IFI27L2A,RNASE4,LAMP1,GPX1,CD226,SAA3,PF4,NEK7,IL12RB1,H2-Q7,H2-T23,PLAAT3,ANXA1,IL27RA,PIK3R1,CD96,PTPN6,GBP6,IFNGR1,LGALS9,H2-M3,CD52,JCHAIN,H2-K1,ZFP36,IL4RA,DDX3X,H2-D1,JUN,TAB2,TNFRSF1B,CHMP5
GO:BP	adaptive immune response	GO:0002250	FALSE	4.27009e-11	10.3696	592	313	34	26944	IGHA,CD3G,SAMSN1,B2M,C1QB,TNFAIP3,CD3E,C1QA,GIMAP3,TNF,PDCD1,SIT1,ICAM1,CD226,PF4,LAT,IL12RB1,H2-Q7,NFKBID,CCR2,H2-T23,ANXA1,IL27RA,PTPN6,IGLC1,H2-M3,VSIR,ADCY7,JCHAIN,H2-K1,IL4RA,H2-D1,PTK2B,TNFRSF1B
GO:BP	positive regulation of leukocyte cell-cell adhesion	GO:1903039	FALSE	6.86058e-11	10.1636	280	313	24	26944	NR4A3,B2M,CD3E,GIMAP3,TNFSF11,TNF,RASGRP1,ITGAL,ICAM1,THY1,ITGA4,IL12RB1,H2-Q7,NFKBID,CCR2,DOCK8,H2-T23,ANXA1,LGALS9,VSIR,H2-K1,IL4RA,H2-D1,SOX13
GO:BP	regulation of cell communication	GO:0010646	FALSE	6.92352e-11	10.1597	3616	313	93	26944	PTGS2,S100A4,SERINC3,TMEM64,RGS2,F2R,PSAP,CCL8,APOE,PER1,UCP2,EPRS,PDCD4,S100A13,TNFAIP3,LAPTM5,MGAT5,CD3E,HMGB2,CAMK2N1,TNFSF11,TNF,RASGRP1,IGF1R,HBEGF,NR1D1,WLS,DUSP1,FLNA,RALBP1,ITGAL,SLA,HMGN3,MYH9,GBP7,TMBIM6,TSPO,SOD1,IRS2,PPP1CA,GPX1,HIPK1,ICAM1,ACTN4,CD226,CTSD,DCN,P2RY10,THY1,RAMP3,NEK7,VAMP8,ANXA5,SOCS2,RAMP1,NFKBID,COL1A1,CCR2,PINK1,RBPMS2,ANXA1,PIK3R1,SORL1,NR4A2,MYADM,PTPN6,MDFIC,NDU…
GO:BP	regulation of locomotion	GO:0040012	FALSE	7.35155e-11	10.1336	1089	313	46	26944	PTGS2,F2R,SDC4,APOE,BST2,DIAPH1,NR4A3,TMSB4X,VIM,MGAT5,TNF,IGF1R,HBEGF,DUSP1,FLNA,GRN,MYH9,SPARC,IRS2,ICAM1,ACTN4,DCN,THY1,ITGA4,STK24,ANXA5,COL1A1,CCR2,DOCK8,ANXA1,IL27RA,PIK3R1,SORL1,MYADM,COL3A1,LGALS9,ATP2B4,VSIR,LMO4,PREX1,IQGAP1,RGCC,JUN,PLXND1,PTK2B,GNAI2
GO:BP	regulation of adaptive immune response	GO:0002819	FALSE	8.76463e-11	10.0573	230	313	22	26944	SAMSN1,B2M,TNFAIP3,GIMAP3,TNF,CD226,PF4,IL12RB1,H2-Q7,NFKBID,CCR2,H2-T23,ANXA1,IL27RA,PTPN6,H2-M3,VSIR,ADCY7,H2-K1,IL4RA,H2-D1,TNFRSF1B
GO:BP	regulation of defense response	GO:0031347	FALSE	1.41578e-10	9.849	811	313	39	26944	PTGS2,CTLA2A,FGL2,APOE,PDCD4,IFI203,TNFAIP3,GIMAP3,HMGB2,CAMK2N1,TNFSF11,TNF,RASGRP1,NR1D1,GRN,GBP7,SOD1,LAMP1,GPX1,CD226,PF4,NEK7,VAMP8,IL12RB1,H2-Q7,CCR2,H2-T23,ANXA1,PIK3R1,CD96,AKNA,PTPN6,LGALS9,H2-M3,H2-K1,ZFP36,DDX3X,H2-D1,TNFRSF1B
GO:BP	homeostatic process	GO:0042592	FALSE	1.49833e-10	9.82439	1835	313	61	26944	PTGS2,CKB,ZFP36L1,TMEM64,F2R,CCL8,APOE,DIAPH1,NR4A3,UCP2,B2M,FOSL2,TNFAIP3,NPC2,GIMAP3,HMGB2,CAMK2N1,TNFSF11,TNF,IGF1R,NR1D1,FLNA,GRN,HMGN3,MYH9,TMBIM6,TSPO,SOD1,IRS2,LAMP1,SIT1,TMCO1,ATPIF1,COMT,ATP2A3,GPX1,ICAM1,TUBA1A,THY1,MCUR1,LAT,CCR2,ADD1,ANXA1,PIK3R1,SORL1,PTPN6,COL3A1,ATP2B4,ARRB1,ANXA6,BOLA2,PACS1,TSC22D3,SGIP1,ZFP36,IL4RA,ABCA2,DDX3X,PTK2B,CHMP5
GO:BP	biological process involved in interspecies interaction between organisms	GO:0044419	FALSE	1.53509e-10	9.81387	1940	313	63	26944	PTGS2,IGHA,FGL2,SERINC3,F2R,CCL8,APOE,BST2,VIM,EPRS,PDCD4,B2M,IFI203,C1QB,FOSL2,TNFAIP3,FOS,C1QA,NPC2,GIMAP3,HMGB2,TNF,RASGRP1,NR1D1,NR4A1,IKZF3,GRN,GBP7,TSPO,IFI27L2A,RNASE4,LAMP1,GPX1,ICAM1,CD226,SAA3,PF4,NEK7,VAMP8,IL12RB1,H2-Q7,H2-T23,PLAAT3,ANXA1,IL27RA,PIK3R1,CD96,PTPN6,GBP6,IFNGR1,LGALS9,H2-M3,CD52,JCHAIN,H2-K1,ZFP36,IL4RA,DDX3X,H2-D1,JUN,TAB2,TNFRSF1B,CHMP5
GO:BP	positive regulation of biosynthetic process	GO:0009891	FALSE	1.62106e-10	9.7902	2827	313	79	26944	PTGS2,MAF,ACTN2,F2R,APOE,S100A10,PER1,NR4A3,TMSB4X,VIM,B2M,S100A13,FOSL2,LAPTM5,FOS,CD3E,GIMAP3,HMGB2,ITGB2,TNFSF11,TNF,RASGRP1,IGF1R,NR1D1,FOSB,NR4A1,IKZF3,HMGN3,MYH9,SOD1,IRS2,ICAM1,PCGF5,ACTN4,CD226,DCN,PPP1R12A,NFATC1,RAMP3,PF4,NEK7,RAMP1,IL12RB1,H2-Q7,COL1A1,CCR2,PINK1,NFATC2,H2-T23,SCP2,ANXA1,IL27RA,PIK3R1,SORL1,NR4A2,AKNA,IFNGR1,MDFIC,LGALS9,BCL11B,H2-M3,ARRB1,CAND1,VSIR,LMO4,ABLIM3,SH3BGR…
GO:BP	response to organonitrogen compound	GO:0010243	FALSE	1.76732e-10	9.75269	1161	313	47	26944	PTGS2,ZFP36L1,ACTN2,RGS2,APOE,DIAPH1,PER1,NR4A3,CCND3,VIM,UCP2,EPRS,PDCD4,FOSL2,TNFAIP3,FOS,TNF,IGF1R,FOSB,NR4A1,FLNA,TMBIM6,TSPO,IRS2,COMT,GPX1,ICAM1,COL1A2,TUBA1A,CTSD,ITGA4,RAMP3,ANXA5,SOCS2,COL1A1,ANXA1,PIK3R1,SORL1,NR4A2,COL3A1,PPP1R9B,IQGAP1,SESN1,JUN,PTK2B,GNAI2,CHMP5
GO:BP	cellular macromolecule localization	GO:0070727	FALSE	1.83439e-10	9.73651	2604	313	75	26944	PTGS2,ZFP36L1,ACTN2,CD3G,F2R,PSAP,APOE,S100A10,DIAPH1,TMSB4X,UCP2,TMEM59,ITGB7,S100A13,TNFAIP3,LAPTM5,FRMD4A,CAMK2N1,TNF,NR1D1,WLS,TXNIP,FLNA,TOR1AIP1,ITGAL,HMGN3,MYH9,TSPO,TOMM7,PLEC,IRS2,LAMP1,TMCO1,ATPIF1,PRAM1,IFI27,TUBA1A,RASSF5,ACTN4,CTSD,THY1,ITGA4,RAMP3,VAMP8,ANXA5,RAMP1,ARL6IP1,COPS9,COL1A1,PINK1,SCP2,MPP7,ANXA1,PIK3R1,SORL1,MYADM,MDFIC,NDUFA13,LGALS9,AAK1,PRRT1,ATP2B4,ARRB1,PPP1R9B,RINL…
GO:BP	regulation of response to external stimulus	GO:0032101	FALSE	2.4303e-10	9.61434	1126	313	46	26944	PTGS2,CTLA2A,FGL2,F2R,APOE,PDCD4,IFI203,TNFAIP3,GIMAP3,HMGB2,CAMK2N1,TNFSF11,TNF,RASGRP1,IGF1R,NR1D1,DUSP1,FLNA,GRN,GBP7,SOD1,LAMP1,GPX1,CD226,PF4,NEK7,VAMP8,STK24,ANXA5,IL12RB1,H2-Q7,CCR2,H2-T23,ANXA1,PIK3R1,CD96,AKNA,PTPN6,LGALS9,H2-M3,H2-K1,ZFP36,DDX3X,H2-D1,PTK2B,TNFRSF1B
GO:BP	regulation of programmed cell death	GO:0043067	FALSE	2.78707e-10	9.55485	1707	313	58	26944	PTGS2,ZFP36L1,SERINC3,CD3G,F2R,APOE,NR4A3,UCP2,PDCD4,TNFAIP3,LAPTM5,GIMAP3,HMGB2,TNF,IGF1R,DUSP1,TXNIP,NR4A1,FLNA,IKZF3,PDCD1,GRN,TMBIM6,TSPO,SOD1,IRS2,PPP1CA,GPX1,ICAM1,ACTN4,SIK1,CTSD,ITGA4,ANXA5,ARL6IP1,NFKBID,PINK1,DOCK8,SCP2,ANXA1,IL27RA,PIK3R1,NR4A2,NDUFA13,BCL11B,PRAP1,ARRB1,SPRY1,TSC22D3,RGCC,ZFP36,DDX3X,JUN,PLXND1,PTK2B,LATS2,GNAI2,TNFRSF1B
GO:BP	positive regulation of cell activation	GO:0050867	FALSE	2.78899e-10	9.55455	389	313	27	26944	NR4A3,B2M,CD3E,GIMAP3,TNFSF11,TNF,RASGRP1,FLNA,ITGAL,IRS2,CD226,THY1,IL12RB1,H2-Q7,NFKBID,CCR2,DOCK8,NFATC2,H2-T23,ANXA1,LGALS9,VSIR,H2-K1,IL4RA,H2-D1,TOX,SOX13
GO:BP	positive regulation of cellular biosynthetic process	GO:0031328	FALSE	2.84204e-10	9.54637	2799	313	78	26944	PTGS2,MAF,ACTN2,F2R,APOE,S100A10,PER1,NR4A3,TMSB4X,VIM,B2M,S100A13,FOSL2,LAPTM5,FOS,CD3E,GIMAP3,HMGB2,ITGB2,TNFSF11,TNF,RASGRP1,IGF1R,NR1D1,FOSB,NR4A1,IKZF3,HMGN3,MYH9,SOD1,IRS2,ICAM1,PCGF5,ACTN4,CD226,DCN,PPP1R12A,NFATC1,RAMP3,PF4,NEK7,RAMP1,IL12RB1,H2-Q7,COL1A1,CCR2,PINK1,NFATC2,H2-T23,ANXA1,IL27RA,PIK3R1,SORL1,NR4A2,AKNA,IFNGR1,MDFIC,LGALS9,BCL11B,H2-M3,ARRB1,CAND1,VSIR,LMO4,ABLIM3,SH3BGRL,RGC…
GO:BP	regulation of apoptotic process	GO:0042981	FALSE	2.89858e-10	9.53781	1658	313	57	26944	PTGS2,ZFP36L1,SERINC3,CD3G,F2R,APOE,NR4A3,UCP2,PDCD4,TNFAIP3,GIMAP3,HMGB2,TNF,IGF1R,DUSP1,TXNIP,NR4A1,FLNA,IKZF3,PDCD1,GRN,TMBIM6,TSPO,SOD1,IRS2,PPP1CA,GPX1,ICAM1,ACTN4,SIK1,CTSD,ITGA4,ANXA5,ARL6IP1,NFKBID,PINK1,DOCK8,SCP2,ANXA1,IL27RA,PIK3R1,NR4A2,NDUFA13,BCL11B,PRAP1,ARRB1,SPRY1,TSC22D3,RGCC,ZFP36,DDX3X,JUN,PLXND1,PTK2B,LATS2,GNAI2,TNFRSF1B
GO:BP	response to nitrogen compound	GO:1901698	FALSE	4.31209e-10	9.36531	1283	313	49	26944	PTGS2,ZFP36L1,ACTN2,RGS2,APOE,DIAPH1,PER1,NR4A3,CCND3,VIM,UCP2,EPRS,PDCD4,FOSL2,TNFAIP3,FOS,TNF,IGF1R,FOSB,NR4A1,FLNA,TMBIM6,TSPO,IRS2,COMT,GPX1,ICAM1,COL1A2,TUBA1A,CTSD,ITGA4,RAMP3,ANXA5,SOCS2,COL1A1,GSTM5,ANXA1,PIK3R1,SORL1,NR4A2,COL3A1,ATP2B4,PPP1R9B,IQGAP1,SESN1,JUN,PTK2B,GNAI2,CHMP5
GO:BP	response to peptide	GO:1901652	FALSE	4.40665e-10	9.35589	568	313	32	26944	PTGS2,ZFP36L1,ACTN2,NR4A3,CCND3,VIM,UCP2,EPRS,FOSL2,TNFAIP3,FOS,TNF,IGF1R,NR4A1,IRS2,ICAM1,CTSD,ITGA4,RAMP3,ANXA5,SOCS2,COL1A1,ANXA1,PIK3R1,SORL1,NR4A2,COL3A1,PPP1R9B,IQGAP1,JUN,GNAI2,CHMP5
GO:BP	positive regulation of leukocyte activation	GO:0002696	FALSE	4.71241e-10	9.32676	366	313	26	26944	NR4A3,B2M,CD3E,GIMAP3,TNFSF11,TNF,RASGRP1,ITGAL,IRS2,CD226,THY1,IL12RB1,H2-Q7,NFKBID,CCR2,DOCK8,NFATC2,H2-T23,ANXA1,LGALS9,VSIR,H2-K1,IL4RA,H2-D1,TOX,SOX13
GO:BP	regulation of gene expression	GO:0010468	FALSE	5.09917e-10	9.2925	5382	313	118	26944	PTGS2,CTLA2A,ZFP36L2,AHNAK,MAF,ZFP36L1,ACTN2,RGS2,F2R,APOE,BST2,S100A10,TOB2,PER1,NR4A3,TMSB4X,CCND3,VIM,EPRS,PDCD4,B2M,S100A13,FOSL2,TNFAIP3,LAPTM5,FOS,CD3E,EID1,GIMAP3,HMGB2,TNFSF11,TNF,RASGRP1,NR1D1,FOSB,TXNIP,NR4A1,FLNA,IKZF3,TDRD9,HMGN3,MYH9,GBP7,TMBIM6,TSPO,SOD1,RPL38,PPP1CA,IFI27,BHLHE40,GPX1,HIPK1,PCGF5,ACTN4,TNRC6B,KMT2C,CD226,SIK1,DCN,PPP1R12A,NFATC1,CRIP1,RAMP3,PF4,IL12RB1,H2-Q7,NFKBID…
GO:BP	response to inorganic substance	GO:0010035	FALSE	6.43479e-10	9.19147	651	313	34	26944	PTGS2,SELENOP,NR4A3,UCP2,B2M,TNFAIP3,FOS,FOSB,TXNIP,NR4A1,TSPO,SOD1,PLEC,PPP1CA,COMT,GPX1,TUBA1A,NFATC1,CRIP1,NEK7,STK24,ANXA5,COL1A1,PINK1,NFATC2,ADD1,ANXA1,NR4A2,ATP2B4,ADCY7,IQGAP1,JUN,PTK2B,SELENOM
GO:BP	response to wounding	GO:0009611	FALSE	6.8545e-10	9.16402	541	313	31	26944	ZFP36L2,AHNAK,ZFP36L1,F2R,SDC4,APOE,S100A10,TNFAIP3,TNF,IGF1R,HBEGF,FLNA,GRN,MYH9,TSPO,SOD1,PLEC,GPX1,NFATC1,PF4,STK24,ANXA5,CCR2,ANXA1,PTPN6,COL3A1,ANXA6,JAML,ZFP36,JUN,CHMP5
GO:BP	regulation of multicellular organismal development	GO:2000026	FALSE	8.44349e-10	9.07348	1550	313	54	26944	CTLA2A,ZFP36L2,FGL2,MAF,ZFP36L1,TMEM176A,TMEM64,RGS2,APOE,S100A10,TOB2,TMEM176B,VIM,B2M,FOS,GIMAP3,HMGB2,ITGB2,TNFSF11,TNF,RASGRP1,NR1D1,WLS,IKZF3,GRN,TSPO,SPARC,BHLHE40,DCN,THY1,PF4,LRRC17,NFKBID,CCR2,ADD1,ANXA1,PIK3R1,SORL1,PTPN6,LGALS9,ATP2B4,MAN2A1,VSIR,SPRY1,RGCC,CYSLTR2,ZFP36,IL4RA,JUN,TOX,PLXND1,PTK2B,TNFRSF1B,SOX13
GO:BP	negative regulation of immune effector process	GO:0002698	FALSE	9.4244e-10	9.02575	158	313	18	26944	FGL2,BST2,TNFAIP3,TNF,GRN,TMBIM6,PF4,H2-Q7,CCR2,H2-T23,ANXA1,CD96,PTPN6,LGALS9,VSIR,H2-K1,IL4RA,H2-D1
GO:BP	positive regulation of macromolecule biosynthetic process	GO:0010557	FALSE	1.08059e-09	8.96634	2697	313	75	26944	PTGS2,MAF,ACTN2,F2R,APOE,S100A10,PER1,NR4A3,TMSB4X,VIM,B2M,S100A13,FOSL2,LAPTM5,FOS,CD3E,GIMAP3,HMGB2,TNFSF11,TNF,RASGRP1,NR1D1,FOSB,NR4A1,IKZF3,HMGN3,MYH9,SOD1,IRS2,PCGF5,ACTN4,CD226,DCN,PPP1R12A,NFATC1,RAMP3,PF4,NEK7,RAMP1,IL12RB1,H2-Q7,COL1A1,CCR2,PINK1,NFATC2,H2-T23,ANXA1,IL27RA,PIK3R1,SORL1,NR4A2,AKNA,IFNGR1,MDFIC,LGALS9,BCL11B,H2-M3,ARRB1,CAND1,VSIR,LMO4,ABLIM3,SH3BGRL,RGCC,KIF1B,H2-K1,ZFP3…
GO:BP	secretion by cell	GO:0032940	FALSE	1.29786e-09	8.88677	913	313	40	26944	PTGS2,F2R,PSAP,CCL8,SDC4,APOE,S100A10,NR4A3,UCP2,FRMD4A,CAMK2N1,TNFSF11,TNF,RASGRP1,NR1D1,WLS,NR4A1,HMGN3,MYH9,TSPO,IRS2,LAMP1,PRAM1,COMT,VAMP8,LAT,ANXA5,PI4K2A,CCR2,PINK1,ANXA1,LGALS9,ARRB1,TPRGL,PDCD6IP,RGCC,IL4RA,GNAI2,TNFRSF1B,SELENOM
GO:BP	protein localization	GO:0008104	FALSE	1.35779e-09	8.86717	2594	313	73	26944	PTGS2,ACTN2,CD3G,F2R,PSAP,APOE,S100A10,DIAPH1,TMSB4X,UCP2,TMEM59,ITGB7,S100A13,TNFAIP3,LAPTM5,FRMD4A,CAMK2N1,TNF,NR1D1,WLS,TXNIP,FLNA,TOR1AIP1,ITGAL,HMGN3,MYH9,TSPO,TOMM7,PLEC,IRS2,LAMP1,TMCO1,ATPIF1,PRAM1,IFI27,TUBA1A,RASSF5,ACTN4,CTSD,THY1,ITGA4,RAMP3,VAMP8,ANXA5,RAMP1,ARL6IP1,COPS9,COL1A1,PINK1,SCP2,MPP7,ANXA1,PIK3R1,SORL1,MYADM,MDFIC,NDUFA13,LGALS9,AAK1,PRRT1,ATP2B4,ARRB1,PPP1R9B,RINL,PDCD6IP…
GO:BP	negative regulation of catalytic activity	GO:0043086	TRUE	1.45469e-09	8.83723	162	313	18	26944	PTGS2,RGS2,SERPINB6A,PDCD4,TNFAIP3,TNF,DUSP1,TMBIM6,IRS2,ATPIF1,PPP1R12A,THY1,ARL6IP1,ARRB1,CAND1,ZFP36,DDX3X,LATS2
GO:BP	lymphocyte differentiation	GO:0030098	FALSE	1.83554e-09	8.73624	455	313	28	26944	CTLA2A,ZFP36L2,FGL2,ZFP36L1,CD3G,PSAP,B2M,FOSL2,TNFAIP3,LAPTM5,CD3E,GIMAP3,RASGRP1,IKZF3,PF4,NFKBID,CCR2,ANXA1,PIK3R1,PTPN6,LGALS9,BCL11B,VSIR,PREX1,IL4RA,TOX,PTK2B,SOX13
GO:BP	multicellular organismal process	GO:0032501	FALSE	1.95442e-09	8.70898	9132	313	167	26944	PTGS2,CTLA2A,ZFP36L2,FGL2,SELENOP,MAF,ZFP36L1,ACTN2,TMEM176A,TMEM64,CD3G,RGS2,F2R,SERPINB6A,PSAP,SDC4,APOE,BST2,S100A10,DIAPH1,TOB2,PER1,NR4A3,CCND3,TMEM176B,VIM,UCP2,SAMSN1,PDCD4,B2M,S100A13,FOSL2,TNFAIP3,LAPTM5,FOS,CD3E,C1QA,GIMAP3,HMGB2,ITGB2,CAMK2N1,TNFSF11,TNF,RASGRP1,IGF1R,HBEGF,NR1D1,WLS,FOSB,DUSP1,NR4A1,FLNA,IKZF3,PDCD1,ITGAL,TDRD9,GRN,MYH9,GBP7,TSPO,SOD1,PLEC,RPL38,SPARC,IRS2,LAMP1,SIT1,…
GO:BP	positive regulation of cell-cell adhesion	GO:0022409	FALSE	2.02385e-09	8.69382	327	313	24	26944	NR4A3,B2M,CD3E,GIMAP3,TNFSF11,TNF,RASGRP1,ITGAL,ICAM1,THY1,ITGA4,IL12RB1,H2-Q7,NFKBID,CCR2,DOCK8,H2-T23,ANXA1,LGALS9,VSIR,H2-K1,IL4RA,H2-D1,SOX13
GO:BP	regulation of adaptive immune response based on somatic recombination of immune receptors built from immunoglobulin superfamily domains	GO:0002822	FALSE	2.17625e-09	8.66229	215	313	20	26944	B2M,TNFAIP3,GIMAP3,TNF,CD226,PF4,IL12RB1,H2-Q7,NFKBID,CCR2,H2-T23,ANXA1,IL27RA,PTPN6,H2-M3,VSIR,H2-K1,IL4RA,H2-D1,TNFRSF1B
GO:BP	export from cell	GO:0140352	FALSE	3.04371e-09	8.5166	982	313	41	26944	PTGS2,F2R,PSAP,CCL8,SDC4,APOE,S100A10,NR4A3,UCP2,FRMD4A,CAMK2N1,TNFSF11,TNF,RASGRP1,NR1D1,WLS,NR4A1,RALBP1,HMGN3,MYH9,TSPO,IRS2,LAMP1,PRAM1,COMT,VAMP8,LAT,ANXA5,PI4K2A,CCR2,PINK1,ANXA1,LGALS9,ARRB1,TPRGL,PDCD6IP,RGCC,IL4RA,GNAI2,TNFRSF1B,SELENOM
GO:BP	negative regulation of immune response	GO:0050777	FALSE	3.07009e-09	8.51285	219	313	20	26944	FGL2,SAMSN1,TNFAIP3,PDCD1,GRN,GPX1,PF4,H2-Q7,CCR2,H2-T23,ANXA1,IL27RA,CD96,PTPN6,COL3A1,LGALS9,VSIR,H2-K1,IL4RA,H2-D1
GO:BP	positive regulation of nitrogen compound metabolic process	GO:0051173	FALSE	3.8308e-09	8.41671	2944	313	78	26944	PTGS2,ZFP36L2,MAF,ZFP36L1,ACTN2,F2R,APOE,S100A10,PER1,NR4A3,TMSB4X,CCND3,VIM,FOSL2,TNFAIP3,LAPTM5,FOS,CD3E,HMGB2,ITGB2,TNFSF11,TNF,RASGRP1,IGF1R,HBEGF,NR1D1,FOSB,NR4A1,IKZF3,RALBP1,GRN,HMGN3,MYH9,ATPIF1,COMT,ICAM1,PCGF5,RASSF5,ACTN4,TNRC6B,DCN,PPP1R12A,NFATC1,RAMP3,PF4,NEK7,RAMP1,SLCO3A1,COL1A1,PINK1,NFATC2,PIK3R1,SORL1,NR4A2,AKNA,IFNGR1,MDFIC,NDUFA13,BCL11B,ATP2B4,H2-M3,ARRB1,CAND1,LMO4,ABLIM3,I…
GO:BP	positive regulation of signal transduction	GO:0009967	FALSE	4.01334e-09	8.39649	1613	313	54	26944	S100A4,SERINC3,F2R,PSAP,CCL8,APOE,EPRS,PDCD4,S100A13,TNFAIP3,LAPTM5,MGAT5,CD3E,TNFSF11,TNF,RASGRP1,IGF1R,HBEGF,WLS,FLNA,ITGAL,MYH9,SOD1,IRS2,PPP1CA,GPX1,ICAM1,ACTN4,CD226,CTSD,DCN,P2RY10,RAMP3,NEK7,COL1A1,CCR2,PINK1,PIK3R1,SORL1,PTPN6,COL3A1,LGALS9,AAK1,ARRB1,VSIR,IQGAP1,CYSLTR2,RPL37,DDX3X,JUN,PTK2B,TAB2,GNAI2,AUTS2
GO:BP	leukocyte mediated immunity	GO:0002443	FALSE	4.65736e-09	8.33186	545	313	30	26944	IGHA,BST2,NR4A3,B2M,C1QB,C1QA,GIMAP3,TNF,RASGRP1,LAMP1,PRAM1,ICAM1,CD226,VAMP8,LAT,PI4K2A,H2-Q7,CCR2,H2-T23,IL27RA,CD96,PTPN6,LGALS9,IGLC1,H2-M3,VSIR,H2-K1,IL4RA,H2-D1,TNFRSF1B
GO:BP	regulation of cellular localization	GO:0060341	FALSE	4.72875e-09	8.32525	1086	313	43	26944	PTGS2,ZFP36L1,ACTN2,F2R,APOE,UCP2,TMEM59,GIMAP3,FRMD4A,CAMK2N1,TNF,NR1D1,WLS,FLNA,HMGN3,MYH9,TMBIM6,TOMM7,IRS2,LAMP1,ATPIF1,IFI27,RASSF5,CTSD,PPP1R12A,RAMP3,VAMP8,ANXA5,PINK1,SCP2,ANXA1,PIK3R1,SORL1,MDFIC,AAK1,ATP2B4,ARRB1,PPP1R9B,IQGAP1,ZFP36,ABCA2,NUCB1,LATS2
GO:BP	regulation of cellular component organization	GO:0051128	FALSE	4.74022e-09	8.3242	2546	313	71	26944	AHNAK,ACTN2,RGS2,CCL8,SDC4,APOE,BST2,S100A10,DIAPH1,TMSB4X,VIM,B2M,TNF,IGF1R,HBEGF,WLS,DUSP1,FLNA,RALBP1,GRN,MYH9,TSPO,SOD1,SPARC,ATPIF1,GPX1,ICAM1,DYNC1I2,TUBA1A,ACTN4,DCN,THY1,NEK7,STK24,ARL6IP1,PINK1,NFATC2,ADD1,PTTG1,MPP7,ANXA1,PIK3R1,SORL1,MYADM,NDUFA13,AAK1,PRAP1,ARRB1,CAND1,PPP1R9B,LMO4,PREX1,PDCD6IP,IQGAP1,SESN1,RGCC,SGIP1,H2-K1,CDK2AP2,MAP4,IL4RA,ABCA2,DDX3X,H2-D1,TOX,PLXND1,PTK2B,TNFRSF…
GO:BP	regulation of phosphate metabolic process	GO:0019220	FALSE	4.79217e-09	8.31947	1041	313	42	26944	PTGS2,RGS2,CCND3,SAMSN1,PDCD4,TNFAIP3,CD3E,TNFSF11,TNF,RASGRP1,HBEGF,DUSP1,RALBP1,MYH9,TSPO,SOD1,IRS2,ATPIF1,ICAM1,PPP1R12A,THY1,RAMP3,SLCO3A1,PINK1,SCP2,PIK3R1,MYADM,PTPN6,ATP2B4,ARRB1,PPP1R9B,LMO4,IQGAP1,HSD11B1,NCOR1,ABCA2,DDX3X,JUN,CTDSP2,PTK2B,LATS2,TAB2
GO:BP	regulation of phosphorus metabolic process	GO:0051174	FALSE	4.94284e-09	8.30602	1042	313	42	26944	PTGS2,RGS2,CCND3,SAMSN1,PDCD4,TNFAIP3,CD3E,TNFSF11,TNF,RASGRP1,HBEGF,DUSP1,RALBP1,MYH9,TSPO,SOD1,IRS2,ATPIF1,ICAM1,PPP1R12A,THY1,RAMP3,SLCO3A1,PINK1,SCP2,PIK3R1,MYADM,PTPN6,ATP2B4,ARRB1,PPP1R9B,LMO4,IQGAP1,HSD11B1,NCOR1,ABCA2,DDX3X,JUN,CTDSP2,PTK2B,LATS2,TAB2
GO:BP	cellular response to endogenous stimulus	GO:0071495	FALSE	5.87952e-09	8.23066	1629	313	54	26944	PTGS2,ZFP36L2,ZFP36L1,ACTN2,DIAPH1,PER1,NR4A3,VIM,UCP2,EPRS,PDCD4,FOS,TNF,IGF1R,NR1D1,FOSB,NR4A1,FLNA,SPARC,IRS2,COMT,ICAM1,COL1A2,CTSD,DCN,NFATC1,ITGA4,RAMP3,ANXA5,SOCS2,RAMP1,COL1A1,RBPMS2,ANXA1,PIK3R1,SORL1,NR4A2,COL3A1,LGALS9,ATP2B4,VSIR,PPP1R9B,SPRY1,ITGB5,IQGAP1,SESN1,ZFP36,NCOR1,KLF9,JUN,LATS2,GNAI2,TNFRSF1B,CHMP5
GO:BP	regulation of leukocyte mediated immunity	GO:0002703	FALSE	5.8974e-09	8.22934	283	313	22	26944	BST2,B2M,GIMAP3,TNF,RASGRP1,LAMP1,PRAM1,CD226,VAMP8,H2-Q7,CCR2,H2-T23,IL27RA,CD96,PTPN6,LGALS9,H2-M3,VSIR,H2-K1,IL4RA,H2-D1,TNFRSF1B
GO:BP	response to cytokine	GO:0034097	FALSE	6.20167e-09	8.20749	1188	313	45	26944	PTGS2,ZFP36L2,ZFP36L1,CCL8,BST2,VIM,EPRS,IFI203,FOSL2,LAPTM5,FOS,TNFSF11,TNF,NR1D1,DUSP1,GBP7,IL17RE,HIPK1,ICAM1,TUBA1A,ACTN4,SAA3,NFATC1,ITGA4,PF4,IL12RB1,H2-Q7,COL1A1,CCR2,DOCK8,ANXA1,IL27RA,PIK3R1,TUBA1B,PTPN6,GBP6,IFNGR1,NDUFA13,COL3A1,LSP1,ZFP36,IL4RA,JUN,PTK2B,TNFRSF1B
GO:BP	positive regulation of intracellular signal transduction	GO:1902533	FALSE	6.32262e-09	8.1991	1050	313	42	26944	S100A4,SERINC3,F2R,PSAP,CCL8,APOE,EPRS,PDCD4,S100A13,LAPTM5,CD3E,TNFSF11,TNF,RASGRP1,IGF1R,HBEGF,FLNA,ITGAL,MYH9,SOD1,IRS2,GPX1,ICAM1,ACTN4,DCN,P2RY10,RAMP3,CCR2,PINK1,PTPN6,COL3A1,LGALS9,ARRB1,IQGAP1,CYSLTR2,RPL37,DDX3X,JUN,PTK2B,TAB2,GNAI2,AUTS2
GO:BP	T cell differentiation	GO:0030217	FALSE	7.25198e-09	8.13954	316	313	23	26944	CTLA2A,ZFP36L2,FGL2,ZFP36L1,CD3G,PSAP,B2M,FOSL2,CD3E,GIMAP3,RASGRP1,IKZF3,PF4,NFKBID,CCR2,ANXA1,LGALS9,BCL11B,VSIR,PREX1,IL4RA,TOX,SOX13
GO:BP	regulation of inflammatory response	GO:0050727	FALSE	7.97852e-09	8.09808	381	313	25	26944	PTGS2,CTLA2A,APOE,PDCD4,TNFAIP3,CAMK2N1,TNFSF11,TNF,NR1D1,GRN,SOD1,GPX1,PF4,VAMP8,H2-Q7,CCR2,H2-T23,ANXA1,AKNA,PTPN6,LGALS9,H2-K1,ZFP36,H2-D1,TNFRSF1B
GO:BP	regulation of molecular function	GO:0065009	FALSE	8.21543e-09	8.08537	838	313	37	26944	PTGS2,ACTN2,RGS2,F2R,SERPINB6A,APOE,PDCD4,TNFAIP3,TNFSF11,TNF,RASGRP1,DUSP1,FLNA,TOR1AIP1,RALBP1,GRN,TMBIM6,SOD1,IRS2,ATPIF1,HIPK1,SIK1,PPP1R12A,THY1,ARL6IP1,PINK1,LGALS9,PRRT1,ARRB1,CAND1,LMO4,IQGAP1,ZFP36,DDX3X,PTK2B,LATS2,TAB2
GO:BP	organonitrogen compound metabolic process	GO:1901564	FALSE	8.5936e-09	8.06582	5744	313	120	26944	PTGS2,CTLA2A,ZFP36L2,CKB,ZFP36L1,RPS29,RGS2,F2R,SERPINB6A,PSAP,APOE,S100A10,PER1,CCND3,VIM,UCP2,SAMSN1,EPRS,PDCD4,B2M,TMEM59,PSMB8,ITM2B,FOSL2,TNFAIP3,LAPTM5,MGAT5,CD3E,TNF,RASGRP1,IGF1R,HBEGF,NR1D1,DUSP1,MMP25,FLNA,FAM111A,ATP5K,RALBP1,GRN,MYH9,TSPO,SOD1,RPL38,ATPIF1,PPP1CA,RPS28,COMT,GPX1,HIPK1,ICAM1,GALNT1,RASSF5,TNRC6B,SIK1,CTSD,PPP1R12A,THY1,SMPDL3A,NDUFS5,RAMP3,ZNRF2,NEK7,STK24,SOCS2,RAMP1,…
GO:BP	positive regulation of cytokine production	GO:0001819	FALSE	9.24365e-09	8.03416	523	313	29	26944	PTGS2,F2R,NR4A3,B2M,S100A13,LAPTM5,CD3E,GIMAP3,HMGB2,TNF,RASGRP1,SOD1,CD226,IL12RB1,H2-Q7,CCR2,H2-T23,ANXA1,IL27RA,PIK3R1,SORL1,IFNGR1,LGALS9,H2-M3,RGCC,H2-K1,IL4RA,DDX3X,H2-D1
GO:BP	leukocyte activation involved in immune response	GO:0002366	FALSE	1.13641e-08	7.94447	323	313	23	26944	FGL2,NR4A3,TNFAIP3,TNF,RASGRP1,ITGAL,GRN,LAMP1,PRAM1,ICAM1,PF4,VAMP8,LAT,PI4K2A,NFKBID,CCR2,ANXA1,IL27RA,PTPN6,LGALS9,H2-M3,IL4RA,PTK2B
GO:BP	phosphate-containing compound metabolic process	GO:0006796	FALSE	1.29373e-08	7.88816	2428	313	68	26944	PTGS2,CKB,RGS2,CCND3,UCP2,SAMSN1,PDCD4,TNFAIP3,CD3E,TNFSF11,TNF,RASGRP1,IGF1R,HBEGF,DUSP1,ATP5K,RALBP1,MYH9,TSPO,SOD1,IRS2,ATPIF1,PPP1CA,HIPK1,ICAM1,SIK1,PPP1R12A,THY1,SMPDL3A,NDUFS5,RAMP3,NEK7,STK24,SOCS2,PI4K2A,SLCO3A1,PINK1,ACAT1,SCP2,NUDT4,PLAAT3,PIK3R1,NDUFV3,NDUFA3,MAST3,MYADM,PTPN6,NDUFA5,BPNT1,NDUFA13,AAK1,PRRT1,ATP2B4,ARRB1,PPP1R9B,LMO4,MAST4,ADCY7,IQGAP1,HSD11B1,NCOR1,ABCA2,DDX3X,JUN,CT…
GO:BP	animal organ development	GO:0048513	FALSE	1.29764e-08	7.88685	3260	313	82	26944	PTGS2,SELENOP,MAF,ZFP36L1,ACTN2,RGS2,SERPINB6A,PSAP,SDC4,DIAPH1,CD164,NR4A3,VIM,UCP2,PDCD4,B2M,C1QB,FOSL2,TNFAIP3,FOS,CD3E,HMGB2,TNFSF11,TNF,IGF1R,WLS,TXNIP,NR4A1,FLNA,GRN,MYH9,TSPO,SOD1,PLEC,RPL38,SPARC,IRS2,PPP1CA,GPX1,HIPK1,ICAM1,COL1A2,TUBA1A,ACTN4,CHAD,SIK1,THY1,SOCS2,LRRC17,COL1A1,ACAT1,RBPMS2,NFATC2,H2-T23,PLAAT3,ANXA1,SORL1,NR4A2,AKNA,COL3A1,DKK3,BCL11B,ATP2B4,MAN2A1,ARRB1,ANXA6,PPP1R9B,S…
GO:BP	cell activation involved in immune response	GO:0002263	FALSE	1.37272e-08	7.86242	326	313	23	26944	FGL2,NR4A3,TNFAIP3,TNF,RASGRP1,ITGAL,GRN,LAMP1,PRAM1,ICAM1,PF4,VAMP8,LAT,PI4K2A,NFKBID,CCR2,ANXA1,IL27RA,PTPN6,LGALS9,H2-M3,IL4RA,PTK2B
GO:BP	regulation of catalytic activity	GO:0050790	FALSE	1.46529e-08	7.83408	533	313	29	26944	PTGS2,RGS2,F2R,SERPINB6A,APOE,PDCD4,TNFAIP3,TNF,RASGRP1,DUSP1,RALBP1,GRN,TMBIM6,SOD1,IRS2,ATPIF1,PPP1R12A,THY1,ARL6IP1,LGALS9,ARRB1,CAND1,LMO4,IQGAP1,ZFP36,DDX3X,PTK2B,LATS2,TAB2
GO:BP	secretion	GO:0046903	FALSE	1.46721e-08	7.83351	1078	313	42	26944	PTGS2,F2R,PSAP,CCL8,SDC4,APOE,S100A10,NR4A3,UCP2,FOSL2,FRMD4A,CAMK2N1,TNFSF11,TNF,RASGRP1,NR1D1,WLS,NR4A1,HMGN3,MYH9,TSPO,IRS2,LAMP1,PRAM1,COMT,VAMP8,LAT,ANXA5,SOCS2,PI4K2A,CCR2,PINK1,ANXA1,LGALS9,ARRB1,TPRGL,PDCD6IP,RGCC,IL4RA,GNAI2,TNFRSF1B,SELENOM
GO:BP	organelle organization	GO:0006996	FALSE	1.50639e-08	7.82206	3518	313	86	26944	ACTN2,PLIN2,SDC4,APOE,BST2,S100A10,DIAPH1,TMSB4X,VIM,UCP2,TAGLN2,TNFAIP3,LAPTM5,GIMAP3,HMGB2,TNF,DUSP1,FLNA,TOR1AIP1,RALBP1,TDRD9,GRN,MYH9,TSPO,TOMM7,SOD1,PLEC,RPL38,LAMP1,TMCO1,ARHGEF1,ATPIF1,RPS28,GPX1,ICAM1,TUBA1A,ACTN4,SH3BGRL3,PET100,CTSD,DCN,PPP1R12A,THY1,NDUFS5,NEK7,PI4K2A,ARL6IP1,PINK1,TLN1,ADD1,PTTG1,PLAAT3,ANXA1,PIK3R1,NDUFA3,TUBA1B,MAST3,MYADM,NDUFA5,NDUFA13,POLR2M,PRAP1,MAN2A1,LSP1,AR…
GO:BP	phosphorus metabolic process	GO:0006793	FALSE	1.94194e-08	7.71176	2450	313	68	26944	PTGS2,CKB,RGS2,CCND3,UCP2,SAMSN1,PDCD4,TNFAIP3,CD3E,TNFSF11,TNF,RASGRP1,IGF1R,HBEGF,DUSP1,ATP5K,RALBP1,MYH9,TSPO,SOD1,IRS2,ATPIF1,PPP1CA,HIPK1,ICAM1,SIK1,PPP1R12A,THY1,SMPDL3A,NDUFS5,RAMP3,NEK7,STK24,SOCS2,PI4K2A,SLCO3A1,PINK1,ACAT1,SCP2,NUDT4,PLAAT3,PIK3R1,NDUFV3,NDUFA3,MAST3,MYADM,PTPN6,NDUFA5,BPNT1,NDUFA13,AAK1,PRRT1,ATP2B4,ARRB1,PPP1R9B,LMO4,MAST4,ADCY7,IQGAP1,HSD11B1,NCOR1,ABCA2,DDX3X,JUN,CT…
GO:BP	positive regulation of lymphocyte activation	GO:0051251	FALSE	2.24899e-08	7.64801	334	313	23	26944	B2M,CD3E,GIMAP3,TNFSF11,RASGRP1,ITGAL,IRS2,THY1,IL12RB1,H2-Q7,NFKBID,CCR2,DOCK8,NFATC2,H2-T23,ANXA1,LGALS9,VSIR,H2-K1,IL4RA,H2-D1,TOX,SOX13
GO:BP	cellular process	GO:0009987	FALSE	2.68697e-08	7.57074	20967	313	288	26944	PTGS2,CTLA2A,ZFP36L2,FGL2,CKB,AHNAK,SELENOP,MAF,ZFP36L1,S100A4,RPS29,ACTN2,SERINC3,TMEM176A,PLIN2,TMEM64,CD3G,RGS2,F2R,SERPINB6A,PSAP,CCL8,SDC4,APOE,BST2,S100A10,DIAPH1,CD164,TOB2,PER1,NR4A3,TMSB4X,CCND3,GNG2,TMEM176B,S100A6,CD69,VIM,LGALS3BP,UCP2,SAMSN1,EPRS,PDCD4,B2M,TMEM59,PSMB8,ITM2B,ITGB7,IFI203,C1QB,S100A13,CD93,CWC25,TAGLN2,FOSL2,TNFAIP3,LAPTM5,LTB4R1,FOS,MGAT5,CD3E,EID1,C1QA,NPC2,GIMAP3,F…
GO:BP	regulation of production of molecular mediator of immune response	GO:0002700	FALSE	3.81552e-08	7.41845	223	313	19	26944	BST2,NR4A3,B2M,TNFAIP3,LAPTM5,GIMAP3,TNF,TMBIM6,CD226,H2-Q7,CCR2,H2-T23,IL27RA,CD96,VSIR,H2-K1,IL4RA,H2-D1,TNFRSF1B
GO:BP	ameboidal-type cell migration	GO:0001667	FALSE	4.13518e-08	7.38351	446	313	26	26944	PTGS2,SDC4,APOE,ITGB7,ITGB2,TNF,HBEGF,NR4A1,GRN,MYH9,PLEC,SPARC,IRS2,GPX1,ACTN4,DCN,ITGA4,ANXA1,ATP2B4,ANXA6,IQGAP1,RGCC,JUN,PLXND1,PTK2B,CAP1
GO:BP	vesicle-mediated transport	GO:0016192	FALSE	5.2663e-08	7.27849	1517	313	50	26944	ACTN2,CCL8,SDC4,APOE,S100A10,DIAPH1,NR4A3,LGALS3BP,B2M,LAPTM5,ITGB2,TNF,RASGRP1,IGF1R,FLNA,RALBP1,ITGAL,GRN,MYH9,SOD1,LAMP1,PRAM1,TMEM50A,ACTN4,ITGA4,RAMP3,VAMP8,LAT,RAMP1,PI4K2A,CCR2,PINK1,ADD1,ANXA1,SORL1,FNBP1,LGALS9,AAK1,ARRB1,TPRGL,RINL,PDCD6IP,SGIP1,KIF1B,IL4RA,ABCA2,CMTM6,GNAI2,CHMP5,CAP1
GO:BP	positive regulation of T cell activation	GO:0050870	FALSE	5.40739e-08	7.26701	256	313	20	26944	B2M,CD3E,GIMAP3,TNFSF11,RASGRP1,ITGAL,THY1,IL12RB1,H2-Q7,NFKBID,CCR2,DOCK8,H2-T23,ANXA1,LGALS9,VSIR,H2-K1,IL4RA,H2-D1,SOX13
GO:BP	negative regulation of developmental process	GO:0051093	FALSE	5.64542e-08	7.2483	1078	313	41	26944	ZFP36L2,FGL2,ZFP36L1,TMEM176A,TMEM64,RGS2,APOE,DIAPH1,TOB2,TMEM176B,PDCD4,B2M,LAPTM5,TNF,NR1D1,PDCD1,TSPO,SOD1,SPARC,CHAD,DCN,THY1,NFATC1,PF4,SOCS2,LRRC17,NFKBID,CCR2,PINK1,RBPMS2,NFATC2,ANXA1,PIK3R1,SORL1,ATP2B4,SPRY1,RGCC,CYSLTR2,ZFP36,IL4RA,PTK2B
GO:BP	anatomical structure formation involved in morphogenesis	GO:0048646	FALSE	5.69129e-08	7.24479	1221	313	44	26944	PTGS2,ACTN2,PSAP,CCL8,SDC4,NR4A3,TNFAIP3,ITGB2,TNF,HBEGF,WLS,DUSP1,NR4A1,FLNA,GRN,MYH9,PLEC,SPARC,GPX1,HIPK1,CHAD,DCN,THY1,ITGA4,PF4,RAMP1,COL1A1,CCR2,NFATC2,ADD1,ANXA1,PTPN6,COL3A1,ATP2B4,SPRY1,ITGB5,LMO4,RGCC,CYSLTR2,IL4RA,JUN,PLXND1,PTK2B,LATS2
GO:BP	intracellular chemical homeostasis	GO:0055082	FALSE	6.08811e-08	7.21552	768	313	34	26944	CKB,TMEM64,F2R,CCL8,APOE,DIAPH1,UCP2,B2M,CAMK2N1,IGF1R,NR1D1,FLNA,GRN,HMGN3,MYH9,TMBIM6,SOD1,IRS2,LAMP1,TMCO1,ATP2A3,GPX1,ICAM1,THY1,MCUR1,CCR2,PIK3R1,PTPN6,ATP2B4,ARRB1,ANXA6,BOLA2,ABCA2,PTK2B
GO:BP	lymphocyte proliferation	GO:0046651	FALSE	7.27399e-08	7.13823	354	313	23	26944	SDC4,CCND3,FOSL2,LAPTM5,CD3E,RASGRP1,IKZF3,ITGAL,IRS2,RASSF5,IL12RB1,H2-Q7,CCR2,DOCK8,NFATC2,H2-T23,ANXA1,PTPN6,LGALS9,VSIR,H2-K1,H2-D1,TNFRSF1B
GO:BP	alpha-beta T cell activation	GO:0046631	FALSE	7.9458e-08	7.09986	205	313	18	26944	PSAP,FOSL2,CD3E,GIMAP3,PF4,H2-Q7,NFKBID,CCR2,H2-T23,ANXA1,LGALS9,BCL11B,H2-M3,VSIR,H2-K1,IL4RA,H2-D1,TOX
GO:BP	positive regulation of cell migration	GO:0030335	FALSE	9.83682e-08	7.00715	577	313	29	26944	PTGS2,F2R,DIAPH1,NR4A3,TMSB4X,MGAT5,IGF1R,HBEGF,FLNA,GRN,SPARC,IRS2,ICAM1,ACTN4,THY1,ITGA4,COL1A1,CCR2,DOCK8,ANXA1,PIK3R1,MYADM,LGALS9,VSIR,PREX1,IQGAP1,JUN,PTK2B,GNAI2
GO:BP	mononuclear cell proliferation	GO:0032943	FALSE	1.01832e-07	6.99212	360	313	23	26944	SDC4,CCND3,FOSL2,LAPTM5,CD3E,RASGRP1,IKZF3,ITGAL,IRS2,RASSF5,IL12RB1,H2-Q7,CCR2,DOCK8,NFATC2,H2-T23,ANXA1,PTPN6,LGALS9,VSIR,H2-K1,H2-D1,TNFRSF1B
GO:BP	leukocyte proliferation	GO:0070661	FALSE	1.08078e-07	6.96626	395	313	24	26944	SDC4,CCND3,FOSL2,LAPTM5,CD3E,TNFSF11,RASGRP1,IKZF3,ITGAL,IRS2,RASSF5,IL12RB1,H2-Q7,CCR2,DOCK8,NFATC2,H2-T23,ANXA1,PTPN6,LGALS9,VSIR,H2-K1,H2-D1,TNFRSF1B
GO:BP	response to lipid	GO:0033993	FALSE	1.28036e-07	6.89267	1155	313	42	26944	PTGS2,ZFP36L2,ZFP36L1,F2R,PER1,VIM,UCP2,PDCD4,B2M,FOSL2,TNFAIP3,FOS,HMGB2,TNF,IGF1R,NR1D1,FOSB,TXNIP,NR4A1,GRN,TSPO,GPX1,RAMP3,PF4,SOCS2,COL1A1,ADD1,ANXA1,PIK3R1,CD96,NDUFA13,LGALS9,PPP1R9B,ZFP36,NCOR1,ABCA2,KLF9,JUN,PTK2B,TAB2,TNFRSF1B,CHMP5
GO:BP	positive regulation of cell communication	GO:0010647	FALSE	1.40407e-07	6.85261	1990	313	58	26944	PTGS2,S100A4,SERINC3,F2R,PSAP,CCL8,APOE,EPRS,PDCD4,S100A13,TNFAIP3,LAPTM5,MGAT5,CD3E,CAMK2N1,TNFSF11,TNF,RASGRP1,IGF1R,HBEGF,WLS,FLNA,ITGAL,MYH9,SOD1,IRS2,PPP1CA,GPX1,ICAM1,ACTN4,CD226,CTSD,DCN,P2RY10,RAMP3,NEK7,VAMP8,COL1A1,CCR2,PINK1,PIK3R1,SORL1,PTPN6,COL3A1,LGALS9,AAK1,PRRT1,ARRB1,VSIR,IQGAP1,CYSLTR2,RPL37,DDX3X,JUN,PTK2B,TAB2,GNAI2,AUTS2
GO:BP	positive regulation of signaling	GO:0023056	FALSE	1.40407e-07	6.85261	1990	313	58	26944	PTGS2,S100A4,SERINC3,F2R,PSAP,CCL8,APOE,EPRS,PDCD4,S100A13,TNFAIP3,LAPTM5,MGAT5,CD3E,CAMK2N1,TNFSF11,TNF,RASGRP1,IGF1R,HBEGF,WLS,FLNA,ITGAL,MYH9,SOD1,IRS2,PPP1CA,GPX1,ICAM1,ACTN4,CD226,CTSD,DCN,P2RY10,RAMP3,NEK7,VAMP8,COL1A1,CCR2,PINK1,PIK3R1,SORL1,PTPN6,COL3A1,LGALS9,AAK1,PRRT1,ARRB1,VSIR,IQGAP1,CYSLTR2,RPL37,DDX3X,JUN,PTK2B,TAB2,GNAI2,AUTS2
GO:BP	cellular component organization	GO:0016043	FALSE	1.44701e-07	6.83953	7612	313	142	26944	AHNAK,ACTN2,PLIN2,RGS2,F2R,PSAP,CCL8,SDC4,APOE,BST2,S100A10,DIAPH1,PER1,NR4A3,TMSB4X,VIM,UCP2,B2M,C1QB,TAGLN2,TNFAIP3,LAPTM5,CD3E,C1QA,NPC2,GIMAP3,HMGB2,TNF,IGF1R,HBEGF,WLS,DUSP1,MMP25,NR4A1,FLNA,EMP3,TOR1AIP1,RALBP1,TDRD9,GRN,HMGN3,MYH9,TSPO,TOMM7,SOD1,PLEC,RPL38,SPARC,LAMP1,TMCO1,ARHGEF1,ATPIF1,RPS28,GPX1,HIPK1,ICAM1,DYNC1I2,COL1A2,PCGF5,TUBA1A,ACTN4,KMT2C,SH3BGRL3,PET100,CTSD,DCN,PPP1R12A,THY1…
GO:BP	positive regulation of transport	GO:0051050	FALSE	1.60302e-07	6.79506	975	313	38	26944	PTGS2,ACTN2,F2R,SDC4,APOE,S100A10,NR4A3,B2M,GIMAP3,FRMD4A,CAMK2N1,TNFSF11,TNF,WLS,FLNA,MYH9,TSPO,SOD1,IRS2,LAMP1,ATPIF1,ACTN4,THY1,RAMP3,VAMP8,ARL6IP1,PINK1,SCP2,ADD1,ANXA1,PIK3R1,SORL1,PRAP1,ARRB1,PDCD6IP,RGCC,SGIP1,IL4RA
GO:BP	anatomical structure morphogenesis	GO:0009653	FALSE	1.97795e-07	6.70378	2761	313	71	26944	PTGS2,ZFP36L1,ACTN2,PSAP,CCL8,SDC4,APOE,DIAPH1,NR4A3,VIM,PDCD4,S100A13,FOSL2,TNFAIP3,ITGB2,TNFSF11,TNF,IGF1R,HBEGF,WLS,DUSP1,NR4A1,FLNA,RALBP1,GRN,MYH9,SOD1,PLEC,RPL38,SPARC,PPP1CA,GPX1,HIPK1,ICAM1,COL1A2,TUBA1A,CHAD,DCN,THY1,ITGA4,PF4,RAMP1,COL1A1,CCR2,PINK1,RBPMS2,NFATC2,ADD1,ANXA1,NR4A2,MYADM,PTPN6,COL3A1,BCL11B,ATP2B4,MAN2A1,ANXA6,SPRY1,ITGB5,LMO4,IQGAP1,RGCC,CYSLTR2,IL4RA,JUN,PLXND1,PTK2B,LA…
GO:BP	regulation of lymphocyte mediated immunity	GO:0002706	FALSE	2.03902e-07	6.69058	217	313	18	26944	B2M,GIMAP3,TNF,RASGRP1,LAMP1,CD226,H2-Q7,CCR2,H2-T23,IL27RA,CD96,PTPN6,LGALS9,H2-M3,VSIR,H2-K1,H2-D1,TNFRSF1B
GO:BP	protein metabolic process	GO:0019538	FALSE	2.28365e-07	6.64137	4698	313	101	26944	PTGS2,CTLA2A,ZFP36L2,ZFP36L1,RPS29,RGS2,F2R,SERPINB6A,PSAP,APOE,S100A10,PER1,CCND3,VIM,SAMSN1,EPRS,PDCD4,B2M,TMEM59,PSMB8,ITM2B,FOSL2,TNFAIP3,LAPTM5,MGAT5,CD3E,TNF,RASGRP1,IGF1R,HBEGF,NR1D1,DUSP1,MMP25,FLNA,FAM111A,RALBP1,GRN,MYH9,TSPO,SOD1,RPL38,ATPIF1,PPP1CA,RPS28,GPX1,HIPK1,ICAM1,GALNT1,RASSF5,TNRC6B,SIK1,CTSD,PPP1R12A,THY1,RAMP3,ZNRF2,NEK7,STK24,SOCS2,RAMP1,ARL6IP1,SLCO3A1,COPS9,PINK1,ADD1,PI…
GO:BP	positive regulation of developmental process	GO:0051094	FALSE	2.41464e-07	6.61715	1480	313	48	26944	PTGS2,ZFP36L1,TMEM64,CCL8,APOE,TMSB4X,VIM,FOS,GIMAP3,HMGB2,ITGB2,TNFSF11,TNF,RASGRP1,IGF1R,WLS,FLNA,RALBP1,GRN,TSPO,DCN,STK24,SOCS2,NFKBID,COL1A1,CCR2,PINK1,NFATC2,ADD1,ANXA1,PIK3R1,SORL1,LGALS9,MAN2A1,VSIR,SPRY1,IQGAP1,RGCC,SGIP1,CYSLTR2,ZFP36,IL4RA,JUN,TOX,PLXND1,PTK2B,TNFRSF1B,SOX13
GO:BP	adaptive immune response based on somatic recombination of immune receptors built from immunoglobulin superfamily domains	GO:0002460	FALSE	2.45831e-07	6.60936	447	313	25	26944	IGHA,B2M,C1QB,TNFAIP3,C1QA,GIMAP3,TNF,ICAM1,CD226,PF4,IL12RB1,H2-Q7,NFKBID,CCR2,H2-T23,ANXA1,IL27RA,PTPN6,IGLC1,H2-M3,VSIR,H2-K1,IL4RA,H2-D1,TNFRSF1B
GO:BP	defense response to other organism	GO:0098542	FALSE	2.64538e-07	6.57751	1281	313	44	26944	IGHA,FGL2,SERINC3,CCL8,APOE,BST2,VIM,EPRS,B2M,IFI203,C1QB,FOSL2,TNFAIP3,C1QA,GIMAP3,HMGB2,TNF,RASGRP1,NR1D1,GRN,GBP7,RNASE4,LAMP1,CD226,PF4,NEK7,IL12RB1,H2-Q7,H2-T23,ANXA1,IL27RA,PIK3R1,CD96,PTPN6,GBP6,IFNGR1,LGALS9,H2-M3,JCHAIN,H2-K1,IL4RA,DDX3X,H2-D1,TAB2
GO:BP	negative regulation of molecular function	GO:0044092	FALSE	2.87813e-07	6.54089	281	313	20	26944	PTGS2,RGS2,SERPINB6A,PDCD4,TNFAIP3,TNF,DUSP1,FLNA,TMBIM6,IRS2,ATPIF1,SIK1,PPP1R12A,THY1,ARL6IP1,ARRB1,CAND1,ZFP36,DDX3X,LATS2
GO:BP	chemical homeostasis	GO:0048878	FALSE	3.01195e-07	6.52115	1091	313	40	26944	CKB,TMEM64,F2R,CCL8,APOE,DIAPH1,UCP2,B2M,FOSL2,NPC2,CAMK2N1,TNFSF11,IGF1R,NR1D1,FLNA,GRN,HMGN3,MYH9,TMBIM6,TSPO,SOD1,IRS2,LAMP1,TMCO1,COMT,ATP2A3,GPX1,ICAM1,THY1,MCUR1,CCR2,PIK3R1,PTPN6,ATP2B4,ARRB1,ANXA6,BOLA2,ABCA2,DDX3X,PTK2B
GO:BP	positive regulation of cell motility	GO:2000147	FALSE	3.24789e-07	6.4884	607	313	29	26944	PTGS2,F2R,DIAPH1,NR4A3,TMSB4X,MGAT5,IGF1R,HBEGF,FLNA,GRN,SPARC,IRS2,ICAM1,ACTN4,THY1,ITGA4,COL1A1,CCR2,DOCK8,ANXA1,PIK3R1,MYADM,LGALS9,VSIR,PREX1,IQGAP1,JUN,PTK2B,GNAI2
GO:BP	regulation of cytokine production involved in immune response	GO:0002718	FALSE	3.8131e-07	6.41872	146	313	15	26944	BST2,NR4A3,B2M,LAPTM5,GIMAP3,TNF,CD226,H2-Q7,CCR2,H2-T23,CD96,VSIR,H2-K1,H2-D1,TNFRSF1B
GO:BP	cytokine production involved in immune response	GO:0002367	FALSE	3.8131e-07	6.41872	146	313	15	26944	BST2,NR4A3,B2M,LAPTM5,GIMAP3,TNF,CD226,H2-Q7,CCR2,H2-T23,CD96,VSIR,H2-K1,H2-D1,TNFRSF1B
GO:BP	cellular homeostasis	GO:0019725	FALSE	3.98764e-07	6.39928	869	313	35	26944	CKB,TMEM64,F2R,CCL8,APOE,DIAPH1,UCP2,B2M,CAMK2N1,IGF1R,NR1D1,FLNA,GRN,HMGN3,MYH9,TMBIM6,SOD1,IRS2,LAMP1,TMCO1,ATP2A3,GPX1,ICAM1,THY1,MCUR1,CCR2,ADD1,PIK3R1,PTPN6,ATP2B4,ARRB1,ANXA6,BOLA2,ABCA2,PTK2B
GO:BP	defense response to symbiont	GO:0140546	FALSE	4.01941e-07	6.39584	1150	313	41	26944	IGHA,FGL2,SERINC3,CCL8,APOE,BST2,VIM,EPRS,B2M,IFI203,C1QB,FOSL2,TNFAIP3,C1QA,GIMAP3,HMGB2,TNF,RASGRP1,NR1D1,GRN,GBP7,RNASE4,LAMP1,CD226,PF4,NEK7,IL12RB1,H2-Q7,H2-T23,ANXA1,PIK3R1,CD96,PTPN6,GBP6,IFNGR1,LGALS9,H2-M3,JCHAIN,H2-K1,DDX3X,H2-D1
GO:BP	positive regulation of response to external stimulus	GO:0032103	FALSE	4.10014e-07	6.3872	654	313	30	26944	PTGS2,PDCD4,IFI203,TNFAIP3,GIMAP3,HMGB2,CAMK2N1,TNFSF11,TNF,RASGRP1,IGF1R,NR1D1,FLNA,GRN,GBP7,LAMP1,CD226,NEK7,VAMP8,STK24,H2-Q7,CCR2,H2-T23,PIK3R1,LGALS9,H2-M3,H2-K1,DDX3X,H2-D1,PTK2B
GO:BP	production of molecular mediator of immune response	GO:0002440	FALSE	4.13021e-07	6.38403	256	313	19	26944	BST2,NR4A3,B2M,TNFAIP3,LAPTM5,GIMAP3,TNF,TMBIM6,CD226,H2-Q7,CCR2,H2-T23,IL27RA,CD96,VSIR,H2-K1,IL4RA,H2-D1,TNFRSF1B
GO:BP	response to bacterium	GO:0009617	FALSE	5.004e-07	6.30068	968	313	37	26944	PTGS2,IGHA,F2R,VIM,PDCD4,B2M,FOSL2,TNFAIP3,FOS,HMGB2,TNF,NR1D1,NR4A1,IKZF3,GRN,GBP7,TSPO,RNASE4,GPX1,SAA3,PF4,H2-Q7,H2-T23,PLAAT3,IL27RA,CD96,LGALS9,H2-M3,CD52,JCHAIN,H2-K1,ZFP36,H2-D1,JUN,TAB2,TNFRSF1B,CHMP5
GO:BP	regulation of lymphocyte proliferation	GO:0050670	FALSE	5.03541e-07	6.29796	259	313	19	26944	SDC4,LAPTM5,CD3E,IKZF3,ITGAL,IRS2,RASSF5,IL12RB1,H2-Q7,CCR2,NFATC2,H2-T23,ANXA1,PTPN6,LGALS9,VSIR,H2-K1,H2-D1,TNFRSF1B
GO:BP	cytoskeleton organization	GO:0007010	FALSE	5.67329e-07	6.24616	1466	313	47	26944	ACTN2,SDC4,BST2,S100A10,DIAPH1,TMSB4X,VIM,TAGLN2,TNFAIP3,TNF,FLNA,MYH9,SOD1,PLEC,ARHGEF1,ICAM1,TUBA1A,ACTN4,SH3BGRL3,PPP1R12A,THY1,TLN1,ADD1,ANXA1,PIK3R1,TUBA1B,MAST3,MYADM,LSP1,ARRB1,TUBA4A,PPP1R9B,SPRY1,ITGB5,MAST4,PREX1,PDCD6IP,ABLIM3,IQGAP1,RGCC,CDK2AP2,MAP4,NCOR1,PTK2B,AUTS2,CHMP5,CAP1
GO:BP	positive regulation of locomotion	GO:0040017	FALSE	6.17993e-07	6.20902	624	313	29	26944	PTGS2,F2R,DIAPH1,NR4A3,TMSB4X,MGAT5,IGF1R,HBEGF,FLNA,GRN,SPARC,IRS2,ICAM1,ACTN4,THY1,ITGA4,COL1A1,CCR2,DOCK8,ANXA1,PIK3R1,MYADM,LGALS9,VSIR,PREX1,IQGAP1,JUN,PTK2B,GNAI2
GO:BP	negative regulation of cell activation	GO:0050866	FALSE	6.34798e-07	6.19736	204	313	17	26944	FGL2,SDC4,APOE,SAMSN1,TNFAIP3,LAPTM5,GIMAP3,NR1D1,GRN,RASSF5,PF4,NFKBID,ANXA1,PTPN6,LGALS9,VSIR,IL4RA
GO:BP	innate immune response	GO:0045087	FALSE	6.46557e-07	6.18939	977	313	37	26944	SERINC3,CCL8,APOE,BST2,VIM,EPRS,B2M,IFI203,C1QB,FOSL2,TNFAIP3,C1QA,GIMAP3,HMGB2,TNF,RASGRP1,NR1D1,GRN,GBP7,LAMP1,CD226,NEK7,IL12RB1,H2-Q7,H2-T23,ANXA1,PIK3R1,CD96,PTPN6,GBP6,IFNGR1,LGALS9,H2-M3,JCHAIN,H2-K1,DDX3X,H2-D1
GO:BP	regulation of mononuclear cell proliferation	GO:0032944	FALSE	6.53039e-07	6.18506	263	313	19	26944	SDC4,LAPTM5,CD3E,IKZF3,ITGAL,IRS2,RASSF5,IL12RB1,H2-Q7,CCR2,NFATC2,H2-T23,ANXA1,PTPN6,LGALS9,VSIR,H2-K1,H2-D1,TNFRSF1B
GO:BP	myeloid leukocyte activation	GO:0002274	FALSE	6.53039e-07	6.18506	263	313	19	26944	NR4A3,C1QA,GIMAP3,TNF,RASGRP1,NR1D1,GRN,PRAM1,CD226,VAMP8,LAT,PI4K2A,CCR2,ANXA1,PTPN6,IFNGR1,LGALS9,IL4RA,JUN
GO:BP	regulation of secretion by cell	GO:1903530	FALSE	6.55346e-07	6.18353	667	313	30	26944	F2R,SDC4,APOE,S100A10,UCP2,FRMD4A,CAMK2N1,TNFSF11,TNF,NR1D1,WLS,HMGN3,MYH9,TSPO,IRS2,LAMP1,PRAM1,VAMP8,ANXA5,CCR2,PINK1,ANXA1,LGALS9,ARRB1,TPRGL,PDCD6IP,RGCC,IL4RA,GNAI2,TNFRSF1B
GO:BP	negative regulation of metabolic process	GO:0009892	FALSE	6.80223e-07	6.16735	3336	313	79	26944	PTGS2,CTLA2A,ZFP36L2,MAF,ZFP36L1,RGS2,SERPINB6A,APOE,BST2,TOB2,PER1,NR4A3,CCND3,VIM,SAMSN1,EPRS,PDCD4,ITM2B,TNFAIP3,LAPTM5,CD3E,EID1,GIMAP3,HMGB2,TNFSF11,TNF,HBEGF,NR1D1,DUSP1,TXNIP,FLNA,TDRD9,GRN,GBP7,TMBIM6,TSPO,SOD1,IRS2,IFI27,COMT,BHLHE40,HIPK1,PCGF5,TNRC6B,SIK1,THY1,ARL6IP1,COPS9,PINK1,NFATC2,ANXA1,IL27RA,PIK3R1,SORL1,CD96,NR4A2,MYADM,SPTY2D1,PTPN6,MDFIC,NDUFA13,LGALS9,DKK3,ATP2B4,ARRB1,VSIR…
GO:BP	lymphocyte mediated immunity	GO:0002449	FALSE	7.3612e-07	6.13305	434	313	24	26944	IGHA,B2M,C1QB,C1QA,GIMAP3,TNF,RASGRP1,LAMP1,ICAM1,CD226,H2-Q7,CCR2,H2-T23,IL27RA,CD96,PTPN6,LGALS9,IGLC1,H2-M3,VSIR,H2-K1,IL4RA,H2-D1,TNFRSF1B
GO:BP	cellular response to peptide	GO:1901653	FALSE	7.38681e-07	6.13154	398	313	23	26944	ZFP36L1,ACTN2,NR4A3,VIM,UCP2,EPRS,FOS,TNF,IGF1R,NR4A1,IRS2,ICAM1,CTSD,ITGA4,ANXA5,SOCS2,PIK3R1,SORL1,NR4A2,PPP1R9B,JUN,GNAI2,CHMP5
GO:BP	MAPK cascade	GO:0000165	FALSE	7.93951e-07	6.10021	758	313	32	26944	ZFP36L2,ZFP36L1,RGS2,F2R,PSAP,CCL8,APOE,PER1,PDCD4,LAPTM5,TNFSF11,TNF,RASGRP1,IGF1R,DUSP1,SLA,MYH9,SOD1,ICAM1,RAMP3,CCR2,PTPN6,MDFIC,ARRB1,SPRY1,IQGAP1,CYSLTR2,ZFP36,NCOR1,JUN,PTK2B,GNAI2
GO:BP	positive regulation of defense response	GO:0031349	FALSE	7.95567e-07	6.09932	511	313	26	26944	PTGS2,PDCD4,IFI203,TNFAIP3,GIMAP3,HMGB2,CAMK2N1,TNFSF11,TNF,RASGRP1,NR1D1,GRN,GBP7,LAMP1,CD226,NEK7,VAMP8,H2-Q7,CCR2,H2-T23,PIK3R1,LGALS9,H2-M3,H2-K1,DDX3X,H2-D1
GO:BP	negative regulation of cell adhesion	GO:0007162	FALSE	9.68395e-07	6.01395	301	313	20	26944	FGL2,SDC4,TNFAIP3,LAPTM5,GIMAP3,DUSP1,ACTN4,PF4,NFKBID,COL1A1,ANXA1,PIK3R1,MYADM,AKNA,PTPN6,LGALS9,VSIR,RGCC,IL4RA,PLXND1
GO:BP	regulation of lymphocyte differentiation	GO:0045619	FALSE	9.95868e-07	6.0018	210	313	17	26944	CTLA2A,ZFP36L2,FGL2,ZFP36L1,GIMAP3,RASGRP1,IKZF3,PF4,NFKBID,CCR2,ANXA1,PTPN6,LGALS9,VSIR,IL4RA,TOX,SOX13
GO:BP	cellular component organization or biogenesis	GO:0071840	FALSE	1.05991e-06	5.97473	7815	313	142	26944	AHNAK,ACTN2,PLIN2,RGS2,F2R,PSAP,CCL8,SDC4,APOE,BST2,S100A10,DIAPH1,PER1,NR4A3,TMSB4X,VIM,UCP2,B2M,C1QB,TAGLN2,TNFAIP3,LAPTM5,CD3E,C1QA,NPC2,GIMAP3,HMGB2,TNF,IGF1R,HBEGF,WLS,DUSP1,MMP25,NR4A1,FLNA,EMP3,TOR1AIP1,RALBP1,TDRD9,GRN,HMGN3,MYH9,TSPO,TOMM7,SOD1,PLEC,RPL38,SPARC,LAMP1,TMCO1,ARHGEF1,ATPIF1,RPS28,GPX1,HIPK1,ICAM1,DYNC1I2,COL1A2,PCGF5,TUBA1A,ACTN4,KMT2C,SH3BGRL3,PET100,CTSD,DCN,PPP1R12A,THY1…
GO:BP	response to steroid hormone	GO:0048545	FALSE	1.11399e-06	5.95312	371	313	22	26944	PTGS2,ZFP36L2,ZFP36L1,PER1,FOSL2,FOS,HMGB2,TNF,IGF1R,FOSB,TXNIP,TSPO,PF4,COL1A1,ANXA1,PIK3R1,PPP1R9B,ZFP36,NCOR1,ABCA2,KLF9,JUN
GO:BP	negative regulation of leukocyte activation	GO:0002695	FALSE	1.23388e-06	5.90873	185	313	16	26944	FGL2,SDC4,SAMSN1,TNFAIP3,LAPTM5,GIMAP3,NR1D1,GRN,RASSF5,PF4,NFKBID,ANXA1,PTPN6,LGALS9,VSIR,IL4RA
GO:BP	positive regulation of cell population proliferation	GO:0008284	FALSE	1.26337e-06	5.89847	1097	313	39	26944	PTGS2,F2R,NR4A3,CCND3,VIM,S100A13,FOSL2,TNFAIP3,CD3E,HMGB2,TNF,IGF1R,HBEGF,NR4A1,FLNA,ITGAL,GRN,TSPO,IRS2,HIPK1,ITGA4,IL12RB1,H2-Q7,COPS9,CCR2,RBPMS2,NFATC2,H2-T23,ANXA1,PIK3R1,PTPN6,ARRB1,JAML,H2-K1,H2-D1,JUN,TOX,PTK2B,GNAI2
GO:BP	negative regulation of protein metabolic process	GO:0051248	FALSE	1.27311e-06	5.89513	686	313	30	26944	PTGS2,CTLA2A,RGS2,SERPINB6A,APOE,SAMSN1,EPRS,PDCD4,ITM2B,TNFAIP3,HBEGF,DUSP1,FLNA,TSPO,TNRC6B,THY1,ARL6IP1,COPS9,PIK3R1,SORL1,MYADM,PTPN6,ATP2B4,ARRB1,ZFP36,DDX3X,JUN,CTDSP2,LATS2,NCOA7
GO:BP	negative regulation of signaling	GO:0023057	FALSE	1.35045e-06	5.86952	1453	313	46	26944	PTGS2,TMEM64,RGS2,APOE,PER1,UCP2,PDCD4,TNFAIP3,LAPTM5,CD3E,HMGB2,TNF,IGF1R,NR1D1,DUSP1,GBP7,TMBIM6,TSPO,GPX1,ICAM1,DCN,THY1,ANXA5,SOCS2,NFKBID,PINK1,RBPMS2,SORL1,NR4A2,MYADM,PTPN6,NDUFA13,DKK3,PRRT1,PRAP1,ATP2B4,ARRB1,TPRGL,SPRY1,SESN1,NCOR1,DDX3X,PTK2B,LATS2,GNAI2,SOX13
GO:BP	positive regulation of cellular component organization	GO:0051130	FALSE	1.35332e-06	5.8686	1248	313	42	26944	AHNAK,ACTN2,RGS2,CCL8,SDC4,APOE,S100A10,B2M,TNF,IGF1R,WLS,FLNA,RALBP1,GRN,MYH9,SOD1,ATPIF1,ICAM1,ACTN4,DCN,THY1,NEK7,STK24,PINK1,NFATC2,ADD1,MPP7,ANXA1,PIK3R1,PRAP1,ARRB1,CAND1,PDCD6IP,IQGAP1,RGCC,SGIP1,IL4RA,DDX3X,TOX,PLXND1,PTK2B,AUTS2
GO:BP	regulation of biological quality	GO:0065008	FALSE	1.3885e-06	5.85745	3134	313	75	26944	PTGS2,ZFP36L2,ZFP36L1,ACTN2,RGS2,F2R,APOE,DIAPH1,TMSB4X,VIM,UCP2,B2M,S100A13,FOSL2,LAPTM5,GIMAP3,CAMK2N1,TNFSF11,TNF,IGF1R,NR1D1,FLNA,GRN,HMGN3,MYH9,TMBIM6,TSPO,TOMM7,SOD1,PLEC,SPARC,IRS2,LAMP1,ATPIF1,COMT,GPX1,ICAM1,COL1A2,TUBA1A,TNRC6B,DCN,ITGA4,PF4,VAMP8,ANXA5,SOCS2,TAPBP,CCR2,PINK1,SCP2,ADD1,ANXA1,PIK3R1,MYADM,PTPN6,LARS2,DKK3,AAK1,PRRT1,ATP2B4,ARRB1,KCNK1,PREX1,PDCD6IP,CD52,ZFP36,HSD11B1,ABC…
GO:BP	regulation of protein modification process	GO:0031399	FALSE	1.43745e-06	5.84241	1102	313	39	26944	PTGS2,RGS2,CCND3,SAMSN1,PDCD4,TNFAIP3,LAPTM5,CD3E,TNF,RASGRP1,HBEGF,DUSP1,RALBP1,TSPO,SOD1,ICAM1,RASSF5,PPP1R12A,THY1,RAMP3,RAMP1,SLCO3A1,COPS9,PINK1,PIK3R1,MYADM,PTPN6,ATP2B4,ARRB1,PPP1R9B,IQGAP1,ABCA2,DDX3X,JUN,CTDSP2,PTK2B,LATS2,TAB2,NCOA7
GO:BP	negative regulation of cell communication	GO:0010648	FALSE	1.4423e-06	5.84094	1456	313	46	26944	PTGS2,TMEM64,RGS2,APOE,PER1,UCP2,PDCD4,TNFAIP3,LAPTM5,CD3E,HMGB2,TNF,IGF1R,NR1D1,DUSP1,GBP7,TMBIM6,TSPO,GPX1,ICAM1,DCN,THY1,ANXA5,SOCS2,NFKBID,PINK1,RBPMS2,SORL1,NR4A2,MYADM,PTPN6,NDUFA13,DKK3,PRRT1,PRAP1,ATP2B4,ARRB1,TPRGL,SPRY1,SESN1,NCOR1,DDX3X,PTK2B,LATS2,GNAI2,SOX13
GO:BP	T cell proliferation	GO:0042098	FALSE	1.5723e-06	5.80346	246	313	18	26944	SDC4,CCND3,LAPTM5,CD3E,RASGRP1,ITGAL,IL12RB1,H2-Q7,CCR2,DOCK8,H2-T23,ANXA1,PTPN6,LGALS9,VSIR,H2-K1,H2-D1,TNFRSF1B
GO:BP	regulation of phosphorylation	GO:0042325	FALSE	1.97598e-06	5.70422	877	313	34	26944	PTGS2,RGS2,CCND3,SAMSN1,PDCD4,TNFAIP3,CD3E,TNFSF11,TNF,RASGRP1,HBEGF,DUSP1,RALBP1,SOD1,IRS2,ICAM1,THY1,RAMP3,SLCO3A1,PINK1,PIK3R1,MYADM,PTPN6,ATP2B4,ARRB1,PPP1R9B,LMO4,IQGAP1,DDX3X,JUN,CTDSP2,PTK2B,LATS2,TAB2
GO:BP	cellular response to organonitrogen compound	GO:0071417	FALSE	2.29127e-06	5.63992	747	313	31	26944	PTGS2,ZFP36L1,ACTN2,DIAPH1,NR4A3,VIM,UCP2,EPRS,FOS,TNF,IGF1R,NR4A1,FLNA,IRS2,COMT,ICAM1,COL1A2,CTSD,ITGA4,ANXA5,SOCS2,COL1A1,PIK3R1,SORL1,NR4A2,COL3A1,PPP1R9B,SESN1,JUN,GNAI2,CHMP5
GO:BP	cellular response to cytokine stimulus	GO:0071345	FALSE	2.44512e-06	5.6117	1074	313	38	26944	ZFP36L2,ZFP36L1,CCL8,VIM,EPRS,IFI203,LAPTM5,FOS,TNFSF11,TNF,NR1D1,DUSP1,GBP7,IL17RE,HIPK1,ICAM1,ACTN4,SAA3,NFATC1,ITGA4,PF4,IL12RB1,H2-Q7,COL1A1,CCR2,DOCK8,IL27RA,PIK3R1,TUBA1B,PTPN6,GBP6,IFNGR1,NDUFA13,LSP1,ZFP36,IL4RA,PTK2B,TNFRSF1B
GO:BP	regulation of leukocyte proliferation	GO:0070663	FALSE	2.66823e-06	5.57378	286	313	19	26944	SDC4,LAPTM5,CD3E,IKZF3,ITGAL,IRS2,RASSF5,IL12RB1,H2-Q7,CCR2,NFATC2,H2-T23,ANXA1,PTPN6,LGALS9,VSIR,H2-K1,H2-D1,TNFRSF1B
GO:BP	regulation of type II interferon production	GO:0032649	FALSE	2.95742e-06	5.52909	119	313	13	26944	LAPTM5,CD3E,GIMAP3,TNF,RASGRP1,CD226,IL12RB1,CCR2,IL27RA,CD96,LGALS9,H2-M3,VSIR
GO:BP	positive regulation of immune effector process	GO:0002699	FALSE	2.99599e-06	5.52346	288	313	19	26944	NR4A3,B2M,LAPTM5,GIMAP3,TNF,RASGRP1,LAMP1,CD226,VAMP8,H2-Q7,NFKBID,CCR2,H2-T23,ANXA1,PTPN6,H2-M3,H2-K1,IL4RA,H2-D1
GO:BP	regulation of MAPK cascade	GO:0043408	FALSE	3.15664e-06	5.50077	670	313	29	26944	RGS2,F2R,PSAP,CCL8,APOE,PER1,PDCD4,LAPTM5,TNFSF11,TNF,RASGRP1,IGF1R,DUSP1,SLA,MYH9,SOD1,ICAM1,RAMP3,CCR2,PTPN6,MDFIC,ARRB1,SPRY1,IQGAP1,CYSLTR2,NCOR1,JUN,PTK2B,GNAI2
GO:BP	positive regulation of gene expression	GO:0010628	FALSE	3.22452e-06	5.49154	1285	313	42	26944	PTGS2,MAF,F2R,S100A10,NR4A3,VIM,B2M,S100A13,LAPTM5,CD3E,GIMAP3,HMGB2,TNFSF11,TNF,RASGRP1,MYH9,SOD1,CD226,RAMP3,IL12RB1,H2-Q7,CCR2,PINK1,NFATC2,H2-T23,ANXA1,IL27RA,PIK3R1,SORL1,IFNGR1,LGALS9,H2-M3,VSIR,SH3BGRL,RGCC,KIF1B,H2-K1,ZFP36,IL4RA,DDX3X,H2-D1,PTK2B
GO:BP	type II interferon production	GO:0032609	FALSE	3.28251e-06	5.48379	120	313	13	26944	LAPTM5,CD3E,GIMAP3,TNF,RASGRP1,CD226,IL12RB1,CCR2,IL27RA,CD96,LGALS9,H2-M3,VSIR
GO:BP	myeloid cell differentiation	GO:0030099	FALSE	3.31052e-06	5.4801	468	313	24	26944	MAF,ZFP36L1,TMEM64,TOB2,UCP2,B2M,FOSL2,FOS,GIMAP3,HMGB2,TNFSF11,TNF,FLNA,MYH9,ATPIF1,PF4,LRRC17,ADD1,PIK3R1,PTPN6,ZFP36,JUN,PTK2B,CHMP5
GO:BP	negative regulation of cell-cell adhesion	GO:0022408	FALSE	3.86752e-06	5.41257	200	313	16	26944	FGL2,SDC4,TNFAIP3,LAPTM5,GIMAP3,PF4,NFKBID,ANXA1,PIK3R1,MYADM,AKNA,PTPN6,LGALS9,VSIR,RGCC,IL4RA
GO:BP	cellular response to hormone stimulus	GO:0032870	FALSE	4.56076e-06	5.34096	681	313	29	26944	ZFP36L2,ZFP36L1,ACTN2,PER1,NR4A3,UCP2,EPRS,FOS,TNF,IGF1R,NR1D1,FOSB,NR4A1,IRS2,CTSD,RAMP3,ANXA5,SOCS2,RAMP1,ANXA1,PIK3R1,SORL1,NR4A2,ZFP36,NCOR1,KLF9,JUN,LATS2,GNAI2
GO:BP	positive regulation of leukocyte differentiation	GO:1902107	FALSE	5.15601e-06	5.28769	204	313	16	26944	ZFP36L1,TMEM64,FOS,GIMAP3,TNFSF11,TNF,RASGRP1,NFKBID,CCR2,ANXA1,LGALS9,VSIR,IL4RA,JUN,TOX,SOX13
GO:BP	positive regulation of hemopoiesis	GO:1903708	FALSE	5.15601e-06	5.28769	204	313	16	26944	ZFP36L1,TMEM64,FOS,GIMAP3,TNFSF11,TNF,RASGRP1,NFKBID,CCR2,ANXA1,LGALS9,VSIR,IL4RA,JUN,TOX,SOX13
GO:BP	positive regulation of programmed cell death	GO:0043068	FALSE	5.19518e-06	5.2844	642	313	28	26944	PTGS2,SERINC3,NR4A3,PDCD4,LAPTM5,TNF,DUSP1,TXNIP,NR4A1,PDCD1,GRN,TSPO,SOD1,PPP1CA,SIK1,CTSD,ITGA4,ANXA5,NFKBID,SCP2,ANXA1,ARRB1,SPRY1,RGCC,DDX3X,JUN,LATS2,TNFRSF1B
GO:BP	neurogenesis	GO:0022008	FALSE	5.70822e-06	5.2435	1907	313	53	26944	RGS2,PSAP,SDC4,APOE,S100A10,DIAPH1,NR4A3,VIM,B2M,CD3E,C1QA,HMGB2,TNF,IGF1R,NR1D1,WLS,FLNA,GRN,TSPO,SOD1,PLEC,BHLHE40,HIPK1,DYNC1I2,TUBA1A,THY1,ITGA4,STK24,SOCS2,CCR2,ANXA1,SORL1,NR4A2,AKNA,IFNGR1,COL3A1,BCL11B,MAN2A1,PPP1R9B,LMO4,PREX1,IQGAP1,CYSLTR2,H2-K1,MAP4,H2-D1,JUN,TOX,PLXND1,PTK2B,TNFRSF1B,AUTS2,SOX13
GO:BP	negative regulation of macromolecule metabolic process	GO:0010605	FALSE	5.78314e-06	5.23784	3109	313	73	26944	PTGS2,CTLA2A,ZFP36L2,MAF,ZFP36L1,RGS2,SERPINB6A,APOE,BST2,TOB2,PER1,NR4A3,CCND3,VIM,SAMSN1,EPRS,PDCD4,ITM2B,TNFAIP3,LAPTM5,CD3E,EID1,GIMAP3,HMGB2,TNFSF11,TNF,HBEGF,NR1D1,DUSP1,TXNIP,FLNA,TDRD9,GBP7,TMBIM6,TSPO,IFI27,BHLHE40,HIPK1,PCGF5,TNRC6B,SIK1,THY1,ARL6IP1,COPS9,PINK1,NFATC2,ANXA1,IL27RA,PIK3R1,SORL1,CD96,NR4A2,MYADM,SPTY2D1,PTPN6,MDFIC,NDUFA13,LGALS9,DKK3,ATP2B4,ARRB1,VSIR,LMO4,ADCY7,RGCC,ZF…
GO:BP	cellular response to nitrogen compound	GO:1901699	FALSE	5.93866e-06	5.22631	823	313	32	26944	PTGS2,ZFP36L1,ACTN2,DIAPH1,NR4A3,VIM,UCP2,EPRS,FOS,TNF,IGF1R,NR4A1,FLNA,IRS2,COMT,ICAM1,COL1A2,CTSD,ITGA4,ANXA5,SOCS2,COL1A1,PIK3R1,SORL1,NR4A2,COL3A1,ATP2B4,PPP1R9B,SESN1,JUN,GNAI2,CHMP5
GO:BP	phosphorylation	GO:0016310	FALSE	6.00885e-06	5.22121	1470	313	45	26944	PTGS2,CKB,RGS2,CCND3,SAMSN1,PDCD4,TNFAIP3,CD3E,TNFSF11,TNF,RASGRP1,IGF1R,HBEGF,DUSP1,RALBP1,SOD1,IRS2,HIPK1,ICAM1,SIK1,THY1,RAMP3,NEK7,STK24,PI4K2A,SLCO3A1,PINK1,PIK3R1,MAST3,MYADM,PTPN6,AAK1,PRRT1,ATP2B4,ARRB1,PPP1R9B,LMO4,MAST4,IQGAP1,DDX3X,JUN,CTDSP2,PTK2B,LATS2,TAB2
GO:BP	natural killer cell mediated immunity	GO:0002228	FALSE	6.07106e-06	5.21674	103	313	12	26944	GIMAP3,RASGRP1,LAMP1,CD226,H2-Q7,H2-T23,CD96,PTPN6,LGALS9,H2-M3,H2-K1,H2-D1
GO:BP	circulatory system development	GO:0072359	FALSE	6.89275e-06	5.16161	1216	313	40	26944	PTGS2,ZFP36L1,ACTN2,RGS2,APOE,PDCD4,ITGB2,TNF,IGF1R,HBEGF,NR4A1,FLNA,GRN,MYH9,PLEC,SPARC,GPX1,COL1A2,SIK1,DCN,THY1,NFATC1,PF4,RAMP1,COL1A1,CCR2,NFATC2,ADD1,ANXA1,COL3A1,ATP2B4,SPRY1,LMO4,RGCC,CYSLTR2,JUN,PLXND1,PTK2B,TAB2,TNFRSF1B
GO:BP	negative regulation of programmed cell death	GO:0043069	FALSE	7.42853e-06	5.1291	1069	313	37	26944	PTGS2,F2R,APOE,NR4A3,UCP2,PDCD4,TNFAIP3,LAPTM5,GIMAP3,HMGB2,TNF,IGF1R,DUSP1,FLNA,PDCD1,GRN,TMBIM6,SOD1,IRS2,GPX1,ICAM1,ARL6IP1,PINK1,DOCK8,IL27RA,PIK3R1,NR4A2,NDUFA13,BCL11B,PRAP1,ARRB1,TSC22D3,DDX3X,JUN,PLXND1,PTK2B,GNAI2
GO:BP	response to peptide hormone	GO:0043434	FALSE	7.82784e-06	5.10636	489	313	24	26944	PTGS2,ZFP36L1,ACTN2,NR4A3,CCND3,UCP2,EPRS,FOS,TNF,IGF1R,NR4A1,IRS2,CTSD,ANXA5,SOCS2,COL1A1,ANXA1,PIK3R1,SORL1,NR4A2,COL3A1,IQGAP1,JUN,GNAI2
GO:BP	wound healing	GO:0042060	FALSE	8.45544e-06	5.07286	377	313	21	26944	AHNAK,F2R,SDC4,APOE,S100A10,TNF,HBEGF,FLNA,MYH9,PLEC,GPX1,NFATC1,PF4,ANXA5,CCR2,ANXA1,PTPN6,COL3A1,ANXA6,JAML,CHMP5
GO:BP	integrin-mediated signaling pathway	GO:0007229	FALSE	8.47077e-06	5.07208	106	313	12	26944	ITGB7,ITGB2,FLNA,ITGAL,PRAM1,THY1,ITGA4,LAT,TLN1,COL3A1,ITGB5,PTK2B
GO:BP	regulation of protein localization	GO:0032880	FALSE	8.5218e-06	5.06947	977	313	35	26944	PTGS2,ACTN2,F2R,APOE,UCP2,TMEM59,FRMD4A,CAMK2N1,TNF,NR1D1,WLS,FLNA,HMGN3,MYH9,TOMM7,IRS2,ATPIF1,IFI27,RASSF5,CTSD,RAMP3,VAMP8,ANXA5,PINK1,ANXA1,PIK3R1,SORL1,MDFIC,AAK1,ATP2B4,ARRB1,PPP1R9B,IQGAP1,NUCB1,LATS2
GO:BP	leukocyte migration	GO:0050900	FALSE	8.85981e-06	5.05258	378	313	21	26944	CCL8,ITGB7,ITGB2,TNFSF11,TNF,DUSP1,ITGAL,PLEC,ICAM1,THY1,ITGA4,PF4,CCR2,DOCK8,ANXA1,IL27RA,PIK3R1,LGALS9,PREX1,JAML,PTK2B
GO:BP	regulation of secretion	GO:0051046	FALSE	8.90148e-06	5.05054	746	313	30	26944	F2R,SDC4,APOE,S100A10,UCP2,FRMD4A,CAMK2N1,TNFSF11,TNF,NR1D1,WLS,HMGN3,MYH9,TSPO,IRS2,LAMP1,PRAM1,VAMP8,ANXA5,CCR2,PINK1,ANXA1,LGALS9,ARRB1,TPRGL,PDCD6IP,RGCC,IL4RA,GNAI2,TNFRSF1B
GO:BP	regulation of natural killer cell mediated immunity	GO:0002715	FALSE	9.03494e-06	5.04407	85	313	11	26944	GIMAP3,RASGRP1,LAMP1,CD226,H2-Q7,H2-T23,CD96,LGALS9,H2-M3,H2-K1,H2-D1
GO:BP	vasculature development	GO:0001944	FALSE	9.40561e-06	5.02661	793	313	31	26944	PTGS2,ZFP36L1,APOE,PDCD4,ITGB2,TNF,HBEGF,NR4A1,FLNA,GRN,MYH9,SPARC,GPX1,COL1A2,DCN,THY1,NFATC1,PF4,RAMP1,COL1A1,CCR2,NFATC2,ADD1,ANXA1,COL3A1,ATP2B4,RGCC,CYSLTR2,JUN,PLXND1,PTK2B
GO:BP	protein phosphorylation	GO:0006468	FALSE	1.08902e-05	4.96296	1236	313	40	26944	PTGS2,RGS2,CCND3,SAMSN1,PDCD4,TNFAIP3,CD3E,TNF,RASGRP1,IGF1R,HBEGF,DUSP1,RALBP1,SOD1,HIPK1,ICAM1,SIK1,THY1,RAMP3,NEK7,STK24,SLCO3A1,PINK1,PIK3R1,MAST3,MYADM,PTPN6,AAK1,PRRT1,ATP2B4,ARRB1,PPP1R9B,MAST4,IQGAP1,DDX3X,JUN,CTDSP2,PTK2B,LATS2,TAB2
GO:BP	positive regulation of apoptotic process	GO:0043065	FALSE	1.12078e-05	4.95048	622	313	27	26944	PTGS2,SERINC3,NR4A3,PDCD4,TNF,DUSP1,TXNIP,NR4A1,PDCD1,GRN,TSPO,SOD1,PPP1CA,SIK1,CTSD,ITGA4,ANXA5,NFKBID,SCP2,ANXA1,ARRB1,SPRY1,RGCC,DDX3X,JUN,LATS2,TNFRSF1B
GO:BP	tissue development	GO:0009888	FALSE	1.19188e-05	4.92377	2122	313	56	26944	PTGS2,MAF,ZFP36L1,ACTN2,RGS2,PSAP,SDC4,NR4A3,VIM,PDCD4,TAGLN2,FOSL2,FOS,TNFSF11,TNF,HBEGF,WLS,DUSP1,TXNIP,NR4A1,FLNA,MYH9,SOD1,PLEC,RPL38,PPP1CA,GPX1,ICAM1,COL1A2,SIK1,ITGA4,LRRC17,COL1A1,ACAT1,NFATC2,ADD1,PLAAT3,ANXA1,SORL1,MYADM,AKNA,COL3A1,BCL11B,ANXA6,SPRY1,ITGB5,LMO4,IQGAP1,RGCC,ZFP36,JUN,TOX,PLXND1,PTK2B,LATS2,SELENOM
GO:BP	negative regulation of apoptotic process	GO:0043066	FALSE	1.19774e-05	4.92164	1039	313	36	26944	PTGS2,F2R,APOE,NR4A3,UCP2,PDCD4,TNFAIP3,GIMAP3,HMGB2,TNF,IGF1R,DUSP1,FLNA,PDCD1,GRN,TMBIM6,SOD1,IRS2,GPX1,ICAM1,ARL6IP1,PINK1,DOCK8,IL27RA,PIK3R1,NR4A2,NDUFA13,BCL11B,PRAP1,ARRB1,TSC22D3,DDX3X,JUN,PLXND1,PTK2B,GNAI2
GO:BP	negative regulation of lymphocyte activation	GO:0051250	FALSE	1.2779e-05	4.8935	160	313	14	26944	FGL2,SDC4,SAMSN1,TNFAIP3,LAPTM5,GIMAP3,RASSF5,PF4,NFKBID,ANXA1,PTPN6,LGALS9,VSIR,IL4RA
GO:BP	supramolecular fiber organization	GO:0097435	FALSE	1.37371e-05	4.86211	806	313	31	26944	ACTN2,SDC4,APOE,S100A10,DIAPH1,TMSB4X,VIM,B2M,TAGLN2,FLNA,MYH9,PLEC,ARHGEF1,ICAM1,COL1A2,TUBA1A,ACTN4,COL1A1,ADD1,PIK3R1,MYADM,COL3A1,ARRB1,PPP1R9B,ITGB5,PREX1,IQGAP1,RGCC,MAP4,PTK2B,CAP1
GO:BP	epithelial cell migration	GO:0010631	FALSE	1.37719e-05	4.86101	316	313	19	26944	PTGS2,APOE,ITGB2,TNF,HBEGF,NR4A1,GRN,MYH9,SPARC,IRS2,GPX1,ACTN4,DCN,ANXA1,ATP2B4,RGCC,JUN,PLXND1,PTK2B
GO:BP	mononuclear cell migration	GO:0071674	FALSE	1.39314e-05	4.856	189	313	15	26944	CCL8,ITGB7,TNFSF11,DUSP1,ITGAL,PLEC,ICAM1,ITGA4,CCR2,DOCK8,ANXA1,IL27RA,LGALS9,JAML,PTK2B
GO:BP	regulation of alpha-beta T cell activation	GO:0046634	FALSE	1.40353e-05	4.85278	135	313	13	26944	CD3E,GIMAP3,PF4,H2-Q7,NFKBID,CCR2,H2-T23,ANXA1,LGALS9,VSIR,H2-K1,IL4RA,H2-D1
GO:BP	response to tumor necrosis factor	GO:0034612	FALSE	1.41747e-05	4.84849	250	313	17	26944	PTGS2,ZFP36L2,ZFP36L1,CCL8,LAPTM5,FOS,TNFSF11,TNF,NR1D1,HIPK1,TUBA1A,ACTN4,NFATC1,COL1A1,ZFP36,PTK2B,TNFRSF1B
GO:BP	response to abiotic stimulus	GO:0009628	FALSE	1.42963e-05	4.84478	1300	313	41	26944	PTGS2,ZFP36L1,SERPINB6A,PER1,UCP2,FOSL2,FOS,TNF,IGF1R,FOSB,TXNIP,NR4A1,TMBIM6,TSPO,SOD1,PLEC,PPP1CA,COMT,BHLHE40,GPX1,TUBA1A,KMT2C,SIK1,CRIP1,COPS9,COL1A1,CCR2,PINK1,ANXA1,PIK3R1,NR4A2,COL3A1,PRAP1,ATP2B4,ARRB1,TSC22D3,RGCC,CYSLTR2,DDX3X,JUN,PTK2B
GO:BP	establishment of localization in cell	GO:0051649	FALSE	1.46397e-05	4.83447	2018	313	54	26944	PTGS2,ACTN2,PSAP,SDC4,DIAPH1,NR4A3,UCP2,LAPTM5,NPC2,CAMK2N1,RASGRP1,NR1D1,WLS,TXNIP,NR4A1,FLNA,GRN,HMGN3,MYH9,SOD1,LAMP1,PRAM1,TMEM50A,IFI27,ATP2A3,DYNC1I2,TUBA1A,ACTN4,PPP1R12A,ITGA4,RAMP3,VAMP8,LAT,RAMP1,PI4K2A,CCR2,PINK1,SCP2,PIK3R1,SORL1,MDFIC,NDUFA13,LGALS9,AAK1,ARRB1,TPRGL,SPRY1,PDCD6IP,KIF1B,MAP4,IL4RA,ABCA2,CMTM6,CHMP5
GO:BP	epithelium migration	GO:0090132	FALSE	1.60568e-05	4.79434	319	313	19	26944	PTGS2,APOE,ITGB2,TNF,HBEGF,NR4A1,GRN,MYH9,SPARC,IRS2,GPX1,ACTN4,DCN,ANXA1,ATP2B4,RGCC,JUN,PLXND1,PTK2B
GO:BP	apoptotic signaling pathway	GO:0097190	FALSE	1.62068e-05	4.7903	633	313	27	26944	PTGS2,SERINC3,TNFAIP3,CD3E,HMGB2,TNF,TMBIM6,IFI27L2A,SOD1,ATPIF1,PPP1CA,IFI27,ATP2A3,GPX1,HIPK1,ICAM1,CRIP1,STK24,PINK1,PIK3R1,NR4A2,NDUFA13,ANXA6,DDX3X,JUN,GNAI2,TNFRSF1B
GO:BP	cell-substrate adhesion	GO:0031589	FALSE	1.73145e-05	4.76159	356	313	20	26944	ACTN2,SDC4,S100A10,ITGB7,CD3E,FLNA,ITGAL,MYH9,ACTN4,THY1,ITGA4,COL1A1,PIK3R1,CD96,MYADM,COL3A1,ITGB5,PREX1,IQGAP1,PTK2B
GO:BP	regulation of protein phosphorylation	GO:0001932	FALSE	1.82787e-05	4.73805	816	313	31	26944	PTGS2,RGS2,CCND3,SAMSN1,PDCD4,TNFAIP3,CD3E,TNF,RASGRP1,HBEGF,DUSP1,RALBP1,SOD1,ICAM1,THY1,RAMP3,SLCO3A1,PINK1,PIK3R1,MYADM,PTPN6,ATP2B4,ARRB1,PPP1R9B,IQGAP1,DDX3X,JUN,CTDSP2,PTK2B,LATS2,TAB2
GO:BP	multicellular organismal-level homeostasis	GO:0048871	FALSE	1.9224e-05	4.71616	912	313	33	26944	PTGS2,ZFP36L1,TMEM64,F2R,APOE,NR4A3,UCP2,B2M,FOSL2,TNFAIP3,GIMAP3,HMGB2,TNFSF11,TNF,NR1D1,SOD1,SIT1,ATPIF1,GPX1,TUBA1A,LAT,CCR2,ADD1,ANXA1,SORL1,COL3A1,PACS1,TSC22D3,SGIP1,ZFP36,IL4RA,PTK2B,CHMP5
GO:BP	tissue migration	GO:0090130	FALSE	2.17111e-05	4.66332	325	313	19	26944	PTGS2,APOE,ITGB2,TNF,HBEGF,NR4A1,GRN,MYH9,SPARC,IRS2,GPX1,ACTN4,DCN,ANXA1,ATP2B4,RGCC,JUN,PLXND1,PTK2B
GO:BP	negative regulation of nitrogen compound metabolic process	GO:0051172	FALSE	2.21757e-05	4.65412	2219	313	57	26944	PTGS2,CTLA2A,MAF,RGS2,SERPINB6A,APOE,TOB2,PER1,NR4A3,CCND3,SAMSN1,EPRS,PDCD4,ITM2B,TNFAIP3,EID1,GIMAP3,HMGB2,TNFSF11,TNF,HBEGF,NR1D1,DUSP1,TXNIP,FLNA,TMBIM6,TSPO,IFI27,COMT,BHLHE40,HIPK1,TNRC6B,SIK1,THY1,ARL6IP1,COPS9,NFATC2,PIK3R1,SORL1,NR4A2,MYADM,PTPN6,MDFIC,NDUFA13,DKK3,ATP2B4,ARRB1,LMO4,ZFP36,NCOR1,ABCA2,DDX3X,JUN,CTDSP2,LATS2,NCOA7,SOX13
GO:BP	negative regulation of defense response	GO:0031348	FALSE	2.23602e-05	4.65052	291	313	18	26944	CTLA2A,FGL2,APOE,TNFAIP3,NR1D1,GRN,SOD1,GPX1,PF4,H2-Q7,H2-T23,CD96,PTPN6,LGALS9,H2-K1,ZFP36,H2-D1,TNFRSF1B
GO:BP	actin cytoskeleton organization	GO:0030036	FALSE	2.88833e-05	4.53935	695	313	28	26944	ACTN2,SDC4,BST2,S100A10,DIAPH1,TMSB4X,TAGLN2,TNF,FLNA,MYH9,PLEC,ICAM1,ACTN4,TLN1,ADD1,ANXA1,PIK3R1,MYADM,ARRB1,PPP1R9B,ITGB5,PREX1,PDCD6IP,IQGAP1,RGCC,PTK2B,AUTS2,CAP1
GO:BP	regulation of epithelial cell proliferation	GO:0050678	FALSE	2.95709e-05	4.52913	405	313	21	26944	ZFP36L1,APOE,NR4A3,B2M,TNFAIP3,HMGB2,TNF,NR1D1,NR4A1,GRN,SPARC,IRS2,ATPIF1,GPX1,ITGA4,BCL11B,JAML,RGCC,ZFP36,KLF9,JUN
GO:BP	negative regulation of cellular metabolic process	GO:0031324	FALSE	3.1842e-05	4.497	3108	313	71	26944	CTLA2A,ZFP36L2,MAF,ZFP36L1,RGS2,APOE,BST2,TOB2,PER1,NR4A3,CCND3,VIM,SAMSN1,EPRS,PDCD4,ITM2B,TNFAIP3,LAPTM5,CD3E,EID1,GIMAP3,HMGB2,TNFSF11,TNF,HBEGF,NR1D1,DUSP1,TXNIP,FLNA,TDRD9,GBP7,TMBIM6,TSPO,IRS2,IFI27,COMT,BHLHE40,HIPK1,PCGF5,TNRC6B,SIK1,THY1,PINK1,NFATC2,ANXA1,IL27RA,SORL1,CD96,NR4A2,MYADM,SPTY2D1,PTPN6,MDFIC,NDUFA13,LGALS9,DKK3,ATP2B4,ARRB1,VSIR,LMO4,ADCY7,IQGAP1,RGCC,ZFP36,NCOR1,ABCA2,DDX3…
GO:BP	negative regulation of cytokine production	GO:0001818	FALSE	3.22962e-05	4.49085	298	313	18	26944	BST2,PDCD4,TNFAIP3,LAPTM5,GIMAP3,TNF,GBP7,TSPO,ANXA1,IL27RA,CD96,PTPN6,LGALS9,ARRB1,VSIR,ADCY7,RGCC,ZFP36
GO:BP	cellular nitrogen compound biosynthetic process	GO:0044271	FALSE	3.23774e-05	4.48976	4715	313	95	26944	PTGS2,ZFP36L2,MAF,ZFP36L1,RPS29,ACTN2,RGS2,F2R,APOE,S100A10,TOB2,PER1,NR4A3,TMSB4X,CCND3,VIM,EPRS,PDCD4,FOSL2,FOS,EID1,GIMAP3,HMGB2,ITGB2,TNFSF11,TNF,NR1D1,FOSB,DUSP1,TXNIP,NR4A1,FLNA,ATP5K,IKZF3,HMGN3,TSPO,RPL38,ATPIF1,PPP1CA,RPS28,IFI27,BHLHE40,HIPK1,ICAM1,PCGF5,ACTN4,TNRC6B,KMT2C,SIK1,DCN,PPP1R12A,NFATC1,NDUFS5,PF4,NEK7,COL1A1,PINK1,ACAT1,NFATC2,PIK3R1,NDUFV3,NDUFA3,NR4A2,AKNA,SPTY2D1,NDUFA5,M…
GO:BP	inflammatory response to antigenic stimulus	GO:0002437	FALSE	3.72267e-05	4.42915	97	313	11	26944	FOSL2,HMGB2,TNF,RASGRP1,GPX1,ICAM1,H2-Q7,CCR2,H2-T23,H2-K1,H2-D1
GO:BP	positive regulation of natural killer cell mediated cytotoxicity	GO:0045954	FALSE	3.94706e-05	4.40373	57	313	9	26944	GIMAP3,RASGRP1,LAMP1,CD226,H2-Q7,H2-T23,H2-M3,H2-K1,H2-D1
GO:BP	positive regulation of adaptive immune response based on somatic recombination of immune receptors built from immunoglobulin superfamily domains	GO:0002824	FALSE	4.27756e-05	4.3688	148	313	13	26944	B2M,GIMAP3,TNF,CD226,IL12RB1,H2-Q7,NFKBID,CCR2,H2-T23,IL27RA,H2-M3,H2-K1,H2-D1
GO:BP	positive regulation of cell development	GO:0010720	FALSE	4.40546e-05	4.35601	535	313	24	26944	ZFP36L1,TMEM64,APOE,VIM,FOS,GIMAP3,TNFSF11,TNF,RASGRP1,WLS,TSPO,NFKBID,CCR2,ADD1,ANXA1,LGALS9,MAN2A1,VSIR,IL4RA,JUN,TOX,PLXND1,TNFRSF1B,SOX13
GO:BP	cellular extravasation	GO:0045123	FALSE	4.45516e-05	4.35114	77	313	10	26944	ITGB7,ITGB2,TNF,ITGAL,ICAM1,THY1,ITGA4,CCR2,IL27RA,JAML
GO:BP	regulation of T cell proliferation	GO:0042129	FALSE	4.45846e-05	4.35082	206	313	15	26944	SDC4,LAPTM5,CD3E,ITGAL,IL12RB1,H2-Q7,CCR2,H2-T23,ANXA1,PTPN6,LGALS9,VSIR,H2-K1,H2-D1,TNFRSF1B
GO:BP	actin filament organization	GO:0007015	FALSE	4.83852e-05	4.31529	456	313	22	26944	ACTN2,SDC4,S100A10,DIAPH1,TMSB4X,TAGLN2,FLNA,MYH9,PLEC,ICAM1,ACTN4,ADD1,PIK3R1,MYADM,ARRB1,PPP1R9B,ITGB5,PREX1,IQGAP1,RGCC,PTK2B,CAP1
GO:BP	natural killer cell mediated cytotoxicity	GO:0042267	FALSE	5.13941e-05	4.28909	100	313	11	26944	GIMAP3,RASGRP1,LAMP1,CD226,H2-Q7,H2-T23,PTPN6,LGALS9,H2-M3,H2-K1,H2-D1
GO:BP	negative regulation of phosphorus metabolic process	GO:0010563	FALSE	5.36262e-05	4.27062	308	313	18	26944	RGS2,SAMSN1,PDCD4,TNFAIP3,TNF,DUSP1,TSPO,IRS2,THY1,MYADM,PTPN6,ARRB1,IQGAP1,NCOR1,ABCA2,JUN,CTDSP2,LATS2
GO:BP	negative regulation of phosphate metabolic process	GO:0045936	FALSE	5.36262e-05	4.27062	308	313	18	26944	RGS2,SAMSN1,PDCD4,TNFAIP3,TNF,DUSP1,TSPO,IRS2,THY1,MYADM,PTPN6,ARRB1,IQGAP1,NCOR1,ABCA2,JUN,CTDSP2,LATS2
GO:BP	positive regulation of natural killer cell mediated immunity	GO:0002717	FALSE	5.40197e-05	4.26745	59	313	9	26944	GIMAP3,RASGRP1,LAMP1,CD226,H2-Q7,H2-T23,H2-M3,H2-K1,H2-D1
GO:BP	tumor necrosis factor production	GO:0032640	FALSE	5.40938e-05	4.26685	209	313	15	26944	TNFAIP3,RASGRP1,TSPO,H2-Q7,CCR2,H2-T23,IL27RA,PIK3R1,PTPN6,IFNGR1,LGALS9,VSIR,H2-K1,ZFP36,H2-D1
GO:BP	regulation of tumor necrosis factor production	GO:0032680	FALSE	5.40938e-05	4.26685	209	313	15	26944	TNFAIP3,RASGRP1,TSPO,H2-Q7,CCR2,H2-T23,IL27RA,PIK3R1,PTPN6,IFNGR1,LGALS9,VSIR,H2-K1,ZFP36,H2-D1
GO:BP	negative regulation of transport	GO:0051051	FALSE	5.43554e-05	4.26476	459	313	22	26944	PTGS2,ACTN2,RGS2,F2R,APOE,UCP2,FRMD4A,TNF,TMBIM6,TSPO,IRS2,ICAM1,VAMP8,ANXA5,CCR2,ANXA1,MDFIC,LGALS9,ABCA2,PTK2B,GNAI2,TNFRSF1B
GO:BP	negative regulation of signal transduction	GO:0009968	FALSE	5.50719e-05	4.25907	1311	313	40	26944	PTGS2,TMEM64,RGS2,APOE,PER1,PDCD4,TNFAIP3,LAPTM5,CD3E,HMGB2,TNF,IGF1R,NR1D1,DUSP1,GBP7,TMBIM6,GPX1,ICAM1,DCN,THY1,SOCS2,NFKBID,PINK1,RBPMS2,SORL1,NR4A2,MYADM,PTPN6,NDUFA13,DKK3,PRAP1,ATP2B4,ARRB1,SPRY1,SESN1,NCOR1,DDX3X,LATS2,GNAI2,SOX13
GO:BP	regulation of vesicle-mediated transport	GO:0060627	FALSE	6.12106e-05	4.21317	587	313	25	26944	ACTN2,SDC4,APOE,S100A10,B2M,TNF,MYH9,SOD1,LAMP1,PRAM1,ACTN4,VAMP8,CCR2,ADD1,ANXA1,SORL1,LGALS9,AAK1,ARRB1,TPRGL,PDCD6IP,SGIP1,IL4RA,ABCA2,GNAI2
GO:BP	regulation of innate immune response	GO:0045088	FALSE	6.338e-05	4.19805	463	313	22	26944	APOE,IFI203,TNFAIP3,GIMAP3,HMGB2,TNF,RASGRP1,NR1D1,GRN,GBP7,LAMP1,CD226,NEK7,H2-Q7,H2-T23,PIK3R1,CD96,LGALS9,H2-M3,H2-K1,DDX3X,H2-D1
GO:BP	tumor necrosis factor superfamily cytokine production	GO:0071706	FALSE	6.54141e-05	4.18433	212	313	15	26944	TNFAIP3,RASGRP1,TSPO,H2-Q7,CCR2,H2-T23,IL27RA,PIK3R1,PTPN6,IFNGR1,LGALS9,VSIR,H2-K1,ZFP36,H2-D1
GO:BP	regulation of tumor necrosis factor superfamily cytokine production	GO:1903555	FALSE	6.54141e-05	4.18433	212	313	15	26944	TNFAIP3,RASGRP1,TSPO,H2-Q7,CCR2,H2-T23,IL27RA,PIK3R1,PTPN6,IFNGR1,LGALS9,VSIR,H2-K1,ZFP36,H2-D1
GO:BP	response to molecule of bacterial origin	GO:0002237	FALSE	7.37758e-05	4.13209	467	313	22	26944	PTGS2,F2R,VIM,PDCD4,B2M,FOSL2,TNFAIP3,FOS,HMGB2,TNF,NR1D1,NR4A1,TSPO,PF4,CD96,LGALS9,H2-M3,ZFP36,JUN,TAB2,TNFRSF1B,CHMP5
GO:BP	positive regulation of adaptive immune response	GO:0002821	FALSE	7.43955e-05	4.12845	155	313	13	26944	B2M,GIMAP3,TNF,CD226,IL12RB1,H2-Q7,NFKBID,CCR2,H2-T23,IL27RA,H2-M3,H2-K1,H2-D1
GO:BP	regulation of transferase activity	GO:0051338	FALSE	7.82381e-05	4.10658	247	313	16	26944	RGS2,APOE,PDCD4,TNFAIP3,TNF,DUSP1,SOD1,IRS2,THY1,LMO4,IQGAP1,ZFP36,DDX3X,PTK2B,LATS2,TAB2
GO:BP	regulation of establishment of protein localization	GO:0070201	FALSE	8.21658e-05	4.08531	596	313	25	26944	PTGS2,F2R,APOE,UCP2,FRMD4A,CAMK2N1,TNF,NR1D1,WLS,FLNA,HMGN3,MYH9,TOMM7,IRS2,ATPIF1,IFI27,CTSD,ANXA5,PINK1,ANXA1,PIK3R1,SORL1,MDFIC,ARRB1,NUCB1
GO:BP	regulation of natural killer cell mediated cytotoxicity	GO:0042269	FALSE	8.25454e-05	4.08331	82	313	10	26944	GIMAP3,RASGRP1,LAMP1,CD226,H2-Q7,H2-T23,LGALS9,H2-M3,H2-K1,H2-D1
GO:BP	positive regulation of cell differentiation	GO:0045597	FALSE	8.34707e-05	4.07847	970	313	33	26944	PTGS2,ZFP36L1,TMEM64,CCL8,APOE,TMSB4X,VIM,FOS,GIMAP3,HMGB2,TNFSF11,TNF,RASGRP1,WLS,TSPO,SOCS2,NFKBID,COL1A1,CCR2,ADD1,ANXA1,PIK3R1,LGALS9,MAN2A1,VSIR,RGCC,ZFP36,IL4RA,JUN,TOX,PLXND1,TNFRSF1B,SOX13
GO:BP	natural killer cell cytokine production	GO:0002370	FALSE	9.00377e-05	4.04558	30	313	7	26944	GIMAP3,CD226,H2-Q7,H2-T23,CD96,H2-K1,H2-D1
GO:BP	regulation of natural killer cell cytokine production	GO:0002727	FALSE	9.00377e-05	4.04558	30	313	7	26944	GIMAP3,CD226,H2-Q7,H2-T23,CD96,H2-K1,H2-D1
GO:BP	regulation of response to biotic stimulus	GO:0002831	FALSE	9.09506e-05	4.04119	556	313	24	26944	FGL2,APOE,IFI203,TNFAIP3,GIMAP3,HMGB2,TNF,RASGRP1,NR1D1,GRN,GBP7,LAMP1,CD226,NEK7,IL12RB1,H2-Q7,H2-T23,PIK3R1,CD96,LGALS9,H2-M3,H2-K1,DDX3X,H2-D1
GO:BP	regulation of lipid metabolic process	GO:0019216	FALSE	9.72178e-05	4.01225	357	313	19	26944	PTGS2,PSAP,APOE,NR4A3,GIMAP3,TNF,IGF1R,NR1D1,TSPO,SOD1,IRS2,SIK1,SCP2,ANXA1,SORL1,DKK3,BCL11B,NCOR1,ABCA2
GO:BP	tube morphogenesis	GO:0035239	FALSE	9.74292e-05	4.01131	927	313	32	26944	PTGS2,ZFP36L1,SDC4,APOE,NR4A3,ITGB2,TNF,HBEGF,NR4A1,FLNA,GRN,MYH9,SPARC,PPP1CA,GPX1,DCN,THY1,PF4,RAMP1,CCR2,RBPMS2,ADD1,ANXA1,COL3A1,ATP2B4,SPRY1,LMO4,RGCC,CYSLTR2,JUN,PLXND1,PTK2B
GO:BP	tube development	GO:0035295	FALSE	9.89917e-05	4.0044	1181	313	37	26944	PTGS2,ZFP36L1,SDC4,APOE,NR4A3,FOSL2,ITGB2,TNF,HBEGF,NR4A1,FLNA,GRN,MYH9,SPARC,PPP1CA,GPX1,DCN,THY1,PF4,RAMP1,CCR2,ACAT1,RBPMS2,ADD1,ANXA1,PTPN6,COL3A1,ATP2B4,MAN2A1,SPRY1,LMO4,RGCC,CYSLTR2,HSD11B1,JUN,PLXND1,PTK2B
GO:BP	response to reactive oxygen species	GO:0000302	FALSE	0.000100662	3.99713	219	313	15	26944	PSAP,NR4A3,UCP2,TNFAIP3,FOS,TXNIP,SOD1,GPX1,STK24,COL1A1,PINK1,ANXA1,SESN1,JUN,PTK2B
GO:BP	calcium ion transport	GO:0006816	FALSE	0.000117455	3.93013	439	313	21	26944	PTGS2,F2R,CCL8,DIAPH1,GIMAP3,FLNA,TMBIM6,TSPO,TMCO1,ATP2A3,ICAM1,THY1,RAMP3,MCUR1,ANXA5,RAMP1,PTPN6,ATP2B4,ANXA6,PTK2B,GNAI2
GO:BP	negative regulation of cell population proliferation	GO:0008285	FALSE	0.00013255	3.87762	701	313	27	26944	PTGS2,F2R,SDC4,APOE,PDCD4,B2M,TNFAIP3,LAPTM5,TNF,DUSP1,TSPO,SPARC,ATPIF1,COMT,RASSF5,PTTG1,PIK3R1,PTPN6,LGALS9,BCL11B,VSIR,SPRY1,RGCC,CYSLTR2,KLF9,JUN,PTK2B
GO:BP	cell-matrix adhesion	GO:0007160	FALSE	0.00013558	3.8678	224	313	15	26944	ACTN2,SDC4,S100A10,ITGB7,CD3E,ITGAL,MYH9,THY1,ITGA4,PIK3R1,CD96,COL3A1,ITGB5,IQGAP1,PTK2B
GO:BP	negative regulation of response to external stimulus	GO:0032102	FALSE	0.000136894	3.86362	443	313	21	26944	CTLA2A,FGL2,APOE,TNFAIP3,TNF,NR1D1,DUSP1,GRN,SOD1,GPX1,PF4,ANXA5,H2-Q7,H2-T23,CD96,PTPN6,LGALS9,H2-K1,ZFP36,H2-D1,TNFRSF1B
GO:BP	blood vessel morphogenesis	GO:0048514	FALSE	0.000138288	3.85922	657	313	26	26944	PTGS2,ZFP36L1,APOE,ITGB2,TNF,HBEGF,NR4A1,FLNA,GRN,MYH9,SPARC,GPX1,DCN,THY1,PF4,RAMP1,CCR2,ADD1,ANXA1,COL3A1,ATP2B4,RGCC,CYSLTR2,JUN,PLXND1,PTK2B
GO:BP	cellular response to tumor necrosis factor	GO:0071356	FALSE	0.000143762	3.84236	225	313	15	26944	ZFP36L2,ZFP36L1,CCL8,LAPTM5,FOS,TNFSF11,TNF,NR1D1,HIPK1,ACTN4,NFATC1,COL1A1,ZFP36,PTK2B,TNFRSF1B
GO:BP	T cell migration	GO:0072678	FALSE	0.00014819	3.82918	66	313	9	26944	ITGB7,ITGAL,PLEC,ICAM1,ITGA4,CCR2,DOCK8,IL27RA,LGALS9
GO:BP	nervous system development	GO:0007399	FALSE	0.000148632	3.82789	2529	313	60	26944	SELENOP,ZFP36L1,RGS2,PSAP,SDC4,APOE,S100A10,DIAPH1,NR4A3,VIM,B2M,FOS,CD3E,C1QA,HMGB2,TNF,IGF1R,NR1D1,WLS,FLNA,GRN,TSPO,SOD1,PLEC,IRS2,BHLHE40,HIPK1,DYNC1I2,TUBA1A,THY1,ITGA4,STK24,SOCS2,CCR2,ANXA1,PIK3R1,SORL1,NR4A2,AKNA,FNBP1,IFNGR1,COL3A1,BCL11B,ATP2B4,MAN2A1,PPP1R9B,LMO4,PREX1,IQGAP1,CYSLTR2,H2-K1,MAP4,H2-D1,JUN,TOX,PLXND1,PTK2B,TNFRSF1B,AUTS2,SOX13
GO:BP	lymphocyte migration	GO:0072676	FALSE	0.000153351	3.81431	111	313	11	26944	CCL8,ITGB7,ITGAL,PLEC,ICAM1,ITGA4,CCR2,DOCK8,IL27RA,LGALS9,PTK2B
GO:BP	positive regulation of leukocyte mediated cytotoxicity	GO:0001912	FALSE	0.000163789	3.78572	88	313	10	26944	B2M,GIMAP3,RASGRP1,LAMP1,CD226,H2-Q7,H2-T23,H2-M3,H2-K1,H2-D1
GO:BP	epithelial cell proliferation	GO:0050673	FALSE	0.000165162	3.78209	489	313	22	26944	ZFP36L1,APOE,NR4A3,B2M,TNFAIP3,HMGB2,TNFSF11,TNF,NR1D1,NR4A1,GRN,SPARC,IRS2,ATPIF1,GPX1,ITGA4,BCL11B,JAML,RGCC,ZFP36,KLF9,JUN
GO:BP	negative regulation of hydrolase activity	GO:0051346	FALSE	0.000169454	3.77095	67	313	9	26944	PTGS2,RGS2,SERPINB6A,TNF,TMBIM6,ATPIF1,ARL6IP1,ARRB1,DDX3X
GO:BP	negative regulation of biosynthetic process	GO:0009890	FALSE	0.000172713	3.76268	2791	313	64	26944	CTLA2A,ZFP36L2,MAF,ZFP36L1,RGS2,APOE,BST2,TOB2,PER1,NR4A3,CCND3,VIM,EPRS,PDCD4,ITM2B,TNFAIP3,LAPTM5,CD3E,EID1,GIMAP3,HMGB2,TNFSF11,TNF,HBEGF,NR1D1,DUSP1,TXNIP,FLNA,TDRD9,GBP7,TMBIM6,TSPO,SOD1,IFI27,BHLHE40,HIPK1,PCGF5,TNRC6B,SIK1,PINK1,NFATC2,ANXA1,IL27RA,CD96,NR4A2,MYADM,SPTY2D1,PTPN6,MDFIC,NDUFA13,LGALS9,DKK3,ATP2B4,ARRB1,VSIR,LMO4,ADCY7,RGCC,ZFP36,NCOR1,ABCA2,DDX3X,JUN,SOX13
GO:BP	activation of immune response	GO:0002253	FALSE	0.000176271	3.75382	533	313	23	26944	IGHA,NR4A3,IFI203,C1QB,FOSL2,TNFAIP3,LAPTM5,CD3E,C1QA,TNF,NR1D1,GBP7,PRAM1,CD226,THY1,NEK7,LAT,NFKBID,NFATC2,PIK3R1,PTPN6,RGCC,DDX3X
GO:BP	leukocyte degranulation	GO:0043299	FALSE	0.000182643	3.7384	89	313	10	26944	NR4A3,RASGRP1,LAMP1,PRAM1,VAMP8,LAT,PI4K2A,CCR2,LGALS9,IL4RA
GO:BP	myeloid cell activation involved in immune response	GO:0002275	FALSE	0.000184556	3.73387	113	313	11	26944	NR4A3,TNF,RASGRP1,GRN,PRAM1,VAMP8,LAT,PI4K2A,CCR2,PTPN6,IL4RA
GO:BP	response to lipopolysaccharide	GO:0032496	FALSE	0.000184966	3.73291	451	313	21	26944	PTGS2,F2R,VIM,PDCD4,B2M,FOSL2,TNFAIP3,FOS,HMGB2,TNF,NR1D1,NR4A1,TSPO,PF4,CD96,LGALS9,ZFP36,JUN,TAB2,TNFRSF1B,CHMP5
GO:BP	humoral immune response	GO:0006959	FALSE	0.000186411	3.72953	298	313	17	26944	IGHA,CCL8,B2M,C1QB,C1QA,GIMAP3,TNF,RNASE4,PF4,H2-Q7,CCR2,H2-T23,PTPN6,RGCC,JCHAIN,H2-K1,H2-D1
GO:BP	blood vessel development	GO:0001568	FALSE	0.000193297	3.71377	761	313	28	26944	PTGS2,ZFP36L1,APOE,ITGB2,TNF,HBEGF,NR4A1,FLNA,GRN,MYH9,SPARC,GPX1,COL1A2,DCN,THY1,PF4,RAMP1,COL1A1,CCR2,ADD1,ANXA1,COL3A1,ATP2B4,RGCC,CYSLTR2,JUN,PLXND1,PTK2B
GO:BP	cellular response to peptide hormone stimulus	GO:0071375	FALSE	0.000200138	3.69867	336	313	18	26944	ZFP36L1,ACTN2,NR4A3,UCP2,EPRS,FOS,TNF,IGF1R,NR4A1,IRS2,CTSD,ANXA5,SOCS2,PIK3R1,SORL1,NR4A2,JUN,GNAI2
GO:BP	endothelial cell migration	GO:0043542	FALSE	0.000202992	3.69252	231	313	15	26944	PTGS2,APOE,ITGB2,TNF,NR4A1,GRN,MYH9,SPARC,GPX1,DCN,ANXA1,ATP2B4,RGCC,PLXND1,PTK2B
GO:BP	regulation of hydrolase activity	GO:0051336	FALSE	0.000206875	3.68429	265	313	16	26944	PTGS2,RGS2,F2R,SERPINB6A,TNF,RASGRP1,RALBP1,GRN,TMBIM6,ATPIF1,PPP1R12A,THY1,ARL6IP1,ARRB1,IQGAP1,DDX3X
GO:BP	positive regulation of response to biotic stimulus	GO:0002833	FALSE	0.000208915	3.68003	414	313	20	26944	IFI203,TNFAIP3,GIMAP3,HMGB2,TNF,RASGRP1,NR1D1,GRN,GBP7,LAMP1,CD226,NEK7,H2-Q7,H2-T23,PIK3R1,LGALS9,H2-M3,H2-K1,DDX3X,H2-D1
GO:BP	myeloid leukocyte mediated immunity	GO:0002444	FALSE	0.000213567	3.67046	141	313	12	26944	NR4A3,RASGRP1,PRAM1,VAMP8,LAT,PI4K2A,H2-Q7,CCR2,H2-T23,H2-K1,IL4RA,H2-D1
GO:BP	localization within membrane	GO:0051668	FALSE	0.000246531	3.60813	723	313	27	26944	ACTN2,PSAP,APOE,S100A10,TMEM59,ITGB7,TNF,FLNA,ITGAL,TMCO1,PRAM1,THY1,ITGA4,RAMP3,VAMP8,RAMP1,ARL6IP1,SCP2,PIK3R1,SORL1,MYADM,NDUFA13,LGALS9,ATP2B4,PPP1R9B,PACS1,CMTM6
GO:BP	homeostasis of number of cells	GO:0048872	FALSE	0.000268759	3.57064	381	313	19	26944	ZFP36L1,F2R,B2M,FOSL2,TNFAIP3,GIMAP3,HMGB2,SOD1,SIT1,ATPIF1,TUBA1A,LAT,CCR2,ADD1,ANXA1,PACS1,TSC22D3,ZFP36,CHMP5
GO:BP	regulation of kinase activity	GO:0043549	FALSE	0.000276239	3.55871	204	313	14	26944	RGS2,PDCD4,TNFAIP3,TNF,DUSP1,SOD1,IRS2,THY1,LMO4,IQGAP1,DDX3X,PTK2B,LATS2,TAB2
GO:BP	regulation of nitric oxide biosynthetic process	GO:0045428	FALSE	0.00028339	3.54762	71	313	9	26944	PTGS2,GIMAP3,ITGB2,TNF,TSPO,ICAM1,ATP2B4,H2-M3,PTK2B
GO:BP	negative regulation of cellular biosynthetic process	GO:0031327	FALSE	0.000292715	3.53355	2768	313	63	26944	CTLA2A,ZFP36L2,MAF,ZFP36L1,RGS2,APOE,BST2,TOB2,PER1,NR4A3,CCND3,VIM,EPRS,PDCD4,ITM2B,TNFAIP3,LAPTM5,CD3E,EID1,GIMAP3,HMGB2,TNFSF11,TNF,HBEGF,NR1D1,DUSP1,TXNIP,FLNA,TDRD9,GBP7,TMBIM6,TSPO,IFI27,BHLHE40,HIPK1,PCGF5,TNRC6B,SIK1,PINK1,NFATC2,ANXA1,IL27RA,CD96,NR4A2,MYADM,SPTY2D1,PTPN6,MDFIC,NDUFA13,LGALS9,DKK3,ATP2B4,ARRB1,VSIR,LMO4,ADCY7,RGCC,ZFP36,NCOR1,ABCA2,DDX3X,JUN,SOX13
GO:BP	negative regulation of leukocyte mediated immunity	GO:0002704	FALSE	0.000308547	3.51068	94	313	10	26944	BST2,H2-Q7,CCR2,H2-T23,CD96,PTPN6,LGALS9,VSIR,H2-K1,H2-D1
GO:BP	positive regulation of protein metabolic process	GO:0051247	FALSE	0.000309202	3.50976	1130	313	35	26944	PTGS2,F2R,APOE,S100A10,CCND3,VIM,TNFAIP3,LAPTM5,CD3E,TNF,RASGRP1,HBEGF,RALBP1,GRN,MYH9,ATPIF1,ICAM1,RASSF5,RAMP3,RAMP1,SLCO3A1,PINK1,PIK3R1,SORL1,IFNGR1,NDUFA13,ATP2B4,ARRB1,IQGAP1,SH3BGRL,ABCA2,DDX3X,PTK2B,TAB2,TNFRSF1B
GO:BP	negative regulation of macromolecule biosynthetic process	GO:0010558	FALSE	0.000314221	3.50276	2710	313	62	26944	CTLA2A,ZFP36L2,MAF,ZFP36L1,RGS2,APOE,BST2,TOB2,PER1,NR4A3,CCND3,VIM,EPRS,PDCD4,ITM2B,TNFAIP3,LAPTM5,CD3E,EID1,GIMAP3,HMGB2,TNFSF11,TNF,HBEGF,NR1D1,DUSP1,TXNIP,FLNA,TDRD9,GBP7,TMBIM6,TSPO,IFI27,BHLHE40,HIPK1,PCGF5,TNRC6B,SIK1,PINK1,NFATC2,ANXA1,IL27RA,CD96,NR4A2,MYADM,SPTY2D1,PTPN6,MDFIC,NDUFA13,LGALS9,DKK3,ATP2B4,ARRB1,VSIR,LMO4,ADCY7,RGCC,ZFP36,NCOR1,DDX3X,JUN,SOX13
GO:BP	cellular response to stress	GO:0033554	FALSE	0.000327427	3.48489	1799	313	47	26944	PTGS2,ZFP36L1,SERINC3,PLIN2,SERPINB6A,PSAP,DIAPH1,UCP2,EPRS,B2M,TNFAIP3,FOS,TNF,IGF1R,FLNA,FAM111A,GRN,TMBIM6,TSPO,TOMM7,SOD1,PLEC,TMCO1,ATPIF1,COMT,ATP2A3,HIPK1,THY1,CRIP1,STK24,PINK1,RNASEH2C,GSTM5,NFATC2,PTTG1,ANXA1,PIK3R1,NR4A2,PRAP1,SESN1,RGCC,CYSLTR2,DDX3X,JUN,PTK2B,TNFRSF1B,NCOA7
GO:BP	positive regulation of innate immune response	GO:0045089	FALSE	0.000328765	3.48311	386	313	19	26944	IFI203,TNFAIP3,GIMAP3,HMGB2,TNF,RASGRP1,NR1D1,GBP7,LAMP1,CD226,NEK7,H2-Q7,H2-T23,PIK3R1,LGALS9,H2-M3,H2-K1,DDX3X,H2-D1
GO:BP	regulation of amide metabolic process	GO:0034248	FALSE	0.000330768	3.48048	426	313	20	26944	ZFP36L2,ZFP36L1,RGS2,APOE,PER1,VIM,EPRS,TNF,RPL38,PPP1CA,TNRC6B,PINK1,SORL1,IFNGR1,SH3BGRL,ZFP36,HSD11B1,ABCA2,DDX3X,PTK2B
GO:BP	actin filament-based process	GO:0030029	FALSE	0.000337366	3.4719	782	313	28	26944	ACTN2,SDC4,BST2,S100A10,DIAPH1,TMSB4X,TAGLN2,TNF,FLNA,MYH9,PLEC,ICAM1,ACTN4,TLN1,ADD1,ANXA1,PIK3R1,MYADM,ARRB1,PPP1R9B,ITGB5,PREX1,PDCD6IP,IQGAP1,RGCC,PTK2B,AUTS2,CAP1
GO:BP	protein localization to membrane	GO:0072657	FALSE	0.000358779	3.44517	644	313	25	26944	ACTN2,APOE,S100A10,TMEM59,ITGB7,TNF,FLNA,ITGAL,TMCO1,PRAM1,THY1,ITGA4,RAMP3,VAMP8,RAMP1,ARL6IP1,SCP2,PIK3R1,SORL1,MYADM,NDUFA13,LGALS9,ATP2B4,PPP1R9B,PACS1
GO:BP	antigen processing and presentation	GO:0019882	FALSE	0.000373293	3.42795	121	313	11	26944	FGL2,PSAP,B2M,PSMB8,ICAM1,H2-Q7,TAPBP,H2-T23,H2-M3,H2-K1,H2-D1
GO:BP	regulation of leukocyte mediated cytotoxicity	GO:0001910	FALSE	0.000373293	3.42795	121	313	11	26944	B2M,GIMAP3,RASGRP1,LAMP1,CD226,H2-Q7,H2-T23,LGALS9,H2-M3,H2-K1,H2-D1
GO:BP	positive regulation of alpha-beta T cell activation	GO:0046635	FALSE	0.00037715	3.42349	96	313	10	26944	CD3E,GIMAP3,H2-Q7,NFKBID,CCR2,H2-T23,ANXA1,H2-K1,IL4RA,H2-D1
GO:BP	ERK1 and ERK2 cascade	GO:0070371	FALSE	0.000399753	3.39821	352	313	18	26944	ZFP36L2,ZFP36L1,F2R,CCL8,APOE,TNFSF11,RASGRP1,DUSP1,MYH9,ICAM1,RAMP3,PTPN6,ARRB1,SPRY1,CYSLTR2,JUN,PTK2B,GNAI2
GO:BP	regulation of T cell differentiation	GO:0045580	FALSE	0.000404787	3.39277	179	313	13	26944	CTLA2A,FGL2,GIMAP3,RASGRP1,PF4,NFKBID,CCR2,ANXA1,LGALS9,VSIR,IL4RA,TOX,SOX13
GO:BP	positive regulation of cell killing	GO:0031343	FALSE	0.000416222	3.38068	97	313	10	26944	B2M,GIMAP3,RASGRP1,LAMP1,CD226,H2-Q7,H2-T23,H2-M3,H2-K1,H2-D1
GO:BP	organic substance transport	GO:0071702	FALSE	0.000425168	3.37144	2419	313	57	26944	PTGS2,ZFP36L1,PLIN2,CD3G,RGS2,F2R,PSAP,APOE,NR4A3,UCP2,EPRS,S100A13,LAPTM5,NPC2,FRMD4A,CAMK2N1,TNFSF11,TNF,NR1D1,WLS,TXNIP,FLNA,RALBP1,HMGN3,MYH9,TSPO,TOMM7,IRS2,IFI27,COMT,TUBA1A,ACTN4,RAMP3,VAMP8,ANXA5,RAMP1,ARL6IP1,SLCO3A1,COL1A1,PINK1,SCP2,OSBPL3,ANXA1,PIK3R1,SORL1,MDFIC,NDUFA13,PRAP1,ARRB1,RINL,PDCD6IP,ESYT1,ZFP36,ABCA2,CMTM6,SELENOM,CHMP5
GO:BP	angiogenesis	GO:0001525	FALSE	0.000437692	3.35883	561	313	23	26944	PTGS2,ITGB2,TNF,HBEGF,NR4A1,FLNA,GRN,MYH9,SPARC,GPX1,DCN,THY1,PF4,RAMP1,CCR2,ADD1,ANXA1,ATP2B4,RGCC,CYSLTR2,JUN,PLXND1,PTK2B
GO:BP	cell-substrate junction organization	GO:0150115	FALSE	0.000458803	3.33837	98	313	10	26944	ACTN2,SDC4,S100A10,MYH9,PLEC,THY1,TLN1,PIK3R1,IQGAP1,PTK2B
GO:BP	regulation of nitric oxide metabolic process	GO:0080164	FALSE	0.000458885	3.3383	75	313	9	26944	PTGS2,GIMAP3,ITGB2,TNF,TSPO,ICAM1,ATP2B4,H2-M3,PTK2B
GO:BP	response to metal ion	GO:0010038	FALSE	0.000468591	3.32921	395	313	19	26944	PTGS2,UCP2,B2M,FOS,FOSB,TXNIP,TSPO,SOD1,PPP1CA,TUBA1A,CRIP1,NEK7,ANXA5,NFATC2,ADD1,ADCY7,IQGAP1,JUN,PTK2B
GO:BP	endocytosis	GO:0006897	FALSE	0.000486604	3.31282	701	313	26	26944	APOE,DIAPH1,LGALS3BP,B2M,ITGB2,TNF,RALBP1,ITGAL,GRN,MYH9,SOD1,ACTN4,ITGA4,RAMP3,RAMP1,CCR2,ADD1,ANXA1,SORL1,FNBP1,AAK1,ARRB1,RINL,SGIP1,ABCA2,CAP1
GO:BP	regulation of CD4-positive, alpha-beta T cell activation	GO:2000514	FALSE	0.000515266	3.28797	76	313	9	26944	CD3E,GIMAP3,PF4,NFKBID,CCR2,ANXA1,LGALS9,VSIR,IL4RA
GO:BP	cellular metabolic process	GO:0044237	FALSE	0.00053594	3.27088	12956	313	195	26944	PTGS2,CTLA2A,ZFP36L2,CKB,AHNAK,SELENOP,MAF,ZFP36L1,RPS29,ACTN2,RGS2,F2R,PSAP,APOE,BST2,S100A10,DIAPH1,TOB2,PER1,NR4A3,TMSB4X,CCND3,VIM,UCP2,SAMSN1,EPRS,PDCD4,B2M,TMEM59,ITM2B,S100A13,CWC25,FOSL2,TNFAIP3,LAPTM5,FOS,MGAT5,CD3E,EID1,NPC2,GIMAP3,HMGB2,ITGB2,TNFSF11,TNF,RASGRP1,IGF1R,HBEGF,NR1D1,FOSB,DUSP1,TXNIP,NR4A1,FLNA,FAM111A,ATP5K,IKZF3,RALBP1,TDRD9,GRN,HMGN3,MYH9,ECH1,GBP7,TMBIM6,TSPO,TOMM7,SOD…
GO:BP	positive regulation of inflammatory response	GO:0050729	FALSE	0.000561031	3.25101	154	313	12	26944	PTGS2,PDCD4,CAMK2N1,TNFSF11,TNF,GRN,VAMP8,H2-Q7,CCR2,H2-T23,H2-K1,H2-D1
GO:BP	negative regulation of cell differentiation	GO:0045596	FALSE	0.000606141	3.21743	805	313	28	26944	ZFP36L2,FGL2,ZFP36L1,TMEM176A,TMEM64,RGS2,TOB2,TMEM176B,PDCD4,B2M,TNF,NR1D1,TSPO,THY1,NFATC1,PF4,LRRC17,NFKBID,RBPMS2,NFATC2,ANXA1,PIK3R1,SORL1,SPRY1,CYSLTR2,ZFP36,IL4RA,PTK2B
GO:BP	negative regulation of T cell activation	GO:0050868	FALSE	0.000611443	3.21364	127	313	11	26944	FGL2,SDC4,LAPTM5,GIMAP3,PF4,NFKBID,ANXA1,PTPN6,LGALS9,VSIR,IL4RA
GO:BP	establishment of protein localization	GO:0045184	FALSE	0.000619289	3.20811	1722	313	45	26944	PTGS2,CD3G,F2R,PSAP,APOE,UCP2,S100A13,TNFAIP3,LAPTM5,FRMD4A,CAMK2N1,TNF,NR1D1,WLS,TXNIP,FLNA,HMGN3,MYH9,TSPO,TOMM7,IRS2,LAMP1,TMCO1,ATPIF1,IFI27,TUBA1A,ACTN4,CTSD,RAMP3,ANXA5,RAMP1,ARL6IP1,COL1A1,PINK1,ANXA1,PIK3R1,SORL1,MDFIC,NDUFA13,ARRB1,RINL,PDCD6IP,NUCB1,CMTM6,CHMP5
GO:BP	cell killing	GO:0001906	FALSE	0.000626052	3.20339	252	313	15	26944	FGL2,CCL8,B2M,GIMAP3,RASGRP1,GBP7,LAMP1,CD226,H2-Q7,H2-T23,PTPN6,LGALS9,H2-M3,H2-K1,H2-D1
GO:BP	exocytosis	GO:0006887	FALSE	0.00062866	3.20158	363	313	18	26944	CCL8,SDC4,S100A10,NR4A3,RASGRP1,MYH9,LAMP1,PRAM1,VAMP8,LAT,PI4K2A,CCR2,ANXA1,LGALS9,TPRGL,PDCD6IP,IL4RA,GNAI2
GO:BP	leukocyte mediated cytotoxicity	GO:0001909	FALSE	0.00064533	3.19022	156	313	12	26944	B2M,GIMAP3,RASGRP1,LAMP1,CD226,H2-Q7,H2-T23,PTPN6,LGALS9,H2-M3,H2-K1,H2-D1
GO:BP	monoatomic ion homeostasis	GO:0050801	FALSE	0.000671481	3.17297	620	313	24	26944	CKB,TMEM64,F2R,CCL8,APOE,DIAPH1,B2M,TNFSF11,FLNA,GRN,TMBIM6,SOD1,LAMP1,TMCO1,COMT,ATP2A3,THY1,MCUR1,CCR2,PTPN6,ATP2B4,ANXA6,BOLA2,PTK2B
GO:BP	maintenance of location	GO:0051235	FALSE	0.000798843	3.09754	369	313	18	26944	PLIN2,F2R,APOE,DIAPH1,TMSB4X,NPC2,TNF,FLNA,TSPO,THY1,COPS9,PINK1,SORL1,PTPN6,LGALS9,POLR2M,ANXA6,PTK2B
GO:BP	import into cell	GO:0098657	FALSE	0.000801745	3.09596	916	313	30	26944	RGS2,APOE,DIAPH1,LGALS3BP,EPRS,B2M,ITGB2,TNF,RALBP1,ITGAL,GRN,MYH9,SOD1,IRS2,ACTN4,ITGA4,RAMP3,RAMP1,ARL6IP1,CCR2,ADD1,ANXA1,SORL1,FNBP1,AAK1,ARRB1,RINL,SGIP1,ABCA2,CAP1
GO:BP	regulation of small molecule metabolic process	GO:0062012	FALSE	0.000830978	3.08041	370	313	18	26944	PTGS2,APOE,NR4A3,TNF,NR1D1,MYH9,TSPO,SOD1,IRS2,ATPIF1,COMT,SIK1,SCP2,ANXA1,DKK3,ATP2B4,HSD11B1,NCOR1
GO:BP	regulation of smooth muscle cell proliferation	GO:0048660	FALSE	0.000855221	3.06792	191	313	13	26944	PTGS2,APOE,NR4A3,PDCD4,TNFAIP3,TNF,IGF1R,HBEGF,COMT,RBPMS2,PIK3R1,JUN,GNAI2
GO:BP	lymphocyte activation involved in immune response	GO:0002285	FALSE	0.000866678	3.06214	224	313	14	26944	FGL2,TNFAIP3,ITGAL,LAMP1,ICAM1,PF4,NFKBID,CCR2,ANXA1,IL27RA,LGALS9,H2-M3,IL4RA,PTK2B
GO:BP	fat cell differentiation	GO:0045444	FALSE	0.000888339	3.05142	259	313	15	26944	PTGS2,ZFP36L2,ZFP36L1,TMEM64,RGS2,NR4A3,PSMB8,FOSL2,TNF,NR1D1,NR4A1,GPX1,NR4A2,ZFP36,SOX13
GO:BP	antigen processing and presentation of endogenous peptide antigen via MHC class I	GO:0019885	FALSE	0.000891201	3.05002	41	313	7	26944	B2M,H2-Q7,TAPBP,H2-T23,H2-M3,H2-K1,H2-D1
GO:BP	metabolic process	GO:0008152	FALSE	0.000911871	3.04007	14364	313	210	26944	PTGS2,CTLA2A,ZFP36L2,CKB,AHNAK,SELENOP,MAF,ZFP36L1,RPS29,ACTN2,RGS2,F2R,SERPINB6A,PSAP,APOE,BST2,S100A10,DIAPH1,TOB2,PER1,NR4A3,TMSB4X,CCND3,VIM,UCP2,SAMSN1,EPRS,PDCD4,B2M,TMEM59,PSMB8,ITM2B,S100A13,CWC25,FOSL2,TNFAIP3,LAPTM5,FOS,MGAT5,CD3E,EID1,PGM2L1,NPC2,GIMAP3,HMGB2,ITGB2,TNFSF11,TNF,RASGRP1,IGF1R,HBEGF,NR1D1,FOSB,DUSP1,TXNIP,MMP25,NR4A1,FLNA,FAM111A,ATP5K,IKZF3,RALBP1,TDRD9,GRN,HMGN3,MYH9,EC…
GO:BP	antigen processing and presentation of exogenous peptide antigen via MHC class Ib	GO:0002477	FALSE	0.000923843	3.0344	26	313	6	26944	B2M,H2-Q7,H2-T23,H2-M3,H2-K1,H2-D1
GO:BP	negative regulation of inflammatory response	GO:0050728	FALSE	0.000969917	3.01327	162	313	12	26944	CTLA2A,APOE,TNFAIP3,NR1D1,GRN,SOD1,GPX1,PF4,PTPN6,LGALS9,ZFP36,TNFRSF1B
GO:BP	regulation of metal ion transport	GO:0010959	FALSE	0.000971647	3.01249	374	313	18	26944	PTGS2,ACTN2,F2R,DIAPH1,PER1,B2M,GIMAP3,FLNA,TMBIM6,TSPO,ICAM1,SIK1,THY1,RAMP3,PTPN6,ATP2B4,PTK2B,GNAI2
GO:BP	inorganic ion homeostasis	GO:0098771	FALSE	0.00098791	3.00528	543	313	22	26944	CKB,TMEM64,F2R,CCL8,APOE,DIAPH1,B2M,TNFSF11,FLNA,TMBIM6,SOD1,TMCO1,COMT,ATP2A3,THY1,MCUR1,CCR2,PTPN6,ATP2B4,ANXA6,BOLA2,PTK2B
GO:BP	response to estradiol	GO:0032355	FALSE	0.00105151	2.97818	134	313	11	26944	PTGS2,FOSL2,IGF1R,TXNIP,GRN,GPX1,RAMP3,SOCS2,COL1A1,ANXA1,PPP1R9B
GO:BP	response to organic cyclic compound	GO:0014070	FALSE	0.00105637	2.97618	1137	313	34	26944	PTGS2,ZFP36L2,ZFP36L1,PLIN2,DIAPH1,PER1,NR4A3,FOSL2,FOS,HMGB2,TNF,IGF1R,FOSB,TXNIP,FLNA,GRN,TSPO,COMT,GPX1,SAA3,RAMP3,PF4,SOCS2,COL1A1,ACAT1,ANXA1,PIK3R1,PPP1R9B,ZFP36,NCOR1,ABCA2,KLF9,JUN,PTK2B
GO:BP	antigen processing and presentation of endogenous peptide antigen	GO:0002483	FALSE	0.00105886	2.97516	42	313	7	26944	B2M,H2-Q7,TAPBP,H2-T23,H2-M3,H2-K1,H2-D1
GO:BP	response to oxidative stress	GO:0006979	FALSE	0.00106789	2.97147	417	313	19	26944	PTGS2,PSAP,APOE,NR4A3,UCP2,TNFAIP3,FOS,TXNIP,SOD1,GPX1,STK24,COL1A1,PINK1,ANXA1,NR4A2,SESN1,JUN,PTK2B,NCOA7
GO:BP	intracellular monoatomic ion homeostasis	GO:0006873	FALSE	0.0010834	2.96521	546	313	22	26944	CKB,TMEM64,F2R,CCL8,APOE,DIAPH1,B2M,FLNA,GRN,TMBIM6,SOD1,LAMP1,TMCO1,ATP2A3,THY1,MCUR1,CCR2,PTPN6,ATP2B4,ANXA6,BOLA2,PTK2B
GO:BP	cellular response to growth factor stimulus	GO:0071363	FALSE	0.00110658	2.95602	732	313	26	26944	ZFP36L2,ZFP36L1,PDCD4,FOS,IGF1R,NR4A1,SPARC,COL1A2,DCN,NFATC1,COL1A1,RBPMS2,ANXA1,SORL1,COL3A1,LGALS9,ATP2B4,VSIR,PPP1R9B,SPRY1,ITGB5,IQGAP1,ZFP36,JUN,LATS2,TNFRSF1B
GO:BP	nitric oxide biosynthetic process	GO:0006809	FALSE	0.00110723	2.95576	83	313	9	26944	PTGS2,GIMAP3,ITGB2,TNF,TSPO,ICAM1,ATP2B4,H2-M3,PTK2B
GO:BP	regulation of nucleobase-containing compound metabolic process	GO:0019219	FALSE	0.00115992	2.93557	3949	313	79	26944	ZFP36L2,AHNAK,MAF,ZFP36L1,ACTN2,F2R,APOE,S100A10,TOB2,PER1,NR4A3,TMSB4X,CCND3,VIM,PDCD4,FOSL2,FOS,EID1,HMGB2,TNFSF11,TNF,IGF1R,NR1D1,FOSB,DUSP1,TXNIP,NR4A1,FLNA,IKZF3,HMGN3,TMBIM6,TSPO,ATPIF1,IFI27,BHLHE40,HIPK1,PCGF5,ACTN4,TNRC6B,KMT2C,SIK1,DCN,PPP1R12A,NFATC1,PF4,NEK7,COL1A1,PINK1,NFATC2,IL27RA,PIK3R1,NR4A2,AKNA,SPTY2D1,MDFIC,NDUFA13,DKK3,POLR2M,BCL11B,ATP2B4,ARRB1,CAND1,LMO4,ABLIM3,TSC22D3,RGC…
GO:BP	antigen processing and presentation of endogenous antigen	GO:0019883	FALSE	0.00125223	2.90231	43	313	7	26944	B2M,H2-Q7,TAPBP,H2-T23,H2-M3,H2-K1,H2-D1
GO:BP	regulation of myeloid cell differentiation	GO:0045637	FALSE	0.00139289	2.85608	233	313	14	26944	ZFP36L1,TMEM64,TOB2,B2M,FOS,HMGB2,TNFSF11,TNF,PF4,LRRC17,PIK3R1,ZFP36,JUN,PTK2B
GO:BP	regulation of cell killing	GO:0031341	FALSE	0.00141233	2.85006	138	313	11	26944	B2M,GIMAP3,RASGRP1,LAMP1,CD226,H2-Q7,H2-T23,LGALS9,H2-M3,H2-K1,H2-D1
GO:BP	smooth muscle cell proliferation	GO:0048659	FALSE	0.0014452	2.84007	200	313	13	26944	PTGS2,APOE,NR4A3,PDCD4,TNFAIP3,TNF,IGF1R,HBEGF,COMT,RBPMS2,PIK3R1,JUN,GNAI2
GO:BP	negative regulation of intracellular signal transduction	GO:1902532	FALSE	0.00146629	2.83378	556	313	22	26944	PTGS2,RGS2,PER1,PDCD4,TNFAIP3,IGF1R,NR1D1,DUSP1,TMBIM6,GPX1,NFKBID,PINK1,MYADM,PTPN6,NDUFA13,PRAP1,ATP2B4,ARRB1,SPRY1,SESN1,NCOR1,DDX3X
GO:BP	calcium ion homeostasis	GO:0055074	FALSE	0.00152849	2.81574	346	313	17	26944	TMEM64,F2R,CCL8,APOE,DIAPH1,TNFSF11,FLNA,TMBIM6,TMCO1,ATP2A3,THY1,MCUR1,CCR2,PTPN6,ATP2B4,ANXA6,PTK2B
GO:BP	negative regulation of neuron apoptotic process	GO:0043524	FALSE	0.00161759	2.79113	202	313	13	26944	F2R,APOE,NR4A3,UCP2,GRN,SOD1,PINK1,IL27RA,NR4A2,ARRB1,JUN,PLXND1,PTK2B
GO:BP	response to corticosteroid	GO:0031960	FALSE	0.00171048	2.76688	203	313	13	26944	PTGS2,ZFP36L2,ZFP36L1,FOSL2,FOS,TNF,IGF1R,FOSB,PF4,ANXA1,PIK3R1,ZFP36,KLF9
GO:BP	monoatomic cation homeostasis	GO:0055080	FALSE	0.00176648	2.75289	608	313	23	26944	TMEM64,F2R,CCL8,APOE,DIAPH1,B2M,TNFSF11,FLNA,GRN,TMBIM6,SOD1,LAMP1,TMCO1,COMT,ATP2A3,THY1,MCUR1,CCR2,PTPN6,ATP2B4,ANXA6,BOLA2,PTK2B
GO:BP	positive regulation of natural killer cell cytokine production	GO:0002729	FALSE	0.001851	2.73259	29	313	6	26944	GIMAP3,CD226,H2-Q7,H2-T23,H2-K1,H2-D1
GO:BP	response to extracellular stimulus	GO:0009991	FALSE	0.00186829	2.72856	610	313	23	26944	PTGS2,PLIN2,APOE,UCP2,FOS,CD3E,TNF,IGF1R,TSPO,SOD1,PLEC,COMT,GPX1,ITGA4,STK24,COL1A1,ACAT1,SORL1,NR4A2,SESN1,SGIP1,ZFP36,JUN
GO:BP	negative regulation of secretion	GO:0051048	FALSE	0.00191066	2.71882	205	313	13	26944	F2R,APOE,UCP2,FRMD4A,TNF,TSPO,VAMP8,ANXA5,CCR2,ANXA1,LGALS9,GNAI2,TNFRSF1B
GO:BP	negative regulation of cell development	GO:0010721	FALSE	0.002018	2.69508	314	313	16	26944	FGL2,TMEM176A,TOB2,TMEM176B,B2M,NR1D1,TSPO,THY1,PF4,LRRC17,NFKBID,ANXA1,PIK3R1,SORL1,CYSLTR2,IL4RA
GO:BP	regulation of alpha-beta T cell proliferation	GO:0046640	FALSE	0.00202203	2.69421	66	313	8	26944	CD3E,H2-Q7,CCR2,H2-T23,LGALS9,VSIR,H2-K1,H2-D1
GO:BP	positive regulation of molecular function	GO:0044093	FALSE	0.00208803	2.68026	479	313	20	26944	ACTN2,F2R,APOE,TNFSF11,TNF,RASGRP1,TOR1AIP1,RALBP1,GRN,SOD1,HIPK1,THY1,PINK1,LGALS9,ARRB1,LMO4,IQGAP1,DDX3X,PTK2B,TAB2
GO:BP	neuron apoptotic process	GO:0051402	FALSE	0.00209316	2.6792	354	313	17	26944	F2R,APOE,NR4A3,UCP2,TNF,GRN,TMBIM6,SOD1,GPX1,TUBA1A,PINK1,IL27RA,NR4A2,ARRB1,JUN,PLXND1,PTK2B
GO:BP	negative regulation of leukocyte cell-cell adhesion	GO:1903038	FALSE	0.00215816	2.66592	144	313	11	26944	FGL2,SDC4,LAPTM5,GIMAP3,PF4,NFKBID,ANXA1,PTPN6,LGALS9,VSIR,IL4RA
GO:BP	nitric oxide metabolic process	GO:0046209	FALSE	0.00221591	2.65445	90	313	9	26944	PTGS2,GIMAP3,ITGB2,TNF,TSPO,ICAM1,ATP2B4,H2-M3,PTK2B
GO:BP	response to growth factor	GO:0070848	FALSE	0.00228402	2.6413	761	313	26	26944	ZFP36L2,ZFP36L1,PDCD4,FOS,IGF1R,NR4A1,SPARC,COL1A2,DCN,NFATC1,COL1A1,RBPMS2,ANXA1,SORL1,COL3A1,LGALS9,ATP2B4,VSIR,PPP1R9B,SPRY1,ITGB5,IQGAP1,ZFP36,JUN,LATS2,TNFRSF1B
GO:BP	cell cycle	GO:0007049	FALSE	0.00235283	2.62841	1808	313	45	26944	PTGS2,ZFP36L2,ZFP36L1,RGS2,NR4A3,CCND3,TNFAIP3,EID1,TNF,IGF1R,DUSP1,TXNIP,NR4A1,FLNA,TDRD9,MYH9,PLEC,PPP1CA,TUBA1A,SIK1,PPP1R12A,NEK7,PTTG1,PLAAT3,ANXA1,TUBA1B,PTPN6,PRAP1,ATP2B4,ANAPC13,TUBA4A,SPRY1,PDCD6IP,IQGAP1,MITD1,RGCC,CDK2AP2,MAP4,NCOR1,DDX3X,JUN,CTDSP2,LATS2,GNAI2,CHMP5
GO:BP	regulation of immunoglobulin mediated immune response	GO:0002889	FALSE	0.0024343	2.61363	91	313	9	26944	GIMAP3,TNF,CD226,H2-Q7,H2-T23,IL27RA,PTPN6,H2-K1,H2-D1
GO:BP	cell-substrate junction assembly	GO:0007044	FALSE	0.0024343	2.61363	91	313	9	26944	ACTN2,SDC4,S100A10,MYH9,PLEC,THY1,TLN1,IQGAP1,PTK2B
GO:BP	regulation of B cell mediated immunity	GO:0002712	FALSE	0.0024343	2.61363	91	313	9	26944	GIMAP3,TNF,CD226,H2-Q7,H2-T23,IL27RA,PTPN6,H2-K1,H2-D1
GO:BP	cell junction organization	GO:0034330	FALSE	0.00247569	2.6063	814	313	27	26944	ACTN2,F2R,SDC4,APOE,S100A10,C1QB,C1QA,TNF,IGF1R,FLNA,GRN,MYH9,PLEC,SPARC,HIPK1,TUBA1A,ACTN4,THY1,TLN1,ADD1,MPP7,PIK3R1,PRRT1,PDCD6IP,IQGAP1,PLXND1,PTK2B
GO:BP	response to glucocorticoid	GO:0051384	FALSE	0.00249324	2.60324	177	313	12	26944	PTGS2,ZFP36L2,ZFP36L1,FOSL2,FOS,TNF,IGF1R,FOSB,ANXA1,PIK3R1,ZFP36,KLF9
GO:BP	negative regulation of leukocyte differentiation	GO:1902106	FALSE	0.0026023	2.58464	118	313	10	26944	FGL2,TMEM176A,TOB2,TMEM176B,PF4,LRRC17,NFKBID,ANXA1,PIK3R1,IL4RA
GO:BP	catabolic process	GO:0009056	FALSE	0.00261282	2.58289	2495	313	56	26944	ZFP36L2,ZFP36L1,PSAP,APOE,VIM,UCP2,TMEM59,PSMB8,TNFAIP3,LAPTM5,GIMAP3,TNF,NR1D1,MMP25,FLNA,GRN,ECH1,TMBIM6,TSPO,TOMM7,IRS2,ATPIF1,PPP1CA,COMT,GPX1,TNRC6B,CTSD,DCN,SMPDL3A,ZNRF2,VAMP8,PINK1,ACAT1,RNASEH2C,GSTM5,SCP2,NUDT4,PLAAT3,SORL1,CAPNS1,ETFB,NDUFA13,ATP2B4,ARRB1,VSIR,PDCD6IP,SH3BGRL,SESN1,ZFP36,HSD11B1,NCOR1,ABCA2,PTK2B,TNFRSF1B,CHMP5,TECPR1
GO:BP	cellular response to metal ion	GO:0071248	FALSE	0.0026424	2.578	211	313	13	26944	PTGS2,UCP2,B2M,FOS,FOSB,TSPO,TUBA1A,NEK7,NFATC2,ADD1,ADCY7,IQGAP1,JUN
GO:BP	reactive nitrogen species metabolic process	GO:2001057	FALSE	0.00267103	2.57332	92	313	9	26944	PTGS2,GIMAP3,ITGB2,TNF,TSPO,ICAM1,ATP2B4,H2-M3,PTK2B
GO:BP	neuron projection development	GO:0031175	FALSE	0.00269018	2.57022	1131	313	33	26944	RGS2,SDC4,APOE,DIAPH1,NR4A3,VIM,B2M,CD3E,IGF1R,WLS,FLNA,GRN,TSPO,SOD1,DYNC1I2,TUBA1A,THY1,ITGA4,STK24,NR4A2,BCL11B,PPP1R9B,LMO4,PREX1,IQGAP1,H2-K1,MAP4,H2-D1,JUN,TOX,PLXND1,PTK2B,AUTS2
GO:BP	cellular response to epidermal growth factor stimulus	GO:0071364	FALSE	0.00272252	2.56503	48	313	7	26944	ZFP36L2,ZFP36L1,FOS,COL1A1,PPP1R9B,IQGAP1,ZFP36
GO:BP	cellular catabolic process	GO:0044248	FALSE	0.00273534	2.56299	1524	313	40	26944	ZFP36L2,ZFP36L1,PSAP,APOE,VIM,UCP2,TMEM59,TNFAIP3,LAPTM5,TNF,ECH1,TMBIM6,TSPO,TOMM7,IRS2,ATPIF1,COMT,GPX1,TNRC6B,CTSD,DCN,SMPDL3A,VAMP8,PINK1,ACAT1,RNASEH2C,GSTM5,SCP2,NUDT4,SORL1,ETFB,ATP2B4,PDCD6IP,SESN1,ZFP36,NCOR1,ABCA2,TNFRSF1B,CHMP5,TECPR1
GO:BP	intracellular calcium ion homeostasis	GO:0006874	FALSE	0.00280445	2.55215	322	313	16	26944	TMEM64,F2R,CCL8,APOE,DIAPH1,FLNA,TMBIM6,TMCO1,ATP2A3,THY1,MCUR1,CCR2,PTPN6,ATP2B4,ANXA6,PTK2B
GO:BP	neuron projection regeneration	GO:0031102	FALSE	0.00285619	2.54421	69	313	8	26944	DIAPH1,IGF1R,FLNA,GRN,TSPO,THY1,STK24,JUN
GO:BP	intracellular monoatomic cation homeostasis	GO:0030003	FALSE	0.00299511	2.52359	535	313	21	26944	TMEM64,F2R,CCL8,APOE,DIAPH1,B2M,FLNA,GRN,TMBIM6,SOD1,LAMP1,TMCO1,ATP2A3,THY1,MCUR1,CCR2,PTPN6,ATP2B4,ANXA6,BOLA2,PTK2B
GO:BP	generation of precursor metabolites and energy	GO:0006091	TRUE	0.00305186	2.51544	491	313	20	26944	NR4A3,UCP2,TNF,NR1D1,ATP5K,PLEC,IRS2,PPP1CA,NDUFS5,PINK1,ACAT1,NDUFV3,NDUFA3,ETFB,NDUFA5,NDUFA13,COX7C,UQCR11,HSD11B1,NCOR1
GO:BP	organonitrogen compound biosynthetic process	GO:1901566	FALSE	0.00307874	2.51163	1707	313	43	26944	ZFP36L2,CKB,ZFP36L1,RPS29,RGS2,APOE,PER1,CCND3,VIM,EPRS,TMEM59,ITM2B,MGAT5,TNF,RASGRP1,HBEGF,ATP5K,RPL38,ATPIF1,PPP1CA,RPS28,GALNT1,TNRC6B,NDUFS5,RAMP1,PINK1,ACAT1,NDUFV3,NDUFA3,NR4A2,NDUFA5,LARS2,MAN2A2,NDUFA13,ATP2B4,MAN2A1,ADCY7,SH3BGRL,ZFP36,RPL37,ABCA2,DDX3X,PTK2B
GO:BP	response to carbohydrate	GO:0009743	FALSE	0.00308997	2.51005	286	313	15	26944	PTGS2,ZFP36L1,UCP2,CAMK2N1,TNF,IGF1R,NR1D1,TXNIP,HMGN3,MYH9,IRS2,GPX1,ICAM1,ARRB1,PTK2B
GO:BP	response to hydrogen peroxide	GO:0042542	FALSE	0.00327661	2.48458	121	313	10	26944	NR4A3,TNFAIP3,TXNIP,SOD1,GPX1,STK24,COL1A1,ANXA1,JUN,PTK2B
GO:BP	positive regulation of lymphocyte mediated immunity	GO:0002708	FALSE	0.00344912	2.46229	151	313	11	26944	B2M,GIMAP3,TNF,RASGRP1,LAMP1,CD226,H2-Q7,H2-T23,H2-M3,H2-K1,H2-D1
GO:BP	organic cyclic compound biosynthetic process	GO:1901362	FALSE	0.00354316	2.45061	4131	313	80	26944	MAF,ACTN2,F2R,APOE,S100A10,TOB2,PER1,NR4A3,TMSB4X,CCND3,PDCD4,FOSL2,FOS,EID1,HMGB2,TNFSF11,TNF,IGF1R,NR1D1,FOSB,DUSP1,TXNIP,NR4A1,FLNA,ATP5K,IKZF3,HMGN3,TSPO,SOD1,ATPIF1,IFI27,BHLHE40,HIPK1,PCGF5,ACTN4,KMT2C,SIK1,DCN,PPP1R12A,NFATC1,NDUFS5,PF4,NEK7,COL1A1,PINK1,ACAT1,NFATC2,SCP2,PIK3R1,NDUFV3,NDUFA3,NR4A2,AKNA,SPTY2D1,NDUFA5,MDFIC,NDUFA13,DKK3,POLR2M,BCL11B,ATP2B4,ARRB1,CAND1,LMO4,ADCY7,ABLIM3,TS…
GO:BP	positive regulation of acute inflammatory response	GO:0002675	FALSE	0.00362069	2.44121	50	313	7	26944	PTGS2,TNFSF11,TNF,H2-Q7,H2-T23,H2-K1,H2-D1
GO:BP	response to hexose	GO:0009746	FALSE	0.00370239	2.43152	253	313	14	26944	PTGS2,UCP2,CAMK2N1,TNF,IGF1R,NR1D1,TXNIP,HMGN3,MYH9,IRS2,GPX1,ICAM1,ARRB1,PTK2B
GO:BP	positive regulation of nucleobase-containing compound metabolic process	GO:0045935	FALSE	0.00370719	2.43096	2083	313	49	26944	ZFP36L2,MAF,ZFP36L1,ACTN2,F2R,APOE,S100A10,PER1,NR4A3,TMSB4X,FOSL2,FOS,HMGB2,TNFSF11,TNF,IGF1R,NR1D1,FOSB,NR4A1,IKZF3,HMGN3,PCGF5,ACTN4,TNRC6B,DCN,PPP1R12A,NFATC1,PF4,NEK7,COL1A1,NFATC2,PIK3R1,NR4A2,AKNA,MDFIC,BCL11B,ARRB1,CAND1,LMO4,ABLIM3,RGCC,ZFP36,DDX3X,JUN,TOX,PTK2B,TNFRSF1B,NCOA7,AUTS2
GO:BP	negative regulation of secretion by cell	GO:1903531	FALSE	0.00374972	2.426	184	313	12	26944	F2R,APOE,UCP2,FRMD4A,TSPO,VAMP8,ANXA5,CCR2,ANXA1,LGALS9,GNAI2,TNFRSF1B
GO:BP	membrane organization	GO:0061024	FALSE	0.00376626	2.42409	782	313	26	26944	AHNAK,PSAP,APOE,S100A10,LAPTM5,NPC2,GIMAP3,TOR1AIP1,MYH9,SOD1,PLEC,TMCO1,ATPIF1,ARL6IP1,PINK1,SCP2,PLAAT3,ANXA1,MYADM,NDUFA13,ANXA6,PDCD6IP,ESYT1,MITD1,ABCA2,CHMP5
GO:BP	blood vessel endothelial cell migration	GO:0043534	FALSE	0.00380649	2.41948	123	313	10	26944	PTGS2,APOE,TNF,NR4A1,MYH9,GPX1,ANXA1,ATP2B4,RGCC,PTK2B
GO:BP	CD4-positive, alpha-beta T cell activation	GO:0035710	FALSE	0.00380649	2.41948	123	313	10	26944	CD3E,GIMAP3,PF4,NFKBID,CCR2,ANXA1,LGALS9,VSIR,IL4RA,TOX
GO:BP	alpha-beta T cell proliferation	GO:0046633	FALSE	0.00396704	2.40153	72	313	8	26944	CD3E,H2-Q7,CCR2,H2-T23,LGALS9,VSIR,H2-K1,H2-D1
GO:BP	negative regulation of hemopoiesis	GO:1903707	FALSE	0.00409833	2.38739	124	313	10	26944	FGL2,TMEM176A,TOB2,TMEM176B,PF4,LRRC17,NFKBID,ANXA1,PIK3R1,IL4RA
GO:BP	positive regulation of cell-substrate junction organization	GO:0150117	FALSE	0.00415037	2.38191	33	313	6	26944	SDC4,S100A10,MYH9,THY1,PIK3R1,IQGAP1
GO:BP	antigen processing and presentation of exogenous peptide antigen	GO:0002478	FALSE	0.00415523	2.38141	51	313	7	26944	B2M,H2-Q7,TAPBP,H2-T23,H2-M3,H2-K1,H2-D1
GO:BP	cellular response to lipid	GO:0071396	FALSE	0.00443014	2.35358	789	313	26	26944	ZFP36L2,ZFP36L1,PER1,VIM,PDCD4,B2M,TNFAIP3,FOS,HMGB2,TNF,IGF1R,NR1D1,TSPO,RAMP3,PF4,COL1A1,ADD1,ANXA1,NDUFA13,PPP1R9B,ZFP36,NCOR1,KLF9,PTK2B,TNFRSF1B,CHMP5
GO:BP	T cell differentiation in thymus	GO:0033077	FALSE	0.00455267	2.34173	98	313	9	26944	ZFP36L2,ZFP36L1,CD3G,B2M,CD3E,RASGRP1,NFKBID,BCL11B,TOX
GO:BP	regulation of cell-substrate adhesion	GO:0010810	FALSE	0.00465365	2.33221	222	313	13	26944	SDC4,S100A10,CD3E,FLNA,MYH9,ACTN4,THY1,COL1A1,PIK3R1,MYADM,PREX1,IQGAP1,PTK2B
GO:BP	tolerance induction	GO:0002507	FALSE	0.00475415	2.32293	52	313	7	26944	TNFAIP3,CD3E,PDCD1,H2-Q7,H2-T23,H2-K1,H2-D1
GO:BP	antigen processing and presentation of peptide antigen via MHC class I	GO:0002474	FALSE	0.00475415	2.32293	52	313	7	26944	B2M,H2-Q7,TAPBP,H2-T23,H2-M3,H2-K1,H2-D1
GO:BP	negative regulation of protein modification process	GO:0031400	FALSE	0.00505698	2.29611	337	313	16	26944	RGS2,SAMSN1,PDCD4,TNFAIP3,DUSP1,TSPO,THY1,COPS9,MYADM,PTPN6,ATP2B4,ARRB1,JUN,CTDSP2,LATS2,NCOA7
GO:BP	regulation of protein kinase activity	GO:0045859	FALSE	0.00524213	2.28049	190	313	12	26944	RGS2,PDCD4,TNFAIP3,TNF,DUSP1,SOD1,THY1,IQGAP1,DDX3X,PTK2B,LATS2,TAB2
GO:BP	response to monosaccharide	GO:0034284	FALSE	0.00532981	2.27329	261	313	14	26944	PTGS2,UCP2,CAMK2N1,TNF,IGF1R,NR1D1,TXNIP,HMGN3,MYH9,IRS2,GPX1,ICAM1,ARRB1,PTK2B
GO:BP	response to epidermal growth factor	GO:0070849	FALSE	0.00542349	2.26572	53	313	7	26944	ZFP36L2,ZFP36L1,FOS,COL1A1,PPP1R9B,IQGAP1,ZFP36
GO:BP	negative regulation of cellular component organization	GO:0051129	FALSE	0.00585912	2.23217	751	313	25	26944	APOE,DIAPH1,TMSB4X,VIM,B2M,TNF,DUSP1,FLNA,TSPO,GPX1,DYNC1I2,THY1,PINK1,ADD1,PIK3R1,SORL1,MYADM,PRAP1,LMO4,H2-K1,MAP4,ABCA2,DDX3X,H2-D1,TNFRSF1B
GO:BP	alpha-beta T cell differentiation	GO:0046632	FALSE	0.00629342	2.20111	130	313	10	26944	PSAP,FOSL2,GIMAP3,PF4,NFKBID,CCR2,ANXA1,BCL11B,IL4RA,TOX
GO:BP	positive regulation of RNA metabolic process	GO:0051254	FALSE	0.00635477	2.1969	1877	313	45	26944	ZFP36L2,MAF,ZFP36L1,ACTN2,F2R,APOE,S100A10,PER1,NR4A3,TMSB4X,FOSL2,FOS,HMGB2,TNFSF11,TNF,NR1D1,FOSB,NR4A1,IKZF3,HMGN3,PCGF5,ACTN4,TNRC6B,DCN,PPP1R12A,NFATC1,PF4,COL1A1,NFATC2,PIK3R1,NR4A2,AKNA,MDFIC,BCL11B,ARRB1,CAND1,LMO4,ABLIM3,RGCC,ZFP36,DDX3X,JUN,TNFRSF1B,NCOA7,AUTS2
GO:BP	regulation of organelle organization	GO:0033043	FALSE	0.00644123	2.19103	1178	313	33	26944	ACTN2,SDC4,BST2,S100A10,DIAPH1,TMSB4X,TNF,DUSP1,FLNA,RALBP1,GRN,MYH9,TSPO,ATPIF1,GPX1,ICAM1,DCN,NEK7,ARL6IP1,PINK1,ADD1,ANXA1,PIK3R1,MYADM,PRAP1,PREX1,PDCD6IP,RGCC,CDK2AP2,MAP4,PTK2B,CHMP5,TECPR1
GO:BP	positive regulation of type II interferon production	GO:0032729	FALSE	0.00663251	2.17832	77	313	8	26944	CD3E,TNF,RASGRP1,CD226,IL12RB1,CCR2,IL27RA,H2-M3
GO:BP	protein localization to cell periphery	GO:1990778	FALSE	0.00674855	2.17079	386	313	17	26944	ACTN2,S100A10,TMEM59,TNF,FLNA,PRAM1,RAMP3,VAMP8,RAMP1,SCP2,PIK3R1,SORL1,MYADM,ATP2B4,PPP1R9B,PACS1,KIF1B
GO:BP	gliogenesis	GO:0042063	FALSE	0.00698548	2.1558	387	313	17	26944	VIM,C1QA,TNF,NR1D1,GRN,TSPO,SOD1,PLEC,TUBA1A,CCR2,ANXA1,IFNGR1,COL3A1,CYSLTR2,PTK2B,TNFRSF1B,SOX13
GO:BP	protein localization to plasma membrane	GO:0072659	FALSE	0.00709327	2.14915	306	313	15	26944	ACTN2,S100A10,TMEM59,TNF,FLNA,PRAM1,RAMP3,VAMP8,RAMP1,SCP2,PIK3R1,SORL1,ATP2B4,PPP1R9B,PACS1
GO:BP	regulation of protein transport	GO:0051223	FALSE	0.00726304	2.13888	520	313	20	26944	PTGS2,F2R,APOE,UCP2,FRMD4A,CAMK2N1,TNF,NR1D1,WLS,FLNA,HMGN3,MYH9,IRS2,IFI27,ANXA5,ANXA1,PIK3R1,SORL1,MDFIC,ARRB1
GO:BP	neuroinflammatory response	GO:0150076	FALSE	0.00731664	2.13569	78	313	8	26944	PTGS2,C1QA,TNF,NR1D1,GRN,IFNGR1,JUN,TNFRSF1B
GO:BP	enzyme-linked receptor protein signaling pathway	GO:0007167	FALSE	0.00768158	2.11455	970	313	29	26944	DIAPH1,NR4A3,VIM,PDCD4,FOS,TNF,IGF1R,HBEGF,TXNIP,IRS2,COL1A2,CTSD,DCN,LAT,SOCS2,COL1A1,RBPMS2,PIK3R1,SORL1,COL3A1,LGALS9,VSIR,SPRY1,ITGB5,IQGAP1,JUN,PTK2B,LATS2,GNAI2
GO:BP	positive regulation of lymphocyte proliferation	GO:0050671	FALSE	0.00771689	2.11256	164	313	11	26944	CD3E,ITGAL,IRS2,IL12RB1,H2-Q7,CCR2,NFATC2,H2-T23,ANXA1,H2-K1,H2-D1
GO:BP	regulation of catabolic process	GO:0009894	FALSE	0.00815292	2.08869	973	313	29	26944	ZFP36L2,ZFP36L1,APOE,VIM,TMEM59,TNFAIP3,LAPTM5,GIMAP3,TNF,FLNA,TSPO,IRS2,PPP1CA,GPX1,TNRC6B,DCN,PINK1,SORL1,NDUFA13,ATP2B4,VSIR,SESN1,ZFP36,HSD11B1,NCOR1,ABCA2,PTK2B,TNFRSF1B,TECPR1
GO:BP	positive regulation of lymphocyte differentiation	GO:0045621	FALSE	0.00826974	2.08251	134	313	10	26944	GIMAP3,RASGRP1,NFKBID,CCR2,ANXA1,LGALS9,VSIR,IL4RA,TOX,SOX13
GO:BP	regulation of proteolysis	GO:0030162	FALSE	0.00827959	2.08199	435	313	18	26944	PTGS2,CTLA2A,F2R,SERPINB6A,APOE,S100A10,LAPTM5,TNF,GRN,MYH9,ATPIF1,GPX1,ARL6IP1,PIK3R1,ARRB1,DDX3X,PTK2B,TNFRSF1B
GO:BP	regulation of canonical NF-kappaB signal transduction	GO:0043122	FALSE	0.00830369	2.08073	234	313	13	26944	S100A4,F2R,PER1,S100A13,TNFAIP3,TNFSF11,TNF,NR1D1,FLNA,GBP7,NFKBID,PINK1,TAB2
GO:BP	nitrogen compound transport	GO:0071705	FALSE	0.00843689	2.07382	1959	313	46	26944	PTGS2,ZFP36L1,CD3G,RGS2,F2R,PSAP,APOE,UCP2,S100A13,LAPTM5,FRMD4A,CAMK2N1,TNFSF11,TNF,NR1D1,WLS,TXNIP,FLNA,RALBP1,HMGN3,MYH9,TOMM7,IRS2,IFI27,COMT,TUBA1A,ACTN4,RAMP3,VAMP8,ANXA5,RAMP1,ARL6IP1,COL1A1,PINK1,ANXA1,PIK3R1,SORL1,MDFIC,NDUFA13,ARRB1,RINL,PDCD6IP,ZFP36,ABCA2,CMTM6,CHMP5
GO:BP	positive regulation of MAPK cascade	GO:0043410	FALSE	0.00847276	2.07197	480	313	19	26944	F2R,PSAP,CCL8,APOE,LAPTM5,TNFSF11,TNF,RASGRP1,MYH9,SOD1,ICAM1,RAMP3,CCR2,ARRB1,IQGAP1,CYSLTR2,JUN,PTK2B,GNAI2
GO:BP	regulation of response to wounding	GO:1903034	FALSE	0.00867509	2.06173	166	313	11	26944	F2R,APOE,TNF,IGF1R,HBEGF,FLNA,GRN,STK24,ANXA5,ANXA1,PTPN6
GO:BP	regeneration	GO:0031099	FALSE	0.00869959	2.0605	235	313	13	26944	DIAPH1,NR4A3,UCP2,TNF,IGF1R,FLNA,GRN,TSPO,GPX1,THY1,STK24,ANXA1,JUN
GO:BP	positive regulation of cytokine production involved in immune response	GO:0002720	FALSE	0.00876045	2.05747	106	313	9	26944	NR4A3,B2M,LAPTM5,GIMAP3,CD226,H2-Q7,H2-T23,H2-K1,H2-D1
GO:BP	antigen processing and presentation of exogenous antigen	GO:0019884	FALSE	0.00894025	2.04865	57	313	7	26944	B2M,H2-Q7,TAPBP,H2-T23,H2-M3,H2-K1,H2-D1
GO:BP	protein modification process	GO:0036211	FALSE	0.00894385	2.04848	2728	313	58	26944	PTGS2,RGS2,CCND3,SAMSN1,PDCD4,TMEM59,TNFAIP3,LAPTM5,MGAT5,CD3E,TNF,RASGRP1,IGF1R,HBEGF,DUSP1,RALBP1,TSPO,SOD1,PPP1CA,HIPK1,ICAM1,GALNT1,RASSF5,SIK1,PPP1R12A,THY1,RAMP3,ZNRF2,NEK7,STK24,SOCS2,RAMP1,SLCO3A1,COPS9,PINK1,PIK3R1,MAST3,MYADM,PTPN6,MAN2A2,AAK1,PRRT1,ATP2B4,MAN2A1,ARRB1,ANAPC13,CAND1,PPP1R9B,MAST4,IQGAP1,ABCA2,DDX3X,JUN,CTDSP2,PTK2B,LATS2,TAB2,NCOA7
GO:BP	cellular component disassembly	GO:0022411	FALSE	0.00899356	2.04607	482	313	19	26944	ACTN2,PLIN2,C1QB,C1QA,TNF,IGF1R,TSPO,TOMM7,ARHGEF1,ATPIF1,VAMP8,PINK1,ADD1,PLAAT3,PIK3R1,PPP1R9B,MAP4,CHMP5,TECPR1
GO:BP	positive regulation of mononuclear cell proliferation	GO:0032946	FALSE	0.00919204	2.03659	167	313	11	26944	CD3E,ITGAL,IRS2,IL12RB1,H2-Q7,CCR2,NFATC2,H2-T23,ANXA1,H2-K1,H2-D1
GO:BP	positive regulation of cell-substrate adhesion	GO:0010811	FALSE	0.00944547	2.02478	136	313	10	26944	SDC4,S100A10,CD3E,FLNA,MYH9,THY1,MYADM,PREX1,IQGAP1,PTK2B
GO:BP	response to nutrient levels	GO:0031667	FALSE	0.00946909	2.02369	576	313	21	26944	PTGS2,PLIN2,APOE,UCP2,FOS,CD3E,TNF,IGF1R,TSPO,SOD1,PLEC,COMT,GPX1,STK24,COL1A1,ACAT1,SORL1,SESN1,SGIP1,ZFP36,JUN
GO:BP	energy derivation by oxidation of organic compounds	GO:0015980	FALSE	0.00947826	2.02327	354	313	16	26944	NR4A3,TNF,NR1D1,ATP5K,PLEC,IRS2,PPP1CA,NDUFS5,PINK1,NDUFV3,NDUFA3,ETFB,NDUFA5,NDUFA13,COX7C,UQCR11
GO:BP	actin filament bundle assembly	GO:0051017	FALSE	0.00973572	2.01163	168	313	11	26944	SDC4,S100A10,FLNA,MYH9,ACTN4,ADD1,PIK3R1,ARRB1,ITGB5,RGCC,PTK2B
GO:BP	antigen processing and presentation of peptide antigen via MHC class Ib	GO:0002428	FALSE	0.00985207	2.00647	38	313	6	26944	B2M,H2-Q7,H2-T23,H2-M3,H2-K1,H2-D1
GO:BP	regulation of epithelial cell migration	GO:0010632	FALSE	0.00998939	2.00046	238	313	13	26944	PTGS2,APOE,TNF,HBEGF,GRN,SPARC,IRS2,DCN,ANXA1,ATP2B4,RGCC,JUN,PTK2B
GO:BP	intrinsic apoptotic signaling pathway	GO:0097193	FALSE	0.0100808	1.9965	315	313	15	26944	PTGS2,SERINC3,TNF,TMBIM6,SOD1,ATP2A3,GPX1,HIPK1,CRIP1,STK24,PINK1,PIK3R1,NDUFA13,DDX3X,TNFRSF1B
GO:BP	immunoglobulin mediated immune response	GO:0016064	FALSE	0.0101739	1.99251	276	313	14	26944	IGHA,C1QB,C1QA,GIMAP3,TNF,CD226,H2-Q7,H2-T23,IL27RA,PTPN6,IGLC1,H2-K1,IL4RA,H2-D1
GO:BP	immune response-activating cell surface receptor signaling pathway	GO:0002429	FALSE	0.0101739	1.99251	276	313	14	26944	NR4A3,FOSL2,TNFAIP3,LAPTM5,CD3E,NR1D1,PRAM1,CD226,THY1,LAT,NFKBID,NFATC2,PIK3R1,PTPN6
GO:BP	negative regulation of transferase activity	GO:0051348	FALSE	0.0106841	1.97126	82	313	8	26944	RGS2,PDCD4,TNFAIP3,DUSP1,IRS2,THY1,ZFP36,LATS2
GO:BP	negative regulation of lymphocyte mediated immunity	GO:0002707	FALSE	0.0106841	1.97126	82	313	8	26944	H2-Q7,H2-T23,CD96,PTPN6,LGALS9,VSIR,H2-K1,H2-D1
GO:BP	regulation of B cell activation	GO:0050864	FALSE	0.0107634	1.96805	138	313	10	26944	ZFP36L2,ZFP36L1,SAMSN1,TNFAIP3,LAPTM5,IKZF3,IRS2,NFATC2,IL27RA,PTPN6
GO:BP	immune system development	GO:0002520	FALSE	0.0109406	1.96096	240	313	13	26944	TNFAIP3,CD3E,TNFSF11,PDCD1,LRRC17,H2-Q7,H2-T23,IL27RA,BCL11B,LMO4,H2-K1,H2-D1,TOX
GO:BP	regulation of immunoglobulin production	GO:0002637	FALSE	0.0110332	1.9573	109	313	9	26944	TNFAIP3,TNF,TMBIM6,H2-Q7,H2-T23,IL27RA,H2-K1,IL4RA,H2-D1
GO:BP	muscle cell proliferation	GO:0033002	FALSE	0.0110524	1.95654	278	313	14	26944	PTGS2,APOE,NR4A3,PDCD4,TNFAIP3,FOS,TNF,IGF1R,HBEGF,COMT,RBPMS2,PIK3R1,JUN,GNAI2
GO:BP	growth	GO:0040007	TRUE	0.0113301	1.94577	1044	313	30	26944	SELENOP,ZFP36L1,RGS2,PSAP,APOE,BST2,FOSL2,HBEGF,GRN,SOD1,PLEC,GPX1,ITGA4,SOCS2,ADD1,PTTG1,ANXA1,NDUFA13,COL3A1,ANXA6,PPP1R9B,SPRY1,IQGAP1,SESN1,SGIP1,DDX3X,PTK2B,LATS2,AUTS2,SELENOM
GO:BP	regulation of neuron projection regeneration	GO:0070570	FALSE	0.0115303	1.93816	39	313	6	26944	DIAPH1,IGF1R,FLNA,GRN,THY1,STK24
GO:BP	actin filament bundle organization	GO:0061572	FALSE	0.011539	1.93783	171	313	11	26944	SDC4,S100A10,FLNA,MYH9,ACTN4,ADD1,PIK3R1,ARRB1,ITGB5,RGCC,PTK2B
GO:BP	B cell mediated immunity	GO:0019724	FALSE	0.0119976	1.92091	280	313	14	26944	IGHA,C1QB,C1QA,GIMAP3,TNF,CD226,H2-Q7,H2-T23,IL27RA,PTPN6,IGLC1,H2-K1,IL4RA,H2-D1
GO:BP	regulation of monoatomic ion transport	GO:0043269	FALSE	0.0120399	1.91938	447	313	18	26944	PTGS2,ACTN2,F2R,DIAPH1,PER1,B2M,GIMAP3,FLNA,TMBIM6,TSPO,ICAM1,SIK1,THY1,RAMP3,PTPN6,ATP2B4,PTK2B,GNAI2
GO:BP	phosphatidylinositol 3-kinase/protein kinase B signal transduction	GO:0043491	FALSE	0.0121865	1.91412	320	313	15	26944	ZFP36L1,F2R,TNFSF11,TNF,RASGRP1,IGF1R,HBEGF,IRS2,GPX1,DCN,RAMP3,PIK3R1,PTPN6,SESN1,PTK2B
GO:BP	signal release	GO:0023061	FALSE	0.0126467	1.89802	587	313	21	26944	PTGS2,F2R,UCP2,CAMK2N1,TNFSF11,TNF,NR1D1,WLS,NR4A1,HMGN3,MYH9,TSPO,IRS2,COMT,VAMP8,ANXA5,PINK1,ANXA1,ARRB1,TPRGL,SELENOM
GO:BP	actomyosin structure organization	GO:0031032	FALSE	0.0126754	1.89704	207	313	12	26944	ACTN2,SDC4,S100A10,MYH9,PLEC,PIK3R1,ARRB1,ITGB5,PDCD6IP,IQGAP1,RGCC,PTK2B
GO:BP	regulation of leukocyte apoptotic process	GO:2000106	FALSE	0.0128144	1.8923	111	313	9	26944	CD3G,NR4A3,PDCD1,IRS2,NFKBID,DOCK8,ANXA1,BCL11B,TSC22D3
GO:BP	regulation of T cell mediated immunity	GO:0002709	FALSE	0.0128144	1.8923	111	313	9	26944	B2M,H2-Q7,CCR2,H2-T23,H2-M3,VSIR,H2-K1,H2-D1,TNFRSF1B
GO:BP	T cell mediated immunity	GO:0002456	FALSE	0.0130383	1.88478	141	313	10	26944	B2M,ICAM1,H2-Q7,CCR2,H2-T23,H2-M3,VSIR,H2-K1,H2-D1,TNFRSF1B
GO:BP	antigen processing and presentation via MHC class Ib	GO:0002475	FALSE	0.0134333	1.87182	40	313	6	26944	B2M,H2-Q7,H2-T23,H2-M3,H2-K1,H2-D1
GO:BP	negative regulation of phosphorylation	GO:0042326	FALSE	0.0136775	1.86399	245	313	13	26944	RGS2,SAMSN1,PDCD4,TNFAIP3,DUSP1,IRS2,THY1,MYADM,PTPN6,ARRB1,JUN,CTDSP2,LATS2
GO:BP	maintenance of location in cell	GO:0051651	FALSE	0.0136775	1.86399	245	313	13	26944	F2R,APOE,DIAPH1,TMSB4X,FLNA,TSPO,THY1,PINK1,SORL1,PTPN6,POLR2M,ANXA6,PTK2B
GO:BP	regulation of exocytosis	GO:0017157	FALSE	0.0139801	1.85449	209	313	12	26944	SDC4,S100A10,LAMP1,PRAM1,VAMP8,CCR2,ANXA1,LGALS9,TPRGL,PDCD6IP,IL4RA,GNAI2
GO:BP	regulated exocytosis	GO:0045055	FALSE	0.0142922	1.8449	246	313	13	26944	NR4A3,RASGRP1,MYH9,LAMP1,PRAM1,VAMP8,LAT,PI4K2A,CCR2,LGALS9,TPRGL,IL4RA,GNAI2
GO:BP	regulation of RNA metabolic process	GO:0051252	FALSE	0.0146092	1.83537	3653	313	71	26944	ZFP36L2,AHNAK,MAF,ZFP36L1,ACTN2,F2R,APOE,S100A10,TOB2,PER1,NR4A3,TMSB4X,CCND3,VIM,PDCD4,FOSL2,FOS,EID1,HMGB2,TNFSF11,TNF,NR1D1,FOSB,TXNIP,NR4A1,FLNA,IKZF3,HMGN3,TMBIM6,IFI27,BHLHE40,HIPK1,PCGF5,ACTN4,TNRC6B,KMT2C,SIK1,DCN,PPP1R12A,NFATC1,PF4,COL1A1,PINK1,NFATC2,PIK3R1,NR4A2,AKNA,SPTY2D1,MDFIC,NDUFA13,DKK3,POLR2M,BCL11B,ATP2B4,ARRB1,CAND1,LMO4,ABLIM3,TSC22D3,RGCC,ZFP36,NCOR1,DDX3X,JUN,TOX,ZFP652,C…
GO:BP	positive regulation of leukocyte mediated immunity	GO:0002705	FALSE	0.0151959	1.81827	176	313	11	26944	B2M,GIMAP3,TNF,RASGRP1,LAMP1,CD226,H2-Q7,H2-T23,H2-M3,H2-K1,H2-D1
GO:BP	leukocyte apoptotic process	GO:0071887	FALSE	0.0157179	1.80361	144	313	10	26944	CD3G,NR4A3,PDCD1,IRS2,NFKBID,DOCK8,ANXA1,PLEKHO2,BCL11B,TSC22D3
GO:BP	endothelial cell apoptotic process	GO:0072577	FALSE	0.0158255	1.80064	62	313	7	26944	PDCD4,TNFAIP3,TNF,HIPK1,ICAM1,ITGA4,RGCC
GO:BP	neuron development	GO:0048666	FALSE	0.0158854	1.799	1287	313	34	26944	RGS2,SDC4,APOE,DIAPH1,NR4A3,VIM,B2M,CD3E,C1QA,IGF1R,WLS,FLNA,GRN,TSPO,SOD1,DYNC1I2,TUBA1A,THY1,ITGA4,STK24,NR4A2,BCL11B,PPP1R9B,LMO4,PREX1,IQGAP1,H2-K1,MAP4,H2-D1,JUN,TOX,PLXND1,PTK2B,AUTS2
GO:BP	regulation of ERK1 and ERK2 cascade	GO:0070372	FALSE	0.016378	1.78574	328	313	15	26944	F2R,CCL8,APOE,RASGRP1,DUSP1,MYH9,ICAM1,RAMP3,PTPN6,ARRB1,SPRY1,CYSLTR2,JUN,PTK2B,GNAI2
GO:BP	response to xenobiotic stimulus	GO:0009410	FALSE	0.0164923	1.78272	503	313	19	26944	PTGS2,PLIN2,CD69,FOSL2,FOS,TNF,FOSB,TXNIP,TSPO,SOD1,COMT,GPX1,PPP1R12A,COL1A1,GSTM5,NFATC2,PPP1R9B,JUN,PTK2B
GO:BP	cellular response to chemical stress	GO:0062197	FALSE	0.0169832	1.76998	329	313	15	26944	PTGS2,ZFP36L1,SERPINB6A,PSAP,TNFAIP3,FOS,TSPO,SOD1,PLEC,PINK1,ANXA1,NR4A2,DDX3X,JUN,NCOA7
GO:BP	negative regulation of lipid metabolic process	GO:0045833	FALSE	0.0171254	1.76636	115	313	9	26944	APOE,GIMAP3,TNF,SOD1,SIK1,SORL1,DKK3,NCOR1,ABCA2
GO:BP	positive regulation of smooth muscle cell proliferation	GO:0048661	FALSE	0.0171254	1.76636	115	313	9	26944	PTGS2,NR4A3,TNF,IGF1R,HBEGF,RBPMS2,PIK3R1,JUN,GNAI2
GO:BP	mitotic cell cycle	GO:0000278	FALSE	0.0174372	1.75852	852	313	26	26944	ZFP36L2,ZFP36L1,CCND3,TNF,DUSP1,FLNA,TUBA1A,SIK1,PPP1R12A,NEK7,ANXA1,TUBA1B,PTPN6,PRAP1,TUBA4A,SPRY1,PDCD6IP,IQGAP1,MITD1,RGCC,CDK2AP2,MAP4,DDX3X,CTDSP2,LATS2,CHMP5
GO:BP	oxidative phosphorylation	GO:0006119	TRUE	0.0177578	1.75061	146	313	10	26944	TNF,ATP5K,NDUFS5,PINK1,NDUFV3,NDUFA3,NDUFA5,NDUFA13,COX7C,UQCR11
GO:BP	cytokinetic process	GO:0032506	TRUE	0.0180041	1.74463	42	313	6	26944	MYH9,PLEC,PDCD6IP,IQGAP1,MITD1,CHMP5
GO:BP	nucleobase-containing compound biosynthetic process	GO:0034654	FALSE	0.0185806	1.73094	3888	313	74	26944	MAF,ACTN2,F2R,APOE,S100A10,TOB2,PER1,NR4A3,TMSB4X,CCND3,PDCD4,FOSL2,FOS,EID1,HMGB2,TNFSF11,TNF,NR1D1,FOSB,DUSP1,TXNIP,NR4A1,FLNA,ATP5K,IKZF3,HMGN3,IFI27,BHLHE40,HIPK1,PCGF5,ACTN4,KMT2C,SIK1,DCN,PPP1R12A,NFATC1,NDUFS5,PF4,NEK7,COL1A1,PINK1,ACAT1,NFATC2,PIK3R1,NDUFV3,NDUFA3,NR4A2,AKNA,SPTY2D1,NDUFA5,MDFIC,NDUFA13,DKK3,POLR2M,BCL11B,ATP2B4,ARRB1,CAND1,LMO4,ADCY7,ABLIM3,TSC22D3,RGCC,ZFP36,NCOR1,DDX3X…
GO:BP	immune response-regulating cell surface receptor signaling pathway	GO:0002768	FALSE	0.0185961	1.73058	291	313	14	26944	NR4A3,FOSL2,TNFAIP3,LAPTM5,CD3E,NR1D1,PRAM1,CD226,THY1,LAT,NFKBID,NFATC2,PIK3R1,PTPN6
GO:BP	regulation of transmembrane transport	GO:0034762	FALSE	0.0186659	1.72895	417	313	17	26944	ACTN2,RGS2,F2R,DIAPH1,NR4A3,GIMAP3,TNF,FLNA,TMBIM6,IRS2,THY1,RAMP3,ARL6IP1,PTPN6,PRRT1,ATP2B4,PTK2B
GO:BP	heterocycle biosynthetic process	GO:0018130	FALSE	0.0193931	1.71235	3963	313	75	26944	MAF,ACTN2,F2R,APOE,S100A10,TOB2,PER1,NR4A3,TMSB4X,CCND3,PDCD4,FOSL2,FOS,EID1,HMGB2,TNFSF11,TNF,NR1D1,FOSB,DUSP1,TXNIP,NR4A1,FLNA,ATP5K,IKZF3,HMGN3,ATPIF1,IFI27,BHLHE40,HIPK1,PCGF5,ACTN4,KMT2C,SIK1,DCN,PPP1R12A,NFATC1,NDUFS5,PF4,NEK7,COL1A1,PINK1,ACAT1,NFATC2,PIK3R1,NDUFV3,NDUFA3,NR4A2,AKNA,SPTY2D1,NDUFA5,MDFIC,NDUFA13,DKK3,POLR2M,BCL11B,ATP2B4,ARRB1,CAND1,LMO4,ADCY7,ABLIM3,TSC22D3,RGCC,ZFP36,NCOR…
GO:BP	amide metabolic process	GO:0043603	FALSE	0.0196495	1.70665	1186	313	32	26944	ZFP36L2,ZFP36L1,RPS29,RGS2,PSAP,APOE,PER1,VIM,EPRS,TNF,SOD1,RPL38,PPP1CA,RPS28,GPX1,TNRC6B,SMPDL3A,TAPBP,PINK1,ACAT1,GSTM5,PLAAT3,SORL1,IFNGR1,LARS2,SH3BGRL,ZFP36,HSD11B1,RPL37,ABCA2,DDX3X,PTK2B
GO:BP	regulation of myeloid leukocyte mediated immunity	GO:0002886	FALSE	0.0197348	1.70477	89	313	8	26944	PRAM1,VAMP8,H2-Q7,CCR2,H2-T23,H2-K1,IL4RA,H2-D1
GO:BP	peptide metabolic process	GO:0006518	FALSE	0.0200757	1.69733	912	313	27	26944	ZFP36L2,ZFP36L1,RPS29,RGS2,APOE,PER1,VIM,EPRS,TNF,SOD1,RPL38,PPP1CA,RPS28,GPX1,TNRC6B,TAPBP,PINK1,GSTM5,SORL1,IFNGR1,LARS2,SH3BGRL,ZFP36,RPL37,ABCA2,DDX3X,PTK2B
GO:BP	regulation of lipid biosynthetic process	GO:0046890	FALSE	0.0204531	1.68924	217	313	12	26944	PTGS2,APOE,TNF,IGF1R,NR1D1,TSPO,SOD1,SIK1,SCP2,ANXA1,DKK3,ABCA2
GO:BP	aromatic compound biosynthetic process	GO:0019438	FALSE	0.0212173	1.67331	3973	313	75	26944	MAF,ACTN2,F2R,APOE,S100A10,TOB2,PER1,NR4A3,TMSB4X,CCND3,PDCD4,FOSL2,FOS,EID1,HMGB2,TNFSF11,TNF,NR1D1,FOSB,DUSP1,TXNIP,NR4A1,FLNA,ATP5K,IKZF3,HMGN3,ATPIF1,IFI27,BHLHE40,HIPK1,PCGF5,ACTN4,KMT2C,SIK1,DCN,PPP1R12A,NFATC1,NDUFS5,PF4,NEK7,COL1A1,PINK1,ACAT1,NFATC2,PIK3R1,NDUFV3,NDUFA3,NR4A2,AKNA,SPTY2D1,NDUFA5,MDFIC,NDUFA13,DKK3,POLR2M,BCL11B,ATP2B4,ARRB1,CAND1,LMO4,ADCY7,ABLIM3,TSC22D3,RGCC,ZFP36,NCOR…
GO:BP	positive regulation of cell-matrix adhesion	GO:0001954	FALSE	0.0217462	1.66262	65	313	7	26944	SDC4,S100A10,CD3E,MYH9,THY1,IQGAP1,PTK2B
GO:BP	calcium ion transmembrane transport	GO:0070588	FALSE	0.0218072	1.6614	336	313	15	26944	F2R,DIAPH1,GIMAP3,FLNA,TMBIM6,TMCO1,ATP2A3,THY1,RAMP3,MCUR1,ANXA5,PTPN6,ATP2B4,ANXA6,PTK2B
GO:BP	positive regulation of leukocyte proliferation	GO:0070665	FALSE	0.0219938	1.6577	183	313	11	26944	CD3E,ITGAL,IRS2,IL12RB1,H2-Q7,CCR2,NFATC2,H2-T23,ANXA1,H2-K1,H2-D1
GO:BP	positive regulation of T cell differentiation	GO:0045582	FALSE	0.0226206	1.6455	119	313	9	26944	GIMAP3,RASGRP1,NFKBID,CCR2,ANXA1,LGALS9,VSIR,IL4RA,SOX13
GO:BP	regulation of steroid metabolic process	GO:0019218	FALSE	0.0226206	1.6455	119	313	9	26944	APOE,TNF,IGF1R,NR1D1,TSPO,SOD1,SCP2,DKK3,ABCA2
GO:BP	positive regulation of CD4-positive, alpha-beta T cell activation	GO:2000516	FALSE	0.0237595	1.62416	44	313	6	26944	CD3E,GIMAP3,NFKBID,CCR2,ANXA1,IL4RA
GO:BP	T cell extravasation	GO:0072683	FALSE	0.0244994	1.61085	13	313	4	26944	ITGAL,ICAM1,CCR2,IL27RA
GO:BP	cellular defense response	GO:0006968	FALSE	0.0244994	1.61085	13	313	4	26944	B2M,LAT,CCR2,PTK2B
GO:BP	positive regulation of axon regeneration	GO:0048680	FALSE	0.0244994	1.61085	13	313	4	26944	IGF1R,FLNA,GRN,STK24
GO:BP	positive regulation of transcription by RNA polymerase II	GO:0045944	TRUE	0.0248969	1.60385	1315	313	34	26944	MAF,S100A10,PER1,NR4A3,FOSL2,FOS,HMGB2,TNFSF11,TNF,NR1D1,FOSB,NR4A1,IKZF3,HMGN3,PCGF5,ACTN4,DCN,PPP1R12A,NFATC1,PF4,NFATC2,PIK3R1,NR4A2,AKNA,BCL11B,ARRB1,CAND1,LMO4,ABLIM3,RGCC,DDX3X,JUN,NCOA7,AUTS2
GO:BP	regulation of neuron apoptotic process	GO:0043523	FALSE	0.0252404	1.5979	299	313	14	26944	F2R,APOE,NR4A3,UCP2,TNF,GRN,SOD1,PINK1,IL27RA,NR4A2,ARRB1,JUN,PLXND1,PTK2B
GO:BP	myeloid leukocyte differentiation	GO:0002573	FALSE	0.0269273	1.56981	261	313	13	26944	ZFP36L1,TMEM64,TOB2,UCP2,FOSL2,FOS,GIMAP3,TNFSF11,TNF,MYH9,LRRC17,PIK3R1,JUN
GO:BP	B cell activation	GO:0042113	FALSE	0.0271986	1.56545	301	313	14	26944	ZFP36L2,ZFP36L1,SAMSN1,FOSL2,TNFAIP3,LAPTM5,RASGRP1,IKZF3,IRS2,NFATC2,IL27RA,PIK3R1,PTPN6,PTK2B
GO:BP	negative regulation of endopeptidase activity	GO:0010951	TRUE	0.0279379	1.55381	27	313	5	26944	PTGS2,SERPINB6A,ARL6IP1,ARRB1,DDX3X
GO:BP	regulation of cellular catabolic process	GO:0031329	FALSE	0.0295118	1.53	621	313	21	26944	ZFP36L2,ZFP36L1,APOE,VIM,TMEM59,TNFAIP3,LAPTM5,TNF,TSPO,IRS2,TNRC6B,DCN,PINK1,SORL1,ATP2B4,SESN1,ZFP36,NCOR1,ABCA2,TNFRSF1B,TECPR1
GO:BP	regulation of protein serine/threonine kinase activity	GO:0071900	FALSE	0.0295836	1.52895	94	313	8	26944	RGS2,PDCD4,TNFAIP3,TNF,DUSP1,THY1,DDX3X,LATS2
GO:BP	regulation of steroid biosynthetic process	GO:0050810	FALSE	0.0295836	1.52895	94	313	8	26944	APOE,TNF,IGF1R,NR1D1,TSPO,SOD1,SCP2,DKK3
GO:BP	cellular respiration	GO:0045333	FALSE	0.0303944	1.51721	264	313	13	26944	NR4A3,TNF,ATP5K,PLEC,NDUFS5,PINK1,NDUFV3,NDUFA3,ETFB,NDUFA5,NDUFA13,COX7C,UQCR11
GO:BP	negative regulation of protein phosphorylation	GO:0001933	FALSE	0.0307457	1.51222	226	313	12	26944	RGS2,SAMSN1,PDCD4,TNFAIP3,DUSP1,THY1,MYADM,PTPN6,ARRB1,JUN,CTDSP2,LATS2
GO:BP	positive regulation of catabolic process	GO:0009896	FALSE	0.0308067	1.51135	526	313	19	26944	ZFP36L2,ZFP36L1,APOE,TMEM59,TNFAIP3,LAPTM5,TNF,IRS2,TNRC6B,DCN,PINK1,SORL1,NDUFA13,VSIR,SESN1,ZFP36,ABCA2,PTK2B,TNFRSF1B
GO:BP	microglial cell activation	GO:0001774	FALSE	0.0309184	1.50978	46	313	6	26944	C1QA,TNF,NR1D1,GRN,IFNGR1,JUN
GO:BP	biosynthetic process	GO:0009058	FALSE	0.0310932	1.50733	10857	313	163	26944	PTGS2,CTLA2A,ZFP36L2,CKB,AHNAK,MAF,ZFP36L1,RPS29,ACTN2,RGS2,F2R,PSAP,APOE,BST2,S100A10,DIAPH1,TOB2,PER1,NR4A3,TMSB4X,CCND3,VIM,EPRS,PDCD4,B2M,TMEM59,ITM2B,S100A13,CWC25,FOSL2,TNFAIP3,LAPTM5,FOS,MGAT5,CD3E,EID1,NPC2,GIMAP3,HMGB2,ITGB2,TNFSF11,TNF,RASGRP1,IGF1R,HBEGF,NR1D1,FOSB,DUSP1,TXNIP,NR4A1,FLNA,FAM111A,ATP5K,IKZF3,TDRD9,GRN,HMGN3,MYH9,GBP7,TMBIM6,TSPO,SOD1,PLEC,RPL38,IRS2,ATPIF1,PPP1CA,RPS28,…
GO:BP	cell morphogenesis	GO:0000902	FALSE	0.031374	1.50343	1045	313	29	26944	APOE,DIAPH1,NR4A3,VIM,S100A13,FOSL2,IGF1R,WLS,FLNA,MYH9,SOD1,PLEC,SPARC,ICAM1,TUBA1A,THY1,ITGA4,ADD1,ANXA1,NR4A2,PTPN6,BCL11B,LMO4,IQGAP1,PLXND1,PTK2B,LATS2,AUTS2,CAP1
GO:BP	response to corticotropin-releasing hormone	GO:0043435	FALSE	0.0317946	1.49765	5	313	3	26944	NR4A3,NR4A1,NR4A2
GO:BP	cellular response to corticotropin-releasing hormone stimulus	GO:0071376	FALSE	0.0317946	1.49765	5	313	3	26944	NR4A3,NR4A1,NR4A2
GO:BP	epithelial cell differentiation	GO:0030855	FALSE	0.0321551	1.49275	777	313	24	26944	PTGS2,MAF,ZFP36L1,PSAP,VIM,TAGLN2,FOSL2,TNF,TXNIP,FLNA,SOD1,PLEC,GPX1,ICAM1,ADD1,PLAAT3,ANXA1,MYADM,BCL11B,SPRY1,IQGAP1,ZFP36,JUN,LATS2
GO:BP	regulation of peptidase activity	GO:0052547	FALSE	0.0323909	1.48958	69	313	7	26944	PTGS2,F2R,SERPINB6A,GRN,ARL6IP1,ARRB1,DDX3X
GO:BP	defense response to bacterium	GO:0042742	FALSE	0.0327185	1.48521	391	313	16	26944	IGHA,B2M,HMGB2,TNF,GRN,GBP7,RNASE4,H2-Q7,H2-T23,IL27RA,LGALS9,H2-M3,JCHAIN,H2-K1,H2-D1,TAB2
GO:BP	metal ion transport	GO:0030001	FALSE	0.0330119	1.48133	884	313	26	26944	PTGS2,ACTN2,F2R,CCL8,DIAPH1,PER1,B2M,GIMAP3,FLNA,TMBIM6,TSPO,TMCO1,ATP2A3,ICAM1,SIK1,THY1,RAMP3,MCUR1,ANXA5,RAMP1,PTPN6,ATP2B4,ANXA6,KCNK1,PTK2B,GNAI2
GO:BP	protein transport	GO:0015031	FALSE	0.0335554	1.47424	1452	313	36	26944	PTGS2,CD3G,F2R,PSAP,APOE,UCP2,S100A13,LAPTM5,FRMD4A,CAMK2N1,TNF,NR1D1,WLS,TXNIP,FLNA,HMGN3,MYH9,TOMM7,IRS2,IFI27,TUBA1A,ACTN4,RAMP3,ANXA5,RAMP1,COL1A1,ANXA1,PIK3R1,SORL1,MDFIC,NDUFA13,ARRB1,RINL,PDCD6IP,CMTM6,CHMP5
GO:BP	positive regulation of ERK1 and ERK2 cascade	GO:0070374	FALSE	0.0335676	1.47408	228	313	12	26944	F2R,CCL8,APOE,RASGRP1,MYH9,ICAM1,RAMP3,ARRB1,CYSLTR2,JUN,PTK2B,GNAI2
GO:BP	regulation of epithelial cell apoptotic process	GO:1904035	FALSE	0.0336531	1.47297	125	313	9	26944	ZFP36L1,PDCD4,TNFAIP3,TNF,IGF1R,ICAM1,ITGA4,RGCC,ZFP36
GO:BP	positive regulation of T cell proliferation	GO:0042102	FALSE	0.0336531	1.47297	125	313	9	26944	CD3E,ITGAL,IL12RB1,H2-Q7,CCR2,H2-T23,ANXA1,H2-K1,H2-D1
GO:BP	inflammatory response to wounding	GO:0090594	FALSE	0.0336891	1.47251	28	313	5	26944	F2R,TNF,GRN,CCR2,PTPN6
GO:BP	positive regulation of focal adhesion assembly	GO:0051894	FALSE	0.0336891	1.47251	28	313	5	26944	SDC4,S100A10,MYH9,THY1,IQGAP1
GO:BP	positive regulation of neuron projection regeneration	GO:0070572	FALSE	0.0339854	1.46871	14	313	4	26944	IGF1R,FLNA,GRN,STK24
GO:BP	canonical NF-kappaB signal transduction	GO:0007249	FALSE	0.0342477	1.46537	267	313	13	26944	S100A4,F2R,PER1,S100A13,TNFAIP3,TNFSF11,TNF,NR1D1,FLNA,GBP7,NFKBID,PINK1,TAB2
GO:BP	positive regulation of nitric oxide biosynthetic process	GO:0045429	FALSE	0.0350993	1.4547	47	313	6	26944	PTGS2,ITGB2,TNF,ICAM1,H2-M3,PTK2B
GO:BP	response to hypoxia	GO:0001666	FALSE	0.0352409	1.45295	350	313	15	26944	PTGS2,ZFP36L1,UCP2,FOSL2,FOS,TNF,TMBIM6,COMT,CCR2,PINK1,NR4A2,RGCC,CYSLTR2,JUN,PTK2B
GO:BP	regulation of natural killer cell activation	GO:0032814	FALSE	0.0356351	1.44812	70	313	7	26944	RASGRP1,H2-Q7,H2-T23,LGALS9,H2-K1,H2-D1,TOX
GO:BP	cellular response to transforming growth factor beta stimulus	GO:0071560	FALSE	0.0370489	1.43122	269	313	13	26944	ZFP36L2,ZFP36L1,FOS,IGF1R,COL1A2,NFATC1,COL1A1,COL3A1,LGALS9,SPRY1,ITGB5,JUN,LATS2
GO:BP	regulation of acute inflammatory response	GO:0002673	FALSE	0.0391431	1.40734	71	313	7	26944	PTGS2,TNFSF11,TNF,H2-Q7,H2-T23,H2-K1,H2-D1
GO:BP	response to calcium ion	GO:0051592	FALSE	0.0395678	1.40266	160	313	10	26944	FOS,FOSB,TXNIP,TUBA1A,ANXA5,NFATC2,ADD1,IQGAP1,JUN,PTK2B
GO:BP	response to type II interferon	GO:0034341	FALSE	0.0395678	1.40266	160	313	10	26944	CCL8,BST2,VIM,EPRS,TNF,GBP7,IL12RB1,H2-Q7,GBP6,IFNGR1
GO:BP	negative regulation of natural killer cell mediated immunity	GO:0002716	FALSE	0.0397246	1.40094	48	313	6	26944	H2-Q7,H2-T23,CD96,LGALS9,H2-K1,H2-D1
GO:BP	granulocyte activation	GO:0036230	FALSE	0.0397246	1.40094	48	313	6	26944	TNF,GRN,PRAM1,PI4K2A,CCR2,ANXA1
GO:BP	positive regulation of natural killer cell activation	GO:0032816	FALSE	0.0397246	1.40094	48	313	6	26944	RASGRP1,H2-Q7,H2-T23,H2-K1,H2-D1,TOX
GO:BP	regulation of CD8-positive, alpha-beta T cell proliferation	GO:2000564	FALSE	0.040322	1.39446	29	313	5	26944	H2-Q7,H2-T23,VSIR,H2-K1,H2-D1
GO:BP	macromolecule modification	GO:0043412	FALSE	0.0406848	1.39057	2937	313	59	26944	PTGS2,RGS2,CCND3,SAMSN1,PDCD4,TMEM59,TNFAIP3,LAPTM5,MGAT5,CD3E,TNF,RASGRP1,IGF1R,HBEGF,DUSP1,RALBP1,TSPO,SOD1,PPP1CA,HIPK1,ICAM1,GALNT1,RASSF5,SIK1,PPP1R12A,THY1,RAMP3,ZNRF2,NEK7,STK24,SOCS2,RAMP1,SLCO3A1,COPS9,PINK1,PIK3R1,MAST3,MYADM,PTPN6,MAN2A2,AAK1,PRRT1,ATP2B4,MAN2A1,ARRB1,ANAPC13,CAND1,PPP1R9B,MAST4,IQGAP1,ABCA2,DDX3X,JUN,TOX,CTDSP2,PTK2B,LATS2,TAB2,NCOA7
GO:BP	regulation of phosphatidylinositol 3-kinase/protein kinase B signal transduction	GO:0051896	FALSE	0.0416277	1.38062	272	313	13	26944	F2R,TNFSF11,TNF,RASGRP1,IGF1R,HBEGF,IRS2,GPX1,DCN,RAMP3,PTPN6,SESN1,PTK2B
GO:BP	cellular response to carbohydrate stimulus	GO:0071322	FALSE	0.0418146	1.37867	196	313	11	26944	ZFP36L1,UCP2,CAMK2N1,IGF1R,NR1D1,HMGN3,MYH9,IRS2,GPX1,ICAM1,ARRB1
GO:BP	positive regulation of immunoglobulin mediated immune response	GO:0002891	FALSE	0.0429313	1.36723	72	313	7	26944	GIMAP3,TNF,CD226,H2-Q7,H2-T23,H2-K1,H2-D1
GO:BP	positive regulation of B cell mediated immunity	GO:0002714	FALSE	0.0429313	1.36723	72	313	7	26944	GIMAP3,TNF,CD226,H2-Q7,H2-T23,H2-K1,H2-D1
GO:BP	T cell activation involved in immune response	GO:0002286	FALSE	0.0433148	1.36336	129	313	9	26944	FGL2,ITGAL,ICAM1,PF4,NFKBID,CCR2,ANXA1,H2-M3,IL4RA
GO:BP	generation of neurons	GO:0048699	FALSE	0.0433427	1.36308	1651	313	39	26944	RGS2,PSAP,SDC4,APOE,DIAPH1,NR4A3,VIM,B2M,CD3E,C1QA,IGF1R,WLS,FLNA,GRN,TSPO,SOD1,HIPK1,DYNC1I2,TUBA1A,THY1,ITGA4,STK24,SOCS2,NR4A2,AKNA,COL3A1,BCL11B,PPP1R9B,LMO4,PREX1,IQGAP1,H2-K1,MAP4,H2-D1,JUN,TOX,PLXND1,PTK2B,AUTS2
GO:BP	epithelial cell apoptotic process	GO:1904019	FALSE	0.0440575	1.35598	162	313	10	26944	ZFP36L1,PDCD4,TNFAIP3,TNF,IGF1R,HIPK1,ICAM1,ITGA4,RGCC,ZFP36
GO:BP	leukocyte activation involved in inflammatory response	GO:0002269	FALSE	0.0448287	1.34844	49	313	6	26944	C1QA,TNF,NR1D1,GRN,IFNGR1,JUN
GO:BP	positive regulation of nitric oxide metabolic process	GO:1904407	FALSE	0.0448287	1.34844	49	313	6	26944	PTGS2,ITGB2,TNF,ICAM1,H2-M3,PTK2B
GO:BP	positive regulation of alpha-beta T cell proliferation	GO:0046641	FALSE	0.0448287	1.34844	49	313	6	26944	CD3E,H2-Q7,CCR2,H2-T23,H2-K1,H2-D1
GO:BP	response to transforming growth factor beta	GO:0071559	FALSE	0.0449491	1.34728	274	313	13	26944	ZFP36L2,ZFP36L1,FOS,IGF1R,COL1A2,NFATC1,COL1A1,COL3A1,LGALS9,SPRY1,ITGB5,JUN,LATS2
GO:BP	regulation of cellular component biogenesis	GO:0044087	FALSE	0.0450752	1.34606	1010	313	28	26944	SDC4,APOE,S100A10,TMSB4X,TNF,FLNA,MYH9,ICAM1,THY1,NEK7,PINK1,ADD1,MPP7,PIK3R1,SORL1,MYADM,CAND1,LMO4,PREX1,PDCD6IP,IQGAP1,RGCC,MAP4,ABCA2,DDX3X,PTK2B,AUTS2,CHMP5
GO:BP	immune response-activating signaling pathway	GO:0002757	FALSE	0.0455119	1.34187	447	313	17	26944	NR4A3,FOSL2,TNFAIP3,LAPTM5,CD3E,TNF,NR1D1,PRAM1,CD226,THY1,NEK7,LAT,NFKBID,NFATC2,PIK3R1,PTPN6,DDX3X
GO:BP	positive regulation of nuclear-transcribed mRNA catabolic process, deadenylation-dependent decay	GO:1900153	TRUE	0.04592	1.338	15	313	4	26944	ZFP36L2,ZFP36L1,TNRC6B,ZFP36
GO:BP	keratinocyte development	GO:0003334	TRUE	0.04592	1.338	15	313	4	26944	PSAP,FOSL2,PLEC,BCL11B
GO:BP	positive regulation of production of molecular mediator of immune response	GO:0002702	FALSE	0.0464616	1.33291	163	313	10	26944	NR4A3,B2M,LAPTM5,GIMAP3,CD226,H2-Q7,H2-T23,H2-K1,IL4RA,H2-D1
GO:BP	receptor clustering	GO:0043113	FALSE	0.0470168	1.32775	73	313	7	26944	APOE,ITGB7,FLNA,ITGAL,THY1,ITGA4,LGALS9
GO:BP	negative regulation of extrinsic apoptotic signaling pathway via death domain receptors	GO:1902042	TRUE	0.0479282	1.31941	30	313	5	26944	TNFAIP3,HMGB2,GPX1,ICAM1,DDX3X
GO:BP	negative regulation of protein serine/threonine kinase activity	GO:0071901	FALSE	0.0479282	1.31941	30	313	5	26944	RGS2,PDCD4,TNFAIP3,DUSP1,LATS2
GO:BP	regulation of anatomical structure morphogenesis	GO:0022603	FALSE	0.0483167	1.3159	904	313	26	26944	APOE,DIAPH1,VIM,S100A13,TNFAIP3,ITGB2,TNF,WLS,RALBP1,GRN,MYH9,SPARC,ICAM1,DCN,THY1,PF4,CCR2,PINK1,ADD1,ANXA1,ATP2B4,SPRY1,RGCC,CYSLTR2,PLXND1,PTK2B
GO:BP	cellular response to type II interferon	GO:0071346	FALSE	0.0489694	1.31007	131	313	9	26944	CCL8,VIM,EPRS,TNF,GBP7,IL12RB1,H2-Q7,GBP6,IFNGR1
GO:BP	leukocyte homeostasis	GO:0001776	FALSE	0.0489694	1.31007	131	313	9	26944	F2R,TNFAIP3,GIMAP3,SIT1,LAT,CCR2,ANXA1,PACS1,TSC22D3
GO:CC	cytoplasm	GO:0005737	TRUE	1.38309e-25	24.8591	11561	319	233	26995	PTGS2,ZFP36L2,CKB,AHNAK,MAF,ZFP36L1,S100A4,RPS29,ACTN2,SERINC3,PLIN2,TMEM64,CD3G,RGS2,F2R,SERPINB6A,PSAP,SDC4,APOE,BST2,S100A10,DIAPH1,CD164,TOB2,PER1,TMSB4X,CCND3,S100A6,VIM,UCP2,SAMSN1,EPRS,PDCD4,B2M,TMEM59,PSMB8,ITM2B,S100A13,CD93,TNFAIP3,LAPTM5,FOS,MGAT5,CD3E,EID1,PGM2L1,NPC2,GIMAP3,FRMD4A,HMGB2,TNFSF11,TNF,RASGRP1,NR1D1,WLS,DUSP1,TXNIP,NR4A1,FLNA,FAM111A,ATP5K,IKZF3,RALBP1,SLA,MYO1F,TDRD9,AT…
GO:CC	cellular anatomical entity	GO:0110165	FALSE	1.04775e-14	13.9797	22653	319	313	26995	PTGS2,CTLA2A,IGHA,ZFP36L2,FGL2,CKB,AHNAK,SELENOP,MAF,ZFP36L1,PODNL1,S100A4,RPS29,ACTN2,SERINC3,TMEM176A,PLIN2,TMEM64,CD3G,RGS2,F2R,SERPINB6A,PSAP,CCL8,SDC4,APOE,BST2,S100A10,DIAPH1,CD164,TOB2,PER1,NR4A3,TMSB4X,CCND3,GNG2,TMEM176B,S100A6,CD69,VIM,LGALS3BP,TRDV4,UCP2,SAMSN1,EPRS,PDCD4,B2M,TMEM59,PSMB8,ITM2B,ITGB7,C1QB,S100A13,CD93,CWC25,TAGLN2,FOSL2,TNFAIP3,LAPTM5,LTB4R1,FOS,MGAT5,CD3E,EID1,C1QA,PG…
GO:CC	membrane	GO:0016020	FALSE	4.01136e-14	13.3967	10191	319	193	26995	PTGS2,CKB,AHNAK,RPS29,ACTN2,SERINC3,TMEM176A,PLIN2,TMEM64,CD3G,RGS2,F2R,SDC4,APOE,BST2,S100A10,DIAPH1,CD164,GNG2,TMEM176B,S100A6,CD69,VIM,LGALS3BP,UCP2,EPRS,B2M,TMEM59,ITM2B,ITGB7,S100A13,CD93,LAPTM5,LTB4R1,MGAT5,CD3E,GIMAP3,ITGB2,TNFSF11,TNF,RASGRP1,IGF1R,HBEGF,WLS,MMP25,NR4A1,FLNA,EMP3,TOR1AIP1,UBL3,ATP5K,SELPLG,PDCD1,RALBP1,WBP1,ITGAL,SLA,ATP5MD,GRN,MYH9,GBP7,TMBIM6,TSPO,TOMM7,LY6G5B,IFI27L2A,…
GO:CC	cell periphery	GO:0071944	FALSE	1.19786e-11	10.9216	6862	319	143	26995	PTGS2,FGL2,CKB,AHNAK,PODNL1,ACTN2,SERINC3,PLIN2,CD3G,RGS2,F2R,SERPINB6A,APOE,BST2,S100A10,DIAPH1,CD164,GNG2,S100A6,CD69,VIM,EPRS,B2M,TMEM59,ITM2B,ITGB7,S100A13,CD93,LAPTM5,LTB4R1,CD3E,ITGB2,TNFSF11,TNF,RASGRP1,IGF1R,HBEGF,WLS,MMP25,FLNA,EMP3,UBL3,PDCD1,RALBP1,ITGAL,SLA,GRN,MYH9,LY6G5B,SOD1,PLEC,SPARC,IRS2,LAMP1,SIT1,ARHGEF1,PPP1CA,PRAM1,IL17RE,COMT,ICAM1,COL1A2,TUBA1A,ACTN4,SH3BGRL3,CD226,CHAD,AD…
GO:CC	side of membrane	GO:0098552	FALSE	3.10657e-11	10.5077	803	319	39	26995	RPS29,CD3G,RGS2,APOE,BST2,GNG2,S100A6,CD69,B2M,CD3E,TNF,MMP25,PDCD1,ITGAL,MYH9,LY6G5B,LAMP1,RPS28,ICAM1,CD226,THY1,ANXA5,IL12RB1,H2-Q7,CCR2,H2-T23,IL27RA,IGLC1,H2-M3,VSIR,PPP1R9B,ESYT1,IQGAP1,CD52,H2-K1,IL4RA,H2-D1,NUCB1,GNAI2
GO:CC	cell surface	GO:0009986	FALSE	3.18381e-10	9.49705	1037	319	43	26995	CD3G,F2R,SDC4,APOE,BST2,S100A10,CD69,B2M,ITGB7,CD93,CD3E,ITGB2,TNF,HBEGF,MMP25,PDCD1,ITGAL,LY6G5B,SPARC,LAMP1,ATPIF1,ICAM1,CD226,THY1,ITGA4,RAMP3,ANXA5,RAMP1,IL12RB1,H2-Q7,CCR2,TLN1,H2-T23,ANXA1,IL27RA,SORL1,IGLC1,H2-M3,VSIR,ITGB5,H2-K1,IL4RA,H2-D1
GO:CC	plasma membrane	GO:0005886	FALSE	9.46667e-10	9.0238	6367	319	131	26995	PTGS2,CKB,AHNAK,ACTN2,SERINC3,PLIN2,CD3G,RGS2,F2R,APOE,BST2,S100A10,DIAPH1,CD164,GNG2,S100A6,CD69,VIM,EPRS,B2M,TMEM59,ITM2B,ITGB7,S100A13,CD93,LAPTM5,LTB4R1,CD3E,ITGB2,TNFSF11,TNF,RASGRP1,IGF1R,HBEGF,WLS,MMP25,FLNA,EMP3,UBL3,PDCD1,RALBP1,ITGAL,SLA,GRN,MYH9,LY6G5B,SOD1,PLEC,IRS2,LAMP1,SIT1,ARHGEF1,PPP1CA,PRAM1,IL17RE,COMT,ICAM1,TUBA1A,ACTN4,SH3BGRL3,CD226,ADGRE5,PPP1R12A,P2RY10,THY1,ITGA4,RAMP3,ZN…
GO:CC	cytosol	GO:0005829	FALSE	1.47673e-09	8.8307	4105	319	97	26995	CKB,AHNAK,ZFP36L1,S100A4,RPS29,PLIN2,CD3G,RGS2,APOE,TOB2,PER1,TMSB4X,S100A6,VIM,SAMSN1,EPRS,PDCD4,B2M,PSMB8,S100A13,LAPTM5,FOS,PGM2L1,RASGRP1,WLS,TXNIP,NR4A1,FLNA,IKZF3,RALBP1,MYO1F,TDRD9,HMGN3,MYH9,TSPO,SOD1,PLEC,RPL38,IRS2,LAMP1,TMCO1,ARHGEF1,PPP1CA,RPS28,COMT,GPX1,HIPK1,TUBA1A,TNRC6B,KMT2C,SH3BGRL3,PPP1R12A,THY1,VAMP8,STK24,ARL6IP1,CCR2,PINK1,DOCK8,GSTM5,NFATC2,NUDT4,PTTG1,PLAAT3,OSBPL3,ANXA1,…
GO:CC	endomembrane system	GO:0012505	FALSE	3.1296e-09	8.50451	4287	319	99	26995	PTGS2,RPS29,SERINC3,TMEM64,F2R,PSAP,SDC4,APOE,BST2,CD164,TMEM176B,S100A6,B2M,TMEM59,ITM2B,LAPTM5,FOS,MGAT5,CD3E,NPC2,GIMAP3,TNF,RASGRP1,WLS,NR4A1,FLNA,TOR1AIP1,SLA,GRN,MYH9,TMBIM6,TSPO,IFI27L2A,SOD1,SPARC,LAMP1,TMCO1,RPS28,TMEM50A,IFI27,ATP2A3,GALNT1,PCGF5,TUBA1A,CTSD,THY1,PF4,ZNRF2,VAMP8,STK24,LAT,ANXA5,PI4K2A,ARL6IP1,H2-Q7,TAPBP,COL1A1,PINK1,ACAT1,H2-T23,SCP2,PLAAT3,OSBPL3,ANXA1,PIK3R1,SORL1,RC…
GO:CC	extracellular space	GO:0005615	FALSE	5.83261e-08	7.23414	1836	319	55	26995	IGHA,FGL2,AHNAK,SELENOP,PODNL1,S100A4,SERPINB6A,PSAP,CCL8,APOE,S100A10,LGALS3BP,TRDV4,B2M,ITM2B,C1QB,S100A13,C1QA,NPC2,HMGB2,TNFSF11,TNF,HBEGF,MMP25,GRN,SOD1,SPARC,RNASE4,ICAM1,COL1A2,CHAD,CTSD,SAA3,DCN,SMPDL3A,PF4,ANXA5,RAMP1,LRRC17,H2-Q7,COL1A1,H2-T23,ANXA1,SORL1,COL3A1,LGALS9,DKK3,MAN2A1,H2-M3,PDCD6IP,JCHAIN,H2-K1,IL4RA,H2-D1,NUCB1
GO:CC	vesicle	GO:0031982	FALSE	6.43735e-08	7.19129	2228	319	62	26995	AHNAK,F2R,PSAP,APOE,BST2,CD164,VIM,B2M,TMEM59,ITM2B,CD93,LAPTM5,TNF,WLS,SLA,GRN,MYH9,GBP7,SOD1,SPARC,LAMP1,ICAM1,DYNC1I2,TUBA1A,CTSD,PF4,ZNRF2,VAMP8,ANXA5,PI4K2A,H2-Q7,TAPBP,COL1A1,H2-T23,ANXA1,SORL1,RCBTB2,RASGEF1B,FNBP1,IFNGR1,AAK1,PRRT1,H2-M3,ARRB1,ANXA6,TPRGL,KCNK1,RINL,PDCD6IP,PACS1,MITD1,SGIP1,KIF1B,H2-K1,ABCA2,H2-D1,NUCB1,CMTM6,TAB2,GNAI2,CHMP5,TECPR1
GO:CC	membrane protein complex	GO:0098796	FALSE	1.02478e-07	6.98937	1242	319	43	26995	AHNAK,CD3G,S100A10,GNG2,B2M,ITGB7,CD3E,IGF1R,FLNA,ATP5K,ITGAL,ATP5MD,TOMM7,ITGA4,NDUFS5,RAMP3,VAMP8,SOCS2,RAMP1,IL12RB1,ARL6IP1,H2-Q7,TAPBP,H2-T23,MPP7,PIK3R1,NDUFV3,NDUFA3,PTPN6,NDUFA5,NDUFA13,COX7C,AAK1,IGLC1,UQCR11,H2-M3,KCNK1,ITGB5,SGIP1,H2-K1,H2-D1,PTK2B,GNAI2
GO:CC	cytoplasmic vesicle	GO:0031410	FALSE	2.47477e-07	6.60646	2077	319	58	26995	F2R,PSAP,APOE,BST2,CD164,VIM,B2M,TMEM59,ITM2B,CD93,LAPTM5,TNF,WLS,SLA,GRN,MYH9,GBP7,SOD1,SPARC,LAMP1,TUBA1A,CTSD,PF4,ZNRF2,VAMP8,ANXA5,PI4K2A,H2-Q7,TAPBP,COL1A1,H2-T23,ANXA1,SORL1,RCBTB2,RASGEF1B,FNBP1,AAK1,PRRT1,H2-M3,ARRB1,ANXA6,TPRGL,KCNK1,RINL,PDCD6IP,PACS1,MITD1,SGIP1,KIF1B,H2-K1,ABCA2,H2-D1,NUCB1,CMTM6,TAB2,GNAI2,CHMP5,TECPR1
GO:CC	intracellular vesicle	GO:0097708	FALSE	2.66008e-07	6.57511	2081	319	58	26995	F2R,PSAP,APOE,BST2,CD164,VIM,B2M,TMEM59,ITM2B,CD93,LAPTM5,TNF,WLS,SLA,GRN,MYH9,GBP7,SOD1,SPARC,LAMP1,TUBA1A,CTSD,PF4,ZNRF2,VAMP8,ANXA5,PI4K2A,H2-Q7,TAPBP,COL1A1,H2-T23,ANXA1,SORL1,RCBTB2,RASGEF1B,FNBP1,AAK1,PRRT1,H2-M3,ARRB1,ANXA6,TPRGL,KCNK1,RINL,PDCD6IP,PACS1,MITD1,SGIP1,KIF1B,H2-K1,ABCA2,H2-D1,NUCB1,CMTM6,TAB2,GNAI2,CHMP5,TECPR1
GO:CC	extracellular region	GO:0005576	FALSE	3.22232e-07	6.49183	2554	319	66	26995	CTLA2A,IGHA,FGL2,AHNAK,SELENOP,PODNL1,S100A4,SERPINB6A,PSAP,CCL8,SDC4,APOE,S100A10,LGALS3BP,TRDV4,B2M,ITM2B,C1QB,S100A13,MGAT5,C1QA,NPC2,HMGB2,TNFSF11,TNF,HBEGF,MMP25,GRN,GBP7,LY6G5B,SOD1,SPARC,RNASE4,IL17RE,ICAM1,GALNT1,COL1A2,CHAD,CTSD,SAA3,DCN,SMPDL3A,PF4,ANXA5,RAMP1,LRRC17,H2-Q7,COL1A1,H2-T23,ANXA1,IL27RA,SORL1,MDFIC,COL3A1,LGALS9,DKK3,PRAP1,MAN2A1,H2-M3,PDCD6IP,JCHAIN,H2-K1,IL4RA,H2-D1,NUCB1…
GO:CC	external side of plasma membrane	GO:0009897	FALSE	3.57742e-07	6.44643	487	319	25	26995	CD3G,APOE,CD69,B2M,CD3E,TNF,PDCD1,ITGAL,LY6G5B,LAMP1,ICAM1,CD226,THY1,ANXA5,IL12RB1,H2-Q7,CCR2,H2-T23,IL27RA,IGLC1,H2-M3,VSIR,H2-K1,IL4RA,H2-D1
GO:CC	endosome	GO:0005768	FALSE	5.85378e-07	6.23256	973	319	36	26995	F2R,PSAP,APOE,BST2,CD164,B2M,TMEM59,ITM2B,TNF,WLS,SLA,GRN,MYH9,LAMP1,TUBA1A,CTSD,ZNRF2,VAMP8,PI4K2A,H2-Q7,ANXA1,SORL1,RASGEF1B,H2-M3,ARRB1,ANXA6,KCNK1,PDCD6IP,MITD1,H2-K1,ABCA2,H2-D1,NUCB1,CMTM6,TAB2,CHMP5
GO:CC	plasma membrane protein complex	GO:0098797	FALSE	8.12753e-07	6.09004	587	319	27	26995	AHNAK,CD3G,S100A10,GNG2,B2M,ITGB7,CD3E,IGF1R,FLNA,ITGAL,ITGA4,RAMP3,RAMP1,IL12RB1,H2-Q7,H2-T23,MPP7,PTPN6,IGLC1,H2-M3,KCNK1,ITGB5,SGIP1,H2-K1,H2-D1,PTK2B,GNAI2
GO:CC	cell junction	GO:0030054	FALSE	8.17836e-07	6.08733	2260	319	60	26995	AHNAK,ACTN2,F2R,SDC4,APOE,DIAPH1,ITGB7,C1QB,CD3E,C1QA,FRMD4A,CAMK2N1,NR1D1,NR4A1,FLNA,RALBP1,ITGAL,GRN,MYH9,PLEC,RPL38,SPARC,LAMP1,PPP1CA,RPS28,COMT,TUBA1A,ACTN4,CTSD,ZNRF2,LAT,ANXA5,PI4K2A,TLN1,ADD1,MPP7,ANXA1,PIK3R1,MYADM,PTPN6,AAK1,PRRT1,ATP2B4,ARRB1,ANXA6,TPRGL,PPP1R9B,KCNK1,ITGB5,PDCD6IP,JAML,ABLIM3,IQGAP1,SGIP1,KIF1B,MAP4,RPL37,PLXND1,PTK2B,GNAI2
GO:CC	intracellular anatomical structure	GO:0005622	FALSE	8.18389e-07	6.08704	17412	319	254	26995	PTGS2,ZFP36L2,CKB,AHNAK,MAF,ZFP36L1,S100A4,RPS29,ACTN2,SERINC3,PLIN2,TMEM64,CD3G,RGS2,F2R,SERPINB6A,PSAP,SDC4,APOE,BST2,S100A10,DIAPH1,CD164,TOB2,PER1,NR4A3,TMSB4X,CCND3,TMEM176B,S100A6,VIM,UCP2,SAMSN1,EPRS,PDCD4,B2M,TMEM59,PSMB8,ITM2B,S100A13,CD93,CWC25,TAGLN2,FOSL2,TNFAIP3,LAPTM5,FOS,MGAT5,CD3E,EID1,PGM2L1,NPC2,GIMAP3,FRMD4A,HMGB2,TNFSF11,TNF,RASGRP1,IGF1R,NR1D1,WLS,FOSB,DUSP1,TXNIP,NR4A1,FLNA,…
GO:CC	organelle membrane	GO:0031090	FALSE	9.83105e-07	6.0074	3365	319	78	26995	PTGS2,RPS29,SERINC3,CD164,TMEM176B,UCP2,B2M,TMEM59,ITM2B,LAPTM5,MGAT5,GIMAP3,RASGRP1,WLS,NR4A1,TOR1AIP1,ATP5K,ATP5MD,GRN,GBP7,TMBIM6,TSPO,TOMM7,IFI27L2A,PLEC,SPARC,LAMP1,TMCO1,RPS28,IFI27,ATP2A3,GALNT1,PET100,CTSD,NDUFS5,ZNRF2,MCUR1,VAMP8,STK24,ANXA5,PI4K2A,ARL6IP1,H2-Q7,TAPBP,PINK1,ACAT1,H2-T23,PLAAT3,OSBPL3,ANXA1,PIK3R1,NDUFV3,NDUFA3,SORL1,NDUFA5,MAN2A2,NDUFA13,COX7C,PRRT1,MAN2A1,UQCR11,H2-M3,A…
GO:CC	lysosome	GO:0005764	FALSE	2.38554e-06	5.62241	535	319	25	26995	PSAP,CD164,B2M,TMEM59,TNFAIP3,LAPTM5,NPC2,GRN,SOD1,LAMP1,CTSD,RAMP3,ZNRF2,VAMP8,H2-Q7,PLAAT3,ANXA1,FNBP1,ANXA6,H2-K1,ABCA2,H2-D1,TAB2,CHMP5,TECPR1
GO:CC	lytic vacuole	GO:0000323	FALSE	2.38554e-06	5.62241	535	319	25	26995	PSAP,CD164,B2M,TMEM59,TNFAIP3,LAPTM5,NPC2,GRN,SOD1,LAMP1,CTSD,RAMP3,ZNRF2,VAMP8,H2-Q7,PLAAT3,ANXA1,FNBP1,ANXA6,H2-K1,ABCA2,H2-D1,TAB2,CHMP5,TECPR1
GO:CC	bounding membrane of organelle	GO:0098588	FALSE	2.96499e-06	5.52798	1767	319	50	26995	PTGS2,RPS29,SERINC3,CD164,B2M,TMEM59,ITM2B,LAPTM5,MGAT5,GIMAP3,RASGRP1,WLS,GRN,TSPO,TOMM7,PLEC,SPARC,LAMP1,TMCO1,RPS28,ATP2A3,CTSD,ZNRF2,VAMP8,STK24,ANXA5,PI4K2A,ARL6IP1,H2-Q7,TAPBP,PINK1,H2-T23,PLAAT3,ANXA1,SORL1,MAN2A2,PRRT1,MAN2A1,H2-M3,ANXA6,TPRGL,MITD1,SGIP1,H2-K1,H2-D1,NUCB1,CMTM6,TAB2,CHMP5,TECPR1
GO:CC	plasma membrane bounded cell projection	GO:0120025	FALSE	3.04875e-06	5.51588	2460	319	62	26995	PTGS2,CTLA2A,CKB,ACTN2,APOE,DIAPH1,S100A6,VIM,SAMSN1,CD3E,CAMK2N1,IGF1R,NR1D1,WLS,FLNA,MYH9,SOD1,PLEC,LAMP1,PPP1CA,TMEM50A,COMT,DYNC1I2,TUBA1A,ACTN4,SH3BGRL3,THY1,ITGA4,ANXA5,PI4K2A,CFAP36,CCR2,PINK1,DOCK8,TLN1,GSTM5,ADD1,OSBPL3,ANXA1,MYADM,PTPN6,IFNGR1,BCL11B,AAK1,ATP2B4,ARRB1,TPRGL,PPP1R9B,KCNK1,RINL,PREX1,ABLIM3,IQGAP1,CD52,KIF1B,MAP4,DDX3X,PLXND1,PTK2B,GNAI2,TNFRSF1B,AUTS2
GO:CC	cell projection	GO:0042995	FALSE	5.88072e-06	5.23057	2564	319	63	26995	PTGS2,CTLA2A,CKB,ACTN2,APOE,DIAPH1,S100A6,VIM,SAMSN1,CD3E,CAMK2N1,IGF1R,NR1D1,WLS,FLNA,MYH9,SOD1,PLEC,LAMP1,PPP1CA,TMEM50A,COMT,DYNC1I2,TUBA1A,ACTN4,SH3BGRL3,THY1,ITGA4,ZNRF2,ANXA5,PI4K2A,CFAP36,CCR2,PINK1,DOCK8,TLN1,GSTM5,ADD1,OSBPL3,ANXA1,MYADM,PTPN6,IFNGR1,BCL11B,AAK1,ATP2B4,ARRB1,TPRGL,PPP1R9B,KCNK1,RINL,PREX1,ABLIM3,IQGAP1,CD52,KIF1B,MAP4,DDX3X,PLXND1,PTK2B,GNAI2,TNFRSF1B,AUTS2
GO:CC	plasma membrane signaling receptor complex	GO:0098802	TRUE	1.3141e-05	4.88137	181	319	14	26995	CD3G,B2M,ITGB7,CD3E,FLNA,ITGAL,ITGA4,RAMP3,RAMP1,IL12RB1,PTPN6,IGLC1,ITGB5,PTK2B
GO:CC	organelle	GO:0043226	FALSE	1.4491e-05	4.8389	16169	319	237	26995	PTGS2,ZFP36L2,CKB,AHNAK,MAF,ZFP36L1,S100A4,RPS29,ACTN2,SERINC3,PLIN2,TMEM64,RGS2,F2R,PSAP,SDC4,APOE,BST2,S100A10,DIAPH1,CD164,TOB2,PER1,NR4A3,TMSB4X,CCND3,TMEM176B,S100A6,VIM,UCP2,SAMSN1,PDCD4,B2M,TMEM59,PSMB8,ITM2B,S100A13,CD93,CWC25,TAGLN2,FOSL2,TNFAIP3,LAPTM5,FOS,MGAT5,CD3E,EID1,NPC2,GIMAP3,FRMD4A,HMGB2,CAMK2N1,TNF,RASGRP1,IGF1R,NR1D1,WLS,FOSB,DUSP1,NR4A1,FLNA,FAM111A,TOR1AIP1,ATP5K,IKZF3,RALB…
GO:CC	intracellular organelle	GO:0043229	FALSE	3.6614e-05	4.43635	15836	319	232	26995	PTGS2,ZFP36L2,CKB,AHNAK,MAF,ZFP36L1,S100A4,RPS29,ACTN2,SERINC3,PLIN2,TMEM64,RGS2,F2R,PSAP,SDC4,APOE,BST2,S100A10,DIAPH1,CD164,TOB2,PER1,NR4A3,TMSB4X,CCND3,TMEM176B,S100A6,VIM,UCP2,SAMSN1,PDCD4,B2M,TMEM59,PSMB8,ITM2B,S100A13,CD93,CWC25,TAGLN2,FOSL2,TNFAIP3,LAPTM5,FOS,MGAT5,CD3E,EID1,NPC2,GIMAP3,FRMD4A,HMGB2,TNF,RASGRP1,IGF1R,NR1D1,WLS,FOSB,DUSP1,NR4A1,FLNA,FAM111A,TOR1AIP1,ATP5K,IKZF3,RALBP1,SLA,M…
GO:CC	membrane-bounded organelle	GO:0043227	FALSE	3.81336e-05	4.41869	14934	319	222	26995	PTGS2,ZFP36L2,CKB,AHNAK,MAF,ZFP36L1,S100A4,RPS29,SERINC3,PLIN2,TMEM64,RGS2,F2R,PSAP,SDC4,APOE,BST2,S100A10,DIAPH1,CD164,TOB2,PER1,NR4A3,TMSB4X,CCND3,TMEM176B,S100A6,VIM,UCP2,SAMSN1,PDCD4,B2M,TMEM59,PSMB8,ITM2B,S100A13,CD93,CWC25,FOSL2,TNFAIP3,LAPTM5,FOS,MGAT5,CD3E,EID1,NPC2,GIMAP3,HMGB2,TNF,RASGRP1,IGF1R,NR1D1,WLS,FOSB,DUSP1,NR4A1,FLNA,FAM111A,TOR1AIP1,ATP5K,IKZF3,RALBP1,SLA,TDRD9,ATP5MD,GRN,HMGN…
GO:CC	lytic vacuole membrane	GO:0098852	FALSE	4.08434e-05	4.38888	298	319	17	26995	CD164,B2M,TMEM59,LAPTM5,GRN,LAMP1,CTSD,ZNRF2,VAMP8,H2-Q7,PLAAT3,ANXA6,H2-K1,H2-D1,TAB2,CHMP5,TECPR1
GO:CC	lysosomal membrane	GO:0005765	FALSE	4.08434e-05	4.38888	298	319	17	26995	CD164,B2M,TMEM59,LAPTM5,GRN,LAMP1,CTSD,ZNRF2,VAMP8,H2-Q7,PLAAT3,ANXA6,H2-K1,H2-D1,TAB2,CHMP5,TECPR1
GO:CC	somatodendritic compartment	GO:0036477	FALSE	4.53203e-05	4.34371	1103	319	35	26995	CTLA2A,CKB,APOE,MGAT5,CD3E,CAMK2N1,TNF,IGF1R,NR1D1,WLS,FLNA,SOD1,PLEC,LAMP1,PPP1CA,TMEM50A,COMT,THY1,ITGA4,ANXA5,PI4K2A,CCR2,ADD1,SORL1,PTPN6,IFNGR1,POLR2M,ARRB1,PPP1R9B,KCNK1,PREX1,KIF1B,PTK2B,GNAI2,TNFRSF1B
GO:CC	intracellular membrane-bounded organelle	GO:0043231	FALSE	4.93192e-05	4.30698	14435	319	216	26995	PTGS2,ZFP36L2,CKB,AHNAK,MAF,ZFP36L1,S100A4,RPS29,SERINC3,PLIN2,TMEM64,RGS2,F2R,PSAP,SDC4,APOE,BST2,S100A10,DIAPH1,CD164,TOB2,PER1,NR4A3,TMSB4X,CCND3,TMEM176B,S100A6,VIM,UCP2,SAMSN1,PDCD4,B2M,TMEM59,PSMB8,ITM2B,S100A13,CD93,CWC25,FOSL2,TNFAIP3,LAPTM5,FOS,MGAT5,CD3E,EID1,NPC2,GIMAP3,HMGB2,TNF,RASGRP1,IGF1R,NR1D1,WLS,FOSB,DUSP1,NR4A1,FLNA,FAM111A,TOR1AIP1,ATP5K,IKZF3,RALBP1,SLA,TDRD9,ATP5MD,GRN,HMGN…
GO:CC	anchoring junction	GO:0070161	FALSE	7.04037e-05	4.1524	729	319	27	26995	AHNAK,ACTN2,SDC4,ITGB7,CD3E,FRMD4A,FLNA,ITGAL,MYH9,PLEC,PPP1CA,ACTN4,LAT,ANXA5,TLN1,ADD1,MPP7,PIK3R1,MYADM,PTPN6,ANXA6,PPP1R9B,ITGB5,PDCD6IP,JAML,IQGAP1,PTK2B
GO:CC	vacuole	GO:0005773	FALSE	7.5795e-05	4.12036	640	319	25	26995	PSAP,CD164,B2M,TMEM59,TNFAIP3,LAPTM5,NPC2,GRN,SOD1,LAMP1,CTSD,RAMP3,ZNRF2,VAMP8,H2-Q7,PLAAT3,ANXA1,FNBP1,ANXA6,H2-K1,ABCA2,H2-D1,TAB2,CHMP5,TECPR1
GO:CC	cell body	GO:0044297	FALSE	8.05754e-05	4.0938	829	319	29	26995	CKB,APOE,VIM,MGAT5,CD3E,CAMK2N1,TNF,IGF1R,NR1D1,FLNA,SOD1,LAMP1,PPP1CA,TMEM50A,COMT,THY1,ITGA4,ANXA5,PI4K2A,CCR2,PINK1,SORL1,POLR2M,PPP1R9B,KCNK1,PLXND1,PTK2B,GNAI2,TNFRSF1B
GO:CC	neuron projection	GO:0043005	FALSE	0.000111258	3.95367	1525	319	42	26995	PTGS2,CTLA2A,CKB,APOE,DIAPH1,VIM,CD3E,CAMK2N1,IGF1R,NR1D1,WLS,FLNA,SOD1,PLEC,LAMP1,PPP1CA,COMT,ACTN4,THY1,ITGA4,ANXA5,PI4K2A,CCR2,PINK1,ADD1,PTPN6,IFNGR1,BCL11B,AAK1,ARRB1,TPRGL,PPP1R9B,KCNK1,PREX1,IQGAP1,KIF1B,MAP4,PLXND1,PTK2B,GNAI2,TNFRSF1B,AUTS2
GO:CC	membrane raft	GO:0045121	FALSE	0.000133457	3.87466	324	319	17	26995	PTGS2,AHNAK,F2R,BST2,S100A10,ITGB2,TNF,IGF1R,ICAM1,TUBA1A,CTSD,THY1,PI4K2A,TUBA1B,MYADM,ATP2B4,TNFRSF1B
GO:CC	membrane microdomain	GO:0098857	FALSE	0.000139337	3.85593	325	319	17	26995	PTGS2,AHNAK,F2R,BST2,S100A10,ITGB2,TNF,IGF1R,ICAM1,TUBA1A,CTSD,THY1,PI4K2A,TUBA1B,MYADM,ATP2B4,TNFRSF1B
GO:CC	cell leading edge	GO:0031252	FALSE	0.000196871	3.70582	453	319	20	26995	DIAPH1,S100A6,VIM,SAMSN1,WLS,MYH9,SH3BGRL3,THY1,DOCK8,TLN1,MYADM,AAK1,PPP1R9B,LMO4,RINL,ABLIM3,IQGAP1,DDX3X,PLXND1,PTK2B
GO:CC	extracellular matrix	GO:0031012	FALSE	0.000222488	3.65269	499	319	21	26995	FGL2,PODNL1,SERPINB6A,APOE,S100A10,S100A6,S100A13,MMP25,SPARC,COL1A2,CHAD,CTSD,DCN,PF4,ANXA5,LRRC17,COL1A1,ANXA1,COL3A1,LGALS9,ANXA6
GO:CC	protein-containing complex	GO:0032991	FALSE	0.000236304	3.62653	7427	319	128	26995	PTGS2,IGHA,ZFP36L2,AHNAK,MAF,ZFP36L1,RPS29,CD3G,SERPINB6A,APOE,S100A10,NR4A3,CCND3,GNG2,CD69,VIM,EPRS,B2M,PSMB8,ITGB7,C1QB,CWC25,FOSL2,LAPTM5,FOS,CD3E,C1QA,HMGB2,IGF1R,NR1D1,NR4A1,FLNA,FAM111A,ATP5K,ITGAL,SLA,MYO1F,ATP5MD,HMGN3,MYH9,TOMM7,LY6G5B,SOD1,RPL38,TMCO1,ATPIF1,PPP1CA,PRAM1,RPS28,DYNC1I2,COL1A2,PCGF5,ACTN4,KMT2C,SAA3,DCN,PPP1R12A,NFATC1,ITGA4,NDUFS5,RAMP3,PF4,ZNRF2,VAMP8,LAT,SOCS2,RAMP1,I…
GO:CC	external encapsulating structure	GO:0030312	FALSE	0.000237301	3.6247	501	319	21	26995	FGL2,PODNL1,SERPINB6A,APOE,S100A10,S100A6,S100A13,MMP25,SPARC,COL1A2,CHAD,CTSD,DCN,PF4,ANXA5,LRRC17,COL1A1,ANXA1,COL3A1,LGALS9,ANXA6
GO:CC	dendrite	GO:0030425	FALSE	0.000282484	3.54901	783	319	27	26995	CTLA2A,CKB,APOE,CD3E,CAMK2N1,NR1D1,WLS,FLNA,SOD1,PLEC,LAMP1,PPP1CA,COMT,THY1,ANXA5,PI4K2A,CCR2,ADD1,PTPN6,IFNGR1,ARRB1,PPP1R9B,KCNK1,PREX1,KIF1B,PTK2B,GNAI2
GO:CC	dendritic tree	GO:0097447	FALSE	0.000296606	3.52782	785	319	27	26995	CTLA2A,CKB,APOE,CD3E,CAMK2N1,NR1D1,WLS,FLNA,SOD1,PLEC,LAMP1,PPP1CA,COMT,THY1,ANXA5,PI4K2A,CCR2,ADD1,PTPN6,IFNGR1,ARRB1,PPP1R9B,KCNK1,PREX1,KIF1B,PTK2B,GNAI2
GO:CC	receptor complex	GO:0043235	FALSE	0.000419369	3.3774	392	319	18	26995	CD3G,B2M,ITGB7,CD3E,IGF1R,FLNA,ITGAL,ITGA4,RAMP3,RAMP1,IL12RB1,IL27RA,PTPN6,IGLC1,ITGB5,IL4RA,PLXND1,PTK2B
GO:CC	endosome membrane	GO:0010008	FALSE	0.000437702	3.35882	477	319	20	26995	CD164,B2M,TMEM59,ITM2B,WLS,LAMP1,CTSD,ZNRF2,VAMP8,PI4K2A,H2-Q7,ANXA1,SORL1,ANXA6,MITD1,H2-K1,H2-D1,CMTM6,TAB2,CHMP5
GO:CC	MHC class I peptide loading complex	GO:0042824	FALSE	0.000439247	3.35729	17	319	5	26995	B2M,H2-Q7,TAPBP,H2-K1,H2-D1
GO:CC	vacuolar membrane	GO:0005774	FALSE	0.000528816	3.2767	358	319	17	26995	CD164,B2M,TMEM59,LAPTM5,GRN,LAMP1,CTSD,ZNRF2,VAMP8,H2-Q7,PLAAT3,ANXA6,H2-K1,H2-D1,TAB2,CHMP5,TECPR1
GO:CC	cytoplasmic vesicle membrane	GO:0030659	FALSE	0.000580266	3.23637	914	319	29	26995	CD164,B2M,TMEM59,ITM2B,WLS,GBP7,SPARC,LAMP1,CTSD,ZNRF2,VAMP8,ANXA5,PI4K2A,H2-Q7,TAPBP,H2-T23,ANXA1,SORL1,PRRT1,ANXA6,TPRGL,MITD1,SGIP1,KIF1B,H2-K1,H2-D1,CMTM6,TAB2,CHMP5
GO:CC	perinuclear region of cytoplasm	GO:0048471	FALSE	0.000661566	3.17943	819	319	27	26995	S100A4,S100A6,VIM,S100A13,LAPTM5,HMGB2,FLNA,PLEC,LAMP1,GALNT1,ACTN4,NFATC1,VAMP8,CCR2,PINK1,ADD1,PLAAT3,OSBPL3,PIK3R1,SORL1,ANXA6,PREX1,PACS1,TMEM134,PTK2B,TNFRSF1B,SELENOM
GO:CC	endocytic vesicle membrane	GO:0030666	FALSE	0.000693434	3.15899	71	319	8	26995	B2M,LAMP1,H2-Q7,TAPBP,H2-T23,SGIP1,H2-K1,H2-D1
GO:CC	phagocytic vesicle membrane	GO:0030670	FALSE	0.000695202	3.15789	50	319	7	26995	B2M,LAMP1,H2-Q7,TAPBP,H2-T23,H2-K1,H2-D1
GO:CC	synapse	GO:0045202	FALSE	0.000742269	3.12944	1641	319	42	26995	ACTN2,F2R,APOE,DIAPH1,C1QB,CD3E,C1QA,CAMK2N1,NR1D1,NR4A1,FLNA,RALBP1,GRN,MYH9,RPL38,SPARC,LAMP1,PPP1CA,RPS28,COMT,TUBA1A,CTSD,ZNRF2,ANXA5,PI4K2A,ADD1,ANXA1,AAK1,PRRT1,ATP2B4,ARRB1,TPRGL,PPP1R9B,KCNK1,ABLIM3,SGIP1,KIF1B,MAP4,RPL37,PLXND1,PTK2B,GNAI2
GO:CC	cell-cell junction	GO:0005911	FALSE	0.000758059	3.1203	539	319	21	26995	AHNAK,CD3E,FRMD4A,FLNA,ITGAL,MYH9,PPP1CA,ACTN4,LAT,ANXA5,TLN1,ADD1,MPP7,PIK3R1,MYADM,PTPN6,ANXA6,PPP1R9B,PDCD6IP,JAML,IQGAP1
GO:CC	vesicle membrane	GO:0012506	FALSE	0.000782386	3.10658	928	319	29	26995	CD164,B2M,TMEM59,ITM2B,WLS,GBP7,SPARC,LAMP1,CTSD,ZNRF2,VAMP8,ANXA5,PI4K2A,H2-Q7,TAPBP,H2-T23,ANXA1,SORL1,PRRT1,ANXA6,TPRGL,MITD1,SGIP1,KIF1B,H2-K1,H2-D1,CMTM6,TAB2,CHMP5
GO:CC	envelope	GO:0031975	FALSE	0.000809383	3.09185	1305	319	36	26995	PTGS2,APOE,TMEM176B,S100A6,UCP2,GIMAP3,NR4A1,TOR1AIP1,ATP5K,ATP5MD,TMBIM6,TSPO,TOMM7,IFI27L2A,SOD1,PLEC,IFI27,PET100,NDUFS5,MCUR1,PINK1,ACAT1,PLAAT3,OSBPL3,ANXA1,NDUFV3,NDUFA3,SORL1,NDUFA5,NDUFA13,POLR2M,COX7C,UQCR11,HSD11B1,TMEM256,CHMP5
GO:CC	organelle envelope	GO:0031967	FALSE	0.000809383	3.09185	1305	319	36	26995	PTGS2,APOE,TMEM176B,S100A6,UCP2,GIMAP3,NR4A1,TOR1AIP1,ATP5K,ATP5MD,TMBIM6,TSPO,TOMM7,IFI27L2A,SOD1,PLEC,IFI27,PET100,NDUFS5,MCUR1,PINK1,ACAT1,PLAAT3,OSBPL3,ANXA1,NDUFV3,NDUFA3,SORL1,NDUFA5,NDUFA13,POLR2M,COX7C,UQCR11,HSD11B1,TMEM256,CHMP5
GO:CC	collagen-containing extracellular matrix	GO:0062023	FALSE	0.000856497	3.06727	371	319	17	26995	FGL2,PODNL1,SERPINB6A,S100A10,S100A6,S100A13,SPARC,COL1A2,CTSD,DCN,PF4,ANXA5,COL1A1,ANXA1,COL3A1,LGALS9,ANXA6
GO:CC	MHC protein complex	GO:0042611	FALSE	0.00217968	2.66161	39	319	6	26995	B2M,H2-Q7,H2-T23,H2-M3,H2-K1,H2-D1
GO:CC	phagocytic vesicle	GO:0045335	FALSE	0.00291757	2.53498	113	319	9	26995	VIM,B2M,MYH9,LAMP1,H2-Q7,TAPBP,H2-T23,H2-K1,H2-D1
GO:CC	late endosome	GO:0005770	FALSE	0.00344012	2.46343	288	319	14	26995	F2R,PSAP,APOE,BST2,B2M,TMEM59,GRN,LAMP1,VAMP8,SORL1,RASGEF1B,ANXA6,MITD1,CHMP5
GO:CC	MHC class I protein complex	GO:0042612	FALSE	0.00348967	2.45722	25	319	5	26995	B2M,H2-Q7,H2-T23,H2-K1,H2-D1
GO:CC	lumenal side of membrane	GO:0098576	FALSE	0.00348967	2.45722	25	319	5	26995	H2-Q7,H2-T23,H2-K1,H2-D1,NUCB1
GO:CC	MHC class Ib protein complex	GO:0032398	FALSE	0.00348967	2.45722	25	319	5	26995	H2-Q7,H2-T23,H2-M3,H2-K1,H2-D1
GO:CC	supramolecular fiber	GO:0099512	FALSE	0.00359029	2.44487	1059	319	30	26995	AHNAK,ACTN2,SDC4,APOE,DIAPH1,VIM,FLNA,MYH9,PLEC,DYNC1I2,COL1A2,TUBA1A,RASSF5,ACTN4,DCN,PPP1R12A,ANXA5,COL1A1,ANXA1,TUBA1B,AKNA,COL3A1,POLR2M,ATP2B4,TUBA4A,IQGAP1,KIF1B,CDK2AP2,MAP4,CHMP5
GO:CC	actin cytoskeleton	GO:0015629	TRUE	0.0036036	2.44326	503	319	19	26995	AHNAK,ACTN2,DIAPH1,TAGLN2,FLNA,MYO1F,MYH9,ACTN4,PPP1R12A,ADD1,ANXA1,MYADM,PPP1R9B,RINL,PDCD6IP,ABLIM3,IQGAP1,AUTS2,CAP1
GO:CC	supramolecular polymer	GO:0099081	FALSE	0.00407216	2.39017	1066	319	30	26995	AHNAK,ACTN2,SDC4,APOE,DIAPH1,VIM,FLNA,MYH9,PLEC,DYNC1I2,COL1A2,TUBA1A,RASSF5,ACTN4,DCN,PPP1R12A,ANXA5,COL1A1,ANXA1,TUBA1B,AKNA,COL3A1,POLR2M,ATP2B4,TUBA4A,IQGAP1,KIF1B,CDK2AP2,MAP4,CHMP5
GO:CC	Golgi medial cisterna	GO:0005797	TRUE	0.00427886	2.36867	26	319	5	26995	TMEM59,H2-Q7,MAN2A1,H2-K1,H2-D1
GO:CC	supramolecular complex	GO:0099080	FALSE	0.00552552	2.25763	1424	319	36	26995	AHNAK,ZFP36L1,ACTN2,SDC4,APOE,DIAPH1,VIM,EID1,FLNA,TDRD9,MYH9,PLEC,DYNC1I2,COL1A2,TUBA1A,RASSF5,ACTN4,TNRC6B,DCN,PPP1R12A,ANXA5,COL1A1,ANXA1,TUBA1B,AKNA,COL3A1,POLR2M,ATP2B4,TUBA4A,IQGAP1,KIF1B,CDK2AP2,ZFP36,MAP4,DDX3X,CHMP5
GO:CC	transcription factor AP-1 complex	GO:0035976	TRUE	0.00573666	2.24134	5	319	3	26995	FOS,NFATC2,JUN
GO:CC	immunological synapse	GO:0001772	FALSE	0.00583782	2.23375	46	319	6	26995	CD3E,ITGAL,MYH9,ICAM1,LAT,PDCD6IP
GO:CC	lumenal side of endoplasmic reticulum membrane	GO:0098553	FALSE	0.00623064	2.20547	14	319	4	26995	H2-Q7,H2-T23,H2-K1,H2-D1
GO:CC	cytoskeleton	GO:0005856	FALSE	0.0077924	2.10833	2373	319	51	26995	AHNAK,ACTN2,APOE,DIAPH1,TMSB4X,VIM,TAGLN2,FRMD4A,FLNA,RALBP1,MYO1F,MYH9,PLEC,PPP1R18,HIPK1,DYNC1I2,PCGF5,TUBA1A,RASSF5,ACTN4,PPP1R12A,NEK7,CFAP36,PINK1,TLN1,ADD1,ANXA1,TUBA1B,MYADM,AKNA,FNBP1,TUBA4A,PPP1R9B,RINL,PDCD6IP,ABLIM3,IQGAP1,RGCC,KIF1B,CDK2AP2,MAP4,NCOR1,IL4RA,DDX3X,TCP11L2,PTK2B,LATS2,GNAI2,AUTS2,CHMP5,CAP1
GO:CC	mitochondrial envelope	GO:0005740	FALSE	0.00961218	2.01718	843	319	25	26995	UCP2,GIMAP3,ATP5K,ATP5MD,TMBIM6,TSPO,TOMM7,IFI27L2A,SOD1,PLEC,IFI27,PET100,NDUFS5,MCUR1,PINK1,ACAT1,PLAAT3,ANXA1,NDUFV3,NDUFA3,NDUFA5,NDUFA13,COX7C,UQCR11,TMEM256
GO:CC	mitochondrial membrane	GO:0031966	FALSE	0.00971796	2.01242	791	319	24	26995	UCP2,GIMAP3,ATP5K,ATP5MD,TMBIM6,TSPO,TOMM7,IFI27L2A,PLEC,IFI27,PET100,NDUFS5,MCUR1,PINK1,ACAT1,PLAAT3,ANXA1,NDUFV3,NDUFA3,NDUFA5,NDUFA13,COX7C,UQCR11,TMEM256
GO:CC	neuronal cell body	GO:0043025	FALSE	0.010521	1.97794	743	319	23	26995	CKB,APOE,MGAT5,CAMK2N1,TNF,IGF1R,NR1D1,FLNA,SOD1,LAMP1,PPP1CA,TMEM50A,THY1,ITGA4,ANXA5,PI4K2A,CCR2,SORL1,POLR2M,PPP1R9B,KCNK1,PTK2B,TNFRSF1B
GO:CC	endocytic vesicle	GO:0030139	FALSE	0.0151227	1.82037	209	319	11	26995	VIM,B2M,MYH9,LAMP1,H2-Q7,TAPBP,H2-T23,RINL,SGIP1,H2-K1,H2-D1
GO:CC	cortical actin cytoskeleton	GO:0030864	FALSE	0.0191626	1.71755	82	319	7	26995	ACTN2,MYH9,ACTN4,MYADM,PPP1R9B,IQGAP1,CAP1
GO:CC	Golgi cisterna	GO:0031985	FALSE	0.0203953	1.69047	112	319	8	26995	TMEM59,GALNT1,H2-Q7,SORL1,MAN2A1,H2-K1,H2-D1,NUCB1
GO:CC	cortical cytoskeleton	GO:0030863	FALSE	0.0217269	1.663	113	319	8	26995	ACTN2,FLNA,MYH9,ACTN4,MYADM,PPP1R9B,IQGAP1,CAP1
GO:CC	ruffle	GO:0001726	FALSE	0.0234925	1.62907	182	319	10	26995	DIAPH1,S100A6,SAMSN1,MYH9,SH3BGRL3,TLN1,MYADM,PPP1R9B,RINL,IQGAP1
GO:CC	inner mitochondrial membrane protein complex	GO:0098800	FALSE	0.0277054	1.55744	150	319	9	26995	ATP5K,ATP5MD,NDUFS5,NDUFV3,NDUFA3,NDUFA5,NDUFA13,COX7C,UQCR11
GO:CC	focal adhesion	GO:0005925	FALSE	0.0307892	1.5116	188	319	10	26995	ACTN2,SDC4,ITGB7,MYH9,PLEC,ACTN4,TLN1,ANXA6,IQGAP1,PTK2B
GO:CC	organelle inner membrane	GO:0019866	FALSE	0.0333445	1.47698	593	319	19	26995	PTGS2,UCP2,TOR1AIP1,ATP5K,ATP5MD,IFI27L2A,IFI27,PET100,NDUFS5,MCUR1,PINK1,ACAT1,NDUFV3,NDUFA3,NDUFA5,NDUFA13,COX7C,UQCR11,TMEM256
GO:CC	respiratory chain complex	GO:0098803	FALSE	0.034749	1.45906	90	319	7	26995	NDUFS5,NDUFV3,NDUFA3,NDUFA5,NDUFA13,COX7C,UQCR11
GO:CC	mitochondrial respirasome	GO:0005746	TRUE	0.034749	1.45906	90	319	7	26995	NDUFS5,NDUFV3,NDUFA3,NDUFA5,NDUFA13,COX7C,UQCR11
GO:CC	cis-Golgi network	GO:0005801	FALSE	0.0426538	1.37004	65	319	6	26995	H2-Q7,PIK3R1,MAN2A1,H2-M3,H2-K1,H2-D1
GO:CC	alpha-beta T cell receptor complex	GO:0042105	TRUE	0.0465209	1.33235	9	319	3	26995	CD3G,CD3E,PTPN6
GO:CC	mitochondrion	GO:0005739	FALSE	0.0474679	1.3236	1895	319	41	26995	CKB,PSAP,UCP2,GIMAP3,NR4A1,ATP5K,RALBP1,ATP5MD,GRN,ECH1,TMBIM6,TSPO,TOMM7,IFI27L2A,SOD1,PLEC,ATPIF1,IFI27,COMT,GPX1,PET100,CTSD,NDUFS5,MCUR1,PI4K2A,PINK1,ACAT1,SCP2,PLAAT3,ANXA1,NDUFV3,NDUFA3,ETFB,NDUFA5,LARS2,NDUFA13,COX7C,UQCR11,ANXA6,KIF1B,TMEM256
GO:CC	cell-substrate junction	GO:0030055	FALSE	0.049196	1.30807	199	319	10	26995	ACTN2,SDC4,ITGB7,MYH9,PLEC,ACTN4,TLN1,ANXA6,IQGAP1,PTK2B
GO:CC	collagen type I trimer	GO:0005584	TRUE	0.0497175	1.30349	2	319	2	26995	COL1A2,COL1A1
GO:CC	integrin alpha4-beta7 complex	GO:0034669	TRUE	0.0497175	1.30349	2	319	2	26995	ITGB7,ITGA4
GO:CC	dimeric IgA immunoglobulin complex	GO:0071750	FALSE	0.0497175	1.30349	2	319	2	26995	IGHA,JCHAIN
GO:CC	secretory dimeric IgA immunoglobulin complex	GO:0071752	TRUE	0.0497175	1.30349	2	319	2	26995	IGHA,JCHAIN
KEGG	Human T-cell leukemia virus 1 infection	KEGG:05166	FALSE	5.40519e-09	8.26719	242	184	24	9330	CD3G,CCND3,B2M,FOS,CD3E,ITGB2,TNF,ITGAL,TSPO,ICAM1,NFATC1,H2-Q7,TLN1,NFATC2,H2-T23,PTTG1,PIK3R1,H2-M3,ANAPC13,ADCY7,H2-K1,ZFP36,H2-D1,JUN
KEGG	Human immunodeficiency virus 1 infection	KEGG:05170	FALSE	5.00447e-07	6.30064	232	184	21	9330	CD3G,BST2,GNG2,B2M,FOS,CD3E,TNF,NFATC1,H2-Q7,TAPBP,NFATC2,H2-T23,PIK3R1,H2-M3,H2-K1,H2-D1,JUN,PTK2B,TAB2,GNAI2,TNFRSF1B
KEGG	Natural killer cell mediated cytotoxicity	KEGG:04650	FALSE	7.21708e-06	5.14164	118	184	14	9330	ITGB2,TNF,ITGAL,ICAM1,NFATC1,LAT,NFATC2,H2-T23,PIK3R1,PTPN6,IFNGR1,H2-K1,H2-D1,PTK2B
KEGG	PD-L1 expression and PD-1 checkpoint pathway in cancer	KEGG:05235	FALSE	1.35852e-05	4.86694	88	184	12	9330	CD3G,FOS,CD3E,RASGRP1,PDCD1,NFATC1,LAT,NFATC2,PIK3R1,PTPN6,IFNGR1,JUN
KEGG	Epstein-Barr virus infection	KEGG:05169	FALSE	3.80533e-05	4.41961	223	184	18	9330	CD3G,CCND3,VIM,B2M,TNFAIP3,CD3E,TNF,ITGAL,ICAM1,H2-Q7,TAPBP,H2-T23,PIK3R1,H2-M3,H2-K1,H2-D1,JUN,TAB2
KEGG	Platelet activation	KEGG:04611	FALSE	9.16881e-05	4.03769	124	184	13	9330	F2R,RASGRP1,ARHGEF1,PPP1CA,COL1A2,PPP1R12A,VAMP8,COL1A1,TLN1,PIK3R1,COL3A1,ADCY7,GNAI2
KEGG	Th1 and Th2 cell differentiation	KEGG:04658	FALSE	0.000112411	3.94919	88	184	11	9330	MAF,CD3G,FOS,CD3E,NFATC1,LAT,IL12RB1,NFATC2,IFNGR1,IL4RA,JUN
KEGG	Cell adhesion molecules	KEGG:04514	FALSE	0.000163608	3.7862	174	184	15	9330	SDC4,ITGB7,ITGB2,SELPLG,PDCD1,ITGAL,ICAM1,CD226,ITGA4,H2-Q7,H2-T23,H2-M3,VSIR,H2-K1,H2-D1
KEGG	Osteoclast differentiation	KEGG:04380	FALSE	0.000172085	3.76426	131	184	13	9330	TMEM64,FOSL2,FOS,TNFSF11,TNF,FOSB,ATP2A3,NFATC1,NFATC2,PIK3R1,IFNGR1,JUN,TAB2
KEGG	Focal adhesion	KEGG:04510	FALSE	0.000223956	3.64984	202	184	16	9330	DIAPH1,CCND3,ITGB7,IGF1R,FLNA,PPP1CA,COL1A2,ACTN4,CHAD,PPP1R12A,ITGA4,COL1A1,TLN1,PIK3R1,ITGB5,JUN
KEGG	Proteoglycans in cancer	KEGG:05205	FALSE	0.000254882	3.59366	204	184	16	9330	SDC4,PDCD4,TNF,IGF1R,HBEGF,FLNA,ARHGEF1,PPP1CA,COL1A2,DCN,PPP1R12A,COL1A1,PIK3R1,PTPN6,ITGB5,IQGAP1
KEGG	T cell receptor signaling pathway	KEGG:04660	FALSE	0.000479115	3.31956	122	184	12	9330	CD3G,FOS,CD3E,TNF,RASGRP1,PDCD1,NFATC1,LAT,NFATC2,PIK3R1,PTPN6,JUN
KEGG	Kaposi sarcoma-associated herpesvirus infection	KEGG:05167	FALSE	0.000535471	3.27126	216	184	16	9330	PTGS2,GNG2,FOS,ICAM1,NFATC1,H2-Q7,NFATC2,H2-T23,PIK3R1,IFNGR1,H2-M3,PREX1,H2-K1,ZFP36,H2-D1,JUN
KEGG	Th17 cell differentiation	KEGG:04659	FALSE	0.000654201	3.18429	105	184	11	9330	CD3G,FOS,CD3E,NFATC1,LAT,IL12RB1,NFATC2,IL27RA,IFNGR1,IL4RA,JUN
KEGG	Human cytomegalovirus infection	KEGG:05163	FALSE	0.000764077	3.11686	248	184	17	9330	PTGS2,GNG2,B2M,TNF,ARHGEF1,NFATC1,H2-Q7,TAPBP,NFATC2,H2-T23,PIK3R1,H2-M3,ADCY7,H2-K1,H2-D1,PTK2B,GNAI2
KEGG	Leishmaniasis	KEGG:05140	FALSE	0.000864994	3.06299	70	184	9	9330	PTGS2,FOS,ITGB2,TNF,ITGA4,PTPN6,IFNGR1,JUN,TAB2
KEGG	Cellular senescence	KEGG:04218	FALSE	0.000881726	3.05467	175	184	14	9330	ZFP36L2,ZFP36L1,CCND3,PPP1CA,HIPK1,RASSF5,NFATC1,H2-Q7,NFATC2,H2-T23,PIK3R1,H2-M3,H2-K1,H2-D1
KEGG	Regulation of actin cytoskeleton	KEGG:04810	FALSE	0.00119083	2.92415	230	184	16	9330	F2R,DIAPH1,TMSB4X,ITGB7,ITGB2,ITGAL,MYH9,ARHGEF1,PPP1CA,ACTN4,PPP1R12A,ITGA4,PIK3R1,ITGB5,IQGAP1,RGCC
KEGG	Chagas disease	KEGG:05142	FALSE	0.00339616	2.46901	103	184	10	9330	CD3G,C1QB,FOS,CD3E,C1QA,TNF,PIK3R1,IFNGR1,JUN,GNAI2
KEGG	Diabetic cardiomyopathy	KEGG:05415	FALSE	0.00522459	2.28195	205	184	14	9330	PPP1CA,ATP2A3,COL1A2,CTSD,NDUFS5,COL1A1,PIK3R1,NDUFV3,NDUFA3,NDUFA5,NDUFA13,COL3A1,COX7C,UQCR11
KEGG	Non-alcoholic fatty liver disease	KEGG:04932	FALSE	0.00543897	2.26448	155	184	12	9330	FOS,TNF,IRS2,NDUFS5,PIK3R1,NDUFV3,NDUFA3,NDUFA5,NDUFA13,COX7C,UQCR11,JUN
KEGG	Yersinia infection	KEGG:05135	FALSE	0.00703822	2.15254	135	184	11	9330	FOS,TNF,ARHGEF1,NFATC1,ITGA4,LAT,NFATC2,PIK3R1,JUN,PTK2B,TAB2
KEGG	Leukocyte transendothelial migration	KEGG:04670	FALSE	0.0108716	1.96371	118	184	10	9330	ITGB2,ITGAL,ICAM1,RASSF5,ACTN4,THY1,ITGA4,PIK3R1,PTK2B,GNAI2
KEGG	Phagosome	KEGG:04145	FALSE	0.0156488	1.80552	173	184	12	9330	ITGB2,LAMP1,DYNC1I2,TUBA1A,H2-Q7,H2-T23,TUBA1B,H2-M3,TUBA4A,ITGB5,H2-K1,H2-D1
KEGG	AGE-RAGE signaling pathway in diabetic complications	KEGG:04933	FALSE	0.0164421	1.78404	101	184	9	9330	DIAPH1,TNF,ICAM1,COL1A2,NFATC1,COL1A1,PIK3R1,COL3A1,JUN
KEGG	Antigen processing and presentation	KEGG:04612	FALSE	0.0203645	1.69113	82	184	8	9330	B2M,TNF,H2-Q7,TAPBP,H2-T23,H2-M3,H2-K1,H2-D1
KEGG	Inflammatory bowel disease	KEGG:05321	FALSE	0.0205803	1.68655	62	184	7	9330	MAF,TNF,NFATC1,IL12RB1,IFNGR1,IL4RA,JUN
KEGG	Relaxin signaling pathway	KEGG:04926	FALSE	0.0227589	1.64285	129	184	10	9330	GNG2,FOS,COL1A2,COL1A1,PIK3R1,COL3A1,ARRB1,ADCY7,JUN,GNAI2
KEGG	Prion disease	KEGG:05020	FALSE	0.0243387	1.6137	266	184	15	9330	C1QB,C1QA,TNF,SOD1,TUBA1A,NDUFS5,PIK3R1,NDUFV3,NDUFA3,TUBA1B,NDUFA5,NDUFA13,COX7C,UQCR11,TUBA4A
KEGG	Parathyroid hormone synthesis, secretion and action	KEGG:04928	FALSE	0.027365	1.5628	108	184	9	9330	FOS,TNFSF11,HBEGF,MMP25,ARHGEF1,NR4A2,ARRB1,ADCY7,GNAI2
KEGG	Viral myocarditis	KEGG:05416	FALSE	0.0307069	1.51276	87	184	8	9330	ITGB2,ITGAL,ICAM1,H2-Q7,H2-T23,H2-M3,H2-K1,H2-D1
KEGG	TNF signaling pathway	KEGG:04668	FALSE	0.0437225	1.3593	115	184	9	9330	PTGS2,TNFAIP3,FOS,TNF,ICAM1,PIK3R1,JUN,TAB2,TNFRSF1B
KEGG	IL-17 signaling pathway	KEGG:04657	FALSE	0.0484092	1.31507	93	184	8	9330	PTGS2,TNFAIP3,FOS,TNF,FOSB,IL17RE,JUN,TAB2
HP	Abnormality of humoral immunity	HP:0005368	FALSE	0.0243111	1.6142	333	98	19	5098	B2M,PSMB8,C1QB,TNFAIP3,CD3E,C1QA,RASGRP1,FLNA,PDCD1,ARHGEF1,LAT,IL12RB1,COL1A1,DOCK8,PIK3R1,IFNGR1,IGLC1,PACS1,TNFRSF1B

## Sheet: DOWN gene Cluster 0
source	term_name	term_id	highlighted	adjusted_p_value	negative_log10_of_adjusted_p_value	term_size	query_size	intersection_size	effective_domain_size	intersections
GO:MF	structural constituent of ribosome	GO:0003735	TRUE	4.78342e-13	12.3203	348	197	24	25063	RPL13,RPS15A,RPS26,RPS20,RPL28,RPS10,RPL3,RPS8,RPS11,RPL18A,RPL19,RPS7,RPL10A,RPS3,RPL36AL,RPS2,RPS27A,RPL8,RPS16,RPS5,RPL18,RPSA,RPL29,RPLP0
GO:MF	protein binding	GO:0005515	TRUE	1.86813e-11	10.7286	10460	197	135	25063	ATL3,SIDT2,BLK,PURB,G3BP1,HSP90B1,HP,NOP58,ELOC,RPS20,PHB2,AMN1,SRGAP3,GNL3,SRSF10,TAF10,CHIL3,RACK1,RESF1,BTG1,GNA15,TXNRD1,TRAF3,DDT,IRF4,IL2RA,HMGN1,SDCBP2,NFKBIB,EIF3H,TTC39C,RPS7,EIF2S2,IER3,VPS54,CCR5,UQCRFS1,RELB,H3F3B,TNFRSF25,DNAJB11,DYNLL1,SOCS3,CCT3,NCL,SBNO2,RPS3,NACA,HIF1A,SH2D2A,PELI1,CHD2,CRLF2,NEAT1,THAP12,CDK6,RPS2,STAT3,MARCKSL1,RPS27A,SLC2A1,RPL8,APEX1,MT-ND2,CFLAR,PGAM1,SRSF7,…
GO:MF	oxidoreduction-driven active transmembrane transporter activity	GO:0015453	TRUE	2.51875e-09	8.59882	33	197	9	25063	UQCRFS1,MT-ND5,MT-ND2,MT-ND1,MT-ND4,MT-CO2,MT-CO3,MT-CO1,MT-CYTB
GO:MF	electron transfer activity	GO:0009055	FALSE	1.02272e-08	7.99024	54	197	10	25063	UQCRFS1,MT-ND5,MT-ND2,CIAPIN1,MT-ND1,MT-ND4,MT-CO2,MT-CO3,MT-CO1,MT-CYTB
GO:MF	structural molecule activity	GO:0005198	FALSE	3.23742e-08	7.4898	920	197	30	25063	RPL13,RPS15A,RPS26,RPS20,RPL28,RPS10,RPL3,RPS8,RPS11,RPL18A,RPL19,RPS7,H3F3B,RPL10A,RPS3,RPL36AL,RPS2,RPS27A,RPL8,RPS16,RPS5,RPL18,RPSA,LMNA,H1F0,CRELD2,RPL29,LMNB1,RPLP0,ACTG1
GO:MF	enzyme binding	GO:0019899	FALSE	2.93035e-06	5.53308	2330	197	46	25063	HSP90B1,NOP58,TAF10,CHIL3,RACK1,RESF1,BTG1,TRAF3,DDT,RPS7,CCR5,RELB,DYNLL1,NCL,RPS3,HIF1A,RPS2,STAT3,RPS27A,SLC2A1,MT-ND2,CFLAR,PGAM1,MAP2K3,BCL3,LMNA,ARIH2,CD74,NME2,CXCR4,CKS2,SLPI,SELENOS,NPM1,LDHA,LMNB1,MIF,LCN2,LGALS3,ACTG1,GAPDH,TRAF1,RANBP2,KLRK1,TPI1,HSPA5
GO:MF	rRNA binding	GO:0019843	TRUE	5.4695e-06	5.26205	74	197	9	25063	RPL3,RPS11,RPL19,NCL,RPS3,RPL8,RPS5,NPM1,RPLP0
GO:MF	binding	GO:0005488	FALSE	1.29464e-05	4.88785	16378	197	164	25063	ATL3,SIDT2,BLK,PURB,G3BP1,HSP90B1,EIF1A,RPL13,HP,NOP58,RPS26,ELOC,LSM12,RPS20,PHB2,AMN1,RPS10,SSB,SRGAP3,GNL3,SRSF10,RPL3,TAF10,CHIL3,RACK1,PGP,RESF1,BTG1,GNA15,TXNRD1,TRAF3,DDT,IRF4,SF3B6,IL2RA,HMGN1,RPS11,RPL19,SDCBP2,NFKBIB,EIF3H,TTC39C,RPS7,EIF2S2,IER3,VPS54,CCR5,UQCRFS1,RELB,H3F3B,TNFRSF25,DNAJB11,RPL10A,DYNLL1,SOCS3,CCT3,NCL,SBNO2,ARL5C,RPS3,NACA,HIF1A,SH2D2A,PELI1,CHD2,CRLF2,NEAT1,THAP12,C…
GO:MF	translation regulator activity, nucleic acid binding	GO:0090079	FALSE	2.10438e-05	4.67688	115	197	10	25063	PURB,EIF1A,EIF3H,EIF2S2,EIF5A,MIF4GD,EEF1B2,EIF5,EIF3F,EIF4A1
GO:MF	translation regulator activity	GO:0045182	FALSE	2.31529e-05	4.6354	149	197	11	25063	PURB,EIF1A,RACK1,EIF3H,EIF2S2,EIF5A,MIF4GD,EEF1B2,EIF5,EIF3F,EIF4A1
GO:MF	protein-containing complex binding	GO:0044877	FALSE	0.000134545	3.87113	2038	197	39	25063	SIDT2,G3BP1,EIF1A,NOP58,ELOC,TAF10,RACK1,GNA15,HMGN1,UQCRFS1,H3F3B,DYNLL1,SBNO2,RPS3,HIF1A,CHD2,RPS2,EIF5A,STAT3,MARCKSL1,APEX1,CFLAR,SLC25A3,RPSA,ITGAE,ZEB1,H1F0,SATB1,CD74,CKS2,RBM3,SRGN,NPM1,MIF,LGALS3,IL1B,RANBP2,MT-CYTB,HSPA5
GO:MF	nucleic acid binding	GO:0003676	FALSE	0.000246507	3.60817	4726	197	67	25063	SIDT2,PURB,G3BP1,HSP90B1,EIF1A,RPL13,NOP58,RPS26,LSM12,RPS20,RPS10,SSB,GNL3,SRSF10,RPL3,TAF10,IRF4,SF3B6,HMGN1,RPS11,RPL19,EIF3H,RPS7,EIF2S2,RELB,H3F3B,RPL10A,SOCS3,NCL,SBNO2,RPS3,NACA,HIF1A,CHD2,THAP12,RPS2,EIF5A,STAT3,BATF3,RPL8,APEX1,RPS16,SRSF7,RPS5,NFKB2,MIF4GD,RPL18,EEF1B2,ZEB1,STAT5A,H1F0,SATB1,EIF5,SUB1,NME2,EIF3F,SLPI,RBM3,EIF4A1,NPM1,LMNB1,RPLP0,KLF2,RANBP2,IRF8,HOPX,BATF
GO:MF	proton transmembrane transporter activity	GO:0015078	TRUE	0.000436439	3.36008	122	197	9	25063	GHITM,UQCRFS1,SLC25A3,SLC16A3,MT-ATP6,MT-CO2,MT-CO3,MT-CO1,MT-CYTB
GO:MF	translation factor activity, RNA binding	GO:0008135	FALSE	0.000809989	3.09152	97	197	8	25063	EIF1A,EIF3H,EIF2S2,EIF5A,EEF1B2,EIF5,EIF3F,EIF4A1
GO:MF	cytokine receptor binding	GO:0005126	FALSE	0.00120415	2.91932	317	197	13	25063	TRAF3,DDT,STAT3,CFLAR,IL1RN,MIF,CXCL2,CCL4,TRAF1,CCL3,IL1B,CXCL3,IL17F
GO:MF	primary active transmembrane transporter activity	GO:0015399	FALSE	0.00156157	2.80644	142	197	9	25063	UQCRFS1,MT-ND5,MT-ND2,MT-ND1,MT-ND4,MT-CO2,MT-CO3,MT-CO1,MT-CYTB
GO:MF	RNA binding	GO:0003723	FALSE	0.00211271	2.67516	2364	197	40	25063	SIDT2,PURB,G3BP1,HSP90B1,EIF1A,RPL13,NOP58,RPS26,LSM12,RPS20,RPS10,SSB,GNL3,SRSF10,RPL3,SF3B6,RPS11,RPL19,RPS7,EIF2S2,RPL10A,SOCS3,NCL,RPS3,RPS2,EIF5A,STAT3,RPL8,APEX1,RPS16,SRSF7,RPS5,MIF4GD,RPL18,SLPI,RBM3,EIF4A1,NPM1,RPLP0,RANBP2
GO:MF	mRNA binding	GO:0003729	FALSE	0.00261121	2.58316	395	197	14	25063	PURB,G3BP1,RPS26,SSB,GNL3,SF3B6,RPS7,EIF2S2,NCL,RPS3,RPS2,SRSF7,RPS5,SLPI
GO:MF	ribosome binding	GO:0043022	TRUE	0.00275276	2.56023	114	197	8	25063	G3BP1,EIF1A,RACK1,EIF5A,RPSA,RBM3,NPM1,HSPA5
GO:MF	organic cyclic compound binding	GO:0097159	FALSE	0.00344357	2.46299	6937	197	84	25063	ATL3,SIDT2,BLK,PURB,G3BP1,HSP90B1,EIF1A,RPL13,NOP58,RPS26,LSM12,RPS20,RPS10,SSB,GNL3,SRSF10,RPL3,TAF10,GNA15,TXNRD1,IRF4,SF3B6,HMGN1,RPS11,RPL19,EIF3H,RPS7,EIF2S2,RELB,H3F3B,RPL10A,SOCS3,CCT3,NCL,SBNO2,ARL5C,RPS3,NACA,HIF1A,CHD2,THAP12,CDK6,RPS2,RRAD,EIF5A,STAT3,BATF3,RPL8,APEX1,RPS16,SRSF7,RPS5,NFKB2,MIF4GD,RPL18,MAP2K3,EEF1B2,ZEB1,STAT5A,ASS1,H1F0,SATB1,EIF5,SUB1,NME2,EIF3F,SLPI,RBM3,EIF4A1,PGK…
GO:MF	unfolded protein binding	GO:0051082	FALSE	0.00578531	2.23767	90	197	7	25063	HSP90B1,SRSF10,DNAJB11,CCT3,NACA,NPM1,HSPA5
GO:MF	NADH dehydrogenase (ubiquinone) activity	GO:0008137	FALSE	0.00838122	2.07669	18	197	4	25063	MT-ND5,MT-ND2,MT-ND1,MT-ND4
GO:MF	translation initiation factor activity	GO:0003743	FALSE	0.00989884	2.00442	65	197	6	25063	EIF1A,EIF3H,EIF2S2,EIF5,EIF3F,EIF4A1
GO:MF	NADH dehydrogenase (quinone) activity	GO:0050136	FALSE	0.010551	1.97671	19	197	4	25063	MT-ND5,MT-ND2,MT-ND1,MT-ND4
GO:MF	cytochrome-c oxidase activity	GO:0004129	FALSE	0.01319	1.87975	7	197	3	25063	MT-CO2,MT-CO3,MT-CO1
GO:MF	CCR5 chemokine receptor binding	GO:0031730	TRUE	0.01319	1.87975	7	197	3	25063	STAT3,CCL4,CCL3
GO:MF	cytokine activity	GO:0005125	TRUE	0.0181145	1.74197	241	197	10	25063	IL1RN,MIF,CXCL2,CCL4,CCL3,IL1B,IL17A,CXCL3,IL17F,IL22
GO:MF	NAD(P)H dehydrogenase (quinone) activity	GO:0003955	FALSE	0.019548	1.7089	22	197	4	25063	MT-ND5,MT-ND2,MT-ND1,MT-ND4
GO:MF	NADH dehydrogenase activity	GO:0003954	FALSE	0.019548	1.7089	22	197	4	25063	MT-ND5,MT-ND2,MT-ND1,MT-ND4
GO:MF	oxidoreductase activity, acting on a heme group of donors	GO:0016675	FALSE	0.0209817	1.67816	8	197	3	25063	MT-CO2,MT-CO3,MT-CO1
GO:MF	active transmembrane transporter activity	GO:0022804	FALSE	0.0352231	1.45317	435	197	13	25063	GHITM,UQCRFS1,MT-ND5,MT-ND2,SLC25A3,SLC16A3,SLC15A3,MT-ND1,MT-ND4,MT-CO2,MT-CO3,MT-CO1,MT-CYTB
GO:MF	signaling receptor binding	GO:0005102	FALSE	0.0426527	1.37005	1591	197	28	25063	BLK,HSP90B1,RACK1,GNA15,TRAF3,DDT,DNAJB11,NCL,STAT3,MT-ND2,CFLAR,ITGAE,CD74,IL1RN,MIF,LGALS3,CXCL2,CCL4,RETNLG,TRAF1,MANF,CCL3,IL1B,KLRK1,IL17A,CXCL3,IL17F,IL22
GO:MF	phenylpyruvate tautomerase activity	GO:0050178	TRUE	0.0495738	1.30475	2	197	2	25063	DDT,MIF
GO:BP	cytoplasmic translation	GO:0002181	TRUE	1.69487e-30	29.7709	158	199	30	26944	RPL13,RPS15A,RPS26,RPS20,RPL28,RPS10,RPL3,RPS8,RPS11,RPL18A,RPL19,EIF3H,RPS7,EIF2S2,RPL10A,RPS3,RPL36AL,RPS2,RPS27A,RPL8,RPS16,RPS5,MIF4GD,RPL18,RPSA,EIF5,RPL29,EIF3F,EIF4A1,RPLP0
GO:BP	translation	GO:0006412	FALSE	2.44435e-22	21.6118	722	199	42	26944	PURB,EIF1A,RPL13,RPS15A,RPS26,RPS20,RPL28,RPS10,SSB,RPL3,RPS8,RACK1,RPS11,RPL18A,RPL19,EIF3H,RPS7,EIF2S2,RPL10A,NCL,RPS3,RPL36AL,RPS2,EIF5A,RPS27A,RPL8,RPS16,RPS5,MIF4GD,RPL18,RPSA,EEF1B2,BCL3,EIF5,RPL29,EIF3F,RBM3,EIF4A1,NPM1,RPLP0,GAPDH,S100A9
GO:BP	peptide biosynthetic process	GO:0043043	FALSE	8.72924e-22	21.059	746	199	42	26944	PURB,EIF1A,RPL13,RPS15A,RPS26,RPS20,RPL28,RPS10,SSB,RPL3,RPS8,RACK1,RPS11,RPL18A,RPL19,EIF3H,RPS7,EIF2S2,RPL10A,NCL,RPS3,RPL36AL,RPS2,EIF5A,RPS27A,RPL8,RPS16,RPS5,MIF4GD,RPL18,RPSA,EEF1B2,BCL3,EIF5,RPL29,EIF3F,RBM3,EIF4A1,NPM1,RPLP0,GAPDH,S100A9
GO:BP	amide biosynthetic process	GO:0043604	FALSE	3.38944e-20	19.4699	868	199	43	26944	PURB,EIF1A,RPL13,RPS15A,RPS26,RPS20,RPL28,RPS10,SSB,RPL3,RPS8,RACK1,RPS11,RPL18A,RPL19,EIF3H,RPS7,EIF2S2,RPL10A,NCL,RPS3,RPL36AL,RPS2,EIF5A,RPS27A,RPL8,RPS16,RPS5,MIF4GD,RPL18,RPSA,EEF1B2,BCL3,ASS1,EIF5,RPL29,EIF3F,RBM3,EIF4A1,NPM1,RPLP0,GAPDH,S100A9
GO:BP	peptide metabolic process	GO:0006518	FALSE	2.31392e-19	18.6357	912	199	43	26944	PURB,HSP90B1,EIF1A,RPL13,RPS15A,RPS26,RPS20,RPL28,RPS10,SSB,RPL3,RPS8,RACK1,RPS11,RPL18A,RPL19,EIF3H,RPS7,EIF2S2,RPL10A,NCL,RPS3,RPL36AL,RPS2,EIF5A,RPS27A,RPL8,RPS16,RPS5,MIF4GD,RPL18,RPSA,EEF1B2,BCL3,EIF5,RPL29,EIF3F,RBM3,EIF4A1,NPM1,RPLP0,GAPDH,S100A9
GO:BP	response to stress	GO:0006950	TRUE	5.22779e-18	17.2817	3936	199	84	26944	ATL3,BLK,G3BP1,HSP90B1,HP,PHB2,TAF10,CHIL3,RACK1,BTG1,TXNRD1,TRAF3,DDT,IRF4,IL2RA,HMGN1,NFKBIB,IER3,VPS54,CCR5,RELB,SOCS3,HIGD1A,SBNO2,RPS3,NACA,HIF1A,PELI1,CHD2,NEAT1,MT-ND5,CDK6,STAT3,SLC2A1,APEX1,CFLAR,CD14,NFKB2,MAP2K3,BCL3,LMNA,STAT5A,ASS1,HAVCR2,CD74,IFITM1,NME2,CXCR4,SLPI,RBM3,SELENOS,PGK1,SLC15A3,NPM1,IL1RN,MIF,LCN2,ACTG1,CXCL2,CTLA4,CCL4,GAPDH,KLF2,MT-ND1,MANF,CCL3,IL1B,MT-ND4,KLRK1,IRF8…
GO:BP	organonitrogen compound biosynthetic process	GO:1901566	FALSE	6.96656e-18	17.157	1707	199	55	26944	PURB,EIF1A,RPL13,RPS15A,RPS26,RPS20,RPL28,RPS10,SSB,RPL3,RPS8,RACK1,OSTC,RPS11,RPL18A,RPL19,EIF3H,RPS7,EIF2S2,RPL10A,NCL,RPS3,HIF1A,RPL36AL,MT-ND5,RPS2,EIF5A,STAT3,RPS27A,RPL8,RPS16,MT-ND2,RPS5,AZIN1,MIF4GD,RPL18,RPSA,EEF1B2,BCL3,ASS1,EIF5,RPL29,NME2,EIF3F,RBM3,EIF4A1,NPM1,RPLP0,GAPDH,MT-ND1,IL1B,MT-ND4,MT-ATP6,S100A9,IL17F
GO:BP	amide metabolic process	GO:0043603	FALSE	1.68188e-17	16.7742	1186	199	46	26944	PURB,HSP90B1,EIF1A,RPL13,RPS15A,RPS26,RPS20,RPL28,RPS10,SSB,RPL3,RPS8,RACK1,RPS11,RPL18A,RPL19,EIF3H,RPS7,CMAS,EIF2S2,RPL10A,NCL,RPS3,RPL36AL,RPS2,EIF5A,RPS27A,RPL8,RPS16,RPS5,MIF4GD,RPL18,RPSA,EEF1B2,BCL3,ASS1,EIF5,RPL29,EIF3F,RBM3,EIF4A1,NPM1,RPLP0,DGAT1,GAPDH,S100A9
GO:BP	cellular nitrogen compound biosynthetic process	GO:0044271	FALSE	1.72986e-16	15.762	4715	199	90	26944	PURB,EIF1A,RPL13,RPS15A,RPS26,ELOC,RPS20,RPL28,PHB2,RPS10,SSB,GNL3,SRSF10,RPL3,RPS8,TAF10,RACK1,RESF1,TRAF3,IRF4,HMGN1,RPS11,RPL18A,RPL19,EIF3H,RPS7,EIF2S2,RELB,RPL10A,DYNLL1,CCT3,NCL,SBNO2,RPS3,NACA,HIF1A,CHD2,RPL36AL,MT-ND5,CDK6,RPS2,EIF5A,STAT3,BATF3,RPS27A,RPL8,APEX1,RPS16,MT-ND2,CFLAR,RPS5,NFKB2,AZIN1,MIF4GD,RPL18,RPSA,MAP2K3,EEF1B2,BCL3,ZEB1,STAT5A,ASS1,SATB1,EIF5,HAVCR2,CD74,SUB1,RPL29,NME…
GO:BP	organonitrogen compound metabolic process	GO:1901564	FALSE	1.05556e-15	14.9765	5744	199	99	26944	BLK,PURB,HSP90B1,EIF1A,RPL13,RPS15A,HP,RPS26,ELOC,RPS20,RPL28,PHB2,AMN1,RPS10,SSB,GNL3,RPL3,RPS8,CHIL3,RACK1,TXNRD1,TRAF3,OSTC,RPS11,RPL18A,RPL19,SDCBP2,EIF3H,RPS7,SMOX,CMAS,EIF2S2,IER3,VPS54,DNAJB11,RPL10A,SOCS3,CCT3,NCL,RPS3,HIF1A,PELI1,RPL36AL,MT-ND5,CDK6,RPS2,EIF5A,STAT3,RPS27A,RPL8,RPS16,MT-ND2,CFLAR,PGAM1,RPS5,AZIN1,MIF4GD,RPL18,RPSA,MAP2K3,EEF1B2,BCL3,STAT5A,ASS1,ARIH2,EIF5,CD74,RPL29,NME2…
GO:BP	defense response	GO:0006952	FALSE	1.6023e-14	13.7953	1812	199	52	26944	ATL3,BLK,G3BP1,HP,PHB2,CHIL3,TRAF3,DDT,IRF4,IL2RA,NFKBIB,IER3,VPS54,CCR5,RELB,SOCS3,SBNO2,HIF1A,PELI1,STAT3,CD14,NFKB2,MAP2K3,BCL3,STAT5A,ASS1,HAVCR2,CD74,IFITM1,SLPI,SELENOS,SLC15A3,IL1RN,MIF,LCN2,ACTG1,CXCL2,CCL4,GAPDH,CCL3,IL1B,KLRK1,IRF8,IL17A,DDIT4,S100A9,BATF,S100A8,CXCL3,GZMB,IL17F,IL22
GO:BP	response to biotic stimulus	GO:0009607	FALSE	1.88657e-14	13.7243	1819	199	52	26944	ATL3,BLK,G3BP1,RPS15A,HP,PHB2,RESF1,TRAF3,IRF4,NFKBIB,IER3,CCR5,RELB,NCL,SBNO2,HIF1A,PELI1,CDK6,BATF3,CFLAR,CD14,NFKB2,MAP2K3,BCL3,STAT5A,ASS1,HAVCR2,CD74,IFITM1,SLPI,SELENOS,TENT5A,SLC15A3,MIF,LCN2,ACTG1,CXCL2,CCL4,GAPDH,CCL3,IL1B,KLRK1,IRF8,IL17A,DDIT4,HSPA5,S100A9,BATF,S100A8,CXCL3,GZMB,IL17F
GO:BP	response to other organism	GO:0051707	FALSE	3.66968e-14	13.4354	1778	199	51	26944	ATL3,BLK,G3BP1,RPS15A,HP,PHB2,RESF1,TRAF3,IRF4,NFKBIB,IER3,CCR5,RELB,NCL,SBNO2,HIF1A,PELI1,CDK6,BATF3,CFLAR,CD14,NFKB2,MAP2K3,BCL3,STAT5A,ASS1,HAVCR2,CD74,IFITM1,SLPI,SELENOS,TENT5A,SLC15A3,MIF,LCN2,ACTG1,CXCL2,CCL4,GAPDH,CCL3,IL1B,KLRK1,IRF8,IL17A,DDIT4,S100A9,BATF,S100A8,CXCL3,GZMB,IL17F
GO:BP	response to external biotic stimulus	GO:0043207	FALSE	4.02834e-14	13.3949	1782	199	51	26944	ATL3,BLK,G3BP1,RPS15A,HP,PHB2,RESF1,TRAF3,IRF4,NFKBIB,IER3,CCR5,RELB,NCL,SBNO2,HIF1A,PELI1,CDK6,BATF3,CFLAR,CD14,NFKB2,MAP2K3,BCL3,STAT5A,ASS1,HAVCR2,CD74,IFITM1,SLPI,SELENOS,TENT5A,SLC15A3,MIF,LCN2,ACTG1,CXCL2,CCL4,GAPDH,CCL3,IL1B,KLRK1,IRF8,IL17A,DDIT4,S100A9,BATF,S100A8,CXCL3,GZMB,IL17F
GO:BP	response to organic substance	GO:0010033	FALSE	4.18903e-14	13.3779	3435	199	72	26944	ATL3,SIDT2,HSP90B1,PHB2,RPL3,RACK1,BTG1,GNA15,TRAF3,IL2RA,NFKBIB,VPS54,CCR5,UQCRFS1,RELB,H3F3B,DYNLL1,SOCS3,NCL,SBNO2,RPS3,HIF1A,PELI1,MT-ND5,CDK6,RPS2,STAT3,SLC2A1,RPS16,CFLAR,SRSF7,CD14,NFKB2,MAP2K3,EEF1B2,ZEB1,STAT5A,ASS1,HAVCR2,CD74,IFITM1,NME2,CXCR4,SLPI,SELENOS,NPM1,IL1RN,LMNB1,MIF,RPLP0,ACTG1,CXCL2,CCL4,GAPDH,KLF2,MT-ND1,TRAF1,MANF,CCL3,IL1B,RANBP2,MT-ND4,KLRK1,IRF8,MT-CYTB,IL17A,DDIT4,HSP…
GO:BP	response to external stimulus	GO:0009605	FALSE	7.29599e-14	13.1369	3042	199	67	26944	ATL3,BLK,G3BP1,RPS15A,HP,PHB2,RESF1,TRAF3,DDT,IRF4,IL2RA,NFKBIB,IER3,CCR5,RELB,SOCS3,HIGD1A,NCL,SBNO2,HIF1A,PELI1,CDK6,STAT3,BATF3,SLC2A1,CFLAR,CD14,NFKB2,MAP2K3,BCL3,ZEB1,STAT5A,ASS1,SATB1,HAVCR2,CD74,IFITM1,CXCR4,SLPI,SELENOS,TENT5A,SLC15A3,LDHA,MIF,LCN2,LGALS3,ACTG1,CXCL2,CCL4,RETNLG,GAPDH,CCL3,IL1B,KLRK1,IRF8,MT-CYTB,IL17A,DDIT4,HSPA5,HOPX,S100A9,BATF,S100A8,CXCL3,GZMB,IL17F,IL22
GO:BP	biological process involved in interspecies interaction between organisms	GO:0044419	FALSE	2.81084e-13	12.5512	1940	199	52	26944	ATL3,BLK,G3BP1,RPS15A,HP,PHB2,RESF1,TRAF3,IRF4,NFKBIB,IER3,CCR5,RELB,NCL,SBNO2,HIF1A,PELI1,CDK6,BATF3,CFLAR,CD14,EEA1,NFKB2,MAP2K3,BCL3,STAT5A,ASS1,HAVCR2,CD74,IFITM1,SLPI,SELENOS,TENT5A,SLC15A3,MIF,LCN2,ACTG1,CXCL2,CCL4,GAPDH,CCL3,IL1B,KLRK1,IRF8,IL17A,DDIT4,S100A9,BATF,S100A8,CXCL3,GZMB,IL17F
GO:BP	cellular response to chemical stimulus	GO:0070887	FALSE	5.2236e-13	12.282	3162	199	67	26944	ATL3,SIDT2,HSP90B1,HP,PHB2,RPL3,RACK1,GNA15,TXNRD1,TRAF3,IL2RA,NFKBIB,VPS54,CCR5,RELB,DYNLL1,SOCS3,HIGD1A,NCL,SBNO2,RPS3,HIF1A,RPS2,STAT3,SLC2A1,APEX1,RPS16,CFLAR,SRSF7,CD14,MAP2K3,ZEB1,LMNA,STAT5A,ASS1,HAVCR2,CD74,IFITM1,NME2,CXCR4,SELENOS,PGK1,NPM1,IL1RN,LMNB1,MIF,LCN2,RPLP0,LGALS3,ACTG1,CXCL2,CCL4,RETNLG,GAPDH,KLF2,TRAF1,CCL3,IL1B,KLRK1,IRF8,IL17A,DDIT4,HSPA5,S100A9,S100A8,CXCL3,IL17F
GO:BP	programmed cell death	GO:0012501	FALSE	6.10836e-13	12.2141	2125	199	54	26944	GHITM,HSP90B1,PHB2,TAF10,RACK1,BTG1,TXNRD1,TRAF3,IL2RA,RPS7,IER3,VPS54,CCR5,TNFRSF25,DYNLL1,HIGD1A,NCL,RPS3,NACA,HIF1A,PELI1,G0S2,EIF5A,APEX1,CFLAR,BCL3,LMNA,STAT5A,CD74,CIAPIN1,NME2,ANP32A,CXCR4,SELENOS,SRGN,NPM1,IL1RN,LDHA,MIF,LCN2,LGALS3,CTLA4,GAPDH,TRAF1,CCL3,IL1B,KLRK1,IRF8,DDIT4,HSPA5,S100A9,S100A8,TNFRSF9,GZMB
GO:BP	cell death	GO:0008219	FALSE	6.10836e-13	12.2141	2125	199	54	26944	GHITM,HSP90B1,PHB2,TAF10,RACK1,BTG1,TXNRD1,TRAF3,IL2RA,RPS7,IER3,VPS54,CCR5,TNFRSF25,DYNLL1,HIGD1A,NCL,RPS3,NACA,HIF1A,PELI1,G0S2,EIF5A,APEX1,CFLAR,BCL3,LMNA,STAT5A,CD74,CIAPIN1,NME2,ANP32A,CXCR4,SELENOS,SRGN,NPM1,IL1RN,LDHA,MIF,LCN2,LGALS3,CTLA4,GAPDH,TRAF1,CCL3,IL1B,KLRK1,IRF8,DDIT4,HSPA5,S100A9,S100A8,TNFRSF9,GZMB
GO:BP	apoptotic process	GO:0006915	FALSE	2.72573e-12	11.5645	2050	199	52	26944	GHITM,HSP90B1,PHB2,TAF10,RACK1,BTG1,TXNRD1,TRAF3,IL2RA,RPS7,IER3,VPS54,CCR5,TNFRSF25,DYNLL1,HIGD1A,NCL,RPS3,NACA,HIF1A,G0S2,EIF5A,APEX1,CFLAR,BCL3,LMNA,STAT5A,CD74,CIAPIN1,NME2,ANP32A,SELENOS,SRGN,NPM1,IL1RN,LDHA,MIF,LCN2,LGALS3,CTLA4,GAPDH,TRAF1,CCL3,IL1B,KLRK1,IRF8,DDIT4,HSPA5,S100A9,S100A8,TNFRSF9,GZMB
GO:BP	translation at presynapse	GO:0140236	FALSE	4.15431e-12	11.3815	51	199	12	26944	RPL13,RPS15A,RPS26,RPL28,RPS10,RPS11,RPL36AL,RPS27A,RPL8,RPS16,RPS5,RPL29
GO:BP	translation at synapse	GO:0140241	FALSE	5.36599e-12	11.2704	52	199	12	26944	RPL13,RPS15A,RPS26,RPL28,RPS10,RPS11,RPL36AL,RPS27A,RPL8,RPS16,RPS5,RPL29
GO:BP	translation at postsynapse	GO:0140242	FALSE	5.36599e-12	11.2704	52	199	12	26944	RPL13,RPS15A,RPS26,RPL28,RPS10,RPS11,RPL36AL,RPS27A,RPL8,RPS16,RPS5,RPL29
GO:BP	inflammatory response	GO:0006954	FALSE	1.72612e-11	10.7629	811	199	32	26944	HP,CHIL3,DDT,IL2RA,NFKBIB,IER3,VPS54,CCR5,RELB,SOCS3,SBNO2,HIF1A,STAT3,CD14,NFKB2,MAP2K3,STAT5A,ASS1,HAVCR2,SELENOS,IL1RN,MIF,CXCL2,CCL4,CCL3,IL1B,IL17A,S100A9,S100A8,CXCL3,IL17F,IL22
GO:BP	regulation of programmed cell death	GO:0043067	FALSE	1.9676e-11	10.7061	1707	199	46	26944	GHITM,HSP90B1,PHB2,RACK1,BTG1,TXNRD1,TRAF3,RPS7,IER3,VPS54,CCR5,HIGD1A,NCL,RPS3,NACA,HIF1A,PELI1,G0S2,EIF5A,APEX1,CFLAR,BCL3,LMNA,STAT5A,CD74,CIAPIN1,NME2,ANP32A,CXCR4,SELENOS,NPM1,IL1RN,LDHA,MIF,LCN2,LGALS3,CTLA4,GAPDH,TRAF1,CCL3,IL1B,KLRK1,IRF8,HSPA5,S100A9,S100A8
GO:BP	protein metabolic process	GO:0019538	FALSE	5.07411e-11	10.2946	4698	199	80	26944	BLK,PURB,HSP90B1,EIF1A,RPL13,RPS15A,HP,RPS26,ELOC,RPS20,RPL28,PHB2,AMN1,RPS10,SSB,GNL3,RPL3,RPS8,RACK1,TRAF3,OSTC,RPS11,RPL18A,RPL19,SDCBP2,EIF3H,RPS7,EIF2S2,IER3,DNAJB11,RPL10A,SOCS3,CCT3,NCL,RPS3,HIF1A,PELI1,RPL36AL,CDK6,RPS2,EIF5A,RPS27A,RPL8,RPS16,CFLAR,RPS5,AZIN1,MIF4GD,RPL18,RPSA,MAP2K3,EEF1B2,BCL3,ARIH2,EIF5,CD74,RPL29,EIF3F,SLPI,RBM3,SELENOS,EIF4A1,SLC16A3,PGK1,SRGN,NPM1,MIF,RPLP0,GAPDH,K…
GO:BP	response to oxygen-containing compound	GO:1901700	FALSE	8.44452e-11	10.0734	2077	199	50	26944	SIDT2,HSP90B1,PHB2,RACK1,BTG1,GNA15,NFKBIB,VPS54,CCR5,DYNLL1,SOCS3,NCL,SBNO2,RPS3,HIF1A,PELI1,MT-ND5,STAT3,SLC2A1,APEX1,CFLAR,CD14,NFKB2,MAP2K3,EEF1B2,ZEB1,STAT5A,ASS1,HAVCR2,NME2,CXCR4,SLPI,SELENOS,LMNB1,MIF,LCN2,RPLP0,CXCL2,KLF2,MT-ND1,CCL3,IL1B,MT-ND4,KLRK1,IRF8,MT-CYTB,DDIT4,S100A9,S100A8,CXCL3
GO:BP	cellular response to organic substance	GO:0071310	FALSE	1.36441e-10	9.86505	2420	199	54	26944	ATL3,SIDT2,HSP90B1,PHB2,RPL3,RACK1,GNA15,TRAF3,IL2RA,NFKBIB,VPS54,CCR5,DYNLL1,SOCS3,NCL,SBNO2,RPS3,HIF1A,RPS2,STAT3,RPS16,CFLAR,SRSF7,CD14,MAP2K3,ZEB1,STAT5A,ASS1,HAVCR2,CD74,IFITM1,NME2,CXCR4,SELENOS,NPM1,IL1RN,LMNB1,MIF,RPLP0,ACTG1,CXCL2,CCL4,GAPDH,KLF2,TRAF1,CCL3,IL1B,KLRK1,IRF8,IL17A,DDIT4,HSPA5,CXCL3,IL17F
GO:BP	regulation of apoptotic process	GO:0042981	FALSE	1.44391e-10	9.84046	1658	199	44	26944	GHITM,HSP90B1,PHB2,RACK1,BTG1,TXNRD1,TRAF3,RPS7,IER3,VPS54,CCR5,HIGD1A,NCL,RPS3,NACA,HIF1A,G0S2,EIF5A,APEX1,CFLAR,BCL3,LMNA,STAT5A,CD74,CIAPIN1,NME2,ANP32A,SELENOS,NPM1,IL1RN,LDHA,MIF,LCN2,LGALS3,CTLA4,GAPDH,TRAF1,CCL3,IL1B,KLRK1,IRF8,HSPA5,S100A9,S100A8
GO:BP	response to cytokine	GO:0034097	FALSE	1.70347e-10	9.76867	1188	199	37	26944	ATL3,RPL3,TRAF3,IL2RA,CCR5,RELB,SOCS3,NCL,SBNO2,RPS3,HIF1A,RPS2,STAT3,RPS16,SRSF7,CD14,NFKB2,STAT5A,ASS1,CD74,IFITM1,CXCR4,IL1RN,RPLP0,ACTG1,CXCL2,CCL4,GAPDH,KLF2,TRAF1,CCL3,IL1B,IRF8,IL17A,HSPA5,CXCL3,IL17F
GO:BP	positive regulation of cytokine production	GO:0001819	FALSE	2.78447e-10	9.55526	523	199	25	26944	G3BP1,CHIL3,TRAF3,IRF4,CCR5,NCL,RPS3,HIF1A,PELI1,STAT3,CD14,BCL3,STAT5A,HAVCR2,CD74,MIF,CCL4,GAPDH,CCL3,IL1B,KLRK1,IRF8,IL17A,BATF,IL17F
GO:BP	immune system process	GO:0002376	FALSE	3.90658e-10	9.4082	2819	199	58	26944	ATL3,BLK,G3BP1,HP,PHB2,TRAF3,IRF4,IL2RA,CEACAM11,CCR5,RELB,SBNO2,RPS3,HIF1A,SH2D2A,PELI1,CDK6,STAT3,BATF3,CFLAR,CD14,NFKB2,BCL3,ZEB1,STAT5A,ASS1,SATB1,HAVCR2,CD74,IFITM1,NME2,SLPI,SELENOS,SLC15A3,IL1RN,CD7,MIF,LCN2,LGALS3,ACTG1,CXCL2,CTLA4,CCL4,RETNLG,GAPDH,KLF2,CCL3,IL1B,KLRK1,IRF8,IL17A,S100A9,BATF,S100A8,CXCL3,TNFRSF9,GZMB,IL17F
GO:BP	regulation of cytokine production	GO:0001817	FALSE	1.01471e-09	8.99366	824	199	30	26944	G3BP1,CHIL3,TRAF3,IRF4,CCR5,RELB,NCL,RPS3,HIF1A,PELI1,STAT3,CD14,MAP2K3,BCL3,STAT5A,HAVCR2,CD74,SELENOS,SRGN,MIF,CCL4,GAPDH,KLF2,CCL3,IL1B,KLRK1,IRF8,IL17A,BATF,IL17F
GO:BP	cytokine production	GO:0001816	FALSE	1.21987e-09	8.91369	830	199	30	26944	G3BP1,CHIL3,TRAF3,IRF4,CCR5,RELB,NCL,RPS3,HIF1A,PELI1,STAT3,CD14,MAP2K3,BCL3,STAT5A,HAVCR2,CD74,SELENOS,SRGN,MIF,CCL4,GAPDH,KLF2,CCL3,IL1B,KLRK1,IRF8,IL17A,BATF,IL17F
GO:BP	cellular response to cytokine stimulus	GO:0071345	FALSE	1.25707e-09	8.90064	1074	199	34	26944	ATL3,RPL3,TRAF3,IL2RA,CCR5,SOCS3,NCL,SBNO2,RPS3,HIF1A,RPS2,STAT3,RPS16,SRSF7,STAT5A,ASS1,CD74,IFITM1,CXCR4,IL1RN,RPLP0,ACTG1,CXCL2,CCL4,GAPDH,KLF2,TRAF1,CCL3,IL1B,IRF8,IL17A,HSPA5,CXCL3,IL17F
GO:BP	cellular metabolic process	GO:0044237	FALSE	1.57064e-09	8.80392	12956	199	145	26944	SIDT2,BLK,PURB,G3BP1,HSP90B1,EIF1A,RPL13,RPS15A,RPS26,ELOC,RPS20,RPL28,PHB2,2410006H16RIK,RPS10,SSB,GNL3,SRSF10,RPL3,RPS8,TAF10,CHIL3,RACK1,PGP,RESF1,TXNRD1,TRAF3,DDT,IRF4,OSTC,SF3B6,HMGN1,RPS11,RPL18A,RPL19,EIF3H,RPS7,CMAS,EIF2S2,IER3,VPS54,CCR5,UQCRFS1,RELB,H3F3B,DNAJB11,RPL10A,DYNLL1,SOCS3,CCT3,NCL,SBNO2,RPS3,NACA,HIF1A,PELI1,CHD2,RPL36AL,MT-ND5,CDK6,RPS2,EIF5A,STAT3,BATF3,RPS27A,RPL8,APEX1,RP…
GO:BP	defense response to other organism	GO:0098542	FALSE	1.63615e-09	8.78618	1281	199	37	26944	ATL3,BLK,G3BP1,HP,PHB2,TRAF3,IRF4,RELB,PELI1,CD14,NFKB2,BCL3,STAT5A,ASS1,HAVCR2,CD74,IFITM1,SLPI,SLC15A3,MIF,LCN2,ACTG1,CXCL2,CCL4,GAPDH,CCL3,IL1B,KLRK1,IRF8,IL17A,DDIT4,S100A9,BATF,S100A8,CXCL3,GZMB,IL17F
GO:BP	defense response to symbiont	GO:0140546	FALSE	1.69445e-09	8.77097	1150	199	35	26944	ATL3,BLK,G3BP1,PHB2,TRAF3,IRF4,RELB,PELI1,CD14,NFKB2,BCL3,STAT5A,ASS1,HAVCR2,CD74,IFITM1,SLPI,SLC15A3,MIF,LCN2,ACTG1,CXCL2,CCL4,GAPDH,CCL3,IL1B,KLRK1,IRF8,IL17A,DDIT4,S100A9,S100A8,CXCL3,GZMB,IL17F
GO:BP	positive regulation of gene expression	GO:0010628	FALSE	1.79479e-09	8.74599	1285	199	37	26944	G3BP1,PHB2,SSB,CHIL3,TRAF3,IRF4,RPS7,CCR5,NCL,RPS3,HIF1A,PELI1,CDK6,EIF5A,STAT3,CD14,MIF4GD,BCL3,LMNA,STAT5A,HAVCR2,CD74,RBM3,TENT5A,NPM1,MIF,LCN2,ACTG1,CCL4,GAPDH,CCL3,IL1B,KLRK1,IRF8,IL17A,BATF,IL17F
GO:BP	metabolic process	GO:0008152	FALSE	2.63722e-09	8.57885	14364	199	154	26944	SIDT2,BLK,PURB,G3BP1,HSP90B1,EIF1A,RPL13,RPS15A,HP,RPS26,ELOC,RPS20,RPL28,PHB2,AMN1,2410006H16RIK,RPS10,SSB,GNL3,SRSF10,RPL3,RPS8,TAF10,CHIL3,RACK1,PGP,RESF1,TXNRD1,TRAF3,DDT,IRF4,OSTC,SF3B6,HMGN1,RPS11,RPL18A,RPL19,SDCBP2,EIF3H,RPS7,SMOX,CMAS,EIF2S2,IER3,VPS54,CCR5,UQCRFS1,RELB,H3F3B,DNAJB11,RPL10A,DYNLL1,SOCS3,CCT3,NCL,SBNO2,RPS3,NACA,HIF1A,PELI1,CHD2,RPL36AL,MT-ND5,G0S2,CDK6,RPS2,EIF5A,STAT3,B…
GO:BP	cellular biosynthetic process	GO:0044249	FALSE	3.61948e-09	8.44135	10717	199	128	26944	PURB,G3BP1,HSP90B1,EIF1A,RPL13,RPS15A,RPS26,ELOC,RPS20,RPL28,PHB2,2410006H16RIK,RPS10,SSB,GNL3,SRSF10,RPL3,RPS8,TAF10,CHIL3,RACK1,PGP,RESF1,TRAF3,DDT,IRF4,OSTC,SF3B6,HMGN1,RPS11,RPL18A,RPL19,EIF3H,RPS7,EIF2S2,VPS54,CCR5,RELB,H3F3B,DNAJB11,RPL10A,DYNLL1,SOCS3,CCT3,NCL,SBNO2,RPS3,NACA,HIF1A,PELI1,CHD2,RPL36AL,MT-ND5,CDK6,RPS2,EIF5A,STAT3,BATF3,RPS27A,RPL8,APEX1,RPS16,MT-ND2,CFLAR,PGAM1,SRSF7,CD14,K…
GO:BP	generation of precursor metabolites and energy	GO:0006091	TRUE	4.21913e-09	8.37478	491	199	23	26944	PHB2,IER3,VPS54,UQCRFS1,HIF1A,MT-ND5,STAT3,MT-ND2,PGAM1,CIAPIN1,PGK1,LDHA,DGAT1,GAPDH,MT-ND1,MT-ND4,MT-ATP6,MT-CO2,MT-CO3,MT-CO1,MT-CYTB,DDIT4,TPI1
GO:BP	biosynthetic process	GO:0009058	FALSE	1.0517e-08	7.97811	10857	199	128	26944	PURB,G3BP1,HSP90B1,EIF1A,RPL13,RPS15A,RPS26,ELOC,RPS20,RPL28,PHB2,2410006H16RIK,RPS10,SSB,GNL3,SRSF10,RPL3,RPS8,TAF10,CHIL3,RACK1,PGP,RESF1,TRAF3,DDT,IRF4,OSTC,SF3B6,HMGN1,RPS11,RPL18A,RPL19,EIF3H,RPS7,EIF2S2,VPS54,CCR5,RELB,H3F3B,DNAJB11,RPL10A,DYNLL1,SOCS3,CCT3,NCL,SBNO2,RPS3,NACA,HIF1A,PELI1,CHD2,RPL36AL,MT-ND5,CDK6,RPS2,EIF5A,STAT3,BATF3,RPS27A,RPL8,APEX1,RPS16,MT-ND2,CFLAR,PGAM1,SRSF7,CD14,K…
GO:BP	negative regulation of biological process	GO:0048519	FALSE	1.56478e-08	7.80555	5966	199	87	26944	GHITM,PURB,G3BP1,HSP90B1,RPS26,ELOC,PHB2,SSB,SRSF10,RACK1,PGP,RESF1,BTG1,IRF4,IL2RA,EIF3H,RPS7,IER3,VPS54,BTF3,CCR5,RELB,H3F3B,TNFRSF25,DNAJB11,DYNLL1,SOCS3,HIGD1A,NCL,SBNO2,RPS3,NACA,HIF1A,PELI1,CDK6,RRAD,EIF5A,STAT3,BATF3,APEX1,CFLAR,SRSF7,KCNQ1OT1,AZIN1,LDLRAD4,MAP2K3,BCL3,ZEB1,LMNA,STAT5A,ASS1,H1F0,SATB1,HAVCR2,CD74,SUB1,IFITM1,CIAPIN1,NME2,SLPI,RBM3,SELENOS,TENT5A,PGK1,SRGN,NPM1,IL1RN,MIR155…
GO:BP	organic substance biosynthetic process	GO:1901576	FALSE	1.77154e-08	7.75165	10794	199	127	26944	PURB,G3BP1,HSP90B1,EIF1A,RPL13,RPS15A,RPS26,ELOC,RPS20,RPL28,PHB2,2410006H16RIK,RPS10,SSB,GNL3,SRSF10,RPL3,RPS8,TAF10,CHIL3,RACK1,PGP,RESF1,TRAF3,DDT,IRF4,OSTC,SF3B6,HMGN1,RPS11,RPL18A,RPL19,EIF3H,RPS7,EIF2S2,VPS54,CCR5,RELB,H3F3B,DNAJB11,RPL10A,SOCS3,CCT3,NCL,SBNO2,RPS3,NACA,HIF1A,PELI1,CHD2,RPL36AL,MT-ND5,CDK6,RPS2,EIF5A,STAT3,BATF3,RPS27A,RPL8,APEX1,RPS16,MT-ND2,CFLAR,PGAM1,SRSF7,CD14,KCNQ1OT1…
GO:BP	cellular process	GO:0009987	FALSE	3.05996e-08	7.51428	20967	199	189	26944	ATL3,SIDT2,GHITM,BLK,CCDC32,PURB,G3BP1,HSP90B1,EIF1A,RPL13,RPS15A,HP,NOP58,RPS26,AVPI1,ELOC,RPS20,RPL28,PHB2,AMN1,2410006H16RIK,RPS10,SSB,SRGAP3,GNL3,SRSF10,RPL3,RPS8,TAF10,CHIL3,RACK1,PGP,RESF1,BTG1,GNA15,TXNRD1,TRAF3,DDT,IRF4,OSTC,SF3B6,IL2RA,HMGN1,RPS11,RPL18A,RPL19,SDCBP2,NFKBIB,EIF3H,RPS7,CMAS,EIF2S2,IER3,VPS54,BTF3,CEACAM11,CCR5,UQCRFS1,RELB,H3F3B,TNFRSF25,DNAJB11,RPL10A,DYNLL1,SOCS3,CCT3,H…
GO:BP	immune response	GO:0006955	FALSE	3.16522e-08	7.4996	1945	199	44	26944	ATL3,BLK,G3BP1,PHB2,TRAF3,IRF4,IL2RA,CCR5,RELB,SBNO2,RPS3,PELI1,STAT3,CD14,NFKB2,BCL3,STAT5A,ASS1,HAVCR2,CD74,IFITM1,SLPI,SELENOS,SLC15A3,IL1RN,CD7,MIF,LCN2,ACTG1,CXCL2,CTLA4,CCL4,GAPDH,CCL3,IL1B,KLRK1,IRF8,IL17A,S100A9,BATF,S100A8,CXCL3,GZMB,IL17F
GO:BP	response to chemical	GO:0042221	FALSE	5.53739e-08	7.25669	5561	199	82	26944	ATL3,SIDT2,HSP90B1,HP,PHB2,RPL3,RACK1,BTG1,GNA15,TXNRD1,TRAF3,IL2RA,NFKBIB,VPS54,CCR5,UQCRFS1,RELB,H3F3B,DYNLL1,SOCS3,HIGD1A,NCL,SBNO2,RPS3,HIF1A,PELI1,MT-ND5,CDK6,RPS2,STAT3,SLC2A1,APEX1,RPS16,CFLAR,SRSF7,CD14,NFKB2,MAP2K3,EEF1B2,ZEB1,LMNA,STAT5A,ASS1,HAVCR2,CD74,IFITM1,NME2,CXCR4,SLPI,SELENOS,PGK1,NPM1,IL1RN,LMNB1,MIF,LCN2,RPLP0,LGALS3,ACTG1,CXCL2,CCL4,RETNLG,GAPDH,KLF2,MT-ND1,TRAF1,MANF,CCL3,I…
GO:BP	innate immune response	GO:0045087	FALSE	7.02856e-08	7.15313	977	199	30	26944	ATL3,BLK,G3BP1,PHB2,TRAF3,IRF4,RELB,PELI1,CD14,NFKB2,STAT5A,ASS1,HAVCR2,CD74,IFITM1,SLPI,SLC15A3,MIF,LCN2,ACTG1,CCL4,GAPDH,CCL3,KLRK1,IRF8,IL17A,S100A9,S100A8,GZMB,IL17F
GO:BP	response to stimulus	GO:0050896	FALSE	1.02114e-07	6.99092	10506	199	123	26944	ATL3,SIDT2,GHITM,BLK,G3BP1,HSP90B1,RPS15A,HP,AVPI1,RPS20,PHB2,SRGAP3,RPL3,TAF10,CHIL3,RACK1,RESF1,BTG1,GNA15,TXNRD1,TRAF3,DDT,IRF4,IL2RA,HMGN1,NFKBIB,RPS7,IER3,VPS54,CCR5,UQCRFS1,RELB,H3F3B,TNFRSF25,DYNLL1,SOCS3,HIGD1A,NCL,SBNO2,RPS3,NACA,HIF1A,PELI1,CHD2,NEAT1,MT-ND5,G0S2,CDK6,RPS2,STAT3,BATF3,SLC2A1,APEX1,RPS16,CFLAR,SRSF7,CD14,EEA1,NFKB2,LDLRAD4,MAP2K3,EEF1B2,BCL3,ITGAE,ZEB1,LMNA,STAT5A,ASS1,S…
GO:BP	positive regulation of cellular biosynthetic process	GO:0031328	FALSE	1.37949e-07	6.86028	2799	199	53	26944	G3BP1,PHB2,SSB,GNL3,TAF10,CHIL3,TRAF3,IRF4,RPS7,CCR5,RELB,CCT3,NCL,SBNO2,RPS3,NACA,HIF1A,PELI1,CDK6,EIF5A,STAT3,APEX1,CD14,NFKB2,MIF4GD,MAP2K3,BCL3,ZEB1,LMNA,STAT5A,ASS1,HAVCR2,CD74,SUB1,NME2,RBM3,TENT5A,NPM1,MIF,LCN2,ACTG1,DGAT1,CCL4,GAPDH,KLF2,CCL3,IL1B,KLRK1,IRF8,IL17A,BATF,IL17F,IL22
GO:BP	positive regulation of biosynthetic process	GO:0009891	FALSE	1.9922e-07	6.70067	2827	199	53	26944	G3BP1,PHB2,SSB,GNL3,TAF10,CHIL3,TRAF3,IRF4,RPS7,CCR5,RELB,CCT3,NCL,SBNO2,RPS3,NACA,HIF1A,PELI1,CDK6,EIF5A,STAT3,APEX1,CD14,NFKB2,MIF4GD,MAP2K3,BCL3,ZEB1,LMNA,STAT5A,ASS1,HAVCR2,CD74,SUB1,NME2,RBM3,TENT5A,NPM1,MIF,LCN2,ACTG1,DGAT1,CCL4,GAPDH,KLF2,CCL3,IL1B,KLRK1,IRF8,IL17A,BATF,IL17F,IL22
GO:BP	regulation of response to stress	GO:0080134	FALSE	2.34984e-07	6.62896	1374	199	35	26944	PHB2,TAF10,TRAF3,DDT,IRF4,IL2RA,IER3,CCR5,SOCS3,SBNO2,RPS3,HIF1A,PELI1,STAT3,CD14,LMNA,STAT5A,HAVCR2,CD74,CXCR4,SELENOS,SLC15A3,NPM1,MIF,ACTG1,MANF,CCL3,IL1B,KLRK1,IL17A,HSPA5,S100A9,S100A8,IL17F,IL22
GO:BP	response to bacterium	GO:0009617	FALSE	2.74741e-07	6.56108	968	199	29	26944	HP,RESF1,NFKBIB,CCR5,NCL,SBNO2,PELI1,CFLAR,CD14,NFKB2,MAP2K3,BCL3,ASS1,HAVCR2,SLPI,SELENOS,TENT5A,MIF,LCN2,CXCL2,IL1B,KLRK1,IRF8,IL17A,S100A9,S100A8,CXCL3,GZMB,IL17F
GO:BP	response to lipopolysaccharide	GO:0032496	FALSE	3.24749e-07	6.48845	451	199	20	26944	NFKBIB,CCR5,NCL,SBNO2,PELI1,CD14,NFKB2,MAP2K3,ASS1,HAVCR2,SLPI,SELENOS,MIF,CXCL2,IL1B,KLRK1,IRF8,S100A9,S100A8,CXCL3
GO:BP	positive regulation of macromolecule biosynthetic process	GO:0010557	FALSE	3.70485e-07	6.43123	2697	199	51	26944	G3BP1,PHB2,SSB,GNL3,TAF10,CHIL3,TRAF3,IRF4,RPS7,CCR5,RELB,CCT3,NCL,SBNO2,RPS3,NACA,HIF1A,PELI1,CDK6,EIF5A,STAT3,APEX1,CD14,NFKB2,MIF4GD,MAP2K3,BCL3,ZEB1,LMNA,STAT5A,HAVCR2,CD74,SUB1,NME2,RBM3,TENT5A,NPM1,MIF,LCN2,ACTG1,CCL4,GAPDH,KLF2,CCL3,IL1B,KLRK1,IRF8,IL17A,BATF,IL17F,IL22
GO:BP	cellular nitrogen compound metabolic process	GO:0034641	FALSE	3.96604e-07	6.40164	8912	199	109	26944	SIDT2,PURB,EIF1A,RPL13,RPS15A,RPS26,ELOC,RPS20,RPL28,PHB2,2410006H16RIK,RPS10,SSB,GNL3,SRSF10,RPL3,RPS8,TAF10,RACK1,RESF1,TXNRD1,TRAF3,IRF4,SF3B6,HMGN1,RPS11,RPL18A,RPL19,EIF3H,RPS7,EIF2S2,IER3,VPS54,RELB,DNAJB11,RPL10A,DYNLL1,CCT3,NCL,SBNO2,RPS3,NACA,HIF1A,CHD2,RPL36AL,MT-ND5,CDK6,RPS2,EIF5A,STAT3,BATF3,RPS27A,RPL8,APEX1,RPS16,MT-ND2,CFLAR,PGAM1,SRSF7,RPS5,BAZ1A,NFKB2,AZIN1,MIF4GD,RPL18,RPSA,MAP…
GO:BP	cellular response to oxygen-containing compound	GO:1901701	FALSE	5.94597e-07	6.22578	1497	199	36	26944	SIDT2,HSP90B1,PHB2,RACK1,GNA15,NFKBIB,VPS54,CCR5,DYNLL1,SOCS3,NCL,SBNO2,RPS3,HIF1A,STAT3,APEX1,CFLAR,CD14,MAP2K3,ZEB1,STAT5A,ASS1,HAVCR2,NME2,SELENOS,LMNB1,MIF,LCN2,RPLP0,CXCL2,KLF2,IL1B,KLRK1,IRF8,DDIT4,CXCL3
GO:BP	response to molecule of bacterial origin	GO:0002237	FALSE	5.97452e-07	6.2237	467	199	20	26944	NFKBIB,CCR5,NCL,SBNO2,PELI1,CD14,NFKB2,MAP2K3,ASS1,HAVCR2,SLPI,SELENOS,MIF,CXCL2,IL1B,KLRK1,IRF8,S100A9,S100A8,CXCL3
GO:BP	positive regulation of macromolecule metabolic process	GO:0010604	FALSE	1.07589e-06	5.96823	3427	199	58	26944	G3BP1,PHB2,SSB,GNL3,TAF10,CHIL3,RACK1,TRAF3,IRF4,RPS7,IER3,CCR5,RELB,CCT3,NCL,SBNO2,RPS3,NACA,HIF1A,PELI1,CDK6,EIF5A,STAT3,APEX1,CD14,BAZ1A,NFKB2,MIF4GD,MAP2K3,BCL3,ZEB1,LMNA,STAT5A,ARIH2,HAVCR2,CD74,SUB1,NME2,RBM3,TENT5A,NPM1,MIF,LCN2,ACTG1,CCL4,GAPDH,KLF2,CCL3,IL1B,KLRK1,IRF8,IL17A,HSPA5,S100A9,BATF,S100A8,IL17F,IL22
GO:BP	organic substance metabolic process	GO:0071704	FALSE	1.43797e-06	5.84225	13942	199	145	26944	SIDT2,BLK,PURB,G3BP1,HSP90B1,EIF1A,RPL13,RPS15A,HP,RPS26,ELOC,RPS20,RPL28,PHB2,AMN1,2410006H16RIK,RPS10,SSB,GNL3,SRSF10,RPL3,RPS8,TAF10,CHIL3,RACK1,PGP,RESF1,TXNRD1,TRAF3,DDT,IRF4,OSTC,SF3B6,HMGN1,RPS11,RPL18A,RPL19,SDCBP2,EIF3H,RPS7,SMOX,CMAS,EIF2S2,IER3,VPS54,CCR5,RELB,H3F3B,DNAJB11,RPL10A,SOCS3,CCT3,NCL,SBNO2,RPS3,NACA,HIF1A,PELI1,CHD2,RPL36AL,MT-ND5,CDK6,RPS2,EIF5A,STAT3,BATF3,RPS27A,RPL8,APE…
GO:BP	positive regulation of metabolic process	GO:0009893	FALSE	1.48291e-06	5.82888	3745	199	61	26944	G3BP1,PHB2,SSB,GNL3,TAF10,CHIL3,RACK1,TRAF3,IRF4,RPS7,IER3,CCR5,RELB,CCT3,NCL,SBNO2,RPS3,NACA,HIF1A,PELI1,G0S2,CDK6,EIF5A,STAT3,APEX1,CD14,BAZ1A,NFKB2,MIF4GD,MAP2K3,BCL3,ZEB1,LMNA,STAT5A,ASS1,ARIH2,HAVCR2,CD74,SUB1,NME2,RBM3,TENT5A,NPM1,MIF,LCN2,ACTG1,DGAT1,CCL4,GAPDH,KLF2,CCL3,IL1B,KLRK1,IRF8,IL17A,HSPA5,S100A9,BATF,S100A8,IL17F,IL22
GO:BP	response to hypoxia	GO:0001666	FALSE	2.04013e-06	5.69034	350	199	17	26944	HSP90B1,PHB2,HIGD1A,HIF1A,MT-ND5,STAT3,SLC2A1,CFLAR,LMNA,CXCR4,PGK1,MT-ND1,MT-ND4,MT-CO2,MT-CO1,MT-CYTB,DDIT4
GO:BP	gene expression	GO:0010467	FALSE	2.24836e-06	5.64813	9403	199	111	26944	PURB,G3BP1,HSP90B1,EIF1A,RPL13,RPS15A,RPS26,ELOC,RPS20,RPL28,PHB2,2410006H16RIK,RPS10,SSB,GNL3,SRSF10,RPL3,RPS8,TAF10,CHIL3,RACK1,RESF1,TRAF3,IRF4,SF3B6,HMGN1,RPS11,RPL18A,RPL19,EIF3H,RPS7,EIF2S2,VPS54,CCR5,RELB,H3F3B,DNAJB11,RPL10A,CCT3,NCL,SBNO2,RPS3,NACA,HIF1A,PELI1,CHD2,RPL36AL,CDK6,RPS2,EIF5A,STAT3,BATF3,RPS27A,RPL8,APEX1,RPS16,CFLAR,SRSF7,CD14,KCNQ1OT1,RPS5,NFKB2,MIF4GD,RPL18,RPSA,MAP2K3,EE…
GO:BP	negative regulation of programmed cell death	GO:0043069	FALSE	2.69368e-06	5.56965	1069	199	29	26944	GHITM,HSP90B1,PHB2,RACK1,IER3,VPS54,CCR5,HIGD1A,NCL,NACA,HIF1A,PELI1,EIF5A,CFLAR,BCL3,LMNA,STAT5A,CD74,CIAPIN1,NME2,SELENOS,NPM1,IL1RN,MIF,LCN2,LGALS3,GAPDH,IL1B,HSPA5
GO:BP	regulation of defense response	GO:0031347	FALSE	3.20732e-06	5.49386	811	199	25	26944	PHB2,TRAF3,DDT,IRF4,IL2RA,IER3,CCR5,SOCS3,SBNO2,PELI1,STAT3,CD14,STAT5A,HAVCR2,CD74,SELENOS,SLC15A3,CCL3,IL1B,KLRK1,IL17A,S100A9,S100A8,IL17F,IL22
GO:BP	regulation of biosynthetic process	GO:0009889	FALSE	3.68842e-06	5.43316	5706	199	79	26944	PURB,G3BP1,RPS26,ELOC,PHB2,SSB,GNL3,SRSF10,TAF10,CHIL3,RACK1,PGP,RESF1,TRAF3,IRF4,HMGN1,RPS7,CCR5,RELB,H3F3B,DYNLL1,CCT3,NCL,SBNO2,RPS3,NACA,HIF1A,PELI1,CHD2,CDK6,EIF5A,STAT3,BATF3,APEX1,CFLAR,SRSF7,CD14,KCNQ1OT1,NFKB2,MIF4GD,MAP2K3,BCL3,ZEB1,LMNA,STAT5A,ASS1,H1F0,SATB1,EIF5,HAVCR2,CD74,SUB1,NME2,CKS2,RBM3,SELENOS,TENT5A,SRGN,NPM1,MIR155HG,LMNB1,MIF,LCN2,ACTG1,DGAT1,CCL4,GAPDH,KLF2,CCL3,IL1B,RANB…
GO:BP	response to lipid	GO:0033993	FALSE	3.7382e-06	5.42734	1155	199	30	26944	PHB2,NFKBIB,VPS54,CCR5,NCL,SBNO2,PELI1,STAT3,CFLAR,CD14,NFKB2,MAP2K3,ASS1,HAVCR2,NME2,SLPI,SELENOS,IL1RN,MIF,RPLP0,CXCL2,CCL3,IL1B,KLRK1,IRF8,IL17A,DDIT4,S100A9,S100A8,CXCL3
GO:BP	negative regulation of cellular process	GO:0048523	FALSE	3.75199e-06	5.42574	5599	199	78	26944	GHITM,PURB,G3BP1,HSP90B1,RPS26,ELOC,PHB2,SSB,SRSF10,RACK1,PGP,RESF1,BTG1,IRF4,IL2RA,IER3,VPS54,BTF3,CCR5,RELB,H3F3B,DNAJB11,DYNLL1,SOCS3,HIGD1A,NCL,SBNO2,RPS3,NACA,HIF1A,PELI1,CDK6,RRAD,EIF5A,STAT3,BATF3,APEX1,CFLAR,SRSF7,KCNQ1OT1,LDLRAD4,MAP2K3,BCL3,ZEB1,LMNA,STAT5A,ASS1,H1F0,SATB1,HAVCR2,CD74,SUB1,IFITM1,CIAPIN1,NME2,RBM3,SELENOS,TENT5A,SRGN,NPM1,IL1RN,MIR155HG,LMNB1,PMEPA1,MIF,LCN2,LGALS3,CTLA…
GO:BP	cell activation	GO:0001775	FALSE	4.13046e-06	5.384	1160	199	30	26944	PHB2,IRF4,IL2RA,CEACAM11,RELB,SBNO2,RPS3,SH2D2A,PELI1,CDK6,STAT3,BATF3,NFKB2,BCL3,ZEB1,STAT5A,SATB1,HAVCR2,CD74,MIF,LGALS3,DGAT1,CTLA4,CCL3,IL1B,KLRK1,IRF8,IL17A,BATF,TNFRSF9
GO:BP	regulation of apoptotic signaling pathway	GO:2001233	FALSE	4.21804e-06	5.37489	417	199	18	26944	GHITM,RACK1,RPS7,IER3,HIGD1A,RPS3,HIF1A,G0S2,CFLAR,LMNA,CD74,SELENOS,MIF,LGALS3,TRAF1,IL1B,S100A9,S100A8
GO:BP	nitrogen compound metabolic process	GO:0006807	FALSE	4.649e-06	5.33264	12143	199	131	26944	SIDT2,BLK,PURB,HSP90B1,EIF1A,RPL13,RPS15A,HP,RPS26,ELOC,RPS20,RPL28,PHB2,AMN1,2410006H16RIK,RPS10,SSB,GNL3,SRSF10,RPL3,RPS8,TAF10,CHIL3,RACK1,RESF1,TXNRD1,TRAF3,IRF4,OSTC,SF3B6,HMGN1,RPS11,RPL18A,RPL19,SDCBP2,EIF3H,RPS7,SMOX,CMAS,EIF2S2,IER3,VPS54,RELB,DNAJB11,RPL10A,DYNLL1,SOCS3,CCT3,NCL,SBNO2,RPS3,NACA,HIF1A,PELI1,CHD2,RPL36AL,MT-ND5,CDK6,RPS2,EIF5A,STAT3,BATF3,RPS27A,RPL8,APEX1,RPS16,MT-ND2,CF…
GO:BP	positive regulation of cellular process	GO:0048522	FALSE	5.18042e-06	5.28563	6078	199	82	26944	ATL3,BLK,G3BP1,RPS15A,AVPI1,RPS20,PHB2,SSB,GNL3,TAF10,CHIL3,RACK1,RESF1,BTG1,TXNRD1,TRAF3,IRF4,IL2RA,RPS7,CCR5,RELB,DYNLL1,SOCS3,CCT3,NCL,SBNO2,RPS3,NACA,HIF1A,PELI1,G0S2,CDK6,EIF5A,STAT3,MARCKSL1,APEX1,CFLAR,CD14,BAZ1A,NFKB2,AZIN1,MIF4GD,MAP2K3,BCL3,ZEB1,LMNA,STAT5A,ASS1,HAVCR2,CD74,SUB1,IFITM1,NME2,CXCR4,RBM3,TENT5A,SLC15A3,NPM1,LDHA,LMNB1,MIF,LCN2,VMP1,LGALS3,ACTG1,DGAT1,CTLA4,CCL4,GAPDH,KLF2,…
GO:BP	regulation of metabolic process	GO:0019222	FALSE	5.68198e-06	5.2455	6882	199	89	26944	PURB,G3BP1,RPS26,ELOC,PHB2,SSB,GNL3,SRSF10,TAF10,CHIL3,RACK1,PGP,RESF1,TRAF3,IRF4,HMGN1,EIF3H,RPS7,IER3,CCR5,RELB,H3F3B,DYNLL1,SOCS3,CCT3,NCL,SBNO2,RPS3,NACA,HIF1A,PELI1,CHD2,G0S2,CDK6,EIF5A,STAT3,BATF3,APEX1,CFLAR,SRSF7,CD14,KCNQ1OT1,BAZ1A,NFKB2,AZIN1,MIF4GD,MAP2K3,BCL3,ZEB1,LMNA,STAT5A,ASS1,ARIH2,H1F0,SATB1,EIF5,HAVCR2,CD74,SUB1,NME2,CKS2,RBM3,SELENOS,TENT5A,SRGN,NPM1,MIR155HG,LMNB1,MIF,LCN2,AC…
GO:BP	negative regulation of apoptotic process	GO:0043066	FALSE	6.15559e-06	5.21073	1039	199	28	26944	GHITM,HSP90B1,PHB2,RACK1,IER3,VPS54,CCR5,HIGD1A,NCL,NACA,HIF1A,EIF5A,CFLAR,BCL3,LMNA,STAT5A,CD74,CIAPIN1,NME2,SELENOS,NPM1,IL1RN,MIF,LCN2,LGALS3,GAPDH,IL1B,HSPA5
GO:BP	regulation of cellular biosynthetic process	GO:0031326	FALSE	6.4231e-06	5.19226	5663	199	78	26944	PURB,G3BP1,RPS26,ELOC,PHB2,SSB,GNL3,SRSF10,TAF10,CHIL3,RACK1,PGP,RESF1,TRAF3,IRF4,HMGN1,RPS7,CCR5,RELB,H3F3B,DYNLL1,CCT3,NCL,SBNO2,RPS3,NACA,HIF1A,PELI1,CHD2,CDK6,EIF5A,STAT3,BATF3,APEX1,CFLAR,SRSF7,CD14,KCNQ1OT1,NFKB2,MIF4GD,MAP2K3,BCL3,ZEB1,LMNA,STAT5A,ASS1,H1F0,SATB1,EIF5,HAVCR2,CD74,SUB1,NME2,CKS2,RBM3,SELENOS,TENT5A,SRGN,NPM1,MIR155HG,LMNB1,MIF,LCN2,ACTG1,DGAT1,CCL4,GAPDH,KLF2,CCL3,IL1B,KLRK…
GO:BP	regulation of response to stimulus	GO:0048583	FALSE	6.42589e-06	5.19207	3987	199	62	26944	GHITM,BLK,G3BP1,AVPI1,RPS20,PHB2,TAF10,RACK1,TRAF3,DDT,IRF4,IL2RA,NFKBIB,RPS7,IER3,CCR5,SOCS3,HIGD1A,NCL,SBNO2,RPS3,HIF1A,PELI1,G0S2,STAT3,CFLAR,CD14,LDLRAD4,MAP2K3,BCL3,ZEB1,LMNA,STAT5A,HAVCR2,CD74,CXCR4,SELENOS,SLC15A3,NPM1,IL1RN,LMNB1,PMEPA1,MIF,LGALS3,ACTG1,CTLA4,CCL4,GAPDH,KLF2,TRAF1,MANF,CCL3,IL1B,KLRK1,IL17A,DDIT4,HSPA5,HOPX,S100A9,S100A8,IL17F,IL22
GO:BP	ribosomal small subunit biogenesis	GO:0042274	TRUE	7.37133e-06	5.13245	101	199	10	26944	RPS15A,NOP58,RPS8,RPS11,RPS7,RPS27A,RPS16,RPS5,RPSA,NPM1
GO:BP	response to decreased oxygen levels	GO:0036293	FALSE	7.9011e-06	5.10231	383	199	17	26944	HSP90B1,PHB2,HIGD1A,HIF1A,MT-ND5,STAT3,SLC2A1,CFLAR,LMNA,CXCR4,PGK1,MT-ND1,MT-ND4,MT-CO2,MT-CO1,MT-CYTB,DDIT4
GO:BP	electron transport chain	GO:0022900	FALSE	9.73171e-06	5.01181	135	199	11	26944	VPS54,UQCRFS1,MT-ND5,MT-ND2,CIAPIN1,MT-ND1,MT-ND4,MT-CO2,MT-CO3,MT-CO1,MT-CYTB
GO:BP	regulation of multicellular organismal process	GO:0051239	FALSE	1.1253e-05	4.94873	3165	199	53	26944	G3BP1,PHB2,CHIL3,RACK1,BTG1,TRAF3,IRF4,IL2RA,CCR5,RELB,TNFRSF25,DNAJB11,NCL,RPS3,HIF1A,PELI1,G0S2,CDK6,STAT3,CD14,LDLRAD4,MAP2K3,BCL3,ZEB1,LMNA,STAT5A,HAVCR2,CD74,NME2,CXCR4,SELENOS,TENT5A,PGK1,SRGN,MIF,LCN2,LGALS3,DGAT1,CTLA4,CCL4,GAPDH,KLF2,CCL3,IL1B,KLRK1,IRF8,IL17A,HSPA5,HOPX,S100A9,BATF,TNFRSF9,IL17F
GO:BP	proton transmembrane transport	GO:1902600	TRUE	1.22714e-05	4.91111	138	199	11	26944	GHITM,PHB2,UQCRFS1,MT-ND5,SLC25A3,MT-ND4,MT-ATP6,MT-CO2,MT-CO3,MT-CO1,MT-CYTB
GO:BP	response to oxygen levels	GO:0070482	FALSE	1.24579e-05	4.90456	447	199	18	26944	HSP90B1,PHB2,HIGD1A,HIF1A,MT-ND5,STAT3,SLC2A1,CFLAR,LMNA,CXCR4,PGK1,MT-ND1,MT-ND4,MT-ATP6,MT-CO2,MT-CO1,MT-CYTB,DDIT4
GO:BP	purine ribonucleoside triphosphate metabolic process	GO:0009205	FALSE	1.2752e-05	4.89442	254	199	14	26944	IER3,HIF1A,MT-ND5,STAT3,MT-ND2,PGAM1,NME2,PGK1,GAPDH,MT-ND1,MT-ND4,MT-ATP6,DDIT4,TPI1
GO:BP	cellular response to biotic stimulus	GO:0071216	FALSE	1.63982e-05	4.7852	352	199	16	26944	NFKBIB,CCR5,NCL,SBNO2,CD14,MAP2K3,ASS1,HAVCR2,SELENOS,MIF,CXCL2,IL1B,KLRK1,IRF8,HSPA5,CXCL3
GO:BP	respiratory electron transport chain	GO:0022904	FALSE	1.85515e-05	4.73162	111	199	10	26944	VPS54,UQCRFS1,MT-ND5,MT-ND2,MT-ND1,MT-ND4,MT-CO2,MT-CO3,MT-CO1,MT-CYTB
GO:BP	ribonucleoside triphosphate metabolic process	GO:0009199	FALSE	1.89097e-05	4.72332	262	199	14	26944	IER3,HIF1A,MT-ND5,STAT3,MT-ND2,PGAM1,NME2,PGK1,GAPDH,MT-ND1,MT-ND4,MT-ATP6,DDIT4,TPI1
GO:BP	purine nucleoside triphosphate metabolic process	GO:0009144	FALSE	1.89097e-05	4.72332	262	199	14	26944	IER3,HIF1A,MT-ND5,STAT3,MT-ND2,PGAM1,NME2,PGK1,GAPDH,MT-ND1,MT-ND4,MT-ATP6,DDIT4,TPI1
GO:BP	apoptotic signaling pathway	GO:0097190	FALSE	1.98887e-05	4.70139	633	199	21	26944	GHITM,RACK1,RPS7,IER3,HIGD1A,RPS3,HIF1A,G0S2,CFLAR,BCL3,LMNA,CD74,SELENOS,MIF,LCN2,LGALS3,TRAF1,IL1B,DDIT4,S100A9,S100A8
GO:BP	positive regulation of biological process	GO:0048518	FALSE	1.99276e-05	4.70054	6589	199	85	26944	ATL3,BLK,G3BP1,RPS15A,AVPI1,RPS20,PHB2,SSB,GNL3,TAF10,CHIL3,RACK1,RESF1,BTG1,TXNRD1,TRAF3,DDT,IRF4,IL2RA,RPS7,IER3,CCR5,RELB,DYNLL1,SOCS3,CCT3,NCL,SBNO2,RPS3,NACA,HIF1A,PELI1,G0S2,CDK6,EIF5A,STAT3,MARCKSL1,APEX1,CFLAR,CD14,BAZ1A,NFKB2,AZIN1,MIF4GD,MAP2K3,BCL3,ZEB1,LMNA,STAT5A,ASS1,ARIH2,HAVCR2,CD74,SUB1,IFITM1,NME2,CXCR4,RBM3,TENT5A,SLC15A3,NPM1,LDHA,LMNB1,MIF,LCN2,VMP1,LGALS3,ACTG1,DGAT1,CTLA4,C…
GO:BP	ATP synthesis coupled electron transport	GO:0042773	FALSE	1.99782e-05	4.69944	83	199	9	26944	UQCRFS1,MT-ND5,MT-ND2,MT-ND1,MT-ND4,MT-CO2,MT-CO3,MT-CO1,MT-CYTB
GO:BP	macromolecule biosynthetic process	GO:0009059	FALSE	2.15972e-05	4.6656	9868	199	112	26944	PURB,G3BP1,HSP90B1,EIF1A,RPL13,RPS15A,RPS26,ELOC,RPS20,RPL28,PHB2,2410006H16RIK,RPS10,SSB,GNL3,SRSF10,RPL3,RPS8,TAF10,CHIL3,RACK1,RESF1,TRAF3,IRF4,OSTC,SF3B6,HMGN1,RPS11,RPL18A,RPL19,EIF3H,RPS7,EIF2S2,VPS54,CCR5,RELB,H3F3B,DNAJB11,RPL10A,CCT3,NCL,SBNO2,RPS3,NACA,HIF1A,PELI1,CHD2,RPL36AL,CDK6,RPS2,EIF5A,STAT3,BATF3,RPS27A,RPL8,APEX1,RPS16,CFLAR,SRSF7,CD14,KCNQ1OT1,RPS5,NFKB2,MIF4GD,RPL18,RPSA,MAP2…
GO:BP	leukocyte activation	GO:0045321	FALSE	2.19739e-05	4.65809	1031	199	27	26944	PHB2,IRF4,IL2RA,CEACAM11,RELB,SBNO2,RPS3,SH2D2A,PELI1,CDK6,STAT3,BATF3,BCL3,ZEB1,STAT5A,SATB1,HAVCR2,CD74,MIF,LGALS3,CTLA4,CCL3,IL1B,KLRK1,IRF8,BATF,TNFRSF9
GO:BP	biological regulation	GO:0065007	FALSE	2.33986e-05	4.63081	13527	199	139	26944	ATL3,SIDT2,GHITM,BLK,CCDC32,PURB,G3BP1,HSP90B1,RPS15A,HP,RPS26,AVPI1,ELOC,RPS20,PHB2,SSB,SRGAP3,GNL3,SRSF10,TAF10,CHIL3,RACK1,PGP,RESF1,BTG1,GNA15,TXNRD1,TRAF3,DDT,IRF4,IL2RA,HMGN1,NFKBIB,EIF3H,RPS7,IER3,VPS54,BTF3,CCR5,RELB,H3F3B,TNFRSF25,DNAJB11,DYNLL1,SOCS3,CCT3,HIGD1A,NCL,SBNO2,RPS3,NACA,HIF1A,PELI1,CHD2,G0S2,CDK6,RRAD,EIF5A,STAT3,BATF3,MARCKSL1,APEX1,CFLAR,SRSF7,CD14,KCNQ1OT1,EEA1,RPS5,BAZ1A…
GO:BP	cell surface receptor signaling pathway	GO:0007166	FALSE	2.40258e-05	4.61932	2766	199	48	26944	BLK,G3BP1,HP,PHB2,RACK1,TRAF3,IL2RA,CCR5,SOCS3,NCL,RPS3,HIF1A,PELI1,G0S2,CDK6,STAT3,CFLAR,CD14,EEA1,LDLRAD4,BCL3,ITGAE,ZEB1,LMNA,STAT5A,CD74,SUB1,IFITM1,NME2,CXCR4,IL1RN,PMEPA1,MIF,LCN2,LGALS3,CXCL2,CTLA4,CCL4,TRAF1,CCL3,IL1B,KLRK1,IL17A,DDIT4,HSPA5,CXCL3,IL17F,IL22
GO:BP	positive regulation of cellular metabolic process	GO:0031325	FALSE	2.53786e-05	4.59553	3434	199	55	26944	G3BP1,PHB2,SSB,GNL3,TAF10,CHIL3,RACK1,TRAF3,IRF4,RPS7,CCR5,RELB,CCT3,NCL,SBNO2,RPS3,NACA,HIF1A,PELI1,CDK6,EIF5A,STAT3,APEX1,CD14,BAZ1A,NFKB2,MIF4GD,MAP2K3,BCL3,ZEB1,LMNA,STAT5A,ASS1,HAVCR2,CD74,SUB1,NME2,RBM3,TENT5A,NPM1,MIF,LCN2,ACTG1,DGAT1,CCL4,GAPDH,KLF2,CCL3,IL1B,KLRK1,IRF8,IL17A,BATF,IL17F,IL22
GO:BP	energy coupled proton transmembrane transport, against electrochemical gradient	GO:0015988	FALSE	2.563e-05	4.59125	5	199	4	26944	MT-ND5,MT-ND4,MT-CO1,MT-CYTB
GO:BP	electron transport coupled proton transport	GO:0015990	FALSE	2.563e-05	4.59125	5	199	4	26944	MT-ND5,MT-ND4,MT-CO1,MT-CYTB
GO:BP	cellular response to lipopolysaccharide	GO:0071222	FALSE	2.72685e-05	4.56434	316	199	15	26944	NFKBIB,CCR5,NCL,SBNO2,CD14,MAP2K3,ASS1,HAVCR2,SELENOS,MIF,CXCL2,IL1B,KLRK1,IRF8,CXCL3
GO:BP	hemopoiesis	GO:0030097	FALSE	2.85029e-05	4.54511	1044	199	27	26944	IRF4,IL2RA,VPS54,RELB,SBNO2,HIF1A,CHD2,CDK6,STAT3,BATF3,CFLAR,BCL3,ZEB1,STAT5A,ARIH2,SATB1,CD74,CIAPIN1,NME2,CTLA4,KLF2,CCL3,IL1B,IRF8,IL17A,BATF,TNFRSF9
GO:BP	cytokine-mediated signaling pathway	GO:0019221	FALSE	2.97298e-05	4.52681	473	199	18	26944	TRAF3,IL2RA,CCR5,HIF1A,STAT3,STAT5A,CD74,IFITM1,CXCR4,IL1RN,CXCL2,CCL4,TRAF1,CCL3,IL1B,IL17A,CXCL3,IL17F
GO:BP	regulation of biological process	GO:0050789	FALSE	3.01698e-05	4.52043	13144	199	136	26944	ATL3,SIDT2,GHITM,BLK,CCDC32,PURB,G3BP1,HSP90B1,RPS15A,HP,RPS26,AVPI1,ELOC,RPS20,PHB2,SSB,SRGAP3,GNL3,SRSF10,TAF10,CHIL3,RACK1,PGP,RESF1,BTG1,GNA15,TXNRD1,TRAF3,DDT,IRF4,IL2RA,HMGN1,NFKBIB,EIF3H,RPS7,IER3,VPS54,BTF3,CCR5,RELB,H3F3B,TNFRSF25,DNAJB11,DYNLL1,SOCS3,CCT3,HIGD1A,NCL,SBNO2,RPS3,NACA,HIF1A,PELI1,CHD2,G0S2,CDK6,RRAD,EIF5A,STAT3,BATF3,MARCKSL1,APEX1,CFLAR,SRSF7,CD14,KCNQ1OT1,EEA1,BAZ1A,NFKB…
GO:BP	ATP metabolic process	GO:0046034	FALSE	3.31211e-05	4.47989	230	199	13	26944	IER3,HIF1A,MT-ND5,STAT3,MT-ND2,PGAM1,PGK1,GAPDH,MT-ND1,MT-ND4,MT-ATP6,DDIT4,TPI1
GO:BP	regulation of response to external stimulus	GO:0032101	FALSE	3.4707e-05	4.45958	1126	199	28	26944	PHB2,TRAF3,DDT,IRF4,IL2RA,IER3,CCR5,SOCS3,SBNO2,PELI1,STAT3,CD14,STAT5A,HAVCR2,CD74,CXCR4,SELENOS,SLC15A3,MIF,CCL3,IL1B,KLRK1,IL17A,HOPX,S100A9,S100A8,IL17F,IL22
GO:BP	lymphocyte activation	GO:0046649	FALSE	3.57692e-05	4.44649	848	199	24	26944	PHB2,IRF4,IL2RA,CEACAM11,RELB,RPS3,SH2D2A,PELI1,CDK6,STAT3,BCL3,ZEB1,STAT5A,SATB1,HAVCR2,CD74,MIF,LGALS3,CTLA4,IL1B,KLRK1,IRF8,BATF,TNFRSF9
GO:BP	cellular response to molecule of bacterial origin	GO:0071219	FALSE	3.64791e-05	4.43796	323	199	15	26944	NFKBIB,CCR5,NCL,SBNO2,CD14,MAP2K3,ASS1,HAVCR2,SELENOS,MIF,CXCL2,IL1B,KLRK1,IRF8,CXCL3
GO:BP	regulation of nitrogen compound metabolic process	GO:0051171	FALSE	3.87271e-05	4.41198	5229	199	72	26944	PURB,RPS26,PHB2,SSB,GNL3,SRSF10,TAF10,RACK1,RESF1,TRAF3,IRF4,HMGN1,EIF3H,RPS7,IER3,RELB,DYNLL1,SOCS3,CCT3,NCL,SBNO2,RPS3,NACA,HIF1A,PELI1,CHD2,CDK6,EIF5A,STAT3,BATF3,APEX1,CFLAR,SRSF7,BAZ1A,NFKB2,AZIN1,MIF4GD,MAP2K3,BCL3,ZEB1,LMNA,STAT5A,ASS1,ARIH2,H1F0,SATB1,EIF5,HAVCR2,CD74,SUB1,NME2,CKS2,RBM3,SELENOS,TENT5A,NPM1,MIF,GAPDH,KLF2,CCL3,IL1B,KLRK1,IRF8,IL17A,DDIT4,HSPA5,HOPX,S100A9,BATF,S100A8,IL17…
GO:BP	nucleoside triphosphate metabolic process	GO:0009141	FALSE	4.17745e-05	4.37909	279	199	14	26944	IER3,HIF1A,MT-ND5,STAT3,MT-ND2,PGAM1,NME2,PGK1,GAPDH,MT-ND1,MT-ND4,MT-ATP6,DDIT4,TPI1
GO:BP	regulation of macromolecule metabolic process	GO:0060255	FALSE	4.55167e-05	4.34183	6358	199	82	26944	PURB,G3BP1,RPS26,ELOC,PHB2,SSB,GNL3,SRSF10,TAF10,CHIL3,RACK1,RESF1,TRAF3,IRF4,HMGN1,EIF3H,RPS7,IER3,CCR5,RELB,H3F3B,SOCS3,CCT3,NCL,SBNO2,RPS3,NACA,HIF1A,PELI1,CHD2,CDK6,EIF5A,STAT3,BATF3,APEX1,CFLAR,SRSF7,CD14,KCNQ1OT1,BAZ1A,NFKB2,AZIN1,MIF4GD,MAP2K3,BCL3,ZEB1,LMNA,STAT5A,ARIH2,H1F0,SATB1,EIF5,HAVCR2,CD74,SUB1,NME2,CKS2,RBM3,SELENOS,TENT5A,SRGN,NPM1,MIR155HG,LMNB1,MIF,LCN2,ACTG1,CCL4,GAPDH,KLF2,C…
GO:BP	leukocyte differentiation	GO:0002521	FALSE	5.00865e-05	4.30028	668	199	21	26944	IRF4,IL2RA,VPS54,RELB,SBNO2,CDK6,STAT3,BATF3,BCL3,ZEB1,STAT5A,SATB1,CD74,NME2,CTLA4,CCL3,IL1B,IRF8,IL17A,BATF,TNFRSF9
GO:BP	regulation of gene expression	GO:0010468	FALSE	5.54095e-05	4.25642	5382	199	73	26944	PURB,G3BP1,RPS26,ELOC,PHB2,SSB,GNL3,SRSF10,TAF10,CHIL3,RACK1,RESF1,TRAF3,IRF4,HMGN1,RPS7,CCR5,RELB,H3F3B,NCL,SBNO2,RPS3,NACA,HIF1A,PELI1,CHD2,CDK6,EIF5A,STAT3,BATF3,APEX1,CFLAR,SRSF7,CD14,KCNQ1OT1,NFKB2,MIF4GD,MAP2K3,BCL3,ZEB1,LMNA,STAT5A,H1F0,SATB1,EIF5,HAVCR2,CD74,SUB1,NME2,CKS2,RBM3,SELENOS,TENT5A,SRGN,NPM1,MIR155HG,LMNB1,MIF,LCN2,ACTG1,CCL4,GAPDH,KLF2,CCL3,IL1B,KLRK1,IRF8,IL17A,HOPX,S100A9,BA…
GO:BP	T cell activation	GO:0042110	FALSE	5.65516e-05	4.24756	611	199	20	26944	IRF4,IL2RA,CEACAM11,RELB,RPS3,SH2D2A,PELI1,CDK6,STAT3,BCL3,ZEB1,STAT5A,SATB1,HAVCR2,CD74,LGALS3,CTLA4,IL1B,BATF,TNFRSF9
GO:BP	regulation of macromolecule biosynthetic process	GO:0010556	FALSE	6.22006e-05	4.20621	5506	199	74	26944	PURB,G3BP1,RPS26,ELOC,PHB2,SSB,GNL3,SRSF10,TAF10,CHIL3,RACK1,RESF1,TRAF3,IRF4,HMGN1,RPS7,CCR5,RELB,H3F3B,CCT3,NCL,SBNO2,RPS3,NACA,HIF1A,PELI1,CHD2,CDK6,EIF5A,STAT3,BATF3,APEX1,CFLAR,SRSF7,CD14,KCNQ1OT1,NFKB2,MIF4GD,MAP2K3,BCL3,ZEB1,LMNA,STAT5A,H1F0,SATB1,EIF5,HAVCR2,CD74,SUB1,NME2,CKS2,RBM3,SELENOS,TENT5A,SRGN,NPM1,MIR155HG,LMNB1,MIF,LCN2,ACTG1,CCL4,GAPDH,KLF2,CCL3,IL1B,KLRK1,IRF8,IL17A,HOPX,S100…
GO:BP	aerobic electron transport chain	GO:0019646	FALSE	6.94602e-05	4.15826	68	199	8	26944	UQCRFS1,MT-ND5,MT-ND2,MT-ND1,MT-ND4,MT-CO3,MT-CO1,MT-CYTB
GO:BP	regulation of cellular metabolic process	GO:0031323	FALSE	7.45032e-05	4.12782	6425	199	82	26944	PURB,G3BP1,RPS26,ELOC,PHB2,SSB,GNL3,SRSF10,TAF10,CHIL3,RACK1,PGP,RESF1,TRAF3,IRF4,HMGN1,RPS7,IER3,CCR5,RELB,H3F3B,DYNLL1,SOCS3,CCT3,NCL,SBNO2,RPS3,NACA,HIF1A,PELI1,CHD2,CDK6,EIF5A,STAT3,BATF3,APEX1,CFLAR,SRSF7,CD14,KCNQ1OT1,BAZ1A,NFKB2,MIF4GD,MAP2K3,BCL3,ZEB1,LMNA,STAT5A,ASS1,H1F0,SATB1,EIF5,HAVCR2,CD74,SUB1,NME2,CKS2,RBM3,SELENOS,TENT5A,SRGN,NPM1,MIR155HG,LMNB1,MIF,LCN2,ACTG1,DGAT1,CCL4,GAPDH,KL…
GO:BP	positive regulation of multicellular organismal process	GO:0051240	FALSE	7.8323e-05	4.10611	1804	199	36	26944	G3BP1,CHIL3,RACK1,BTG1,TRAF3,IRF4,IL2RA,CCR5,NCL,RPS3,HIF1A,PELI1,G0S2,STAT3,CD14,BCL3,STAT5A,HAVCR2,CD74,NME2,CXCR4,TENT5A,MIF,LCN2,DGAT1,CCL4,GAPDH,CCL3,IL1B,KLRK1,IRF8,IL17A,HSPA5,S100A9,BATF,IL17F
GO:BP	carbohydrate catabolic process	GO:0016052	FALSE	7.89117e-05	4.10286	165	199	11	26944	CHIL3,IER3,HIF1A,STAT3,PGAM1,PGK1,NAGA,LDHA,GAPDH,DDIT4,TPI1
GO:BP	pyruvate metabolic process	GO:0006090	FALSE	9.13696e-05	4.0392	131	199	10	26944	IER3,HIF1A,STAT3,PGAM1,SLC16A3,PGK1,LDHA,GAPDH,DDIT4,TPI1
GO:BP	positive regulation of defense response	GO:0031349	FALSE	9.59004e-05	4.01818	511	199	18	26944	PHB2,TRAF3,DDT,IRF4,CCR5,PELI1,CD14,STAT5A,HAVCR2,CD74,SLC15A3,CCL3,IL1B,KLRK1,IL17A,S100A9,S100A8,IL17F
GO:BP	cell population proliferation	GO:0008283	FALSE	0.000102972	3.98728	2168	199	40	26944	SIDT2,RPS15A,PHB2,GNL3,BTG1,TXNRD1,IL2RA,HMGN1,SDCBP2,EIF2S2,CCR5,H3F3B,RPS3,NACA,HIF1A,SH2D2A,PELI1,CDK6,STAT3,MARCKSL1,CFLAR,AZIN1,ZEB1,LMNA,STAT5A,ARIH2,SATB1,HAVCR2,CD74,IFITM1,RPL29,NME2,CKS2,NPM1,MIF,LGALS3,CTLA4,IL1B,IL17A,TNFRSF9
GO:BP	tumor necrosis factor superfamily cytokine production	GO:0071706	FALSE	0.000116549	3.93349	212	199	12	26944	CCR5,NCL,STAT3,CD14,BCL3,HAVCR2,SELENOS,MIF,CCL4,CCL3,IL17A,IL17F
GO:BP	regulation of tumor necrosis factor superfamily cytokine production	GO:1903555	FALSE	0.000116549	3.93349	212	199	12	26944	CCR5,NCL,STAT3,CD14,BCL3,HAVCR2,SELENOS,MIF,CCL4,CCL3,IL17A,IL17F
GO:BP	anatomical structure development	GO:0048856	TRUE	0.00012524	3.90226	6269	199	80	26944	SIDT2,CCDC32,SSR2,RPL13,HP,PHB2,TAF10,RACK1,BTG1,TXNRD1,IRF4,SF3B6,IL2RA,HMGN1,RPS7,EIF2S2,VPS54,BTF3,CCR5,RELB,H3F3B,DNAJB11,DYNLL1,SOCS3,NCL,SBNO2,NACA,HIF1A,CHD2,CDK6,EIF5A,STAT3,BATF3,MARCKSL1,SLC2A1,CFLAR,NFKB2,LDLRAD4,MAP2K3,BCL3,ZEB1,LMNA,STAT5A,ASS1,ARIH2,SATB1,HAVCR2,CD74,IFITM1,CIAPIN1,NME2,CXCR4,TENT5A,PGK1,SRGN,IL1RN,LCN2,RPLP0,VMP1,LGALS3,ACTG1,CTLA4,KLF2,MANF,CCL3,IL1B,MT-ND4,IRF8,M…
GO:BP	negative regulation of gene expression	GO:0010629	FALSE	0.000129958	3.8862	1511	199	32	26944	PURB,RPS26,ELOC,SSB,SRSF10,RACK1,RESF1,RELB,H3F3B,NCL,RPS3,HIF1A,STAT3,APEX1,SRSF7,KCNQ1OT1,BCL3,LMNA,H1F0,HAVCR2,RBM3,SELENOS,TENT5A,SRGN,NPM1,MIR155HG,LMNB1,MIF,GAPDH,KLF2,CCL3,IL1B
GO:BP	positive regulation of tumor necrosis factor superfamily cytokine production	GO:1903557	FALSE	0.000130431	3.88462	136	199	10	26944	CCR5,NCL,STAT3,CD14,HAVCR2,MIF,CCL4,CCL3,IL17A,IL17F
GO:BP	neutrophil chemotaxis	GO:0030593	FALSE	0.000134347	3.87177	103	199	9	26944	CD74,LGALS3,CXCL2,CCL4,CCL3,IL1B,S100A9,S100A8,CXCL3
GO:BP	myeloid cell differentiation	GO:0030099	FALSE	0.000147462	3.83132	468	199	17	26944	IRF4,VPS54,RELB,SBNO2,HIF1A,CDK6,STAT3,BATF3,CFLAR,STAT5A,CD74,NME2,KLF2,CCL3,IRF8,IL17A,BATF
GO:BP	primary metabolic process	GO:0044238	FALSE	0.000155056	3.80951	12727	199	131	26944	SIDT2,BLK,PURB,HSP90B1,EIF1A,RPL13,RPS15A,HP,RPS26,ELOC,RPS20,RPL28,PHB2,AMN1,2410006H16RIK,RPS10,SSB,GNL3,SRSF10,RPL3,RPS8,TAF10,CHIL3,RACK1,PGP,RESF1,TXNRD1,TRAF3,IRF4,OSTC,SF3B6,HMGN1,RPS11,RPL18A,RPL19,SDCBP2,EIF3H,RPS7,EIF2S2,IER3,VPS54,RELB,DNAJB11,RPL10A,SOCS3,CCT3,NCL,SBNO2,RPS3,NACA,HIF1A,PELI1,CHD2,RPL36AL,MT-ND5,CDK6,RPS2,EIF5A,STAT3,BATF3,RPS27A,RPL8,APEX1,RPS16,MT-ND2,CFLAR,PGAM1,SRS…
GO:BP	regulation of cellular process	GO:0050794	FALSE	0.000158972	3.79868	12593	199	130	26944	ATL3,SIDT2,GHITM,BLK,CCDC32,PURB,G3BP1,HSP90B1,RPS15A,HP,RPS26,AVPI1,ELOC,RPS20,PHB2,SSB,SRGAP3,GNL3,SRSF10,TAF10,CHIL3,RACK1,PGP,RESF1,BTG1,GNA15,TXNRD1,TRAF3,IRF4,IL2RA,HMGN1,NFKBIB,RPS7,IER3,VPS54,BTF3,CCR5,RELB,H3F3B,TNFRSF25,DNAJB11,DYNLL1,SOCS3,CCT3,HIGD1A,NCL,SBNO2,RPS3,NACA,HIF1A,PELI1,CHD2,G0S2,CDK6,RRAD,EIF5A,STAT3,BATF3,MARCKSL1,APEX1,CFLAR,SRSF7,CD14,KCNQ1OT1,EEA1,BAZ1A,NFKB2,AZIN1,MI…
GO:BP	positive regulation of response to external stimulus	GO:0032103	FALSE	0.000170735	3.76768	654	199	20	26944	PHB2,TRAF3,DDT,IRF4,CCR5,PELI1,CD14,STAT5A,HAVCR2,CD74,CXCR4,SLC15A3,MIF,CCL3,IL1B,KLRK1,IL17A,S100A9,S100A8,IL17F
GO:BP	cellular response to lipid	GO:0071396	FALSE	0.000188113	3.72558	789	199	22	26944	PHB2,NFKBIB,VPS54,CCR5,NCL,SBNO2,CFLAR,CD14,MAP2K3,ASS1,HAVCR2,NME2,SELENOS,MIF,RPLP0,CXCL2,IL1B,KLRK1,IRF8,IL17A,DDIT4,CXCL3
GO:BP	T cell differentiation	GO:0030217	FALSE	0.000195773	3.70825	316	199	14	26944	IRF4,IL2RA,RELB,CDK6,STAT3,BCL3,ZEB1,STAT5A,SATB1,CD74,CTLA4,IL1B,BATF,TNFRSF9
GO:BP	ribosome biogenesis	GO:0042254	FALSE	0.000237264	3.62477	321	199	14	26944	EIF1A,RPS15A,NOP58,RPS8,RPS11,RPS7,NCL,RPS27A,RPS16,RPS5,RPSA,EIF5,NPM1,RPLP0
GO:BP	oxidative phosphorylation	GO:0006119	FALSE	0.000254753	3.59388	146	199	10	26944	UQCRFS1,MT-ND5,MT-ND2,MT-ND1,MT-ND4,MT-ATP6,MT-CO2,MT-CO3,MT-CO1,MT-CYTB
GO:BP	transport	GO:0006810	TRUE	0.000262803	3.58037	4397	199	62	26944	SIDT2,GHITM,BLK,CCDC32,HSP90B1,PHB2,AMN1,SSB,SRSF10,RACK1,IER3,VPS54,BTF3,CCR5,UQCRFS1,DYNLL1,NCL,ARL5C,NACA,HIF1A,MT-ND5,RRAD,STAT3,SLC2A1,SRSF7,CD14,EEA1,AZIN1,SLC25A3,BCL3,LMNA,STAT5A,CD74,ANP32A,CXCR4,STX11,SELENOS,SLC16A3,SLC15A3,NPM1,IL1RN,LMNB1,MIF,LCN2,RPLP0,VMP1,LGALS3,ACTG1,DGAT1,CCL3,IL1B,RANBP2,MT-ND4,IRF8,MT-ATP6,MT-CO2,MT-CO3,MT-CO1,MT-CYTB,HSPA5,S100A9,S100A8
GO:BP	leukocyte chemotaxis	GO:0030595	FALSE	0.000270092	3.56849	229	199	12	26944	CD74,MIF,LGALS3,CXCL2,CCL4,RETNLG,CCL3,IL1B,KLRK1,S100A9,S100A8,CXCL3
GO:BP	mitochondrial ATP synthesis coupled electron transport	GO:0042775	FALSE	0.000278461	3.55524	81	199	8	26944	UQCRFS1,MT-ND5,MT-ND2,MT-ND1,MT-ND4,MT-CO3,MT-CO1,MT-CYTB
GO:BP	developmental process	GO:0032502	FALSE	0.000299447	3.52368	6854	199	84	26944	SIDT2,BLK,CCDC32,SSR2,RPL13,HP,PHB2,GNL3,TAF10,RACK1,BTG1,TXNRD1,IRF4,SF3B6,IL2RA,HMGN1,RPS7,EIF2S2,VPS54,BTF3,CCR5,RELB,H3F3B,DNAJB11,DYNLL1,SOCS3,NCL,SBNO2,NACA,HIF1A,CHD2,CDK6,EIF5A,STAT3,BATF3,MARCKSL1,SLC2A1,CFLAR,NFKB2,LDLRAD4,MAP2K3,BCL3,ZEB1,LMNA,STAT5A,ASS1,ARIH2,SATB1,HAVCR2,CD74,IFITM1,CIAPIN1,RPL29,NME2,CXCR4,TENT5A,PGK1,SRGN,IL1RN,LCN2,RPLP0,VMP1,LGALS3,ACTG1,CTLA4,KLF2,MANF,CCL3,IL1…
GO:BP	regulation of signal transduction	GO:0009966	FALSE	0.000310182	3.50838	3005	199	48	26944	GHITM,G3BP1,AVPI1,RPS20,PHB2,RACK1,TRAF3,IRF4,NFKBIB,RPS7,IER3,SOCS3,HIGD1A,NCL,RPS3,HIF1A,PELI1,G0S2,STAT3,CFLAR,CD14,LDLRAD4,MAP2K3,BCL3,ZEB1,LMNA,HAVCR2,CD74,CXCR4,SELENOS,SLC15A3,NPM1,IL1RN,LMNB1,PMEPA1,MIF,LGALS3,CCL4,GAPDH,KLF2,TRAF1,CCL3,IL1B,DDIT4,HSPA5,S100A9,S100A8,IL17F
GO:BP	regulation of inflammatory response	GO:0050727	FALSE	0.000314622	3.50221	381	199	15	26944	DDT,IL2RA,IER3,CCR5,SOCS3,SBNO2,STAT3,STAT5A,SELENOS,CCL3,IL1B,IL17A,S100A9,S100A8,IL22
GO:BP	regulation of primary metabolic process	GO:0080090	FALSE	0.000362959	3.44014	5407	199	71	26944	PURB,RPS26,PHB2,SSB,GNL3,SRSF10,TAF10,RACK1,PGP,RESF1,TRAF3,IRF4,HMGN1,EIF3H,RPS7,IER3,RELB,SOCS3,CCT3,NCL,SBNO2,RPS3,NACA,HIF1A,PELI1,CHD2,CDK6,EIF5A,STAT3,BATF3,APEX1,CFLAR,SRSF7,BAZ1A,NFKB2,AZIN1,MIF4GD,MAP2K3,BCL3,ZEB1,LMNA,STAT5A,ARIH2,H1F0,SATB1,EIF5,HAVCR2,CD74,SUB1,NME2,CKS2,RBM3,TENT5A,NPM1,MIF,DGAT1,GAPDH,KLF2,CCL3,IL1B,RANBP2,IRF8,IL17A,DDIT4,HSPA5,HOPX,S100A9,BATF,S100A8,IL17F,IL22
GO:BP	myeloid leukocyte migration	GO:0097529	FALSE	0.000373902	3.42724	236	199	12	26944	CD74,MIF,LGALS3,CXCL2,CCL4,RETNLG,CCL3,IL1B,IL17A,S100A9,S100A8,CXCL3
GO:BP	granulocyte migration	GO:0097530	FALSE	0.000394922	3.40349	153	199	10	26944	CD74,LGALS3,CXCL2,CCL4,CCL3,IL1B,IL17A,S100A9,S100A8,CXCL3
GO:BP	negative regulation of metabolic process	GO:0009892	FALSE	0.000448685	3.34806	3336	199	51	26944	PURB,RPS26,ELOC,PHB2,SSB,SRSF10,RACK1,PGP,RESF1,EIF3H,RPS7,IER3,RELB,H3F3B,DYNLL1,SOCS3,NCL,SBNO2,RPS3,NACA,HIF1A,CDK6,STAT3,BATF3,APEX1,CFLAR,SRSF7,KCNQ1OT1,AZIN1,BCL3,ZEB1,LMNA,H1F0,SATB1,HAVCR2,SUB1,RBM3,SELENOS,TENT5A,SRGN,NPM1,MIR155HG,LMNB1,MIF,GAPDH,KLF2,CCL3,IL1B,IRF8,DDIT4,HOPX
GO:BP	negative regulation of apoptotic signaling pathway	GO:2001234	FALSE	0.000511909	3.29081	243	199	12	26944	GHITM,RACK1,IER3,HIGD1A,HIF1A,CFLAR,LMNA,CD74,SELENOS,MIF,LGALS3,IL1B
GO:BP	macromolecule metabolic process	GO:0043170	FALSE	0.000611681	3.21348	12286	199	126	26944	SIDT2,BLK,PURB,G3BP1,HSP90B1,EIF1A,RPL13,RPS15A,HP,RPS26,ELOC,RPS20,RPL28,PHB2,AMN1,2410006H16RIK,RPS10,SSB,GNL3,SRSF10,RPL3,RPS8,TAF10,CHIL3,RACK1,RESF1,TRAF3,IRF4,OSTC,SF3B6,HMGN1,RPS11,RPL18A,RPL19,SDCBP2,EIF3H,RPS7,EIF2S2,IER3,VPS54,CCR5,RELB,H3F3B,DNAJB11,RPL10A,SOCS3,CCT3,NCL,SBNO2,RPS3,NACA,HIF1A,PELI1,CHD2,RPL36AL,CDK6,RPS2,EIF5A,STAT3,BATF3,RPS27A,RPL8,APEX1,RPS16,CFLAR,SRSF7,CD14,KCNQ1O…
GO:BP	aerobic respiration	GO:0009060	FALSE	0.000614303	3.21162	202	199	11	26944	UQCRFS1,HIF1A,MT-ND5,MT-ND2,MT-ND1,MT-ND4,MT-ATP6,MT-CO2,MT-CO3,MT-CO1,MT-CYTB
GO:BP	cell migration	GO:0016477	FALSE	0.000629888	3.20074	1538	199	31	26944	PHB2,RACK1,CCR5,NACA,HIF1A,STAT3,APEX1,LDLRAD4,MAP2K3,LMNA,STAT5A,CD74,IFITM1,CXCR4,IL1RN,MIF,LCN2,LGALS3,ACTG1,CXCL2,CCL4,RETNLG,CCL3,IL1B,KLRK1,IL17A,DDIT4,HSPA5,S100A9,S100A8,CXCL3
GO:BP	cellular response to stress	GO:0033554	FALSE	0.000703332	3.15284	1799	199	34	26944	HSP90B1,PHB2,TAF10,RACK1,HMGN1,IER3,RELB,HIGD1A,RPS3,HIF1A,CHD2,CDK6,STAT3,SLC2A1,APEX1,CFLAR,MAP2K3,BCL3,LMNA,ASS1,CD74,NME2,SELENOS,PGK1,NPM1,MIF,LCN2,CTLA4,KLF2,MANF,IL1B,DDIT4,HSPA5,BATF
GO:BP	myeloid dendritic cell activation	GO:0001773	TRUE	0.000715781	3.14522	39	199	6	26944	IRF4,RELB,BATF3,HAVCR2,KLRK1,BATF
GO:BP	cytoplasmic translational initiation	GO:0002183	FALSE	0.000715781	3.14522	39	199	6	26944	EIF3H,EIF2S2,MIF4GD,EIF5,EIF3F,EIF4A1
GO:BP	granulocyte chemotaxis	GO:0071621	FALSE	0.00076176	3.11818	126	199	9	26944	CD74,LGALS3,CXCL2,CCL4,CCL3,IL1B,S100A9,S100A8,CXCL3
GO:BP	neutrophil migration	GO:1990266	FALSE	0.00076176	3.11818	126	199	9	26944	CD74,LGALS3,CXCL2,CCL4,CCL3,IL1B,S100A9,S100A8,CXCL3
GO:BP	interleukin-6 production	GO:0032635	FALSE	0.00079594	3.09912	165	199	10	26944	CCR5,NCL,STAT3,HAVCR2,CD74,SELENOS,KLF2,IL1B,IL17A,IL17F
GO:BP	regulation of interleukin-6 production	GO:0032675	FALSE	0.00079594	3.09912	165	199	10	26944	CCR5,NCL,STAT3,HAVCR2,CD74,SELENOS,KLF2,IL1B,IL17A,IL17F
GO:BP	negative regulation of cellular metabolic process	GO:0031324	FALSE	0.000843676	3.07382	3108	199	48	26944	PURB,RPS26,ELOC,PHB2,SSB,SRSF10,RACK1,PGP,RESF1,IER3,RELB,H3F3B,DYNLL1,SOCS3,NCL,SBNO2,RPS3,NACA,HIF1A,CDK6,STAT3,BATF3,APEX1,CFLAR,SRSF7,KCNQ1OT1,BCL3,ZEB1,LMNA,H1F0,SATB1,HAVCR2,SUB1,RBM3,SELENOS,TENT5A,SRGN,NPM1,MIR155HG,LMNB1,MIF,GAPDH,KLF2,CCL3,IL1B,IRF8,DDIT4,HOPX
GO:BP	tumor necrosis factor production	GO:0032640	FALSE	0.000862524	3.06423	209	199	11	26944	CCR5,NCL,STAT3,CD14,BCL3,HAVCR2,SELENOS,MIF,CCL4,CCL3,IL17A
GO:BP	regulation of tumor necrosis factor production	GO:0032680	FALSE	0.000862524	3.06423	209	199	11	26944	CCR5,NCL,STAT3,CD14,BCL3,HAVCR2,SELENOS,MIF,CCL4,CCL3,IL17A
GO:BP	myeloid leukocyte differentiation	GO:0002573	FALSE	0.00109606	2.96017	261	199	12	26944	IRF4,VPS54,RELB,SBNO2,CDK6,BATF3,STAT5A,CD74,NME2,CCL3,IL17A,BATF
GO:BP	cellular response to stimulus	GO:0051716	FALSE	0.00113714	2.94419	8752	199	98	26944	ATL3,SIDT2,GHITM,BLK,G3BP1,HSP90B1,HP,AVPI1,RPS20,PHB2,SRGAP3,RPL3,TAF10,RACK1,GNA15,TXNRD1,TRAF3,IRF4,IL2RA,HMGN1,NFKBIB,RPS7,IER3,VPS54,CCR5,RELB,TNFRSF25,DYNLL1,SOCS3,HIGD1A,NCL,SBNO2,RPS3,HIF1A,PELI1,CHD2,G0S2,CDK6,RPS2,STAT3,SLC2A1,APEX1,RPS16,CFLAR,SRSF7,CD14,EEA1,NFKB2,LDLRAD4,MAP2K3,BCL3,ITGAE,ZEB1,LMNA,STAT5A,ASS1,HAVCR2,CD74,SUB1,IFITM1,NME2,CXCR4,SELENOS,PGK1,SRGN,SLC15A3,NPM1,IL1RN,LD…
GO:BP	establishment of localization	GO:0051234	FALSE	0.00121036	2.91709	4696	199	63	26944	SIDT2,GHITM,BLK,CCDC32,HSP90B1,PHB2,AMN1,SSB,SRSF10,RACK1,IER3,VPS54,BTF3,CCR5,UQCRFS1,DYNLL1,CCT3,NCL,ARL5C,NACA,HIF1A,MT-ND5,RRAD,STAT3,SLC2A1,SRSF7,CD14,EEA1,AZIN1,SLC25A3,BCL3,LMNA,STAT5A,CD74,ANP32A,CXCR4,STX11,SELENOS,SLC16A3,SLC15A3,NPM1,IL1RN,LMNB1,MIF,LCN2,RPLP0,VMP1,LGALS3,ACTG1,DGAT1,CCL3,IL1B,RANBP2,MT-ND4,IRF8,MT-ATP6,MT-CO2,MT-CO3,MT-CO1,MT-CYTB,HSPA5,S100A9,S100A8
GO:BP	cellular respiration	GO:0045333	FALSE	0.00123686	2.90768	264	199	12	26944	VPS54,UQCRFS1,HIF1A,MT-ND5,MT-ND2,MT-ND1,MT-ND4,MT-ATP6,MT-CO2,MT-CO3,MT-CO1,MT-CYTB
GO:BP	positive regulation of tumor necrosis factor production	GO:0032760	FALSE	0.00128275	2.89186	134	199	9	26944	CCR5,NCL,STAT3,CD14,HAVCR2,MIF,CCL4,CCL3,IL17A
GO:BP	purine nucleotide metabolic process	GO:0006163	FALSE	0.00137956	2.86026	549	199	17	26944	TXNRD1,IER3,HIF1A,MT-ND5,STAT3,MT-ND2,PGAM1,NME2,PGK1,LDHA,DGAT1,GAPDH,MT-ND1,MT-ND4,MT-ATP6,DDIT4,TPI1
GO:BP	cellular response to interleukin-17	GO:0097398	FALSE	0.00141502	2.84924	24	199	5	26944	SOCS3,STAT3,IL1B,IL17A,IL17F
GO:BP	glycolytic process	GO:0006096	FALSE	0.00142938	2.84485	100	199	8	26944	IER3,HIF1A,STAT3,PGAM1,PGK1,GAPDH,DDIT4,TPI1
GO:BP	locomotion	GO:0040011	FALSE	0.00149389	2.82568	1273	199	27	26944	RACK1,CCR5,HIF1A,STAT3,APEX1,LDLRAD4,MAP2K3,LMNA,STAT5A,CD74,IFITM1,CXCR4,IL1RN,MIF,LCN2,LGALS3,ACTG1,CXCL2,CCL4,RETNLG,CCL3,IL1B,KLRK1,HSPA5,S100A9,S100A8,CXCL3
GO:BP	cell chemotaxis	GO:0060326	FALSE	0.00155315	2.80879	321	199	13	26944	CCR5,CD74,MIF,LGALS3,CXCL2,CCL4,RETNLG,CCL3,IL1B,KLRK1,S100A9,S100A8,CXCL3
GO:BP	negative regulation of biosynthetic process	GO:0009890	FALSE	0.00167114	2.77699	2791	199	44	26944	PURB,RPS26,ELOC,PHB2,SSB,SRSF10,RACK1,PGP,RESF1,RELB,H3F3B,DYNLL1,NCL,SBNO2,RPS3,NACA,HIF1A,CDK6,STAT3,BATF3,APEX1,CFLAR,SRSF7,KCNQ1OT1,BCL3,ZEB1,LMNA,H1F0,SATB1,HAVCR2,RBM3,SELENOS,TENT5A,SRGN,NPM1,MIR155HG,LMNB1,MIF,GAPDH,KLF2,CCL3,IL1B,IRF8,HOPX
GO:BP	pyridine nucleotide metabolic process	GO:0019362	FALSE	0.00168048	2.77457	179	199	10	26944	TXNRD1,IER3,HIF1A,STAT3,PGAM1,PGK1,LDHA,GAPDH,DDIT4,TPI1
GO:BP	nicotinamide nucleotide metabolic process	GO:0046496	FALSE	0.00168048	2.77457	179	199	10	26944	TXNRD1,IER3,HIF1A,STAT3,PGAM1,PGK1,LDHA,GAPDH,DDIT4,TPI1
GO:BP	positive regulation of apoptotic process	GO:0043065	FALSE	0.00170564	2.76811	622	199	18	26944	RACK1,BTG1,TXNRD1,RPS7,RPS3,HIF1A,G0S2,EIF5A,CFLAR,LDHA,LCN2,CTLA4,CCL3,IL1B,KLRK1,IRF8,S100A9,S100A8
GO:BP	ADP catabolic process	GO:0046032	FALSE	0.00192931	2.7146	104	199	8	26944	IER3,HIF1A,STAT3,PGAM1,PGK1,GAPDH,DDIT4,TPI1
GO:BP	cellular response to interleukin-1	GO:0071347	FALSE	0.00207533	2.68291	105	199	8	26944	HIF1A,IL1RN,CXCL2,CCL4,KLF2,CCL3,IL1B,IL17A
GO:BP	response to interleukin-17	GO:0097396	FALSE	0.00216378	2.66479	26	199	5	26944	SOCS3,STAT3,IL1B,IL17A,IL17F
GO:BP	mononuclear cell differentiation	GO:1903131	FALSE	0.00219215	2.65913	505	199	16	26944	IRF4,IL2RA,RELB,CDK6,STAT3,BATF3,BCL3,ZEB1,STAT5A,SATB1,CD74,CTLA4,IL1B,IRF8,BATF,TNFRSF9
GO:BP	regulation of signaling	GO:0023051	FALSE	0.00219533	2.6585	3616	199	52	26944	SIDT2,GHITM,BLK,G3BP1,AVPI1,RPS20,PHB2,RACK1,TRAF3,IRF4,NFKBIB,RPS7,IER3,DYNLL1,SOCS3,HIGD1A,NCL,RPS3,HIF1A,PELI1,G0S2,STAT3,CFLAR,CD14,LDLRAD4,MAP2K3,BCL3,ZEB1,LMNA,HAVCR2,CD74,CXCR4,SELENOS,SRGN,SLC15A3,NPM1,IL1RN,LMNB1,PMEPA1,MIF,LGALS3,CCL4,GAPDH,KLF2,TRAF1,CCL3,IL1B,DDIT4,HSPA5,S100A9,S100A8,IL17F
GO:BP	regulation of cell communication	GO:0010646	FALSE	0.00219533	2.6585	3616	199	52	26944	SIDT2,GHITM,BLK,G3BP1,AVPI1,RPS20,PHB2,RACK1,TRAF3,IRF4,NFKBIB,RPS7,IER3,DYNLL1,SOCS3,HIGD1A,NCL,RPS3,HIF1A,PELI1,G0S2,STAT3,CFLAR,CD14,LDLRAD4,MAP2K3,BCL3,ZEB1,LMNA,HAVCR2,CD74,CXCR4,SELENOS,SRGN,SLC15A3,NPM1,IL1RN,LMNB1,PMEPA1,MIF,LGALS3,CCL4,GAPDH,KLF2,TRAF1,CCL3,IL1B,DDIT4,HSPA5,S100A9,S100A8,IL17F
GO:BP	negative regulation of leukocyte apoptotic process	GO:2000107	FALSE	0.00228084	2.64191	74	199	7	26944	CCR5,HIF1A,BCL3,STAT5A,CD74,SELENOS,MIF
GO:BP	leukocyte apoptotic process	GO:0071887	FALSE	0.00234627	2.62962	144	199	9	26944	IL2RA,CCR5,HIF1A,BCL3,STAT5A,CD74,SELENOS,MIF,LGALS3
GO:BP	pyridine-containing compound metabolic process	GO:0072524	FALSE	0.00238186	2.62308	186	199	10	26944	TXNRD1,IER3,HIF1A,STAT3,PGAM1,PGK1,LDHA,GAPDH,DDIT4,TPI1
GO:BP	pyridine nucleotide catabolic process	GO:0019364	FALSE	0.0023958	2.62055	107	199	8	26944	IER3,HIF1A,STAT3,PGAM1,PGK1,GAPDH,DDIT4,TPI1
GO:BP	glyceraldehyde-3-phosphate biosynthetic process	GO:0046166	FALSE	0.00243637	2.61326	12	199	4	26944	PGAM1,PGK1,GAPDH,TPI1
GO:BP	purine ribonucleoside diphosphate catabolic process	GO:0009181	FALSE	0.00257124	2.58986	108	199	8	26944	IER3,HIF1A,STAT3,PGAM1,PGK1,GAPDH,DDIT4,TPI1
GO:BP	purine nucleoside diphosphate catabolic process	GO:0009137	FALSE	0.00257124	2.58986	108	199	8	26944	IER3,HIF1A,STAT3,PGAM1,PGK1,GAPDH,DDIT4,TPI1
GO:BP	positive regulation of programmed cell death	GO:0043068	FALSE	0.00267143	2.57326	642	199	18	26944	RACK1,BTG1,TXNRD1,RPS7,RPS3,HIF1A,G0S2,EIF5A,CFLAR,LDHA,LCN2,CTLA4,CCL3,IL1B,KLRK1,IRF8,S100A9,S100A8
GO:BP	ADP metabolic process	GO:0046031	FALSE	0.0027575	2.55948	109	199	8	26944	IER3,HIF1A,STAT3,PGAM1,PGK1,GAPDH,DDIT4,TPI1
GO:BP	positive regulation of nitrogen compound metabolic process	GO:0051173	FALSE	0.00283341	2.54769	2944	199	45	26944	PHB2,SSB,GNL3,TAF10,RACK1,IRF4,IER3,RELB,CCT3,NCL,SBNO2,RPS3,NACA,HIF1A,PELI1,EIF5A,STAT3,APEX1,BAZ1A,NFKB2,MIF4GD,MAP2K3,BCL3,ZEB1,STAT5A,ASS1,ARIH2,CD74,SUB1,NME2,RBM3,NPM1,MIF,KLF2,CCL3,IL1B,KLRK1,IRF8,IL17A,HSPA5,S100A9,BATF,S100A8,IL17F,IL22
GO:BP	acute-phase response	GO:0006953	TRUE	0.00288527	2.53981	49	199	6	26944	HP,CCR5,STAT3,ASS1,IL1RN,IL1B
GO:BP	lymphocyte differentiation	GO:0030098	FALSE	0.00293134	2.53293	455	199	15	26944	IRF4,IL2RA,RELB,CDK6,STAT3,BCL3,ZEB1,STAT5A,SATB1,CD74,CTLA4,IL1B,IRF8,BATF,TNFRSF9
GO:BP	pyridine-containing compound catabolic process	GO:0072526	FALSE	0.00295513	2.52942	110	199	8	26944	IER3,HIF1A,STAT3,PGAM1,PGK1,GAPDH,DDIT4,TPI1
GO:BP	purine-containing compound metabolic process	GO:0072521	FALSE	0.0031236	2.50534	583	199	17	26944	TXNRD1,IER3,HIF1A,MT-ND5,STAT3,MT-ND2,PGAM1,NME2,PGK1,LDHA,DGAT1,GAPDH,MT-ND1,MT-ND4,MT-ATP6,DDIT4,TPI1
GO:BP	regulation of leukocyte apoptotic process	GO:2000106	FALSE	0.00316468	2.49967	111	199	8	26944	CCR5,HIF1A,BCL3,STAT5A,CD74,SELENOS,MIF,LGALS3
GO:BP	negative regulation of cellular biosynthetic process	GO:0031327	FALSE	0.00337932	2.47117	2768	199	43	26944	PURB,RPS26,ELOC,PHB2,SSB,SRSF10,RACK1,PGP,RESF1,RELB,H3F3B,DYNLL1,NCL,SBNO2,RPS3,NACA,HIF1A,CDK6,STAT3,BATF3,APEX1,SRSF7,KCNQ1OT1,BCL3,ZEB1,LMNA,H1F0,SATB1,HAVCR2,RBM3,SELENOS,TENT5A,SRGN,NPM1,MIR155HG,LMNB1,MIF,GAPDH,KLF2,CCL3,IL1B,IRF8,HOPX
GO:BP	ribonucleoside diphosphate catabolic process	GO:0009191	FALSE	0.00338675	2.47022	112	199	8	26944	IER3,HIF1A,STAT3,PGAM1,PGK1,GAPDH,DDIT4,TPI1
GO:BP	purine ribonucleotide metabolic process	GO:0009150	FALSE	0.0035359	2.4515	462	199	15	26944	IER3,HIF1A,MT-ND5,STAT3,MT-ND2,PGAM1,NME2,PGK1,DGAT1,GAPDH,MT-ND1,MT-ND4,MT-ATP6,DDIT4,TPI1
GO:BP	positive regulation of chemokine production	GO:0032722	FALSE	0.00356137	2.44838	79	199	7	26944	CHIL3,HAVCR2,CD74,MIF,IL1B,IL17A,IL17F
GO:BP	response to endogenous stimulus	GO:0009719	FALSE	0.00363465	2.43954	1935	199	34	26944	HSP90B1,PHB2,RACK1,BTG1,GNA15,VPS54,UQCRFS1,H3F3B,SOCS3,NCL,RPS3,HIF1A,STAT3,SLC2A1,CFLAR,LDLRAD4,MAP2K3,ZEB1,STAT5A,ASS1,NME2,CXCR4,IL1RN,LMNB1,PMEPA1,RPLP0,CXCL2,KLF2,IL1B,MT-CYTB,IL17A,DDIT4,HSPA5,IL17F
GO:BP	nucleoside diphosphate catabolic process	GO:0009134	FALSE	0.0041342	2.38361	115	199	8	26944	IER3,HIF1A,STAT3,PGAM1,PGK1,GAPDH,DDIT4,TPI1
GO:BP	T cell proliferation	GO:0042098	FALSE	0.00425988	2.3706	246	199	11	26944	IL2RA,RPS3,SH2D2A,PELI1,STAT5A,SATB1,HAVCR2,LGALS3,CTLA4,IL1B,TNFRSF9
GO:BP	energy derivation by oxidation of organic compounds	GO:0015980	FALSE	0.00458863	2.33832	354	199	13	26944	VPS54,UQCRFS1,HIF1A,MT-ND5,MT-ND2,LDHA,MT-ND1,MT-ND4,MT-ATP6,MT-CO2,MT-CO3,MT-CO1,MT-CYTB
GO:BP	lymphocyte proliferation	GO:0046651	FALSE	0.00458863	2.33832	354	199	13	26944	IL2RA,RPS3,SH2D2A,PELI1,STAT5A,SATB1,HAVCR2,CD74,MIF,LGALS3,CTLA4,IL1B,TNFRSF9
GO:BP	purine ribonucleoside diphosphate metabolic process	GO:0009179	FALSE	0.00470677	2.32728	117	199	8	26944	IER3,HIF1A,STAT3,PGAM1,PGK1,GAPDH,DDIT4,TPI1
GO:BP	purine nucleoside diphosphate metabolic process	GO:0009135	FALSE	0.00470677	2.32728	117	199	8	26944	IER3,HIF1A,STAT3,PGAM1,PGK1,GAPDH,DDIT4,TPI1
GO:BP	negative regulation of macromolecule metabolic process	GO:0010605	FALSE	0.00512271	2.2905	3109	199	46	26944	PURB,RPS26,ELOC,PHB2,SSB,SRSF10,RACK1,RESF1,EIF3H,RPS7,RELB,H3F3B,SOCS3,NCL,SBNO2,RPS3,NACA,HIF1A,CDK6,STAT3,BATF3,APEX1,SRSF7,KCNQ1OT1,AZIN1,BCL3,ZEB1,LMNA,H1F0,SATB1,HAVCR2,SUB1,RBM3,SELENOS,TENT5A,SRGN,NPM1,MIR155HG,LMNB1,MIF,GAPDH,KLF2,CCL3,IL1B,IRF8,HOPX
GO:BP	nucleotide metabolic process	GO:0009117	FALSE	0.00513251	2.28967	605	199	17	26944	TXNRD1,IER3,HIF1A,MT-ND5,STAT3,MT-ND2,PGAM1,NME2,PGK1,LDHA,DGAT1,GAPDH,MT-ND1,MT-ND4,MT-ATP6,DDIT4,TPI1
GO:BP	chemokine-mediated signaling pathway	GO:0070098	FALSE	0.00539423	2.26807	84	199	7	26944	CCR5,HIF1A,CXCR4,CXCL2,CCL4,CCL3,CXCL3
GO:BP	mononuclear cell proliferation	GO:0032943	FALSE	0.00551397	2.25854	360	199	13	26944	IL2RA,RPS3,SH2D2A,PELI1,STAT5A,SATB1,HAVCR2,CD74,MIF,LGALS3,CTLA4,IL1B,TNFRSF9
GO:BP	response to type II interferon	GO:0034341	FALSE	0.00561629	2.25055	160	199	9	26944	ATL3,ASS1,CD74,IFITM1,ACTG1,CCL4,GAPDH,CCL3,IRF8
GO:BP	regulation of translation	GO:0006417	FALSE	0.00603593	2.21926	363	199	13	26944	PURB,SSB,RACK1,NCL,RPS3,EIF5A,MIF4GD,BCL3,EIF5,RBM3,NPM1,GAPDH,S100A9
GO:BP	cellular component organization or biogenesis	GO:0071840	FALSE	0.00604282	2.21876	7815	199	88	26944	ATL3,GHITM,CCDC32,PURB,G3BP1,HSP90B1,EIF1A,RPS15A,NOP58,PHB2,GNL3,SRSF10,RPS8,TAF10,RACK1,RESF1,IRF4,HMGN1,RPS11,EIF3H,RPS7,EIF2S2,IER3,VPS54,CCR5,H3F3B,DYNLL1,CCT3,HIGD1A,NCL,RPS3,HIF1A,CHD2,NEAT1,MT-ND5,EIF5A,STAT3,MARCKSL1,RPS27A,SLC2A1,APEX1,RPS16,MT-ND2,CFLAR,CD14,KCNQ1OT1,EEA1,RPS5,BAZ1A,NFKB2,AZIN1,RPSA,BCL3,LMNA,H1F0,SATB1,EIF5,CD74,SUB1,CIAPIN1,NME2,CXCR4,EIF3F,STX11,CKS2,SRGN,NPM1,LMNB1…
GO:BP	ribonucleotide metabolic process	GO:0009259	FALSE	0.00607761	2.21627	483	199	15	26944	IER3,HIF1A,MT-ND5,STAT3,MT-ND2,PGAM1,NME2,PGK1,DGAT1,GAPDH,MT-ND1,MT-ND4,MT-ATP6,DDIT4,TPI1
GO:BP	nucleoside phosphate metabolic process	GO:0006753	FALSE	0.00624633	2.20438	614	199	17	26944	TXNRD1,IER3,HIF1A,MT-ND5,STAT3,MT-ND2,PGAM1,NME2,PGK1,LDHA,DGAT1,GAPDH,MT-ND1,MT-ND4,MT-ATP6,DDIT4,TPI1
GO:BP	negative regulation of response to stimulus	GO:0048585	FALSE	0.0068114	2.16676	1723	199	31	26944	GHITM,G3BP1,PHB2,RACK1,IRF4,IL2RA,IER3,SOCS3,HIGD1A,NCL,RPS3,HIF1A,STAT3,CFLAR,LDLRAD4,MAP2K3,BCL3,LMNA,HAVCR2,CD74,SELENOS,IL1RN,PMEPA1,MIF,LGALS3,IL1B,KLRK1,IL17A,DDIT4,HSPA5,IL22
GO:BP	regulation of protein metabolic process	GO:0051246	FALSE	0.00681738	2.16638	1901	199	33	26944	PURB,PHB2,SSB,GNL3,RACK1,TRAF3,EIF3H,RPS7,IER3,SOCS3,NCL,RPS3,HIF1A,PELI1,EIF5A,AZIN1,MIF4GD,MAP2K3,BCL3,ARIH2,EIF5,CD74,RBM3,NPM1,MIF,GAPDH,KLF2,IL1B,HSPA5,S100A9,S100A8,IL17F,IL22
GO:BP	regulation of lymphocyte proliferation	GO:0050670	FALSE	0.00698757	2.15567	259	199	11	26944	IL2RA,RPS3,PELI1,STAT5A,HAVCR2,CD74,MIF,LGALS3,CTLA4,IL1B,TNFRSF9
GO:BP	response to abiotic stimulus	GO:0009628	FALSE	0.00708561	2.14962	1300	199	26	26944	HSP90B1,PHB2,HMGN1,RELB,HIGD1A,HIF1A,MT-ND5,STAT3,SLC2A1,CFLAR,CD14,BCL3,LMNA,CXCR4,RBM3,PGK1,NPM1,CXCL2,MT-ND1,IL1B,MT-ND4,MT-ATP6,MT-CO2,MT-CO1,MT-CYTB,DDIT4
GO:BP	translational initiation	GO:0006413	FALSE	0.00727145	2.13838	124	199	8	26944	EIF1A,EIF3H,EIF2S2,MIF4GD,EIF5,EIF3F,EIF4A1,NPM1
GO:BP	intrinsic apoptotic signaling pathway	GO:0097193	FALSE	0.0077414	2.11118	315	199	12	26944	RACK1,RPS7,IER3,RPS3,HIF1A,BCL3,CD74,SELENOS,MIF,DDIT4,S100A9,S100A8
GO:BP	regulation of mononuclear cell proliferation	GO:0032944	FALSE	0.00808871	2.09212	263	199	11	26944	IL2RA,RPS3,PELI1,STAT5A,HAVCR2,CD74,MIF,LGALS3,CTLA4,IL1B,TNFRSF9
GO:BP	ribose phosphate metabolic process	GO:0019693	FALSE	0.00817301	2.08762	495	199	15	26944	IER3,HIF1A,MT-ND5,STAT3,MT-ND2,PGAM1,NME2,PGK1,DGAT1,GAPDH,MT-ND1,MT-ND4,MT-ATP6,DDIT4,TPI1
GO:BP	formation of cytoplasmic translation initiation complex	GO:0001732	FALSE	0.0087527	2.05786	16	199	4	26944	EIF3H,EIF2S2,EIF5,EIF3F
GO:BP	ribonucleoside diphosphate metabolic process	GO:0009185	FALSE	0.00920878	2.0358	128	199	8	26944	IER3,HIF1A,STAT3,PGAM1,PGK1,GAPDH,DDIT4,TPI1
GO:BP	canonical NF-kappaB signal transduction	GO:0007249	TRUE	0.00933865	2.02972	267	199	11	26944	TRAF3,NFKBIB,RELB,PELI1,CFLAR,NFKB2,BCL3,CD74,GAPDH,TRAF1,IL1B
GO:BP	leukocyte migration	GO:0050900	FALSE	0.00936036	2.02871	378	199	13	26944	CD74,MIF,LGALS3,CXCL2,CCL4,RETNLG,CCL3,IL1B,KLRK1,IL17A,S100A9,S100A8,CXCL3
GO:BP	multicellular organism development	GO:0007275	FALSE	0.00981182	2.00825	4879	199	62	26944	SIDT2,SSR2,RPL13,HP,PHB2,TAF10,RACK1,BTG1,TXNRD1,SF3B6,IL2RA,HMGN1,RPS7,EIF2S2,VPS54,BTF3,CCR5,H3F3B,DNAJB11,SOCS3,NCL,NACA,HIF1A,CDK6,STAT3,MARCKSL1,SLC2A1,CFLAR,NFKB2,MAP2K3,BCL3,ZEB1,LMNA,STAT5A,ASS1,HAVCR2,CD74,IFITM1,NME2,CXCR4,TENT5A,PGK1,SRGN,IL1RN,LCN2,VMP1,ACTG1,CTLA4,KLF2,MANF,CCL3,IL1B,MT-ND4,MT-CO1,IL17A,DDIT4,HSPA5,HOPX,S100A9,BATF,S100A8,IL17F
GO:BP	catabolic process	GO:0009056	FALSE	0.00981517	2.0081	2495	199	39	26944	SIDT2,HSP90B1,ELOC,PHB2,AMN1,SSB,CHIL3,RACK1,TXNRD1,EIF3H,RPS7,SMOX,IER3,VPS54,HIF1A,PELI1,STAT3,RPS27A,APEX1,PGAM1,AZIN1,ARIH2,SELENOS,TENT5A,SLC16A3,PGK1,NAGA,NPM1,LDHA,VMP1,GAPDH,IL1B,IRF8,DDIT4,TPI1,HSPA5,S100A9,S100A8,GZMB
GO:BP	cell motility	GO:0048870	FALSE	0.0104619	1.98039	1760	199	31	26944	PHB2,RACK1,CCR5,NACA,HIF1A,STAT3,APEX1,LDLRAD4,MAP2K3,LMNA,STAT5A,CD74,IFITM1,CXCR4,IL1RN,MIF,LCN2,LGALS3,ACTG1,CXCL2,CCL4,RETNLG,CCL3,IL1B,KLRK1,IL17A,DDIT4,HSPA5,S100A9,S100A8,CXCL3
GO:BP	negative regulation of nitrogen compound metabolic process	GO:0051172	FALSE	0.0106765	1.97157	2219	199	36	26944	PURB,RPS26,PHB2,SRSF10,RACK1,RESF1,EIF3H,RPS7,IER3,RELB,DYNLL1,SOCS3,NCL,SBNO2,RPS3,NACA,HIF1A,CDK6,STAT3,BATF3,SRSF7,AZIN1,BCL3,ZEB1,H1F0,SATB1,SUB1,TENT5A,NPM1,MIF,GAPDH,KLF2,IL1B,IRF8,DDIT4,HOPX
GO:BP	response to interleukin-1	GO:0070555	FALSE	0.0109338	1.96123	131	199	8	26944	HIF1A,IL1RN,CXCL2,CCL4,KLF2,CCL3,IL1B,IL17A
GO:BP	cellular response to interleukin-4	GO:0071353	FALSE	0.011679	1.93259	36	199	5	26944	RPL3,RPS2,STAT5A,RPLP0,HSPA5
GO:BP	negative regulation of macromolecule biosynthetic process	GO:0010558	FALSE	0.0119152	1.9239	2710	199	41	26944	PURB,RPS26,ELOC,PHB2,SSB,SRSF10,RACK1,RESF1,RELB,H3F3B,NCL,SBNO2,RPS3,NACA,HIF1A,CDK6,STAT3,BATF3,APEX1,SRSF7,KCNQ1OT1,BCL3,ZEB1,LMNA,H1F0,SATB1,HAVCR2,RBM3,SELENOS,TENT5A,SRGN,NPM1,MIR155HG,LMNB1,MIF,GAPDH,KLF2,CCL3,IL1B,IRF8,HOPX
GO:BP	response to chemokine	GO:1990868	FALSE	0.0122898	1.91045	95	199	7	26944	CCR5,HIF1A,CXCR4,CXCL2,CCL4,CCL3,CXCL3
GO:BP	cellular response to chemokine	GO:1990869	FALSE	0.0122898	1.91045	95	199	7	26944	CCR5,HIF1A,CXCR4,CXCL2,CCL4,CCL3,CXCL3
GO:BP	localization	GO:0051179	FALSE	0.0127097	1.89586	5364	199	66	26944	SIDT2,GHITM,BLK,CCDC32,HSP90B1,NOP58,PHB2,AMN1,SSB,GNL3,SRSF10,RACK1,IER3,VPS54,BTF3,CCR5,UQCRFS1,DYNLL1,CCT3,NCL,ARL5C,NACA,HIF1A,MT-ND5,RRAD,STAT3,SLC2A1,SRSF7,CD14,EEA1,AZIN1,SLC25A3,BCL3,LMNA,STAT5A,CD74,ANP32A,CXCR4,STX11,SELENOS,SLC16A3,SRGN,SLC15A3,NPM1,IL1RN,LMNB1,MIF,LCN2,RPLP0,VMP1,LGALS3,ACTG1,DGAT1,CCL3,IL1B,RANBP2,MT-ND4,IRF8,MT-ATP6,MT-CO2,MT-CO3,MT-CO1,MT-CYTB,HSPA5,S100A9,S100A8
GO:BP	nucleoside diphosphate metabolic process	GO:0009132	FALSE	0.0129245	1.88859	134	199	8	26944	IER3,HIF1A,STAT3,PGAM1,PGK1,GAPDH,DDIT4,TPI1
GO:BP	nucleobase-containing compound catabolic process	GO:0034655	FALSE	0.0137449	1.86186	517	199	15	26944	SIDT2,ELOC,SSB,IER3,VPS54,HIF1A,STAT3,APEX1,PGAM1,TENT5A,PGK1,NPM1,GAPDH,DDIT4,TPI1
GO:BP	regulation of interleukin-2 production	GO:0032663	FALSE	0.0141106	1.85045	64	199	6	26944	IRF4,RPS3,STAT5A,HAVCR2,IL1B,IL17F
GO:BP	interleukin-2 production	GO:0032623	FALSE	0.0141106	1.85045	64	199	6	26944	IRF4,RPS3,STAT5A,HAVCR2,IL1B,IL17F
GO:BP	chemotaxis	GO:0006935	FALSE	0.0144219	1.84098	455	199	14	26944	CCR5,CD74,CXCR4,MIF,LGALS3,CXCL2,CCL4,RETNLG,CCL3,IL1B,KLRK1,S100A9,S100A8,CXCL3
GO:BP	glyceraldehyde-3-phosphate metabolic process	GO:0019682	FALSE	0.0145466	1.83724	18	199	4	26944	PGAM1,PGK1,GAPDH,TPI1
GO:BP	leukocyte proliferation	GO:0070661	FALSE	0.0150032	1.82381	395	199	13	26944	IL2RA,RPS3,SH2D2A,PELI1,STAT5A,SATB1,HAVCR2,CD74,MIF,LGALS3,CTLA4,IL1B,TNFRSF9
GO:BP	taxis	GO:0042330	FALSE	0.0151527	1.81951	457	199	14	26944	CCR5,CD74,CXCR4,MIF,LGALS3,CXCL2,CCL4,RETNLG,CCL3,IL1B,KLRK1,S100A9,S100A8,CXCL3
GO:BP	positive regulation of response to stimulus	GO:0048584	FALSE	0.0166243	1.77926	2359	199	37	26944	BLK,AVPI1,RPS20,PHB2,RACK1,TRAF3,DDT,IRF4,RPS7,CCR5,RPS3,HIF1A,PELI1,G0S2,STAT3,CFLAR,CD14,MAP2K3,STAT5A,HAVCR2,CD74,CXCR4,SLC15A3,LMNB1,MIF,ACTG1,CTLA4,CCL4,GAPDH,KLF2,CCL3,IL1B,KLRK1,IL17A,S100A9,S100A8,IL17F
GO:BP	response to interleukin-4	GO:0070670	FALSE	0.0175189	1.75649	39	199	5	26944	RPL3,RPS2,STAT5A,RPLP0,HSPA5
GO:BP	response to protozoan	GO:0001562	FALSE	0.0175189	1.75649	39	199	5	26944	IRF4,IER3,BCL3,IRF8,BATF
GO:BP	regulation of leukocyte proliferation	GO:0070663	FALSE	0.0178673	1.74794	286	199	11	26944	IL2RA,RPS3,PELI1,STAT5A,HAVCR2,CD74,MIF,LGALS3,CTLA4,IL1B,TNFRSF9
GO:BP	regulation of intrinsic apoptotic signaling pathway	GO:2001242	FALSE	0.0190824	1.71937	186	199	9	26944	RACK1,RPS7,RPS3,HIF1A,CD74,SELENOS,MIF,S100A9,S100A8
GO:BP	gluconeogenesis	GO:0006094	TRUE	0.0196644	1.70632	102	199	7	26944	PGP,HIF1A,PGAM1,PGK1,GAPDH,RANBP2,TPI1
GO:BP	organonitrogen compound catabolic process	GO:1901565	FALSE	0.0198426	1.7024	1378	199	26	26944	HSP90B1,ELOC,AMN1,CHIL3,RACK1,EIF3H,RPS7,SMOX,IER3,VPS54,HIF1A,PELI1,STAT3,RPS27A,PGAM1,AZIN1,ARIH2,SELENOS,SLC16A3,PGK1,GAPDH,IL1B,DDIT4,TPI1,HSPA5,GZMB
GO:BP	nucleobase-containing small molecule metabolic process	GO:0055086	FALSE	0.0211244	1.67522	674	199	17	26944	TXNRD1,IER3,HIF1A,MT-ND5,STAT3,MT-ND2,PGAM1,NME2,PGK1,LDHA,DGAT1,GAPDH,MT-ND1,MT-ND4,MT-ATP6,DDIT4,TPI1
GO:BP	homeostatic process	GO:0042592	TRUE	0.0239231	1.62118	1835	199	31	26944	SIDT2,GHITM,RACK1,TXNRD1,IRF4,IL2RA,VPS54,CCR5,DYNLL1,HIF1A,G0S2,CDK6,STAT3,MARCKSL1,SLC2A1,APEX1,CFLAR,STAT5A,CD74,NME2,SELENOS,NPM1,IL1RN,CD7,MIF,LCN2,DGAT1,KLF2,CCL3,IL1B,IL17A
GO:BP	positive regulation of response to biotic stimulus	GO:0002833	FALSE	0.0246866	1.60754	414	199	13	26944	PHB2,TRAF3,IRF4,PELI1,CD14,STAT5A,HAVCR2,CD74,SLC15A3,MIF,KLRK1,IL17A,IL17F
GO:BP	regulation of cell migration	GO:0030334	FALSE	0.0248354	1.60493	984	199	21	26944	RACK1,CCR5,HIF1A,STAT3,APEX1,LDLRAD4,MAP2K3,LMNA,STAT5A,CD74,IFITM1,CXCR4,IL1RN,MIF,LCN2,LGALS3,ACTG1,CCL3,IL1B,KLRK1,HSPA5
GO:BP	hexose biosynthetic process	GO:0019319	FALSE	0.0253135	1.59665	106	199	7	26944	PGP,HIF1A,PGAM1,PGK1,GAPDH,RANBP2,TPI1
GO:BP	reactive oxygen species metabolic process	GO:0072593	FALSE	0.0263685	1.57892	244	199	10	26944	TXNRD1,IER3,HIF1A,EIF5A,STAT3,MT-ND2,CFLAR,LCN2,DDIT4,IL22
GO:BP	response to oxidative stress	GO:0006979	FALSE	0.0266355	1.57454	417	199	13	26944	RACK1,BTG1,TXNRD1,RPS3,HIF1A,MT-ND5,APEX1,NME2,SELENOS,LCN2,KLF2,MT-ND1,MT-CO1
GO:BP	intracellular signal transduction	GO:0035556	FALSE	0.0279735	1.55325	2610	199	39	26944	AVPI1,RPS20,PHB2,RACK1,GNA15,TRAF3,NFKBIB,RPS7,IER3,CCR5,RELB,SOCS3,RPS3,HIF1A,PELI1,STAT3,CFLAR,NFKB2,LDLRAD4,MAP2K3,BCL3,HAVCR2,CD74,SUB1,CXCR4,SELENOS,NPM1,LMNB1,PMEPA1,MIF,CCL4,GAPDH,TRAF1,CCL3,IL1B,DDIT4,S100A9,BATF,S100A8
GO:BP	signal transduction by p53 class mediator	GO:0072331	FALSE	0.0280954	1.55137	149	199	8	26944	RPS20,RPS7,BCL3,CD74,NPM1,MIF,DDIT4,BATF
GO:BP	chemokine production	GO:0032602	FALSE	0.0286051	1.54356	108	199	7	26944	CHIL3,HAVCR2,CD74,MIF,IL1B,IL17A,IL17F
GO:BP	regulation of chemokine production	GO:0032642	FALSE	0.0286051	1.54356	108	199	7	26944	CHIL3,HAVCR2,CD74,MIF,IL1B,IL17A,IL17F
GO:BP	regulation of nucleobase-containing compound metabolic process	GO:0019219	FALSE	0.0287193	1.54183	3949	199	52	26944	PURB,RPS26,PHB2,GNL3,SRSF10,TAF10,RESF1,TRAF3,IRF4,HMGN1,IER3,RELB,CCT3,NCL,SBNO2,RPS3,NACA,HIF1A,CHD2,CDK6,STAT3,BATF3,APEX1,CFLAR,SRSF7,BAZ1A,NFKB2,MAP2K3,BCL3,ZEB1,LMNA,STAT5A,H1F0,SATB1,HAVCR2,CD74,SUB1,NME2,CKS2,RBM3,TENT5A,NPM1,KLF2,CCL3,IL1B,IRF8,IL17A,DDIT4,HOPX,BATF,IL17F,IL22
GO:BP	purine ribonucleotide catabolic process	GO:0009154	FALSE	0.0294925	1.53029	150	199	8	26944	IER3,HIF1A,STAT3,PGAM1,PGK1,GAPDH,DDIT4,TPI1
GO:BP	heterocycle catabolic process	GO:0046700	FALSE	0.0296966	1.52729	552	199	15	26944	SIDT2,ELOC,SSB,IER3,VPS54,HIF1A,STAT3,APEX1,PGAM1,TENT5A,PGK1,NPM1,GAPDH,DDIT4,TPI1
GO:BP	positive regulation of interleukin-6 production	GO:0032755	FALSE	0.0303789	1.51743	109	199	7	26944	CCR5,NCL,STAT3,CD74,IL1B,IL17A,IL17F
GO:BP	cellular nitrogen compound catabolic process	GO:0044270	FALSE	0.0309727	1.50902	554	199	15	26944	SIDT2,ELOC,SSB,IER3,VPS54,HIF1A,STAT3,APEX1,PGAM1,TENT5A,PGK1,NPM1,GAPDH,DDIT4,TPI1
GO:BP	dendritic cell differentiation	GO:0097028	FALSE	0.03207	1.4939	44	199	5	26944	IRF4,RELB,BATF3,IRF8,BATF
GO:BP	regulation of amide metabolic process	GO:0034248	FALSE	0.0333177	1.47732	426	199	13	26944	PURB,SSB,RACK1,NCL,RPS3,EIF5A,MIF4GD,BCL3,EIF5,RBM3,NPM1,GAPDH,S100A9
GO:BP	regulation of nitric oxide metabolic process	GO:0080164	FALSE	0.0354297	1.45063	75	199	6	26944	DYNLL1,ASS1,SELENOS,KLF2,IL1B,KLRK1
GO:BP	response to toxic substance	GO:0009636	FALSE	0.0360132	1.44354	253	199	10	26944	HP,TXNRD1,HIF1A,ASS1,SELENOS,LCN2,CCL3,MT-CYTB,S100A9,S100A8
GO:BP	purine ribonucleoside triphosphate biosynthetic process	GO:0009206	FALSE	0.038409	1.41557	113	199	7	26944	MT-ND5,STAT3,MT-ND2,NME2,MT-ND1,MT-ND4,MT-ATP6
GO:BP	organophosphate metabolic process	GO:0019637	FALSE	0.0404269	1.39333	1017	199	21	26944	PHB2,PGP,TXNRD1,IER3,SOCS3,HIF1A,MT-ND5,STAT3,MT-ND2,PGAM1,NME2,PGK1,LDHA,AGPAT4,DGAT1,GAPDH,MT-ND1,MT-ND4,MT-ATP6,DDIT4,TPI1
GO:BP	purine nucleoside triphosphate biosynthetic process	GO:0009145	FALSE	0.0406685	1.39074	114	199	7	26944	MT-ND5,STAT3,MT-ND2,NME2,MT-ND1,MT-ND4,MT-ATP6
GO:BP	monosaccharide biosynthetic process	GO:0046364	FALSE	0.0406685	1.39074	114	199	7	26944	PGP,HIF1A,PGAM1,PGK1,GAPDH,RANBP2,TPI1
GO:BP	negative regulation of myeloid cell apoptotic process	GO:0033033	FALSE	0.0408941	1.38834	23	199	4	26944	CCR5,STAT5A,SELENOS,MIF
GO:BP	positive regulation of type II interferon production	GO:0032729	FALSE	0.04121	1.385	77	199	6	26944	CD14,BCL3,HAVCR2,IL1B,KLRK1,IRF8
GO:BP	organic substance catabolic process	GO:1901575	FALSE	0.0420183	1.37656	2076	199	33	26944	SIDT2,HSP90B1,ELOC,AMN1,SSB,CHIL3,RACK1,EIF3H,RPS7,SMOX,IER3,VPS54,HIF1A,PELI1,STAT3,RPS27A,APEX1,PGAM1,AZIN1,ARIH2,SELENOS,TENT5A,SLC16A3,PGK1,NAGA,NPM1,LDHA,GAPDH,IL1B,DDIT4,TPI1,HSPA5,GZMB
GO:BP	regulation of T cell proliferation	GO:0042129	FALSE	0.0429835	1.3667	206	199	9	26944	IL2RA,RPS3,PELI1,STAT5A,HAVCR2,LGALS3,CTLA4,IL1B,TNFRSF9
GO:BP	regulation of interleukin-8 production	GO:0032677	FALSE	0.044372	1.35289	78	199	6	26944	STAT3,CD14,BCL3,CD74,IL1B,IL17F
GO:BP	interleukin-8 production	GO:0032637	FALSE	0.044372	1.35289	78	199	6	26944	STAT3,CD14,BCL3,CD74,IL1B,IL17F
GO:BP	ribonucleotide catabolic process	GO:0009261	FALSE	0.0449138	1.34762	159	199	8	26944	IER3,HIF1A,STAT3,PGAM1,PGK1,GAPDH,DDIT4,TPI1
GO:BP	aromatic compound catabolic process	GO:0019439	FALSE	0.0485698	1.31363	576	199	15	26944	SIDT2,ELOC,SSB,IER3,VPS54,HIF1A,STAT3,APEX1,PGAM1,TENT5A,PGK1,NPM1,GAPDH,DDIT4,TPI1
GO:BP	immune effector process	GO:0002252	FALSE	0.0489571	1.31018	795	199	18	26944	PHB2,IRF4,RELB,SBNO2,STAT3,BCL3,STAT5A,HAVCR2,CD74,MIF,CCL3,IL1B,KLRK1,IRF8,IL17A,BATF,GZMB,IL17F
GO:BP	purine nucleotide catabolic process	GO:0006195	FALSE	0.0491296	1.30866	161	199	8	26944	IER3,HIF1A,STAT3,PGAM1,PGK1,GAPDH,DDIT4,TPI1
GO:BP	regulation of intracellular signal transduction	GO:1902531	FALSE	0.0497982	1.30279	1722	199	29	26944	AVPI1,RPS20,PHB2,RACK1,TRAF3,NFKBIB,RPS7,RPS3,HIF1A,PELI1,CFLAR,LDLRAD4,MAP2K3,BCL3,HAVCR2,CD74,SELENOS,NPM1,LMNB1,PMEPA1,MIF,CCL4,GAPDH,TRAF1,CCL3,IL1B,DDIT4,S100A9,S100A8
GO:CC	cytosolic ribosome	GO:0022626	TRUE	2.87178e-24	23.5418	130	201	24	26995	RPL13,RPS15A,RPS26,RPS20,RPL28,RPS10,RPL3,RPS8,RPS11,RPL18A,RPL19,RPS7,RPL10A,RPS3,RPL36AL,RPS2,RPS27A,RPL8,RPS16,RPS5,RPL18,RPSA,RPL29,RPLP0
GO:CC	ribosomal subunit	GO:0044391	FALSE	1.50212e-23	22.8233	202	201	27	26995	RPL13,RPS15A,RPS26,RPS20,RPL28,RPS10,RPL3,RPS8,RACK1,RPS11,RPL18A,RPL19,RPS7,RPL10A,RPS3,RPL36AL,RPS2,RPS27A,RPL8,RPS16,RPS5,RPL18,RPSA,RPL29,RBM3,NPM1,RPLP0
GO:CC	cytoplasm	GO:0005737	FALSE	9.07662e-21	20.0421	11561	201	155	26995	ATL3,SIDT2,GHITM,BLK,G3BP1,HSP90B1,SSR2,EIF1A,RPL13,RPS15A,NOP58,RPS26,ELOC,LSM12,RPS20,RPL28,PHB2,RPS10,SSB,PDIA6,SRSF10,RPL3,RPS8,TAF10,CHIL3,RACK1,PGP,BTG1,TXNRD1,TRAF3,DDT,IRF4,OSTC,HMGN1,RPS11,RPL18A,RPL19,SDCBP2,NFKBIB,EIF3H,RPS7,SMOX,EIF2S2,IER3,VPS54,BTF3,CEACAM11,CCR5,UQCRFS1,RELB,DNAJB11,RPL10A,DYNLL1,SOCS3,CCT3,HIGD1A,MS4A4B,NCL,ARL5C,RPS3,NACA,HIF1A,SH2D2A,RPL36AL,CDV3,MT-ND5,G0S2,CDK…
GO:CC	cytosolic small ribosomal subunit	GO:0022627	FALSE	2.62192e-15	14.5814	45	201	13	26995	RPS15A,RPS26,RPS20,RPS10,RPS8,RPS11,RPS7,RPS3,RPS2,RPS27A,RPS16,RPS5,RPSA
GO:CC	ribosome	GO:0005840	FALSE	3.83372e-15	14.4164	420	201	27	26995	RPL13,RPS15A,RPS26,RPS20,RPL28,RPS10,RPL3,RPS8,RACK1,RPS11,RPL18A,RPL19,RPS7,RPL10A,RPS3,RPL36AL,RPS2,RPS27A,RPL8,RPS16,RPS5,RPL18,RPSA,RPL29,RBM3,NPM1,RPLP0
GO:CC	small ribosomal subunit	GO:0015935	FALSE	1.13309e-14	13.9457	81	201	15	26995	RPS15A,RPS26,RPS20,RPS10,RPS8,RACK1,RPS11,RPS7,RPS3,RPS2,RPS27A,RPS16,RPS5,RPSA,NPM1
GO:CC	cytosol	GO:0005829	FALSE	8.52093e-14	13.0695	4105	201	78	26995	BLK,G3BP1,HSP90B1,RPL13,RPS15A,NOP58,RPS26,ELOC,RPS20,RPL28,RPS10,SSB,PDIA6,SRSF10,RPL3,RPS8,RACK1,TXNRD1,IRF4,RPS11,RPL18A,RPL19,SDCBP2,RPS7,SMOX,VPS54,BTF3,CEACAM11,RELB,RPL10A,DYNLL1,SOCS3,CCT3,RPS3,HIF1A,RPL36AL,CDV3,CDK6,RPS2,STAT3,BATF3,MARCKSL1,RPS27A,SLC2A1,RPL8,RPS16,CFLAR,PGAM1,EEA1,RPS5,NFKB2,MIF4GD,RPL18,RPSA,EEF1B2,BCL3,ZEB1,STAT5A,ASS1,EIF5,RPL29,PGK1,NPM1,IL1RN,LDHA,MIF,LCN2,RPLP0,…
GO:CC	protein-containing complex	GO:0032991	TRUE	2.93599e-11	10.5322	7427	201	105	26995	G3BP1,HSP90B1,EIF1A,RPL13,RPS15A,HP,NOP58,RPS26,ELOC,RPS20,RPL28,PHB2,AMN1,RPS10,SSB,RPL3,RPS8,TAF10,RACK1,RESF1,GNA15,TRAF3,IRF4,OSTC,SF3B6,HMGN1,RPS11,RPL18A,RPL19,EIF3H,RPS7,EIF2S2,VPS54,BTF3,UQCRFS1,RELB,H3F3B,DNAJB11,RPL10A,DYNLL1,SOCS3,CCT3,HIGD1A,NCL,RPS3,NACA,HIF1A,CHD2,RPL36AL,MT-ND5,CDK6,RPS2,EIF5A,STAT3,BATF3,RPS27A,SLC2A1,RPL8,APEX1,RPS16,MT-ND2,CFLAR,CD14,EEA1,RPS5,BAZ1A,NFKB2,MIF4GD…
GO:CC	intracellular anatomical structure	GO:0005622	FALSE	1.1619e-10	9.93483	17412	201	175	26995	ATL3,SIDT2,GHITM,BLK,PURB,G3BP1,HSP90B1,SSR2,EIF1A,RPL13,RPS15A,NOP58,RPS26,ELOC,LSM12,RPS20,RPL28,PHB2,2410006H16RIK,RPS10,SSB,PDIA6,CCDC59,GNL3,SRSF10,RPL3,RPS8,TAF10,CHIL3,RACK1,PGP,RESF1,BTG1,TXNRD1,TRAF3,DDT,IRF4,OSTC,SF3B6,HMGN1,RPS11,RPL18A,RPL19,SDCBP2,NFKBIB,EIF3H,RPS7,SMOX,EIF2S2,IER3,VPS54,BTF3,CEACAM11,CCR5,UQCRFS1,RELB,H3F3B,DNAJB11,RPL10A,DYNLL1,SOCS3,CCT3,HIGD1A,MS4A4B,NCL,SBNO2,AR…
GO:CC	cytosolic large ribosomal subunit	GO:0022625	FALSE	8.01571e-10	9.09606	67	201	11	26995	RPL13,RPL28,RPL3,RPL18A,RPL19,RPL10A,RPL36AL,RPL8,RPL18,RPL29,RPLP0
GO:CC	large ribosomal subunit	GO:0015934	FALSE	4.01173e-09	8.39667	127	201	13	26995	RPL13,RPL28,RPL3,RPL18A,RPL19,RPL10A,RPL36AL,RPL8,RPL18,RPL29,RBM3,NPM1,RPLP0
GO:CC	cellular anatomical entity	GO:0110165	FALSE	1.03916e-07	6.98332	22653	201	196	26995	ATL3,SIDT2,GHITM,BLK,CCDC32,PURB,G3BP1,HSP90B1,SSR2,EIF1A,RPL13,RPS15A,HP,NOP58,RPS26,ELOC,LSM12,RPS20,RPL28,PHB2,AMN1,2410006H16RIK,RPS10,SSB,SRGAP3,PDIA6,CCDC59,GNL3,SRSF10,RPL3,RPS8,TAF10,CHIL3,RACK1,PGP,RESF1,BTG1,GNA15,TXNRD1,TRAF3,DDT,IRF4,OSTC,SF3B6,IL2RA,HMGN1,RPS11,RPL18A,RPL19,SDCBP2,NFKBIB,EIF3H,RPS7,SMOX,EIF2S2,IER3,VPS54,BTF3,CEACAM11,CCR5,UQCRFS1,RELB,H3F3B,TNFRSF25,DNAJB11,RPL10A,D…
GO:CC	synapse	GO:0045202	FALSE	1.12051e-07	6.95058	1641	201	38	26995	RPL13,RPS15A,RPS26,RPS20,RPL28,PHB2,RPS10,SRSF10,RPL3,RPS11,RPL18A,RPL19,RPS7,EIF2S2,VPS54,RELB,RPS3,RPL36AL,RPS2,EIF5A,STAT3,MARCKSL1,RPS27A,SLC2A1,RPL8,RPS16,EEA1,RPS5,RPL18,RPSA,EIF5,RPL29,EIF3F,SLC16A3,SRGN,RPLP0,ACTG1,GAPDH
GO:CC	postsynapse	GO:0098794	FALSE	3.27001e-07	6.48545	847	201	26	26995	RPL13,RPS15A,RPS26,RPS20,RPL28,PHB2,RPS10,RPS11,RPL18A,RPS7,RPS3,RPL36AL,RPS2,STAT3,RPS27A,RPL8,RPS16,EEA1,RPS5,RPSA,RPL29,SLC16A3,SRGN,RPLP0,ACTG1,GAPDH
GO:CC	respirasome	GO:0070469	FALSE	1.11125e-06	5.95419	99	201	10	26995	UQCRFS1,HIGD1A,MT-ND5,MT-ND2,MT-ND1,MT-ND4,MT-CO2,MT-CO3,MT-CO1,MT-CYTB
GO:CC	intracellular membrane-bounded organelle	GO:0043231	FALSE	5.35803e-06	5.27099	14435	201	146	26995	ATL3,SIDT2,GHITM,PURB,G3BP1,HSP90B1,SSR2,RPL13,RPS15A,NOP58,RPS26,ELOC,PHB2,2410006H16RIK,RPS10,SSB,PDIA6,CCDC59,GNL3,SRSF10,RPL3,RPS8,TAF10,CHIL3,RACK1,RESF1,BTG1,TXNRD1,TRAF3,IRF4,OSTC,SF3B6,HMGN1,RPS11,RPL19,SDCBP2,NFKBIB,RPS7,SMOX,IER3,VPS54,BTF3,CCR5,UQCRFS1,RELB,H3F3B,DNAJB11,DYNLL1,HIGD1A,MS4A4B,NCL,SBNO2,ARL5C,RPS3,NACA,HIF1A,PELI1,CHD2,RPL36AL,NEAT1,MT-ND5,G0S2,THAP12,CDK6,RPS2,EIF5A,STA…
GO:CC	inner mitochondrial membrane protein complex	GO:0098800	FALSE	5.42836e-06	5.26533	150	201	11	26995	PHB2,UQCRFS1,MT-ND5,MT-ND2,MT-ND1,MT-ND4,MT-ATP6,MT-CO2,MT-CO3,MT-CO1,MT-CYTB
GO:CC	respiratory chain complex	GO:0098803	FALSE	7.47582e-06	5.12634	90	201	9	26995	UQCRFS1,MT-ND5,MT-ND2,MT-ND1,MT-ND4,MT-CO2,MT-CO3,MT-CO1,MT-CYTB
GO:CC	mitochondrial respirasome	GO:0005746	FALSE	7.47582e-06	5.12634	90	201	9	26995	UQCRFS1,MT-ND5,MT-ND2,MT-ND1,MT-ND4,MT-CO2,MT-CO3,MT-CO1,MT-CYTB
GO:CC	intracellular organelle	GO:0043229	FALSE	7.79723e-06	5.10806	15836	201	155	26995	ATL3,SIDT2,GHITM,PURB,G3BP1,HSP90B1,SSR2,RPL13,RPS15A,NOP58,RPS26,ELOC,RPS20,RPL28,PHB2,2410006H16RIK,RPS10,SSB,PDIA6,CCDC59,GNL3,SRSF10,RPL3,RPS8,TAF10,CHIL3,RACK1,RESF1,BTG1,TXNRD1,TRAF3,IRF4,OSTC,SF3B6,HMGN1,RPS11,RPL18A,RPL19,SDCBP2,NFKBIB,RPS7,SMOX,IER3,VPS54,BTF3,CCR5,UQCRFS1,RELB,H3F3B,DNAJB11,RPL10A,DYNLL1,CCT3,HIGD1A,MS4A4B,NCL,SBNO2,ARL5C,RPS3,NACA,HIF1A,PELI1,CHD2,RPL36AL,NEAT1,MT-ND5,…
GO:CC	organelle	GO:0043226	FALSE	2.19408e-05	4.65875	16169	201	156	26995	ATL3,SIDT2,GHITM,PURB,G3BP1,HSP90B1,SSR2,RPL13,RPS15A,NOP58,RPS26,ELOC,RPS20,RPL28,PHB2,2410006H16RIK,RPS10,SSB,PDIA6,CCDC59,GNL3,SRSF10,RPL3,RPS8,TAF10,CHIL3,RACK1,RESF1,BTG1,TXNRD1,TRAF3,IRF4,OSTC,SF3B6,HMGN1,RPS11,RPL18A,RPL19,SDCBP2,NFKBIB,RPS7,SMOX,IER3,VPS54,BTF3,CCR5,UQCRFS1,RELB,H3F3B,DNAJB11,RPL10A,DYNLL1,CCT3,HIGD1A,MS4A4B,NCL,SBNO2,ARL5C,RPS3,NACA,HIF1A,PELI1,CHD2,RPL36AL,NEAT1,MT-ND5,…
GO:CC	small-subunit processome	GO:0032040	FALSE	2.21155e-05	4.6553	73	201	8	26995	RPS15A,NOP58,RPS8,RPS11,RPS7,RPS27A,RPS16,RPS5
GO:CC	membrane-bounded organelle	GO:0043227	FALSE	4.01232e-05	4.3966	14934	201	147	26995	ATL3,SIDT2,GHITM,PURB,G3BP1,HSP90B1,SSR2,RPL13,RPS15A,NOP58,RPS26,ELOC,PHB2,2410006H16RIK,RPS10,SSB,PDIA6,CCDC59,GNL3,SRSF10,RPL3,RPS8,TAF10,CHIL3,RACK1,RESF1,BTG1,TXNRD1,TRAF3,IRF4,OSTC,SF3B6,HMGN1,RPS11,RPL19,SDCBP2,NFKBIB,RPS7,SMOX,IER3,VPS54,BTF3,CCR5,UQCRFS1,RELB,H3F3B,DNAJB11,DYNLL1,HIGD1A,MS4A4B,NCL,SBNO2,ARL5C,RPS3,NACA,HIF1A,PELI1,CHD2,RPL36AL,NEAT1,MT-ND5,G0S2,THAP12,CDK6,RPS2,EIF5A,STA…
GO:CC	envelope	GO:0031975	FALSE	4.29516e-05	4.36702	1305	201	29	26995	GHITM,PHB2,CHIL3,SMOX,UQCRFS1,HIGD1A,RPS3,MT-ND5,EIF5A,STAT3,MT-ND2,SLC25A3,LMNA,ASS1,CIAPIN1,NME2,SLC16A3,LMNB1,AGPAT4,LGALS3,GAPDH,MT-ND1,RANBP2,MT-ND4,MT-ATP6,MT-CO2,MT-CO3,MT-CO1,MT-CYTB
GO:CC	organelle envelope	GO:0031967	FALSE	4.29516e-05	4.36702	1305	201	29	26995	GHITM,PHB2,CHIL3,SMOX,UQCRFS1,HIGD1A,RPS3,MT-ND5,EIF5A,STAT3,MT-ND2,SLC25A3,LMNA,ASS1,CIAPIN1,NME2,SLC16A3,LMNB1,AGPAT4,LGALS3,GAPDH,MT-ND1,RANBP2,MT-ND4,MT-ATP6,MT-CO2,MT-CO3,MT-CO1,MT-CYTB
GO:CC	cell junction	GO:0030054	FALSE	6.64623e-05	4.17742	2260	201	40	26995	RPL13,RPS15A,RPS26,RPS20,RPL28,PHB2,RPS10,SRSF10,RPL3,RPS11,RPL18A,RPL19,RPS7,EIF2S2,VPS54,RELB,RPS3,RPL36AL,RPS2,EIF5A,STAT3,MARCKSL1,RPS27A,SLC2A1,RPL8,RPS16,EEA1,RPS5,RPL18,RPSA,EIF5,HAVCR2,RPL29,CXCR4,EIF3F,SLC16A3,SRGN,RPLP0,ACTG1,GAPDH
GO:CC	myelin sheath	GO:0043209	TRUE	0.000113084	3.9466	202	201	11	26995	UQCRFS1,CCT3,RPS27A,PGAM1,SLC25A3,ASS1,NME2,MIF,ACTG1,GAPDH,HSPA5
GO:CC	organelle inner membrane	GO:0019866	FALSE	0.000164605	3.78356	593	201	18	26995	GHITM,PHB2,UQCRFS1,HIGD1A,RPS3,MT-ND5,STAT3,MT-ND2,SLC25A3,LMNB1,LGALS3,MT-ND1,MT-ND4,MT-ATP6,MT-CO2,MT-CO3,MT-CO1,MT-CYTB
GO:CC	mitochondrial inner membrane	GO:0005743	FALSE	0.000203925	3.69053	539	201	17	26995	GHITM,PHB2,UQCRFS1,HIGD1A,RPS3,MT-ND5,STAT3,MT-ND2,SLC25A3,LGALS3,MT-ND1,MT-ND4,MT-ATP6,MT-CO2,MT-CO3,MT-CO1,MT-CYTB
GO:CC	preribosome	GO:0030684	FALSE	0.000402355	3.39539	106	201	8	26995	RPS15A,NOP58,RPS8,RPS11,RPS7,RPS27A,RPS16,RPS5
GO:CC	mitochondrial envelope	GO:0005740	FALSE	0.000446887	3.3498	843	201	21	26995	GHITM,PHB2,UQCRFS1,HIGD1A,RPS3,MT-ND5,STAT3,MT-ND2,SLC25A3,ASS1,CIAPIN1,NME2,AGPAT4,LGALS3,MT-ND1,MT-ND4,MT-ATP6,MT-CO2,MT-CO3,MT-CO1,MT-CYTB
GO:CC	mitochondrion	GO:0005739	FALSE	0.00046994	3.32796	1895	201	34	26995	GHITM,RPS15A,PHB2,RACK1,TXNRD1,TRAF3,IER3,VPS54,UQCRFS1,DYNLL1,HIGD1A,RPS3,MT-ND5,G0S2,STAT3,APEX1,MT-ND2,SLC25A3,ASS1,CIAPIN1,NME2,LDHA,AGPAT4,LGALS3,GAPDH,MT-ND1,MT-ND4,MT-ATP6,MT-CO2,MT-CO3,MT-CO1,MT-CYTB,DDIT4,HSPA5
GO:CC	mitochondrial membrane	GO:0031966	FALSE	0.000643974	3.19113	791	201	20	26995	GHITM,PHB2,UQCRFS1,HIGD1A,RPS3,MT-ND5,STAT3,MT-ND2,SLC25A3,ASS1,NME2,AGPAT4,LGALS3,MT-ND1,MT-ND4,MT-ATP6,MT-CO2,MT-CO3,MT-CO1,MT-CYTB
GO:CC	endomembrane system	GO:0012505	FALSE	0.000712564	3.14718	4287	201	58	26995	ATL3,CCDC32,HSP90B1,SSR2,RPL13,RPS26,PDIA6,RPS8,CHIL3,TRAF3,OSTC,SDCBP2,RPS7,SMOX,VPS54,CCR5,DNAJB11,DYNLL1,MS4A4B,ARL5C,RPS3,RPL36AL,EIF5A,MARCKSL1,SLC2A1,APEX1,CD14,EEA1,MIF4GD,RPL18,LDLRAD4,EEF1B2,LMNA,H1F0,CRELD2,HAVCR2,CD74,IFITM1,ANP32A,CXCR4,SLPI,SELENOS,SLC16A3,SRGN,SLC15A3,LMNB1,PMEPA1,AGPAT4,RPLP0,VMP1,DGAT1,CTLA4,GAPDH,MANF,IL1B,RANBP2,HSPA5,GZMB
GO:CC	oxidoreductase complex	GO:1990204	FALSE	0.00102579	2.98894	120	201	8	26995	UQCRFS1,MT-ND5,MT-ND2,LDHA,MT-ND1,MT-ND4,MT-CO1,MT-CYTB
GO:CC	ribonucleoprotein complex	GO:1990904	FALSE	0.00173676	2.76026	2289	201	37	26995	G3BP1,EIF1A,RPL13,RPS15A,NOP58,RPS26,RPS20,RPL28,RPS10,SSB,RPL3,RPS8,RACK1,SF3B6,RPS11,RPL18A,RPL19,EIF3H,RPS7,RPL10A,NCL,RPS3,RPL36AL,RPS2,RPS27A,RPL8,RPS16,RPS5,RPL18,RPSA,RPL29,EIF3F,RBM3,NPM1,MIR155HG,RPLP0,GAPDH
GO:CC	cytochrome complex	GO:0070069	FALSE	0.00351264	2.45437	40	201	5	26995	UQCRFS1,MT-CO2,MT-CO3,MT-CO1,MT-CYTB
GO:CC	intracellular organelle lumen	GO:0070013	FALSE	0.00408624	2.38868	6447	201	75	26995	PURB,HSP90B1,RPL13,RPS15A,NOP58,ELOC,PHB2,2410006H16RIK,RPS10,PDIA6,GNL3,SRSF10,RPL3,RPS8,TAF10,CHIL3,RACK1,TXNRD1,IRF4,SF3B6,HMGN1,RPS11,RPL19,SDCBP2,RPS7,SMOX,VPS54,RELB,H3F3B,DNAJB11,HIGD1A,NCL,RPS3,HIF1A,NEAT1,CDK6,RPS2,STAT3,BATF3,RPS27A,APEX1,RPS16,SRSF7,KCNQ1OT1,RPS5,NFKB2,MIF4GD,RPL18,BCL3,ZEB1,LMNA,STAT5A,ASS1,ARIH2,H1F0,SATB1,EIF5,SUB1,CIAPIN1,ANP32A,RBM3,SNHG1,NPM1,IL1RN,LMNB1,MIF,LCN2…
GO:CC	organelle lumen	GO:0043233	FALSE	0.00410981	2.38618	6448	201	75	26995	PURB,HSP90B1,RPL13,RPS15A,NOP58,ELOC,PHB2,2410006H16RIK,RPS10,PDIA6,GNL3,SRSF10,RPL3,RPS8,TAF10,CHIL3,RACK1,TXNRD1,IRF4,SF3B6,HMGN1,RPS11,RPL19,SDCBP2,RPS7,SMOX,VPS54,RELB,H3F3B,DNAJB11,HIGD1A,NCL,RPS3,HIF1A,NEAT1,CDK6,RPS2,STAT3,BATF3,RPS27A,APEX1,RPS16,SRSF7,KCNQ1OT1,RPS5,NFKB2,MIF4GD,RPL18,BCL3,ZEB1,LMNA,STAT5A,ASS1,ARIH2,H1F0,SATB1,EIF5,SUB1,CIAPIN1,ANP32A,RBM3,SNHG1,NPM1,IL1RN,LMNB1,MIF,LCN2…
GO:CC	membrane-enclosed lumen	GO:0031974	FALSE	0.00410981	2.38618	6448	201	75	26995	PURB,HSP90B1,RPL13,RPS15A,NOP58,ELOC,PHB2,2410006H16RIK,RPS10,PDIA6,GNL3,SRSF10,RPL3,RPS8,TAF10,CHIL3,RACK1,TXNRD1,IRF4,SF3B6,HMGN1,RPS11,RPL19,SDCBP2,RPS7,SMOX,VPS54,RELB,H3F3B,DNAJB11,HIGD1A,NCL,RPS3,HIF1A,NEAT1,CDK6,RPS2,STAT3,BATF3,RPS27A,APEX1,RPS16,SRSF7,KCNQ1OT1,RPS5,NFKB2,MIF4GD,RPL18,BCL3,ZEB1,LMNA,STAT5A,ASS1,ARIH2,H1F0,SATB1,EIF5,SUB1,CIAPIN1,ANP32A,RBM3,SNHG1,NPM1,IL1RN,LMNB1,MIF,LCN2…
GO:CC	mitochondrial protein-containing complex	GO:0098798	FALSE	0.00480056	2.31871	298	201	11	26995	PHB2,UQCRFS1,MT-ND5,MT-ND2,MT-ND1,MT-ND4,MT-ATP6,MT-CO2,MT-CO3,MT-CO1,MT-CYTB
GO:CC	mitochondrial respiratory chain complex IV	GO:0005751	FALSE	0.0101156	1.99501	25	201	4	26995	UQCRFS1,MT-CO2,MT-CO3,MT-CO1
GO:CC	endoplasmic reticulum chaperone complex	GO:0034663	TRUE	0.0142295	1.84681	10	201	3	26995	HSP90B1,DNAJB11,HSPA5
GO:CC	presynapse	GO:0098793	FALSE	0.0155348	1.80869	751	201	17	26995	RPL13,RPS15A,RPS26,RPL28,PHB2,RPS10,SRSF10,RPS11,RPL36AL,MARCKSL1,RPS27A,SLC2A1,RPL8,RPS16,RPS5,RPL29,ACTG1
GO:CC	respiratory chain complex IV	GO:0045277	FALSE	0.0160891	1.79347	28	201	4	26995	UQCRFS1,MT-CO2,MT-CO3,MT-CO1
GO:CC	I-kappaB/NF-kappaB complex	GO:0033256	FALSE	0.0167171	1.77684	2	201	2	26995	NFKB2,BCL3
GO:CC	Bcl3/NF-kappaB2 complex	GO:0033257	TRUE	0.0167171	1.77684	2	201	2	26995	NFKB2,BCL3
GO:CC	organelle membrane	GO:0031090	FALSE	0.0184014	1.73515	3365	201	45	26995	ATL3,SIDT2,GHITM,HSP90B1,SSR2,RPS26,PHB2,OSTC,SMOX,UQCRFS1,HIGD1A,RPS3,MT-ND5,EIF5A,STAT3,SLC2A1,MT-ND2,EEA1,SLC25A3,LDLRAD4,LMNA,ASS1,CD74,IFITM1,NME2,SELENOS,SLC16A3,SRGN,SLC15A3,LMNB1,PMEPA1,AGPAT4,VMP1,LGALS3,DGAT1,GAPDH,MT-ND1,RANBP2,MT-ND4,MT-ATP6,MT-CO2,MT-CO3,MT-CO1,MT-CYTB,HSPA5
GO:CC	mitochondrial respiratory chain complex III	GO:0005750	FALSE	0.0258019	1.58835	12	201	3	26995	UQCRFS1,MT-CO1,MT-CYTB
GO:CC	respiratory chain complex III	GO:0045275	FALSE	0.0258019	1.58835	12	201	3	26995	UQCRFS1,MT-CO1,MT-CYTB
GO:CC	intracellular non-membrane-bounded organelle	GO:0043232	FALSE	0.0263847	1.57865	6555	201	73	26995	G3BP1,RPL13,RPS15A,NOP58,RPS26,RPS20,RPL28,2410006H16RIK,RPS10,SSB,GNL3,RPL3,RPS8,TAF10,RACK1,RESF1,TXNRD1,IRF4,HMGN1,RPS11,RPL18A,RPL19,SDCBP2,RPS7,RELB,H3F3B,RPL10A,DYNLL1,CCT3,NCL,RPS3,HIF1A,CHD2,RPL36AL,CDK6,RPS2,STAT3,BATF3,MARCKSL1,RPS27A,SLC2A1,RPL8,APEX1,RPS16,KCNQ1OT1,RPS5,BAZ1A,AZIN1,MIF4GD,RPL18,RPSA,LMNA,H1F0,SATB1,EIF5,SUB1,CIAPIN1,RPL29,NME2,RBM3,SELENOS,SRGN,SNHG1,NPM1,IL1RN,LMNB1,…
GO:CC	non-membrane-bounded organelle	GO:0043228	FALSE	0.0265207	1.57642	6556	201	73	26995	G3BP1,RPL13,RPS15A,NOP58,RPS26,RPS20,RPL28,2410006H16RIK,RPS10,SSB,GNL3,RPL3,RPS8,TAF10,RACK1,RESF1,TXNRD1,IRF4,HMGN1,RPS11,RPL18A,RPL19,SDCBP2,RPS7,RELB,H3F3B,RPL10A,DYNLL1,CCT3,NCL,RPS3,HIF1A,CHD2,RPL36AL,CDK6,RPS2,STAT3,BATF3,MARCKSL1,RPS27A,SLC2A1,RPL8,APEX1,RPS16,KCNQ1OT1,RPS5,BAZ1A,AZIN1,MIF4GD,RPL18,RPSA,LMNA,H1F0,SATB1,EIF5,SUB1,CIAPIN1,RPL29,NME2,RBM3,SELENOS,SRGN,SNHG1,NPM1,IL1RN,LMNB1,…
GO:CC	nuclear lumen	GO:0031981	FALSE	0.0354687	1.45015	5909	201	67	26995	PURB,RPL13,RPS15A,NOP58,ELOC,PHB2,2410006H16RIK,RPS10,GNL3,SRSF10,RPL3,RPS8,TAF10,RACK1,TXNRD1,IRF4,SF3B6,HMGN1,RPS11,RPL19,SDCBP2,RPS7,SMOX,VPS54,RELB,H3F3B,HIGD1A,NCL,RPS3,HIF1A,NEAT1,CDK6,RPS2,STAT3,BATF3,RPS27A,APEX1,RPS16,SRSF7,KCNQ1OT1,RPS5,NFKB2,MIF4GD,RPL18,BCL3,ZEB1,LMNA,STAT5A,ASS1,ARIH2,H1F0,SATB1,EIF5,SUB1,CIAPIN1,ANP32A,RBM3,SNHG1,NPM1,IL1RN,LMNB1,MIF,VMP1,LGALS3,RANBP2,IRF8,BATF
GO:CC	nascent polypeptide-associated complex	GO:0005854	FALSE	0.0499049	1.30186	3	201	2	26995	BTF3,NACA
KEGG	Coronavirus disease - COVID-19	KEGG:05171	FALSE	6.41735e-16	15.1926	243	136	28	9330	RPL13,RPS15A,RPS26,RPS20,RPL28,RPS10,RPL3,RPS8,TRAF3,RPS11,RPL18A,RPL19,NFKBIB,RPS7,RPL10A,RPS3,RPL36AL,RPS2,STAT3,RPS27A,RPL8,RPS16,RPS5,RPL18,RPSA,RPL29,RPLP0,IL1B
KEGG	Ribosome	KEGG:03010	FALSE	1.65227e-15	14.7819	170	136	24	9330	RPL13,RPS15A,RPS26,RPS20,RPL28,RPS10,RPL3,RPS8,RPS11,RPL18A,RPL19,RPS7,RPL10A,RPS3,RPL36AL,RPS2,RPS27A,RPL8,RPS16,RPS5,RPL18,RPSA,RPL29,RPLP0
KEGG	IL-17 signaling pathway	KEGG:04657	FALSE	8.14978e-05	4.08885	93	136	10	9330	HSP90B1,TRAF3,LCN2,CXCL2,IL1B,IL17A,S100A9,S100A8,CXCL3,IL17F
KEGG	Th17 cell differentiation	KEGG:04659	FALSE	0.000250917	3.60047	105	136	10	9330	IRF4,IL2RA,NFKBIB,HIF1A,STAT3,STAT5A,IL1B,IL17A,IL17F,IL22
KEGG	NF-kappa B signaling pathway	KEGG:04064	FALSE	0.000250917	3.60047	105	136	10	9330	TRAF3,RELB,CFLAR,CD14,NFKB2,CXCL2,CCL4,TRAF1,IL1B,CXCL3
KEGG	Cytokine-cytokine receptor interaction	KEGG:04060	FALSE	0.00180622	2.74323	290	136	15	9330	IL2RA,CCR5,TNFRSF25,CRLF2,CXCR4,IL1RN,CXCL2,CCL4,CCL3,IL1B,IL17A,CXCL3,TNFRSF9,IL17F,IL22
KEGG	Oxidative phosphorylation	KEGG:00190	FALSE	0.00221737	2.65416	134	136	10	9330	UQCRFS1,MT-ND5,MT-ND2,MT-ND1,MT-ND4,MT-ATP6,MT-CO2,MT-CO3,MT-CO1,MT-CYTB
KEGG	Diabetic cardiomyopathy	KEGG:05415	FALSE	0.00387639	2.41157	205	136	12	9330	UQCRFS1,MT-ND5,SLC2A1,MT-ND2,GAPDH,MT-ND1,MT-ND4,MT-ATP6,MT-CO2,MT-CO3,MT-CO1,MT-CYTB
KEGG	TNF signaling pathway	KEGG:04668	FALSE	0.00393742	2.40479	115	136	9	9330	TRAF3,SOCS3,CFLAR,MAP2K3,BCL3,CXCL2,TRAF1,IL1B,CXCL3
KEGG	Thermogenesis	KEGG:04714	FALSE	0.0112598	1.94847	229	136	12	9330	UQCRFS1,MT-ND5,MT-ND2,MAP2K3,ACTG1,MT-ND1,MT-ND4,MT-ATP6,MT-CO2,MT-CO3,MT-CO1,MT-CYTB
KEGG	Measles	KEGG:05162	FALSE	0.0223012	1.65167	144	136	9	9330	RACK1,TRAF3,IL2RA,NFKBIB,EIF3H,CDK6,STAT3,STAT5A,IL1B
KEGG	Amyotrophic lateral sclerosis	KEGG:05014	FALSE	0.0257123	1.58986	367	136	15	9330	UQCRFS1,MT-ND5,MT-ND2,SRSF7,MAP2K3,ACTG1,MT-ND1,RANBP2,MT-ND4,MT-ATP6,MT-CO2,MT-CO3,MT-CO1,MT-CYTB,HSPA5
KEGG	Viral protein interaction with cytokine and cytokine receptor	KEGG:04061	FALSE	0.0339837	1.46873	92	136	7	9330	IL2RA,CCR5,CXCR4,CXCL2,CCL4,CCL3,CXCL3
KEGG	Chemical carcinogenesis - reactive oxygen species	KEGG:05208	FALSE	0.0351688	1.45384	222	136	11	9330	UQCRFS1,HIF1A,MT-ND5,MT-ND2,MT-ND1,MT-ND4,MT-ATP6,MT-CO2,MT-CO3,MT-CO1,MT-CYTB
KEGG	Parkinson disease	KEGG:05012	FALSE	0.0404487	1.3931	263	136	12	9330	UQCRFS1,MT-ND5,RPS27A,MT-ND2,MT-ND1,MT-ND4,MT-ATP6,MT-CO2,MT-CO3,MT-CO1,MT-CYTB,HSPA5
KEGG	Prion disease	KEGG:05020	FALSE	0.0447878	1.34884	266	136	12	9330	UQCRFS1,MT-ND5,MT-ND2,MT-ND1,IL1B,MT-ND4,MT-ATP6,MT-CO2,MT-CO3,MT-CO1,MT-CYTB,HSPA5
HP	Mitochondrial inheritance	HP:0001427	FALSE	2.72868e-11	10.564	16	58	9	5098	MT-ND5,MT-ND2,MT-ND1,MT-ND4,MT-ATP6,MT-CO2,MT-CO3,MT-CO1,MT-CYTB
HP	Centrocecal scotoma	HP:0000576	FALSE	3.17887e-10	9.49773	13	58	8	5098	MT-ND5,MT-ND2,MT-ND1,MT-ND4,MT-ATP6,MT-CO3,MT-CO1,MT-CYTB
HP	Leber optic atrophy	HP:0001112	FALSE	3.01081e-09	8.52132	10	58	7	5098	MT-ND5,MT-ND2,MT-ND1,MT-ND4,MT-ATP6,MT-CO3,MT-CYTB
HP	Anemia	HP:0001903	FALSE	1.0016e-08	7.99931	607	58	28	5098	BLK,RPL13,RPS15A,RPS26,RPS20,RPS10,IRF4,IL2RA,RPS7,UQCRFS1,MT-ND5,STAT3,SLC2A1,RPL8,NFKB2,RPL18,HAVCR2,STX11,PGK1,NPM1,CTLA4,MT-ND1,MT-ND4,IRF8,MT-CO2,MT-CO3,MT-CO1,TPI1
HP	Retinal arterial tortuosity	HP:0000631	FALSE	1.95245e-08	7.70942	12	58	7	5098	MT-ND5,MT-ND2,MT-ND1,MT-ND4,MT-ATP6,MT-CO3,MT-CYTB
HP	Central retinal vessel vascular tortuosity	HP:0007768	FALSE	1.95245e-08	7.70942	12	58	7	5098	MT-ND5,MT-ND2,MT-ND1,MT-ND4,MT-ATP6,MT-CO3,MT-CYTB
HP	Ventricular preexcitation	HP:0004309	FALSE	2.13296e-08	7.67102	29	58	9	5098	MT-ND5,MT-ND2,MT-ND1,MT-ND4,MT-ATP6,MT-CO2,MT-CO3,MT-CO1,MT-CYTB
HP	Mitochondrial respiratory chain defects	HP:0200125	FALSE	2.92608e-08	7.53371	20	58	8	5098	MT-ND5,MT-ND2,MT-ND1,MT-ND4,MT-ATP6,MT-CO3,MT-CO1,MT-CYTB
HP	Abnormal erythrocyte morphology	HP:0001877	FALSE	9.73275e-08	7.01176	666	58	28	5098	BLK,RPL13,RPS15A,RPS26,RPS20,RPS10,IRF4,IL2RA,RPS7,UQCRFS1,MT-ND5,STAT3,SLC2A1,RPL8,NFKB2,RPL18,HAVCR2,STX11,PGK1,NPM1,CTLA4,MT-ND1,MT-ND4,IRF8,MT-CO2,MT-CO3,MT-CO1,TPI1
HP	Normochromic anemia	HP:0001895	FALSE	1.88628e-07	6.72439	36	58	9	5098	RPS15A,RPS26,RPS20,RPS10,RPS7,UQCRFS1,RPL8,RPL18,TPI1
HP	Developmental cataract	HP:0000519	FALSE	2.41233e-07	6.61756	135	58	14	5098	RPS15A,RPS26,RPS20,RPS10,RPS7,MT-ND5,RPL8,RPL18,LMNA,MT-ND1,MT-CO2,MT-CO3,MT-CO1,MT-CYTB
HP	Aplasia/Hypoplasia of the cerebral white matter	HP:0012429	FALSE	2.72259e-07	6.56502	16	58	7	5098	MT-ND5,SLC2A1,MT-ND1,MT-ND4,MT-CO2,MT-CO3,MT-CO1
HP	Pure red cell aplasia	HP:0012410	FALSE	3.44272e-07	6.4631	26	58	8	5098	RPS15A,RPS26,RPS20,RPS10,RPS7,RPL8,RPL18,CTLA4
HP	Retinal telangiectasia	HP:0007763	FALSE	4.84952e-07	6.3143	27	58	8	5098	MT-ND5,MT-ND2,MT-ND1,MT-ND4,MT-ATP6,MT-CO3,MT-CO1,MT-CYTB
HP	Vitiligo	HP:0001045	FALSE	9.21251e-07	6.03562	29	58	8	5098	MT-ND5,NFKB2,CXCR4,MT-ND1,MT-ND4,MT-CO2,MT-CO3,MT-CO1
HP	Mixed demyelinating and axonal polyneuropathy	HP:0007327	FALSE	1.11535e-06	5.95259	11	58	6	5098	MT-ND5,MT-ND1,MT-ND4,MT-CO2,MT-CO3,MT-CO1
HP	Blurred vision	HP:0000622	FALSE	1.32465e-06	5.8779	44	58	9	5098	MT-ND5,MT-ND2,ZEB1,MT-ND1,MT-ND4,MT-ATP6,MT-CO3,MT-CO1,MT-CYTB
HP	Abnormal neutrophil count	HP:0011991	FALSE	1.54914e-06	5.80991	216	58	16	5098	RPS15A,RPS26,RPS20,RPS10,TRAF3,RPS7,RELB,STAT3,RPL8,RPL18,CXCR4,STX11,NPM1,IL1RN,CTLA4,IRF8
HP	Osteosarcoma	HP:0002669	FALSE	1.66373e-06	5.77892	31	58	8	5098	RPS15A,RPS26,RPS20,RPS10,RPS7,RPL8,RPL18,LMNA
HP	Abnormal number of erythroid precursors	HP:0012131	FALSE	2.02294e-06	5.69402	46	58	9	5098	RPS15A,RPS26,RPS20,RPS10,RPS7,RPL8,RPL18,PGK1,CTLA4
HP	Widened cerebral subarachnoid space	HP:0012766	FALSE	2.21117e-06	5.65538	12	58	6	5098	MT-ND5,MT-ND1,MT-ND4,MT-CO2,MT-CO3,MT-CO1
HP	Abnormal radial artery morphology	HP:0031640	FALSE	2.64812e-06	5.57706	21	58	7	5098	RPS15A,RPS26,RPS20,RPS10,RPS7,RPL8,RPL18
HP	Elevated red cell adenosine deaminase activity	HP:0030270	FALSE	2.64812e-06	5.57706	21	58	7	5098	RPS15A,RPS26,RPS20,RPS10,RPS7,RPL8,RPL18
HP	Stroke-like episode	HP:0002401	FALSE	2.64812e-06	5.57706	21	58	7	5098	MT-ND5,MT-ND1,MT-ND4,MT-CO2,MT-CO3,MT-CO1,MT-CYTB
HP	Radial artery aplasia	HP:0020118	FALSE	2.64812e-06	5.57706	21	58	7	5098	RPS15A,RPS26,RPS20,RPS10,RPS7,RPL8,RPL18
HP	Slow decrease in visual acuity	HP:0007924	FALSE	2.87717e-06	5.54103	33	58	8	5098	MT-ND5,MT-ND2,MT-ND1,MT-ND4,MT-ATP6,MT-CO3,MT-CO1,MT-CYTB
HP	Abnormality of temperature regulation	HP:0004370	FALSE	3.12962e-06	5.50451	560	58	24	5098	BLK,TRAF3,IRF4,IL2RA,UQCRFS1,MT-ND5,STAT3,MT-ND2,HAVCR2,STX11,NPM1,LMNB1,MIF,CTLA4,MT-ND1,RANBP2,MT-ND4,IRF8,MT-ATP6,MT-CO2,MT-CO3,MT-CO1,MT-CYTB,IL17F
HP	Abnormal erythrocyte adenosine deaminase activity	HP:4000209	FALSE	3.84984e-06	5.41456	22	58	7	5098	RPS15A,RPS26,RPS20,RPS10,RPS7,RPL8,RPL18
HP	Distal peripheral sensory neuropathy	HP:0007067	FALSE	4.07052e-06	5.39035	13	58	6	5098	MT-ND5,MT-ND1,MT-ND4,MT-CO2,MT-CO3,MT-CO1
HP	Concentric hypertrophic cardiomyopathy	HP:0005157	FALSE	4.07052e-06	5.39035	13	58	6	5098	MT-ND5,MT-ND1,MT-ND4,MT-CO2,MT-CO3,MT-CO1
HP	Episodic vomiting	HP:0002572	FALSE	5.34752e-06	5.27185	51	58	9	5098	MT-ND5,MT-ND2,MT-ND1,MT-ND4,MT-ATP6,MT-CO2,MT-CO3,MT-CO1,MT-CYTB
HP	Increased CSF protein concentration	HP:0002922	FALSE	5.34752e-06	5.27185	51	58	9	5098	TRAF3,MT-ND5,LMNB1,MT-ND1,RANBP2,MT-ND4,MT-CO2,MT-CO3,MT-CO1
HP	Macrocytic dyserythropoietic anemia	HP:0005532	FALSE	5.48562e-06	5.26077	23	58	7	5098	RPS15A,RPS26,RPS20,RPS10,RPS7,RPL8,RPL18
HP	Fever	HP:0001945	FALSE	6.00402e-06	5.22156	436	58	21	5098	BLK,TRAF3,IRF4,IL2RA,MT-ND5,STAT3,MT-ND2,HAVCR2,STX11,NPM1,MIF,CTLA4,MT-ND1,RANBP2,MT-ND4,IRF8,MT-ATP6,MT-CO2,MT-CO3,MT-CO1,MT-CYTB
HP	Fluctuations in consciousness	HP:0007159	FALSE	7.06106e-06	5.15113	14	58	6	5098	MT-ND5,MT-ND1,MT-ND4,MT-CO2,MT-CO3,MT-CO1
HP	Abnormal CSF protein concentration	HP:0025456	FALSE	7.6546e-06	5.11608	53	58	9	5098	TRAF3,MT-ND5,LMNB1,MT-ND1,RANBP2,MT-ND4,MT-CO2,MT-CO3,MT-CO1
HP	Wolff-Parkinson-White syndrome	HP:0001716	FALSE	7.67648e-06	5.11484	24	58	7	5098	MT-ND5,MT-ND1,MT-ND4,MT-CO2,MT-CO3,MT-CO1,MT-CYTB
HP	Ragged-red muscle fibers	HP:0003200	FALSE	9.10562e-06	5.04069	54	58	9	5098	MT-ND5,MT-ND2,MT-ND1,MT-ND4,MT-ATP6,MT-CO2,MT-CO3,MT-CO1,MT-CYTB
HP	Mitochondrial myopathy	HP:0003737	FALSE	9.10562e-06	5.04069	54	58	9	5098	MT-ND5,MT-ND2,MT-ND1,MT-ND4,MT-ATP6,MT-CO2,MT-CO3,MT-CO1,MT-CYTB
HP	Erythroid hypoplasia	HP:0012133	FALSE	1.4335e-05	4.8436	26	58	7	5098	RPS15A,RPS26,RPS20,RPS10,RPS7,RPL8,RPL18
HP	Abnormal mitochondria in muscle tissue	HP:0008316	FALSE	1.49861e-05	4.82431	40	58	8	5098	MT-ND5,MT-ND2,MT-ND1,MT-ND4,MT-ATP6,MT-CO2,MT-CO3,MT-CO1
HP	Sensory neuropathy	HP:0000763	FALSE	1.52375e-05	4.81708	100	58	11	5098	ATL3,MT-ND5,LMNA,NAGA,CTLA4,MT-ND1,MT-ND4,MT-ATP6,MT-CO2,MT-CO3,MT-CO1
HP	Abnormality of neutrophils	HP:0001874	FALSE	1.66169e-05	4.77945	254	58	16	5098	RPS15A,RPS26,RPS20,RPS10,TRAF3,RPS7,RELB,STAT3,RPL8,RPL18,CXCR4,STX11,NPM1,IL1RN,CTLA4,IRF8
HP	Impaired visuospatial constructive cognition	HP:0010794	FALSE	1.91825e-05	4.71709	27	58	7	5098	MT-ND5,SLC2A1,MT-ND1,MT-ND4,MT-CO2,MT-CO3,MT-CO1
HP	Arterial tortuosity	HP:0005116	FALSE	1.91825e-05	4.71709	27	58	7	5098	MT-ND5,MT-ND2,MT-ND1,MT-ND4,MT-ATP6,MT-CO3,MT-CYTB
HP	Abnormal granulocyte count	HP:0032309	FALSE	1.96822e-05	4.70593	257	58	16	5098	RPS15A,RPS26,RPS20,RPS10,TRAF3,RPS7,RELB,STAT3,RPL8,RPL18,CXCR4,STX11,NPM1,IL1RN,CTLA4,IRF8
HP	Type I diabetes mellitus	HP:0100651	FALSE	2.40193e-05	4.61944	60	58	9	5098	IL2RA,MT-ND5,STAT3,CTLA4,MT-ND1,MT-ND4,MT-CO2,MT-CO3,MT-CO1
HP	Stuttering	HP:0025268	FALSE	2.83427e-05	4.54756	17	58	6	5098	MT-ND5,MT-ND1,MT-ND4,MT-CO2,MT-CO3,MT-CO1
HP	Abnormality of blood and blood-forming tissues	HP:0001871	FALSE	3.37953e-05	4.47114	1457	58	37	5098	BLK,RPL13,RPS15A,RPS26,RPS20,RPS10,TRAF3,IRF4,IL2RA,RPS7,UQCRFS1,RELB,MT-ND5,STAT3,SLC2A1,RPL8,NFKB2,RPL18,LMNA,HAVCR2,CXCR4,STX11,PGK1,NAGA,NPM1,IL1RN,CTLA4,MT-ND1,RANBP2,MT-ND4,IRF8,MT-CO2,MT-CO3,MT-CO1,MT-CYTB,TPI1,TNFRSF9
HP	Persistence of hemoglobin F	HP:0011904	FALSE	4.28287e-05	4.36826	30	58	7	5098	RPS15A,RPS26,RPS20,RPS10,RPS7,RPL8,RPL18
HP	Adenocarcinoma of the colon	HP:0040276	FALSE	4.28287e-05	4.36826	30	58	7	5098	RPS15A,RPS26,RPS20,RPS10,RPS7,RPL8,RPL18
HP	Vascular tortuosity	HP:0004948	FALSE	5.48352e-05	4.26094	31	58	7	5098	MT-ND5,MT-ND2,MT-ND1,MT-ND4,MT-ATP6,MT-CO3,MT-CYTB
HP	Diminished motivation	HP:0000745	FALSE	5.5638e-05	4.25463	646	58	24	5098	BLK,RPS15A,RPS26,RPS20,RPS10,IRF4,RPS7,CHD2,MT-ND5,SLC2A1,RPL8,MT-ND2,RPL18,ASS1,LMNB1,MIF,CTLA4,MT-ND1,MT-ND4,MT-ATP6,MT-CO2,MT-CO3,MT-CO1,MT-CYTB
HP	Multiple glomerular cysts	HP:0100611	FALSE	5.84853e-05	4.23295	10	58	5	5098	MT-ND5,MT-ND2,MT-ND1,MT-ND4,MT-ATP6
HP	Postural tremor	HP:0002174	FALSE	6.53468e-05	4.18478	67	58	9	5098	MT-ND5,MT-ND2,LMNB1,MT-ND1,MT-ND4,MT-ATP6,MT-CO3,MT-CO1,MT-CYTB
HP	Sprengel anomaly	HP:0000912	FALSE	6.85396e-05	4.16406	48	58	8	5098	RPS15A,RPS26,RPS20,RPS10,RPS7,RPL8,RPL18,LMNA
HP	Abnormal motivation	HP:5200275	FALSE	6.88175e-05	4.1623	653	58	24	5098	BLK,RPS15A,RPS26,RPS20,RPS10,IRF4,RPS7,CHD2,MT-ND5,SLC2A1,RPL8,MT-ND2,RPL18,ASS1,LMNB1,MIF,CTLA4,MT-ND1,MT-ND4,MT-ATP6,MT-CO2,MT-CO3,MT-CO1,MT-CYTB
HP	Abnormality of the thenar eminence	HP:0001227	FALSE	6.95734e-05	4.15756	32	58	7	5098	RPS15A,RPS26,RPS20,RPS10,RPS7,RPL8,RPL18
HP	Reticulocytopenia	HP:0001896	FALSE	6.95734e-05	4.15756	32	58	7	5098	RPS15A,RPS26,RPS20,RPS10,RPS7,RPL8,RPL18
HP	Decreased body weight	HP:0004325	FALSE	7.08384e-05	4.14973	1571	58	38	5098	BLK,RPS15A,RPS26,RPS20,RPS10,IRF4,IL2RA,RPS7,UQCRFS1,RELB,MT-ND5,EIF5A,STAT3,RPL8,MT-ND2,NFKB2,SLC25A3,RPL18,LMNA,ASS1,SATB1,HAVCR2,NPM1,IL1RN,LMNB1,MIF,ACTG1,DGAT1,CTLA4,MT-ND1,MT-ND4,IRF8,MT-ATP6,MT-CO2,MT-CO3,MT-CO1,MT-CYTB,TPI1
HP	Abnormal myeloid leukocyte morphology	HP:0010974	FALSE	8.50602e-05	4.07027	325	58	17	5098	RPS15A,RPS26,RPS20,RPS10,TRAF3,RPS7,RELB,STAT3,RPL8,RPL18,HAVCR2,CXCR4,STX11,NPM1,IL1RN,CTLA4,IRF8
HP	Abnormal circulating citrulline concentration	HP:0011965	FALSE	8.64554e-05	4.06321	20	58	6	5098	MT-ND5,MT-ND2,ASS1,MT-ND1,MT-ND4,MT-ATP6
HP	Malignant genitourinary tract tumor	HP:0006758	FALSE	8.753e-05	4.05784	33	58	7	5098	RPS15A,RPS26,RPS20,RPS10,RPS7,RPL8,RPL18
HP	Adenocarcinoma of the large intestine	HP:0040275	FALSE	0.000109256	3.96155	34	58	7	5098	RPS15A,RPS26,RPS20,RPS10,RPS7,RPL8,RPL18
HP	Central scotoma	HP:0000603	FALSE	0.000112647	3.94828	51	58	8	5098	MT-ND5,MT-ND2,MT-ND1,MT-ND4,MT-ATP6,MT-CO3,MT-CO1,MT-CYTB
HP	Abnormal erythrocyte enzyme level	HP:0030272	FALSE	0.000135372	3.86847	35	58	7	5098	RPS15A,RPS26,RPS20,RPS10,RPS7,RPL8,RPL18
HP	Abnormal reticulocyte morphology	HP:0004312	FALSE	0.000140783	3.85145	73	58	9	5098	RPS15A,RPS26,RPS20,RPS10,RPS7,SLC2A1,RPL8,RPL18,PGK1
HP	Psychotic mentation	HP:0001345	FALSE	0.000163527	3.78641	22	58	6	5098	MT-ND5,MT-ND1,MT-ND4,MT-CO2,MT-CO3,MT-CO1
HP	Abnormal granulocyte morphology	HP:0001911	FALSE	0.000185132	3.73252	301	58	16	5098	RPS15A,RPS26,RPS20,RPS10,TRAF3,RPS7,RELB,STAT3,RPL8,RPL18,CXCR4,STX11,NPM1,IL1RN,CTLA4,IRF8
HP	Hyperventilation	HP:0002883	FALSE	0.000203639	3.69114	37	58	7	5098	UQCRFS1,MT-ND5,SLC2A1,MT-ND2,MT-ND1,MT-ND4,MT-ATP6
HP	Partial duplication of thumb phalanx	HP:0009944	FALSE	0.000203639	3.69114	37	58	7	5098	RPS15A,RPS26,RPS20,RPS10,RPS7,RPL8,RPL18
HP	Duplication of thumb phalanx	HP:0009942	FALSE	0.000240483	3.61892	56	58	8	5098	RPS15A,RPS26,RPS20,RPS10,RPS7,RPL8,RPL18,ACTG1
HP	Adenocarcinoma of the intestines	HP:0040273	FALSE	0.000247432	3.60655	38	58	7	5098	RPS15A,RPS26,RPS20,RPS10,RPS7,RPL8,RPL18
HP	Partial duplication of the phalanx of hand	HP:0009999	FALSE	0.000247432	3.60655	38	58	7	5098	RPS15A,RPS26,RPS20,RPS10,RPS7,RPL8,RPL18
HP	Abnormal leukocyte count	HP:0011893	FALSE	0.000276668	3.55804	491	58	20	5098	BLK,RPS15A,RPS26,RPS20,RPS10,TRAF3,IL2RA,RPS7,RELB,STAT3,RPL8,NFKB2,RPL18,CXCR4,STX11,NPM1,IL1RN,CTLA4,IRF8,TNFRSF9
HP	Retinal vascular tortuosity	HP:0012841	FALSE	0.000277296	3.55706	57	58	8	5098	MT-ND5,MT-ND2,MT-ND1,MT-ND4,MT-ATP6,MT-CO3,MT-CO1,MT-CYTB
HP	Recurrent pancreatitis	HP:0100027	FALSE	0.000289849	3.53783	24	58	6	5098	MT-ND5,MT-ND1,MT-ND4,MT-CO2,MT-CO3,MT-CO1
HP	Abnormal homeostasis	HP:0012337	FALSE	0.00031229	3.50544	1732	58	39	5098	BLK,RPS15A,RPS26,RPS20,RPS10,TRAF3,IRF4,IL2RA,RPS7,UQCRFS1,MT-ND5,STAT3,RPL8,MT-ND2,NFKB2,SLC25A3,RPL18,ZEB1,LMNA,ASS1,HAVCR2,STX11,NAGA,NPM1,IL1RN,LMNB1,MIF,ACTG1,CTLA4,MT-ND1,RANBP2,MT-ND4,IRF8,MT-ATP6,MT-CO2,MT-CO3,MT-CO1,MT-CYTB,IL17F
HP	Recurrent paroxysmal headache	HP:0002331	FALSE	0.000378043	3.42246	25	58	6	5098	MT-ND5,MT-ND1,MT-ND4,MT-CO2,MT-CO3,MT-CO1
HP	Muscle abnormality related to mitochondrial dysfunction	HP:0003800	FALSE	0.0004367	3.35982	83	58	9	5098	MT-ND5,MT-ND2,MT-ND1,MT-ND4,MT-ATP6,MT-CO2,MT-CO3,MT-CO1,MT-CYTB
HP	Personality changes	HP:0000751	FALSE	0.000510614	3.29191	42	58	7	5098	MT-ND5,LMNB1,MT-ND1,MT-ND4,MT-CO2,MT-CO3,MT-CO1
HP	Leukopenia	HP:0001882	FALSE	0.000597183	3.22389	142	58	11	5098	BLK,RPS15A,RPS26,RPS20,RPS10,RPS7,STAT3,RPL8,RPL18,NPM1,CTLA4
HP	Progressive sensorineural hearing impairment	HP:0000408	FALSE	0.000604549	3.21857	43	58	7	5098	MT-ND5,ACTG1,MT-ND1,MT-CO2,MT-CO3,MT-CO1,MT-CYTB
HP	Abnormality of Krebs cycle metabolism	HP:0000816	FALSE	0.000667267	3.1757	15	58	5	5098	MT-ND5,MT-ND2,MT-ND1,MT-ND4,MT-ATP6
HP	Low plasma citrulline	HP:0003572	FALSE	0.000667267	3.1757	15	58	5	5098	MT-ND5,MT-ND2,MT-ND1,MT-ND4,MT-ATP6
HP	Abnormality of the vasculature	HP:0002597	FALSE	0.000706562	3.15085	1948	58	41	5098	BLK,CCDC32,RPS15A,RPS26,RPS20,RPS10,IRF4,IL2RA,RPS7,UQCRFS1,H3F3B,DNAJB11,MT-ND5,STAT3,SLC2A1,RPL8,MT-ND2,NFKB2,RPL18,LMNA,ASS1,HAVCR2,CXCR4,STX11,NAGA,NPM1,IL1RN,MIF,ACTG1,CTLA4,MT-ND1,MT-ND4,IRF8,MT-ATP6,MT-CO2,MT-CO3,MT-CO1,MT-CYTB,TPI1,TNFRSF9,IL17F
HP	Intestinal pseudo-obstruction	HP:0004389	FALSE	0.000783273	3.10609	28	58	6	5098	MT-ND5,MT-ND1,MT-ND4,MT-CO2,MT-CO3,MT-CO1
HP	Progressive external ophthalmoplegia	HP:0000590	FALSE	0.000978963	3.00923	29	58	6	5098	MT-ND5,MT-ND1,MT-ND4,MT-CO2,MT-CO3,MT-CO1
HP	Macrocytic anemia	HP:0001972	FALSE	0.00100234	2.99898	67	58	8	5098	RPS15A,RPS26,RPS20,RPS10,RPS7,RPL8,RPL18,TPI1
HP	Abnormal hemoglobin	HP:0011902	FALSE	0.00100234	2.99898	67	58	8	5098	BLK,RPS15A,RPS26,RPS20,RPS10,RPS7,RPL8,RPL18
HP	Abnormality of the digestive system	HP:0025031	FALSE	0.00103598	2.98465	2961	58	51	5098	ATL3,BLK,CCDC32,RPS15A,RPS26,RPS20,RPS10,TRAF3,IRF4,IL2RA,RPS7,UQCRFS1,H3F3B,DNAJB11,MT-ND5,EIF5A,STAT3,SLC2A1,RPL8,MT-ND2,NFKB2,RPL18,ZEB1,LMNA,ASS1,SATB1,HAVCR2,CXCR4,STX11,TENT5A,NAGA,NPM1,IL1RN,LMNB1,MIF,ACTG1,DGAT1,CTLA4,MT-ND1,IL1B,RANBP2,MT-ND4,IRF8,MT-ATP6,MT-CO2,MT-CO3,MT-CO1,MT-CYTB,TPI1,TNFRSF9,IL17F
HP	Lethargy	HP:0001254	FALSE	0.00113414	2.94533	221	58	13	5098	RPS15A,RPS26,RPS20,RPS10,RPS7,SLC2A1,RPL8,MT-ND2,RPL18,ASS1,MT-ND1,MT-ATP6,MT-CYTB
HP	Increased mean corpuscular volume	HP:0005518	FALSE	0.00113902	2.94347	47	58	7	5098	RPS15A,RPS26,RPS20,RPS10,RPS7,RPL8,RPL18
HP	Abnormal circulating non-proteinogenic amino acid concentration	HP:0033109	FALSE	0.001213	2.91614	30	58	6	5098	MT-ND5,MT-ND2,ASS1,MT-ND1,MT-ND4,MT-ATP6
HP	Acute myeloid leukemia	HP:0004808	FALSE	0.00126255	2.89875	69	58	8	5098	RPS15A,RPS26,RPS20,RPS10,RPS7,RPL8,RPL18,NPM1
HP	Episodic respiratory distress	HP:0004885	FALSE	0.00135125	2.86926	17	58	5	5098	MT-ND5,MT-ND2,MT-ND1,MT-ND4,MT-ATP6
HP	Telangiectasia	HP:0001009	FALSE	0.00144746	2.83939	155	58	11	5098	MT-ND5,MT-ND2,LMNA,NAGA,NPM1,MT-ND1,MT-ND4,MT-ATP6,MT-CO3,MT-CO1,MT-CYTB
HP	Elevated brain lactate level by MRS	HP:0012707	FALSE	0.00149096	2.82654	31	58	6	5098	MT-ND5,MT-ND1,MT-ND4,MT-CO2,MT-CO3,MT-CO1
HP	Progressive hearing impairment	HP:0001730	FALSE	0.00152855	2.81572	49	58	7	5098	MT-ND5,ACTG1,MT-ND1,MT-CO2,MT-CO3,MT-CO1,MT-CYTB
HP	Hypothermia	HP:0002045	FALSE	0.00152855	2.81572	49	58	7	5098	UQCRFS1,MT-ND5,MT-ND2,LMNB1,MT-ND1,MT-ND4,MT-ATP6
HP	Proximal tubulopathy	HP:0000114	FALSE	0.00176179	2.75405	50	58	7	5098	MT-ND5,MT-ND2,MT-ND1,MT-ND4,MT-CO2,MT-CO3,MT-CO1
HP	Abnormal brain lactate level by MRS	HP:0025045	FALSE	0.00181897	2.74018	32	58	6	5098	MT-ND5,MT-ND1,MT-ND4,MT-CO2,MT-CO3,MT-CO1
HP	Reduced consciousness	HP:0004372	FALSE	0.00228702	2.64073	235	58	13	5098	TRAF3,MT-ND5,STAT3,NFKB2,ASS1,STX11,MT-ND1,RANBP2,MT-ND4,MT-CO2,MT-CO3,MT-CO1,MT-CYTB
HP	Cleft soft palate	HP:0000185	FALSE	0.00231849	2.63479	52	58	7	5098	RPS15A,RPS26,RPS20,RPS10,RPS7,RPL8,RPL18
HP	Absent thumb	HP:0009777	FALSE	0.00231849	2.63479	52	58	7	5098	RPS15A,RPS26,RPS20,RPS10,RPS7,RPL8,RPL18
HP	Segmental peripheral demyelination/remyelination	HP:0003481	FALSE	0.00249536	2.60287	19	58	5	5098	MT-ND5,MT-ND2,MT-ND1,MT-ND4,MT-ATP6
HP	Neutropenia	HP:0001875	FALSE	0.00249909	2.60222	199	58	12	5098	RPS15A,RPS26,RPS20,RPS10,RPS7,STAT3,RPL8,RPL18,CXCR4,STX11,NPM1,CTLA4
HP	Edema	HP:0000969	FALSE	0.00271199	2.56671	675	58	22	5098	RPS15A,RPS26,RPS20,RPS10,TRAF3,IRF4,IL2RA,RPS7,RPL8,RPL18,ZEB1,LMNA,ASS1,HAVCR2,STX11,NAGA,IL1RN,MIF,ACTG1,CTLA4,RANBP2,MT-CYTB
HP	Abnormal leukocyte morphology	HP:0001881	FALSE	0.00284662	2.54567	621	58	21	5098	BLK,RPS15A,RPS26,RPS20,RPS10,TRAF3,IL2RA,RPS7,RELB,STAT3,RPL8,NFKB2,RPL18,HAVCR2,CXCR4,STX11,NPM1,IL1RN,CTLA4,IRF8,TNFRSF9
HP	Abnormal cellular immune system morphology	HP:0010987	FALSE	0.00284662	2.54567	621	58	21	5098	BLK,RPS15A,RPS26,RPS20,RPS10,TRAF3,IL2RA,RPS7,RELB,STAT3,RPL8,NFKB2,RPL18,HAVCR2,CXCR4,STX11,NPM1,IL1RN,CTLA4,IRF8,TNFRSF9
HP	Increased CSF lactate	HP:0002490	FALSE	0.00303658	2.51761	104	58	9	5098	MT-ND5,SLC2A1,MT-ND2,MT-ND1,MT-ND4,MT-ATP6,MT-CO2,MT-CO3,MT-CO1
HP	Abnormal CSF lactate concentration	HP:0030085	FALSE	0.00303658	2.51761	104	58	9	5098	MT-ND5,SLC2A1,MT-ND2,MT-ND1,MT-ND4,MT-ATP6,MT-CO2,MT-CO3,MT-CO1
HP	Bipolar affective disorder	HP:0007302	FALSE	0.00317334	2.49848	35	58	6	5098	MT-ND5,MT-ND1,MT-ND4,MT-CO2,MT-CO3,MT-CO1
HP	Abnormal mean corpuscular volume	HP:0025065	FALSE	0.00342496	2.46534	55	58	7	5098	RPS15A,RPS26,RPS20,RPS10,RPS7,RPL8,RPL18
HP	Aplasia of the fingers	HP:0009380	FALSE	0.00360731	2.44282	79	58	8	5098	RPS15A,RPS26,RPS20,RPS10,RPS7,RPL8,RPL18,LMNA
HP	Peripheral axonal neuropathy	HP:0003477	FALSE	0.00407175	2.39022	172	58	11	5098	ATL3,MT-ND5,STAT3,LMNA,NAGA,MT-ND1,MT-ND4,MT-ATP6,MT-CO2,MT-CO3,MT-CO1
HP	Thrombocytosis	HP:0001894	FALSE	0.00438424	2.35811	57	58	7	5098	RPS15A,RPS26,RPS20,RPS10,RPS7,RPL8,RPL18
HP	Visceromegaly	HP:0003271	FALSE	0.00453233	2.34368	754	58	23	5098	IRF4,IL2RA,MT-ND5,STAT3,SLC2A1,MT-ND2,NFKB2,LMNA,ASS1,HAVCR2,STX11,NAGA,NPM1,IL1RN,MIF,CTLA4,MT-ND1,MT-ND4,IRF8,MT-ATP6,MT-CYTB,TPI1,TNFRSF9
HP	Stroke	HP:0001297	FALSE	0.00482589	2.31642	175	58	11	5098	MT-ND5,LMNA,ASS1,NAGA,ACTG1,MT-ND1,MT-ND4,MT-CO2,MT-CO3,MT-CO1,MT-CYTB
HP	Nonimmune hydrops fetalis	HP:0001790	FALSE	0.00494224	2.30608	58	58	7	5098	RPS15A,RPS26,RPS20,RPS10,RPS7,RPL8,RPL18
HP	Abnormal abdomen morphology	HP:0001438	FALSE	0.00506939	2.29504	819	58	24	5098	IRF4,IL2RA,MT-ND5,EIF5A,STAT3,SLC2A1,MT-ND2,NFKB2,LMNA,ASS1,HAVCR2,STX11,NAGA,NPM1,IL1RN,MIF,CTLA4,MT-ND1,MT-ND4,IRF8,MT-ATP6,MT-CYTB,TPI1,TNFRSF9
HP	Hypoparathyroidism	HP:0000829	FALSE	0.00525682	2.27928	38	58	6	5098	MT-ND5,MT-ND1,MT-ND4,MT-CO2,MT-CO3,MT-CO1
HP	Abnormal immune system morphology	HP:0032251	FALSE	0.00572035	2.24258	648	58	21	5098	BLK,RPS15A,RPS26,RPS20,RPS10,TRAF3,IL2RA,RPS7,RELB,STAT3,RPL8,NFKB2,RPL18,HAVCR2,CXCR4,STX11,NPM1,IL1RN,CTLA4,IRF8,TNFRSF9
HP	Scotoma	HP:0000575	FALSE	0.00576821	2.23896	84	58	8	5098	MT-ND5,MT-ND2,MT-ND1,MT-ND4,MT-ATP6,MT-CO3,MT-CO1,MT-CYTB
HP	Abnormal CSF metabolite concentration	HP:0025454	FALSE	0.00663993	2.17784	146	58	10	5098	TRAF3,MT-ND5,SLC2A1,MT-ND2,MT-ND1,MT-ND4,MT-ATP6,MT-CO2,MT-CO3,MT-CO1
HP	Polyneuropathy	HP:0001271	FALSE	0.00698389	2.1559	61	58	7	5098	MT-ND5,MT-ND2,MT-ND1,MT-ND4,MT-ATP6,MT-CO3,MT-CYTB
HP	Webbed neck	HP:0000465	FALSE	0.0070569	2.15139	115	58	9	5098	RPS15A,RPS26,RPS20,RPS10,RPS7,RPL8,RPL18,LMNA,ACTG1
HP	Typified by incomplete penetrance	HP:0003829	FALSE	0.00706266	2.15103	147	58	10	5098	MT-ND5,SLC2A1,MT-ND2,CTLA4,MT-ND1,RANBP2,MT-ND4,MT-ATP6,MT-CO3,MT-CYTB
HP	Abnormality of fluid regulation	HP:0011032	FALSE	0.00733466	2.13462	775	58	23	5098	RPS15A,RPS26,RPS20,RPS10,TRAF3,IRF4,IL2RA,RPS7,STAT3,RPL8,RPL18,ZEB1,LMNA,ASS1,HAVCR2,STX11,NAGA,IL1RN,MIF,ACTG1,CTLA4,RANBP2,MT-CYTB
HP	Abnormality of the abdominal organs	HP:0002012	FALSE	0.00762817	2.11758	1379	58	32	5098	BLK,CCDC32,RPS20,IRF4,IL2RA,UQCRFS1,DNAJB11,MT-ND5,STAT3,SLC2A1,MT-ND2,NFKB2,LMNA,ASS1,HAVCR2,STX11,NAGA,NPM1,IL1RN,MIF,CTLA4,MT-ND1,MT-ND4,IRF8,MT-ATP6,MT-CO2,MT-CO3,MT-CO1,MT-CYTB,TPI1,TNFRSF9,IL17F
HP	Optic neuropathy	HP:0001138	FALSE	0.00780364	2.1077	62	58	7	5098	MT-ND5,MT-ND2,MT-ND1,MT-ND4,MT-ATP6,MT-CO3,MT-CYTB
HP	Lactic acidosis	HP:0003128	FALSE	0.00787432	2.10379	184	58	11	5098	UQCRFS1,MT-ND5,MT-ND2,SLC25A3,MT-ND1,MT-ND4,MT-ATP6,MT-CO2,MT-CO3,MT-CO1,MT-CYTB
HP	Cardiac conduction abnormality	HP:0031546	FALSE	0.00797879	2.09806	149	58	10	5098	MT-ND5,MT-ND2,LMNA,MT-ND1,MT-ND4,MT-ATP6,MT-CO2,MT-CO3,MT-CO1,MT-CYTB
HP	Psychosis	HP:0000709	FALSE	0.00814374	2.08918	117	58	9	5098	CHD2,MT-ND5,EIF3F,CTLA4,MT-ND1,MT-ND4,MT-CO2,MT-CO3,MT-CO1
HP	Widened subarachnoid space	HP:0012704	FALSE	0.00833918	2.07888	41	58	6	5098	MT-ND5,MT-ND1,MT-ND4,MT-CO2,MT-CO3,MT-CO1
HP	Abnormality of body weight	HP:0004323	FALSE	0.0100955	1.99587	1867	58	38	5098	BLK,RPS15A,RPS26,RPS20,RPS10,IRF4,IL2RA,RPS7,UQCRFS1,RELB,MT-ND5,EIF5A,STAT3,RPL8,MT-ND2,NFKB2,SLC25A3,RPL18,LMNA,ASS1,SATB1,HAVCR2,NPM1,IL1RN,LMNB1,MIF,ACTG1,DGAT1,CTLA4,MT-ND1,MT-ND4,IRF8,MT-ATP6,MT-CO2,MT-CO3,MT-CO1,MT-CYTB,TPI1
HP	Abnormality of pancreas physiology	HP:0012091	FALSE	0.0102099	1.99098	189	58	11	5098	BLK,MT-ND5,STAT3,LMNA,MIF,CTLA4,MT-ND1,MT-ND4,MT-CO2,MT-CO3,MT-CO1
HP	Migraine	HP:0002076	FALSE	0.0107339	1.96924	154	58	10	5098	RPS20,MT-ND5,SLC2A1,PGK1,MT-ND1,MT-ND4,MT-CO2,MT-CO3,MT-CO1,MT-CYTB
HP	Triphalangeal thumb	HP:0001199	FALSE	0.0107585	1.96825	65	58	7	5098	RPS15A,RPS26,RPS20,RPS10,RPS7,RPL8,RPL18
HP	Ocular anterior segment dysgenesis	HP:0007700	FALSE	0.0113806	1.94383	315	58	14	5098	RPS15A,RPS26,RPS20,RPS10,RPS7,MT-ND5,RPL8,RPL18,LMNA,MT-ND1,MT-CO2,MT-CO3,MT-CO1,MT-CYTB
HP	Abnormal cellular physiology	HP:0011017	FALSE	0.0118791	1.92522	621	58	20	5098	IL2RA,MT-ND5,STAT3,SLC2A1,MT-ND2,NFKB2,SLC25A3,LMNA,CXCR4,STX11,CTLA4,MT-ND1,MT-ND4,IRF8,MT-ATP6,MT-CO2,MT-CO3,MT-CO1,MT-CYTB,TNFRSF9
HP	Developmental glaucoma	HP:0001087	FALSE	0.0119293	1.92338	66	58	7	5098	RPS15A,RPS26,RPS20,RPS10,RPS7,RPL8,RPL18
HP	Sensorimotor neuropathy	HP:0007141	FALSE	0.0124477	1.90491	93	58	8	5098	MT-ND5,MT-ND2,MT-ND1,MT-ND4,MT-ATP6,MT-CO2,MT-CO3,MT-CO1
HP	Visual loss	HP:0000572	FALSE	0.0124561	1.90462	232	58	12	5098	IL2RA,MT-ND5,MT-ND2,ZEB1,PGK1,MT-ND1,MT-ND4,MT-ATP6,MT-CO2,MT-CO3,MT-CO1,MT-CYTB
HP	Lacticaciduria	HP:0003648	FALSE	0.0132826	1.87672	26	58	5	5098	MT-ND5,MT-ND2,MT-ND1,MT-ND4,MT-ATP6
HP	Pancreatitis	HP:0001733	FALSE	0.0145971	1.83573	95	58	8	5098	MT-ND5,LMNA,CTLA4,MT-ND1,MT-ND4,MT-CO2,MT-CO3,MT-CO1
HP	Abnormal retinal artery morphology	HP:0000630	FALSE	0.0160949	1.79331	69	58	7	5098	MT-ND5,MT-ND2,MT-ND1,MT-ND4,MT-ATP6,MT-CO3,MT-CYTB
HP	Peripheral neuropathy	HP:0009830	FALSE	0.0162608	1.78886	471	58	17	5098	ATL3,IRF4,MT-ND5,STAT3,MT-ND2,LMNA,STX11,NAGA,CTLA4,MT-ND1,MT-ND4,MT-ATP6,MT-CO2,MT-CO3,MT-CO1,MT-CYTB,TPI1
HP	Basal ganglia calcification	HP:0002135	FALSE	0.0166255	1.77922	46	58	6	5098	MT-ND5,MT-ND1,MT-ND4,MT-CO2,MT-CO3,MT-CO1
HP	Abnormality of metabolism/homeostasis	HP:0001939	FALSE	0.016653	1.77851	2631	58	46	5098	BLK,RPS15A,RPS26,RPS20,RPS10,TRAF3,IRF4,IL2RA,RPS7,UQCRFS1,DNAJB11,MT-ND5,STAT3,SLC2A1,RPL8,MT-ND2,NFKB2,SLC25A3,RPL18,ZEB1,LMNA,ASS1,HAVCR2,CXCR4,STX11,PGK1,NAGA,NPM1,IL1RN,LMNB1,MIF,ACTG1,DGAT1,CTLA4,MT-ND1,IL1B,RANBP2,MT-ND4,IRF8,MT-ATP6,MT-CO2,MT-CO3,MT-CO1,MT-CYTB,TNFRSF9,IL17F
HP	Neoplasm of the skeletal system	HP:0010622	FALSE	0.0170522	1.76822	97	58	8	5098	RPS15A,RPS26,RPS20,RPS10,RPS7,RPL8,RPL18,LMNA
HP	Malignant gastrointestinal tract tumors	HP:0006749	FALSE	0.0177262	1.75138	70	58	7	5098	RPS15A,RPS26,RPS20,RPS10,RPS7,RPL8,RPL18
HP	Gastrointestinal carcinoma	HP:0002672	FALSE	0.0177262	1.75138	70	58	7	5098	RPS15A,RPS26,RPS20,RPS10,RPS7,RPL8,RPL18
HP	Hypertrophic cardiomyopathy	HP:0001639	FALSE	0.0180325	1.74395	283	58	13	5098	UQCRFS1,MT-ND5,MT-ND2,SLC25A3,LMNA,NAGA,MT-ND1,MT-ND4,MT-ATP6,MT-CO2,MT-CO3,MT-CO1,TPI1
HP	Erythema	HP:0010783	FALSE	0.0181851	1.74029	129	58	9	5098	MT-ND5,STAT3,CTLA4,MT-ND1,MT-ND4,MT-CO2,MT-CO3,MT-CO1,IL17F
HP	Abnormality of the skin	HP:0000951	FALSE	0.0192126	1.71641	2083	58	40	5098	ATL3,BLK,CCDC32,RPS15A,RPS26,RPS20,RPS10,IRF4,IL2RA,RPS7,RELB,H3F3B,CHD2,MT-ND5,STAT3,SLC2A1,RPL8,MT-ND2,NFKB2,SLC25A3,RPL18,LMNA,SATB1,HAVCR2,CXCR4,STX11,NAGA,NPM1,IL1RN,MIF,CTLA4,MT-ND1,MT-ND4,MT-ATP6,MT-CO2,MT-CO3,MT-CO1,MT-CYTB,TPI1,IL17F
HP	Abnormality of the pancreas	HP:0001732	FALSE	0.020172	1.69525	331	58	14	5098	BLK,RPS20,DNAJB11,MT-ND5,STAT3,LMNA,NPM1,MIF,CTLA4,MT-ND1,MT-ND4,MT-CO2,MT-CO3,MT-CO1
HP	Abnormality of the integument	HP:0001574	FALSE	0.0209011	1.67983	2550	58	45	5098	ATL3,BLK,CCDC32,RPS15A,RPS26,RPS20,RPS10,IRF4,IL2RA,RPS7,UQCRFS1,RELB,H3F3B,CHD2,MT-ND5,EIF5A,STAT3,SLC2A1,RPL8,MT-ND2,NFKB2,SLC25A3,RPL18,LMNA,SATB1,HAVCR2,CXCR4,STX11,TENT5A,NAGA,NPM1,IL1RN,LMNB1,MIF,ACTG1,CTLA4,MT-ND1,MT-ND4,MT-ATP6,MT-CO2,MT-CO3,MT-CO1,MT-CYTB,TPI1,IL17F
HP	Hematological neoplasm	HP:0004377	FALSE	0.0209965	1.67785	287	58	13	5098	RPS15A,RPS26,RPS20,RPS10,RPS7,STAT3,RPL8,NFKB2,RPL18,HAVCR2,NPM1,CTLA4,TNFRSF9
HP	Abnormality of the immune system	HP:0002715	FALSE	0.0211436	1.67482	2090	58	40	5098	ATL3,BLK,CCDC32,RPS15A,RPS26,RPS20,RPS10,TRAF3,IRF4,IL2RA,RPS7,RELB,DNAJB11,MT-ND5,STAT3,SLC2A1,RPL8,NFKB2,RPL18,ZEB1,LMNA,SATB1,HAVCR2,CXCR4,STX11,NPM1,IL1RN,LMNB1,MIF,CTLA4,MT-ND1,RANBP2,MT-ND4,IRF8,MT-CO2,MT-CO3,MT-CO1,TPI1,TNFRSF9,IL17F
HP	Hepatomegaly	HP:0002240	FALSE	0.0211946	1.67377	645	58	20	5098	IRF4,IL2RA,MT-ND5,STAT3,SLC2A1,MT-ND2,LMNA,ASS1,HAVCR2,STX11,NAGA,NPM1,IL1RN,MIF,CTLA4,MT-ND1,MT-ND4,IRF8,MT-ATP6,MT-CYTB
HP	Peripheral axonal degeneration	HP:0000764	FALSE	0.0212289	1.67307	204	58	11	5098	ATL3,MT-ND5,STAT3,LMNA,NAGA,MT-ND1,MT-ND4,MT-ATP6,MT-CO2,MT-CO3,MT-CO1
HP	Hemianopia	HP:0012377	FALSE	0.0214018	1.66955	48	58	6	5098	MT-ND5,MT-ND1,MT-CO2,MT-CO3,MT-CO1,MT-CYTB
HP	Abnormal renal glomerulus morphology	HP:0000095	FALSE	0.0222384	1.6529	205	58	11	5098	BLK,MT-ND5,MT-ND2,LMNA,CTLA4,MT-ND1,MT-ND4,MT-ATP6,MT-CO2,MT-CO3,MT-CO1
HP	Abnormal renal corpuscle morphology	HP:0031263	FALSE	0.0232895	1.63284	206	58	11	5098	BLK,MT-ND5,MT-ND2,LMNA,CTLA4,MT-ND1,MT-ND4,MT-ATP6,MT-CO2,MT-CO3,MT-CO1
HP	Focal T2 hyperintense basal ganglia lesion	HP:0007183	FALSE	0.0233623	1.63148	29	58	5	5098	MT-ND5,MT-ND2,MT-ND1,MT-ND4,MT-ATP6
[truncated: 20 more rows]

## Sheet: Cluster 1 GroupDiffgene
p_val	avg_logFC	anti-inflam Macs	pro-inflam Macs	p_val_adj	gene	cluster
2.46942e-23	-1.29511	0.235	0.823	4.89069e-19	Ctla2a	1
9.20692e-07	-0.88064	0.475	0.548	0.0182343	Cct6a	1
[truncated: 334 more rows]

## Sheet: Cluster 1
source	term_name	term_id	highlighted	adjusted_p_value	negative_log10_of_adjusted_p_value	term_size	query_size	intersection_size	effective_domain_size	intersections
[truncated: 525 more rows]

[truncated: 2 more sheets: Cluster 2 GroupDiffgene, Cluster 2]
