# Supplementary material for: Deciphering the preeclampsia-specific immune microenvironment and the role of pro-inflammatory macrophages at the maternal–fetal interface
Source: eLife. 2025 Mar 28;13:RP100002. doi: 10.7554/eLife.100002 (PMC11952753; doi:10.7554/eLife.100002)
Supplement: Figure 6—source data 1. [file elife-100002-fig6-data1.zip › Figure 6-source data/figure 6 A-E/by_sample_seurat_clusters_in_sample.csv]

sample	0	1	2	3	4	5	6	7	8	9	10	11
sc214-GEX	0.14367219917012447	0.18568464730290457	0.12344398340248963	0.1037344398340249	0.08558091286307054	0.10425311203319503	0.043568464730290454	0.0637966804979253	0.052904564315352696	0.046680497925311204	0.032157676348547715	0.014522821576763486
sc215-GEX	0.36311787072243346	0.058935361216730035	0.07034220532319392	0.10361216730038023	0.12072243346007605	0.015209125475285171	0.09220532319391635	0.05418250950570342	0.05228136882129278	0.011406844106463879	0.016159695817490494	0.04182509505703422
