# Supplementary material for: Deciphering the preeclampsia-specific immune microenvironment and the role of pro-inflammatory macrophages at the maternal–fetal interface
Source: eLife. 2025 Mar 28;13:RP100002. doi: 10.7554/eLife.100002 (PMC11952753; doi:10.7554/eLife.100002)
Supplement: Figure 6—figure supplement 1—source data 1. [file elife-100002-fig6-figsupp1-data1.zip › Figure 6-figure supplement 1-source data/Figure 6-figure supplement 1 C.xls]

## Sheet: Embryo absorption rate (%)
Pregnancy history of NP	Pregnancy history of PE
0	11.1111
0	11.1111
12.5	30
0	20
0	0
0	0
0	9.09091
0	0
0	0

## Sheet: Crown-rump of pups (mm)
Pregnancy history of NP	Pregnancy history of PE
18.5	17.4
16.2	16.9
17.9	15.9
	17
17.9	16.7
18.7	16.8
18.5	17.5
18.8	16.6
17.3
18.7	18.3
18.3	17.1
18	17.7
18	17.7
18.4	18.5
	17.2
17.1	18.3
17.5
17.4	17.1
17.8	18.2
17.8	18
17.3	16.7
18	18.2
16	18.6
15.9	17.3
	17.8
18
18.3	16.1
17.6	16.4
17.7	16.4
18.1	17.8
16.9	17.8
17.9	16.7
18	17.4
18.1	17.7
	17.7
18	17.5
17.9	17.8
18.3	18
18.9
18.1	14.9
17.5	16.7
16.8	16.6
18.3	16.6
18.2	17.3
	16.5
17	16.6
17.2	16
17	17.3
17.1	16.6
16.9
16.8	17.3
17.1	16.3
17.5	16.5
17.3	16.4
17.2	16.7
	16.5
18.5	16.1
18.2	16.9
16.5	16.7
16.7	16.6
18.3
17.8	18
16.4	17.7
17.7	17.9
18	18.8
	17.7
17.8	17.3
18.3	18.1
18.1	17.9
16.4
17.5	16.3
16.6	15.5
17.1	16.1
17.5	16.3
18.3	15.5
17	16.8
	15.5
18.3	15.5
18	15.9
17.8	16.9
17.8	15
18.3
18.1	18.2
18	17.6
18.2	16.8
16.5	17.4
17.5	18
	17.9
18.4	17.7
17.8	17.6
18.3
17.9
18
18.2
17.5

## Sheet: Body weigh of pups (g)
Pregnancy history of NP	Pregnancy history of PE
0.888	1.106
0.991	0.986
0.989	1.101
	1.023
1.004	0.924
1.132	0.986
1.095	0.882
1.103
1.048	0.875
1.051	0.955
1.011	0.917
0.979	1.115
0.962	0.967
1.072	0.991
	1.062
0.931	0.972
0.696
0.94	0.913
0.985	0.967
0.881	0.89
0.961	0.819
0.935	0.907
0.855	0.8
0.895	0.894
	0.822
0.948	0.886
0.893	0.872
0.918
0.822	0.78
0.724	0.832
0.991	0.861
0.88	0.848
0.695	0.857
0.942	0.854
	0.795
0.827	0.83
0.948	0.841
0.887	0.787
0.982
0.962	0.867
0.894	0.885
0.878	0.91
0.952	0.709
0.961	0.84
	0.772
0.881	0.836
0.926	0.881
0.901
0.899	0.873
0.813	0.815
0.972	0.85
0.878	0.78
0.897	0.865
0.975	0.765
0.954	0.774
	0.911
0.99	0.797
0.975	0.833
0.89	0.772
0.966	0.846
1.008
0.832	0.933
0.912	0.911
1.021	0.902
1.019	0.879
	0.931
0.85	0.903
0.839	0.913
0.916	0.898
0.901
0.89	0.741
0.891	0.782
0.997	0.8
0.883	0.634
0.965	0.792
0.991	0.87
	0.744
0.82	0.763
0.812	0.812
0.928	0.776
0.939	0.844
0.843
0.879	0.912
0.803	0.921
0.952	0.911
0.881	1.051
0.938	0.917
	0.923
0.9	0.91
0.931	1.011
0.976
0.993
1.021
0.981
0.909
