# Supplementary material for: Deciphering the preeclampsia-specific immune microenvironment and the role of pro-inflammatory macrophages at the maternal–fetal interface
Source: eLife. 2025 Mar 28;13:RP100002. doi: 10.7554/eLife.100002 (PMC11952753; doi:10.7554/eLife.100002)
Supplement: Figure 6—figure supplement 1—source data 1. [file elife-100002-fig6-figsupp1-data1.zip › Figure 6-figure supplement 1-source data/Figure 6-figure supplement 1 D.xls]

## Sheet: Frequencies
CD44+ CD4+ T cells (%)			CD44+ CD4+ IL-17A+ T cells (%)
Pregnancy history of NP	Pregnancy history of PE		Pregnancy history of NP	Pregnancy history of PE
46.13	69.41		6.28	16.42
54.78	59.53		10.52	18.53
64.29	71.04		7.22	17.38
54.17	62.95		3.64	16.28
45.69	52.5		13.1	28.22
51.65	68.8		10.25	21.99
54.16	61.68		17.56	15.11
55.13	62.99		10.87	18.45
57.36	48		8.9	15.49
