# Supplementary material for: Deciphering the preeclampsia-specific immune microenvironment and the role of pro-inflammatory macrophages at the maternal–fetal interface
Source: eLife. 2025 Mar 28;13:RP100002. doi: 10.7554/eLife.100002 (PMC11952753; doi:10.7554/eLife.100002)
Supplement: Figure 6—figure supplement 2—source data 1. [file elife-100002-fig6-figsupp2-data1.zip › Figure 6-figure supplement 2-source data/granulocyte GroupDiffgene 215 vs 214.xls]

## Sheet: 0
p_val	avg_logFC	pct.1	pct.2	p_val_adj	gene	cluster		source	term_name	term_id	highlighted	adjusted_p_value	negative_log10_of_adjusted_p_value	term_size	query_size	intersection_size	effective_domain_size	intersections
9.30309e-96	1.20754	0.861	0.306	1.84248e-91	Ctla2a	0		GO:MF	collagen binding	GO:0005518	TRUE	0.00268476	2.57109	70	16	3	25063	TGFBI,CTSS,CTSB
3.25896e-78	1.03906	0.863	0.453	6.45437e-74	Igha	0		GO:MF	glycolipid binding	GO:0051861	TRUE	0.0414533	1.38244	31	16	2	25063	SELL,PSAP
1.13422e-34	0.855025	0.936	0.792	2.24632e-30	Ifi27l2a	0		GO:BP	immune system process	GO:0002376	TRUE	5.65781e-05	4.24735	2819	19	12	26944	CTLA2A,IGHA,IFI204,CCL8,SLFN1,IFI207,LST1,SELL,CTSS,CXCL1,PSAP,C1QB
3.9693e-31	0.81472	0.646	0.37	7.8612e-27	Mpeg1	0		GO:BP	biological process involved in interspecies interaction between organisms	GO:0044419	TRUE	0.00328216	2.48384	1940	19	9	26944	IGHA,IFI27L2A,IFI204,CCL8,IFI207,LY6E,CXCL1,CTSB,C1QB
3.02494e-26	0.728254	0.582	0.312	5.99089e-22	Ifi204	0		GO:BP	immune response	GO:0006955	FALSE	0.00335329	2.47453	1945	19	9	26944	IGHA,IFI204,CCL8,SLFN1,IFI207,LST1,CTSS,CXCL1,C1QB
2.39281e-49	0.72486	0.963	0.822	4.73895e-45	Igkc	0		GO:BP	regulation of immune system process	GO:0002682	FALSE	0.00765013	2.11633	1575	19	8	26944	CTLA2A,IGHA,IFI204,SLFN1,IFI207,SELL,CXCL1,C1QB
8.16837e-31	0.723996	0.253	0.024	1.61775e-26	Ccl8	0		GO:BP	response to external stimulus	GO:0009605	TRUE	0.0157513	1.80268	3042	19	10	26944	CTLA2A,IGHA,IFI27L2A,IFI204,CCL8,IFI207,SELL,CTSS,CXCL1,C1QB
4.47541e-39	0.650797	0.9	0.768	8.86356e-35	Rps29	0		GO:BP	positive regulation of response to stimulus	GO:0048584	TRUE	0.0164797	1.78305	2359	19	9	26944	IGHA,IFI204,CCL8,IFI207,SELL,CTSS,CXCL1,PSAP,C1QB
1.89525e-29	0.648697	0.817	0.607	3.75354e-25	Slfn1	0		GO:BP	defense response	GO:0006952	TRUE	0.0215008	1.66755	1812	19	8	26944	CTLA2A,IGHA,IFI204,CCL8,IFI207,CTSS,CXCL1,C1QB
4.65807e-17	0.644442	0.288	0.121	9.22531e-13	Ifi207	0		GO:CC	extracellular space	GO:0005615	TRUE	0.000218704	3.66014	1836	19	9	26995	IGHA,CCL8,TGFBI,SELL,CTSS,CXCL1,CTSB,PSAP,C1QB
8.51636e-28	0.631988	0.824	0.668	1.68666e-23	Lst1	0		GO:CC	extracellular region	GO:0005576	FALSE	0.000338898	3.46993	2554	19	10	26995	CTLA2A,IGHA,CCL8,TGFBI,SELL,CTSS,CXCL1,CTSB,PSAP,C1QB
4.15062e-28	0.631739	0.712	0.525	8.22031e-24	Tgfbi	0		KEGG	Lysosome	KEGG:04142	FALSE	0.0117933	1.92836	135	9	3	9330	CTSS,CTSB,PSAP
7.00797e-31	0.621846	0.829	0.65	1.38793e-26	Sell	0		KEGG	NOD-like receptor signaling pathway	KEGG:04621	FALSE	0.0419576	1.37719	208	9	3	9330	IFI204,CXCL1,CTSB
5.93377e-27	0.592089	0.842	0.685	1.17518e-22	Ly6e	0
2.02537e-18	0.589673	0.463	0.263	4.01124e-14	Ctss	0
0.000199638	0.562702	0.158	0.096	1	Cxcl1	0
2.17982e-15	0.560398	0.297	0.147	4.31713e-11	Gm13822	0		source	term_name	term_id	highlighted	adjusted_p_value	negative_log10_of_adjusted_p_value	term_size	query_size	intersection_size	effective_domain_size	intersections
3.44119e-26	0.548591	0.858	0.658	6.81528e-22	Ctsb	0		GO:MF	cytokine activity	GO:0005125	TRUE	0.000491124	3.30881	241	22	5	25063	IL1A,CXCL10,CCL3,SPP1,CCL4
4.64211e-20	0.54191	0.596	0.451	9.1937e-16	Tsc22d4	0		GO:MF	molecular function activator activity	GO:0140677	FALSE	0.000785821	3.10468	1124	22	8	25063	RGCC,CDKN1A,IL1A,CXCL10,CCL3,SPP1,CCL4,RETNLG
6.83464e-19	0.519054	0.612	0.471	1.3536e-14	Psap	0		GO:MF	signaling receptor binding	GO:0005102	FALSE	0.00103257	2.98608	1591	22	9	25063	PROK2,PLAUR,IL1A,CXCL10,CCL3,HILPDA,SPP1,CCL4,RETNLG
2.63302e-21	0.514673	0.888	0.712	5.2147e-17	AY036118	0		GO:MF	receptor ligand activity	GO:0048018	FALSE	0.00160798	2.79372	549	22	6	25063	IL1A,CXCL10,CCL3,SPP1,CCL4,RETNLG
1.09317e-11	0.505238	0.356	0.223	2.16501e-07	Slfn5	0		GO:MF	signaling receptor activator activity	GO:0030546	FALSE	0.00172886	2.76224	556	22	6	25063	IL1A,CXCL10,CCL3,SPP1,CCL4,RETNLG
2.98859e-15	0.502033	0.317	0.152	5.9189e-11	C1qb	0		GO:MF	chemokine activity	GO:0008009	FALSE	0.00219802	2.65797	45	22	3	25063	CXCL10,CCL3,CCL4
9.73914e-17	0.498179	0.374	0.216	1.92884e-12	Dleu2	0		GO:MF	signaling receptor regulator activity	GO:0030545	FALSE	0.00269524	2.5694	601	22	6	25063	IL1A,CXCL10,CCL3,SPP1,CCL4,RETNLG
1.54985e-12	0.473448	0.532	0.355	3.06949e-08	Gm2a	0		GO:MF	CCR1 chemokine receptor binding	GO:0031726	TRUE	0.00297549	2.52644	6	22	2	25063	CCL3,CCL4
1.01778e-18	0.471205	0.92	0.815	2.01572e-14	Tnfaip2	0		GO:MF	CCR5 chemokine receptor binding	GO:0031730	TRUE	0.00416347	2.38054	7	22	2	25063	CCL3,CCL4
4.69824e-10	0.470586	0.269	0.141	9.30486e-06	Steap4	0		GO:MF	molecular function regulator activity	GO:0098772	FALSE	0.00888429	2.05138	2074	22	9	25063	RGCC,CDKN1A,IL1A,CXCL10,CCL3,SPP1,CCL4,NGP,RETNLG
5.41917e-16	0.465832	0.874	0.694	1.07327e-11	Basp1	0		GO:MF	chemokine receptor binding	GO:0042379	FALSE	0.0111266	1.95364	77	22	3	25063	CXCL10,CCL3,CCL4
1.58737e-12	0.458251	0.728	0.678	3.14378e-08	Tgm2	0		GO:MF	protein binding	GO:0005515	FALSE	0.0390376	1.40852	10460	22	18	25063	SLC3A2,PROK2,MMP8,H3F3B,PLAUR,EMD,RPS27A,RGCC,CDKN1A,IL1A,CXCL10,CCL3,LCN2,HILPDA,SPP1,CCL4,CHIL3,RETNLG
8.32866e-17	0.449116	0.447	0.337	1.64949e-12	Ndufb1-ps	0		GO:MF	cytokine receptor binding	GO:0005126	FALSE	0.0414694	1.38227	317	22	4	25063	IL1A,CXCL10,CCL3,CCL4
5.37645e-12	0.43958	0.445	0.315	1.06481e-07	Lnpep	0		GO:MF	G protein-coupled receptor binding	GO:0001664	FALSE	0.042482	1.3718	319	22	4	25063	PROK2,CXCL10,CCL3,CCL4
1.28201e-07	0.439422	0.84	0.797	0.00253901	Lyz2	0		GO:BP	regulation of multicellular organismal process	GO:0051239	TRUE	1.68449e-05	4.77353	3165	22	14	26944	PROK2,MMP8,PLAUR,RGCC,CDKN1A,IL1A,CXCL10,CCL3,LCN2,HILPDA,SPP1,CCL4,CHIL3,NGP
3.20162e-14	0.437956	0.432	0.324	6.3408e-10	Fabp5	0		GO:BP	response to stress	GO:0006950	TRUE	2.51429e-05	4.59959	3936	22	15	26944	MMP8,MT-CYTB,PLAUR,RGCC,CDKN1A,MT-CO1,IL1A,CXCL10,CCL3,LCN2,HILPDA,SPP1,CCL4,CHIL3,NGP
9.27272e-30	0.43739	0.968	0.922	1.83646e-25	Csf3r	0		GO:BP	myeloid leukocyte migration	GO:0097529	FALSE	4.01647e-05	4.39616	236	22	6	26944	IL1A,CXCL10,CCL3,SPP1,CCL4,RETNLG
4.0246e-14	0.437042	0.468	0.341	7.97072e-10	Irf7	0		GO:BP	response to stimulus	GO:0050896	FALSE	5.01931e-05	4.29936	10506	22	21	26944	SLC3A2,PROK2,MMP8,MT-CYTB,H3F3B,PLAUR,EMD,RGCC,CDKN1A,MT-CO1,IL1A,MRGPRA2B,CXCL10,CCL3,LCN2,HILPDA,SPP1,CCL4,CHIL3,NGP,RETNLG
9.22172e-09	0.432357	0.189	0.082	0.000182636	Ifit3	0		GO:BP	positive regulation of multicellular organismal process	GO:0051240	FALSE	5.94788e-05	4.22564	1804	22	11	26944	PROK2,MMP8,RGCC,CDKN1A,IL1A,CCL3,LCN2,HILPDA,SPP1,CCL4,CHIL3
9.35764e-12	0.43019	0.251	0.085	1.85328e-07	Gm19696	0		GO:BP	neutrophil migration	GO:1990266	FALSE	7.28731e-05	4.13743	126	22	5	26944	IL1A,CXCL10,CCL3,SPP1,CCL4
4.4443e-12	0.427194	0.217	0.121	8.80193e-08	Arf2	0		GO:BP	positive regulation of cytokine production	GO:0001819	FALSE	0.000188762	3.72408	523	22	7	26944	MMP8,RGCC,IL1A,CCL3,HILPDA,CCL4,CHIL3
3.94028e-16	0.425956	0.313	0.21	7.80372e-12	Grn	0		GO:BP	granulocyte migration	GO:0097530	FALSE	0.000192401	3.71579	153	22	5	26944	IL1A,CXCL10,CCL3,SPP1,CCL4
1.51632e-11	0.424365	0.295	0.12	3.00308e-07	C1qa	0		GO:BP	locomotion	GO:0040011	FALSE	0.000463651	3.33381	1273	22	9	26944	PROK2,RGCC,IL1A,CXCL10,CCL3,LCN2,SPP1,CCL4,RETNLG
5.0428e-10	0.414538	0.26	0.149	9.98726e-06	Ccl5	0		GO:BP	leukocyte migration	GO:0050900	FALSE	0.000645974	3.18978	378	22	6	26944	IL1A,CXCL10,CCL3,SPP1,CCL4,RETNLG
1.32313e-14	0.413955	0.938	0.94	2.62045e-10	Ifitm1	0		GO:BP	response to external stimulus	GO:0009605	FALSE	0.0013029	2.88509	3042	22	12	26944	PROK2,MMP8,MT-CYTB,PLAUR,CDKN1A,IL1A,CXCL10,CCL3,LCN2,SPP1,CCL4,RETNLG
8.60676e-14	0.412053	0.212	0.103	1.70457e-09	Bst2	0		GO:BP	leukocyte chemotaxis	GO:0030595	FALSE	0.00141935	2.84791	229	22	5	26944	CXCL10,CCL3,SPP1,CCL4,RETNLG
5.89389e-07	0.402564	0.345	0.284	0.0116728	Csf1	0		GO:BP	chemotaxis	GO:0006935	FALSE	0.00190149	2.72091	455	22	6	26944	PROK2,CXCL10,CCL3,SPP1,CCL4,RETNLG
1.6043e-14	0.40097	0.174	0.029	3.17732e-10	Col1a2	0		GO:BP	taxis	GO:0042330	FALSE	0.00195047	2.70986	457	22	6	26944	PROK2,CXCL10,CCL3,SPP1,CCL4,RETNLG
3.76567e-13	0.400086	0.454	0.388	7.45791e-09	Ptpn6	0		GO:BP	neutrophil chemotaxis	GO:0030593	FALSE	0.00199584	2.69987	103	22	4	26944	CXCL10,CCL3,SPP1,CCL4
4.16773e-13	0.395586	0.447	0.362	8.25419e-09	Il13ra1	0		GO:BP	response to chemical	GO:0042221	FALSE	0.00282142	2.54953	5561	22	15	26944	SLC3A2,PROK2,MMP8,MT-CYTB,H3F3B,RGCC,MT-CO1,IL1A,CXCL10,CCL3,LCN2,HILPDA,SPP1,CCL4,RETNLG
2.1903e-12	0.395051	0.543	0.411	4.33788e-08	Eif4ebp1	0		GO:BP	tissue development	GO:0009888	TRUE	0.00343459	2.46412	2122	22	10	26944	PROK2,MMP8,PLAUR,EMD,RGCC,CDKN1A,IL1A,CXCL10,LCN2,SPP1
4.69965e-18	0.39415	0.893	0.792	9.30766e-14	Lsp1	0		GO:BP	regulation of cytokine production	GO:0001817	FALSE	0.00397671	2.40048	824	22	7	26944	MMP8,RGCC,IL1A,CCL3,HILPDA,CCL4,CHIL3
1.2651e-13	0.393505	0.425	0.33	2.50553e-09	Atp1b3	0		GO:BP	cytokine production	GO:0001816	FALSE	0.00417219	2.37964	830	22	7	26944	MMP8,RGCC,IL1A,CCL3,HILPDA,CCL4,CHIL3
3.33419e-22	0.390787	0.936	0.808	6.60336e-18	Ctsd	0		GO:BP	granulocyte chemotaxis	GO:0071621	FALSE	0.00446302	2.35037	126	22	4	26944	CXCL10,CCL3,SPP1,CCL4
8.62982e-11	0.388487	0.701	0.638	1.70914e-06	Gpx1	0		GO:BP	response to copper ion	GO:0046688	TRUE	0.00473535	2.32465	36	22	3	26944	MT-CYTB,MT-CO1,IL1A
9.9577e-14	0.387914	0.192	0.043	1.97212e-09	Sparc	0		GO:BP	positive regulation of tumor necrosis factor production	GO:0032760	FALSE	0.00570117	2.24404	134	22	4	26944	MMP8,IL1A,CCL3,CCL4
2.01477e-30	0.38534	1	1	3.99025e-26	Malat1	0		GO:BP	positive regulation of tumor necrosis factor superfamily cytokine production	GO:1903557	FALSE	0.00604681	2.21847	136	22	4	26944	MMP8,IL1A,CCL3,CCL4
3.49023e-14	0.384378	0.97	0.92	6.9124e-10	Ifitm3	0		GO:BP	positive regulation of gene expression	GO:0010628	FALSE	0.00656729	2.18261	1285	22	8	26944	MMP8,RGCC,IL1A,CCL3,LCN2,HILPDA,CCL4,CHIL3
1.42136e-08	0.384006	0.589	0.493	0.000281501	Nr4a1	0		GO:BP	cell chemotaxis	GO:0060326	FALSE	0.0074101	2.13018	321	22	5	26944	CXCL10,CCL3,SPP1,CCL4,RETNLG
3.7215e-12	0.383039	0.861	0.73	7.37044e-08	Mmp9	0		GO:BP	electron transport coupled proton transport	GO:0015990	TRUE	0.00907802	2.04201	5	22	2	26944	MT-CYTB,MT-CO1
1.1269e-11	0.380473	0.811	0.674	2.23183e-07	Ncf1	0		GO:BP	energy coupled proton transmembrane transport, against electrochemical gradient	GO:0015988	FALSE	0.00907802	2.04201	5	22	2	26944	MT-CYTB,MT-CO1
2.09422e-11	0.379219	0.644	0.514	4.14761e-07	Gsn	0		GO:BP	response to hypoxia	GO:0001666	FALSE	0.0112748	1.94789	350	22	5	26944	MT-CYTB,RGCC,MT-CO1,IL1A,HILPDA
6.82795e-07	0.379172	0.253	0.165	0.0135228	Clec4n	0		GO:BP	positive regulation of transport	GO:0051050	TRUE	0.0120256	1.91989	975	22	7	26944	EMD,RGCC,IL1A,CXCL10,CCL3,LCN2,SPP1
2.75521e-12	0.375402	0.47	0.368	5.4567e-08	Npc2	0		GO:BP	anatomical structure development	GO:0048856	FALSE	0.0137571	1.86147	6269	22	15	26944	PROK2,MMP8,MT-CYTB,H3F3B,PLAUR,EMD,RGCC,CDKN1A,MT-CO1,IL1A,CXCL10,CCL3,LCN2,SPP1,NGP
2.00615e-11	0.372639	0.74	0.676	3.97318e-07	Cxcr2	0		GO:BP	response to decreased oxygen levels	GO:0036293	FALSE	0.0174284	1.75874	383	22	5	26944	MT-CYTB,RGCC,MT-CO1,IL1A,HILPDA
1.93305e-13	0.372178	0.715	0.629	3.82841e-09	Fyb	0		GO:BP	lymphocyte chemotaxis	GO:0048247	FALSE	0.0181909	1.74015	56	22	3	26944	CXCL10,CCL3,CCL4
2.06594e-22	0.368756	0.989	0.958	4.0916e-18	B2m	0		GO:BP	regulation of endothelial tube morphogenesis	GO:1901509	TRUE	0.019045	1.72022	7	22	2	26944	CXCL10,LCN2
9.80777e-12	0.367094	0.139	0.034	1.94243e-07	Gpx3	0		GO:BP	mononuclear cell migration	GO:0071674	FALSE	0.0221998	1.65365	189	22	4	26944	CXCL10,CCL3,CCL4,RETNLG
1.43377e-09	0.364758	0.162	0.096	2.83958e-05	Nsf	0		GO:BP	apoptotic process	GO:0006915	TRUE	0.0239458	1.62077	2050	22	9	26944	PROK2,PLAUR,RGCC,CDKN1A,IL1A,CXCL10,CCL3,LCN2,SPP1
2.45046e-09	0.362664	0.393	0.292	4.85314e-05	Plekho2	0		GO:BP	cell migration	GO:0016477	FALSE	0.0245807	1.6094	1538	22	8	26944	RGCC,IL1A,CXCL10,CCL3,LCN2,SPP1,CCL4,RETNLG
2.02445e-13	0.361649	0.123	0.013	4.00942e-09	Gm15448	0		GO:BP	monocyte chemotaxis	GO:0002548	FALSE	0.0298709	1.52475	66	22	3	26944	CXCL10,CCL3,CCL4
7.31035e-12	0.361351	0.612	0.52	1.44781e-07	Apbb1ip	0		GO:BP	multicellular organism development	GO:0007275	FALSE	0.0304588	1.51629	4879	22	13	26944	PROK2,MMP8,H3F3B,PLAUR,RGCC,CDKN1A,MT-CO1,IL1A,CXCL10,CCL3,LCN2,SPP1,NGP
2.71143e-07	0.35895	0.443	0.312	0.00536999	Zfp36l2	0		GO:BP	cell death	GO:0008219	FALSE	0.0319812	1.49511	2125	22	9	26944	PROK2,PLAUR,RGCC,CDKN1A,IL1A,CXCL10,CCL3,LCN2,SPP1
2.69737e-09	0.357881	0.516	0.395	5.34215e-05	Rps28	0		GO:BP	programmed cell death	GO:0012501	FALSE	0.0319812	1.49511	2125	22	9	26944	PROK2,PLAUR,RGCC,CDKN1A,IL1A,CXCL10,CCL3,LCN2,SPP1
8.43491e-11	0.357407	0.982	0.94	1.67053e-06	Clec4e	0		GO:BP	regulation of tumor necrosis factor production	GO:0032680	FALSE	0.0329435	1.48223	209	22	4	26944	MMP8,IL1A,CCL3,CCL4
1.19911e-09	0.356218	0.199	0.085	2.37483e-05	C1qc	0		GO:BP	tumor necrosis factor production	GO:0032640	FALSE	0.0329435	1.48223	209	22	4	26944	MMP8,IL1A,CCL3,CCL4
5.16757e-13	0.356138	0.55	0.478	1.02344e-08	Bst1	0		GO:BP	tumor necrosis factor superfamily cytokine production	GO:0071706	FALSE	0.0348344	1.45799	212	22	4	26944	MMP8,IL1A,CCL3,CCL4
3.92227e-08	0.354605	0.247	0.123	0.000776806	Pf4	0		GO:BP	regulation of tumor necrosis factor superfamily cytokine production	GO:1903555	FALSE	0.0348344	1.45799	212	22	4	26944	MMP8,IL1A,CCL3,CCL4
2.94292e-13	0.352434	0.546	0.487	5.82846e-09	Trim30a	0		GO:BP	positive regulation of macromolecule metabolic process	GO:0010604	TRUE	0.0362014	1.44127	3427	22	11	26944	MMP8,PLAUR,RGCC,CDKN1A,IL1A,CCL3,LCN2,HILPDA,SPP1,CCL4,CHIL3
6.26052e-10	0.34595	0.53	0.413	1.2399e-05	Grk2	0		GO:BP	response to oxygen levels	GO:0070482	FALSE	0.03662	1.43628	447	22	5	26944	MT-CYTB,RGCC,MT-CO1,IL1A,HILPDA
1.74975e-06	0.344837	0.377	0.283	0.0346538	Icam1	0		GO:BP	positive regulation of cellular metabolic process	GO:0031325	TRUE	0.0369159	1.43279	3434	22	11	26944	MMP8,PLAUR,RGCC,CDKN1A,IL1A,CCL3,LCN2,HILPDA,SPP1,CCL4,CHIL3
1.73106e-13	0.34455	0.466	0.397	3.42836e-09	Brk1	0		GO:BP	tube development	GO:0035295	FALSE	0.0416561	1.38032	1181	22	7	26944	PROK2,RGCC,IL1A,CXCL10,LCN2,SPP1,NGP
1.88003e-11	0.343837	0.45	0.364	3.7234e-07	Pira2	0		GO:BP	regulation of apoptotic process	GO:0042981	FALSE	0.0423675	1.37297	1658	22	8	26944	PROK2,PLAUR,RGCC,CDKN1A,CXCL10,CCL3,LCN2,SPP1
1.16098e-09	0.34358	0.395	0.328	2.29932e-05	Itgal	0		GO:BP	immune system process	GO:0002376	FALSE	0.0435718	1.36079	2819	22	10	26944	MMP8,RGCC,CDKN1A,IL1A,CXCL10,CCL3,LCN2,SPP1,CCL4,RETNLG
7.71427e-06	0.340532	0.292	0.178	0.152781	Rgs2	0		GO:BP	developmental process	GO:0032502	FALSE	0.043743	1.35909	6854	22	15	26944	PROK2,MMP8,MT-CYTB,H3F3B,PLAUR,EMD,RGCC,CDKN1A,MT-CO1,IL1A,CXCL10,CCL3,LCN2,SPP1,NGP
2.28604e-10	0.333381	0.584	0.464	4.52749e-06	2310001H17Rik	0		GO:BP	cytokine-mediated signaling pathway	GO:0019221	TRUE	0.0479778	1.31896	473	22	5	26944	MMP8,IL1A,CXCL10,CCL3,CCL4
5.85864e-07	0.331971	0.244	0.125	0.011603	Pmaip1	0		GO:CC	extracellular region	GO:0005576	TRUE	1.57283e-06	5.80332	2554	22	13	26995	PROK2,MMP8,PLAUR,IL1A,CXCL10,CCL3,LCN2,HILPDA,SPP1,CCL4,CHIL3,NGP,RETNLG
3.44262e-10	0.330999	0.932	0.85	6.8181e-06	Slfn2	0		GO:CC	extracellular space	GO:0005615	FALSE	7.43886e-06	5.12849	1836	22	11	26995	MMP8,IL1A,CXCL10,CCL3,LCN2,HILPDA,SPP1,CCL4,CHIL3,NGP,RETNLG
2.95923e-07	0.329464	0.363	0.239	0.00586075	Jchain	0		GO:CC	respiratory chain complex III	GO:0045275	FALSE	0.00632796	2.19874	12	22	2	26995	MT-CYTB,MT-CO1
3.29426e-09	0.327341	0.79	0.69	6.52428e-05	Cox17	0		GO:CC	mitochondrial respiratory chain complex III	GO:0005750	TRUE	0.00632796	2.19874	12	22	2	26995	MT-CYTB,MT-CO1
2.22618e-08	0.32571	0.537	0.42	0.000440895	Cd300a	0		KEGG	Toll-like receptor signaling pathway	KEGG:04620	FALSE	0.00105171	2.9781	103	15	4	9330	CXCL10,CCL3,SPP1,CCL4
8.88671e-11	0.323751	0.489	0.426	1.76001e-06	Gng12	0		KEGG	Viral protein interaction with cytokine and cytokine receptor	KEGG:04061	FALSE	0.0233975	1.63083	92	15	3	9330	CXCL10,CCL3,CCL4
5.44725e-10	0.322504	0.829	0.77	1.07883e-05	Lrg1	0
7.66209e-14	0.322419	0.868	0.822	1.51748e-09	Cst3	0
1.89149e-07	0.322359	0.436	0.391	0.00374609	Bhlhe40	0
1.14616e-09	0.320936	0.587	0.514	2.26996e-05	Fpr2	0
6.00582e-09	0.319422	0.594	0.493	0.000118945	Ubald2	0
1.10505e-07	0.318189	0.352	0.25	0.00218855	Unc93b1	0
2.31724e-11	0.317859	0.737	0.679	4.5893e-07	Efhd2	0
1.81122e-06	0.317523	0.788	0.736	0.0358712	Cdk2ap2	0
4.52735e-11	0.317384	0.692	0.603	8.96642e-07	Lyn	0
1.81548e-09	0.316683	0.806	0.737	3.59556e-05	Aldoa	0
8.58121e-09	0.31616	0.728	0.665	0.000169951	Samhd1	0
7.66192e-08	0.312186	0.436	0.366	0.00151744	Cdkn1b	0
3.88743e-15	0.311367	0.132	0.011	7.69905e-11	Col1a1	0
1.64528e-06	0.310922	0.132	0.056	0.0325848	Ly6a	0
1.80117e-10	0.310122	0.114	0.018	3.56721e-06	Col3a1	0
3.98506e-06	0.309275	0.18	0.082	0.0789241	Smim4	0
6.44984e-08	0.306856	0.171	0.072	0.00127739	Hbb-bs	0
1.15531e-08	0.304575	0.299	0.214	0.000228809	Cmtm7	0
1.15146e-09	0.304134	0.187	0.15	2.28048e-05	Xaf1	0
0.000167566	0.302844	0.347	0.297	1	Prap1	0
7.7784e-16	0.302825	0.936	0.924	1.54051e-11	Rps27	0
4.43514e-13	0.300613	0.84	0.761	8.78379e-09	Selplg	0
1.54241e-08	0.300593	0.388	0.33	0.000305475	Trim30d	0
1.141e-08	0.298498	0.564	0.486	0.000225976	Retreg1	0
1.99298e-08	0.298245	0.461	0.373	0.00039471	Gm34084	0
1.36807e-08	0.298202	0.71	0.621	0.000270947	Myh9	0
7.09046e-19	0.296295	1	0.996	1.40427e-14	Ftl1	0
7.87645e-08	0.295182	0.356	0.292	0.00155993	Mier1	0
4.16675e-10	0.294196	0.429	0.377	8.25225e-06	Pgd	0
1.54769e-07	0.293982	0.226	0.143	0.00306519	Itgb1	0
4.97515e-08	0.293584	0.607	0.533	0.000985328	Pilra	0
1.14962e-08	0.292195	0.5	0.429	0.000227683	Ppp2r5a	0
3.01535e-07	0.290957	0.692	0.598	0.00597191	H2-Q10	0
4.60572e-08	0.290946	0.151	0.071	0.000912162	Ncoa3	0
4.56514e-11	0.289732	0.493	0.435	9.04127e-07	Ccdc12	0
4.00343e-11	0.289538	0.671	0.605	7.9288e-07	Vamp8	0
3.17817e-15	0.288756	0.986	0.976	6.29436e-11	Msrb1	0
8.51997e-09	0.287806	0.5	0.435	0.000168738	Ppp1r18	0
7.57141e-06	0.28733	0.432	0.31	0.149952	Ssh2	0
4.38569e-07	0.286162	0.53	0.489	0.00868587	Tsc22d3	0
3.19926e-07	0.285272	0.368	0.284	0.00633613	Tlr13	0
4.53093e-07	0.28448	0.507	0.409	0.00897351	Oasl2	0
1.00684e-07	0.284357	0.671	0.576	0.00199404	Syk	0
1.88138e-05	0.284175	0.333	0.254	0.372608	Ltb	0
5.12919e-08	0.284002	0.523	0.453	0.00101584	Timm10b	0
3.74589e-09	0.283357	0.39	0.321	7.41874e-05	Rtn4	0
4.37811e-10	0.283233	0.452	0.38	8.67085e-06	Pet100	0
9.86832e-09	0.281504	0.781	0.712	0.000195442	Lyst	0
8.27607e-09	0.280741	0.482	0.418	0.000163907	Vsir	0
3.85986e-05	0.279439	0.537	0.473	0.764446	Igfbp6	0
8.44533e-07	0.279026	0.263	0.187	0.016726	Dapp1	0
8.84469e-09	0.279005	0.769	0.672	0.000175169	Pla2g7	0
1.3308e-08	0.278963	0.785	0.741	0.000263565	Msn	0
1.34174e-07	0.278468	0.386	0.306	0.00265732	Pstpip1	0
7.84889e-08	0.277287	0.103	0.024	0.00155447	Lgmn	0
3.60695e-06	0.277255	0.183	0.116	0.0714356	Gab2	0
9.88291e-09	0.276193	0.699	0.63	0.000195731	Elob	0
1.24007e-05	0.274627	0.737	0.601	0.245596	Slfn4	0
7.85865e-08	0.274236	0.311	0.25	0.0015564	Bin2	0
8.06013e-10	0.274109	0.792	0.772	1.59631e-05	Laptm5	0
1.66327e-07	0.272749	0.187	0.125	0.00329411	Mob3a	0
6.25963e-06	0.272376	0.345	0.255	0.123972	Atp6ap1	0
2.38069e-09	0.271465	0.904	0.772	4.71496e-05	Pkm	0
2.37747e-06	0.270167	0.258	0.223	0.0470857	Rps17	0
0.000202081	0.2698	0.26	0.165	1	Gngt2	0
0.000880972	0.267629	0.753	0.701	1	Klf2	0
7.91975e-09	0.266095	0.155	0.103	0.000156851	Oas2	0
2.70398e-07	0.26596	0.717	0.647	0.00535523	Atox1	0
1.87223e-05	0.265874	0.178	0.087	0.370795	Rgs3	0
4.06375e-06	0.264998	0.199	0.165	0.0804826	Rhob	0
1.01019e-07	0.264774	0.215	0.149	0.00200067	Sptlc2	0
6.70045e-10	0.264706	0.548	0.498	1.32702e-05	Fgr	0
1.58351e-05	0.264598	0.368	0.27	0.313615	Arhgap45	0
8.20597e-07	0.264136	0.158	0.089	0.0162519	Cass4	0
4.91805e-07	0.263576	0.685	0.609	0.0097402	Itgam	0
8.8933e-06	0.263379	0.164	0.111	0.176132	Llph	0
6.25955e-05	0.262118	0.363	0.243	1	Gm5150	0
1.55755e-11	0.262032	0.765	0.73	3.08473e-07	Adipor1	0
8.53889e-09	0.261796	0.377	0.351	0.000169113	Apobr	0
1.45992e-05	0.261121	0.596	0.518	0.289137	H2afj	0
1.55344e-06	0.260527	0.24	0.163	0.0307658	Borcs6	0
5.01288e-07	0.260267	0.909	0.833	0.009928	Cdc42	0
7.80409e-08	0.259277	0.644	0.569	0.0015456	Rpl38	0
1.77247e-05	0.257965	0.194	0.136	0.351037	Sft2d2	0
0.000228399	0.257566	0.121	0.06	1	Ctsq	0
2.13931e-08	0.256663	0.758	0.705	0.000423691	Snap23	0
4.07541e-06	0.25563	0.228	0.161	0.0807135	Scarb2	0
4.62178e-09	0.255541	0.991	0.984	9.15344e-05	Cd52	0
3.31965e-08	0.255468	0.205	0.174	0.000657456	Mrpl52	0
1.25183e-07	0.254805	0.347	0.293	0.00247926	Cd82	0
3.77251e-06	0.253661	0.164	0.107	0.0747145	E530011L22Rik	0
6.38557e-07	0.253022	0.288	0.219	0.0126466	Mob1a	0
3.34363e-08	0.25284	0.546	0.489	0.000662206	Serp1	0
2.99386e-06	0.252387	0.788	0.75	0.0592934	Ptafr	0
0.000242173	0.251351	0.562	0.489	1	Zfp36l1	0
9.46398e-05	0.251197	0.226	0.19	1	Gbp2	0
1.76829e-08	0.251176	0.29	0.248	0.000350209	Rasgrp4	0
3.76183e-06	0.251016	0.518	0.428	0.0745031	Nfam1	0
4.20281e-06	0.250466	0.121	0.051	0.0832366	Hnmt	0
3.08729e-05	0.250337	0.39	0.326	0.611437	Sema4a	0
1.59243e-07	-0.251431	0.452	0.629	0.0031538	Vps4b	0
0.000154392	-0.251816	0.203	0.319	1	Smarca5	0
2.7099e-07	-0.252308	0.753	0.871	0.00536695	Slc15a3	0
0.000207579	-0.252443	0.765	0.857	1	Spag9	0
9.82544e-08	-0.253376	0.174	0.328	0.00194593	Tkt	0
5.76273e-10	-0.253659	0.126	0.279	1.14131e-05	Bcl2a1a	0
0.00486342	-0.254456	0.247	0.341	1	Malt1	0
0.00056369	-0.255681	0.475	0.598	1	Dgat1	0
0.00199061	-0.255777	0.877	0.908	1	H2-K1	0
1.19024e-05	-0.256208	0.162	0.284	0.235726	Trf	0
2.93846e-06	-0.256422	0.484	0.643	0.0581962	Rps2	0
1.25109e-06	-0.256612	0.377	0.538	0.0247778	Atp11b	0
2.34918e-05	-0.256626	0.546	0.629	0.465256	Mapkapk2	0
0.000198539	-0.257795	0.126	0.221	1	Odc1	0
1.22022e-05	-0.258214	0.502	0.652	0.241665	Osm	0
3.9421e-06	-0.259019	0.436	0.592	0.0780732	Rpl7	0
1.22843e-06	-0.259343	0.507	0.67	0.024329	Top1	0
4.56796e-08	-0.259861	0.167	0.319	0.000904684	Mthfs	0
0.000843721	-0.259913	0.395	0.513	1	Chd2	0
5.09906e-05	-0.263228	0.377	0.513	1	Sp140	0
3.78855e-05	-0.263806	0.315	0.455	0.750323	Ube2s	0
3.65756e-07	-0.265223	0.114	0.246	0.0072438	H2afy	0
1.73129e-06	-0.266474	0.329	0.48	0.0342882	Il10rb	0
1.53391e-07	-0.266915	0.208	0.362	0.0030379	Vegfa	0
0.0066571	-0.270404	0.699	0.755	1	Fos	0
3.9158e-11	-0.271376	0.941	0.975	7.75525e-07	Lmnb1	0
0.00071488	-0.272194	0.16	0.257	1	Tpst2	0
6.74678e-07	-0.272238	0.884	0.944	0.013362	Lilr4b	0
3.58325e-13	-0.272406	0.073	0.239	7.09663e-09	Anxa3	0
1.71242e-06	-0.272475	0.881	0.951	0.0339144	Slpi	0
1.08265e-05	-0.272766	0.135	0.254	0.21442	Ppp1r10	0
1.28134e-08	-0.272949	0.24	0.417	0.00025377	Tarm1	0
0.00236171	-0.275134	0.457	0.567	1	Atf3	0
0.000496706	-0.275471	0.79	0.87	1	Jund	0
0.000130467	-0.275884	0.281	0.409	1	Rbpj	0
7.94536e-08	-0.27802	0.721	0.822	0.00157358	Wfdc21	0
1.28865e-08	-0.278211	0.221	0.393	0.000255217	Ccnt1	0
3.68757e-09	-0.281119	0.251	0.431	7.30324e-05	Cdk11b	0
0.000240374	-0.281821	0.555	0.589	1	Sod2	0
2.25457e-10	-0.282551	0.911	0.953	4.46517e-06	Arpc3	0
1.3671e-07	-0.283498	0.185	0.342	0.00270753	Irak3	0
1.91167e-08	-0.290408	0.324	0.505	0.000378607	Rbm3	0
5.21672e-09	-0.290965	0.648	0.77	0.000103317	Actr3	0
1.38429e-07	-0.291905	0.721	0.862	0.00274158	Rpl27a	0
0.00652483	-0.293303	0.295	0.389	1	Hmox1	0
6.6011e-10	-0.293447	0.683	0.828	1.30735e-05	Selenok	0
1.06328e-11	-0.29479	0.064	0.216	2.10582e-07	Fndc3a	0
1.23692e-10	-0.296621	0.055	0.19	2.44972e-06	Tceal9	0
0.0215386	-0.299717	0.374	0.455	1	Fosb	0
5.56146e-08	-0.300747	0.263	0.433	0.00110145	Ptgs2os2	0
0.00313666	-0.301128	0.468	0.551	1	AA467197	0
0.000866848	-0.30131	0.719	0.799	1	Hcar2	0
0.000137634	-0.301997	0.452	0.585	1	Slc2a3	0
0.00514507	-0.303479	0.877	0.879	1	Gadd45b	0
2.24757e-09	-0.304486	0.137	0.299	4.45132e-05	Arid5a	0
5.63548e-10	-0.309538	0.217	0.408	1.11611e-05	Anxa11	0
2.47271e-05	-0.309676	0.71	0.819	0.489721	Rpl30	0
1.00091e-09	-0.310067	0.041	0.163	1.98231e-05	Tinf2	0
2.07142e-06	-0.310396	0.527	0.687	0.0410244	Dnaja1	0
9.78586e-06	-0.311037	0.087	0.192	0.193809	Nudt18	0
3.40602e-13	-0.314457	0.073	0.243	6.74563e-09	Syne1	0
0.00643903	-0.315762	0.311	0.408	1	Ctsl	0
7.46348e-08	-0.317917	0.459	0.639	0.00147814	Sgms2	0
1.33981e-06	-0.318529	0.247	0.4	0.0265349	Ero1l	0
4.6457e-06	-0.322691	0.493	0.647	0.0920082	Cyp4f18	0
1.87867e-08	-0.323939	0.057	0.178	0.000372071	Tpbpb	0
1.64283e-09	-0.324219	0.696	0.844	3.25362e-05	Rps24	0
4.90716e-07	-0.329318	0.603	0.745	0.00971862	Hspa5	0
2.29713e-05	-0.329517	0.237	0.373	0.454947	Fam76a	0
5.47112e-06	-0.329736	0.174	0.308	0.108356	Cd93	0
2.22218e-08	-0.329768	0.322	0.5	0.000440102	Glrx	0
2.25209e-10	-0.332538	0.053	0.188	4.46026e-06	Srxn1	0
3.33295e-10	-0.333345	0.313	0.518	6.60091e-06	BC031181	0
1.78571e-06	-0.334557	0.123	0.248	0.035366	H2-Q6	0
1.47456e-12	-0.335363	0.068	0.236	2.92037e-08	Cdk5r1	0
1.78825e-08	-0.340468	0.315	0.502	0.000354163	Chil1	0
2.00603e-07	-0.343877	0.603	0.761	0.00397295	Tpm4	0
2.93063e-06	-0.345686	0.311	0.464	0.0580411	Tes	0
1.08126e-10	-0.346264	0.705	0.866	2.14144e-06	Rpl9	0
0.000965496	-0.348574	0.306	0.42	1	H2-Q7	0
1.34117e-07	-0.350133	0.856	0.877	0.00265619	Ier3	0
7.52351e-09	-0.350471	0.304	0.495	0.000149003	R3hdm4	0
1.12266e-05	-0.350713	0.295	0.431	0.222342	Dstn	0
6.27494e-09	-0.352144	0.498	0.683	0.000124275	Adam8	0
4.03236e-07	-0.354741	0.16	0.306	0.00798609	Stk11	0
1.52113e-09	-0.358357	0.379	0.578	3.0126e-05	Stx11	0
6.25769e-10	-0.369345	0.247	0.444	1.23934e-05	Nabp1	0
3.86472e-18	-0.371151	0.984	0.996	7.65408e-14	Actg1	0
8.72511e-06	-0.371171	0.365	0.518	0.172801	Hist1h1c	0
1.40756e-05	-0.374179	0.331	0.453	0.278767	Esd	0
2.58401e-11	-0.375934	0.103	0.275	5.11764e-07	Mrgpra2a	0
9.59924e-17	-0.381547	0.119	0.344	1.90113e-12	Pomp	0
2.55983e-11	-0.386028	0.543	0.736	5.06974e-07	Sub1	0
1.26301e-12	-0.386439	0.685	0.839	2.50139e-08	mt-Co2	0
3.32763e-14	-0.390339	0.087	0.279	6.59038e-10	Fosl1	0
2.43348e-09	-0.390953	0.447	0.643	4.8195e-05	Slc25a3	0
1.70675e-12	-0.393987	0.568	0.768	3.38021e-08	Arg2	0
1.37862e-09	-0.403131	0.402	0.594	2.73036e-05	Ldha	0
4.18876e-10	-0.408084	0.441	0.647	8.29585e-06	Suco	0
5.18677e-09	-0.414755	0.507	0.505	0.000102724	Ifitm6	0
2.53009e-05	-0.432821	0.187	0.312	0.501084	AW011738	0
1.06813e-11	-0.434378	0.516	0.732	2.11544e-07	Vmp1	0
7.57818e-09	-0.436141	0.251	0.437	0.000150086	Tnfrsf23	0
1.58105e-07	-0.43619	0.644	0.79	0.00313126	Ifrd1	0
2.52927e-08	-0.439715	0.023	0.114	0.000500922	Csf3	0
3.45964e-13	-0.44279	0.607	0.819	6.85182e-09	Vps37b	0
5.41775e-11	-0.443879	0.137	0.321	1.07299e-06	Arrdc3	0
1.22468e-17	-0.453619	0.139	0.379	2.42548e-13	Rhov	0
3.50328e-16	-0.457453	0.043	0.221	6.93825e-12	Ceacam11	0
1.13471e-09	-0.46498	0.516	0.708	2.24728e-05	Mirt1	0
9.89731e-17	-0.473339	0.728	0.85	1.96016e-12	mt-Co3	0
1.15751e-09	-0.475883	0.365	0.484	2.29244e-05	Upp1	0
5.38805e-17	-0.477387	0.678	0.832	1.0671e-12	mt-Atp6	0
2.41623e-06	-0.480903	0.664	0.708	0.0478535	Il1rn	0
1.73071e-15	-0.498431	0.059	0.241	3.42766e-11	Cd177	0
3.96417e-16	-0.49863	0.304	0.569	7.85104e-12	Eif4a1	0
4.71748e-17	-0.501721	0.45	0.716	9.34297e-13	Slc3a2	0
2.91762e-15	-0.508634	0.032	0.187	5.77834e-11	Prok2	0
4.03514e-19	-0.511476	0.084	0.313	7.99159e-15	Tpbpa	0
9.50169e-13	-0.518248	0.363	0.576	1.88181e-08	Mmp8	0
4.05689e-16	-0.520845	0.372	0.636	8.03466e-12	mt-Cytb	0
1.97855e-19	-0.522996	0.998	0.996	3.91851e-15	H3f3b	0
8.39809e-18	-0.526006	0.635	0.774	1.66324e-13	Plaur	0
1.67469e-12	-0.532165	0.397	0.627	3.31673e-08	Emd	0
2.85239e-24	-0.562729	0.822	0.946	5.64915e-20	Rps27a	0
1.13713e-16	-0.570291	0.151	0.391	2.25209e-12	Rgcc	0
6.71516e-11	-0.586503	0.384	0.6	1.32994e-06	Cdkn1a	0
2.5269e-31	-0.586918	0.774	0.888	5.00452e-27	mt-Co1	0
7.35244e-08	-0.60755	0.247	0.406	0.00145615	Il1a	0
8.18298e-13	-0.620903	0.265	0.426	1.62064e-08	Mrgpra2b	0
4.90397e-10	-0.628254	0.068	0.21	9.71232e-06	Cxcl10	0
0.000388229	-0.666974	0.566	0.62	1	Ccl3	0
1.15017e-12	-0.692185	0.836	0.902	2.27792e-08	Lcn2	0
2.3996e-17	-0.7011	0.436	0.694	4.7524e-13	Hilpda	0
1.84185e-09	-0.72731	0.13	0.295	3.64777e-05	Spp1	0
2.28497e-12	-0.778395	0.493	0.71	4.52539e-08	Ccl4	0
2.1768e-20	-0.892852	0.201	0.484	4.31115e-16	Chil3	0
6.34096e-33	-1.54072	0.037	0.313	1.25583e-28	Ngp	0
4.51068e-93	-1.5506	0.811	0.986	8.93341e-89	Retnlg	0

## Sheet: cluster 0
source	term_name	term_id	highlighted	adjusted_p_value	negative_log10_of_adjusted_p_value	term_size	query_size	intersection_size	effective_domain_size	intersections
GO:MF	protein binding	GO:0005515	TRUE	2.91661e-16	15.5351	10460	165	125	25063	IGHA,IFI27L2A,IFI204,CCL8,SLFN1,IFI207,TGFBI,SELL,CTSS,CXCL1,CTSB,PSAP,C1QB,TNFAIP2,BASP1,TGM2,LNPEP,LYZ2,FABP5,CSF3R,IRF7,IFIT3,GRN,C1QA,CCL5,BST2,CSF1,COL1A2,PTPN6,IL13RA1,EIF4EBP1,LSP1,ATP1B3,CTSD,GPX1,SPARC,NR4A1,MMP9,NCF1,GSN,CLEC4N,NPC2,CXCR2,FYB,B2M,GPX3,NSF,APBB1IP,CLEC4E,C1QC,PF4,TRIM30A,GRK2,ICAM1,BRK1,PIRA2,ITGAL,RGS2,PMAIP1,JCHAIN,CD300A,GNG12,LRG1,CST3,BHLHE40,FPR2,UBALD2,UNC93B1,CDK…
GO:MF	binding	GO:0005488	FALSE	6.82159e-08	7.16611	16378	165	144	25063	IGHA,IFI27L2A,IFI204,CCL8,RPS29,SLFN1,IFI207,TGFBI,SELL,CTSS,CXCL1,CTSB,PSAP,SLFN5,C1QB,TNFAIP2,STEAP4,BASP1,TGM2,LNPEP,LYZ2,FABP5,CSF3R,IRF7,IFIT3,ARF2,GRN,C1QA,CCL5,BST2,CSF1,COL1A2,PTPN6,IL13RA1,EIF4EBP1,LSP1,ATP1B3,CTSD,GPX1,SPARC,NR4A1,MMP9,NCF1,GSN,CLEC4N,NPC2,CXCR2,FYB,B2M,GPX3,NSF,APBB1IP,ZFP36L2,CLEC4E,C1QC,PF4,TRIM30A,GRK2,ICAM1,BRK1,PIRA2,ITGAL,RGS2,PMAIP1,SLFN2,JCHAIN,COX17,CD300A,GNG…
GO:MF	enzyme binding	GO:0019899	FALSE	5.96474e-07	6.22441	2330	165	42	25063	IFI204,SELL,PSAP,TGM2,COL1A2,PTPN6,EIF4EBP1,ATP1B3,GSN,NPC2,NSF,TRIM30A,GRK2,BRK1,CD300A,CST3,LYN,CDKN1B,COL1A1,COL3A1,TRIM30D,MYH9,MIER1,ITGB1,PPP2R5A,PPP1R18,SYK,RTN4,VSIR,MSN,GAB2,ELOB,LAPTM5,ATP6AP1,ATOX1,FGR,CASS4,ADIPOR1,CDC42,SCARB2,PTAFR,GBP2
GO:MF	signaling receptor binding	GO:0005102	FALSE	1.8719e-06	5.72772	1591	165	33	25063	IGHA,CCL8,CXCL1,PSAP,GRN,CCL5,CSF1,PTPN6,NSF,PF4,GRK2,ICAM1,PIRA2,ITGAL,JCHAIN,LRG1,FPR2,UNC93B1,LYN,LY6A,COL3A1,CMTM7,MYH9,ITGB1,PILRA,H2-Q10,SYK,LTB,MSN,GAB2,FGR,CDC42,SEMA4A
GO:MF	molecular function activator activity	GO:0140677	TRUE	1.2911e-05	4.88904	1124	165	26	25063	CCL8,CTSS,CXCL1,GM2A,GRN,CCL5,CSF1,ATP1B3,NCF1,PF4,RGS2,COX17,LRG1,CDKN1B,CMTM7,PPP2R5A,LTB,VSIR,LGMN,MOB3A,ATP6AP1,RGS3,ARHGAP45,CTSQ,MOB1A,SEMA4A
GO:MF	identical protein binding	GO:0042802	FALSE	3.28877e-05	4.48297	2369	165	39	25063	IFI27L2A,IFI204,IFI207,TGFBI,PSAP,C1QB,TGM2,LYZ2,FABP5,IFIT3,CCL5,BST2,CSF1,COL1A2,NR4A1,MMP9,B2M,GPX3,TRIM30A,BRK1,JCHAIN,CST3,BHLHE40,SAMHD1,COL1A1,TRIM30D,MYH9,H2-Q10,TLR13,RTN4,VSIR,IGFBP6,PSTPIP1,PKM,ADIPOR1,BORCS6,CDC42,SCARB2,GBP2
GO:MF	molecular function regulator activity	GO:0098772	FALSE	0.000312536	3.5051	2074	165	34	25063	CCL8,CTSS,CXCL1,GM2A,GRN,CCL5,BST2,CSF1,ATP1B3,NCF1,PF4,RGS2,COX17,LRG1,CST3,LYN,CDKN1B,LY6A,CMTM7,PPP2R5A,VAMP8,LTB,VSIR,LGMN,MOB3A,ATP6AP1,RGS3,ARHGAP45,CDC42,CTSQ,MOB1A,GBP2,RASGRP4,SEMA4A
GO:MF	cell adhesion molecule binding	GO:0050839	FALSE	0.000317549	3.49819	292	165	12	25063	TGFBI,SELL,PTPN6,ICAM1,ITGAL,LYN,COL3A1,MYH9,ITGB1,SYK,RTN4,MSN
GO:MF	enzyme activator activity	GO:0008047	FALSE	0.000380985	3.41909	545	165	16	25063	CCL8,CTSS,GM2A,CCL5,NCF1,RGS2,COX17,CDKN1B,PPP2R5A,VSIR,LGMN,MOB3A,RGS3,ARHGAP45,CTSQ,MOB1A
GO:MF	pattern recognition receptor activity	GO:0038187	TRUE	0.00269235	2.56987	38	165	5	25063	CLEC4N,CLEC4E,TRIM30A,TRIM30D,PTAFR
GO:MF	lipid binding	GO:0008289	FALSE	0.0126711	1.89718	885	165	18	25063	SELL,PSAP,FABP5,NR4A1,NCF1,GSN,NPC2,FYB,CLEC4E,JCHAIN,CD300A,LYN,PRAP1,DAPP1,PLA2G7,BIN2,SCARB2,PTAFR
GO:MF	protein-containing complex binding	GO:0044877	FALSE	0.0134108	1.87254	2038	165	30	25063	SLFN1,TGFBI,CTSS,CTSB,SPARC,MMP9,GSN,FYB,B2M,NSF,ICAM1,BRK1,PIRA2,ITGAL,SLFN2,JCHAIN,LYN,CDKN1B,COL3A1,MYH9,ITGB1,H2-Q10,NCOA3,SYK,RTN4,ELOB,SLFN4,FGR,ITGAM,GBP2
GO:MF	immunoglobulin receptor binding	GO:0034987	FALSE	0.0178573	1.74818	10	165	3	25063	IGHA,JCHAIN,FGR
GO:MF	integrin binding	GO:0005178	FALSE	0.0255893	1.59194	143	165	7	25063	ICAM1,ITGAL,LYN,COL3A1,MYH9,ITGB1,SYK
GO:MF	glycolipid binding	GO:0051861	FALSE	0.027257	1.56452	31	165	4	25063	SELL,PSAP,CLEC4E,LYN
GO:MF	cytokine receptor binding	GO:0005126	FALSE	0.0277174	1.55725	317	165	10	25063	CCL8,CXCL1,CCL5,CSF1,PTPN6,PF4,LRG1,LYN,SYK,LTB
GO:MF	platelet-derived growth factor binding	GO:0048407	TRUE	0.0324224	1.48915	12	165	3	25063	COL1A2,COL1A1,COL3A1
GO:MF	kinase binding	GO:0019900	FALSE	0.0364692	1.43807	872	165	17	25063	PTPN6,GSN,NSF,TRIM30A,CDKN1B,TRIM30D,MYH9,ITGB1,PPP2R5A,SYK,MSN,GAB2,FGR,CASS4,ADIPOR1,CDC42,PTAFR
GO:MF	enzyme regulator activity	GO:0030234	FALSE	0.0494359	1.30596	1264	165	21	25063	CCL8,CTSS,GM2A,CCL5,BST2,NCF1,RGS2,COX17,CST3,LYN,CDKN1B,PPP2R5A,VSIR,LGMN,MOB3A,RGS3,ARHGAP45,CTSQ,MOB1A,GBP2,RASGRP4
GO:BP	immune system process	GO:0002376	TRUE	1.19147e-33	32.9239	2819	169	83	26944	CTLA2A,IGHA,IFI204,CCL8,SLFN1,IFI207,LST1,SELL,CTSS,CXCL1,PSAP,C1QB,CSF3R,IRF7,IFIT3,GRN,C1QA,CCL5,IFITM1,BST2,CSF1,PTPN6,GPX1,IFITM3,MMP9,NCF1,GSN,CLEC4N,CXCR2,FYB,B2M,APBB1IP,ZFP36L2,CLEC4E,C1QC,BST1,PF4,TRIM30A,ICAM1,PIRA2,ITGAL,PMAIP1,SLFN2,JCHAIN,CD300A,FPR2,UNC93B1,LYN,SAMHD1,COL3A1,CMTM7,TRIM30D,MYH9,ITGB1,H2-Q10,VAMP8,MSRB1,TSC22D3,TLR13,OASL2,SYK,LTB,RTN4,LYST,VSIR,PLA2G7,MSN,LGMN,LAPTM5…
GO:BP	immune response	GO:0006955	FALSE	9.7645e-27	26.0103	1945	169	64	26944	IGHA,IFI204,CCL8,SLFN1,IFI207,LST1,CTSS,CXCL1,C1QB,CSF3R,IRF7,IFIT3,GRN,C1QA,CCL5,IFITM1,BST2,CSF1,PTPN6,GPX1,IFITM3,NCF1,GSN,CLEC4N,CXCR2,FYB,B2M,APBB1IP,CLEC4E,C1QC,PF4,TRIM30A,ICAM1,ITGAL,SLFN2,JCHAIN,CD300A,FPR2,UNC93B1,LYN,SAMHD1,COL3A1,TRIM30D,H2-Q10,VAMP8,MSRB1,TLR13,OASL2,SYK,LTB,RTN4,LYST,VSIR,LAPTM5,OAS2,FGR,ITGAM,CDC42,CTSQ,SNAP23,PTAFR,GBP2,NFAM1,SEMA4A
GO:BP	regulation of immune system process	GO:0002682	FALSE	2.97332e-25	24.5268	1575	169	57	26944	CTLA2A,IGHA,IFI204,SLFN1,IFI207,SELL,CXCL1,C1QB,CSF3R,IRF7,GRN,C1QA,CCL5,BST2,CSF1,PTPN6,GPX1,MMP9,NCF1,CLEC4N,CXCR2,FYB,B2M,ZFP36L2,CLEC4E,C1QC,BST1,PF4,TRIM30A,ICAM1,PIRA2,ITGAL,CD300A,FPR2,UNC93B1,LYN,SAMHD1,COL3A1,TRIM30D,H2-Q10,VAMP8,TSC22D3,TLR13,SYK,RTN4,VSIR,PLA2G7,MSN,LGMN,LAPTM5,FGR,ITGAM,GM5150,PTAFR,ZFP36L1,GBP2,NFAM1
GO:BP	defense response	GO:0006952	FALSE	6.34771e-24	23.1974	1812	169	59	26944	CTLA2A,IGHA,IFI204,CCL8,IFI207,CTSS,CXCL1,C1QB,LYZ2,IRF7,IFIT3,GRN,C1QA,CCL5,IFITM1,BST2,CSF1,PTPN6,LSP1,GPX1,IFITM3,NR4A1,NCF1,GSN,CLEC4N,CXCR2,B2M,CLEC4E,C1QC,BST1,PF4,TRIM30A,ICAM1,PMAIP1,JCHAIN,CD300A,CST3,FPR2,UNC93B1,LYN,SAMHD1,TRIM30D,ITGB1,H2-Q10,VAMP8,MSRB1,TLR13,OASL2,SYK,RTN4,LYST,PLA2G7,LAPTM5,OAS2,FGR,CDC42,SNAP23,PTAFR,GBP2
GO:BP	response to external stimulus	GO:0009605	FALSE	1.3298e-23	22.8762	3042	169	74	26944	CTLA2A,IGHA,IFI27L2A,IFI204,CCL8,IFI207,SELL,CTSS,CXCL1,C1QB,LYZ2,CSF3R,IRF7,IFIT3,GRN,C1QA,CCL5,IFITM1,BST2,CSF1,PTPN6,EIF4EBP1,LSP1,GPX1,IFITM3,NR4A1,MMP9,NCF1,GSN,CLEC4N,NPC2,CXCR2,B2M,CLEC4E,C1QC,BST1,PF4,TRIM30A,PMAIP1,SLFN2,JCHAIN,CD300A,LRG1,BHLHE40,FPR2,UNC93B1,LYN,SAMHD1,COL1A1,LY6A,COL3A1,CMTM7,TRIM30D,H2-Q10,VAMP8,MSRB1,TLR13,OASL2,SYK,RTN4,LYST,PLA2G7,LGMN,SLFN4,BIN2,OAS2,FGR,ITGAM,CD…
GO:BP	biological process involved in interspecies interaction between organisms	GO:0044419	FALSE	3.01647e-23	22.5205	1940	169	60	26944	IGHA,IFI27L2A,IFI204,CCL8,IFI207,LY6E,CXCL1,CTSB,C1QB,LYZ2,IRF7,IFIT3,GRN,C1QA,CCL5,IFITM1,BST2,CSF1,PTPN6,GPX1,IFITM3,NR4A1,NCF1,GSN,CLEC4N,NPC2,B2M,CLEC4E,C1QC,PF4,TRIM30A,GRK2,ICAM1,PMAIP1,SLFN2,JCHAIN,CD300A,LRG1,FPR2,UNC93B1,LYN,SAMHD1,LY6A,TRIM30D,H2-Q10,VAMP8,MSRB1,TLR13,OASL2,SYK,RTN4,LYST,SLFN4,OAS2,FGR,ITGAM,CDC42,CD52,PTAFR,GBP2
GO:BP	positive regulation of response to stimulus	GO:0048584	FALSE	7.30888e-23	22.1361	2359	169	65	26944	IGHA,IFI204,CCL8,IFI207,SELL,CTSS,CXCL1,PSAP,C1QB,TGM2,FABP5,IRF7,GRN,C1QA,CCL5,CSF1,PTPN6,CTSD,GPX1,MMP9,NCF1,GSN,CLEC4N,CXCR2,FYB,B2M,CLEC4E,C1QC,TRIM30A,GRK2,ICAM1,ITGAL,PMAIP1,CD300A,LRG1,FPR2,UNC93B1,LYN,COL1A1,COL3A1,TRIM30D,MYH9,ITGB1,H2-Q10,VAMP8,TLR13,SYK,LTB,RTN4,VSIR,IGFBP6,PLA2G7,LGMN,LAPTM5,KLF2,FGR,CASS4,ITGAM,ADIPOR1,CDC42,CTSQ,PTAFR,GBP2,RASGRP4,NFAM1
GO:BP	response to biotic stimulus	GO:0009607	FALSE	4.34316e-22	21.3622	1819	169	57	26944	IGHA,IFI27L2A,IFI204,CCL8,IFI207,CXCL1,C1QB,LYZ2,IRF7,IFIT3,GRN,C1QA,CCL5,IFITM1,BST2,CSF1,PTPN6,GPX1,IFITM3,NR4A1,NCF1,GSN,CLEC4N,NPC2,B2M,CLEC4E,C1QC,PF4,TRIM30A,PMAIP1,SLFN2,JCHAIN,CD300A,LRG1,FPR2,UNC93B1,LYN,SAMHD1,LY6A,TRIM30D,H2-Q10,MSRB1,TLR13,OASL2,SYK,RTN4,LYST,SLFN4,LAPTM5,OAS2,FGR,ITGAM,CDC42,CD52,PTAFR,GBP2,HNMT
GO:BP	response to stress	GO:0006950	FALSE	5.62999e-21	20.2495	3936	169	80	26944	CTLA2A,IGHA,IFI204,CCL8,IFI207,CTSS,CXCL1,PSAP,C1QB,LYZ2,IRF7,IFIT3,GRN,C1QA,CCL5,IFITM1,BST2,CSF1,PTPN6,EIF4EBP1,LSP1,GPX1,IFITM3,NR4A1,MMP9,NCF1,GSN,CLEC4N,CXCR2,B2M,GPX3,ZFP36L2,CLEC4E,C1QC,BST1,PF4,TRIM30A,GRK2,ICAM1,PMAIP1,JCHAIN,CD300A,LRG1,CST3,FPR2,UNC93B1,LYN,SAMHD1,CDKN1B,COL1A1,COL3A1,PRAP1,TRIM30D,MYH9,ITGB1,H2-Q10,VAMP8,MSRB1,TSC22D3,TLR13,OASL2,SYK,RTN4,LYST,IGFBP6,PLA2G7,LAPTM5,KLF…
GO:BP	response to other organism	GO:0051707	FALSE	7.33571e-21	20.1346	1778	169	55	26944	IGHA,IFI27L2A,IFI204,CCL8,IFI207,CXCL1,C1QB,LYZ2,IRF7,IFIT3,GRN,C1QA,CCL5,IFITM1,BST2,CSF1,PTPN6,GPX1,IFITM3,NR4A1,NCF1,GSN,CLEC4N,NPC2,B2M,CLEC4E,C1QC,PF4,TRIM30A,PMAIP1,SLFN2,JCHAIN,CD300A,LRG1,FPR2,UNC93B1,LYN,SAMHD1,LY6A,TRIM30D,H2-Q10,MSRB1,TLR13,OASL2,SYK,RTN4,LYST,SLFN4,OAS2,FGR,ITGAM,CDC42,CD52,PTAFR,GBP2
GO:BP	response to external biotic stimulus	GO:0043207	FALSE	8.17026e-21	20.0878	1782	169	55	26944	IGHA,IFI27L2A,IFI204,CCL8,IFI207,CXCL1,C1QB,LYZ2,IRF7,IFIT3,GRN,C1QA,CCL5,IFITM1,BST2,CSF1,PTPN6,GPX1,IFITM3,NR4A1,NCF1,GSN,CLEC4N,NPC2,B2M,CLEC4E,C1QC,PF4,TRIM30A,PMAIP1,SLFN2,JCHAIN,CD300A,LRG1,FPR2,UNC93B1,LYN,SAMHD1,LY6A,TRIM30D,H2-Q10,MSRB1,TLR13,OASL2,SYK,RTN4,LYST,SLFN4,OAS2,FGR,ITGAM,CDC42,CD52,PTAFR,GBP2
GO:BP	response to stimulus	GO:0050896	FALSE	1.42902e-20	19.845	10506	169	130	26944	CTLA2A,IGHA,IFI27L2A,IFI204,CCL8,SLFN1,IFI207,LST1,SELL,CTSS,CXCL1,CTSB,PSAP,C1QB,TGM2,LNPEP,LYZ2,FABP5,CSF3R,IRF7,IFIT3,GRN,C1QA,CCL5,IFITM1,BST2,CSF1,COL1A2,PTPN6,IL13RA1,EIF4EBP1,LSP1,CTSD,GPX1,SPARC,IFITM3,NR4A1,MMP9,NCF1,GSN,CLEC4N,NPC2,CXCR2,FYB,B2M,GPX3,APBB1IP,ZFP36L2,CLEC4E,C1QC,BST1,PF4,TRIM30A,GRK2,ICAM1,BRK1,PIRA2,ITGAL,RGS2,PMAIP1,SLFN2,JCHAIN,CD300A,GNG12,LRG1,CST3,BHLHE40,FPR2,UNC9…
GO:BP	positive regulation of biological process	GO:0048518	FALSE	5.19802e-20	19.2842	6589	169	102	26944	IGHA,IFI204,CCL8,IFI207,SELL,CTSS,CXCL1,PSAP,C1QB,TGM2,FABP5,IRF7,GRN,C1QA,CCL5,IFITM1,CSF1,PTPN6,IL13RA1,EIF4EBP1,ATP1B3,CTSD,GPX1,SPARC,MALAT1,NR4A1,MMP9,NCF1,GSN,CLEC4N,CXCR2,FYB,B2M,NSF,APBB1IP,ZFP36L2,CLEC4E,C1QC,BST1,PF4,TRIM30A,GRK2,ICAM1,BRK1,ITGAL,RGS2,PMAIP1,JCHAIN,COX17,CD300A,LRG1,CST3,FPR2,UNC93B1,LYN,CDKN1B,COL1A1,COL3A1,PRAP1,TRIM30D,MYH9,ITGB1,PPP2R5A,H2-Q10,NCOA3,VAMP8,SSH2,TLR13…
GO:BP	defense response to symbiont	GO:0140546	FALSE	1.70633e-18	17.7679	1150	169	43	26944	IGHA,IFI204,CCL8,IFI207,CXCL1,C1QB,IRF7,IFIT3,GRN,C1QA,CCL5,IFITM1,BST2,CSF1,PTPN6,IFITM3,NCF1,GSN,CLEC4N,B2M,CLEC4E,C1QC,PF4,TRIM30A,PMAIP1,JCHAIN,CD300A,FPR2,UNC93B1,LYN,SAMHD1,TRIM30D,H2-Q10,MSRB1,TLR13,OASL2,SYK,RTN4,LYST,OAS2,FGR,CDC42,GBP2
GO:BP	positive regulation of immune system process	GO:0002684	FALSE	3.0241e-18	17.5194	1105	169	42	26944	IGHA,IFI204,IFI207,SELL,CXCL1,C1QB,IRF7,C1QA,CCL5,CSF1,PTPN6,MMP9,CLEC4N,CXCR2,FYB,B2M,CLEC4E,C1QC,TRIM30A,ICAM1,ITGAL,CD300A,FPR2,UNC93B1,LYN,TRIM30D,H2-Q10,VAMP8,TLR13,SYK,RTN4,VSIR,PLA2G7,LGMN,LAPTM5,FGR,ITGAM,GM5150,PTAFR,ZFP36L1,GBP2,NFAM1
GO:BP	defense response to other organism	GO:0098542	FALSE	1.41575e-17	16.849	1281	169	44	26944	IGHA,IFI204,CCL8,IFI207,CXCL1,C1QB,LYZ2,IRF7,IFIT3,GRN,C1QA,CCL5,IFITM1,BST2,CSF1,PTPN6,IFITM3,NCF1,GSN,CLEC4N,B2M,CLEC4E,C1QC,PF4,TRIM30A,PMAIP1,JCHAIN,CD300A,FPR2,UNC93B1,LYN,SAMHD1,TRIM30D,H2-Q10,MSRB1,TLR13,OASL2,SYK,RTN4,LYST,OAS2,FGR,CDC42,GBP2
GO:BP	innate immune response	GO:0045087	FALSE	1.94334e-17	16.7115	977	169	39	26944	IFI204,CCL8,IFI207,C1QB,IRF7,IFIT3,GRN,C1QA,CCL5,IFITM1,BST2,CSF1,PTPN6,IFITM3,NCF1,GSN,CLEC4N,B2M,CLEC4E,C1QC,TRIM30A,JCHAIN,CD300A,FPR2,UNC93B1,LYN,SAMHD1,TRIM30D,H2-Q10,MSRB1,TLR13,OASL2,SYK,RTN4,LYST,OAS2,FGR,CDC42,GBP2
GO:BP	cellular response to chemical stimulus	GO:0070887	FALSE	2.35579e-17	16.6279	3162	169	67	26944	IFI204,CCL8,IFI207,SELL,CTSS,CXCL1,CTSB,PSAP,TGM2,CSF3R,IRF7,IFIT3,CCL5,IFITM1,CSF1,COL1A2,PTPN6,IL13RA1,EIF4EBP1,LSP1,CTSD,GPX1,IFITM3,NR4A1,MMP9,NCF1,GSN,CXCR2,B2M,GPX3,ZFP36L2,BST1,PF4,TRIM30A,GRK2,ICAM1,PIRA2,CST3,FPR2,LYN,SAMHD1,CDKN1B,COL1A1,LY6A,COL3A1,TRIM30D,MYH9,NCOA3,OASL2,SYK,RTN4,PLA2G7,MSN,LGMN,BIN2,LAPTM5,ATP6AP1,PKM,KLF2,OAS2,RHOB,ADIPOR1,CDC42,SERP1,PTAFR,ZFP36L1,GBP2
GO:BP	positive regulation of cellular process	GO:0048522	FALSE	3.54753e-16	15.4501	6078	169	92	26944	IFI204,CCL8,SELL,CTSS,CXCL1,PSAP,TGM2,FABP5,IRF7,GRN,CCL5,IFITM1,CSF1,PTPN6,IL13RA1,EIF4EBP1,ATP1B3,CTSD,GPX1,SPARC,MALAT1,NR4A1,MMP9,NCF1,GSN,CLEC4N,CXCR2,B2M,NSF,APBB1IP,ZFP36L2,CLEC4E,BST1,PF4,TRIM30A,GRK2,ICAM1,BRK1,ITGAL,RGS2,PMAIP1,COX17,LRG1,CST3,FPR2,UNC93B1,LYN,CDKN1B,COL1A1,COL3A1,PRAP1,TRIM30D,MYH9,ITGB1,PPP2R5A,H2-Q10,NCOA3,VAMP8,SSH2,SYK,LTB,RTN4,VSIR,IGFBP6,PLA2G7,MSN,LGMN,GAB2,ELOB…
GO:BP	response to organic substance	GO:0010033	FALSE	4.32104e-16	15.3644	3435	169	68	26944	IFI204,CCL8,IFI207,SELL,CTSS,CXCL1,CTSB,PSAP,TGM2,LNPEP,CSF3R,IRF7,IFIT3,GRN,CCL5,IFITM1,BST2,CSF1,COL1A2,PTPN6,IL13RA1,EIF4EBP1,LSP1,CTSD,GPX1,IFITM3,NR4A1,MMP9,NCF1,GSN,CXCR2,B2M,ZFP36L2,PF4,TRIM30A,GRK2,ICAM1,PIRA2,RGS2,PMAIP1,FPR2,LYN,SAMHD1,CDKN1B,COL1A1,LY6A,COL3A1,XAF1,TRIM30D,MYH9,ITGB1,NCOA3,OASL2,SYK,MSN,LGMN,LAPTM5,PKM,KLF2,OAS2,ITGAM,ADIPOR1,CDC42,SERP1,PTAFR,ZFP36L1,GBP2,HNMT
GO:BP	locomotion	GO:0040011	FALSE	5.71817e-16	15.2427	1273	169	42	26944	CCL8,SELL,CXCL1,CSF3R,GRN,CCL5,IFITM1,BST2,CSF1,LSP1,SPARC,MALAT1,NR4A1,MMP9,CXCR2,BST1,PF4,ICAM1,CD300A,FPR2,LYN,CDKN1B,COL1A1,COL3A1,CMTM7,MYH9,ITGB1,SSH2,SYK,RTN4,VSIR,PLA2G7,MSN,LGMN,BIN2,RHOB,FGR,CASS4,ADIPOR1,CDC42,PTAFR,SEMA4A
GO:BP	regulation of response to stimulus	GO:0048583	FALSE	8.5173e-16	15.0697	3987	169	73	26944	CTLA2A,IGHA,IFI204,CCL8,IFI207,SELL,CTSS,CXCL1,PSAP,C1QB,TGM2,FABP5,IRF7,GRN,C1QA,CCL5,CSF1,PTPN6,CTSD,GPX1,MMP9,NCF1,GSN,CLEC4N,CXCR2,FYB,B2M,CLEC4E,C1QC,BST1,PF4,TRIM30A,GRK2,ICAM1,ITGAL,RGS2,PMAIP1,CD300A,LRG1,FPR2,UNC93B1,LYN,SAMHD1,COL1A1,COL3A1,PRAP1,TRIM30D,MYH9,ITGB1,H2-Q10,VAMP8,TLR13,SYK,LTB,RTN4,VSIR,IGFBP6,PLA2G7,LGMN,LAPTM5,KLF2,RGS3,FGR,CASS4,ITGAM,ADIPOR1,CDC42,CTSQ,PTAFR,GBP2,RASG…
GO:BP	cellular response to organic substance	GO:0071310	FALSE	2.32481e-15	14.6336	2420	169	56	26944	IFI204,CCL8,IFI207,CTSS,CXCL1,CTSB,PSAP,TGM2,CSF3R,IRF7,IFIT3,CCL5,IFITM1,CSF1,COL1A2,PTPN6,IL13RA1,EIF4EBP1,LSP1,CTSD,GPX1,IFITM3,NR4A1,NCF1,GSN,CXCR2,B2M,ZFP36L2,PF4,TRIM30A,GRK2,ICAM1,PIRA2,FPR2,LYN,SAMHD1,CDKN1B,COL1A1,COL3A1,TRIM30D,MYH9,NCOA3,OASL2,SYK,MSN,LGMN,LAPTM5,PKM,KLF2,OAS2,ADIPOR1,CDC42,SERP1,PTAFR,ZFP36L1,GBP2
GO:BP	biological regulation	GO:0065007	FALSE	6.14523e-15	14.2115	13527	169	139	26944	CTLA2A,IGHA,IFI27L2A,IFI204,CCL8,SLFN1,IFI207,SELL,LY6E,CTSS,CXCL1,CTSB,PSAP,C1QB,DLEU2,BASP1,TGM2,LNPEP,FABP5,CSF3R,IRF7,IFIT3,GRN,C1QA,CCL5,IFITM1,BST2,CSF1,COL1A2,PTPN6,IL13RA1,EIF4EBP1,LSP1,ATP1B3,CTSD,GPX1,SPARC,MALAT1,IFITM3,NR4A1,MMP9,NCF1,GSN,CLEC4N,CXCR2,FYB,B2M,NSF,APBB1IP,ZFP36L2,CLEC4E,C1QC,BST1,PF4,TRIM30A,GRK2,ICAM1,BRK1,PIRA2,ITGAL,RGS2,PMAIP1,SLFN2,JCHAIN,COX17,CD300A,GNG12,LRG1,C…
GO:BP	regulation of immune response	GO:0050776	FALSE	8.60022e-15	14.0655	912	169	35	26944	IGHA,IFI204,IFI207,C1QB,IRF7,GRN,C1QA,PTPN6,GPX1,NCF1,CLEC4N,FYB,B2M,CLEC4E,C1QC,PF4,TRIM30A,CD300A,FPR2,UNC93B1,LYN,SAMHD1,COL3A1,TRIM30D,H2-Q10,TLR13,SYK,RTN4,VSIR,LAPTM5,FGR,ITGAM,PTAFR,GBP2,NFAM1
GO:BP	immune effector process	GO:0002252	FALSE	8.72426e-15	14.0593	795	169	33	26944	IGHA,CXCL1,C1QB,CSF3R,IRF7,GRN,C1QA,BST2,PTPN6,NCF1,B2M,APBB1IP,CLEC4E,C1QC,PF4,ICAM1,ITGAL,SLFN2,CD300A,UNC93B1,LYN,H2-Q10,VAMP8,SYK,RTN4,LYST,VSIR,LAPTM5,FGR,ITGAM,SNAP23,PTAFR,SEMA4A
GO:BP	regulation of multicellular organismal process	GO:0051239	FALSE	6.03969e-14	13.219	3165	169	62	26944	CTLA2A,SLFN1,TGM2,LNPEP,FABP5,CSF3R,IRF7,GRN,CCL5,BST2,CSF1,PTPN6,SPARC,NR4A1,MMP9,NCF1,GSN,CLEC4N,CXCR2,B2M,ZFP36L2,CLEC4E,C1QC,PF4,TRIM30A,GRK2,ICAM1,PIRA2,ITGAL,RGS2,CD300A,LRG1,CST3,BHLHE40,UNC93B1,LYN,CDKN1B,COL1A1,XAF1,PRAP1,ITGB1,H2-Q10,NCOA3,VAMP8,SYK,LTB,RTN4,VSIR,LGMN,LAPTM5,PKM,KLF2,OAS2,RHOB,FGR,GM5150,ADIPOR1,SERP1,PTAFR,ZFP36L1,NFAM1,SEMA4A
GO:BP	cell migration	GO:0016477	FALSE	8.72457e-14	13.0593	1538	169	43	26944	CCL8,SELL,CXCL1,CSF3R,GRN,CCL5,IFITM1,BST2,CSF1,GPX1,SPARC,NR4A1,MMP9,CXCR2,BST1,PF4,ICAM1,ITGAL,CD300A,LRG1,FPR2,LYN,CDKN1B,COL1A1,COL3A1,MYH9,ITGB1,SSH2,SYK,RTN4,VSIR,IGFBP6,PLA2G7,MSN,LGMN,BIN2,RHOB,FGR,CASS4,ADIPOR1,CDC42,PTAFR,SEMA4A
GO:BP	regulation of biological process	GO:0050789	FALSE	1.07212e-13	12.9698	13144	169	135	26944	CTLA2A,IGHA,IFI27L2A,IFI204,CCL8,SLFN1,IFI207,SELL,LY6E,CTSS,CXCL1,PSAP,C1QB,DLEU2,BASP1,TGM2,LNPEP,FABP5,CSF3R,IRF7,IFIT3,GRN,C1QA,CCL5,IFITM1,BST2,CSF1,COL1A2,PTPN6,IL13RA1,EIF4EBP1,LSP1,ATP1B3,CTSD,GPX1,SPARC,MALAT1,IFITM3,NR4A1,MMP9,NCF1,GSN,CLEC4N,CXCR2,FYB,B2M,NSF,APBB1IP,ZFP36L2,CLEC4E,C1QC,BST1,PF4,TRIM30A,GRK2,ICAM1,BRK1,PIRA2,ITGAL,RGS2,PMAIP1,SLFN2,JCHAIN,COX17,CD300A,GNG12,LRG1,CST3,B…
GO:BP	response to cytokine	GO:0034097	FALSE	1.08811e-13	12.9633	1188	169	38	26944	IFI204,CCL8,IFI207,SELL,CXCL1,CSF3R,IRF7,IFIT3,CCL5,IFITM1,BST2,CSF1,PTPN6,IL13RA1,LSP1,IFITM3,GSN,CXCR2,ZFP36L2,PF4,GRK2,ICAM1,PIRA2,LYN,SAMHD1,COL1A1,COL3A1,XAF1,OASL2,SYK,LAPTM5,KLF2,OAS2,ADIPOR1,CDC42,ZFP36L1,GBP2,HNMT
GO:BP	leukocyte activation	GO:0045321	FALSE	3.74741e-13	12.4263	1031	169	35	26944	CTLA2A,SLFN1,PSAP,GRN,C1QA,CCL5,PTPN6,GSN,CXCR2,B2M,APBB1IP,ZFP36L2,CLEC4E,PF4,ICAM1,ITGAL,SLFN2,CD300A,LYN,CMTM7,MYH9,H2-Q10,VAMP8,SYK,VSIR,MSN,LAPTM5,FGR,ITGAM,GM5150,SNAP23,PTAFR,ZFP36L1,NFAM1,SEMA4A
GO:BP	cell motility	GO:0048870	FALSE	3.8885e-13	12.4102	1760	169	45	26944	CCL8,SELL,CXCL1,CSF3R,GRN,CCL5,IFITM1,BST2,CSF1,GPX1,SPARC,MALAT1,NR4A1,MMP9,CXCR2,BST1,PF4,ICAM1,BRK1,ITGAL,CD300A,LRG1,FPR2,LYN,CDKN1B,COL1A1,COL3A1,MYH9,ITGB1,SSH2,SYK,RTN4,VSIR,IGFBP6,PLA2G7,MSN,LGMN,BIN2,RHOB,FGR,CASS4,ADIPOR1,CDC42,PTAFR,SEMA4A
GO:BP	leukocyte migration	GO:0050900	FALSE	4.6387e-13	12.3336	378	169	23	26944	CCL8,SELL,CXCL1,CSF3R,CCL5,CSF1,MMP9,CXCR2,BST1,PF4,ICAM1,ITGAL,CD300A,FPR2,LYN,ITGB1,SYK,RTN4,PLA2G7,MSN,LGMN,CDC42,PTAFR
GO:BP	positive regulation of signal transduction	GO:0009967	FALSE	4.8358e-13	12.3155	1613	169	43	26944	CCL8,CTSS,PSAP,TGM2,FABP5,IRF7,CCL5,CSF1,PTPN6,CTSD,GPX1,MMP9,NCF1,GSN,CLEC4N,TRIM30A,GRK2,ICAM1,ITGAL,PMAIP1,LRG1,FPR2,LYN,COL1A1,COL3A1,TRIM30D,MYH9,ITGB1,SYK,LTB,RTN4,VSIR,IGFBP6,LAPTM5,KLF2,FGR,CASS4,ADIPOR1,CDC42,CTSQ,GBP2,RASGRP4,NFAM1
GO:BP	positive regulation of signaling	GO:0023056	FALSE	1.4696e-12	11.8328	1990	169	47	26944	CCL8,CTSS,PSAP,TGM2,FABP5,IRF7,CCL5,CSF1,PTPN6,CTSD,GPX1,MMP9,NCF1,GSN,CLEC4N,NSF,TRIM30A,GRK2,ICAM1,ITGAL,PMAIP1,LRG1,FPR2,LYN,COL1A1,COL3A1,TRIM30D,MYH9,ITGB1,VAMP8,SYK,LTB,RTN4,VSIR,IGFBP6,LGMN,LAPTM5,KLF2,FGR,CASS4,ADIPOR1,CDC42,CTSQ,SERP1,GBP2,RASGRP4,NFAM1
GO:BP	signal transduction	GO:0007165	FALSE	2.05008e-12	11.6882	6895	169	92	26944	IFI27L2A,IFI204,CCL8,CTSS,CXCL1,PSAP,TGM2,LNPEP,FABP5,CSF3R,IRF7,GRN,CCL5,IFITM1,CSF1,COL1A2,PTPN6,IL13RA1,EIF4EBP1,LSP1,CTSD,GPX1,IFITM3,NR4A1,MMP9,NCF1,GSN,CLEC4N,CXCR2,FYB,APBB1IP,ZFP36L2,CLEC4E,BST1,PF4,TRIM30A,GRK2,ICAM1,BRK1,PIRA2,ITGAL,RGS2,PMAIP1,CD300A,GNG12,LRG1,FPR2,UNC93B1,LYN,SAMHD1,CDKN1B,COL1A1,LY6A,COL3A1,CMTM7,PRAP1,TRIM30D,MYH9,ITGB1,PILRA,PPP2R5A,TLR13,OASL2,SYK,LTB,RTN4,VSIR,I…
GO:BP	cellular response to stimulus	GO:0051716	FALSE	3.88969e-12	11.4101	8752	169	105	26944	IFI27L2A,IFI204,CCL8,IFI207,SELL,CTSS,CXCL1,CTSB,PSAP,TGM2,LNPEP,FABP5,CSF3R,IRF7,IFIT3,GRN,CCL5,IFITM1,CSF1,COL1A2,PTPN6,IL13RA1,EIF4EBP1,LSP1,CTSD,GPX1,IFITM3,NR4A1,MMP9,NCF1,GSN,CLEC4N,CXCR2,FYB,B2M,GPX3,APBB1IP,ZFP36L2,CLEC4E,BST1,PF4,TRIM30A,GRK2,ICAM1,BRK1,PIRA2,ITGAL,RGS2,PMAIP1,CD300A,GNG12,LRG1,CST3,FPR2,UNC93B1,LYN,SAMHD1,CDKN1B,COL1A1,LY6A,COL3A1,CMTM7,PRAP1,TRIM30D,MYH9,ITGB1,PILRA,PP…
GO:BP	cell surface receptor signaling pathway	GO:0007166	FALSE	4.09576e-12	11.3877	2766	169	55	26944	CCL8,CXCL1,LNPEP,CSF3R,IRF7,CCL5,IFITM1,CSF1,COL1A2,PTPN6,IL13RA1,EIF4EBP1,CTSD,GPX1,IFITM3,MMP9,CLEC4N,CXCR2,FYB,CLEC4E,PF4,TRIM30A,GRK2,ICAM1,PIRA2,ITGAL,PMAIP1,CD300A,LRG1,FPR2,LYN,SAMHD1,CDKN1B,COL1A1,COL3A1,TRIM30D,ITGB1,OASL2,SYK,LTB,RTN4,VSIR,IGFBP6,LGMN,GAB2,LAPTM5,OAS2,FGR,CASS4,ITGAM,ADIPOR1,CDC42,PTAFR,NFAM1,SEMA4A
GO:BP	regulation of response to external stimulus	GO:0032101	FALSE	5.34622e-12	11.272	1126	169	35	26944	CTLA2A,IFI204,IFI207,SELL,CTSS,CXCL1,IRF7,GRN,CCL5,CSF1,PTPN6,GPX1,NCF1,CLEC4N,CXCR2,CLEC4E,BST1,PF4,TRIM30A,CD300A,FPR2,UNC93B1,LYN,SAMHD1,TRIM30D,H2-Q10,VAMP8,TLR13,SYK,RTN4,PLA2G7,LGMN,FGR,GBP2,SEMA4A
GO:BP	positive regulation of cell communication	GO:0010647	FALSE	7.2262e-12	11.1411	1990	169	46	26944	CCL8,CTSS,PSAP,TGM2,FABP5,IRF7,CCL5,CSF1,PTPN6,CTSD,GPX1,MMP9,NCF1,GSN,CLEC4N,TRIM30A,GRK2,ICAM1,ITGAL,PMAIP1,LRG1,FPR2,LYN,COL1A1,COL3A1,TRIM30D,MYH9,ITGB1,VAMP8,SYK,LTB,RTN4,VSIR,IGFBP6,LGMN,LAPTM5,KLF2,FGR,CASS4,ADIPOR1,CDC42,CTSQ,SERP1,GBP2,RASGRP4,NFAM1
GO:BP	inflammatory response	GO:0006954	FALSE	7.38489e-12	11.1317	811	169	30	26944	CTLA2A,CCL8,CTSS,CXCL1,GRN,C1QA,CCL5,CSF1,PTPN6,GPX1,NR4A1,NCF1,CXCR2,BST1,PF4,TRIM30A,ICAM1,CD300A,FPR2,LYN,ITGB1,H2-Q10,VAMP8,TLR13,SYK,RTN4,PLA2G7,SNAP23,PTAFR,GBP2
GO:BP	signaling	GO:0023052	FALSE	1.0848e-11	10.9647	7472	169	95	26944	IFI27L2A,IFI204,CCL8,CTSS,CXCL1,PSAP,TGM2,LNPEP,FABP5,CSF3R,IRF7,GRN,CCL5,IFITM1,CSF1,COL1A2,PTPN6,IL13RA1,EIF4EBP1,LSP1,CTSD,GPX1,IFITM3,NR4A1,MMP9,NCF1,GSN,CLEC4N,CXCR2,FYB,NSF,APBB1IP,ZFP36L2,CLEC4E,BST1,PF4,TRIM30A,GRK2,ICAM1,BRK1,PIRA2,ITGAL,RGS2,PMAIP1,CD300A,GNG12,LRG1,FPR2,UNC93B1,LYN,SAMHD1,CDKN1B,COL1A1,LY6A,COL3A1,CMTM7,PRAP1,TRIM30D,MYH9,ITGB1,PILRA,PPP2R5A,VAMP8,TLR13,OASL2,SYK,LTB,R…
GO:BP	cell activation	GO:0001775	FALSE	1.29668e-11	10.8872	1160	169	35	26944	CTLA2A,SLFN1,PSAP,GRN,C1QA,CCL5,PTPN6,GSN,CXCR2,B2M,APBB1IP,ZFP36L2,CLEC4E,PF4,ICAM1,ITGAL,SLFN2,CD300A,LYN,CMTM7,MYH9,H2-Q10,VAMP8,SYK,VSIR,MSN,LAPTM5,FGR,ITGAM,GM5150,SNAP23,PTAFR,ZFP36L1,NFAM1,SEMA4A
GO:BP	leukocyte mediated immunity	GO:0002443	FALSE	1.47709e-11	10.8306	545	169	25	26944	IGHA,CXCL1,C1QB,CSF3R,IRF7,C1QA,BST2,PTPN6,NCF1,B2M,C1QC,ICAM1,SLFN2,CD300A,UNC93B1,LYN,H2-Q10,VAMP8,SYK,LYST,VSIR,FGR,ITGAM,SNAP23,PTAFR
GO:BP	regulation of cellular process	GO:0050794	FALSE	2.08416e-11	10.6811	12593	169	128	26944	CTLA2A,IFI27L2A,IFI204,CCL8,SLFN1,SELL,CTSS,CXCL1,PSAP,DLEU2,BASP1,TGM2,LNPEP,FABP5,CSF3R,IRF7,IFIT3,GRN,CCL5,IFITM1,BST2,CSF1,COL1A2,PTPN6,IL13RA1,EIF4EBP1,LSP1,ATP1B3,CTSD,GPX1,SPARC,MALAT1,IFITM3,NR4A1,MMP9,NCF1,GSN,CLEC4N,CXCR2,FYB,B2M,NSF,APBB1IP,ZFP36L2,CLEC4E,C1QC,BST1,PF4,TRIM30A,GRK2,ICAM1,BRK1,PIRA2,ITGAL,RGS2,PMAIP1,SLFN2,COX17,CD300A,GNG12,LRG1,CST3,BHLHE40,FPR2,UNC93B1,CDK2AP2,LYN,SA…
GO:BP	regulation of cell motility	GO:2000145	FALSE	2.40506e-11	10.6189	1045	169	33	26944	SELL,GRN,CCL5,IFITM1,BST2,CSF1,SPARC,MALAT1,MMP9,CXCR2,BST1,ICAM1,CD300A,FPR2,LYN,CDKN1B,COL1A1,COL3A1,MYH9,ITGB1,SSH2,RTN4,VSIR,PLA2G7,MSN,LGMN,RHOB,FGR,CASS4,ADIPOR1,CDC42,PTAFR,SEMA4A
GO:BP	regulation of cell migration	GO:0030334	FALSE	2.86844e-11	10.5424	984	169	32	26944	SELL,GRN,CCL5,IFITM1,BST2,CSF1,SPARC,MMP9,CXCR2,BST1,ICAM1,CD300A,FPR2,LYN,CDKN1B,COL1A1,COL3A1,MYH9,ITGB1,SSH2,RTN4,VSIR,PLA2G7,MSN,LGMN,RHOB,FGR,CASS4,ADIPOR1,CDC42,PTAFR,SEMA4A
GO:BP	cellular response to cytokine stimulus	GO:0071345	FALSE	5.19415e-11	10.2845	1074	169	33	26944	IFI204,CCL8,IFI207,CXCL1,CSF3R,IRF7,IFIT3,CCL5,IFITM1,CSF1,PTPN6,IL13RA1,LSP1,IFITM3,GSN,CXCR2,ZFP36L2,PF4,GRK2,ICAM1,PIRA2,LYN,SAMHD1,COL1A1,OASL2,SYK,LAPTM5,KLF2,OAS2,ADIPOR1,CDC42,ZFP36L1,GBP2
GO:BP	regulation of defense response	GO:0031347	FALSE	5.29434e-11	10.2762	811	169	29	26944	CTLA2A,IFI204,IFI207,CTSS,CXCL1,IRF7,GRN,CCL5,PTPN6,GPX1,NCF1,CLEC4N,CLEC4E,BST1,PF4,TRIM30A,CD300A,FPR2,UNC93B1,LYN,SAMHD1,TRIM30D,H2-Q10,VAMP8,TLR13,SYK,RTN4,FGR,GBP2
GO:BP	regulation of locomotion	GO:0040012	FALSE	7.65927e-11	10.1158	1089	169	33	26944	SELL,GRN,CCL5,IFITM1,BST2,CSF1,SPARC,MALAT1,MMP9,CXCR2,BST1,ICAM1,CD300A,FPR2,LYN,CDKN1B,COL1A1,COL3A1,MYH9,ITGB1,SSH2,RTN4,VSIR,PLA2G7,MSN,LGMN,RHOB,FGR,CASS4,ADIPOR1,CDC42,PTAFR,SEMA4A
GO:BP	cell communication	GO:0007154	FALSE	9.57951e-11	10.0187	7582	169	94	26944	IFI27L2A,IFI204,CCL8,CTSS,CXCL1,PSAP,TGM2,LNPEP,FABP5,CSF3R,IRF7,GRN,CCL5,IFITM1,CSF1,COL1A2,PTPN6,IL13RA1,EIF4EBP1,LSP1,CTSD,GPX1,IFITM3,NR4A1,MMP9,NCF1,GSN,CLEC4N,CXCR2,FYB,APBB1IP,ZFP36L2,CLEC4E,BST1,PF4,TRIM30A,GRK2,ICAM1,BRK1,PIRA2,ITGAL,RGS2,PMAIP1,CD300A,GNG12,LRG1,FPR2,UNC93B1,LYN,SAMHD1,CDKN1B,COL1A1,LY6A,COL3A1,CMTM7,PRAP1,TRIM30D,MYH9,ITGB1,PILRA,PPP2R5A,VAMP8,TLR13,OASL2,SYK,LTB,RTN4,…
GO:BP	positive regulation of response to external stimulus	GO:0032103	FALSE	1.15771e-10	9.9364	654	169	26	26944	IFI204,IFI207,SELL,CTSS,CXCL1,IRF7,GRN,CCL5,CSF1,CLEC4N,CXCR2,CLEC4E,TRIM30A,CD300A,FPR2,UNC93B1,LYN,TRIM30D,H2-Q10,VAMP8,TLR13,SYK,RTN4,PLA2G7,LGMN,GBP2
GO:BP	response to chemical	GO:0042221	FALSE	1.42378e-10	9.84656	5561	169	78	26944	IFI204,CCL8,IFI207,SELL,CTSS,CXCL1,CTSB,PSAP,TGM2,LNPEP,CSF3R,IRF7,IFIT3,GRN,CCL5,IFITM1,BST2,CSF1,COL1A2,PTPN6,IL13RA1,EIF4EBP1,LSP1,CTSD,GPX1,IFITM3,NR4A1,MMP9,NCF1,GSN,CXCR2,B2M,GPX3,ZFP36L2,BST1,PF4,TRIM30A,GRK2,ICAM1,PIRA2,RGS2,PMAIP1,CST3,FPR2,LYN,SAMHD1,CDKN1B,COL1A1,LY6A,COL3A1,CMTM7,XAF1,TRIM30D,MYH9,ITGB1,NCOA3,OASL2,SYK,RTN4,PLA2G7,MSN,LGMN,BIN2,LAPTM5,ATP6AP1,PKM,KLF2,OAS2,RHOB,ITGAM,…
GO:BP	cell population proliferation	GO:0008283	FALSE	1.64788e-10	9.78307	2168	169	46	26944	SLFN1,CXCL1,TGM2,IFIT3,GRN,CCL5,IFITM1,CSF1,PTPN6,IL13RA1,GPX1,SPARC,IFITM3,NR4A1,MMP9,NCF1,CXCR2,B2M,BST1,PF4,GRK2,BRK1,ITGAL,PMAIP1,SLFN2,COX17,CD300A,LRG1,CST3,LYN,CDKN1B,COL3A1,ITGB1,H2-Q10,SYK,RTN4,VSIR,MSN,LGMN,GAB2,LAPTM5,FGR,CDC42,PTAFR,ZFP36L1,RASGRP4
GO:BP	myeloid leukocyte migration	GO:0097529	FALSE	2.85915e-10	9.54376	236	169	17	26944	CCL8,SELL,CXCL1,CSF3R,CCL5,CSF1,MMP9,CXCR2,BST1,PF4,CD300A,FPR2,LYN,SYK,RTN4,PLA2G7,LGMN
GO:BP	positive regulation of immune response	GO:0050778	FALSE	3.18381e-10	9.49705	744	169	27	26944	IGHA,IFI204,IFI207,C1QB,IRF7,C1QA,PTPN6,CLEC4N,FYB,B2M,CLEC4E,C1QC,TRIM30A,CD300A,FPR2,UNC93B1,LYN,TRIM30D,H2-Q10,TLR13,SYK,RTN4,LAPTM5,ITGAM,PTAFR,GBP2,NFAM1
GO:BP	regulation of cell population proliferation	GO:0042127	FALSE	5.19052e-10	9.28479	1799	169	41	26944	SLFN1,CXCL1,TGM2,IFIT3,GRN,CCL5,IFITM1,CSF1,PTPN6,IL13RA1,GPX1,SPARC,IFITM3,NR4A1,MMP9,CXCR2,B2M,BST1,PF4,GRK2,BRK1,ITGAL,PMAIP1,SLFN2,COX17,CD300A,LRG1,CST3,LYN,CDKN1B,ITGB1,H2-Q10,SYK,RTN4,VSIR,LGMN,GAB2,LAPTM5,CDC42,PTAFR,ZFP36L1
GO:BP	positive regulation of multicellular organismal process	GO:0051240	FALSE	5.68144e-10	9.24554	1804	169	41	26944	TGM2,FABP5,IRF7,GRN,CCL5,CSF1,MMP9,GSN,CLEC4N,CXCR2,B2M,CLEC4E,GRK2,ICAM1,ITGAL,RGS2,LRG1,UNC93B1,LYN,COL1A1,PRAP1,ITGB1,H2-Q10,NCOA3,VAMP8,SYK,LTB,RTN4,VSIR,LAPTM5,PKM,OAS2,RHOB,FGR,GM5150,ADIPOR1,SERP1,PTAFR,ZFP36L1,NFAM1,SEMA4A
GO:BP	activation of immune response	GO:0002253	FALSE	6.78619e-10	9.16837	533	169	23	26944	IGHA,IFI204,IFI207,C1QB,IRF7,C1QA,PTPN6,CLEC4N,FYB,CLEC4E,C1QC,TRIM30A,CD300A,FPR2,UNC93B1,LYN,TRIM30D,TLR13,SYK,RTN4,LAPTM5,GBP2,NFAM1
GO:BP	lymphocyte activation	GO:0046649	FALSE	1.06962e-09	8.97077	848	169	28	26944	CTLA2A,SLFN1,PSAP,CCL5,PTPN6,GSN,B2M,APBB1IP,ZFP36L2,CLEC4E,PF4,ICAM1,ITGAL,SLFN2,CD300A,LYN,CMTM7,MYH9,H2-Q10,SYK,VSIR,MSN,LAPTM5,FGR,GM5150,ZFP36L1,NFAM1,SEMA4A
GO:BP	positive regulation of cell motility	GO:2000147	FALSE	1.30442e-09	8.88458	607	169	24	26944	SELL,GRN,CCL5,CSF1,SPARC,MALAT1,MMP9,CXCR2,ICAM1,FPR2,LYN,COL1A1,ITGB1,SSH2,RTN4,VSIR,PLA2G7,LGMN,RHOB,FGR,CASS4,CDC42,PTAFR,SEMA4A
GO:BP	T cell activation	GO:0042110	FALSE	1.49989e-09	8.82394	611	169	24	26944	CTLA2A,SLFN1,PSAP,CCL5,PTPN6,GSN,B2M,APBB1IP,ZFP36L2,CLEC4E,PF4,ICAM1,ITGAL,SLFN2,CD300A,MYH9,H2-Q10,SYK,VSIR,MSN,LAPTM5,GM5150,ZFP36L1,SEMA4A
GO:BP	chemotaxis	GO:0006935	FALSE	2.15062e-09	8.66744	455	169	21	26944	CCL8,SELL,CXCL1,CSF3R,CCL5,CSF1,LSP1,NR4A1,MMP9,CXCR2,BST1,PF4,FPR2,LYN,CMTM7,SYK,PLA2G7,LGMN,BIN2,PTAFR,SEMA4A
GO:BP	taxis	GO:0042330	FALSE	2.33805e-09	8.63115	457	169	21	26944	CCL8,SELL,CXCL1,CSF3R,CCL5,CSF1,LSP1,NR4A1,MMP9,CXCR2,BST1,PF4,FPR2,LYN,CMTM7,SYK,PLA2G7,LGMN,BIN2,PTAFR,SEMA4A
GO:BP	positive regulation of locomotion	GO:0040017	FALSE	2.34403e-09	8.63004	624	169	24	26944	SELL,GRN,CCL5,CSF1,SPARC,MALAT1,MMP9,CXCR2,ICAM1,FPR2,LYN,COL1A1,ITGB1,SSH2,RTN4,VSIR,PLA2G7,LGMN,RHOB,FGR,CASS4,CDC42,PTAFR,SEMA4A
GO:BP	positive regulation of cell migration	GO:0030335	FALSE	3.46073e-09	8.46083	577	169	23	26944	SELL,GRN,CCL5,CSF1,SPARC,MMP9,CXCR2,ICAM1,FPR2,LYN,COL1A1,ITGB1,SSH2,RTN4,VSIR,PLA2G7,LGMN,RHOB,FGR,CASS4,CDC42,PTAFR,SEMA4A
GO:BP	response to bacterium	GO:0009617	FALSE	4.32552e-09	8.36396	968	169	29	26944	IGHA,IFI204,CXCL1,LYZ2,IFIT3,GRN,GPX1,NR4A1,NCF1,B2M,CLEC4E,PF4,TRIM30A,SLFN2,JCHAIN,LRG1,FPR2,LYN,LY6A,TRIM30D,H2-Q10,SYK,SLFN4,OAS2,FGR,ITGAM,CD52,PTAFR,GBP2
GO:BP	biological process involved in symbiotic interaction	GO:0044403	FALSE	7.5226e-09	8.12363	289	169	17	26944	CCL8,LY6E,CXCL1,CTSB,CCL5,IFITM1,GPX1,IFITM3,NCF1,GSN,TRIM30A,GRK2,ICAM1,TRIM30D,VAMP8,CDC42,GBP2
GO:BP	intracellular signaling cassette	GO:0141124	FALSE	9.60062e-09	8.0177	1794	169	39	26944	CCL8,PSAP,TGM2,LNPEP,CCL5,CSF1,COL1A2,PTPN6,GPX1,NCF1,GSN,CLEC4N,CXCR2,ZFP36L2,BST1,TRIM30A,ICAM1,BRK1,ITGAL,RGS2,FPR2,LYN,COL3A1,TRIM30D,MYH9,ITGB1,TLR13,SYK,LTB,RTN4,IGFBP6,LAPTM5,RHOB,FGR,CASS4,ADIPOR1,CDC42,ZFP36L1,RASGRP4
GO:BP	regulation of response to biotic stimulus	GO:0002831	FALSE	1.2551e-08	7.90132	556	169	22	26944	IFI204,IFI207,CXCL1,IRF7,GRN,CCL5,NCF1,CLEC4N,CLEC4E,TRIM30A,CD300A,FPR2,UNC93B1,LYN,SAMHD1,TRIM30D,H2-Q10,TLR13,SYK,RTN4,FGR,GBP2
GO:BP	regulation of protein metabolic process	GO:0051246	FALSE	1.32362e-08	7.87824	1901	169	40	26944	CTLA2A,SLFN1,GRN,CCL5,CSF1,PTPN6,EIF4EBP1,GPX1,MMP9,GSN,CLEC4N,NSF,ZFP36L2,BST1,TRIM30A,GRK2,ICAM1,RGS2,PMAIP1,CST3,FPR2,LYN,CDKN1B,MYH9,ITGB1,PPP2R5A,SYK,RTN4,MSN,LAPTM5,MOB3A,PKM,KLF2,FGR,CASS4,RPL38,MOB1A,SERP1,PTAFR,ZFP36L1
GO:BP	positive regulation of defense response	GO:0031349	FALSE	1.92502e-08	7.71556	511	169	21	26944	IFI204,IFI207,CTSS,CXCL1,IRF7,GRN,CCL5,CLEC4N,CLEC4E,TRIM30A,CD300A,FPR2,UNC93B1,LYN,TRIM30D,H2-Q10,VAMP8,TLR13,SYK,RTN4,GBP2
GO:BP	regulation of innate immune response	GO:0045088	FALSE	2.52852e-08	7.59713	463	169	20	26944	IFI204,IFI207,IRF7,GRN,NCF1,CLEC4N,CLEC4E,TRIM30A,CD300A,FPR2,UNC93B1,LYN,SAMHD1,TRIM30D,H2-Q10,TLR13,SYK,RTN4,FGR,GBP2
GO:BP	regulation of signal transduction	GO:0009966	FALSE	2.64473e-08	7.57762	3005	169	51	26944	CCL8,CTSS,PSAP,TGM2,FABP5,IRF7,CCL5,CSF1,PTPN6,CTSD,GPX1,MMP9,NCF1,GSN,CLEC4N,BST1,TRIM30A,GRK2,ICAM1,ITGAL,RGS2,PMAIP1,CD300A,LRG1,FPR2,LYN,SAMHD1,COL1A1,COL3A1,PRAP1,TRIM30D,MYH9,ITGB1,TLR13,SYK,LTB,RTN4,VSIR,IGFBP6,LGMN,LAPTM5,KLF2,RGS3,FGR,CASS4,ADIPOR1,CDC42,CTSQ,GBP2,RASGRP4,NFAM1
GO:BP	vesicle-mediated transport	GO:0016192	FALSE	2.88415e-08	7.53998	1517	169	35	26944	CCL8,TNFAIP2,TGM2,ARF2,GRN,CCL5,IFITM3,GSN,CXCR2,B2M,NSF,GRK2,ITGAL,CD300A,FPR2,LYN,MYH9,ITGB1,VAMP8,SYK,LYST,MSN,BIN2,LAPTM5,ATP6AP1,RHOB,FGR,ITGAM,GM5150,APOBR,CDC42,SFT2D2,SNAP23,SCARB2,PTAFR
GO:BP	positive regulation of intracellular signal transduction	GO:1902533	FALSE	3.08925e-08	7.51015	1050	169	29	26944	CCL8,PSAP,TGM2,CCL5,CSF1,PTPN6,GPX1,NCF1,GSN,CLEC4N,TRIM30A,ICAM1,ITGAL,PMAIP1,FPR2,LYN,COL3A1,TRIM30D,MYH9,ITGB1,SYK,LTB,RTN4,IGFBP6,LAPTM5,FGR,CASS4,CDC42,RASGRP4
GO:BP	leukocyte chemotaxis	GO:0030595	FALSE	3.15503e-08	7.501	229	169	15	26944	CCL8,SELL,CXCL1,CSF3R,CCL5,CSF1,MMP9,CXCR2,BST1,PF4,FPR2,LYN,SYK,PLA2G7,LGMN
GO:BP	cytokine-mediated signaling pathway	GO:0019221	FALSE	3.70824e-08	7.43083	473	169	20	26944	CCL8,CXCL1,CSF3R,IRF7,CCL5,IFITM1,CSF1,PTPN6,IL13RA1,IFITM3,CXCR2,PF4,PIRA2,LYN,SAMHD1,OASL2,SYK,LAPTM5,OAS2,ADIPOR1
GO:BP	cell chemotaxis	GO:0060326	FALSE	3.96439e-08	7.40182	321	169	17	26944	CCL8,SELL,CXCL1,CSF3R,CCL5,CSF1,NR4A1,MMP9,CXCR2,BST1,PF4,FPR2,LYN,SYK,PLA2G7,LGMN,BIN2
GO:BP	leukocyte activation involved in immune response	GO:0002366	FALSE	4.37065e-08	7.35945	323	169	17	26944	GRN,PTPN6,APBB1IP,CLEC4E,PF4,ICAM1,ITGAL,SLFN2,CD300A,LYN,VAMP8,SYK,FGR,ITGAM,SNAP23,PTAFR,SEMA4A
GO:BP	regulation of leukocyte migration	GO:0002685	FALSE	4.84093e-08	7.31507	236	169	15	26944	SELL,CCL5,CSF1,MMP9,CXCR2,BST1,ICAM1,CD300A,FPR2,LYN,RTN4,PLA2G7,MSN,LGMN,PTAFR
GO:BP	cell activation involved in immune response	GO:0002263	FALSE	5.05293e-08	7.29646	326	169	17	26944	GRN,PTPN6,APBB1IP,CLEC4E,PF4,ICAM1,ITGAL,SLFN2,CD300A,LYN,VAMP8,SYK,FGR,ITGAM,SNAP23,PTAFR,SEMA4A
GO:BP	cell adhesion	GO:0007155	FALSE	5.06638e-08	7.2953	1465	169	34	26944	SLFN1,TGFBI,SELL,TGM2,CSF3R,CCL5,CSF1,PTPN6,B2M,APBB1IP,BST1,PF4,ICAM1,ITGAL,CD300A,LRG1,LYN,COL1A1,COL3A1,MYH9,ITGB1,H2-Q10,SYK,RTN4,VSIR,MSN,LAPTM5,RHOB,CASS4,ITGAM,GM5150,CDC42,PTAFR,ZFP36L1
GO:BP	regulation of developmental process	GO:0050793	FALSE	9.09842e-08	7.04103	2698	169	47	26944	CTLA2A,IFI204,CCL8,DLEU2,TGM2,CSF3R,GRN,CCL5,IFITM1,CSF1,PTPN6,SPARC,MMP9,CXCR2,B2M,ZFP36L2,C1QC,PF4,ICAM1,PIRA2,RGS2,LRG1,CST3,BHLHE40,LYN,CDKN1B,COL1A1,MYH9,ITGB1,NCOA3,SYK,RTN4,VSIR,MSN,LGMN,LAPTM5,PKM,KLF2,OAS2,RHOB,FGR,LLPH,ADIPOR1,SERP1,ZFP36L1,NFAM1,SEMA4A
GO:BP	intracellular signal transduction	GO:0035556	FALSE	1.05833e-07	6.97538	2610	169	46	26944	IFI204,CCL8,PSAP,TGM2,LNPEP,CCL5,CSF1,COL1A2,PTPN6,EIF4EBP1,GPX1,MMP9,NCF1,GSN,CLEC4N,CXCR2,ZFP36L2,BST1,TRIM30A,ICAM1,BRK1,ITGAL,RGS2,PMAIP1,FPR2,LYN,COL3A1,PRAP1,TRIM30D,MYH9,ITGB1,TLR13,SYK,LTB,RTN4,IGFBP6,LAPTM5,RHOB,FGR,CASS4,ADIPOR1,CDC42,MOB1A,ZFP36L1,RASGRP4,NFAM1
GO:BP	blood vessel development	GO:0001568	FALSE	1.44627e-07	6.83975	761	169	24	26944	TGFBI,TNFAIP2,GRN,CCL5,COL1A2,GPX1,SPARC,NR4A1,MMP9,CXCR2,PF4,LRG1,COL1A1,COL3A1,MYH9,ITGB1,SYK,RTN4,PKM,KLF2,RHOB,CDC42,ZFP36L1,SEMA4A
GO:BP	regulation of response to stress	GO:0080134	FALSE	1.95972e-07	6.70781	1374	169	32	26944	CTLA2A,IFI204,IFI207,CTSS,CXCL1,IRF7,GRN,CCL5,PTPN6,GPX1,NCF1,CLEC4N,CLEC4E,BST1,PF4,TRIM30A,PMAIP1,CD300A,FPR2,UNC93B1,LYN,SAMHD1,TRIM30D,ITGB1,H2-Q10,VAMP8,TLR13,SYK,RTN4,IGFBP6,FGR,GBP2
GO:BP	regulation of signaling	GO:0023051	FALSE	2.19051e-07	6.65945	3616	169	55	26944	CCL8,CTSS,PSAP,TGM2,LNPEP,FABP5,IRF7,CCL5,CSF1,PTPN6,CTSD,GPX1,MMP9,NCF1,GSN,CLEC4N,NSF,BST1,TRIM30A,GRK2,ICAM1,ITGAL,RGS2,PMAIP1,CD300A,LRG1,FPR2,LYN,SAMHD1,COL1A1,COL3A1,PRAP1,TRIM30D,MYH9,ITGB1,VAMP8,TLR13,SYK,LTB,RTN4,VSIR,IGFBP6,LGMN,LAPTM5,KLF2,RGS3,FGR,CASS4,ADIPOR1,CDC42,CTSQ,SERP1,GBP2,RASGRP4,NFAM1
GO:BP	positive regulation of response to biotic stimulus	GO:0002833	FALSE	2.52579e-07	6.5976	414	169	18	26944	IFI204,IFI207,CXCL1,IRF7,GRN,CLEC4N,CLEC4E,TRIM30A,CD300A,FPR2,UNC93B1,LYN,TRIM30D,H2-Q10,TLR13,SYK,RTN4,GBP2
GO:BP	adaptive immune response	GO:0002250	FALSE	2.91098e-07	6.53596	592	169	21	26944	IGHA,SLFN1,CTSS,C1QB,CSF3R,IRF7,C1QA,PTPN6,CLEC4N,B2M,C1QC,PF4,ICAM1,SLFN2,JCHAIN,UNC93B1,LYN,H2-Q10,SYK,VSIR,SEMA4A
GO:BP	leukocyte cell-cell adhesion	GO:0007159	FALSE	2.94999e-07	6.53018	418	169	18	26944	SLFN1,SELL,CCL5,PTPN6,B2M,PF4,ICAM1,ITGAL,CD300A,LRG1,ITGB1,H2-Q10,SYK,VSIR,MSN,LAPTM5,GM5150,PTAFR
GO:BP	blood vessel morphogenesis	GO:0048514	FALSE	3.0826e-07	6.51108	657	169	22	26944	TGFBI,TNFAIP2,GRN,CCL5,GPX1,SPARC,NR4A1,MMP9,CXCR2,PF4,LRG1,COL3A1,MYH9,ITGB1,SYK,RTN4,PKM,KLF2,RHOB,CDC42,ZFP36L1,SEMA4A
GO:BP	vasculature development	GO:0001944	FALSE	3.3311e-07	6.47741	793	169	24	26944	TGFBI,TNFAIP2,GRN,CCL5,COL1A2,GPX1,SPARC,NR4A1,MMP9,CXCR2,PF4,LRG1,COL1A1,COL3A1,MYH9,ITGB1,SYK,RTN4,PKM,KLF2,RHOB,CDC42,ZFP36L1,SEMA4A
GO:BP	viral life cycle	GO:0019058	FALSE	3.56524e-07	6.44791	272	169	15	26944	CCL8,LY6E,CTSB,CCL5,IFITM1,BST2,IFITM3,GSN,TRIM30A,GRK2,ICAM1,TRIM30D,VAMP8,OASL2,OAS2
GO:BP	developmental process	GO:0032502	FALSE	3.92913e-07	6.4057	6854	169	81	26944	CTLA2A,IFI204,CCL8,LST1,TGFBI,CXCL1,CTSB,PSAP,SLFN5,C1QB,DLEU2,TNFAIP2,STEAP4,BASP1,TGM2,CSF3R,GRN,C1QA,CCL5,IFITM1,CSF1,COL1A2,PTPN6,GPX1,SPARC,NR4A1,MMP9,GSN,CXCR2,B2M,ZFP36L2,CLEC4E,C1QC,PF4,GRK2,ICAM1,BRK1,PIRA2,RGS2,LRG1,CST3,BHLHE40,UNC93B1,LYN,SAMHD1,CDKN1B,COL1A1,COL3A1,CMTM7,RETREG1,MYH9,ITGB1,H2-Q10,NCOA3,SSH2,SYK,LTB,RTN4,VSIR,MSN,LGMN,GAB2,LAPTM5,ATP6AP1,PKM,KLF2,OAS2,RHOB,SPTLC2,FGR,…
GO:BP	regulation of cell adhesion	GO:0030155	FALSE	3.97613e-07	6.40054	800	169	24	26944	SLFN1,TGM2,CCL5,CSF1,PTPN6,B2M,APBB1IP,BST1,PF4,ICAM1,ITGAL,CD300A,LYN,COL1A1,MYH9,ITGB1,H2-Q10,SYK,VSIR,LAPTM5,CASS4,GM5150,CDC42,PTAFR
GO:BP	leukocyte differentiation	GO:0002521	FALSE	4.21431e-07	6.37527	668	169	22	26944	CTLA2A,PSAP,CCL5,CSF1,PTPN6,B2M,ZFP36L2,CLEC4E,C1QC,PF4,PIRA2,LYN,CMTM7,MYH9,SYK,VSIR,GAB2,LAPTM5,ATP6AP1,ZFP36L1,NFAM1,SEMA4A
GO:BP	granulocyte migration	GO:0097530	FALSE	4.43052e-07	6.35355	153	169	12	26944	CCL8,SELL,CXCL1,CSF3R,CCL5,CSF1,CXCR2,BST1,PF4,CD300A,SYK,RTN4
GO:BP	multicellular organismal process	GO:0032501	FALSE	5.243e-07	6.28042	9132	169	97	26944	CTLA2A,IFI204,SLFN1,TGFBI,CTSS,CTSB,PSAP,DLEU2,GM2A,TNFAIP2,BASP1,TGM2,LNPEP,FABP5,CSF3R,IRF7,GRN,C1QA,CCL5,IFITM1,BST2,CSF1,COL1A2,PTPN6,GPX1,SPARC,NR4A1,MMP9,NCF1,GSN,CLEC4N,CXCR2,B2M,APBB1IP,ZFP36L2,CLEC4E,C1QC,PF4,TRIM30A,GRK2,ICAM1,BRK1,PIRA2,ITGAL,RGS2,PMAIP1,SLFN2,JCHAIN,CD300A,LRG1,CST3,BHLHE40,UNC93B1,LYN,SAMHD1,CDKN1B,COL1A1,COL3A1,CMTM7,XAF1,PRAP1,RETREG1,MYH9,ITGB1,H2-Q10,NCOA3,VAMP8,…
GO:BP	regulation of immune effector process	GO:0002697	FALSE	5.39749e-07	6.26781	434	169	18	26944	CXCL1,GRN,BST2,PTPN6,NCF1,B2M,PF4,CD300A,LYN,H2-Q10,VAMP8,SYK,RTN4,VSIR,LAPTM5,FGR,ITGAM,PTAFR
GO:BP	regulation of cell communication	GO:0010646	FALSE	6.91055e-07	6.16049	3616	169	54	26944	CCL8,CTSS,PSAP,TGM2,LNPEP,FABP5,IRF7,CCL5,CSF1,PTPN6,CTSD,GPX1,MMP9,NCF1,GSN,CLEC4N,BST1,TRIM30A,GRK2,ICAM1,ITGAL,RGS2,PMAIP1,CD300A,LRG1,FPR2,LYN,SAMHD1,COL1A1,COL3A1,PRAP1,TRIM30D,MYH9,ITGB1,VAMP8,TLR13,SYK,LTB,RTN4,VSIR,IGFBP6,LGMN,LAPTM5,KLF2,RGS3,FGR,CASS4,ADIPOR1,CDC42,CTSQ,SERP1,GBP2,RASGRP4,NFAM1
GO:BP	angiogenesis	GO:0001525	FALSE	7.50102e-07	6.12488	561	169	20	26944	TGFBI,TNFAIP2,GRN,CCL5,GPX1,SPARC,NR4A1,MMP9,CXCR2,PF4,LRG1,MYH9,ITGB1,SYK,RTN4,PKM,KLF2,RHOB,CDC42,SEMA4A
GO:BP	positive regulation of metabolic process	GO:0009893	FALSE	8.25876e-07	6.08308	3745	169	55	26944	CXCL1,FABP5,IRF7,GRN,CCL5,CSF1,NR4A1,MMP9,NCF1,GSN,CLEC4N,B2M,NSF,ZFP36L2,CLEC4E,PF4,TRIM30A,GRK2,ICAM1,PMAIP1,JCHAIN,CST3,FPR2,UNC93B1,LYN,CDKN1B,COL1A1,TRIM30D,MYH9,ITGB1,PPP2R5A,H2-Q10,NCOA3,SYK,LTB,RTN4,VSIR,MSN,ELOB,LAPTM5,MOB3A,PKM,KLF2,OAS2,SPTLC2,FGR,CASS4,ITGAM,ADIPOR1,CDC42,MOB1A,SERP1,PTAFR,ZFP36L1,NFAM1
GO:BP	cytokine production	GO:0001816	FALSE	8.3129e-07	6.08025	830	169	24	26944	IRF7,CCL5,BST2,PTPN6,CLEC4N,B2M,CLEC4E,TRIM30A,GRK2,UNC93B1,LYN,COL3A1,XAF1,H2-Q10,SYK,LTB,RTN4,VSIR,LAPTM5,KLF2,OAS2,FGR,PTAFR,NFAM1
GO:BP	regulation of intracellular signal transduction	GO:1902531	FALSE	8.96828e-07	6.04729	1722	169	35	26944	CCL8,PSAP,TGM2,CCL5,CSF1,PTPN6,GPX1,MMP9,NCF1,GSN,CLEC4N,BST1,TRIM30A,ICAM1,ITGAL,RGS2,PMAIP1,FPR2,LYN,COL3A1,PRAP1,TRIM30D,MYH9,ITGB1,TLR13,SYK,LTB,RTN4,IGFBP6,LAPTM5,FGR,CASS4,ADIPOR1,CDC42,RASGRP4
GO:BP	response to virus	GO:0009615	FALSE	9.09816e-07	6.04105	393	169	17	26944	IFI27L2A,IRF7,IFIT3,CCL5,IFITM1,BST2,IFITM3,NPC2,TRIM30A,PMAIP1,UNC93B1,SAMHD1,TRIM30D,TLR13,OASL2,OAS2,GBP2
GO:BP	negative regulation of viral process	GO:0048525	FALSE	1.19768e-06	5.92166	99	169	10	26944	LY6E,CCL5,IFITM1,BST2,IFITM3,GSN,TRIM30A,TRIM30D,OASL2,OAS2
GO:BP	positive regulation of programmed cell death	GO:0043068	FALSE	1.25886e-06	5.90002	642	169	21	26944	CTSS,CXCL1,TGM2,GRN,CCL5,CTSD,NR4A1,MMP9,GSN,CXCR2,GRK2,PMAIP1,LYN,ITGB1,SYK,LTB,LAPTM5,RHOB,CDC42,CTSQ,GBP2
GO:BP	cell death	GO:0008219	FALSE	1.42869e-06	5.84506	2125	169	39	26944	IFI27L2A,IFI204,SELL,CTSS,CXCL1,CTSB,TGM2,IFIT3,GRN,CCL5,LSP1,CTSD,GPX1,NR4A1,MMP9,GSN,CXCR2,PLEKHO2,GRK2,ICAM1,PMAIP1,LYN,CDKN1B,XAF1,PRAP1,RETREG1,ITGB1,TSC22D3,SYK,LTB,LGMN,LAPTM5,PKM,ATOX1,RHOB,CDC42,CTSQ,ZFP36L1,GBP2
GO:BP	programmed cell death	GO:0012501	FALSE	1.42869e-06	5.84506	2125	169	39	26944	IFI27L2A,IFI204,SELL,CTSS,CXCL1,CTSB,TGM2,IFIT3,GRN,CCL5,LSP1,CTSD,GPX1,NR4A1,MMP9,GSN,CXCR2,PLEKHO2,GRK2,ICAM1,PMAIP1,LYN,CDKN1B,XAF1,PRAP1,RETREG1,ITGB1,TSC22D3,SYK,LTB,LGMN,LAPTM5,PKM,ATOX1,RHOB,CDC42,CTSQ,ZFP36L1,GBP2
GO:BP	cellular response to oxygen-containing compound	GO:1901701	FALSE	1.66257e-06	5.77922	1497	169	32	26944	CXCL1,PSAP,TGM2,COL1A2,EIF4EBP1,CTSD,GPX1,NR4A1,MMP9,NCF1,B2M,PF4,TRIM30A,GRK2,ICAM1,FPR2,LYN,COL1A1,LY6A,COL3A1,TRIM30D,MYH9,NCOA3,MSN,LGMN,PKM,KLF2,RHOB,ADIPOR1,PTAFR,ZFP36L1,GBP2
GO:BP	anatomical structure development	GO:0048856	FALSE	1.87366e-06	5.72731	6269	169	75	26944	CTLA2A,IFI204,CCL8,LST1,TGFBI,CXCL1,CTSB,PSAP,C1QB,DLEU2,TNFAIP2,BASP1,TGM2,CSF3R,GRN,C1QA,CCL5,IFITM1,CSF1,COL1A2,PTPN6,GPX1,SPARC,NR4A1,MMP9,GSN,CXCR2,B2M,ZFP36L2,CLEC4E,C1QC,PF4,GRK2,ICAM1,BRK1,PIRA2,RGS2,LRG1,CST3,BHLHE40,UNC93B1,LYN,SAMHD1,CDKN1B,COL1A1,COL3A1,CMTM7,MYH9,ITGB1,H2-Q10,NCOA3,SYK,LTB,RTN4,VSIR,MSN,GAB2,LAPTM5,ATP6AP1,PKM,KLF2,OAS2,RHOB,SPTLC2,FGR,ITGAM,LLPH,ADIPOR1,CDC42,RPL38,…
GO:BP	positive regulation of cell population proliferation	GO:0008284	FALSE	2.09624e-06	5.67856	1097	169	27	26944	CXCL1,TGM2,GRN,CCL5,CSF1,PTPN6,IL13RA1,NR4A1,MMP9,CXCR2,BST1,GRK2,BRK1,ITGAL,COX17,LRG1,CST3,LYN,CDKN1B,ITGB1,H2-Q10,SYK,RTN4,LGMN,GAB2,CDC42,PTAFR
GO:BP	cell differentiation	GO:0030154	FALSE	2.10083e-06	5.67761	4777	169	63	26944	CTLA2A,IFI204,CCL8,TGFBI,CXCL1,CTSB,PSAP,SLFN5,DLEU2,TNFAIP2,STEAP4,BASP1,TGM2,CSF3R,GRN,C1QA,CCL5,IFITM1,CSF1,PTPN6,GPX1,NR4A1,MMP9,B2M,ZFP36L2,CLEC4E,C1QC,PF4,GRK2,ICAM1,PIRA2,RGS2,LRG1,BHLHE40,LYN,CDKN1B,COL1A1,COL3A1,CMTM7,RETREG1,MYH9,ITGB1,NCOA3,SSH2,SYK,RTN4,VSIR,MSN,GAB2,LAPTM5,ATP6AP1,KLF2,RHOB,FGR,ITGAM,LLPH,ADIPOR1,CDC42,SCARB2,ZFP36L1,RASGRP4,NFAM1,SEMA4A
GO:BP	cellular developmental process	GO:0048869	FALSE	2.119e-06	5.67387	4778	169	63	26944	CTLA2A,IFI204,CCL8,TGFBI,CXCL1,CTSB,PSAP,SLFN5,DLEU2,TNFAIP2,STEAP4,BASP1,TGM2,CSF3R,GRN,C1QA,CCL5,IFITM1,CSF1,PTPN6,GPX1,NR4A1,MMP9,B2M,ZFP36L2,CLEC4E,C1QC,PF4,GRK2,ICAM1,PIRA2,RGS2,LRG1,BHLHE40,LYN,CDKN1B,COL1A1,COL3A1,CMTM7,RETREG1,MYH9,ITGB1,NCOA3,SSH2,SYK,RTN4,VSIR,MSN,GAB2,LAPTM5,ATP6AP1,KLF2,RHOB,FGR,ITGAM,LLPH,ADIPOR1,CDC42,SCARB2,ZFP36L1,RASGRP4,NFAM1,SEMA4A
GO:BP	myeloid leukocyte mediated immunity	GO:0002444	FALSE	2.67252e-06	5.57308	141	169	11	26944	CXCL1,NCF1,CD300A,LYN,H2-Q10,VAMP8,SYK,FGR,ITGAM,SNAP23,PTAFR
GO:BP	response to oxygen-containing compound	GO:1901700	FALSE	2.709e-06	5.56719	2077	169	38	26944	SELL,CXCL1,PSAP,TGM2,GRN,COL1A2,EIF4EBP1,CTSD,GPX1,NR4A1,MMP9,NCF1,B2M,PF4,TRIM30A,GRK2,ICAM1,RGS2,FPR2,LYN,CDKN1B,COL1A1,LY6A,COL3A1,TRIM30D,MYH9,NCOA3,MSN,LGMN,PKM,KLF2,RHOB,ITGAM,ADIPOR1,PTAFR,ZFP36L1,GBP2,HNMT
GO:BP	establishment of localization	GO:0051234	FALSE	2.95058e-06	5.53009	4696	169	62	26944	CCL8,CTSS,CXCL1,PSAP,GM2A,TNFAIP2,STEAP4,TGM2,FABP5,ARF2,GRN,CCL5,PTPN6,ATP1B3,CTSD,IFITM3,NR4A1,NCF1,GSN,NPC2,CXCR2,B2M,NSF,GRK2,ICAM1,ITGAL,RGS2,PMAIP1,CD300A,LRG1,FPR2,UNC93B1,LYN,CDKN1B,COL1A1,PRAP1,MYH9,ITGB1,VAMP8,SYK,RTN4,LYST,MSN,BIN2,LAPTM5,ATP6AP1,OAS2,ATOX1,RHOB,FGR,ITGAM,GM5150,APOBR,BORCS6,CDC42,SFT2D2,SNAP23,SCARB2,SERP1,PTAFR,ZFP36L1,GBP2
GO:BP	regulation of cytokine production	GO:0001817	FALSE	3.87486e-06	5.41174	824	169	23	26944	IRF7,CCL5,BST2,PTPN6,CLEC4N,B2M,CLEC4E,TRIM30A,GRK2,UNC93B1,LYN,XAF1,H2-Q10,SYK,LTB,RTN4,VSIR,LAPTM5,KLF2,OAS2,FGR,PTAFR,NFAM1
GO:BP	regulation of multicellular organismal development	GO:2000026	FALSE	3.89087e-06	5.40995	1550	169	32	26944	CTLA2A,TGM2,CSF3R,GRN,CCL5,CSF1,PTPN6,SPARC,MMP9,CXCR2,B2M,ZFP36L2,C1QC,PF4,PIRA2,RGS2,LRG1,BHLHE40,LYN,CDKN1B,ITGB1,NCOA3,SYK,RTN4,VSIR,PKM,KLF2,OAS2,RHOB,ZFP36L1,NFAM1,SEMA4A
GO:BP	collagen catabolic process	GO:0030574	TRUE	4.1627e-06	5.38062	36	169	7	26944	CTSS,CTSB,MMP9,CST3,RETREG1,ITGB1,VSIR
GO:BP	myeloid cell activation involved in immune response	GO:0002275	FALSE	4.42718e-06	5.35387	113	169	10	26944	GRN,PTPN6,CD300A,LYN,VAMP8,SYK,FGR,ITGAM,SNAP23,PTAFR
GO:BP	localization	GO:0051179	FALSE	4.63252e-06	5.33418	5364	169	67	26944	CCL8,TGFBI,CTSS,CXCL1,PSAP,GM2A,TNFAIP2,STEAP4,TGM2,FABP5,ARF2,GRN,CCL5,PTPN6,ATP1B3,CTSD,IFITM3,NR4A1,NCF1,GSN,NPC2,CXCR2,FYB,B2M,NSF,TRIM30A,GRK2,ICAM1,ITGAL,RGS2,PMAIP1,CD300A,LRG1,FPR2,UNC93B1,LYN,CDKN1B,COL1A1,PRAP1,TRIM30D,MYH9,ITGB1,PPP2R5A,VAMP8,SYK,RTN4,LYST,MSN,BIN2,LAPTM5,ATP6AP1,OAS2,ATOX1,RHOB,FGR,ITGAM,GM5150,APOBR,BORCS6,CDC42,SFT2D2,SNAP23,SCARB2,SERP1,PTAFR,ZFP36L1,GBP2
GO:BP	anatomical structure formation involved in morphogenesis	GO:0048646	FALSE	4.7514e-06	5.32318	1221	169	28	26944	CCL8,TGFBI,PSAP,TNFAIP2,TGM2,CSF3R,GRN,CCL5,IFITM1,PTPN6,GPX1,SPARC,NR4A1,MMP9,CXCR2,PF4,LRG1,COL1A1,COL3A1,MYH9,ITGB1,SYK,RTN4,PKM,KLF2,RHOB,CDC42,SEMA4A
GO:BP	transport	GO:0006810	FALSE	4.92789e-06	5.30734	4397	169	59	26944	CCL8,CTSS,CXCL1,PSAP,GM2A,TNFAIP2,STEAP4,TGM2,FABP5,ARF2,GRN,CCL5,PTPN6,ATP1B3,IFITM3,NR4A1,GSN,NPC2,CXCR2,B2M,NSF,GRK2,ICAM1,ITGAL,RGS2,PMAIP1,CD300A,LRG1,FPR2,UNC93B1,LYN,CDKN1B,COL1A1,PRAP1,MYH9,ITGB1,VAMP8,SYK,RTN4,LYST,MSN,BIN2,LAPTM5,ATP6AP1,OAS2,ATOX1,RHOB,FGR,ITGAM,GM5150,APOBR,BORCS6,CDC42,SFT2D2,SNAP23,SCARB2,SERP1,PTAFR,ZFP36L1
GO:BP	negative regulation of viral life cycle	GO:1903901	FALSE	5.10702e-06	5.29183	37	169	7	26944	LY6E,IFITM1,BST2,IFITM3,GSN,TRIM30A,TRIM30D
GO:BP	positive regulation of innate immune response	GO:0045089	FALSE	5.53327e-06	5.25702	386	169	16	26944	IFI204,IFI207,IRF7,CLEC4N,CLEC4E,TRIM30A,CD300A,FPR2,UNC93B1,LYN,TRIM30D,H2-Q10,TLR13,SYK,RTN4,GBP2
GO:BP	regulation of lymphocyte activation	GO:0051249	FALSE	6.70614e-06	5.17353	509	169	18	26944	CTLA2A,SLFN1,CCL5,PTPN6,B2M,ZFP36L2,PF4,ITGAL,CD300A,LYN,H2-Q10,SYK,VSIR,LAPTM5,FGR,GM5150,ZFP36L1,NFAM1
GO:BP	tube morphogenesis	GO:0035239	FALSE	7.31005e-06	5.13608	927	169	24	26944	TGFBI,TNFAIP2,TGM2,GRN,CCL5,CSF1,GPX1,SPARC,NR4A1,MMP9,CXCR2,PF4,LRG1,COL3A1,MYH9,ITGB1,SYK,RTN4,PKM,KLF2,RHOB,CDC42,ZFP36L1,SEMA4A
GO:BP	neutrophil activation	GO:0042119	FALSE	7.54968e-06	5.12207	39	169	7	26944	GRN,CCL5,CXCR2,CD300A,SYK,ITGAM,PTAFR
GO:BP	regulation of leukocyte activation	GO:0002694	FALSE	7.94191e-06	5.10008	578	169	19	26944	CTLA2A,SLFN1,GRN,CCL5,PTPN6,B2M,ZFP36L2,PF4,ITGAL,CD300A,LYN,H2-Q10,SYK,VSIR,LAPTM5,FGR,GM5150,ZFP36L1,NFAM1
GO:BP	regulation of myeloid leukocyte mediated immunity	GO:0002886	FALSE	8.64949e-06	5.06301	89	169	9	26944	CXCL1,CD300A,LYN,H2-Q10,VAMP8,SYK,FGR,ITGAM,PTAFR
GO:BP	activation of innate immune response	GO:0002218	FALSE	8.87102e-06	5.05203	292	169	14	26944	IFI204,IFI207,IRF7,CLEC4N,CLEC4E,TRIM30A,CD300A,UNC93B1,LYN,TRIM30D,TLR13,SYK,RTN4,GBP2
GO:BP	viral process	GO:0016032	FALSE	1.12314e-05	4.94957	350	169	15	26944	CCL8,LY6E,CTSB,CCL5,IFITM1,BST2,IFITM3,GSN,TRIM30A,GRK2,ICAM1,TRIM30D,VAMP8,OASL2,OAS2
GO:BP	granulocyte chemotaxis	GO:0071621	FALSE	1.28104e-05	4.89244	126	169	10	26944	CCL8,SELL,CXCL1,CSF3R,CCL5,CSF1,CXCR2,BST1,PF4,SYK
GO:BP	neutrophil migration	GO:1990266	FALSE	1.28104e-05	4.89244	126	169	10	26944	CCL8,SELL,CXCL1,CSF3R,CCL5,CXCR2,BST1,PF4,SYK,RTN4
GO:BP	positive regulation of leukocyte migration	GO:0002687	FALSE	1.49608e-05	4.82505	166	169	11	26944	SELL,CCL5,CSF1,MMP9,CXCR2,ICAM1,FPR2,RTN4,PLA2G7,LGMN,PTAFR
GO:BP	hemopoiesis	GO:0030097	FALSE	1.59601e-05	4.79696	1044	169	25	26944	CTLA2A,CXCL1,PSAP,CSF3R,CCL5,CSF1,PTPN6,B2M,ZFP36L2,CLEC4E,C1QC,PF4,PIRA2,LYN,CMTM7,MYH9,SYK,VSIR,GAB2,LAPTM5,ATP6AP1,KLF2,ZFP36L1,NFAM1,SEMA4A
GO:BP	negative regulation of immune system process	GO:0002683	FALSE	1.67466e-05	4.77607	540	169	18	26944	SLFN1,GRN,BST2,PTPN6,GPX1,C1QC,PF4,TRIM30A,PIRA2,CD300A,LYN,SAMHD1,COL3A1,H2-Q10,TSC22D3,VSIR,LAPTM5,FGR
GO:BP	positive regulation of protein metabolic process	GO:0051247	FALSE	1.76032e-05	4.75441	1130	169	26	26944	GRN,CCL5,CSF1,MMP9,GSN,CLEC4N,NSF,TRIM30A,ICAM1,PMAIP1,FPR2,LYN,CDKN1B,MYH9,ITGB1,PPP2R5A,SYK,MSN,LAPTM5,MOB3A,PKM,KLF2,CASS4,MOB1A,SERP1,PTAFR
GO:BP	negative regulation of multicellular organismal process	GO:0051241	FALSE	1.80271e-05	4.74407	1214	169	27	26944	SLFN1,LNPEP,GRN,BST2,PTPN6,SPARC,B2M,C1QC,PF4,TRIM30A,GRK2,PIRA2,RGS2,CD300A,CST3,LYN,CDKN1B,XAF1,ITGB1,RTN4,VSIR,LGMN,LAPTM5,KLF2,FGR,ADIPOR1,SEMA4A
GO:BP	circulatory system development	GO:0072359	FALSE	1.86577e-05	4.72914	1216	169	27	26944	TGFBI,TNFAIP2,GRN,CCL5,COL1A2,GPX1,SPARC,NR4A1,MMP9,CXCR2,PF4,GRK2,RGS2,LRG1,CDKN1B,COL1A1,COL3A1,MYH9,ITGB1,SYK,RTN4,PKM,KLF2,RHOB,CDC42,ZFP36L1,SEMA4A
GO:BP	defense response to virus	GO:0051607	FALSE	2.13971e-05	4.66964	313	169	14	26944	IRF7,IFIT3,CCL5,IFITM1,BST2,IFITM3,TRIM30A,PMAIP1,UNC93B1,SAMHD1,TRIM30D,OASL2,OAS2,GBP2
GO:BP	myeloid leukocyte activation	GO:0002274	FALSE	2.2237e-05	4.65292	263	169	13	26944	GRN,C1QA,CCL5,PTPN6,CXCR2,CD300A,LYN,VAMP8,SYK,FGR,ITGAM,SNAP23,PTAFR
GO:BP	negative regulation of biological process	GO:0048519	FALSE	2.44524e-05	4.61168	5966	169	70	26944	CTLA2A,SLFN1,LY6E,DLEU2,BASP1,LNPEP,FABP5,IFIT3,GRN,CCL5,IFITM1,BST2,PTPN6,EIF4EBP1,GPX1,SPARC,IFITM3,NR4A1,MMP9,GSN,CXCR2,B2M,ZFP36L2,C1QC,PF4,TRIM30A,GRK2,ICAM1,PIRA2,RGS2,PMAIP1,SLFN2,CD300A,CST3,BHLHE40,FPR2,CDK2AP2,LYN,SAMHD1,CDKN1B,COL1A1,COL3A1,XAF1,PRAP1,TRIM30D,RETREG1,MYH9,MIER1,ITGB1,PPP2R5A,H2-Q10,VAMP8,SSH2,TSC22D3,OASL2,RTN4,VSIR,LGMN,ELOB,LAPTM5,KLF2,OAS2,ATOX1,RGS3,RHOB,FGR,ADIPOR…
GO:BP	positive regulation of macromolecule metabolic process	GO:0010604	FALSE	2.59982e-05	4.58506	3427	169	49	26944	IRF7,GRN,CCL5,CSF1,NR4A1,MMP9,NCF1,GSN,CLEC4N,B2M,NSF,ZFP36L2,CLEC4E,PF4,TRIM30A,GRK2,ICAM1,PMAIP1,CST3,FPR2,UNC93B1,LYN,CDKN1B,COL1A1,TRIM30D,MYH9,ITGB1,PPP2R5A,H2-Q10,NCOA3,SYK,LTB,RTN4,VSIR,MSN,ELOB,LAPTM5,MOB3A,PKM,KLF2,OAS2,FGR,CASS4,CDC42,MOB1A,SERP1,PTAFR,ZFP36L1,NFAM1
GO:BP	positive regulation of cellular metabolic process	GO:0031325	FALSE	2.77743e-05	4.55636	3434	169	49	26944	CXCL1,IRF7,CCL5,CSF1,NR4A1,MMP9,NCF1,GSN,CLEC4N,B2M,ZFP36L2,CLEC4E,PF4,TRIM30A,GRK2,ICAM1,CST3,FPR2,UNC93B1,LYN,CDKN1B,COL1A1,TRIM30D,MYH9,ITGB1,PPP2R5A,H2-Q10,NCOA3,SYK,LTB,RTN4,VSIR,MSN,ELOB,LAPTM5,MOB3A,PKM,KLF2,OAS2,SPTLC2,FGR,CASS4,ITGAM,CDC42,MOB1A,SERP1,PTAFR,ZFP36L1,NFAM1
GO:BP	response to interferon-beta	GO:0035456	FALSE	2.9753e-05	4.52647	72	169	8	26944	IFI204,IFI207,IFIT3,IFITM1,BST2,IFITM3,XAF1,GBP2
GO:BP	neutrophil chemotaxis	GO:0030593	FALSE	3.16871e-05	4.49912	103	169	9	26944	CCL8,SELL,CXCL1,CSF3R,CCL5,CXCR2,BST1,PF4,SYK
GO:BP	organonitrogen compound metabolic process	GO:1901564	FALSE	3.18058e-05	4.49749	5744	169	68	26944	CTLA2A,RPS29,SLFN1,CTSS,CTSB,PSAP,GM2A,TGM2,LNPEP,FABP5,GRN,CCL5,CSF1,PTPN6,EIF4EBP1,CTSD,GPX1,MMP9,NCF1,GSN,CLEC4N,B2M,GPX3,NSF,ZFP36L2,RPS28,BST1,TRIM30A,GRK2,ICAM1,RGS2,PMAIP1,CST3,FPR2,LYN,SAMHD1,CDKN1B,TRIM30D,MYH9,PGD,ITGB1,PPP2R5A,MSRB1,SSH2,OASL2,SYK,RTN4,VSIR,PLA2G7,MSN,LGMN,ELOB,LAPTM5,MOB3A,PKM,RPS17,KLF2,SPTLC2,FGR,CASS4,RPL38,CTSQ,MRPL52,MOB1A,SERP1,PTAFR,ZFP36L1,HNMT
GO:BP	endocytosis	GO:0006897	FALSE	3.27122e-05	4.48529	701	169	20	26944	TGM2,GRN,IFITM3,GSN,CXCR2,B2M,NSF,GRK2,ITGAL,CD300A,FPR2,MYH9,ITGB1,SYK,BIN2,FGR,GM5150,APOBR,CDC42,SCARB2
GO:BP	regulation of cell activation	GO:0050865	FALSE	3.41302e-05	4.46686	633	169	19	26944	CTLA2A,SLFN1,GRN,CCL5,PTPN6,B2M,ZFP36L2,PF4,ITGAL,CD300A,LYN,H2-Q10,SYK,VSIR,LAPTM5,FGR,GM5150,ZFP36L1,NFAM1
GO:BP	granulocyte activation	GO:0036230	FALSE	3.44676e-05	4.46259	48	169	7	26944	GRN,CCL5,CXCR2,CD300A,SYK,ITGAM,PTAFR
GO:BP	phagocytosis	GO:0006909	FALSE	3.55006e-05	4.44976	225	169	12	26944	TGM2,GSN,ITGAL,CD300A,FPR2,MYH9,ITGB1,SYK,BIN2,FGR,GM5150,CDC42
GO:BP	positive regulation of cell adhesion	GO:0045785	FALSE	3.71574e-05	4.42996	504	169	17	26944	TGM2,CCL5,CSF1,PTPN6,B2M,APBB1IP,ICAM1,ITGAL,MYH9,ITGB1,H2-Q10,SYK,VSIR,CASS4,GM5150,CDC42,PTAFR
GO:BP	mononuclear cell differentiation	GO:1903131	FALSE	3.82452e-05	4.41742	505	169	17	26944	CTLA2A,PSAP,CSF1,PTPN6,B2M,ZFP36L2,CLEC4E,PF4,LYN,CMTM7,MYH9,SYK,VSIR,LAPTM5,ZFP36L1,NFAM1,SEMA4A
GO:BP	regulation of programmed cell death	GO:0043067	FALSE	3.88652e-05	4.41044	1707	169	32	26944	SELL,CTSS,CXCL1,TGM2,IFIT3,GRN,CCL5,CTSD,GPX1,NR4A1,MMP9,GSN,CXCR2,GRK2,ICAM1,PMAIP1,LYN,CDKN1B,PRAP1,RETREG1,ITGB1,TSC22D3,SYK,LTB,LGMN,LAPTM5,ATOX1,RHOB,CDC42,CTSQ,ZFP36L1,GBP2
GO:BP	cell-cell adhesion	GO:0098609	FALSE	3.99616e-05	4.39836	934	169	23	26944	SLFN1,SELL,CCL5,PTPN6,B2M,PF4,ICAM1,ITGAL,CD300A,LRG1,LYN,MYH9,ITGB1,H2-Q10,SYK,VSIR,MSN,LAPTM5,ITGAM,GM5150,CDC42,PTAFR,ZFP36L1
GO:BP	adaptive immune response based on somatic recombination of immune receptors built from immunoglobulin superfamily domains	GO:0002460	FALSE	4.35077e-05	4.36143	447	169	16	26944	IGHA,C1QB,CSF3R,IRF7,C1QA,PTPN6,CLEC4N,B2M,C1QC,PF4,ICAM1,SLFN2,UNC93B1,H2-Q10,VSIR,SEMA4A
GO:BP	immune response-activating signaling pathway	GO:0002757	FALSE	4.35077e-05	4.36143	447	169	16	26944	IRF7,PTPN6,CLEC4N,FYB,CLEC4E,TRIM30A,CD300A,FPR2,UNC93B1,LYN,TLR13,SYK,RTN4,LAPTM5,GBP2,NFAM1
GO:BP	biological process involved in interaction with host	GO:0051701	FALSE	4.60897e-05	4.3364	185	169	11	26944	LY6E,CTSB,IFITM1,IFITM3,GSN,TRIM30A,GRK2,ICAM1,TRIM30D,VAMP8,GBP2
GO:BP	cellular process	GO:0009987	FALSE	4.75891e-05	4.32249	20967	169	158	26944	CTLA2A,IFI27L2A,IFI204,CCL8,RPS29,SLFN1,IFI207,TGFBI,SELL,CTSS,CXCL1,CTSB,PSAP,SLFN5,C1QB,DLEU2,GM2A,TNFAIP2,STEAP4,BASP1,TGM2,LNPEP,LYZ2,FABP5,CSF3R,IRF7,IFIT3,ARF2,GRN,C1QA,CCL5,IFITM1,BST2,CSF1,COL1A2,PTPN6,IL13RA1,EIF4EBP1,LSP1,ATP1B3,CTSD,GPX1,SPARC,MALAT1,IFITM3,NR4A1,MMP9,NCF1,GSN,CLEC4N,NPC2,CXCR2,FYB,B2M,GPX3,NSF,PLEKHO2,APBB1IP,ZFP36L2,RPS28,CLEC4E,C1QC,BST1,PF4,TRIM30A,GRK2,ICAM1,BRK1,…
GO:BP	regulation of viral life cycle	GO:1903900	FALSE	4.9493e-05	4.30546	145	169	10	26944	LY6E,CCL5,IFITM1,BST2,IFITM3,GSN,TRIM30A,TRIM30D,OASL2,OAS2
GO:BP	regulation of leukocyte mediated immunity	GO:0002703	FALSE	5.28896e-05	4.27663	283	169	13	26944	CXCL1,BST2,PTPN6,B2M,CD300A,LYN,H2-Q10,VAMP8,SYK,VSIR,FGR,ITGAM,PTAFR
GO:BP	response to nitrogen compound	GO:1901698	FALSE	5.66098e-05	4.24711	1283	169	27	26944	SELL,TGM2,COL1A2,EIF4EBP1,CTSD,GPX1,NR4A1,MMP9,GRK2,ICAM1,RGS2,PMAIP1,FPR2,LYN,CDKN1B,COL1A1,LY6A,COL3A1,ITGB1,SYK,LGMN,PKM,KLF2,ADIPOR1,PTAFR,ZFP36L1,HNMT
GO:BP	mononuclear cell migration	GO:0071674	FALSE	5.74484e-05	4.24072	189	169	11	26944	CCL8,CCL5,CSF1,ICAM1,ITGAL,FPR2,LYN,PLA2G7,MSN,LGMN,CDC42
GO:BP	regulation of cellular component organization	GO:0051128	FALSE	6.75153e-05	4.1706	2546	169	40	26944	CCL8,DLEU2,TGM2,GRN,BST2,EIF4EBP1,GPX1,SPARC,MMP9,GSN,B2M,NSF,BST1,TRIM30A,ICAM1,BRK1,RGS2,PMAIP1,CD300A,CST3,FPR2,CDK2AP2,LYN,CDKN1B,XAF1,PRAP1,MYH9,ITGB1,SSH2,SYK,RTN4,MSN,RHOB,FGR,GM5150,ADIPOR1,CDC42,SCARB2,GBP2,SEMA4A
GO:BP	immune response-regulating signaling pathway	GO:0002764	FALSE	6.86521e-05	4.16335	462	169	16	26944	IRF7,PTPN6,CLEC4N,FYB,CLEC4E,TRIM30A,CD300A,FPR2,UNC93B1,LYN,TLR13,SYK,RTN4,LAPTM5,GBP2,NFAM1
GO:BP	regulation of leukocyte degranulation	GO:0043300	FALSE	7.02838e-05	4.15314	53	169	7	26944	CD300A,LYN,VAMP8,SYK,FGR,ITGAM,PTAFR
GO:BP	negative regulation of viral entry into host cell	GO:0046597	FALSE	7.60239e-05	4.11905	32	169	6	26944	LY6E,IFITM1,IFITM3,GSN,TRIM30A,TRIM30D
GO:BP	collagen metabolic process	GO:0032963	FALSE	7.7162e-05	4.1126	114	169	9	26944	CTSS,CTSB,COL1A2,MMP9,CST3,COL1A1,RETREG1,ITGB1,VSIR
GO:BP	regulation of cell differentiation	GO:0045595	FALSE	8.01817e-05	4.09592	1761	169	32	26944	CTLA2A,IFI204,CCL8,DLEU2,TGM2,CSF3R,GRN,CCL5,IFITM1,CSF1,PTPN6,MMP9,B2M,ZFP36L2,C1QC,PF4,PIRA2,RGS2,LRG1,BHLHE40,LYN,CDKN1B,COL1A1,ITGB1,NCOA3,SYK,RTN4,VSIR,ADIPOR1,ZFP36L1,NFAM1,SEMA4A
GO:BP	regulation of localization	GO:0032879	FALSE	8.95528e-05	4.04792	2161	169	36	26944	CTSS,CXCL1,TGM2,FABP5,CCL5,PTPN6,ATP1B3,CTSD,GSN,B2M,NSF,TRIM30A,GRK2,ICAM1,RGS2,CD300A,FPR2,LYN,PRAP1,TRIM30D,MYH9,ITGB1,PPP2R5A,VAMP8,SYK,RTN4,MSN,OAS2,FGR,ITGAM,GM5150,CDC42,SNAP23,SERP1,PTAFR,ZFP36L1
GO:BP	regulation of biological quality	GO:0065008	FALSE	0.000110273	3.95753	3134	169	45	26944	CXCL1,CTSB,LNPEP,GRN,CCL5,COL1A2,PTPN6,ATP1B3,GPX1,SPARC,MMP9,GSN,CXCR2,B2M,ZFP36L2,PF4,GRK2,ICAM1,BRK1,RGS2,PMAIP1,SLFN2,FPR2,LYN,MYH9,ITGB1,VAMP8,SSH2,SYK,RTN4,MSN,LGMN,LAPTM5,KLF2,OAS2,RHOB,FGR,BORCS6,CDC42,SNAP23,CD52,SERP1,PTAFR,ZFP36L1,SEMA4A
GO:BP	MAPK cascade	GO:0000165	FALSE	0.000117483	3.93003	758	169	20	26944	CCL8,PSAP,CCL5,PTPN6,NCF1,GSN,ZFP36L2,TRIM30A,ICAM1,RGS2,FPR2,LYN,TRIM30D,MYH9,TLR13,SYK,IGFBP6,LAPTM5,CDC42,ZFP36L1
GO:BP	response to organonitrogen compound	GO:0010243	FALSE	0.000125761	3.90046	1161	169	25	26944	SELL,TGM2,COL1A2,EIF4EBP1,CTSD,GPX1,NR4A1,MMP9,GRK2,ICAM1,RGS2,FPR2,LYN,CDKN1B,COL1A1,COL3A1,ITGB1,SYK,LGMN,PKM,KLF2,ADIPOR1,PTAFR,ZFP36L1,HNMT
GO:BP	import into cell	GO:0098657	FALSE	0.000128355	3.89159	916	169	22	26944	TGM2,GRN,ATP1B3,IFITM3,GSN,CXCR2,B2M,NSF,GRK2,ITGAL,RGS2,CD300A,FPR2,MYH9,ITGB1,SYK,BIN2,FGR,GM5150,APOBR,CDC42,SCARB2
GO:BP	regulation of angiogenesis	GO:0045765	FALSE	0.000131782	3.88014	306	169	13	26944	GRN,CCL5,SPARC,MMP9,CXCR2,PF4,LRG1,ITGB1,RTN4,PKM,KLF2,RHOB,SEMA4A
GO:BP	regulation of metabolic process	GO:0019222	FALSE	0.000135237	3.8689	6882	169	75	26944	CTLA2A,IFI204,SLFN1,CXCL1,PSAP,BASP1,LNPEP,FABP5,IRF7,GRN,CCL5,BST2,CSF1,PTPN6,EIF4EBP1,GPX1,NR4A1,MMP9,NCF1,GSN,CLEC4N,B2M,NSF,ZFP36L2,CLEC4E,BST1,PF4,TRIM30A,GRK2,ICAM1,RGS2,PMAIP1,SLFN2,JCHAIN,CST3,BHLHE40,FPR2,UNC93B1,LYN,CDKN1B,COL1A1,XAF1,TRIM30D,MYH9,MIER1,ITGB1,PPP2R5A,H2-Q10,NCOA3,TSC22D3,SYK,LTB,RTN4,VSIR,MSN,LGMN,ELOB,LAPTM5,MOB3A,PKM,KLF2,OAS2,SPTLC2,FGR,CASS4,ITGAM,ADIPOR1,CDC42,RPL3…
GO:BP	protein metabolic process	GO:0019538	FALSE	0.000153879	3.81282	4698	169	58	26944	CTLA2A,RPS29,SLFN1,CTSS,CTSB,PSAP,TGM2,LNPEP,GRN,CCL5,CSF1,PTPN6,EIF4EBP1,CTSD,GPX1,MMP9,GSN,CLEC4N,B2M,NSF,ZFP36L2,RPS28,BST1,TRIM30A,GRK2,ICAM1,RGS2,PMAIP1,CST3,FPR2,LYN,CDKN1B,TRIM30D,MYH9,ITGB1,PPP2R5A,MSRB1,SSH2,SYK,RTN4,VSIR,MSN,LGMN,ELOB,LAPTM5,MOB3A,PKM,RPS17,KLF2,FGR,CASS4,RPL38,CTSQ,MRPL52,MOB1A,SERP1,PTAFR,ZFP36L1
GO:BP	symbiont entry into host cell	GO:0046718	FALSE	0.000160122	3.79555	124	169	9	26944	LY6E,CTSB,IFITM1,IFITM3,GSN,TRIM30A,GRK2,TRIM30D,VAMP8
GO:BP	leukocyte degranulation	GO:0043299	FALSE	0.0001604	3.7948	89	169	8	26944	CD300A,LYN,VAMP8,SYK,FGR,ITGAM,SNAP23,PTAFR
GO:BP	regulation of vasculature development	GO:1901342	FALSE	0.000165046	3.78239	312	169	13	26944	GRN,CCL5,SPARC,MMP9,CXCR2,PF4,LRG1,ITGB1,RTN4,PKM,KLF2,RHOB,SEMA4A
GO:BP	tube development	GO:0035295	FALSE	0.000174086	3.75924	1181	169	25	26944	TGFBI,TNFAIP2,TGM2,GRN,CCL5,CSF1,PTPN6,GPX1,SPARC,NR4A1,MMP9,CXCR2,PF4,LRG1,COL3A1,MYH9,ITGB1,SYK,RTN4,PKM,KLF2,RHOB,CDC42,ZFP36L1,SEMA4A
GO:BP	regulation of hemopoiesis	GO:1903706	FALSE	0.000174504	3.75819	431	169	15	26944	CTLA2A,CSF3R,CCL5,CSF1,PTPN6,B2M,ZFP36L2,C1QC,PF4,PIRA2,LYN,SYK,VSIR,ZFP36L1,NFAM1
GO:BP	epithelial cell migration	GO:0010631	FALSE	0.000191232	3.71844	316	169	13	26944	GRN,GPX1,SPARC,NR4A1,MMP9,LRG1,MYH9,ITGB1,RTN4,LGMN,RHOB,ADIPOR1,SEMA4A
GO:BP	regulation of cell development	GO:0060284	FALSE	0.000204445	3.68942	941	169	22	26944	CTLA2A,DLEU2,TGM2,CSF3R,GRN,CCL5,CSF1,PTPN6,B2M,ZFP36L2,C1QC,PF4,PIRA2,BHLHE40,LYN,ITGB1,SYK,RTN4,VSIR,ZFP36L1,NFAM1,SEMA4A
GO:BP	homeostatic process	GO:0042592	FALSE	0.000205739	3.68668	1835	169	32	26944	CCL8,CTSS,STEAP4,TGM2,LNPEP,FABP5,GRN,CCL5,CSF1,PTPN6,ATP1B3,GPX1,NCF1,NPC2,CXCR2,B2M,GRK2,ICAM1,PMAIP1,LYN,COL3A1,MYH9,ITGB1,TSC22D3,SYK,RTN4,ATP6AP1,RPS17,KLF2,ATOX1,ADIPOR1,ZFP36L1
GO:BP	symbiont entry into host	GO:0044409	FALSE	0.000210565	3.67661	128	169	9	26944	LY6E,CTSB,IFITM1,IFITM3,GSN,TRIM30A,GRK2,TRIM30D,VAMP8
GO:BP	epithelium migration	GO:0090132	FALSE	0.00021326	3.67109	319	169	13	26944	GRN,GPX1,SPARC,NR4A1,MMP9,LRG1,MYH9,ITGB1,RTN4,LGMN,RHOB,ADIPOR1,SEMA4A
GO:BP	multicellular organism development	GO:0007275	FALSE	0.000235498	3.62801	4879	169	59	26944	CTLA2A,TGFBI,PSAP,DLEU2,TNFAIP2,BASP1,TGM2,CSF3R,GRN,C1QA,CCL5,IFITM1,CSF1,COL1A2,PTPN6,GPX1,SPARC,NR4A1,MMP9,GSN,CXCR2,B2M,ZFP36L2,C1QC,PF4,GRK2,ICAM1,BRK1,PIRA2,RGS2,LRG1,BHLHE40,LYN,SAMHD1,CDKN1B,COL1A1,COL3A1,MYH9,ITGB1,H2-Q10,NCOA3,SYK,LTB,RTN4,VSIR,ATP6AP1,PKM,KLF2,OAS2,RHOB,FGR,LLPH,CDC42,RPL38,SCARB2,SERP1,ZFP36L1,NFAM1,SEMA4A
GO:BP	regulation of leukocyte cell-cell adhesion	GO:1903037	FALSE	0.000237377	3.62456	380	169	14	26944	SLFN1,CCL5,PTPN6,B2M,PF4,ICAM1,ITGAL,CD300A,H2-Q10,SYK,VSIR,LAPTM5,GM5150,PTAFR
GO:BP	apoptotic process	GO:0006915	FALSE	0.000253304	3.59636	2050	169	34	26944	IFI27L2A,IFI204,SELL,CTSS,CTSB,TGM2,IFIT3,GRN,CCL5,LSP1,CTSD,GPX1,NR4A1,MMP9,GSN,CXCR2,PLEKHO2,GRK2,ICAM1,PMAIP1,LYN,CDKN1B,XAF1,PRAP1,RETREG1,ITGB1,TSC22D3,LTB,LGMN,ATOX1,RHOB,CDC42,CTSQ,ZFP36L1
GO:BP	tissue migration	GO:0090130	FALSE	0.000264276	3.57794	325	169	13	26944	GRN,GPX1,SPARC,NR4A1,MMP9,LRG1,MYH9,ITGB1,RTN4,LGMN,RHOB,ADIPOR1,SEMA4A
GO:BP	lysosome localization	GO:0032418	FALSE	0.000267401	3.57284	95	169	8	26944	CD300A,LYN,MYH9,VAMP8,SYK,FGR,BORCS6,SNAP23
GO:BP	vacuolar localization	GO:1990849	FALSE	0.000267401	3.57284	95	169	8	26944	CD300A,LYN,MYH9,VAMP8,SYK,FGR,BORCS6,SNAP23
GO:BP	regulation of leukocyte chemotaxis	GO:0002688	FALSE	0.000274314	3.56175	132	169	9	26944	SELL,CCL5,CSF1,CXCR2,BST1,FPR2,LYN,PLA2G7,LGMN
GO:BP	regulation of viral process	GO:0050792	FALSE	0.000276778	3.55787	174	169	10	26944	LY6E,CCL5,IFITM1,BST2,IFITM3,GSN,TRIM30A,TRIM30D,OASL2,OAS2
GO:BP	regulation of vesicle-mediated transport	GO:0060627	FALSE	0.000329764	3.4818	587	169	17	26944	TGM2,B2M,NSF,CD300A,FPR2,LYN,MYH9,ITGB1,VAMP8,SYK,MSN,FGR,ITGAM,GM5150,CDC42,SNAP23,PTAFR
GO:BP	mast cell activation involved in immune response	GO:0002279	FALSE	0.000331624	3.47935	66	169	7	26944	PTPN6,CD300A,LYN,VAMP8,SYK,FGR,SNAP23
GO:BP	regulation of biological process involved in symbiotic interaction	GO:0043903	FALSE	0.000331624	3.47935	66	169	7	26944	LY6E,CXCL1,IFITM1,IFITM3,GSN,TRIM30A,TRIM30D
GO:BP	positive regulation of cytokine production	GO:0001819	FALSE	0.000370597	3.4311	523	169	16	26944	IRF7,CCL5,CLEC4N,B2M,CLEC4E,GRK2,UNC93B1,H2-Q10,SYK,LTB,RTN4,LAPTM5,OAS2,FGR,PTAFR,NFAM1
GO:BP	negative regulation of cellular process	GO:0048523	FALSE	0.000426256	3.37033	5599	169	64	26944	CTLA2A,SLFN1,DLEU2,BASP1,FABP5,IFIT3,GRN,CCL5,IFITM1,BST2,PTPN6,EIF4EBP1,GPX1,SPARC,IFITM3,NR4A1,MMP9,GSN,CXCR2,B2M,ZFP36L2,C1QC,PF4,TRIM30A,GRK2,ICAM1,PIRA2,RGS2,PMAIP1,SLFN2,CD300A,CST3,BHLHE40,CDK2AP2,LYN,SAMHD1,CDKN1B,COL1A1,COL3A1,XAF1,PRAP1,RETREG1,MYH9,MIER1,ITGB1,PPP2R5A,H2-Q10,VAMP8,SSH2,TSC22D3,RTN4,VSIR,LGMN,ELOB,LAPTM5,KLF2,ATOX1,RGS3,RHOB,FGR,ADIPOR1,CDC42,ZFP36L1,SEMA4A
GO:BP	regulation of MAPK cascade	GO:0043408	FALSE	0.000427228	3.36934	670	169	18	26944	CCL8,PSAP,CCL5,PTPN6,NCF1,GSN,TRIM30A,ICAM1,RGS2,FPR2,LYN,TRIM30D,MYH9,TLR13,SYK,IGFBP6,LAPTM5,CDC42
GO:BP	regulation of leukocyte differentiation	GO:1902105	FALSE	0.000458017	3.33912	341	169	13	26944	CTLA2A,CCL5,CSF1,PTPN6,ZFP36L2,C1QC,PF4,PIRA2,LYN,SYK,VSIR,ZFP36L1,NFAM1
GO:BP	positive regulation of immune effector process	GO:0002699	FALSE	0.000522289	3.28209	288	169	12	26944	CXCL1,PTPN6,B2M,CD300A,H2-Q10,VAMP8,SYK,RTN4,LAPTM5,FGR,ITGAM,PTAFR
GO:BP	anatomical structure morphogenesis	GO:0009653	FALSE	0.000589548	3.22948	2761	169	40	26944	CCL8,LST1,TGFBI,PSAP,TNFAIP2,TGM2,CSF3R,GRN,CCL5,IFITM1,CSF1,COL1A2,PTPN6,GPX1,SPARC,NR4A1,MMP9,CXCR2,PF4,ICAM1,LRG1,CST3,UNC93B1,COL1A1,COL3A1,MYH9,ITGB1,SYK,RTN4,MSN,PKM,KLF2,RHOB,FGR,LLPH,CDC42,RPL38,SERP1,ZFP36L1,SEMA4A
GO:BP	integrin-mediated signaling pathway	GO:0007229	FALSE	0.000625811	3.20356	106	169	8	26944	FYB,ITGAL,COL3A1,ITGB1,SYK,FGR,ITGAM,CDC42
GO:BP	positive regulation of apoptotic process	GO:0043065	FALSE	0.000740585	3.13043	622	169	17	26944	CTSS,TGM2,GRN,CCL5,CTSD,NR4A1,MMP9,GSN,CXCR2,GRK2,PMAIP1,LYN,ITGB1,LTB,RHOB,CDC42,CTSQ
GO:BP	regulation of transport	GO:0051049	FALSE	0.000776532	3.10984	1749	169	30	26944	CTSS,CXCL1,TGM2,FABP5,CCL5,PTPN6,ATP1B3,B2M,NSF,GRK2,ICAM1,RGS2,CD300A,FPR2,LYN,PRAP1,MYH9,ITGB1,VAMP8,SYK,RTN4,MSN,OAS2,FGR,ITGAM,GM5150,CDC42,SNAP23,SERP1,PTAFR
GO:BP	mononuclear cell proliferation	GO:0032943	FALSE	0.000846893	3.07217	360	169	13	26944	SLFN1,CCL5,CSF1,PTPN6,ITGAL,SLFN2,CD300A,LYN,H2-Q10,SYK,VSIR,MSN,LAPTM5
GO:BP	exocytosis	GO:0006887	FALSE	0.000929917	3.03156	363	169	13	26944	CCL8,TNFAIP2,CCL5,NSF,CD300A,LYN,MYH9,VAMP8,SYK,FGR,ITGAM,SNAP23,PTAFR
GO:BP	cellular localization	GO:0051641	FALSE	0.00102632	2.98872	3502	169	46	26944	PSAP,GM2A,STEAP4,ARF2,GRN,CCL5,PTPN6,ATP1B3,CTSD,NR4A1,NCF1,GSN,NPC2,FYB,NSF,TRIM30A,GRK2,ITGAL,CD300A,UNC93B1,LYN,CDKN1B,COL1A1,TRIM30D,MYH9,ITGB1,PPP2R5A,VAMP8,SYK,RTN4,LYST,MSN,LAPTM5,ATP6AP1,RHOB,FGR,ITGAM,BORCS6,CDC42,SFT2D2,SNAP23,SCARB2,SERP1,PTAFR,ZFP36L1,GBP2
GO:BP	catabolic process	GO:0009056	FALSE	0.00103861	2.98355	2495	169	37	26944	CTSS,CTSB,PSAP,GM2A,LNPEP,GRN,CTSD,GPX1,MMP9,NCF1,GPX3,NSF,ZFP36L2,TRIM30A,PMAIP1,SLFN2,CST3,SAMHD1,CDKN1B,TRIM30D,RETREG1,PGD,ITGB1,VAMP8,VSIR,PLA2G7,MSN,LGMN,ELOB,LAPTM5,PKM,OAS2,SPTLC2,CTSQ,SCARB2,ZFP36L1,HNMT
GO:BP	regulation of cell-cell adhesion	GO:0022407	FALSE	0.0010977	2.95952	498	169	15	26944	SLFN1,CCL5,PTPN6,B2M,PF4,ICAM1,ITGAL,CD300A,LYN,H2-Q10,SYK,VSIR,LAPTM5,GM5150,PTAFR
GO:BP	response to peptide	GO:1901652	TRUE	0.00110915	2.95501	568	169	16	26944	EIF4EBP1,CTSD,NR4A1,MMP9,GRK2,ICAM1,FPR2,LYN,CDKN1B,COL1A1,COL3A1,LGMN,PKM,KLF2,ADIPOR1,ZFP36L1
GO:BP	lymphocyte mediated immunity	GO:0002449	FALSE	0.0011746	2.93011	434	169	14	26944	IGHA,C1QB,CSF3R,IRF7,C1QA,PTPN6,B2M,C1QC,ICAM1,SLFN2,UNC93B1,H2-Q10,LYST,VSIR
GO:BP	innate immune response-activating signaling pathway	GO:0002758	FALSE	0.00122	2.91364	256	169	11	26944	IRF7,CLEC4N,CLEC4E,TRIM30A,CD300A,UNC93B1,LYN,TLR13,SYK,RTN4,GBP2
GO:BP	regulation of viral entry into host cell	GO:0046596	FALSE	0.00136912	2.86356	51	169	6	26944	LY6E,IFITM1,IFITM3,GSN,TRIM30A,TRIM30D
GO:BP	cell adhesion mediated by integrin	GO:0033627	FALSE	0.00148826	2.82732	82	169	7	26944	CCL5,PTPN6,ICAM1,ITGAL,LYN,ITGB1,SYK
GO:BP	positive regulation of transport	GO:0051050	FALSE	0.00153457	2.81401	975	169	21	26944	CTSS,CXCL1,CCL5,ATP1B3,B2M,NSF,GRK2,FPR2,PRAP1,MYH9,ITGB1,VAMP8,SYK,RTN4,MSN,FGR,ITGAM,GM5150,CDC42,SERP1,PTAFR
GO:BP	regulation of mononuclear cell proliferation	GO:0032944	FALSE	0.0015901	2.79857	263	169	11	26944	SLFN1,CCL5,CSF1,PTPN6,ITGAL,CD300A,LYN,H2-Q10,SYK,VSIR,LAPTM5
GO:BP	regulation of inflammatory response	GO:0050727	FALSE	0.00159952	2.79601	381	169	13	26944	CTLA2A,CTSS,GRN,CCL5,PTPN6,GPX1,NCF1,BST1,PF4,FPR2,LYN,H2-Q10,VAMP8
GO:BP	viral genome replication	GO:0019079	FALSE	0.00161879	2.79081	120	169	8	26944	CCL8,CCL5,IFITM1,BST2,IFITM3,GRK2,OASL2,OAS2
GO:BP	ameboidal-type cell migration	GO:0001667	FALSE	0.00162209	2.78993	446	169	14	26944	GRN,GPX1,SPARC,NR4A1,MMP9,LRG1,MYH9,ITGB1,RTN4,LGMN,RHOB,ADIPOR1,CDC42,SEMA4A
GO:BP	regulation of T cell activation	GO:0050863	FALSE	0.00164695	2.78332	382	169	13	26944	CTLA2A,SLFN1,CCL5,PTPN6,B2M,PF4,ITGAL,CD300A,H2-Q10,SYK,VSIR,LAPTM5,GM5150
GO:BP	regulation of collagen catabolic process	GO:0010710	FALSE	0.00166416	2.77881	4	169	3	26944	CST3,ITGB1,VSIR
GO:BP	tissue development	GO:0009888	FALSE	0.00170837	2.76742	2122	169	33	26944	TGFBI,CTSB,PSAP,BASP1,TGM2,IFITM1,CSF1,COL1A2,GPX1,NR4A1,MMP9,CXCR2,ICAM1,RGS2,LRG1,CDKN1B,COL1A1,COL3A1,MYH9,ITGB1,NCOA3,RTN4,MSN,KLF2,RHOB,SPTLC2,FGR,ITGAM,ADIPOR1,CDC42,RPL38,ZFP36L1,SEMA4A
GO:BP	negative regulation of viral genome replication	GO:0045071	FALSE	0.00172728	2.76264	53	169	6	26944	CCL5,IFITM1,BST2,IFITM3,OASL2,OAS2
GO:BP	synapse pruning	GO:0098883	TRUE	0.00176182	2.75404	13	169	4	26944	C1QB,C1QA,C1QC,ITGB1
GO:BP	cellular component organization	GO:0016043	FALSE	0.00201779	2.69512	7612	169	77	26944	CCL8,TGFBI,CTSS,PSAP,C1QB,DLEU2,STEAP4,TGM2,GRN,C1QA,CCL5,BST2,COL1A2,EIF4EBP1,LSP1,CTSD,GPX1,SPARC,NR4A1,MMP9,GSN,NPC2,B2M,NSF,RPS28,C1QC,BST1,PF4,TRIM30A,ICAM1,BRK1,RGS2,PMAIP1,JCHAIN,COX17,CD300A,CST3,FPR2,CDK2AP2,LYN,SAMHD1,CDKN1B,COL1A1,COL3A1,XAF1,PRAP1,RETREG1,MYH9,MIER1,ITGB1,NCOA3,VAMP8,MSRB1,SSH2,SYK,RTN4,PET100,PLA2G7,MSN,LGMN,BIN2,LAPTM5,ATP6AP1,PKM,KLF2,RHOB,FGR,LLPH,GM5150,ADIPOR1,B…
GO:BP	lymphocyte differentiation	GO:0030098	FALSE	0.00205221	2.68778	455	169	14	26944	CTLA2A,PSAP,PTPN6,B2M,ZFP36L2,CLEC4E,PF4,CMTM7,SYK,VSIR,LAPTM5,ZFP36L1,NFAM1,SEMA4A
GO:BP	response to endogenous stimulus	GO:0009719	FALSE	0.00208195	2.68153	1935	169	31	26944	CTSS,CTSB,TGM2,LNPEP,CCL5,COL1A2,EIF4EBP1,CTSD,GPX1,SPARC,NR4A1,ZFP36L2,PF4,GRK2,ICAM1,LRG1,FPR2,LYN,CDKN1B,COL1A1,COL3A1,ITGB1,SYK,VSIR,LGMN,PKM,KLF2,ADIPOR1,PTAFR,ZFP36L1,HNMT
GO:BP	defense response to bacterium	GO:0042742	FALSE	0.00213374	2.67086	391	169	13	26944	IGHA,LYZ2,GRN,NCF1,B2M,CLEC4E,JCHAIN,FPR2,H2-Q10,SYK,OAS2,FGR,GBP2
GO:BP	mast cell activation	GO:0045576	FALSE	0.00222817	2.65205	87	169	7	26944	PTPN6,CD300A,LYN,VAMP8,SYK,FGR,SNAP23
GO:BP	leukocyte proliferation	GO:0070661	FALSE	0.00238849	2.62188	395	169	13	26944	SLFN1,CCL5,CSF1,PTPN6,ITGAL,SLFN2,CD300A,LYN,H2-Q10,SYK,VSIR,MSN,LAPTM5
GO:BP	modulation by symbiont of entry into host	GO:0052372	FALSE	0.0024052	2.61885	56	169	6	26944	LY6E,IFITM1,IFITM3,GSN,TRIM30A,TRIM30D
GO:BP	regulation of apoptotic process	GO:0042981	FALSE	0.0027018	2.56835	1658	169	28	26944	SELL,CTSS,TGM2,IFIT3,GRN,CCL5,CTSD,GPX1,NR4A1,MMP9,GSN,CXCR2,GRK2,ICAM1,PMAIP1,LYN,CDKN1B,PRAP1,RETREG1,ITGB1,TSC22D3,LTB,LGMN,ATOX1,RHOB,CDC42,CTSQ,ZFP36L1
GO:BP	positive regulation of leukocyte degranulation	GO:0043302	FALSE	0.0027694	2.55761	32	169	5	26944	VAMP8,SYK,FGR,ITGAM,PTAFR
GO:BP	cellular component organization or biogenesis	GO:0071840	FALSE	0.00283144	2.54799	7815	169	78	26944	CCL8,TGFBI,CTSS,PSAP,C1QB,DLEU2,STEAP4,TGM2,GRN,C1QA,CCL5,BST2,COL1A2,EIF4EBP1,LSP1,CTSD,GPX1,SPARC,NR4A1,MMP9,GSN,NPC2,B2M,NSF,RPS28,C1QC,BST1,PF4,TRIM30A,ICAM1,BRK1,RGS2,PMAIP1,JCHAIN,COX17,CD300A,CST3,FPR2,CDK2AP2,LYN,SAMHD1,CDKN1B,COL1A1,COL3A1,XAF1,PRAP1,RETREG1,MYH9,MIER1,ITGB1,NCOA3,VAMP8,MSRB1,SSH2,SYK,RTN4,PET100,PLA2G7,MSN,LGMN,BIN2,LAPTM5,ATP6AP1,PKM,RPS17,KLF2,RHOB,FGR,LLPH,GM5150,ADI…
GO:BP	myeloid cell differentiation	GO:0030099	FALSE	0.00285408	2.54453	468	169	14	26944	CSF3R,CCL5,CSF1,PTPN6,B2M,C1QC,PF4,PIRA2,LYN,MYH9,GAB2,ATP6AP1,KLF2,ZFP36L1
GO:BP	regulation of primary metabolic process	GO:0080090	FALSE	0.0035587	2.44871	5407	169	60	26944	CTLA2A,IFI204,SLFN1,PSAP,BASP1,FABP5,IRF7,GRN,CCL5,CSF1,PTPN6,EIF4EBP1,GPX1,NR4A1,MMP9,NCF1,GSN,CLEC4N,NSF,ZFP36L2,BST1,PF4,TRIM30A,GRK2,ICAM1,RGS2,PMAIP1,SLFN2,CST3,BHLHE40,FPR2,LYN,CDKN1B,COL1A1,TRIM30D,MYH9,MIER1,ITGB1,PPP2R5A,NCOA3,TSC22D3,SYK,RTN4,MSN,ELOB,LAPTM5,MOB3A,PKM,KLF2,FGR,CASS4,ADIPOR1,CDC42,RPL38,SCARB2,MOB1A,SERP1,PTAFR,ZFP36L1,NFAM1
GO:BP	positive regulation of angiogenesis	GO:0045766	FALSE	0.00356488	2.44796	179	169	9	26944	GRN,CCL5,MMP9,CXCR2,LRG1,ITGB1,RTN4,PKM,RHOB
GO:BP	regulation of leukocyte proliferation	GO:0070663	FALSE	0.00359492	2.44431	286	169	11	26944	SLFN1,CCL5,CSF1,PTPN6,ITGAL,CD300A,LYN,H2-Q10,SYK,VSIR,LAPTM5
GO:BP	regulation of mast cell degranulation	GO:0043304	FALSE	0.00378807	2.42158	34	169	5	26944	CD300A,LYN,VAMP8,SYK,FGR
GO:BP	positive regulation of MAPK cascade	GO:0043410	FALSE	0.00383179	2.4166	480	169	14	26944	CCL8,PSAP,CCL5,NCF1,GSN,TRIM30A,ICAM1,FPR2,TRIM30D,MYH9,SYK,IGFBP6,LAPTM5,CDC42
GO:BP	positive regulation of vasculature development	GO:1904018	FALSE	0.00390693	2.40816	181	169	9	26944	GRN,CCL5,MMP9,CXCR2,LRG1,ITGB1,RTN4,PKM,RHOB
GO:BP	response to chemokine	GO:1990868	FALSE	0.00404022	2.3936	95	169	7	26944	CCL8,CXCL1,CCL5,CXCR2,PF4,GRK2,LYN
GO:BP	cellular response to chemokine	GO:1990869	FALSE	0.00404022	2.3936	95	169	7	26944	CCL8,CXCL1,CCL5,CXCR2,PF4,GRK2,LYN
GO:BP	regulation of phosphate metabolic process	GO:0019220	FALSE	0.00431868	2.36465	1041	169	21	26944	SLFN1,CCL5,PTPN6,MMP9,CLEC4N,BST1,GRK2,ICAM1,RGS2,FPR2,LYN,CDKN1B,MYH9,ITGB1,PPP2R5A,SYK,MOB3A,FGR,CASS4,MOB1A,PTAFR
GO:BP	production of molecular mediator involved in inflammatory response	GO:0002532	FALSE	0.00433516	2.36299	96	169	7	26944	GRN,NCF1,CD300A,LYN,VAMP8,SYK,SNAP23
GO:BP	regulation of phosphorus metabolic process	GO:0051174	FALSE	0.00438387	2.35814	1042	169	21	26944	SLFN1,CCL5,PTPN6,MMP9,CLEC4N,BST1,GRK2,ICAM1,RGS2,FPR2,LYN,CDKN1B,MYH9,ITGB1,PPP2R5A,SYK,MOB3A,FGR,CASS4,MOB1A,PTAFR
GO:BP	regulation of monocyte chemotaxis	GO:0090025	FALSE	0.00439708	2.35684	35	169	5	26944	CCL5,FPR2,LYN,PLA2G7,LGMN
GO:BP	regulation of B cell differentiation	GO:0045577	FALSE	0.00439708	2.35684	35	169	5	26944	PTPN6,ZFP36L2,SYK,ZFP36L1,NFAM1
GO:BP	mast cell degranulation	GO:0043303	FALSE	0.0044146	2.35511	62	169	6	26944	CD300A,LYN,VAMP8,SYK,FGR,SNAP23
GO:BP	regulation of chemotaxis	GO:0050920	FALSE	0.00448506	2.34823	236	169	10	26944	SELL,CCL5,CSF1,CXCR2,BST1,FPR2,LYN,PLA2G7,LGMN,SEMA4A
GO:BP	lymphocyte proliferation	GO:0046651	FALSE	0.00454672	2.3423	354	169	12	26944	SLFN1,CCL5,PTPN6,ITGAL,SLFN2,CD300A,LYN,H2-Q10,SYK,VSIR,MSN,LAPTM5
GO:BP	regulation of B cell activation	GO:0050864	FALSE	0.00464595	2.33293	138	169	8	26944	PTPN6,ZFP36L2,CD300A,LYN,SYK,LAPTM5,ZFP36L1,NFAM1
GO:BP	negative regulation of leukocyte activation	GO:0002695	FALSE	0.0046766	2.33007	185	169	9	26944	SLFN1,GRN,PTPN6,PF4,CD300A,LYN,VSIR,LAPTM5,FGR
GO:BP	peptidyl-tyrosine phosphorylation	GO:0018108	FALSE	0.00502006	2.29929	239	169	10	26944	CCL5,PTPN6,CLEC4N,BST1,ICAM1,LYN,ITGB1,SYK,FGR,CASS4
GO:BP	mast cell mediated immunity	GO:0002448	FALSE	0.0053286	2.27339	64	169	6	26944	CD300A,LYN,VAMP8,SYK,FGR,SNAP23
GO:BP	humoral immune response	GO:0006959	FALSE	0.00533892	2.27255	298	169	11	26944	IGHA,CCL8,CXCL1,C1QB,C1QA,PTPN6,B2M,C1QC,PF4,JCHAIN,H2-Q10
GO:BP	peptidyl-tyrosine modification	GO:0018212	FALSE	0.00540681	2.26706	241	169	10	26944	CCL5,PTPN6,CLEC4N,BST1,ICAM1,LYN,ITGB1,SYK,FGR,CASS4
GO:BP	enzyme-linked receptor protein signaling pathway	GO:0007167	FALSE	0.0055112	2.25875	970	169	20	26944	LNPEP,CSF1,COL1A2,EIF4EBP1,CTSD,MMP9,LRG1,LYN,COL1A1,COL3A1,ITGB1,SYK,RTN4,VSIR,IGFBP6,LGMN,GAB2,FGR,CASS4,ADIPOR1
GO:BP	regulation of cellular metabolic process	GO:0031323	FALSE	0.00599085	2.22251	6425	169	67	26944	CTLA2A,IFI204,SLFN1,CXCL1,BASP1,FABP5,IRF7,CCL5,BST2,CSF1,PTPN6,EIF4EBP1,GPX1,NR4A1,MMP9,NCF1,GSN,CLEC4N,B2M,ZFP36L2,CLEC4E,BST1,PF4,TRIM30A,GRK2,ICAM1,RGS2,SLFN2,CST3,BHLHE40,FPR2,UNC93B1,LYN,CDKN1B,COL1A1,XAF1,TRIM30D,MYH9,MIER1,ITGB1,PPP2R5A,H2-Q10,NCOA3,TSC22D3,SYK,LTB,RTN4,VSIR,MSN,LGMN,ELOB,LAPTM5,MOB3A,PKM,KLF2,OAS2,SPTLC2,FGR,CASS4,ITGAM,CDC42,RPL38,MOB1A,SERP1,PTAFR,ZFP36L1,NFAM1
GO:BP	animal organ development	GO:0048513	FALSE	0.00615221	2.21097	3260	169	42	26944	IFI204,TGFBI,CTSB,PSAP,C1QB,BASP1,TGM2,CSF3R,GRN,CSF1,COL1A2,GPX1,SPARC,NR4A1,MMP9,CXCR2,B2M,GRK2,ICAM1,RGS2,LRG1,CDKN1B,COL1A1,COL3A1,MYH9,ITGB1,NCOA3,LTB,RTN4,MSN,ATP6AP1,PKM,KLF2,OAS2,SPTLC2,FGR,ADIPOR1,CDC42,RPL38,SERP1,ZFP36L1,SEMA4A
GO:BP	response to lipid	GO:0033993	FALSE	0.00616978	2.20973	1155	169	22	26944	CXCL1,GRN,EIF4EBP1,GPX1,NR4A1,NCF1,B2M,ZFP36L2,PF4,TRIM30A,LYN,CDKN1B,COL1A1,TRIM30D,NCOA3,SYK,MSN,ITGAM,PTAFR,ZFP36L1,GBP2,HNMT
GO:BP	positive regulation of cellular component organization	GO:0051130	FALSE	0.00627485	2.2024	1248	169	23	26944	CCL8,GRN,MMP9,GSN,B2M,NSF,ICAM1,BRK1,RGS2,PMAIP1,FPR2,LYN,CDKN1B,PRAP1,MYH9,ITGB1,SYK,MSN,GM5150,CDC42,SCARB2,GBP2,SEMA4A
GO:BP	monocyte chemotaxis	GO:0002548	FALSE	0.00639104	2.19443	66	169	6	26944	CCL8,CCL5,FPR2,LYN,PLA2G7,LGMN
GO:BP	T cell proliferation	GO:0042098	FALSE	0.00648892	2.18783	246	169	10	26944	SLFN1,CCL5,PTPN6,ITGAL,SLFN2,H2-Q10,SYK,VSIR,MSN,LAPTM5
GO:BP	export from cell	GO:0140352	FALSE	0.00662262	2.17897	982	169	20	26944	CCL8,PSAP,TNFAIP2,TGM2,CCL5,ATP1B3,NR4A1,NSF,GRK2,CD300A,LYN,MYH9,VAMP8,SYK,RTN4,FGR,ITGAM,SNAP23,SERP1,PTAFR
GO:BP	neutrophil mediated immunity	GO:0002446	FALSE	0.00669612	2.17418	38	169	5	26944	CXCL1,NCF1,SYK,ITGAM,PTAFR
GO:BP	regulation of protein phosphorylation	GO:0001932	FALSE	0.00704472	2.15214	816	169	18	26944	SLFN1,CCL5,PTPN6,MMP9,CLEC4N,BST1,GRK2,ICAM1,RGS2,FPR2,LYN,CDKN1B,ITGB1,SYK,MOB3A,FGR,CASS4,MOB1A
GO:BP	regulation of anatomical structure morphogenesis	GO:0022603	FALSE	0.00751665	2.12398	904	169	19	26944	GRN,CCL5,CSF1,SPARC,MMP9,CXCR2,PF4,ICAM1,LRG1,CST3,MYH9,ITGB1,RTN4,MSN,PKM,KLF2,RHOB,FGR,SEMA4A
GO:BP	cell killing	GO:0001906	FALSE	0.00803156	2.0952	252	169	10	26944	CCL8,CXCL1,LYZ2,PTPN6,NCF1,B2M,H2-Q10,SYK,LYST,GBP2
GO:BP	secretion by cell	GO:0032940	FALSE	0.00865989	2.06249	913	169	19	26944	CCL8,PSAP,TNFAIP2,TGM2,CCL5,NR4A1,NSF,GRK2,CD300A,LYN,MYH9,VAMP8,SYK,RTN4,FGR,ITGAM,SNAP23,SERP1,PTAFR
GO:BP	regulation of macromolecule metabolic process	GO:0060255	FALSE	0.00881822	2.05462	6358	169	66	26944	CTLA2A,IFI204,SLFN1,BASP1,IRF7,GRN,CCL5,BST2,CSF1,PTPN6,EIF4EBP1,GPX1,NR4A1,MMP9,NCF1,GSN,CLEC4N,B2M,NSF,ZFP36L2,CLEC4E,BST1,PF4,TRIM30A,GRK2,ICAM1,RGS2,PMAIP1,SLFN2,CST3,BHLHE40,FPR2,UNC93B1,LYN,CDKN1B,COL1A1,XAF1,TRIM30D,MYH9,MIER1,ITGB1,PPP2R5A,H2-Q10,NCOA3,TSC22D3,SYK,LTB,RTN4,VSIR,MSN,LGMN,ELOB,LAPTM5,MOB3A,PKM,KLF2,OAS2,FGR,CASS4,CDC42,RPL38,MOB1A,SERP1,PTAFR,ZFP36L1,NFAM1
GO:BP	positive regulation of leukocyte chemotaxis	GO:0002690	FALSE	0.0089521	2.04807	107	169	7	26944	SELL,CCL5,CSF1,CXCR2,FPR2,PLA2G7,LGMN
GO:BP	positive regulation of gene expression	GO:0010628	FALSE	0.0101345	1.9942	1285	169	23	26944	IRF7,CCL5,CSF1,GSN,CLEC4N,B2M,CLEC4E,GRK2,UNC93B1,MYH9,H2-Q10,SYK,LTB,RTN4,VSIR,MSN,LAPTM5,PKM,OAS2,FGR,SERP1,PTAFR,NFAM1
GO:BP	regulation of lymphocyte proliferation	GO:0050670	FALSE	0.0102246	1.99035	259	169	10	26944	SLFN1,CCL5,PTPN6,ITGAL,CD300A,LYN,H2-Q10,SYK,VSIR,LAPTM5
GO:BP	negative regulation of cell activation	GO:0050866	FALSE	0.0103787	1.98386	204	169	9	26944	SLFN1,GRN,PTPN6,PF4,CD300A,LYN,VSIR,LAPTM5,FGR
GO:BP	positive regulation of phosphatidylinositol 3-kinase/protein kinase B signal transduction	GO:0051897	FALSE	0.0103787	1.98386	204	169	9	26944	CCL5,PTPN6,GPX1,NCF1,ITGB1,RTN4,FGR,CASS4,CDC42
GO:BP	transmembrane receptor protein tyrosine kinase signaling pathway	GO:0007169	FALSE	0.0105239	1.97782	599	169	15	26944	CSF1,EIF4EBP1,CTSD,MMP9,LYN,COL1A1,ITGB1,SYK,RTN4,IGFBP6,LGMN,GAB2,FGR,CASS4,ADIPOR1
GO:BP	response to abiotic stimulus	GO:0009628	FALSE	0.0122395	1.91224	1300	169	23	26944	CTSS,EIF4EBP1,GPX1,NR4A1,MMP9,GSN,PMAIP1,BHLHE40,LYN,CDKN1B,COL1A1,COL3A1,PRAP1,ITGB1,TSC22D3,RTN4,LGMN,ATP6AP1,RHOB,ITGAM,PTAFR,ZFP36L1,HNMT
GO:BP	superoxide anion generation	GO:0042554	TRUE	0.0125203	1.90238	43	169	5	26944	CXCL1,NCF1,FPR2,SYK,ITGAM
GO:BP	regulation of exocytosis	GO:0017157	FALSE	0.0126209	1.89891	209	169	9	26944	NSF,CD300A,LYN,VAMP8,SYK,FGR,ITGAM,SNAP23,PTAFR
GO:BP	intracellular chemical homeostasis	GO:0055082	FALSE	0.0126566	1.89768	768	169	17	26944	CCL8,STEAP4,TGM2,GRN,CCL5,PTPN6,ATP1B3,GPX1,NCF1,B2M,GRK2,ICAM1,LYN,MYH9,RTN4,ATP6AP1,ATOX1
GO:BP	regulation of endocytosis	GO:0030100	FALSE	0.0129016	1.88936	327	169	11	26944	TGM2,B2M,NSF,CD300A,FPR2,MYH9,ITGB1,SYK,FGR,GM5150,CDC42
GO:BP	response to type II interferon	GO:0034341	FALSE	0.0138969	1.85708	160	169	8	26944	CCL8,CCL5,IFITM1,BST2,IFITM3,GSN,CDC42,GBP2
GO:BP	negative regulation of lymphocyte activation	GO:0051250	FALSE	0.0138969	1.85708	160	169	8	26944	SLFN1,PTPN6,PF4,CD300A,LYN,VSIR,LAPTM5,FGR
GO:BP	antigen processing and presentation of exogenous peptide antigen via MHC class II	GO:0019886	FALSE	0.0141805	1.84831	21	169	4	26944	CTSS,B2M,UNC93B1,LGMN
GO:BP	T cell activation via T cell receptor contact with antigen bound to MHC molecule on antigen presenting cell	GO:0002291	FALSE	0.0143606	1.84283	7	169	3	26944	APBB1IP,ICAM1,ITGAL
GO:BP	regulation of phagocytosis	GO:0050764	FALSE	0.0152695	1.81618	116	169	7	26944	TGM2,CD300A,FPR2,MYH9,SYK,FGR,GM5150
GO:BP	cellular extravasation	GO:0045123	FALSE	0.0157548	1.80259	77	169	6	26944	SELL,CCL5,ICAM1,ITGAL,ITGB1,PTAFR
GO:BP	negative regulation of cell population proliferation	GO:0008285	FALSE	0.0163145	1.78743	701	169	16	26944	SLFN1,IFIT3,IFITM1,PTPN6,SPARC,IFITM3,MMP9,B2M,PMAIP1,SLFN2,CD300A,LYN,CDKN1B,ITGB1,VSIR,LAPTM5
GO:BP	response to organic cyclic compound	GO:0014070	FALSE	0.0167118	1.77698	1137	169	21	26944	SELL,TGM2,IFIT3,GRN,EIF4EBP1,GPX1,NCF1,ZFP36L2,PF4,GRK2,PMAIP1,LYN,CDKN1B,COL1A1,NCOA3,MSN,KLF2,ITGAM,PTAFR,ZFP36L1,HNMT
GO:BP	regulation of interleukin-6 production	GO:0032675	FALSE	0.0174064	1.75929	165	169	8	26944	PTPN6,TRIM30A,GRK2,UNC93B1,SYK,LAPTM5,KLF2,PTAFR
GO:BP	interleukin-6 production	GO:0032635	FALSE	0.0174064	1.75929	165	169	8	26944	PTPN6,TRIM30A,GRK2,UNC93B1,SYK,LAPTM5,KLF2,PTAFR
GO:BP	regulation of peptidyl-tyrosine phosphorylation	GO:0050730	FALSE	0.0177099	1.75178	218	169	9	26944	CCL5,PTPN6,CLEC4N,BST1,ICAM1,LYN,ITGB1,SYK,CASS4
GO:BP	negative regulation of immune response	GO:0050777	FALSE	0.0183707	1.73587	219	169	9	26944	GRN,PTPN6,GPX1,PF4,CD300A,SAMHD1,COL3A1,H2-Q10,VSIR
GO:BP	regulation of phosphorylation	GO:0042325	FALSE	0.0187999	1.72584	877	169	18	26944	SLFN1,CCL5,PTPN6,MMP9,CLEC4N,BST1,GRK2,ICAM1,RGS2,FPR2,LYN,CDKN1B,ITGB1,SYK,MOB3A,FGR,CASS4,MOB1A
GO:BP	positive regulation of nitrogen compound metabolic process	GO:0051173	FALSE	0.0196169	1.70737	2944	169	38	26944	IRF7,GRN,CCL5,CSF1,NR4A1,MMP9,NCF1,GSN,CLEC4N,NSF,ZFP36L2,PF4,TRIM30A,ICAM1,PMAIP1,CST3,FPR2,LYN,CDKN1B,COL1A1,TRIM30D,MYH9,ITGB1,PPP2R5A,NCOA3,SYK,MSN,ELOB,LAPTM5,MOB3A,PKM,KLF2,CASS4,CDC42,MOB1A,SERP1,PTAFR,ZFP36L1
GO:BP	antigen processing and presentation	GO:0019882	FALSE	0.020142	1.6959	121	169	7	26944	CTSS,PSAP,B2M,ICAM1,UNC93B1,H2-Q10,LGMN
GO:BP	positive regulation of superoxide anion generation	GO:0032930	FALSE	0.0207761	1.68244	23	169	4	26944	CXCL1,FPR2,SYK,ITGAM
GO:BP	organic substance catabolic process	GO:1901575	FALSE	0.0244996	1.61084	2076	169	30	26944	CTSS,CTSB,PSAP,GM2A,LNPEP,GRN,CTSD,GPX1,MMP9,NCF1,NSF,ZFP36L2,TRIM30A,PMAIP1,SLFN2,CST3,SAMHD1,CDKN1B,PGD,PLA2G7,MSN,LGMN,ELOB,LAPTM5,PKM,OAS2,CTSQ,SCARB2,ZFP36L1,HNMT
GO:BP	secretion	GO:0046903	FALSE	0.0259454	1.58594	1078	169	20	26944	CCL8,PSAP,TNFAIP2,TGM2,CCL5,NR4A1,NSF,GRK2,CD300A,LYN,MYH9,VAMP8,SYK,RTN4,OAS2,FGR,ITGAM,SNAP23,SERP1,PTAFR
GO:BP	negative regulation of developmental process	GO:0051093	FALSE	0.0259454	1.58594	1078	169	20	26944	DLEU2,SPARC,MMP9,B2M,ZFP36L2,C1QC,PF4,PIRA2,RGS2,CST3,LYN,CDKN1B,ITGB1,RTN4,LGMN,LAPTM5,KLF2,ADIPOR1,ZFP36L1,SEMA4A
GO:BP	chemokine-mediated signaling pathway	GO:0070098	FALSE	0.0260507	1.58418	84	169	6	26944	CCL8,CXCL1,CCL5,CXCR2,PF4,LYN
GO:BP	endothelial cell migration	GO:0043542	FALSE	0.0280973	1.55134	231	169	9	26944	GRN,GPX1,SPARC,NR4A1,MYH9,ITGB1,LGMN,RHOB,SEMA4A
GO:BP	regulation of nitrogen compound metabolic process	GO:0051171	FALSE	0.0281311	1.55081	5229	169	56	26944	CTLA2A,IFI204,SLFN1,BASP1,IRF7,GRN,CCL5,CSF1,PTPN6,EIF4EBP1,GPX1,NR4A1,MMP9,NCF1,GSN,CLEC4N,NSF,ZFP36L2,BST1,PF4,TRIM30A,GRK2,ICAM1,RGS2,PMAIP1,SLFN2,CST3,BHLHE40,FPR2,LYN,CDKN1B,COL1A1,TRIM30D,MYH9,MIER1,ITGB1,PPP2R5A,NCOA3,TSC22D3,SYK,RTN4,MSN,ELOB,LAPTM5,MOB3A,PKM,KLF2,FGR,CASS4,CDC42,RPL38,MOB1A,SERP1,PTAFR,ZFP36L1,NFAM1
GO:BP	immune response-regulating cell surface receptor signaling pathway	GO:0002768	FALSE	0.0281594	1.55038	291	169	10	26944	PTPN6,CLEC4N,FYB,CLEC4E,CD300A,FPR2,LYN,SYK,LAPTM5,NFAM1
GO:BP	humoral immune response mediated by circulating immunoglobulin	GO:0002455	FALSE	0.0293414	1.53252	51	169	5	26944	IGHA,C1QB,C1QA,PTPN6,C1QC
GO:BP	antigen processing and presentation of exogenous peptide antigen	GO:0002478	FALSE	0.0293414	1.53252	51	169	5	26944	CTSS,B2M,UNC93B1,H2-Q10,LGMN
GO:BP	antigen processing and presentation of peptide antigen via MHC class II	GO:0002495	FALSE	0.029391	1.53179	25	169	4	26944	CTSS,B2M,UNC93B1,LGMN
GO:BP	cell junction disassembly	GO:0150146	FALSE	0.029391	1.53179	25	169	4	26944	C1QB,C1QA,C1QC,ITGB1
GO:BP	regulation of myeloid cell differentiation	GO:0045637	FALSE	0.0300834	1.52167	233	169	9	26944	CSF3R,CCL5,CSF1,B2M,C1QC,PF4,PIRA2,LYN,ZFP36L1
GO:BP	T cell activation involved in immune response	GO:0002286	FALSE	0.030575	1.51463	129	169	7	26944	APBB1IP,CLEC4E,PF4,ICAM1,ITGAL,SLFN2,SEMA4A
GO:BP	chemical homeostasis	GO:0048878	FALSE	0.0308073	1.51135	1091	169	20	26944	CCL8,STEAP4,TGM2,FABP5,GRN,CCL5,PTPN6,ATP1B3,GPX1,NCF1,NPC2,B2M,GRK2,ICAM1,LYN,MYH9,RTN4,ATP6AP1,ATOX1,ADIPOR1
GO:BP	cellular response to nitrogen compound	GO:1901699	FALSE	0.0308404	1.51088	823	169	17	26944	TGM2,COL1A2,EIF4EBP1,CTSD,NR4A1,GRK2,ICAM1,FPR2,COL1A1,LY6A,COL3A1,LGMN,PKM,KLF2,ADIPOR1,PTAFR,ZFP36L1
GO:BP	organonitrogen compound catabolic process	GO:1901565	FALSE	0.0310936	1.50733	1378	169	23	26944	CTSS,CTSB,PSAP,GM2A,LNPEP,GRN,CTSD,GPX1,MMP9,NCF1,NSF,TRIM30A,PMAIP1,CST3,SAMHD1,CDKN1B,PLA2G7,MSN,LGMN,LAPTM5,PKM,CTSQ,HNMT
GO:BP	multicellular organismal-level homeostasis	GO:0048871	FALSE	0.0316895	1.49908	912	169	18	26944	CTSS,LNPEP,FABP5,CCL5,CSF1,GPX1,CXCR2,B2M,PMAIP1,LYN,COL3A1,ITGB1,TSC22D3,SYK,RPS17,KLF2,ADIPOR1,ZFP36L1
GO:BP	regulation of viral genome replication	GO:0045069	FALSE	0.0318656	1.49668	87	169	6	26944	CCL5,IFITM1,BST2,IFITM3,OASL2,OAS2
GO:BP	negative regulation of lymphocyte proliferation	GO:0050672	FALSE	0.0318656	1.49668	87	169	6	26944	SLFN1,PTPN6,CD300A,LYN,VSIR,LAPTM5
GO:BP	regulation of mononuclear cell migration	GO:0071675	FALSE	0.0321462	1.49287	130	169	7	26944	CCL5,CSF1,FPR2,LYN,PLA2G7,MSN,LGMN
GO:BP	leukocyte adhesion to vascular endothelial cell	GO:0061756	FALSE	0.032299	1.49081	52	169	5	26944	SELL,ICAM1,LRG1,ITGB1,PTAFR
GO:BP	phagocytosis, engulfment	GO:0006911	FALSE	0.032299	1.49081	52	169	5	26944	GSN,CD300A,MYH9,BIN2,CDC42
GO:BP	regulation of protein-containing complex assembly	GO:0043254	FALSE	0.0337154	1.47217	432	169	12	26944	EIF4EBP1,GSN,TRIM30A,ICAM1,BRK1,CDKN1B,XAF1,SSH2,SYK,MSN,CDC42,GBP2
GO:BP	negative regulation of mononuclear cell proliferation	GO:0032945	FALSE	0.0340211	1.46825	88	169	6	26944	SLFN1,PTPN6,CD300A,LYN,VSIR,LAPTM5
GO:BP	response to hormone	GO:0009725	FALSE	0.0346304	1.46054	1008	169	19	26944	CTSS,CTSB,LNPEP,EIF4EBP1,CTSD,GPX1,NR4A1,ZFP36L2,PF4,GRK2,LYN,CDKN1B,COL1A1,COL3A1,PKM,ADIPOR1,PTAFR,ZFP36L1,HNMT
GO:BP	B cell receptor signaling pathway	GO:0050853	TRUE	0.0354836	1.44997	53	169	5	26944	PTPN6,CD300A,LYN,SYK,NFAM1
GO:BP	regulation of protein modification process	GO:0031399	FALSE	0.0355455	1.44922	1102	169	20	26944	SLFN1,CCL5,PTPN6,MMP9,CLEC4N,BST1,GRK2,ICAM1,RGS2,FPR2,LYN,CDKN1B,ITGB1,PPP2R5A,SYK,LAPTM5,MOB3A,FGR,CASS4,MOB1A
GO:BP	cellular response to organonitrogen compound	GO:0071417	FALSE	0.0355533	1.44912	747	169	16	26944	TGM2,COL1A2,EIF4EBP1,CTSD,NR4A1,GRK2,ICAM1,FPR2,COL1A1,COL3A1,LGMN,PKM,KLF2,ADIPOR1,PTAFR,ZFP36L1
GO:BP	system development	GO:0048731	FALSE	0.036149	1.4419	4117	169	47	26944	TGFBI,PSAP,DLEU2,TNFAIP2,BASP1,TGM2,GRN,C1QA,CCL5,CSF1,COL1A2,GPX1,SPARC,NR4A1,MMP9,GSN,CXCR2,B2M,PF4,GRK2,ICAM1,RGS2,LRG1,BHLHE40,LYN,SAMHD1,CDKN1B,COL1A1,COL3A1,MYH9,ITGB1,H2-Q10,SYK,LTB,RTN4,ATP6AP1,PKM,KLF2,RHOB,FGR,LLPH,CDC42,RPL38,SCARB2,SERP1,ZFP36L1,SEMA4A
GO:BP	regulation of superoxide anion generation	GO:0032928	FALSE	0.0403785	1.39385	27	169	4	26944	CXCL1,FPR2,SYK,ITGAM
GO:BP	antigen processing and presentation of peptide or polysaccharide antigen via MHC class II	GO:0002504	FALSE	0.0403785	1.39385	27	169	4	26944	CTSS,B2M,UNC93B1,LGMN
GO:BP	reactive oxygen species metabolic process	GO:0072593	TRUE	0.0432793	1.36372	244	169	9	26944	CXCL1,GPX1,NCF1,GPX3,TRIM30A,PMAIP1,FPR2,SYK,ITGAM
GO:BP	pattern recognition receptor signaling pathway	GO:0002221	FALSE	0.0446911	1.34978	245	169	9	26944	IRF7,CLEC4E,TRIM30A,CD300A,UNC93B1,LYN,TLR13,RTN4,GBP2
GO:BP	regulated exocytosis	GO:0045055	FALSE	0.0461418	1.33591	246	169	9	26944	CD300A,LYN,MYH9,VAMP8,SYK,FGR,ITGAM,SNAP23,PTAFR
GO:BP	positive regulation of phosphate metabolic process	GO:0045937	FALSE	0.0465049	1.3325	680	169	15	26944	CCL5,MMP9,CLEC4N,ICAM1,FPR2,LYN,CDKN1B,MYH9,ITGB1,PPP2R5A,SYK,MOB3A,CASS4,MOB1A,PTAFR
GO:BP	positive regulation of phosphorus metabolic process	GO:0010562	FALSE	0.0465049	1.3325	680	169	15	26944	CCL5,MMP9,CLEC4N,ICAM1,FPR2,LYN,CDKN1B,MYH9,ITGB1,PPP2R5A,SYK,MOB3A,CASS4,MOB1A,PTAFR
GO:BP	positive regulation of monocyte chemotaxis	GO:0090026	FALSE	0.0468784	1.32903	28	169	4	26944	CCL5,FPR2,PLA2G7,LGMN
GO:BP	fibroblast proliferation	GO:0048144	FALSE	0.0472807	1.32532	138	169	7	26944	GPX1,MMP9,GRK2,BRK1,PMAIP1,CD300A,COL3A1
GO:BP	negative regulation of response to stimulus	GO:0048585	FALSE	0.0480776	1.31806	1723	169	26	26944	CTLA2A,GRN,CCL5,PTPN6,GPX1,MMP9,PF4,TRIM30A,GRK2,ICAM1,RGS2,CD300A,FPR2,LYN,SAMHD1,COL3A1,PRAP1,ITGB1,H2-Q10,RTN4,VSIR,LGMN,LAPTM5,RGS3,ADIPOR1,SEMA4A
GO:BP	histamine secretion involved in inflammatory response	GO:0002441	FALSE	0.0485577	1.31374	10	169	3	26944	LYN,VAMP8,SNAP23
GO:BP	histamine production involved in inflammatory response	GO:0002349	FALSE	0.0485577	1.31374	10	169	3	26944	LYN,VAMP8,SNAP23
GO:BP	histamine secretion by mast cell	GO:0002553	FALSE	0.0485577	1.31374	10	169	3	26944	LYN,VAMP8,SNAP23
GO:CC	side of membrane	GO:0098552	TRUE	1.26073e-11	10.8994	803	172	29	26995	RPS29,SELL,CTSB,GM2A,CSF3R,BST2,IL13RA1,NCF1,CLEC4N,CXCR2,B2M,RPS28,CLEC4E,ICAM1,ITGAL,RGS2,GNG12,LYN,LY6A,MYH9,ITGB1,H2-Q10,SYK,VSIR,MSN,GNGT2,FGR,BORCS6,CD52
GO:CC	cell periphery	GO:0071944	TRUE	1.22602e-09	8.9115	6862	172	86	26995	TGFBI,SELL,CTSB,GM2A,TNFAIP2,STEAP4,BASP1,TGM2,LNPEP,CSF3R,ARF2,GRN,IFITM1,BST2,CSF1,COL1A2,PTPN6,IL13RA1,LSP1,ATP1B3,CTSD,SPARC,IFITM3,MMP9,NCF1,GSN,CLEC4N,CXCR2,FYB,B2M,NSF,APBB1IP,CLEC4E,BST1,PF4,GRK2,ICAM1,PIRA2,ITGAL,RGS2,CD300A,GNG12,LRG1,CST3,FPR2,LYN,SAMHD1,COL1A1,LY6A,COL3A1,MYH9,ITGB1,PPP2R5A,H2-Q10,VAMP8,SYK,LTB,RTN4,VSIR,IGFBP6,DAPP1,MSN,PSTPIP1,GAB2,BIN2,LAPTM5,PKM,GNGT2,RGS3,RHOB,FG…
GO:CC	extracellular space	GO:0005615	FALSE	6.50699e-09	8.18662	1836	172	39	26995	IGHA,CCL8,TGFBI,SELL,CTSS,CXCL1,CTSB,PSAP,C1QB,LYZ2,FABP5,GRN,C1QA,CCL5,CSF1,COL1A2,CTSD,SPARC,MMP9,GSN,NPC2,B2M,GPX3,C1QC,PF4,ICAM1,JCHAIN,LRG1,CST3,COL1A1,COL3A1,CMTM7,H2-Q10,LTB,IGFBP6,PLA2G7,ITGAM,APOBR,CTSQ
GO:CC	cytoplasm	GO:0005737	FALSE	5.4863e-08	7.26072	11561	172	115	26995	IFI27L2A,MPEG1,IFI204,RPS29,SLFN1,IFI207,TGFBI,CTSS,CTSB,PSAP,GM2A,TNFAIP2,STEAP4,BASP1,TGM2,LNPEP,LYZ2,FABP5,CSF3R,IRF7,IFIT3,ARF2,GRN,CCL5,IFITM1,BST2,CSF1,PTPN6,EIF4EBP1,ATP1B3,CTSD,GPX1,SPARC,IFITM3,NR4A1,NCF1,GSN,NPC2,CXCR2,FYB,B2M,NSF,APBB1IP,ZFP36L2,RPS28,CLEC4E,PF4,TRIM30A,GRK2,BRK1,RGS2,PMAIP1,SLFN2,COX17,CST3,BHLHE40,FPR2,UNC93B1,CDK2AP2,LYN,CDKN1B,COL1A1,XAF1,PRAP1,TRIM30D,RETREG1,MYH9…
GO:CC	extracellular region	GO:0005576	FALSE	2.24824e-07	6.64816	2554	172	44	26995	CTLA2A,IGHA,CCL8,TGFBI,SELL,CTSS,CXCL1,CTSB,PSAP,C1QB,TGM2,LYZ2,FABP5,GRN,C1QA,CCL5,CSF1,COL1A2,CTSD,SPARC,MMP9,GSN,NPC2,B2M,GPX3,C1QC,PF4,ICAM1,JCHAIN,LRG1,CST3,COL1A1,COL3A1,CMTM7,PRAP1,H2-Q10,LTB,IGFBP6,PLA2G7,LGMN,ITGAM,APOBR,CTSQ,GBP2
GO:CC	cytoplasmic side of membrane	GO:0098562	FALSE	4.00654e-07	6.39723	212	172	13	26995	RPS29,GM2A,NCF1,RPS28,RGS2,GNG12,LYN,MYH9,SYK,MSN,GNGT2,FGR,BORCS6
GO:CC	lytic vacuole	GO:0000323	FALSE	5.87424e-07	6.23105	535	172	19	26995	CTSS,CTSB,PSAP,GM2A,GRN,IFITM1,CTSD,IFITM3,NPC2,CXCR2,B2M,UNC93B1,H2-Q10,VAMP8,LGMN,LAPTM5,BORCS6,SNAP23,SCARB2
GO:CC	lysosome	GO:0005764	FALSE	5.87424e-07	6.23105	535	172	19	26995	CTSS,CTSB,PSAP,GM2A,GRN,IFITM1,CTSD,IFITM3,NPC2,CXCR2,B2M,UNC93B1,H2-Q10,VAMP8,LGMN,LAPTM5,BORCS6,SNAP23,SCARB2
GO:CC	cytoplasmic vesicle	GO:0031410	FALSE	8.69582e-07	6.06069	2077	172	38	26995	MPEG1,CTSS,CTSB,PSAP,STEAP4,LNPEP,LYZ2,CSF3R,GRN,IFITM1,BST2,ATP1B3,CTSD,SPARC,IFITM3,GSN,B2M,CLEC4E,PF4,CST3,UNC93B1,CDKN1B,COL1A1,MYH9,ITGB1,H2-Q10,VAMP8,SSH2,TLR13,SYK,LGMN,LAPTM5,ATP6AP1,RHOB,CDC42,SNAP23,SCARB2,GBP2
GO:CC	intracellular vesicle	GO:0097708	FALSE	9.16923e-07	6.03767	2081	172	38	26995	MPEG1,CTSS,CTSB,PSAP,STEAP4,LNPEP,LYZ2,CSF3R,GRN,IFITM1,BST2,ATP1B3,CTSD,SPARC,IFITM3,GSN,B2M,CLEC4E,PF4,CST3,UNC93B1,CDKN1B,COL1A1,MYH9,ITGB1,H2-Q10,VAMP8,SSH2,TLR13,SYK,LGMN,LAPTM5,ATP6AP1,RHOB,CDC42,SNAP23,SCARB2,GBP2
GO:CC	vesicle	GO:0031982	FALSE	1.75968e-06	5.75457	2228	172	39	26995	MPEG1,CTSS,CTSB,PSAP,STEAP4,LNPEP,LYZ2,CSF3R,GRN,IFITM1,BST2,ATP1B3,CTSD,SPARC,IFITM3,GSN,B2M,CLEC4E,PF4,ICAM1,CST3,UNC93B1,CDKN1B,COL1A1,MYH9,ITGB1,H2-Q10,VAMP8,SSH2,TLR13,SYK,LGMN,LAPTM5,ATP6AP1,RHOB,CDC42,SNAP23,SCARB2,GBP2
GO:CC	plasma membrane	GO:0005886	FALSE	1.84633e-06	5.73369	6367	172	75	26995	SELL,CTSB,GM2A,STEAP4,BASP1,TGM2,LNPEP,CSF3R,ARF2,GRN,IFITM1,BST2,CSF1,PTPN6,IL13RA1,LSP1,ATP1B3,IFITM3,NCF1,GSN,CLEC4N,CXCR2,FYB,B2M,NSF,APBB1IP,CLEC4E,BST1,GRK2,ICAM1,PIRA2,ITGAL,RGS2,CD300A,GNG12,LRG1,CST3,FPR2,LYN,SAMHD1,LY6A,MYH9,ITGB1,PPP2R5A,H2-Q10,VAMP8,SYK,LTB,RTN4,VSIR,DAPP1,MSN,PSTPIP1,GAB2,BIN2,LAPTM5,GNGT2,RGS3,RHOB,FGR,ARHGAP45,CASS4,ITGAM,GM5150,ADIPOR1,APOBR,CDC42,SNAP23,SCARB2,CD…
GO:CC	vacuole	GO:0005773	FALSE	1.88411e-06	5.72489	640	172	20	26995	CTSS,CTSB,PSAP,GM2A,GRN,IFITM1,CTSD,IFITM3,NPC2,CXCR2,B2M,UNC93B1,H2-Q10,VAMP8,LGMN,LAPTM5,BORCS6,CDC42,SNAP23,SCARB2
GO:CC	membrane	GO:0016020	FALSE	1.50833e-05	4.8215	10191	172	100	26995	IFI27L2A,MPEG1,RPS29,LST1,SELL,CTSS,CTSB,GM2A,STEAP4,BASP1,TGM2,LNPEP,CSF3R,ARF2,GRN,IFITM1,BST2,CSF1,PTPN6,IL13RA1,LSP1,ATP1B3,CTSD,SPARC,IFITM3,NR4A1,NCF1,GSN,CLEC4N,CXCR2,FYB,B2M,NSF,APBB1IP,RPS28,CLEC4E,BST1,GRK2,ICAM1,PIRA2,ITGAL,RGS2,CD300A,GNG12,LRG1,CST3,FPR2,UNC93B1,LYN,SAMHD1,LY6A,CMTM7,SELPLG,RETREG1,MYH9,ITGB1,PILRA,PPP2R5A,H2-Q10,VAMP8,TLR13,OASL2,SYK,LTB,RTN4,PET100,VSIR,DAPP1,MSN,P…
GO:CC	phagocytic vesicle	GO:0045335	FALSE	1.63692e-05	4.78597	113	172	9	26995	CTSS,GSN,B2M,CLEC4E,UNC93B1,MYH9,H2-Q10,SYK,CDC42
GO:CC	endocytic vesicle	GO:0030139	FALSE	3.76967e-05	4.4237	209	172	11	26995	CTSS,CSF3R,GSN,B2M,CLEC4E,UNC93B1,MYH9,H2-Q10,SYK,CDC42,SCARB2
GO:CC	collagen-containing extracellular matrix	GO:0062023	FALSE	4.31041e-05	4.36548	371	172	14	26995	TGFBI,CTSB,TGM2,COL1A2,CTSD,SPARC,MMP9,PF4,CST3,COL1A1,COL3A1,ITGB1,IGFBP6,PKM
GO:CC	cellular anatomical entity	GO:0110165	FALSE	5.12614e-05	4.29021	22653	172	166	26995	CTLA2A,IGHA,IFI27L2A,MPEG1,IFI204,CCL8,RPS29,SLFN1,IFI207,LST1,TGFBI,SELL,CTSS,CXCL1,CTSB,PSAP,SLFN5,C1QB,GM2A,TNFAIP2,STEAP4,BASP1,TGM2,LNPEP,LYZ2,FABP5,CSF3R,IRF7,IFIT3,ARF2,GRN,C1QA,CCL5,IFITM1,BST2,CSF1,COL1A2,PTPN6,IL13RA1,EIF4EBP1,LSP1,ATP1B3,CTSD,GPX1,SPARC,IFITM3,NR4A1,MMP9,NCF1,GSN,CLEC4N,NPC2,CXCR2,FYB,B2M,GPX3,NSF,APBB1IP,ZFP36L2,RPS28,CLEC4E,C1QC,BST1,PF4,TRIM30A,GRK2,ICAM1,BRK1,PIRA2…
GO:CC	cytoplasmic side of plasma membrane	GO:0009898	FALSE	6.76345e-05	4.16983	175	172	10	26995	GM2A,NCF1,RGS2,GNG12,LYN,MYH9,SYK,MSN,GNGT2,FGR
GO:CC	cell surface	GO:0009986	FALSE	7.03314e-05	4.15285	1037	172	23	26995	SELL,CTSS,CTSB,LNPEP,CSF3R,BST2,IL13RA1,SPARC,IFITM3,CLEC4N,CXCR2,B2M,CLEC4E,ICAM1,ITGAL,LYN,LY6A,ITGB1,H2-Q10,VSIR,MSN,ITGAM,NFAM1
GO:CC	complement component C1q complex	GO:0062167	FALSE	8.76544e-05	4.05723	3	172	3	26995	C1QB,C1QA,C1QC
GO:CC	complement component C1 complex	GO:0005602	TRUE	8.76544e-05	4.05723	3	172	3	26995	C1QB,C1QA,C1QC
GO:CC	cytosol	GO:0005829	FALSE	0.000152591	3.81647	4105	172	52	26995	IFI204,RPS29,SLFN1,IFI207,GM2A,TGM2,FABP5,IRF7,IFIT3,PTPN6,EIF4EBP1,GPX1,NR4A1,NCF1,GSN,FYB,B2M,NSF,APBB1IP,RPS28,TRIM30A,RGS2,PMAIP1,SLFN2,LYN,CDKN1B,TRIM30D,MYH9,PGD,PPP2R5A,NCOA3,VAMP8,OASL2,SYK,MSN,PSTPIP1,ELOB,SLFN4,LAPTM5,PKM,RPS17,OAS2,ATOX1,RHOB,FGR,ARHGAP45,CDC42,RPL38,ZFP36L1,GBP2,RASGRP4,HNMT
GO:CC	external side of plasma membrane	GO:0009897	FALSE	0.00109099	2.96218	487	172	14	26995	SELL,CTSB,CSF3R,IL13RA1,CLEC4N,CXCR2,B2M,CLEC4E,ICAM1,ITGAL,LY6A,ITGB1,H2-Q10,VSIR
GO:CC	extracellular matrix	GO:0031012	FALSE	0.0014427	2.84082	499	172	14	26995	TGFBI,CTSB,TGM2,COL1A2,CTSD,SPARC,MMP9,PF4,CST3,COL1A1,COL3A1,ITGB1,IGFBP6,PKM
GO:CC	endosome	GO:0005768	FALSE	0.00147252	2.83194	973	172	20	26995	CTSS,PSAP,STEAP4,GRN,IFITM1,BST2,CTSD,IFITM3,B2M,CST3,UNC93B1,CDKN1B,MYH9,ITGB1,H2-Q10,VAMP8,TLR13,LGMN,ATP6AP1,RHOB
GO:CC	external encapsulating structure	GO:0030312	FALSE	0.00151024	2.82095	501	172	14	26995	TGFBI,CTSB,TGM2,COL1A2,CTSD,SPARC,MMP9,PF4,CST3,COL1A1,COL3A1,ITGB1,IGFBP6,PKM
GO:CC	plasma membrane protein complex	GO:0098797	FALSE	0.00200395	2.69811	587	172	15	26995	PTPN6,ATP1B3,NCF1,B2M,APBB1IP,PIRA2,ITGAL,GNG12,LRG1,LYN,ITGB1,H2-Q10,SYK,GNGT2,ITGAM
GO:CC	late endosome	GO:0005770	FALSE	0.00590585	2.22872	288	172	10	26995	CTSS,PSAP,GRN,BST2,IFITM3,B2M,CST3,VAMP8,LGMN,RHOB
GO:CC	collagen trimer	GO:0005581	TRUE	0.00609652	2.21492	85	172	6	26995	C1QB,C1QA,COL1A2,C1QC,COL1A1,COL3A1
GO:CC	plasma membrane signaling receptor complex	GO:0098802	FALSE	0.00762863	2.11755	181	172	8	26995	PTPN6,B2M,APBB1IP,ITGAL,LYN,ITGB1,SYK,ITGAM
GO:CC	lytic vacuole membrane	GO:0098852	FALSE	0.0079105	2.1018	298	172	10	26995	GRN,IFITM1,CTSD,IFITM3,B2M,H2-Q10,VAMP8,LAPTM5,BORCS6,SCARB2
GO:CC	lysosomal membrane	GO:0005765	FALSE	0.0079105	2.1018	298	172	10	26995	GRN,IFITM1,CTSD,IFITM3,B2M,H2-Q10,VAMP8,LAPTM5,BORCS6,SCARB2
GO:CC	cell junction	GO:0030054	FALSE	0.013055	1.88422	2260	172	31	26995	C1QB,BASP1,FABP5,GRN,C1QA,PTPN6,EIF4EBP1,CTSD,SPARC,NR4A1,GSN,FYB,APBB1IP,RPS28,C1QC,GRK2,ITGAL,LYN,LY6A,MYH9,ITGB1,SSH2,RTN4,MSN,ATP6AP1,RPS17,RHOB,CASS4,CDC42,RPL38,SNAP23
GO:CC	dimeric IgA immunoglobulin complex	GO:0071750	FALSE	0.013918	1.85642	2	172	2	26995	IGHA,JCHAIN
GO:CC	secretory dimeric IgA immunoglobulin complex	GO:0071752	TRUE	0.013918	1.85642	2	172	2	26995	IGHA,JCHAIN
GO:CC	collagen type I trimer	GO:0005584	FALSE	0.013918	1.85642	2	172	2	26995	COL1A2,COL1A1
GO:CC	uropod	GO:0001931	FALSE	0.013929	1.85608	11	172	3	26995	BST1,MYH9,MSN
GO:CC	endomembrane system	GO:0012505	FALSE	0.0148317	1.82881	4287	172	48	26995	IFI27L2A,RPS29,TGFBI,CTSS,PSAP,STEAP4,TGM2,LNPEP,LYZ2,ARF2,GRN,IFITM1,BST2,CTSD,SPARC,IFITM3,NR4A1,NPC2,B2M,NSF,RPS28,PF4,TRIM30A,CST3,UNC93B1,LYN,CDKN1B,COL1A1,PRAP1,TRIM30D,RETREG1,MYH9,ITGB1,H2-Q10,VAMP8,SSH2,TLR13,RTN4,LGMN,LAPTM5,ATP6AP1,PKM,RHOB,SPTLC2,CDC42,SNAP23,SERP1,GBP2
GO:CC	membrane raft	GO:0045121	FALSE	0.0160479	1.79458	324	172	10	26995	CTSB,BST2,ATP1B3,CTSD,GRK2,ICAM1,LYN,ITGB1,ITGAM,NFAM1
GO:CC	membrane microdomain	GO:0098857	FALSE	0.0164675	1.78337	325	172	10	26995	CTSB,BST2,ATP1B3,CTSD,GRK2,ICAM1,LYN,ITGB1,ITGAM,NFAM1
GO:CC	integrin complex	GO:0008305	FALSE	0.0171668	1.76531	32	172	4	26995	ITGAL,LYN,ITGB1,ITGAM
GO:CC	fibrillar collagen trimer	GO:0005583	FALSE	0.018485	1.73318	12	172	3	26995	COL1A2,COL1A1,COL3A1
GO:CC	banded collagen fibril	GO:0098643	FALSE	0.018485	1.73318	12	172	3	26995	COL1A2,COL1A1,COL3A1
GO:CC	cell trailing edge	GO:0031254	FALSE	0.018485	1.73318	12	172	3	26995	BST1,MYH9,MSN
GO:CC	endocytic vesicle membrane	GO:0030666	FALSE	0.0316611	1.49947	71	172	5	26995	CSF3R,B2M,CLEC4E,H2-Q10,SCARB2
GO:CC	extrinsic component of cytoplasmic side of plasma membrane	GO:0031234	FALSE	0.0338499	1.47044	72	172	5	26995	GNG12,LYN,SYK,GNGT2,FGR
GO:CC	vacuolar membrane	GO:0005774	FALSE	0.0366731	1.43565	358	172	10	26995	GRN,IFITM1,CTSD,IFITM3,B2M,H2-Q10,VAMP8,LAPTM5,BORCS6,SCARB2
GO:CC	integrin alpha2-beta1 complex	GO:0034666	FALSE	0.0415786	1.38113	3	172	2	26995	LYN,ITGB1
KEGG	Chemokine signaling pathway	KEGG:04062	FALSE	0.000354458	3.45044	189	117	12	9330	CCL8,CXCL1,CCL5,NCF1,CXCR2,PF4,GRK2,GNG12,LYN,GNGT2,FGR,CDC42
KEGG	Lysosome	KEGG:04142	FALSE	0.00060652	3.21716	135	117	10	9330	CTSS,CTSB,PSAP,GM2A,CTSD,NPC2,LGMN,LAPTM5,ATP6AP1,SCARB2
KEGG	Staphylococcus aureus infection	KEGG:05150	FALSE	0.00172517	2.76317	121	117	9	9330	C1QB,C1QA,C1QC,ICAM1,ITGAL,FPR2,SELPLG,ITGAM,PTAFR
KEGG	Platelet activation	KEGG:04611	FALSE	0.00209997	2.67779	124	117	9	9330	COL1A2,APBB1IP,LYN,COL1A1,COL3A1,ITGB1,VAMP8,SYK,SNAP23
KEGG	Rheumatoid arthritis	KEGG:05323	FALSE	0.00913665	2.03921	87	117	7	9330	CXCL1,CCL5,CSF1,ICAM1,ITGAL,LTB,ATP6AP1
KEGG	Leukocyte transendothelial migration	KEGG:04670	FALSE	0.00981085	2.00829	118	117	8	9330	MMP9,NCF1,ICAM1,ITGAL,ITGB1,MSN,ITGAM,CDC42
KEGG	B cell receptor signaling pathway	KEGG:04662	FALSE	0.0396459	1.4018	79	117	6	9330	IFITM1,PTPN6,PIRA2,LYN,SYK,DAPP1
source	term_name	term_id	highlighted	adjusted_p_value	negative_log10_of_adjusted_p_value	term_size	query_size	intersection_size	effective_domain_size	intersections
GO:MF	protein binding	GO:0005515	TRUE	1.75338e-08	7.75612	10460	127	90	25063	VPS4B,SMARCA5,SPAG9,TKT,BCL2A1A,MALT1,DGAT1,H2-K1,TRF,RPS2,MAPKAPK2,ODC1,OSM,RPL7,TOP1,CHD2,SP140,IL10RB,VEGFA,FOS,LMNB1,TPST2,ANXA3,SLPI,PPP1R10,TARM1,ATF3,JUND,RBPJ,CCNT1,SOD2,ARPC3,IRAK3,ACTR3,HMOX1,SELENOK,FNDC3A,SLC2A3,GADD45B,ARID5A,ANXA11,DNAJA1,SYNE1,CTSL,RPS24,HSPA5,CD93,H2-Q6,CDK5R1,CHIL1,TPM4,H2-Q7,IER3,DSTN,ADAM8,STK11,ACTG1,ESD,POMP,SUB1,ARG2,LDHA,TNFRSF23,IFRD1,CSF3,VPS37B,ARRDC3,RH…
GO:MF	protein-containing complex binding	GO:0044877	FALSE	8.94109e-07	6.04861	2038	127	33	25063	VPS4B,SMARCA5,BCL2A1A,H2-K1,RPS2,TOP1,CHD2,UBE2S,FOS,RBPJ,CCNT1,ARPC3,RBM3,ACTR3,ARID5A,SYNE1,CTSL,HSPA5,CD93,H2-Q6,CDK5R1,TPM4,H2-Q7,DSTN,ADAM8,STK11,FOSL1,SLC25A3,CD177,MT-CYTB,H3F3B,CDKN1A,SPP1
GO:MF	binding	GO:0005488	FALSE	8.97305e-06	5.04706	16378	127	111	25063	VPS4B,SMARCA5,SPAG9,TKT,BCL2A1A,MALT1,DGAT1,H2-K1,TRF,RPS2,ATP11B,MAPKAPK2,ODC1,OSM,RPL7,TOP1,MTHFS,CHD2,SP140,UBE2S,IL10RB,VEGFA,FOS,LMNB1,TPST2,ANXA3,SLPI,PPP1R10,TARM1,ATF3,JUND,RBPJ,CCNT1,CDK11B,SOD2,ARPC3,IRAK3,RBM3,ACTR3,HMOX1,SELENOK,FNDC3A,FOSB,HCAR2,SLC2A3,GADD45B,ARID5A,ANXA11,RPL30,TINF2,DNAJA1,NUDT18,SYNE1,CTSL,CYP4F18,RPS24,HSPA5,CD93,SRXN1,H2-Q6,CDK5R1,CHIL1,TPM4,TES,RPL9,H2-Q7,IER3…
GO:MF	identical protein binding	GO:0042802	FALSE	0.000403405	3.39426	2369	127	31	25063	VPS4B,SPAG9,TKT,BCL2A1A,MALT1,DGAT1,H2-K1,ODC1,RPL7,VEGFA,FOS,TPST2,ATF3,SOD2,IRAK3,HMOX1,SELENOK,ARID5A,SYNE1,H2-Q6,TPM4,H2-Q7,ACTG1,ESD,SUB1,LDHA,UPP1,SLC3A2,CCL3,LCN2,CCL4
GO:MF	signaling receptor binding	GO:0005102	FALSE	0.000862783	3.0641	1591	127	24	25063	H2-K1,TRF,OSM,VEGFA,TARM1,DNAJA1,SYNE1,H2-Q6,CDK5R1,H2-Q7,ADAM8,CSF3,ARRDC3,IL1RN,CD177,PROK2,PLAUR,IL1A,CXCL10,CCL3,HILPDA,SPP1,CCL4,RETNLG
GO:MF	enzyme binding	GO:0019899	FALSE	0.000900993	3.04528	2330	127	30	25063	SPAG9,MALT1,RPS2,MAPKAPK2,LMNB1,SLPI,PPP1R10,JUND,CCNT1,SOD2,IRAK3,ACTR3,HMOX1,SLC2A3,DNAJA1,SYNE1,HSPA5,CDK5R1,ACTG1,ARG2,LDHA,CSF3,RHOV,CD177,PLAUR,RPS27A,RGCC,CDKN1A,LCN2,CHIL3
GO:MF	molecular function activator activity	GO:0140677	TRUE	0.00254148	2.59491	1124	127	19	25063	MALT1,OSM,VEGFA,WFDC21,CCNT1,DNAJA1,CTSL,CDK5R1,STK11,CSF3,IL1RN,RGCC,CDKN1A,IL1A,CXCL10,CCL3,SPP1,CCL4,RETNLG
GO:MF	cytokine activity	GO:0005125	TRUE	0.00260195	2.5847	241	127	9	25063	OSM,VEGFA,CSF3,IL1RN,IL1A,CXCL10,CCL3,SPP1,CCL4
GO:MF	cytochrome-c oxidase activity	GO:0004129	TRUE	0.0028453	2.54587	7	127	3	25063	MT-CO2,MT-CO3,MT-CO1
GO:MF	oxidoreductase activity, acting on a heme group of donors	GO:0016675	FALSE	0.0045356	2.34337	8	127	3	25063	MT-CO2,MT-CO3,MT-CO1
GO:MF	kinase activator activity	GO:0019209	TRUE	0.00507853	2.29426	141	127	7	25063	MALT1,VEGFA,CCNT1,CDK5R1,STK11,RGCC,CDKN1A
GO:MF	oxidoreduction-driven active transmembrane transporter activity	GO:0015453	FALSE	0.0149084	1.82657	33	127	4	25063	MT-CO2,MT-CO3,MT-CYTB,MT-CO1
GO:MF	TAP complex binding	GO:0062061	FALSE	0.0175557	1.75558	12	127	3	25063	H2-K1,H2-Q6,H2-Q7
GO:MF	proton transmembrane transporter activity	GO:0015078	FALSE	0.0244133	1.61237	122	127	6	25063	MT-CO2,SLC25A3,MT-CO3,MT-ATP6,MT-CYTB,MT-CO1
GO:MF	protein homodimerization activity	GO:0042803	FALSE	0.0301895	1.52014	786	127	14	25063	VPS4B,TKT,BCL2A1A,H2-K1,ODC1,TPST2,ATF3,IRAK3,HMOX1,SYNE1,H2-Q6,TPM4,H2-Q7,SLC3A2
GO:MF	protein kinase activator activity	GO:0030295	FALSE	0.0363724	1.43923	131	127	6	25063	VEGFA,CCNT1,CDK5R1,STK11,RGCC,CDKN1A
GO:BP	response to stress	GO:0006950	TRUE	2.23746e-17	16.6502	3936	127	63	26944	VPS4B,SMARCA5,SLC15A3,BCL2A1A,MALT1,H2-K1,TRF,MAPKAPK2,OSM,CHD2,VEGFA,FOS,ANXA3,SLPI,PPP1R10,TARM1,ATF3,RBPJ,WFDC21,SOD2,IRAK3,RBM3,ACTR3,HMOX1,SELENOK,ARID5A,RPL30,DNAJA1,CTSL,HSPA5,SRXN1,H2-Q6,CHIL1,H2-Q7,IER3,ADAM8,STK11,NABP1,ACTG1,MT-CO2,FOSL1,ARG2,IFITM6,TNFRSF23,UPP1,MT-ATP6,IL1RN,CD177,MMP8,MT-CYTB,PLAUR,RGCC,CDKN1A,MT-CO1,IL1A,CXCL10,CCL3,LCN2,HILPDA,SPP1,CCL4,CHIL3,NGP
GO:BP	response to external stimulus	GO:0009605	FALSE	6.17399e-13	12.2094	3042	127	50	26944	SLC15A3,MALT1,H2-K1,TRF,MAPKAPK2,ODC1,OSM,VEGFA,FOS,ANXA3,SLPI,TARM1,ATF3,RBPJ,WFDC21,SOD2,IRAK3,ACTR3,SELENOK,FOSB,AA467197,ARID5A,RPL30,CTSL,HSPA5,H2-Q6,CHIL1,H2-Q7,IER3,ADAM8,ACTG1,FOSL1,ARG2,LDHA,IFITM6,CSF3,UPP1,CD177,PROK2,MMP8,MT-CYTB,PLAUR,CDKN1A,IL1A,CXCL10,CCL3,LCN2,SPP1,CCL4,RETNLG
GO:BP	immune system process	GO:0002376	FALSE	4.25201e-12	11.3714	2819	127	47	26944	SLC15A3,BCL2A1A,MALT1,H2-K1,TRF,MAPKAPK2,OSM,VEGFA,FOS,ANXA3,SLPI,TARM1,JUND,RBPJ,WFDC21,IRAK3,ACTR3,HMOX1,SELENOK,HCAR2,ARID5A,RPL30,CTSL,RPS24,H2-Q6,H2-Q7,ADAM8,STK11,ACTG1,FOSL1,ARG2,IFITM6,TNFRSF23,CSF3,CEACAM11,IL1RN,CD177,MMP8,RGCC,CDKN1A,IL1A,CXCL10,CCL3,LCN2,SPP1,CCL4,RETNLG
GO:BP	biological process involved in interspecies interaction between organisms	GO:0044419	FALSE	6.21596e-12	11.2065	1940	127	39	26944	VPS4B,SLC15A3,MALT1,H2-K1,TRF,MAPKAPK2,ODC1,FOS,ANXA3,SLPI,TARM1,RBPJ,WFDC21,CCNT1,SOD2,IRAK3,ACTR3,SELENOK,AA467197,ARID5A,RPL30,H2-Q6,H2-Q7,IER3,ADAM8,ACTG1,FOSL1,ARG2,IFITM6,CSF3,VPS37B,CD177,SLC3A2,MMP8,IL1A,CXCL10,CCL3,LCN2,CCL4
GO:BP	positive regulation of biological process	GO:0048518	FALSE	1.72195e-11	10.764	6589	127	72	26944	VPS4B,SMARCA5,SLC15A3,SPAG9,BCL2A1A,MALT1,DGAT1,H2-K1,TRF,MAPKAPK2,ODC1,OSM,UBE2S,IL10RB,VEGFA,FOS,LMNB1,ANXA3,PPP1R10,TARM1,ATF3,JUND,RBPJ,CCNT1,SOD2,IRAK3,RBM3,ACTR3,HMOX1,SELENOK,FOSB,HCAR2,GADD45B,ARID5A,DNAJA1,SYNE1,CTSL,HSPA5,H2-Q6,CDK5R1,CHIL1,H2-Q7,IER3,DSTN,ADAM8,STK11,ACTG1,SUB1,FOSL1,ARG2,LDHA,SUCO,VMP1,IFRD1,CSF3,VPS37B,ARRDC3,CD177,PROK2,MMP8,PLAUR,EMD,RGCC,CDKN1A,IL1A,CXCL10,CCL3,LC…
GO:BP	positive regulation of metabolic process	GO:0009893	FALSE	2.87659e-11	10.5411	3745	127	53	26944	SMARCA5,MALT1,DGAT1,H2-K1,TRF,MAPKAPK2,OSM,UBE2S,IL10RB,VEGFA,FOS,ANXA3,PPP1R10,TARM1,ATF3,JUND,RBPJ,CCNT1,SOD2,IRAK3,RBM3,ACTR3,HMOX1,SELENOK,FOSB,ARID5A,HSPA5,H2-Q6,CDK5R1,CHIL1,H2-Q7,IER3,ADAM8,STK11,ACTG1,SUB1,FOSL1,ARG2,SUCO,IFRD1,CSF3,CD177,MMP8,PLAUR,RGCC,CDKN1A,IL1A,CCL3,LCN2,HILPDA,SPP1,CCL4,CHIL3
GO:BP	response to stimulus	GO:0050896	FALSE	4.19101e-11	10.3777	10506	127	92	26944	VPS4B,SMARCA5,SLC15A3,SPAG9,BCL2A1A,MALT1,H2-K1,TRF,RPS2,MAPKAPK2,ODC1,OSM,TOP1,CHD2,IL10RB,VEGFA,FOS,LMNB1,ANXA3,SLPI,PPP1R10,TARM1,ATF3,JUND,RBPJ,WFDC21,CCNT1,CDK11B,SOD2,IRAK3,RBM3,ACTR3,HMOX1,SELENOK,FOSB,AA467197,HCAR2,GADD45B,ARID5A,ANXA11,RPL30,DNAJA1,SYNE1,CTSL,HSPA5,SRXN1,H2-Q6,CDK5R1,CHIL1,H2-Q7,IER3,ADAM8,STK11,NABP1,ACTG1,ESD,MRGPRA2A,SUB1,MT-CO2,FOSL1,ARG2,LDHA,IFITM6,TNFRSF23,CSF3,A…
GO:BP	positive regulation of cellular process	GO:0048522	FALSE	6.39138e-11	10.1944	6078	127	68	26944	VPS4B,SMARCA5,SLC15A3,SPAG9,BCL2A1A,MALT1,DGAT1,H2-K1,TRF,MAPKAPK2,ODC1,OSM,IL10RB,VEGFA,FOS,LMNB1,ANXA3,PPP1R10,TARM1,ATF3,JUND,RBPJ,CCNT1,SOD2,IRAK3,RBM3,ACTR3,HMOX1,SELENOK,FOSB,HCAR2,GADD45B,ARID5A,DNAJA1,SYNE1,CTSL,HSPA5,H2-Q6,CDK5R1,CHIL1,H2-Q7,DSTN,ADAM8,STK11,ACTG1,SUB1,FOSL1,ARG2,LDHA,SUCO,VMP1,IFRD1,CSF3,ARRDC3,CD177,MMP8,PLAUR,EMD,RGCC,CDKN1A,IL1A,CXCL10,CCL3,LCN2,HILPDA,SPP1,CCL4,CHIL3
GO:BP	defense response	GO:0006952	FALSE	1.40999e-10	9.85078	1812	127	36	26944	SLC15A3,MALT1,H2-K1,TRF,MAPKAPK2,OSM,ANXA3,SLPI,TARM1,RBPJ,WFDC21,IRAK3,ACTR3,HMOX1,SELENOK,ARID5A,RPL30,H2-Q6,CHIL1,H2-Q7,IER3,ADAM8,ACTG1,FOSL1,ARG2,IFITM6,IL1RN,CD177,MMP8,IL1A,CXCL10,CCL3,LCN2,CCL4,CHIL3,NGP
GO:BP	response to biotic stimulus	GO:0009607	FALSE	1.58284e-10	9.80056	1819	127	36	26944	SLC15A3,MALT1,H2-K1,TRF,MAPKAPK2,ODC1,FOS,ANXA3,SLPI,TARM1,RBPJ,WFDC21,SOD2,IRAK3,ACTR3,SELENOK,AA467197,ARID5A,RPL30,HSPA5,H2-Q6,H2-Q7,IER3,ADAM8,ACTG1,FOSL1,ARG2,IFITM6,CSF3,CD177,MMP8,IL1A,CXCL10,CCL3,LCN2,CCL4
GO:BP	positive regulation of cellular metabolic process	GO:0031325	FALSE	3.5913e-10	9.44475	3434	127	49	26944	SMARCA5,MALT1,DGAT1,H2-K1,TRF,MAPKAPK2,OSM,IL10RB,VEGFA,FOS,ANXA3,PPP1R10,TARM1,ATF3,JUND,RBPJ,CCNT1,SOD2,IRAK3,RBM3,ACTR3,HMOX1,SELENOK,FOSB,ARID5A,H2-Q6,CDK5R1,CHIL1,H2-Q7,ADAM8,STK11,ACTG1,SUB1,FOSL1,ARG2,IFRD1,CSF3,CD177,MMP8,PLAUR,RGCC,CDKN1A,IL1A,CCL3,LCN2,HILPDA,SPP1,CCL4,CHIL3
GO:BP	response to other organism	GO:0051707	FALSE	4.5266e-10	9.34423	1778	127	35	26944	SLC15A3,MALT1,H2-K1,TRF,MAPKAPK2,ODC1,FOS,ANXA3,SLPI,TARM1,RBPJ,WFDC21,SOD2,IRAK3,ACTR3,SELENOK,AA467197,ARID5A,RPL30,H2-Q6,H2-Q7,IER3,ADAM8,ACTG1,FOSL1,ARG2,IFITM6,CSF3,CD177,MMP8,IL1A,CXCL10,CCL3,LCN2,CCL4
GO:BP	response to external biotic stimulus	GO:0043207	FALSE	4.83197e-10	9.31588	1782	127	35	26944	SLC15A3,MALT1,H2-K1,TRF,MAPKAPK2,ODC1,FOS,ANXA3,SLPI,TARM1,RBPJ,WFDC21,SOD2,IRAK3,ACTR3,SELENOK,AA467197,ARID5A,RPL30,H2-Q6,H2-Q7,IER3,ADAM8,ACTG1,FOSL1,ARG2,IFITM6,CSF3,CD177,MMP8,IL1A,CXCL10,CCL3,LCN2,CCL4
GO:BP	positive regulation of multicellular organismal process	GO:0051240	FALSE	6.89696e-10	9.16134	1804	127	35	26944	MALT1,DGAT1,H2-K1,TRF,MAPKAPK2,OSM,VEGFA,FOS,ANXA3,TARM1,JUND,RBPJ,IRAK3,ACTR3,HMOX1,SELENOK,HCAR2,ARID5A,HSPA5,H2-Q6,CHIL1,H2-Q7,ADAM8,STK11,PROK2,MMP8,RGCC,CDKN1A,IL1A,CCL3,LCN2,HILPDA,SPP1,CCL4,CHIL3
GO:BP	apoptotic process	GO:0006915	FALSE	1.0699e-09	8.97066	2050	127	37	26944	BCL2A1A,MALT1,OSM,VEGFA,PPP1R10,ATF3,CDK11B,SOD2,IRAK3,HMOX1,SELENOK,HCAR2,SLC2A3,GADD45B,DNAJA1,SYNE1,CTSL,HSPA5,CDK5R1,CHIL1,IER3,ADAM8,STK11,FOSL1,ARG2,LDHA,TNFRSF23,IL1RN,PROK2,PLAUR,RGCC,CDKN1A,IL1A,CXCL10,CCL3,LCN2,SPP1
GO:BP	regulation of apoptotic process	GO:0042981	FALSE	1.94434e-09	8.71123	1658	127	33	26944	BCL2A1A,MALT1,OSM,VEGFA,PPP1R10,ATF3,CDK11B,SOD2,IRAK3,HMOX1,HCAR2,SLC2A3,GADD45B,DNAJA1,SYNE1,CTSL,HSPA5,CDK5R1,IER3,ADAM8,FOSL1,ARG2,LDHA,TNFRSF23,IL1RN,PROK2,PLAUR,RGCC,CDKN1A,CXCL10,CCL3,LCN2,SPP1
GO:BP	programmed cell death	GO:0012501	FALSE	3.14578e-09	8.50227	2125	127	37	26944	BCL2A1A,MALT1,OSM,VEGFA,PPP1R10,ATF3,CDK11B,SOD2,IRAK3,HMOX1,SELENOK,HCAR2,SLC2A3,GADD45B,DNAJA1,SYNE1,CTSL,HSPA5,CDK5R1,CHIL1,IER3,ADAM8,STK11,FOSL1,ARG2,LDHA,TNFRSF23,IL1RN,PROK2,PLAUR,RGCC,CDKN1A,IL1A,CXCL10,CCL3,LCN2,SPP1
GO:BP	cell death	GO:0008219	FALSE	3.14578e-09	8.50227	2125	127	37	26944	BCL2A1A,MALT1,OSM,VEGFA,PPP1R10,ATF3,CDK11B,SOD2,IRAK3,HMOX1,SELENOK,HCAR2,SLC2A3,GADD45B,DNAJA1,SYNE1,CTSL,HSPA5,CDK5R1,CHIL1,IER3,ADAM8,STK11,FOSL1,ARG2,LDHA,TNFRSF23,IL1RN,PROK2,PLAUR,RGCC,CDKN1A,IL1A,CXCL10,CCL3,LCN2,SPP1
GO:BP	regulation of programmed cell death	GO:0043067	FALSE	4.30387e-09	8.36614	1707	127	33	26944	BCL2A1A,MALT1,OSM,VEGFA,PPP1R10,ATF3,CDK11B,SOD2,IRAK3,HMOX1,HCAR2,SLC2A3,GADD45B,DNAJA1,SYNE1,CTSL,HSPA5,CDK5R1,IER3,ADAM8,FOSL1,ARG2,LDHA,TNFRSF23,IL1RN,PROK2,PLAUR,RGCC,CDKN1A,CXCL10,CCL3,LCN2,SPP1
GO:BP	immune response	GO:0006955	FALSE	5.97121e-09	8.22394	1945	127	35	26944	SLC15A3,MALT1,H2-K1,TRF,MAPKAPK2,OSM,VEGFA,ANXA3,SLPI,TARM1,RBPJ,WFDC21,IRAK3,ACTR3,HMOX1,ARID5A,RPL30,CTSL,H2-Q6,H2-Q7,ADAM8,STK11,ACTG1,FOSL1,ARG2,IFITM6,CSF3,IL1RN,CD177,RGCC,IL1A,CXCL10,CCL3,LCN2,CCL4
GO:BP	regulation of multicellular organismal process	GO:0051239	FALSE	6.37035e-09	8.19584	3165	127	45	26944	MALT1,DGAT1,H2-K1,TRF,MAPKAPK2,OSM,VEGFA,FOS,ANXA3,TARM1,JUND,RBPJ,IRAK3,ACTR3,HMOX1,SELENOK,HCAR2,ARID5A,SYNE1,SGMS2,HSPA5,H2-Q6,CHIL1,H2-Q7,ADAM8,STK11,ARG2,SUCO,IFRD1,CSF3,ARRDC3,PROK2,MMP8,PLAUR,RGCC,CDKN1A,IL1A,CXCL10,CCL3,LCN2,HILPDA,SPP1,CCL4,CHIL3,NGP
GO:BP	positive regulation of biosynthetic process	GO:0009891	FALSE	1.11373e-08	7.95322	2827	127	42	26944	SMARCA5,MALT1,DGAT1,H2-K1,TRF,MAPKAPK2,OSM,VEGFA,FOS,TARM1,ATF3,JUND,RBPJ,CCNT1,SOD2,IRAK3,RBM3,ACTR3,SELENOK,FOSB,ARID5A,H2-Q6,CDK5R1,CHIL1,H2-Q7,ADAM8,STK11,ACTG1,SUB1,FOSL1,SUCO,IFRD1,CSF3,MMP8,RGCC,IL1A,CCL3,LCN2,HILPDA,SPP1,CCL4,CHIL3
GO:BP	positive regulation of cytokine production	GO:0001819	FALSE	1.25838e-08	7.90019	523	127	19	26944	MALT1,H2-K1,MAPKAPK2,OSM,TARM1,IRAK3,SELENOK,ARID5A,H2-Q6,CHIL1,H2-Q7,ADAM8,MMP8,RGCC,IL1A,CCL3,HILPDA,CCL4,CHIL3
GO:BP	positive regulation of cellular biosynthetic process	GO:0031328	FALSE	3.46211e-08	7.46066	2799	127	41	26944	SMARCA5,MALT1,DGAT1,H2-K1,TRF,MAPKAPK2,OSM,VEGFA,FOS,TARM1,ATF3,JUND,RBPJ,CCNT1,SOD2,IRAK3,RBM3,ACTR3,SELENOK,FOSB,ARID5A,H2-Q6,CDK5R1,CHIL1,H2-Q7,ADAM8,STK11,ACTG1,SUB1,FOSL1,IFRD1,CSF3,MMP8,RGCC,IL1A,CCL3,LCN2,HILPDA,SPP1,CCL4,CHIL3
GO:BP	tumor necrosis factor superfamily cytokine production	GO:0071706	FALSE	5.75737e-08	7.23978	212	127	13	26944	H2-K1,MAPKAPK2,IRAK3,SELENOK,ARID5A,H2-Q6,H2-Q7,ADAM8,ARG2,MMP8,IL1A,CCL3,CCL4
GO:BP	regulation of tumor necrosis factor superfamily cytokine production	GO:1903555	FALSE	5.75737e-08	7.23978	212	127	13	26944	H2-K1,MAPKAPK2,IRAK3,SELENOK,ARID5A,H2-Q6,H2-Q7,ADAM8,ARG2,MMP8,IL1A,CCL3,CCL4
GO:BP	defense response to other organism	GO:0098542	FALSE	9.62387e-08	7.01665	1281	127	27	26944	SLC15A3,MALT1,H2-K1,TRF,MAPKAPK2,ANXA3,SLPI,TARM1,RBPJ,WFDC21,IRAK3,ACTR3,SELENOK,ARID5A,RPL30,H2-Q6,H2-Q7,ADAM8,ACTG1,FOSL1,ARG2,IFITM6,CD177,CXCL10,CCL3,LCN2,CCL4
GO:BP	positive regulation of macromolecule metabolic process	GO:0010604	FALSE	9.69091e-08	7.01364	3427	127	45	26944	SMARCA5,MALT1,H2-K1,TRF,MAPKAPK2,OSM,UBE2S,VEGFA,FOS,ANXA3,PPP1R10,TARM1,ATF3,JUND,RBPJ,CCNT1,IRAK3,RBM3,ACTR3,SELENOK,FOSB,ARID5A,HSPA5,H2-Q6,CDK5R1,CHIL1,H2-Q7,IER3,ADAM8,ACTG1,SUB1,FOSL1,IFRD1,CSF3,MMP8,PLAUR,RGCC,CDKN1A,IL1A,CCL3,LCN2,HILPDA,SPP1,CCL4,CHIL3
GO:BP	positive regulation of tumor necrosis factor superfamily cytokine production	GO:1903557	FALSE	1.05683e-07	6.976	136	127	11	26944	H2-K1,MAPKAPK2,SELENOK,ARID5A,H2-Q6,H2-Q7,ADAM8,MMP8,IL1A,CCL3,CCL4
GO:BP	defense response to symbiont	GO:0140546	FALSE	2.98888e-07	6.52449	1150	127	25	26944	SLC15A3,MALT1,H2-K1,TRF,MAPKAPK2,SLPI,TARM1,WFDC21,IRAK3,ACTR3,SELENOK,ARID5A,RPL30,H2-Q6,H2-Q7,ADAM8,ACTG1,FOSL1,ARG2,IFITM6,CD177,CXCL10,CCL3,LCN2,CCL4
GO:BP	regulation of cytokine production	GO:0001817	FALSE	6.42162e-07	6.19236	824	127	21	26944	MALT1,H2-K1,MAPKAPK2,OSM,TARM1,IRAK3,HMOX1,SELENOK,ARID5A,H2-Q6,CHIL1,H2-Q7,ADAM8,ARG2,MMP8,RGCC,IL1A,CCL3,HILPDA,CCL4,CHIL3
GO:BP	cytokine production	GO:0001816	FALSE	7.32153e-07	6.1354	830	127	21	26944	MALT1,H2-K1,MAPKAPK2,OSM,TARM1,IRAK3,HMOX1,SELENOK,ARID5A,H2-Q6,CHIL1,H2-Q7,ADAM8,ARG2,MMP8,RGCC,IL1A,CCL3,HILPDA,CCL4,CHIL3
GO:BP	tumor necrosis factor production	GO:0032640	FALSE	7.39667e-07	6.13096	209	127	12	26944	H2-K1,MAPKAPK2,IRAK3,SELENOK,ARID5A,H2-Q6,H2-Q7,ARG2,MMP8,IL1A,CCL3,CCL4
GO:BP	regulation of tumor necrosis factor production	GO:0032680	FALSE	7.39667e-07	6.13096	209	127	12	26944	H2-K1,MAPKAPK2,IRAK3,SELENOK,ARID5A,H2-Q6,H2-Q7,ARG2,MMP8,IL1A,CCL3,CCL4
GO:BP	positive regulation of macromolecule biosynthetic process	GO:0010557	FALSE	7.73508e-07	6.11154	2697	127	38	26944	SMARCA5,MALT1,H2-K1,TRF,MAPKAPK2,OSM,VEGFA,FOS,TARM1,ATF3,JUND,RBPJ,CCNT1,IRAK3,RBM3,ACTR3,SELENOK,FOSB,ARID5A,H2-Q6,CDK5R1,CHIL1,H2-Q7,ADAM8,ACTG1,SUB1,FOSL1,IFRD1,CSF3,MMP8,RGCC,IL1A,CCL3,LCN2,HILPDA,SPP1,CCL4,CHIL3
GO:BP	positive regulation of tumor necrosis factor production	GO:0032760	FALSE	1.82933e-06	5.73771	134	127	10	26944	H2-K1,MAPKAPK2,SELENOK,ARID5A,H2-Q6,H2-Q7,MMP8,IL1A,CCL3,CCL4
GO:BP	response to bacterium	GO:0009617	FALSE	1.96741e-06	5.70611	968	127	22	26944	MALT1,H2-K1,TRF,MAPKAPK2,FOS,ANXA3,SLPI,RBPJ,WFDC21,SOD2,IRAK3,AA467197,ARID5A,RPL30,H2-Q6,H2-Q7,ARG2,CSF3,MMP8,IL1A,CXCL10,LCN2
GO:BP	cell activation	GO:0001775	FALSE	1.98615e-06	5.70199	1160	127	24	26944	MALT1,DGAT1,H2-K1,TPST2,ANXA3,TARM1,JUND,RBPJ,HMOX1,SELENOK,CTSL,H2-Q6,H2-Q7,ADAM8,STK11,ARG2,CEACAM11,CD177,MMP8,RGCC,CDKN1A,IL1A,CXCL10,CCL3
GO:BP	innate immune response	GO:0045087	FALSE	2.33502e-06	5.63171	977	127	22	26944	SLC15A3,MALT1,H2-K1,MAPKAPK2,SLPI,TARM1,WFDC21,IRAK3,ACTR3,ARID5A,H2-Q6,H2-Q7,ADAM8,ACTG1,FOSL1,ARG2,IFITM6,CD177,CXCL10,CCL3,LCN2,CCL4
GO:BP	biological regulation	GO:0065007	FALSE	2.6182e-06	5.582	13527	127	97	26944	VPS4B,SMARCA5,SLC15A3,SPAG9,TKT,BCL2A1A,MALT1,DGAT1,H2-K1,TRF,ATP11B,MAPKAPK2,ODC1,OSM,TOP1,CHD2,UBE2S,IL10RB,VEGFA,FOS,LMNB1,TPST2,ANXA3,SLPI,PPP1R10,TARM1,ATF3,JUND,RBPJ,CCNT1,CDK11B,SOD2,ARPC3,IRAK3,RBM3,ACTR3,HMOX1,SELENOK,FOSB,PTGS2OS2,HCAR2,SLC2A3,GADD45B,ARID5A,TINF2,DNAJA1,SYNE1,CTSL,SGMS2,HSPA5,GLRX,H2-Q6,CDK5R1,CHIL1,H2-Q7,IER3,DSTN,ADAM8,STK11,NABP1,ACTG1,MRGPRA2A,SUB1,MT-CO2,FOSL1,ARG…
GO:BP	positive regulation of gene expression	GO:0010628	FALSE	2.95807e-06	5.52899	1285	127	25	26944	MALT1,H2-K1,MAPKAPK2,OSM,VEGFA,TARM1,ATF3,RBPJ,IRAK3,RBM3,SELENOK,ARID5A,H2-Q6,CHIL1,H2-Q7,ADAM8,ACTG1,MMP8,RGCC,IL1A,CCL3,LCN2,HILPDA,CCL4,CHIL3
GO:BP	regulation of metabolic process	GO:0019222	FALSE	3.4714e-06	5.4595	6882	127	64	26944	SMARCA5,SPAG9,MALT1,DGAT1,H2-K1,TRF,MAPKAPK2,ODC1,OSM,TOP1,CHD2,UBE2S,IL10RB,VEGFA,FOS,LMNB1,ANXA3,PPP1R10,TARM1,ATF3,JUND,RBPJ,CCNT1,SOD2,IRAK3,RBM3,ACTR3,HMOX1,SELENOK,FOSB,PTGS2OS2,HCAR2,ARID5A,TINF2,DNAJA1,HSPA5,H2-Q6,CDK5R1,CHIL1,H2-Q7,IER3,ADAM8,STK11,ACTG1,SUB1,FOSL1,ARG2,SUCO,IFRD1,CSF3,ARRDC3,CD177,MMP8,H3F3B,PLAUR,RGCC,CDKN1A,IL1A,CCL3,LCN2,HILPDA,SPP1,CCL4,CHIL3
GO:BP	positive regulation of immune system process	GO:0002684	FALSE	4.18252e-06	5.37856	1105	127	23	26944	SLC15A3,MALT1,H2-K1,MAPKAPK2,VEGFA,FOS,JUND,IRAK3,SELENOK,HCAR2,ARID5A,H2-Q6,H2-Q7,ADAM8,STK11,FOSL1,CD177,MMP8,RGCC,CDKN1A,IL1A,CXCL10,CCL3
GO:BP	response to organic substance	GO:0010033	FALSE	5.15114e-06	5.2881	3435	127	42	26944	VPS4B,SMARCA5,MALT1,RPS2,MAPKAPK2,OSM,FOS,LMNB1,ANXA3,SLPI,ATF3,JUND,WFDC21,SOD2,IRAK3,ACTR3,HMOX1,FOSB,ARID5A,DNAJA1,CTSL,HSPA5,CDK5R1,CHIL1,H2-Q7,STK11,ACTG1,ESD,FOSL1,IFITM6,TNFRSF23,CSF3,IL1RN,SLC3A2,MMP8,MT-CYTB,H3F3B,IL1A,CXCL10,CCL3,SPP1,CCL4
GO:BP	cellular response to chemical stimulus	GO:0070887	FALSE	5.46425e-06	5.26247	3162	127	40	26944	SMARCA5,MALT1,TRF,RPS2,OSM,VEGFA,FOS,LMNB1,ATF3,JUND,SOD2,IRAK3,ACTR3,HMOX1,FOSB,ARID5A,DNAJA1,HSPA5,SRXN1,CDK5R1,CHIL1,H2-Q7,ADAM8,ACTG1,ESD,FOSL1,IFITM6,TNFRSF23,CSF3,IL1RN,MMP8,RGCC,IL1A,CXCL10,CCL3,LCN2,HILPDA,SPP1,CCL4,RETNLG
GO:BP	regulation of immune system process	GO:0002682	FALSE	8.91638e-06	5.04981	1575	127	27	26944	SLC15A3,MALT1,H2-K1,MAPKAPK2,VEGFA,FOS,TARM1,JUND,IRAK3,HMOX1,SELENOK,HCAR2,ARID5A,H2-Q6,H2-Q7,ADAM8,STK11,FOSL1,ARG2,CSF3,CD177,MMP8,RGCC,CDKN1A,IL1A,CXCL10,CCL3
GO:BP	transport	GO:0006810	FALSE	9.66311e-06	5.01488	4397	127	48	26944	VPS4B,SLC15A3,SPAG9,BCL2A1A,MALT1,DGAT1,TRF,ATP11B,MAPKAPK2,OSM,VEGFA,LMNB1,ANXA3,HMOX1,SELENOK,HCAR2,SLC2A3,ANXA11,DNAJA1,SYNE1,HSPA5,CDK5R1,IER3,STK11,STX11,ACTG1,MT-CO2,SLC25A3,ARG2,VMP1,VPS37B,ARRDC3,RHOV,MT-CO3,MT-ATP6,IL1RN,CD177,SLC3A2,MT-CYTB,EMD,RGCC,CDKN1A,MT-CO1,IL1A,CXCL10,CCL3,LCN2,SPP1
GO:BP	regulation of response to stimulus	GO:0048583	FALSE	1.35363e-05	4.8685	3987	127	45	26944	SLC15A3,SPAG9,MALT1,H2-K1,MAPKAPK2,OSM,IL10RB,VEGFA,LMNB1,PPP1R10,ATF3,RBPJ,CDK11B,SOD2,IRAK3,HMOX1,SELENOK,GADD45B,ARID5A,DNAJA1,SYNE1,CTSL,HSPA5,H2-Q6,CHIL1,H2-Q7,IER3,ADAM8,STK11,ACTG1,FOSL1,ARG2,TNFRSF23,CSF3,ARRDC3,IL1RN,CD177,MMP8,PLAUR,EMD,RGCC,IL1A,CXCL10,CCL3,CCL4
GO:BP	response to chemical	GO:0042221	FALSE	1.37463e-05	4.86181	5561	127	55	26944	VPS4B,SMARCA5,MALT1,TRF,RPS2,MAPKAPK2,OSM,TOP1,VEGFA,FOS,LMNB1,ANXA3,SLPI,ATF3,JUND,WFDC21,CCNT1,SOD2,IRAK3,ACTR3,HMOX1,FOSB,ARID5A,ANXA11,DNAJA1,CTSL,HSPA5,SRXN1,CDK5R1,CHIL1,H2-Q7,ADAM8,STK11,ACTG1,ESD,FOSL1,IFITM6,TNFRSF23,CSF3,IL1RN,SLC3A2,PROK2,MMP8,MT-CYTB,H3F3B,RGCC,MT-CO1,IL1A,CXCL10,CCL3,LCN2,HILPDA,SPP1,CCL4,RETNLG
GO:BP	response to cytokine	GO:0034097	FALSE	1.63657e-05	4.78607	1188	127	23	26944	SMARCA5,RPS2,MAPKAPK2,OSM,FOS,WFDC21,IRAK3,ACTR3,HSPA5,CHIL1,H2-Q7,ACTG1,FOSL1,IFITM6,TNFRSF23,CSF3,IL1RN,MMP8,IL1A,CXCL10,CCL3,SPP1,CCL4
GO:BP	inflammatory response	GO:0006954	FALSE	1.93164e-05	4.71407	811	127	19	26944	H2-K1,MAPKAPK2,OSM,TARM1,RBPJ,HMOX1,H2-Q6,CHIL1,H2-Q7,IER3,ADAM8,FOSL1,IL1RN,MMP8,IL1A,CXCL10,CCL3,CCL4,CHIL3
GO:BP	positive regulation of programmed cell death	GO:0043068	FALSE	2.12477e-05	4.67269	642	127	17	26944	BCL2A1A,OSM,ATF3,SOD2,HMOX1,HCAR2,GADD45B,DNAJA1,CTSL,CDK5R1,ADAM8,FOSL1,LDHA,RGCC,CDKN1A,CCL3,LCN2
GO:BP	negative regulation of biological process	GO:0048519	FALSE	2.18332e-05	4.66088	5966	127	57	26944	VPS4B,SMARCA5,SPAG9,BCL2A1A,H2-K1,MAPKAPK2,OSM,VEGFA,LMNB1,TPST2,SLPI,PPP1R10,TARM1,ATF3,JUND,RBPJ,CDK11B,SOD2,IRAK3,RBM3,ACTR3,HMOX1,HCAR2,SLC2A3,ARID5A,TINF2,DNAJA1,SYNE1,CTSL,HSPA5,H2-Q6,CDK5R1,H2-Q7,IER3,ADAM8,STK11,NABP1,SUB1,FOSL1,ARG2,IFITM6,TNFRSF23,IFRD1,ARRDC3,IL1RN,PROK2,H3F3B,PLAUR,EMD,RGCC,CDKN1A,IL1A,CXCL10,CCL3,LCN2,SPP1,NGP
GO:BP	developmental process	GO:0032502	FALSE	2.52857e-05	4.59712	6854	127	62	26944	VPS4B,SPAG9,MALT1,H2-K1,TRF,MAPKAPK2,ODC1,OSM,TOP1,CHD2,VEGFA,FOS,ANXA3,ATF3,JUND,RBPJ,WFDC21,CDK11B,SOD2,IRAK3,ACTR3,HMOX1,SELENOK,FNDC3A,GADD45B,ARID5A,DNAJA1,SYNE1,CTSL,SGMS2,HSPA5,H2-Q6,CDK5R1,CHIL1,H2-Q7,ADAM8,STK11,ACTG1,MT-CO2,FOSL1,ARG2,SUCO,VMP1,IFRD1,CSF3,ARRDC3,IL1RN,PROK2,MMP8,MT-CYTB,H3F3B,PLAUR,EMD,RGCC,CDKN1A,MT-CO1,IL1A,CXCL10,CCL3,LCN2,SPP1,NGP
GO:BP	establishment of localization	GO:0051234	FALSE	2.77304e-05	4.55704	4696	127	49	26944	VPS4B,SLC15A3,SPAG9,BCL2A1A,MALT1,DGAT1,TRF,ATP11B,MAPKAPK2,OSM,VEGFA,LMNB1,ANXA3,ACTR3,HMOX1,SELENOK,HCAR2,SLC2A3,ANXA11,DNAJA1,SYNE1,HSPA5,CDK5R1,IER3,STK11,STX11,ACTG1,MT-CO2,SLC25A3,ARG2,VMP1,VPS37B,ARRDC3,RHOV,MT-CO3,MT-ATP6,IL1RN,CD177,SLC3A2,MT-CYTB,EMD,RGCC,CDKN1A,MT-CO1,IL1A,CXCL10,CCL3,LCN2,SPP1
GO:BP	regulation of biological process	GO:0050789	FALSE	3.62617e-05	4.44055	13144	127	93	26944	VPS4B,SMARCA5,SLC15A3,SPAG9,TKT,BCL2A1A,MALT1,DGAT1,H2-K1,TRF,MAPKAPK2,ODC1,OSM,TOP1,CHD2,UBE2S,IL10RB,VEGFA,FOS,LMNB1,TPST2,ANXA3,SLPI,PPP1R10,TARM1,ATF3,JUND,RBPJ,CCNT1,CDK11B,SOD2,ARPC3,IRAK3,RBM3,ACTR3,HMOX1,SELENOK,FOSB,PTGS2OS2,HCAR2,SLC2A3,GADD45B,ARID5A,TINF2,DNAJA1,SYNE1,CTSL,SGMS2,HSPA5,H2-Q6,CDK5R1,CHIL1,H2-Q7,IER3,DSTN,ADAM8,STK11,NABP1,ACTG1,MRGPRA2A,SUB1,FOSL1,ARG2,LDHA,SUCO,IFITM6,…
GO:BP	cell population proliferation	GO:0008283	FALSE	3.67324e-05	4.43495	2168	127	31	26944	MALT1,H2-K1,TRF,ODC1,OSM,VEGFA,FOS,TARM1,ATF3,JUND,RBPJ,SOD2,HMOX1,SELENOK,TINF2,SYNE1,CTSL,H2-Q6,H2-Q7,STK11,FOSL1,ARG2,CSF3,PROK2,H3F3B,EMD,RGCC,CDKN1A,IL1A,CXCL10,HILPDA
GO:BP	response to lipid	GO:0033993	FALSE	4.85485e-05	4.31382	1155	127	22	26944	VPS4B,MALT1,MAPKAPK2,FOS,ANXA3,SLPI,WFDC21,SOD2,IRAK3,FOSB,ARID5A,DNAJA1,CTSL,STK11,FOSL1,CSF3,IL1RN,MMP8,IL1A,CXCL10,CCL3,SPP1
GO:BP	cellular response to cytokine stimulus	GO:0071345	FALSE	6.78345e-05	4.16855	1074	127	21	26944	SMARCA5,RPS2,OSM,FOS,IRAK3,ACTR3,HSPA5,CHIL1,H2-Q7,ACTG1,FOSL1,IFITM6,TNFRSF23,CSF3,IL1RN,MMP8,IL1A,CXCL10,CCL3,SPP1,CCL4
GO:BP	positive regulation of response to stimulus	GO:0048584	FALSE	7.06523e-05	4.15087	2359	127	32	26944	SLC15A3,SPAG9,MALT1,H2-K1,MAPKAPK2,OSM,IL10RB,VEGFA,LMNB1,ATF3,RBPJ,IRAK3,GADD45B,ARID5A,CTSL,H2-Q6,CHIL1,H2-Q7,ADAM8,STK11,ACTG1,FOSL1,CSF3,ARRDC3,CD177,MMP8,PLAUR,RGCC,IL1A,CXCL10,CCL3,CCL4
GO:BP	positive regulation of apoptotic process	GO:0043065	FALSE	8.92694e-05	4.0493	622	127	16	26944	BCL2A1A,OSM,ATF3,SOD2,HMOX1,HCAR2,GADD45B,DNAJA1,CTSL,CDK5R1,ADAM8,FOSL1,LDHA,RGCC,CCL3,LCN2
GO:BP	cellular response to stimulus	GO:0051716	FALSE	9.44892e-05	4.02462	8752	127	71	26944	VPS4B,SMARCA5,SLC15A3,SPAG9,BCL2A1A,MALT1,TRF,RPS2,MAPKAPK2,OSM,CHD2,IL10RB,VEGFA,FOS,LMNB1,PPP1R10,ATF3,JUND,RBPJ,CDK11B,SOD2,IRAK3,ACTR3,HMOX1,SELENOK,FOSB,HCAR2,GADD45B,ARID5A,DNAJA1,SYNE1,CTSL,HSPA5,SRXN1,CDK5R1,CHIL1,H2-Q7,IER3,ADAM8,STK11,NABP1,ACTG1,ESD,MRGPRA2A,SUB1,FOSL1,ARG2,LDHA,IFITM6,TNFRSF23,CSF3,ARRDC3,RHOV,UPP1,IL1RN,CD177,PROK2,MMP8,PLAUR,EMD,RGCC,CDKN1A,IL1A,MRGPRA2B,CXCL10,CCL3…
GO:BP	multicellular organism development	GO:0007275	FALSE	9.77513e-05	4.00988	4879	127	49	26944	VPS4B,SPAG9,MALT1,H2-K1,TRF,ODC1,OSM,TOP1,VEGFA,FOS,ANXA3,RBPJ,CDK11B,SOD2,IRAK3,ACTR3,HMOX1,FNDC3A,ARID5A,SYNE1,CTSL,SGMS2,HSPA5,H2-Q6,CDK5R1,CHIL1,H2-Q7,ADAM8,STK11,ACTG1,FOSL1,ARG2,VMP1,IFRD1,CSF3,IL1RN,PROK2,MMP8,H3F3B,PLAUR,RGCC,CDKN1A,MT-CO1,IL1A,CXCL10,CCL3,LCN2,SPP1,NGP
GO:BP	cellular process	GO:0009987	FALSE	0.000100698	3.99698	20967	127	121	26944	VPS4B,SMARCA5,SLC15A3,SPAG9,TKT,BCL2A1A,MALT1,DGAT1,H2-K1,TRF,RPS2,ATP11B,MAPKAPK2,ODC1,OSM,RPL7,TOP1,MTHFS,CHD2,UBE2S,IL10RB,VEGFA,FOS,LMNB1,TPST2,ANXA3,PPP1R10,TARM1,ATF3,JUND,RBPJ,WFDC21,CCNT1,CDK11B,SOD2,ARPC3,IRAK3,RBM3,ACTR3,RPL27A,HMOX1,SELENOK,FNDC3A,FOSB,PTGS2OS2,HCAR2,SLC2A3,GADD45B,ARID5A,ANXA11,RPL30,TINF2,DNAJA1,NUDT18,SYNE1,CTSL,SGMS2,CYP4F18,RPS24,HSPA5,CD93,SRXN1,H2-Q6,CDK5R1,CHIL…
GO:BP	granulocyte migration	GO:0097530	FALSE	0.000105522	3.97666	153	127	9	26944	VEGFA,SELENOK,ADAM8,CD177,IL1A,CXCL10,CCL3,SPP1,CCL4
GO:BP	apoptotic signaling pathway	GO:0097190	FALSE	0.000113554	3.9448	633	127	16	26944	BCL2A1A,OSM,ATF3,CDK11B,SOD2,HMOX1,SELENOK,DNAJA1,CTSL,IER3,STK11,TNFRSF23,PLAUR,CDKN1A,IL1A,LCN2
GO:BP	regulation of cellular metabolic process	GO:0031323	FALSE	0.000125408	3.90167	6425	127	58	26944	SMARCA5,SPAG9,MALT1,DGAT1,H2-K1,TRF,MAPKAPK2,OSM,TOP1,CHD2,IL10RB,VEGFA,FOS,LMNB1,ANXA3,PPP1R10,TARM1,ATF3,JUND,RBPJ,CCNT1,SOD2,IRAK3,RBM3,ACTR3,HMOX1,SELENOK,FOSB,PTGS2OS2,ARID5A,TINF2,DNAJA1,H2-Q6,CDK5R1,CHIL1,H2-Q7,IER3,ADAM8,STK11,ACTG1,SUB1,FOSL1,ARG2,IFRD1,CSF3,CD177,MMP8,H3F3B,PLAUR,RGCC,CDKN1A,IL1A,CCL3,LCN2,HILPDA,SPP1,CCL4,CHIL3
GO:BP	anatomical structure development	GO:0048856	FALSE	0.00013888	3.85736	6269	127	57	26944	VPS4B,SPAG9,MALT1,H2-K1,TRF,MAPKAPK2,ODC1,OSM,TOP1,CHD2,VEGFA,FOS,ANXA3,ATF3,JUND,RBPJ,CDK11B,SOD2,IRAK3,ACTR3,HMOX1,FNDC3A,ARID5A,SYNE1,CTSL,SGMS2,HSPA5,H2-Q6,CDK5R1,CHIL1,H2-Q7,ADAM8,STK11,ACTG1,MT-CO2,FOSL1,ARG2,VMP1,IFRD1,CSF3,ARRDC3,IL1RN,PROK2,MMP8,MT-CYTB,H3F3B,PLAUR,EMD,RGCC,CDKN1A,MT-CO1,IL1A,CXCL10,CCL3,LCN2,SPP1,NGP
GO:BP	cellular response to stress	GO:0033554	FALSE	0.00014267	3.84567	1799	127	27	26944	SMARCA5,BCL2A1A,MAPKAPK2,CHD2,VEGFA,FOS,PPP1R10,ATF3,SOD2,HMOX1,SELENOK,DNAJA1,CTSL,HSPA5,IER3,ADAM8,STK11,NABP1,ARG2,TNFRSF23,UPP1,RGCC,CDKN1A,IL1A,LCN2,HILPDA,SPP1
GO:BP	regulation of cell population proliferation	GO:0042127	FALSE	0.00014267	3.84567	1799	127	27	26944	H2-K1,TRF,ODC1,OSM,VEGFA,TARM1,ATF3,JUND,RBPJ,SOD2,HMOX1,SELENOK,TINF2,SYNE1,CTSL,H2-Q6,H2-Q7,STK11,FOSL1,ARG2,CSF3,EMD,RGCC,CDKN1A,IL1A,CXCL10,HILPDA
GO:BP	leukocyte activation	GO:0045321	FALSE	0.000171003	3.767	1031	127	20	26944	MALT1,H2-K1,ANXA3,TARM1,JUND,RBPJ,HMOX1,SELENOK,CTSL,H2-Q6,H2-Q7,ADAM8,STK11,ARG2,CEACAM11,CD177,MMP8,CDKN1A,IL1A,CCL3
GO:BP	negative regulation of apoptotic process	GO:0043066	FALSE	0.000193754	3.71275	1039	127	20	26944	BCL2A1A,VEGFA,PPP1R10,CDK11B,SOD2,HMOX1,SLC2A3,DNAJA1,SYNE1,HSPA5,IER3,ADAM8,ARG2,TNFRSF23,IL1RN,PROK2,PLAUR,CDKN1A,LCN2,SPP1
GO:BP	regulation of macromolecule metabolic process	GO:0060255	FALSE	0.0002324	3.63376	6358	127	57	26944	SMARCA5,SPAG9,MALT1,H2-K1,TRF,MAPKAPK2,ODC1,OSM,TOP1,CHD2,UBE2S,VEGFA,FOS,LMNB1,ANXA3,PPP1R10,TARM1,ATF3,JUND,RBPJ,CCNT1,SOD2,IRAK3,RBM3,ACTR3,HMOX1,SELENOK,FOSB,PTGS2OS2,ARID5A,TINF2,DNAJA1,HSPA5,H2-Q6,CDK5R1,CHIL1,H2-Q7,IER3,ADAM8,ACTG1,SUB1,FOSL1,ARG2,IFRD1,CSF3,MMP8,H3F3B,PLAUR,RGCC,CDKN1A,IL1A,CCL3,LCN2,HILPDA,SPP1,CCL4,CHIL3
GO:BP	locomotion	GO:0040011	FALSE	0.000266643	3.57407	1273	127	22	26944	SPAG9,TRF,VEGFA,ANXA3,SOD2,ACTR3,HMOX1,SELENOK,HSPA5,ADAM8,ACTG1,ARRDC3,IL1RN,PROK2,RGCC,IL1A,CXCL10,CCL3,LCN2,SPP1,CCL4,RETNLG
GO:BP	localization	GO:0051179	FALSE	0.000270334	3.5681	5364	127	51	26944	VPS4B,SLC15A3,SPAG9,BCL2A1A,MALT1,DGAT1,TRF,ATP11B,MAPKAPK2,OSM,VEGFA,LMNB1,ANXA3,ACTR3,HMOX1,SELENOK,HCAR2,SLC2A3,ANXA11,TINF2,DNAJA1,SYNE1,HSPA5,CDK5R1,IER3,STK11,STX11,ACTG1,MT-CO2,SLC25A3,ARG2,VMP1,VPS37B,ARRDC3,RHOV,MT-CO3,MT-ATP6,IL1RN,CD177,SLC3A2,MT-CYTB,EMD,RGCC,CDKN1A,MT-CO1,IL1A,CXCL10,CCL3,LCN2,HILPDA,SPP1
GO:BP	negative regulation of programmed cell death	GO:0043069	FALSE	0.000306231	3.51395	1069	127	20	26944	BCL2A1A,VEGFA,PPP1R10,CDK11B,SOD2,HMOX1,SLC2A3,DNAJA1,SYNE1,HSPA5,IER3,ADAM8,ARG2,TNFRSF23,IL1RN,PROK2,PLAUR,CDKN1A,LCN2,SPP1
GO:BP	neutrophil migration	GO:1990266	FALSE	0.000334393	3.47574	126	127	8	26944	SELENOK,ADAM8,CD177,IL1A,CXCL10,CCL3,SPP1,CCL4
GO:BP	response to abiotic stimulus	GO:0009628	FALSE	0.000382622	3.41723	1300	127	22	26944	OSM,VEGFA,FOS,SOD2,RBM3,HMOX1,FOSB,DNAJA1,SYNE1,CHIL1,ADAM8,STK11,NABP1,MT-CO2,FOSL1,MT-ATP6,MT-CYTB,RGCC,CDKN1A,MT-CO1,IL1A,HILPDA
GO:BP	negative regulation of cellular process	GO:0048523	FALSE	0.000407648	3.38971	5599	127	52	26944	VPS4B,SMARCA5,SPAG9,BCL2A1A,H2-K1,MAPKAPK2,OSM,VEGFA,LMNB1,PPP1R10,TARM1,ATF3,JUND,RBPJ,CDK11B,SOD2,IRAK3,RBM3,ACTR3,HMOX1,SLC2A3,ARID5A,TINF2,DNAJA1,SYNE1,CTSL,HSPA5,H2-Q6,CDK5R1,H2-Q7,IER3,ADAM8,STK11,NABP1,SUB1,FOSL1,ARG2,TNFRSF23,IFRD1,ARRDC3,IL1RN,PROK2,H3F3B,PLAUR,EMD,RGCC,CDKN1A,IL1A,CXCL10,CCL3,LCN2,SPP1
GO:BP	myeloid leukocyte migration	GO:0097529	FALSE	0.000407934	3.38941	236	127	10	26944	VEGFA,SELENOK,ADAM8,CD177,IL1A,CXCL10,CCL3,SPP1,CCL4,RETNLG
GO:BP	positive regulation of cell motility	GO:2000147	FALSE	0.000408589	3.38871	607	127	15	26944	SPAG9,TRF,VEGFA,ANXA3,SOD2,ACTR3,HMOX1,SELENOK,HSPA5,ADAM8,ACTG1,IL1A,CXCL10,CCL3,LCN2
GO:BP	positive regulation of locomotion	GO:0040017	FALSE	0.000580984	3.23584	624	127	15	26944	SPAG9,TRF,VEGFA,ANXA3,SOD2,ACTR3,HMOX1,SELENOK,HSPA5,ADAM8,ACTG1,IL1A,CXCL10,CCL3,LCN2
GO:BP	regulation of signal transduction	GO:0009966	FALSE	0.000589751	3.22933	3005	127	35	26944	SLC15A3,SPAG9,MALT1,OSM,IL10RB,VEGFA,LMNB1,PPP1R10,ATF3,RBPJ,CDK11B,SOD2,IRAK3,HMOX1,SELENOK,GADD45B,DNAJA1,SYNE1,CTSL,HSPA5,CHIL1,IER3,ADAM8,STK11,TNFRSF23,CSF3,ARRDC3,IL1RN,CD177,MMP8,PLAUR,EMD,IL1A,CCL3,CCL4
GO:BP	intracellular signal transduction	GO:0035556	FALSE	0.000721308	3.14188	2610	127	32	26944	SPAG9,BCL2A1A,MALT1,TRF,MAPKAPK2,OSM,VEGFA,FOS,LMNB1,PPP1R10,ATF3,SOD2,IRAK3,HMOX1,SELENOK,GADD45B,DNAJA1,CHIL1,IER3,ADAM8,STK11,NABP1,SUB1,TNFRSF23,CSF3,ARRDC3,RHOV,PLAUR,CDKN1A,IL1A,CCL3,CCL4
GO:BP	regulation of biosynthetic process	GO:0009889	FALSE	0.000761514	3.11832	5706	127	52	26944	SMARCA5,MALT1,DGAT1,H2-K1,TRF,MAPKAPK2,OSM,TOP1,CHD2,VEGFA,FOS,LMNB1,TARM1,ATF3,JUND,RBPJ,CCNT1,SOD2,IRAK3,RBM3,ACTR3,HMOX1,SELENOK,FOSB,PTGS2OS2,ARID5A,TINF2,H2-Q6,CDK5R1,CHIL1,H2-Q7,ADAM8,STK11,ACTG1,SUB1,FOSL1,ARG2,SUCO,IFRD1,CSF3,MMP8,H3F3B,PLAUR,RGCC,CDKN1A,IL1A,CCL3,LCN2,HILPDA,SPP1,CCL4,CHIL3
GO:BP	cell surface receptor signaling pathway	GO:0007166	FALSE	0.000836743	3.07741	2766	127	33	26944	VPS4B,BCL2A1A,MALT1,TRF,MAPKAPK2,OSM,IL10RB,VEGFA,FOS,ATF3,RBPJ,IRAK3,HMOX1,HCAR2,SYNE1,HSPA5,CDK5R1,STK11,SUB1,FOSL1,IFITM6,TNFRSF23,CSF3,IL1RN,CD177,MMP8,PLAUR,EMD,IL1A,CXCL10,CCL3,LCN2,CCL4
GO:BP	cell-cell adhesion	GO:0098609	FALSE	0.000899979	3.04577	934	127	18	26944	MALT1,H2-K1,VEGFA,TARM1,SELENOK,FNDC3A,CD93,H2-Q6,CDK5R1,H2-Q7,ADAM8,ARG2,VMP1,IL1RN,CD177,PLAUR,RGCC,IL1A
GO:BP	cytokine production involved in immune response	GO:0002367	FALSE	0.00103693	2.98425	146	127	8	26944	MALT1,H2-K1,MAPKAPK2,IRAK3,HMOX1,ARID5A,H2-Q6,H2-Q7
GO:BP	regulation of cytokine production involved in immune response	GO:0002718	FALSE	0.00103693	2.98425	146	127	8	26944	MALT1,H2-K1,MAPKAPK2,IRAK3,HMOX1,ARID5A,H2-Q6,H2-Q7
GO:BP	metabolic process	GO:0008152	FALSE	0.00105128	2.97828	14364	127	95	26944	VPS4B,SMARCA5,SPAG9,TKT,MALT1,DGAT1,H2-K1,TRF,RPS2,MAPKAPK2,ODC1,OSM,RPL7,TOP1,MTHFS,CHD2,UBE2S,IL10RB,VEGFA,FOS,LMNB1,TPST2,ANXA3,SLPI,PPP1R10,TARM1,ATF3,JUND,RBPJ,CCNT1,CDK11B,SOD2,IRAK3,RBM3,ACTR3,RPL27A,HMOX1,SELENOK,FOSB,PTGS2OS2,HCAR2,ARID5A,RPL30,TINF2,DNAJA1,NUDT18,CTSL,SGMS2,CYP4F18,RPS24,HSPA5,H2-Q6,CDK5R1,CHIL1,RPL9,H2-Q7,IER3,ADAM8,STK11,NABP1,ACTG1,ESD,SUB1,MT-CO2,FOSL1,ARG2,LDHA,SUC…
GO:BP	regulation of transport	GO:0051049	FALSE	0.00119388	2.92304	1749	127	25	26944	VPS4B,DGAT1,TRF,OSM,VEGFA,HMOX1,SELENOK,HCAR2,DNAJA1,SYNE1,CDK5R1,IER3,STK11,ACTG1,ARG2,VMP1,IL1RN,CD177,EMD,RGCC,IL1A,CXCL10,CCL3,LCN2,SPP1
GO:BP	MAPK cascade	GO:0000165	FALSE	0.0012807	2.89255	758	127	16	26944	SPAG9,TRF,MAPKAPK2,OSM,VEGFA,LMNB1,ATF3,IRAK3,GADD45B,DNAJA1,CHIL1,ADAM8,TNFRSF23,IL1A,CCL3,CCL4
GO:BP	positive regulation of cell migration	GO:0030335	FALSE	0.00133675	2.87395	577	127	14	26944	SPAG9,VEGFA,ANXA3,SOD2,ACTR3,HMOX1,SELENOK,HSPA5,ADAM8,ACTG1,IL1A,CXCL10,CCL3,LCN2
GO:BP	regulation of cellular component organization	GO:0051128	FALSE	0.00134924	2.86991	2546	127	31	26944	VPS4B,SMARCA5,SPAG9,H2-K1,TRF,OSM,VEGFA,PPP1R10,CDK11B,ARPC3,IRAK3,ACTR3,TINF2,SYNE1,HSPA5,CDK5R1,IER3,DSTN,STK11,ACTG1,SUB1,IFRD1,CSF3,CD177,H3F3B,PLAUR,RGCC,CDKN1A,IL1A,CXCL10,LCN2
GO:BP	regulation of cell-cell adhesion	GO:0022407	FALSE	0.0015312	2.81497	498	127	13	26944	MALT1,H2-K1,VEGFA,TARM1,SELENOK,H2-Q6,H2-Q7,ADAM8,ARG2,IL1RN,PLAUR,RGCC,IL1A
GO:BP	multicellular organismal process	GO:0032501	FALSE	0.00154743	2.81039	9132	127	70	26944	VPS4B,SPAG9,BCL2A1A,MALT1,DGAT1,H2-K1,TRF,MAPKAPK2,ODC1,OSM,TOP1,VEGFA,FOS,TPST2,ANXA3,TARM1,JUND,RBPJ,CDK11B,SOD2,IRAK3,ACTR3,HMOX1,SELENOK,FNDC3A,FOSB,HCAR2,ARID5A,DNAJA1,SYNE1,CTSL,SGMS2,RPS24,HSPA5,H2-Q6,CDK5R1,CHIL1,TPM4,H2-Q7,IER3,ADAM8,STK11,ACTG1,FOSL1,ARG2,SUCO,VMP1,TNFRSF23,IFRD1,CSF3,ARRDC3,CEACAM11,IL1RN,CD177,PROK2,MMP8,H3F3B,PLAUR,RGCC,CDKN1A,MT-CO1,IL1A,CXCL10,CCL3,LCN2,HILPDA,SPP1…
GO:BP	regulation of cellular biosynthetic process	GO:0031326	FALSE	0.00156452	2.80562	5663	127	51	26944	SMARCA5,MALT1,DGAT1,H2-K1,TRF,MAPKAPK2,OSM,TOP1,CHD2,VEGFA,FOS,LMNB1,TARM1,ATF3,JUND,RBPJ,CCNT1,SOD2,IRAK3,RBM3,ACTR3,HMOX1,SELENOK,FOSB,PTGS2OS2,ARID5A,TINF2,H2-Q6,CDK5R1,CHIL1,H2-Q7,ADAM8,STK11,ACTG1,SUB1,FOSL1,ARG2,IFRD1,CSF3,MMP8,H3F3B,PLAUR,RGCC,CDKN1A,IL1A,CCL3,LCN2,HILPDA,SPP1,CCL4,CHIL3
GO:BP	cytoplasmic translation	GO:0002181	TRUE	0.00188919	2.72372	158	127	8	26944	RPS2,RPL7,RPL27A,RPL30,RPS24,RPL9,EIF4A1,RPS27A
GO:BP	intracellular signaling cassette	GO:0141124	FALSE	0.00190378	2.72038	1794	127	25	26944	SPAG9,MALT1,TRF,MAPKAPK2,OSM,VEGFA,FOS,LMNB1,ATF3,IRAK3,HMOX1,SELENOK,GADD45B,DNAJA1,CHIL1,ADAM8,STK11,SUB1,TNFRSF23,CSF3,RHOV,CDKN1A,IL1A,CCL3,CCL4
GO:BP	response to hypoxia	GO:0001666	FALSE	0.00191957	2.7168	350	127	11	26944	VEGFA,FOS,SOD2,HMOX1,ADAM8,MT-CO2,MT-CYTB,RGCC,MT-CO1,IL1A,HILPDA
GO:BP	vasculature development	GO:0001944	FALSE	0.0023134	2.63575	793	127	16	26944	VPS4B,VEGFA,ANXA3,RBPJ,SOD2,HMOX1,CHIL1,ADAM8,STK11,ACTG1,FOSL1,PROK2,RGCC,IL1A,CXCL10,NGP
GO:BP	regulation of cell adhesion	GO:0030155	FALSE	0.00259364	2.58609	800	127	16	26944	MALT1,H2-K1,VEGFA,TARM1,RBPJ,SELENOK,H2-Q6,H2-Q7,ADAM8,ACTG1,ARG2,IL1RN,PLAUR,RGCC,IL1A,SPP1
GO:BP	system development	GO:0048731	FALSE	0.00269069	2.57014	4117	127	41	26944	VPS4B,SPAG9,MALT1,H2-K1,TRF,ODC1,OSM,VEGFA,FOS,ANXA3,RBPJ,SOD2,IRAK3,ACTR3,HMOX1,FNDC3A,ARID5A,SYNE1,CTSL,HSPA5,H2-Q6,CDK5R1,CHIL1,H2-Q7,ADAM8,STK11,ACTG1,FOSL1,ARG2,IFRD1,PROK2,H3F3B,PLAUR,RGCC,CDKN1A,MT-CO1,IL1A,CXCL10,CCL3,SPP1,NGP
GO:BP	regulation of anatomical structure morphogenesis	GO:0022603	TRUE	0.00271811	2.56573	904	127	17	26944	SPAG9,VEGFA,ANXA3,RBPJ,ACTR3,HMOX1,SYNE1,CDK5R1,CHIL1,STK11,IFRD1,RGCC,IL1A,CXCL10,CCL3,LCN2,NGP
GO:BP	regulation of cellular process	GO:0050794	FALSE	0.00304565	2.51632	12593	127	86	26944	VPS4B,SMARCA5,SLC15A3,SPAG9,BCL2A1A,MALT1,DGAT1,H2-K1,TRF,MAPKAPK2,ODC1,OSM,TOP1,CHD2,IL10RB,VEGFA,FOS,LMNB1,ANXA3,PPP1R10,TARM1,ATF3,JUND,RBPJ,CCNT1,CDK11B,SOD2,ARPC3,IRAK3,RBM3,ACTR3,HMOX1,SELENOK,FOSB,PTGS2OS2,HCAR2,SLC2A3,GADD45B,ARID5A,TINF2,DNAJA1,SYNE1,CTSL,HSPA5,H2-Q6,CDK5R1,CHIL1,H2-Q7,IER3,DSTN,ADAM8,STK11,NABP1,ACTG1,MRGPRA2A,SUB1,FOSL1,ARG2,LDHA,SUCO,IFITM6,VMP1,TNFRSF23,IFRD1,CSF3,AR…
GO:BP	response to oxygen levels	GO:0070482	FALSE	0.00313849	2.50328	447	127	12	26944	VEGFA,FOS,SOD2,HMOX1,ADAM8,MT-CO2,MT-ATP6,MT-CYTB,RGCC,MT-CO1,IL1A,HILPDA
GO:BP	humoral immune response	GO:0006959	FALSE	0.00342611	2.4652	298	127	10	26944	H2-K1,TRF,SLPI,RBPJ,WFDC21,RPL30,H2-Q6,H2-Q7,RGCC,CXCL10
GO:BP	response to lipopolysaccharide	GO:0032496	FALSE	0.00344227	2.46316	451	127	12	26944	MALT1,MAPKAPK2,FOS,SLPI,WFDC21,SOD2,IRAK3,ARID5A,CSF3,MMP8,IL1A,CXCL10
GO:BP	regulation of response to stress	GO:0080134	FALSE	0.00389709	2.40926	1374	127	21	26944	SLC15A3,H2-K1,MAPKAPK2,OSM,PPP1R10,IRAK3,SELENOK,DNAJA1,HSPA5,H2-Q6,H2-Q7,IER3,ADAM8,ACTG1,FOSL1,ARG2,TNFRSF23,MMP8,PLAUR,IL1A,CCL3
GO:BP	animal organ development	GO:0048513	FALSE	0.00403674	2.39397	3260	127	35	26944	H2-K1,MAPKAPK2,ODC1,CHD2,VEGFA,FOS,ANXA3,ATF3,RBPJ,SOD2,HMOX1,FNDC3A,ARID5A,SYNE1,CTSL,SGMS2,HSPA5,CDK5R1,CHIL1,ADAM8,STK11,MT-CO2,FOSL1,ARG2,ARRDC3,PROK2,MT-CYTB,H3F3B,PLAUR,EMD,RGCC,CDKN1A,MT-CO1,IL1A,SPP1
GO:BP	regulation of macromolecule biosynthetic process	GO:0010556	FALSE	0.00429649	2.36689	5506	127	49	26944	SMARCA5,MALT1,H2-K1,TRF,MAPKAPK2,OSM,TOP1,CHD2,VEGFA,FOS,LMNB1,TARM1,ATF3,JUND,RBPJ,CCNT1,SOD2,IRAK3,RBM3,ACTR3,HMOX1,SELENOK,FOSB,PTGS2OS2,ARID5A,TINF2,H2-Q6,CDK5R1,CHIL1,H2-Q7,ADAM8,ACTG1,SUB1,FOSL1,ARG2,IFRD1,CSF3,MMP8,H3F3B,PLAUR,RGCC,CDKN1A,IL1A,CCL3,LCN2,HILPDA,SPP1,CCL4,CHIL3
GO:BP	response to decreased oxygen levels	GO:0036293	FALSE	0.00460128	2.33712	383	127	11	26944	VEGFA,FOS,SOD2,HMOX1,ADAM8,MT-CO2,MT-CYTB,RGCC,MT-CO1,IL1A,HILPDA
GO:BP	cell motility	GO:0048870	FALSE	0.00478555	2.32007	1760	127	24	26944	SPAG9,TRF,VEGFA,ANXA3,SOD2,ACTR3,HMOX1,SELENOK,DNAJA1,HSPA5,CDK5R1,DSTN,ADAM8,ACTG1,IL1RN,CD177,RGCC,IL1A,CXCL10,CCL3,LCN2,SPP1,CCL4,RETNLG
GO:BP	response to molecule of bacterial origin	GO:0002237	FALSE	0.00493411	2.30679	467	127	12	26944	MALT1,MAPKAPK2,FOS,SLPI,WFDC21,SOD2,IRAK3,ARID5A,CSF3,MMP8,IL1A,CXCL10
GO:BP	regulation of localization	GO:0032879	FALSE	0.00524654	2.28013	2161	127	27	26944	VPS4B,DGAT1,TRF,OSM,VEGFA,ACTR3,HMOX1,SELENOK,HCAR2,DNAJA1,SYNE1,CDK5R1,IER3,STK11,ACTG1,ARG2,VMP1,IL1RN,CD177,EMD,RGCC,IL1A,CXCL10,CCL3,LCN2,HILPDA,SPP1
GO:BP	positive regulation of cell activation	GO:0050867	FALSE	0.00534316	2.2722	389	127	11	26944	MALT1,DGAT1,H2-K1,JUND,SELENOK,H2-Q6,H2-Q7,ADAM8,MMP8,CDKN1A,IL1A
GO:BP	cellular metabolic process	GO:0044237	FALSE	0.00543477	2.26482	12956	127	87	26944	VPS4B,SMARCA5,SPAG9,TKT,MALT1,DGAT1,H2-K1,TRF,RPS2,MAPKAPK2,ODC1,OSM,RPL7,TOP1,MTHFS,CHD2,IL10RB,VEGFA,FOS,LMNB1,TPST2,ANXA3,PPP1R10,TARM1,ATF3,JUND,RBPJ,CCNT1,CDK11B,SOD2,IRAK3,RBM3,ACTR3,RPL27A,HMOX1,SELENOK,FOSB,PTGS2OS2,ARID5A,RPL30,TINF2,DNAJA1,NUDT18,CTSL,SGMS2,CYP4F18,RPS24,HSPA5,H2-Q6,CDK5R1,CHIL1,RPL9,H2-Q7,IER3,ADAM8,STK11,NABP1,ACTG1,ESD,SUB1,MT-CO2,FOSL1,ARG2,LDHA,VMP1,IFRD1,CSF3,MT-C…
GO:BP	regulation of gene expression	GO:0010468	FALSE	0.0055048	2.25926	5382	127	48	26944	SMARCA5,MALT1,H2-K1,TRF,MAPKAPK2,OSM,TOP1,CHD2,VEGFA,FOS,LMNB1,TARM1,ATF3,JUND,RBPJ,CCNT1,SOD2,IRAK3,RBM3,ACTR3,HMOX1,SELENOK,FOSB,PTGS2OS2,ARID5A,H2-Q6,CDK5R1,CHIL1,H2-Q7,ADAM8,ACTG1,SUB1,FOSL1,ARG2,IFRD1,CSF3,MMP8,H3F3B,PLAUR,RGCC,CDKN1A,IL1A,CCL3,LCN2,HILPDA,SPP1,CCL4,CHIL3
GO:BP	defense response to bacterium	GO:0042742	FALSE	0.00561276	2.25082	391	127	11	26944	H2-K1,TRF,ANXA3,SLPI,RBPJ,WFDC21,RPL30,H2-Q6,H2-Q7,ARG2,LCN2
GO:BP	cytokine-mediated signaling pathway	GO:0019221	FALSE	0.00562607	2.24979	473	127	12	26944	OSM,IRAK3,FOSL1,IFITM6,TNFRSF23,CSF3,IL1RN,MMP8,IL1A,CXCL10,CCL3,CCL4
GO:BP	angiogenesis	GO:0001525	FALSE	0.0057141	2.24305	561	127	13	26944	VPS4B,VEGFA,ANXA3,RBPJ,HMOX1,CHIL1,ADAM8,ACTG1,PROK2,RGCC,IL1A,CXCL10,NGP
GO:BP	regulation of cell communication	GO:0010646	FALSE	0.00584465	2.23324	3616	127	37	26944	SLC15A3,SPAG9,MALT1,OSM,IL10RB,VEGFA,LMNB1,PPP1R10,ATF3,RBPJ,CDK11B,SOD2,IRAK3,HMOX1,SELENOK,HCAR2,GADD45B,DNAJA1,SYNE1,CTSL,HSPA5,CHIL1,IER3,ADAM8,STK11,TNFRSF23,CSF3,ARRDC3,IL1RN,CD177,MMP8,PLAUR,EMD,IL1A,CCL3,SPP1,CCL4
GO:BP	regulation of signaling	GO:0023051	FALSE	0.00584465	2.23324	3616	127	37	26944	SLC15A3,SPAG9,MALT1,OSM,IL10RB,VEGFA,LMNB1,PPP1R10,ATF3,RBPJ,CDK11B,SOD2,IRAK3,HMOX1,SELENOK,HCAR2,GADD45B,DNAJA1,SYNE1,CTSL,HSPA5,CHIL1,IER3,ADAM8,STK11,TNFRSF23,CSF3,ARRDC3,IL1RN,CD177,MMP8,PLAUR,EMD,IL1A,CCL3,SPP1,CCL4
GO:BP	regulation of organelle organization	GO:0033043	FALSE	0.00592159	2.22756	1178	127	19	26944	VPS4B,SMARCA5,OSM,PPP1R10,CDK11B,ARPC3,ACTR3,TINF2,SYNE1,CDK5R1,IER3,DSTN,ACTG1,SUB1,CSF3,H3F3B,PLAUR,RGCC,IL1A
GO:BP	antimicrobial humoral response	GO:0019730	FALSE	0.00641743	2.19264	186	127	8	26944	H2-K1,TRF,SLPI,WFDC21,RPL30,H2-Q6,H2-Q7,CXCL10
GO:BP	regulation of MAPK cascade	GO:0043408	FALSE	0.00766353	2.11557	670	127	14	26944	SPAG9,OSM,VEGFA,LMNB1,ATF3,IRAK3,GADD45B,DNAJA1,CHIL1,ADAM8,TNFRSF23,IL1A,CCL3,CCL4
GO:BP	regulation of locomotion	GO:0040012	FALSE	0.00794978	2.09964	1089	127	18	26944	SPAG9,TRF,VEGFA,ANXA3,SOD2,ACTR3,HMOX1,SELENOK,HSPA5,ADAM8,ACTG1,ARRDC3,IL1RN,RGCC,IL1A,CXCL10,CCL3,LCN2
GO:BP	organic substance catabolic process	GO:1901575	FALSE	0.00803564	2.09498	2076	127	26	26944	VPS4B,MALT1,MAPKAPK2,ODC1,MTHFS,UBE2S,VEGFA,IRAK3,HMOX1,HCAR2,NUDT18,CTSL,CYP4F18,HSPA5,CHIL1,IER3,ADAM8,ESD,ARG2,LDHA,VPS37B,UPP1,MMP8,RPS27A,SPP1,CHIL3
GO:BP	generation of precursor metabolites and energy	GO:0006091	FALSE	0.00824382	2.08387	491	127	12	26944	TKT,DGAT1,IL10RB,RBPJ,SOD2,IER3,MT-CO2,LDHA,MT-CO3,MT-ATP6,MT-CYTB,MT-CO1
GO:BP	translation at presynapse	GO:0140236	TRUE	0.00922558	2.03501	51	127	5	26944	RPL7,RPL27A,RPS24,RPL9,RPS27A
GO:BP	translation at synapse	GO:0140241	FALSE	0.0101686	1.99274	52	127	5	26944	RPL7,RPL27A,RPS24,RPL9,RPS27A
GO:BP	translation at postsynapse	GO:0140242	FALSE	0.0101686	1.99274	52	127	5	26944	RPL7,RPL27A,RPS24,RPL9,RPS27A
GO:BP	cell adhesion	GO:0007155	FALSE	0.0106064	1.97443	1465	127	21	26944	MALT1,H2-K1,VEGFA,TARM1,RBPJ,SELENOK,FNDC3A,CD93,H2-Q6,CDK5R1,H2-Q7,ADAM8,ACTG1,ARG2,VMP1,IL1RN,CD177,PLAUR,RGCC,IL1A,SPP1
GO:BP	myeloid leukocyte mediated immunity	GO:0002444	TRUE	0.0106535	1.97251	141	127	7	26944	H2-K1,ANXA3,HMOX1,H2-Q6,H2-Q7,CD177,CCL3
GO:BP	positive regulation of developmental process	GO:0051094	FALSE	0.0124068	1.90634	1480	127	21	26944	SPAG9,MALT1,TRF,VEGFA,FOS,ANXA3,JUND,RBPJ,SOD2,ACTR3,HMOX1,HSPA5,CHIL1,ADAM8,STK11,SUCO,CSF3,RGCC,IL1A,CCL3,LCN2
GO:BP	multicellular organismal-level homeostasis	GO:0048871	FALSE	0.0138183	1.85954	912	127	16	26944	BCL2A1A,TRF,VEGFA,RBPJ,SOD2,HMOX1,HCAR2,RPS24,ADAM8,STK11,TNFRSF23,ARRDC3,IL1RN,IL1A,LCN2,SPP1
GO:BP	cellular response to organic substance	GO:0071310	FALSE	0.0143601	1.84284	2420	127	28	26944	SMARCA5,MALT1,RPS2,OSM,FOS,LMNB1,ATF3,SOD2,IRAK3,ACTR3,FOSB,ARID5A,DNAJA1,HSPA5,CHIL1,H2-Q7,ACTG1,FOSL1,IFITM6,TNFRSF23,CSF3,IL1RN,MMP8,IL1A,CXCL10,CCL3,SPP1,CCL4
GO:BP	organonitrogen compound metabolic process	GO:1901564	TRUE	0.0149221	1.82617	5744	127	49	26944	VPS4B,SPAG9,TKT,MALT1,DGAT1,RPS2,MAPKAPK2,ODC1,OSM,RPL7,MTHFS,UBE2S,VEGFA,TPST2,SLPI,CDK11B,SOD2,IRAK3,RBM3,RPL27A,HMOX1,SELENOK,ARID5A,RPL30,DNAJA1,NUDT18,CTSL,SGMS2,RPS24,HSPA5,CHIL1,RPL9,IER3,ADAM8,STK11,ARG2,LDHA,CSF3,VPS37B,UPP1,MT-ATP6,EIF4A1,MMP8,PLAUR,RPS27A,CDKN1A,CCL3,SPP1,CHIL3
GO:BP	regulation of bone remodeling	GO:0046850	TRUE	0.0160768	1.7938	57	127	5	26944	TRF,VEGFA,ADAM8,SUCO,SPP1
GO:BP	cell communication	GO:0007154	FALSE	0.0180434	1.74368	7582	127	59	26944	VPS4B,SLC15A3,SPAG9,BCL2A1A,MALT1,DGAT1,TRF,MAPKAPK2,OSM,IL10RB,VEGFA,FOS,LMNB1,PPP1R10,ATF3,RBPJ,CDK11B,SOD2,IRAK3,HMOX1,SELENOK,HCAR2,GADD45B,DNAJA1,SYNE1,CTSL,HSPA5,CDK5R1,CHIL1,IER3,ADAM8,STK11,NABP1,MRGPRA2A,SUB1,FOSL1,LDHA,IFITM6,TNFRSF23,CSF3,ARRDC3,RHOV,UPP1,IL1RN,CD177,PROK2,MMP8,PLAUR,EMD,CDKN1A,IL1A,MRGPRA2B,CXCL10,CCL3,LCN2,HILPDA,SPP1,CCL4,RETNLG
GO:BP	regulation of cell motility	GO:2000145	FALSE	0.018705	1.72804	1045	127	17	26944	SPAG9,TRF,VEGFA,ANXA3,SOD2,ACTR3,HMOX1,SELENOK,HSPA5,ADAM8,ACTG1,IL1RN,RGCC,IL1A,CXCL10,CCL3,LCN2
GO:BP	positive regulation of inflammatory response	GO:0050729	FALSE	0.0190232	1.72072	154	127	7	26944	H2-K1,OSM,H2-Q6,H2-Q7,ADAM8,MMP8,CCL3
GO:BP	regulation of cell activation	GO:0050865	FALSE	0.0209761	1.67828	633	127	13	26944	MALT1,DGAT1,H2-K1,TARM1,JUND,SELENOK,H2-Q6,H2-Q7,ADAM8,ARG2,MMP8,CDKN1A,IL1A
GO:BP	positive regulation of leukocyte activation	GO:0002696	FALSE	0.021044	1.67687	366	127	10	26944	MALT1,H2-K1,JUND,SELENOK,H2-Q6,H2-Q7,ADAM8,MMP8,CDKN1A,IL1A
GO:BP	muscle structure development	GO:0061061	FALSE	0.0212619	1.6724	733	127	14	26944	SPAG9,CHD2,VEGFA,FOS,ATF3,RBPJ,SOD2,SYNE1,ACTG1,IFRD1,PROK2,H3F3B,EMD,CXCL10
GO:BP	cell migration	GO:0016477	FALSE	0.0222903	1.65188	1538	127	21	26944	SPAG9,VEGFA,ANXA3,SOD2,ACTR3,HMOX1,SELENOK,HSPA5,CDK5R1,ADAM8,ACTG1,IL1RN,CD177,RGCC,IL1A,CXCL10,CCL3,LCN2,SPP1,CCL4,RETNLG
GO:BP	signal transduction	GO:0007165	FALSE	0.0224516	1.64875	6895	127	55	26944	VPS4B,SLC15A3,SPAG9,BCL2A1A,MALT1,TRF,MAPKAPK2,OSM,IL10RB,VEGFA,FOS,LMNB1,PPP1R10,ATF3,RBPJ,CDK11B,SOD2,IRAK3,HMOX1,SELENOK,HCAR2,GADD45B,DNAJA1,SYNE1,CTSL,HSPA5,CDK5R1,CHIL1,IER3,ADAM8,STK11,NABP1,MRGPRA2A,SUB1,FOSL1,IFITM6,TNFRSF23,CSF3,ARRDC3,RHOV,IL1RN,CD177,PROK2,MMP8,PLAUR,EMD,CDKN1A,IL1A,MRGPRA2B,CXCL10,CCL3,LCN2,SPP1,CCL4,RETNLG
GO:BP	regulation of production of molecular mediator of immune response	GO:0002700	FALSE	0.0243129	1.61416	223	127	8	26944	MALT1,H2-K1,MAPKAPK2,IRAK3,HMOX1,ARID5A,H2-Q6,H2-Q7
GO:BP	positive regulation of cytokine production involved in immune response	GO:0002720	FALSE	0.0245655	1.60968	106	127	6	26944	MALT1,H2-K1,MAPKAPK2,ARID5A,H2-Q6,H2-Q7
GO:BP	catabolic process	GO:0009056	FALSE	0.0254422	1.59444	2495	127	28	26944	VPS4B,MALT1,MAPKAPK2,ODC1,MTHFS,UBE2S,VEGFA,IRAK3,HMOX1,HCAR2,NUDT18,CTSL,CYP4F18,HSPA5,CHIL1,IER3,ADAM8,STK11,ESD,ARG2,LDHA,VMP1,VPS37B,UPP1,MMP8,RPS27A,SPP1,CHIL3
GO:BP	response to oxygen-containing compound	GO:1901700	FALSE	0.025466	1.59404	2077	127	25	26944	MALT1,MAPKAPK2,FOS,LMNB1,SLPI,JUND,WFDC21,SOD2,IRAK3,HMOX1,FOSB,ARID5A,CTSL,CDK5R1,STK11,ESD,FOSL1,CSF3,MMP8,MT-CYTB,IL1A,CXCL10,CCL3,LCN2,SPP1
GO:BP	positive regulation of nitrogen compound metabolic process	GO:0051173	FALSE	0.0277633	1.55653	2944	127	31	26944	SMARCA5,TRF,OSM,UBE2S,VEGFA,FOS,ANXA3,PPP1R10,ATF3,JUND,RBPJ,CCNT1,SOD2,RBM3,ACTR3,FOSB,ARID5A,HSPA5,CHIL1,IER3,ADAM8,SUB1,FOSL1,IFRD1,CSF3,PLAUR,RGCC,CDKN1A,IL1A,CCL3,SPP1
GO:BP	leukocyte migration	GO:0050900	FALSE	0.0278205	1.55563	378	127	10	26944	VEGFA,SELENOK,ADAM8,CD177,IL1A,CXCL10,CCL3,SPP1,CCL4,RETNLG
GO:BP	positive regulation of response to external stimulus	GO:0032103	FALSE	0.0296193	1.52843	654	127	13	26944	SLC15A3,H2-K1,MAPKAPK2,OSM,VEGFA,IRAK3,H2-Q6,H2-Q7,ADAM8,FOSL1,MMP8,CXCL10,CCL3
GO:BP	blood vessel morphogenesis	GO:0048514	FALSE	0.0310805	1.50751	657	127	13	26944	VPS4B,VEGFA,ANXA3,RBPJ,HMOX1,CHIL1,ADAM8,ACTG1,PROK2,RGCC,IL1A,CXCL10,NGP
GO:BP	blood vessel development	GO:0001568	FALSE	0.0323113	1.49065	761	127	14	26944	VPS4B,VEGFA,ANXA3,RBPJ,HMOX1,CHIL1,ADAM8,ACTG1,FOSL1,PROK2,RGCC,IL1A,CXCL10,NGP
GO:BP	regulation of alpha-beta T cell proliferation	GO:0046640	TRUE	0.0331711	1.47924	66	127	5	26944	H2-K1,TARM1,H2-Q6,H2-Q7,ARG2
GO:BP	antibacterial humoral response	GO:0019731	FALSE	0.0336672	1.47279	112	127	6	26944	H2-K1,TRF,SLPI,WFDC21,H2-Q6,H2-Q7
GO:BP	positive regulation of cell population proliferation	GO:0008284	FALSE	0.0349992	1.45594	1097	127	17	26944	H2-K1,TRF,ODC1,OSM,VEGFA,ATF3,RBPJ,HMOX1,SELENOK,SYNE1,H2-Q6,H2-Q7,CSF3,CDKN1A,IL1A,CXCL10,HILPDA
GO:BP	regulation of cell migration	GO:0030334	FALSE	0.0354061	1.45092	984	127	16	26944	SPAG9,VEGFA,ANXA3,SOD2,ACTR3,HMOX1,SELENOK,HSPA5,ADAM8,ACTG1,IL1RN,RGCC,IL1A,CXCL10,CCL3,LCN2
GO:BP	circulatory system development	GO:0072359	FALSE	0.0356385	1.44808	1216	127	18	26944	VPS4B,VEGFA,ANXA3,RBPJ,SOD2,HMOX1,SYNE1,CHIL1,ADAM8,STK11,ACTG1,FOSL1,PROK2,RGCC,CDKN1A,IL1A,CXCL10,NGP
GO:BP	female pregnancy	GO:0007565	TRUE	0.0366143	1.43635	236	127	8	26944	VEGFA,FOS,FOSB,CTSL,H2-Q7,FOSL1,VMP1,H3F3B
GO:BP	response to metal ion	GO:0010038	TRUE	0.0405982	1.39149	395	127	10	26944	TRF,FOS,JUND,SOD2,HMOX1,FOSB,ANXA11,MT-CYTB,MT-CO1,IL1A
GO:BP	intrinsic apoptotic signaling pathway	GO:0097193	FALSE	0.0419401	1.37737	315	127	9	26944	BCL2A1A,SOD2,HMOX1,SELENOK,DNAJA1,IER3,STK11,PLAUR,CDKN1A
GO:BP	regulation of leukocyte activation	GO:0002694	FALSE	0.0422134	1.37455	578	127	12	26944	MALT1,H2-K1,TARM1,JUND,SELENOK,H2-Q6,H2-Q7,ADAM8,ARG2,MMP8,CDKN1A,IL1A
GO:BP	regulation of response to external stimulus	GO:0032101	FALSE	0.0487926	1.31165	1126	127	17	26944	SLC15A3,H2-K1,MAPKAPK2,OSM,VEGFA,IRAK3,SELENOK,H2-Q6,H2-Q7,IER3,ADAM8,FOSL1,ARG2,MMP8,PLAUR,CXCL10,CCL3
GO:BP	T cell proliferation	GO:0042098	TRUE	0.0493138	1.30703	246	127	8	26944	MALT1,H2-K1,TARM1,SELENOK,H2-Q6,H2-Q7,ARG2,IL1A
GO:CC	cytoplasm	GO:0005737	TRUE	1.15876e-10	9.93601	11561	131	97	26995	VPS4B,SLC15A3,SPAG9,TKT,BCL2A1A,MALT1,DGAT1,H2-K1,TRF,RPS2,ATP11B,MAPKAPK2,ODC1,RPL7,TOP1,MTHFS,SP140,VEGFA,FOS,TPST2,ANXA3,SLPI,PPP1R10,RBPJ,CCNT1,SOD2,ARPC3,IRAK3,RBM3,ACTR3,RPL27A,HMOX1,SELENOK,FNDC3A,AA467197,SLC2A3,GADD45B,ANXA11,RPL30,DNAJA1,SYNE1,CTSL,SGMS2,CYP4F18,RPS24,HSPA5,CD93,GLRX,SRXN1,BC031181,H2-Q6,CDK5R1,CHIL1,TPM4,TES,RPL9,H2-Q7,IER3,DSTN,ADAM8,STK11,NABP1,ACTG1,ESD,POMP,MT-CO2,…
GO:CC	intracellular membrane-bounded organelle	GO:0043231	FALSE	5.73239e-07	6.24166	14435	131	103	26995	VPS4B,SMARCA5,SLC15A3,SPAG9,TKT,BCL2A1A,MALT1,DGAT1,H2-K1,TRF,RPS2,ATP11B,MAPKAPK2,TOP1,MTHFS,CHD2,SP140,UBE2S,VEGFA,FOS,LMNB1,TPST2,ANXA3,SLPI,PPP1R10,ATF3,JUND,RBPJ,CCNT1,CDK11B,SOD2,ARPC3,IRAK3,RBM3,ACTR3,RPL27A,HMOX1,SELENOK,FNDC3A,TCEAL9,FOSB,AA467197,SLC2A3,GADD45B,ARID5A,ANXA11,RPL30,TINF2,DNAJA1,SYNE1,CTSL,SGMS2,CYP4F18,RPS24,HSPA5,FAM76A,CD93,GLRX,BC031181,H2-Q6,CDK5R1,CHIL1,H2-Q7,IER3,R…
GO:CC	intracellular organelle	GO:0043229	FALSE	4.76766e-06	5.3217	15836	131	107	26995	VPS4B,SMARCA5,SLC15A3,SPAG9,TKT,BCL2A1A,MALT1,DGAT1,H2-K1,TRF,RPS2,ATP11B,MAPKAPK2,RPL7,TOP1,MTHFS,CHD2,SP140,UBE2S,VEGFA,FOS,LMNB1,TPST2,ANXA3,SLPI,PPP1R10,ATF3,JUND,RBPJ,CCNT1,CDK11B,SOD2,ARPC3,IRAK3,RBM3,ACTR3,RPL27A,HMOX1,SELENOK,FNDC3A,TCEAL9,FOSB,AA467197,SLC2A3,GADD45B,ARID5A,ANXA11,RPL30,TINF2,DNAJA1,SYNE1,CTSL,SGMS2,CYP4F18,RPS24,HSPA5,FAM76A,CD93,GLRX,BC031181,H2-Q6,CDK5R1,CHIL1,TPM4,RP…
GO:CC	intracellular anatomical structure	GO:0005622	FALSE	5.84454e-06	5.23325	17412	131	113	26995	VPS4B,SMARCA5,SLC15A3,SPAG9,TKT,BCL2A1A,MALT1,DGAT1,H2-K1,TRF,RPS2,ATP11B,MAPKAPK2,ODC1,RPL7,TOP1,MTHFS,CHD2,SP140,UBE2S,VEGFA,FOS,LMNB1,TPST2,ANXA3,SLPI,PPP1R10,ATF3,JUND,RBPJ,CCNT1,CDK11B,SOD2,ARPC3,IRAK3,RBM3,ACTR3,RPL27A,HMOX1,SELENOK,FNDC3A,TCEAL9,FOSB,AA467197,SLC2A3,GADD45B,ARID5A,ANXA11,RPL30,TINF2,DNAJA1,SYNE1,CTSL,SGMS2,CYP4F18,RPS24,HSPA5,FAM76A,CD93,GLRX,SRXN1,BC031181,H2-Q6,CDK5R1,CH…
GO:CC	membrane-bounded organelle	GO:0043227	FALSE	6.37921e-06	5.19523	14934	131	103	26995	VPS4B,SMARCA5,SLC15A3,SPAG9,TKT,BCL2A1A,MALT1,DGAT1,H2-K1,TRF,RPS2,ATP11B,MAPKAPK2,TOP1,MTHFS,CHD2,SP140,UBE2S,VEGFA,FOS,LMNB1,TPST2,ANXA3,SLPI,PPP1R10,ATF3,JUND,RBPJ,CCNT1,CDK11B,SOD2,ARPC3,IRAK3,RBM3,ACTR3,RPL27A,HMOX1,SELENOK,FNDC3A,TCEAL9,FOSB,AA467197,SLC2A3,GADD45B,ARID5A,ANXA11,RPL30,TINF2,DNAJA1,SYNE1,CTSL,SGMS2,CYP4F18,RPS24,HSPA5,FAM76A,CD93,GLRX,BC031181,H2-Q6,CDK5R1,CHIL1,H2-Q7,IER3,R…
GO:CC	cellular anatomical entity	GO:0110165	FALSE	1.06333e-05	4.97333	22653	131	129	26995	VPS4B,SMARCA5,SLC15A3,SPAG9,TKT,BCL2A1A,MALT1,DGAT1,H2-K1,TRF,RPS2,ATP11B,MAPKAPK2,ODC1,OSM,RPL7,TOP1,MTHFS,CHD2,SP140,UBE2S,IL10RB,VEGFA,FOS,LMNB1,TPST2,ANXA3,SLPI,PPP1R10,TARM1,ATF3,JUND,RBPJ,WFDC21,CCNT1,CDK11B,SOD2,ARPC3,IRAK3,RBM3,ACTR3,RPL27A,HMOX1,SELENOK,FNDC3A,TCEAL9,FOSB,AA467197,HCAR2,SLC2A3,GADD45B,ARID5A,ANXA11,RPL30,TINF2,DNAJA1,SYNE1,CTSL,SGMS2,CYP4F18,RPS24,HSPA5,FAM76A,CD93,GLRX,…
GO:CC	organelle	GO:0043226	FALSE	2.19975e-05	4.65763	16169	131	107	26995	VPS4B,SMARCA5,SLC15A3,SPAG9,TKT,BCL2A1A,MALT1,DGAT1,H2-K1,TRF,RPS2,ATP11B,MAPKAPK2,RPL7,TOP1,MTHFS,CHD2,SP140,UBE2S,VEGFA,FOS,LMNB1,TPST2,ANXA3,SLPI,PPP1R10,ATF3,JUND,RBPJ,CCNT1,CDK11B,SOD2,ARPC3,IRAK3,RBM3,ACTR3,RPL27A,HMOX1,SELENOK,FNDC3A,TCEAL9,FOSB,AA467197,SLC2A3,GADD45B,ARID5A,ANXA11,RPL30,TINF2,DNAJA1,SYNE1,CTSL,SGMS2,CYP4F18,RPS24,HSPA5,FAM76A,CD93,GLRX,BC031181,H2-Q6,CDK5R1,CHIL1,TPM4,RP…
GO:CC	organelle membrane	GO:0031090	FALSE	3.65572e-05	4.43703	3365	131	39	26995	VPS4B,SLC15A3,SPAG9,TKT,BCL2A1A,DGAT1,H2-K1,TRF,ATP11B,LMNB1,TPST2,ANXA3,SOD2,ACTR3,HMOX1,SELENOK,FNDC3A,AA467197,SLC2A3,SYNE1,SGMS2,CYP4F18,HSPA5,H2-Q6,H2-Q7,ADAM8,MT-CO2,SLC25A3,SUCO,VMP1,VPS37B,RHOV,MT-CO3,MT-ATP6,CD177,SLC3A2,MT-CYTB,EMD,MT-CO1
GO:CC	vesicle	GO:0031982	FALSE	7.15948e-05	4.14512	2228	131	30	26995	VPS4B,SLC15A3,H2-K1,TRF,ATP11B,VEGFA,ANXA3,FNDC3A,SLC2A3,ANXA11,CTSL,HSPA5,CD93,H2-Q6,H2-Q7,ADAM8,ACTG1,ESD,CSF3,VPS37B,ARRDC3,RHOV,IL1RN,CD177,SLC3A2,LCN2,HILPDA,SPP1,CHIL3,NGP
GO:CC	cytoplasmic vesicle	GO:0031410	FALSE	0.000193977	3.71225	2077	131	28	26995	VPS4B,SLC15A3,H2-K1,TRF,ATP11B,VEGFA,ANXA3,FNDC3A,SLC2A3,ANXA11,CTSL,HSPA5,CD93,H2-Q6,H2-Q7,ADAM8,ACTG1,ESD,CSF3,VPS37B,ARRDC3,RHOV,CD177,SLC3A2,LCN2,HILPDA,CHIL3,NGP
GO:CC	intracellular vesicle	GO:0097708	FALSE	0.000201589	3.69553	2081	131	28	26995	VPS4B,SLC15A3,H2-K1,TRF,ATP11B,VEGFA,ANXA3,FNDC3A,SLC2A3,ANXA11,CTSL,HSPA5,CD93,H2-Q6,H2-Q7,ADAM8,ACTG1,ESD,CSF3,VPS37B,ARRDC3,RHOV,CD177,SLC3A2,LCN2,HILPDA,CHIL3,NGP
GO:CC	endomembrane system	GO:0012505	FALSE	0.000374248	3.42684	4287	131	43	26995	VPS4B,SLC15A3,TKT,DGAT1,H2-K1,TRF,ATP11B,VEGFA,FOS,LMNB1,TPST2,ANXA3,SLPI,ACTR3,RPL27A,HMOX1,SELENOK,FNDC3A,SLC2A3,ANXA11,DNAJA1,SYNE1,CTSL,SGMS2,CYP4F18,RPS24,HSPA5,BC031181,H2-Q6,CHIL1,H2-Q7,ADAM8,POMP,SUCO,VMP1,VPS37B,ARRDC3,RHOV,CD177,EMD,HILPDA,SPP1,CHIL3
GO:CC	cytochrome complex	GO:0070069	FALSE	0.000447173	3.34952	40	131	5	26995	AA467197,MT-CO2,MT-CO3,MT-CYTB,MT-CO1
GO:CC	cytosolic ribosome	GO:0022626	TRUE	0.00108485	2.96463	130	131	7	26995	RPS2,RPL7,RPL27A,RPL30,RPS24,RPL9,RPS27A
GO:CC	bounding membrane of organelle	GO:0098588	FALSE	0.00125706	2.90064	1767	131	24	26995	VPS4B,SLC15A3,SPAG9,BCL2A1A,H2-K1,TRF,ATP11B,TPST2,ANXA3,ACTR3,FNDC3A,SLC2A3,SYNE1,SGMS2,H2-Q6,H2-Q7,ADAM8,SUCO,VMP1,VPS37B,RHOV,CD177,SLC3A2,EMD
GO:CC	mitochondrial respiratory chain complex IV	GO:0005751	FALSE	0.00193449	2.71343	25	131	4	26995	AA467197,MT-CO2,MT-CO3,MT-CO1
GO:CC	ribosomal subunit	GO:0044391	TRUE	0.00210631	2.67648	202	131	8	26995	RPS2,RPL7,RBM3,RPL27A,RPL30,RPS24,RPL9,RPS27A
GO:CC	extracellular space	GO:0005615	FALSE	0.00240493	2.6189	1836	131	24	26995	H2-K1,TRF,OSM,VEGFA,SLPI,WFDC21,CTSL,H2-Q6,CHIL1,H2-Q7,ACTG1,CSF3,IL1RN,MMP8,IL1A,CXCL10,CCL3,LCN2,HILPDA,SPP1,CCL4,CHIL3,NGP,RETNLG
GO:CC	endocytic vesicle	GO:0030139	FALSE	0.00270184	2.56834	209	131	8	26995	H2-K1,TRF,ANXA3,ANXA11,H2-Q7,ADAM8,ACTG1,CSF3
GO:CC	respiratory chain complex IV	GO:0045277	FALSE	0.003096	2.5092	28	131	4	26995	AA467197,MT-CO2,MT-CO3,MT-CO1
GO:CC	phagocytic vesicle	GO:0045335	FALSE	0.0060088	2.22121	113	131	6	26995	H2-K1,ANXA3,ANXA11,H2-Q7,ADAM8,ACTG1
GO:CC	endoplasmic reticulum	GO:0005783	FALSE	0.00933219	2.03002	1861	131	23	26995	TKT,DGAT1,H2-K1,ATP11B,VEGFA,FOS,TPST2,RPL27A,HMOX1,SELENOK,DNAJA1,CYP4F18,RPS24,HSPA5,BC031181,H2-Q6,CHIL1,H2-Q7,POMP,SUCO,VMP1,EMD,CHIL3
GO:CC	specific granule	GO:0042581	TRUE	0.0122166	1.91305	14	131	3	26995	ANXA3,ANXA11,ADAM8
GO:CC	cell surface	GO:0009986	FALSE	0.013807	1.8599	1037	131	16	26995	H2-K1,TRF,VEGFA,CTSL,HSPA5,CD93,H2-Q6,H2-Q7,ADAM8,TNFRSF23,CEACAM11,SLC3A2,PLAUR,IL1A,CXCL10,HILPDA
GO:CC	nucleoplasm	GO:0005654	FALSE	0.0215096	1.66737	3883	131	36	26995	SMARCA5,TKT,RPS2,MAPKAPK2,TOP1,FOS,LMNB1,PPP1R10,ATF3,JUND,RBPJ,CCNT1,CDK11B,RBM3,FOSB,ARID5A,ANXA11,TINF2,SYNE1,SGMS2,FAM76A,CDK5R1,STK11,NABP1,POMP,SUB1,FOSL1,UPP1,IL1RN,SLC3A2,H3F3B,EMD,RPS27A,RGCC,CDKN1A,HILPDA
GO:CC	MHC class I peptide loading complex	GO:0042824	TRUE	0.0225802	1.64627	17	131	3	26995	H2-K1,H2-Q6,H2-Q7
GO:CC	respiratory chain complex	GO:0098803	FALSE	0.0246022	1.60903	90	131	5	26995	AA467197,MT-CO2,MT-CO3,MT-CYTB,MT-CO1
GO:CC	mitochondrial respirasome	GO:0005746	FALSE	0.0246022	1.60903	90	131	5	26995	AA467197,MT-CO2,MT-CO3,MT-CYTB,MT-CO1
GO:CC	extracellular region	GO:0005576	FALSE	0.0263721	1.57886	2554	131	27	26995	H2-K1,TRF,OSM,VEGFA,SLPI,WFDC21,CTSL,HSPA5,H2-Q6,CHIL1,H2-Q7,ACTG1,CSF3,IL1RN,PROK2,MMP8,PLAUR,IL1A,CXCL10,CCL3,LCN2,HILPDA,SPP1,CCL4,CHIL3,NGP,RETNLG
GO:CC	inner mitochondrial membrane protein complex	GO:0098800	FALSE	0.0293784	1.53197	150	131	6	26995	AA467197,MT-CO2,MT-CO3,MT-ATP6,MT-CYTB,MT-CO1
GO:CC	respirasome	GO:0070469	FALSE	0.0386676	1.41265	99	131	5	26995	AA467197,MT-CO2,MT-CO3,MT-CYTB,MT-CO1
GO:CC	cyclin-dependent protein kinase holoenzyme complex	GO:0000307	TRUE	0.0466005	1.33161	55	131	4	26995	CCNT1,CDK11B,CDK5R1,CDKN1A
KEGG	IL-17 signaling pathway	KEGG:04657	FALSE	0.000722516	3.14115	93	75	7	9330	FOS,JUND,FOSB,FOSL1,CSF3,CXCL10,LCN2
KEGG	Coronavirus disease - COVID-19	KEGG:05171	FALSE	0.00181604	2.74087	243	75	10	9330	RPS2,RPL7,FOS,RPL27A,RPL30,RPS24,RPL9,CSF3,RPS27A,CXCL10
KEGG	Chemical carcinogenesis - reactive oxygen species	KEGG:05208	FALSE	0.00541837	2.26613	222	75	9	9330	VEGFA,FOS,SOD2,HMOX1,MT-CO2,MT-CO3,MT-ATP6,MT-CYTB,MT-CO1
KEGG	Kaposi sarcoma-associated herpesvirus infection	KEGG:05167	FALSE	0.0261817	1.582	216	75	8	9330	H2-K1,MAPKAPK2,VEGFA,FOS,H2-Q6,H2-Q7,RPS27A,CDKN1A
KEGG	Ribosome	KEGG:03010	FALSE	0.0334995	1.47496	170	75	7	9330	RPS2,RPL7,RPL27A,RPL30,RPS24,RPL9,RPS27A
KEGG	Cellular senescence	KEGG:04218	FALSE	0.0398913	1.39912	175	75	7	9330	H2-K1,MAPKAPK2,GADD45B,H2-Q6,H2-Q7,CDKN1A,IL1A
KEGG	Antigen processing and presentation	KEGG:04612	FALSE	0.0401328	1.3965	82	75	5	9330	H2-K1,CTSL,HSPA5,H2-Q6,H2-Q7

## Sheet: 1
p_val	p_val	avg_logFC	pct.1(M1)	pct.2(PBS)	p_val_adj	gene	cluster		source	term_name	term_id	highlighted	adjusted_p_value	negative_log10_of_adjusted_p_value	term_size	query_size	intersection_size	effective_domain_size	intersections
1.50892e-13	3.43248e-46	1.65606	0.859	0.242	6.79803e-42	Ctla2a	1		GO:MF	protein binding	GO:0005515	TRUE	9.27967e-14	13.0325	10460	227	156	25063	FOS,TXNIP,CCL6,RGS1,MMP8,IL1R2,IFI207,IGHA,PTGS2,ITPR2,LAPTM5,MMP9,CD300C2,MPP7,CLEC4N,PSAP,CXCR2,IL23A,THBS1,APOE,HMGB2,IFI27L2A,GSN,ITM2B,TNFAIP2,INHBA,EGR1,COTL1,CSTA2,SELL,CD300LD,RPS15,SORL1,CCL2,RCBTB2,CYTIP,ITGAM,DYNLL1,CHD7,DUSP1,ADAM8,GNGT2,CSF1,ANXA1,LYST,PYCARD,RGS2,LTB,EMD,RPL26,JAML,CST3,RPL8,CLEC5A,IFRD1,MYH9,LLPH,CITED2,PNPLA2,RPL39,TYROBP,C1QA,WIPF1,TGFBI,IL1B,ADIPOR1,ARPP19,PDCD6…
1.42157e-07	1.84743e-28	1.49117	0.482	0.092	3.65883e-24	Zfp36l2	1		GO:MF	structural constituent of ribosome	GO:0003735	TRUE	9.90012e-14	13.0044	348	227	26	25063	RPS29,RPS28,RPL36,RPLP2,RPS17,RPL38,RPS15,RPL41,RPL26,RPL8,RPL39,RPL6,RPL17,RPS3,RPL31,RPLP1,RPS8,RPL21,RPS11,RPL37A,RPL19,RPS14,RPL27,RPL12,RPL35A,RPS27L
1.69399e-05	6.44662e-21	1.46811	0.553	0.18	1.27675e-16	Fos	1		GO:MF	binding	GO:0005488	FALSE	1.18349e-08	7.92684	16378	227	193	25063	ZFP36L2,FOS,TXNIP,CCL6,RGS1,MMP8,IL1R2,IFI207,IGHA,RPS29,PTGS2,ITPR2,LAPTM5,STK17B,MMP9,CD300C2,MPP7,CLEC4N,PSAP,CXCR2,IL23A,THBS1,APOE,RPLP2,HMGB2,IFI27L2A,GSN,ITM2B,TNFAIP2,INHBA,APRT,EGR1,COTL1,CSTA2,SELL,CD300LD,RPS15,SORL1,CCL2,RCBTB2,NUDT4,CSRNP1,CYTIP,ITGAM,PLA2G7,DYNLL1,CHD7,DUSP1,ADAM8,GNGT2,CELF2,CSF1,ANXA1,LYST,PYCARD,RGS2,LTB,EMD,RPL26,JAML,CST3,RPL8,CLEC5A,IFRD1,ATP5E,MYH9,LLPH,CITED…
2.36552e-05	5.46693e-17	1.46595	0.494	0.226	1.08273e-12	Txnip	1		GO:MF	structural molecule activity	GO:0005198	FALSE	5.17018e-05	4.28649	920	227	27	25063	RPS29,RPS28,RPL36,RPLP2,RPS17,RPL38,RPS15,RPL41,RPL26,RPL8,RPL39,TGFBI,RPL6,RPL17,RPS3,RPL31,RPLP1,RPS8,RPL21,RPS11,RPL37A,RPL19,RPS14,RPL27,RPL12,RPL35A,RPS27L
1.9825e-14	4.90883e-15	1.42611	0.859	0.59	9.72194e-11	Ccl6	1		GO:MF	molecular function regulator activity	GO:0098772	TRUE	0.000145596	3.83685	2074	227	43	25063	TXNIP,CCL6,RGS1,IL23A,THBS1,APOE,HMGB2,INHBA,CSTA2,RPS15,SORL1,CCL2,DYNLL1,CSF1,ANXA1,PYCARD,RGS2,LTB,CST3,CITED2,IL1B,ARPP19,DDX3X,GM2A,VAMP8,FXYD5,DDI2,ARF6,PPP1R15A,RALBP1,GRN,LY6C2,CCL8,LAMTOR4,RPLP1,GPI1,RGS10,HMGB1,DAZAP2,GDF15,RPS27L,TBC1D15,PF4
3.27349e-07	5.27571e-11	1.42396	0.294	0.094	1.04485e-06	Rgs1	1		GO:MF	cytokine activity	GO:0005125	TRUE	0.000207153	3.68371	241	227	13	25063	CCL6,IL23A,INHBA,CCL2,CSF1,LTB,IL1B,GRN,CCL8,GPI1,HMGB1,GDF15,PF4
0.000114493	9.16228e-14	1.35661	0.259	0.143	1.81459e-09	Mmp8	1		GO:MF	rRNA binding	GO:0019843	TRUE	0.000220025	3.65753	74	227	8	25063	RPL8,RPL6,RPL17,RPS3,HMGB1,RPS11,RPL19,RPL12
0.000456382	2.59287e-30	1.31672	0.718	0.512	5.13517e-26	Il1r2	1		GO:MF	protein-containing complex binding	GO:0044877	FALSE	0.000638149	3.19508	2038	227	41	25063	FOS,MMP9,THBS1,APOE,RPLP2,GSN,INHBA,EGR1,COTL1,SORL1,ITGAM,DYNLL1,CHD7,ADAM8,JAML,ATP5E,MYH9,CITED2,TGFBI,IL1B,DDX3X,PPIA,HNRNPAB,TAF10,SLFN1,RPS3,FOSL2,PTK2B,RPLP1,JCHAIN,HMGB1,ELOB,WAC,TMED10,NME1,BRK1,CD63,SERBP1,FCGR4,SNRPG,MAX
0.000668633	3.71134e-19	1.25842	0.565	0.181	7.35032e-15	Ifi207	1		GO:MF	molecular function activator activity	GO:0140677	FALSE	0.00245547	2.60987	1124	227	27	25063	CCL6,RGS1,IL23A,APOE,HMGB2,INHBA,CCL2,CSF1,PYCARD,RGS2,LTB,CITED2,IL1B,DDX3X,GM2A,RALBP1,GRN,CCL8,RPLP1,GPI1,RGS10,HMGB1,DAZAP2,GDF15,RPS27L,TBC1D15,PF4
0.000695113	2.53614e-20	1.18971	0.6	0.261	5.02283e-16	E230032D23Rik	1		GO:MF	5.8S rRNA binding	GO:1990932	FALSE	0.00441148	2.35542	5	227	3	25063	RPL8,RPL6,RPL19
0.000510451	1.65389e-35	1.1775	0.824	0.415	3.27553e-31	Igha	1		GO:MF	supercoiled DNA binding	GO:0097100	TRUE	0.00441148	2.35542	5	227	3	25063	HMGB2,RPS3,HMGB1
1.1673e-06	3.51178e-44	1.17509	0.929	0.709	6.95509e-40	Rps29	1		GO:MF	enzyme binding	GO:0019899	FALSE	0.00730051	2.13665	2330	227	42	25063	TXNIP,PTGS2,LAPTM5,PSAP,THBS1,APOE,GSN,EGR1,COTL1,CSTA2,SELL,SORL1,DYNLL1,DUSP1,PYCARD,CST3,MYH9,CITED2,ADIPOR1,ARPP19,CD300A,ARF6,PPP1R15A,TAF10,RALBP1,PICALM,RPS3,CHIL3,PTK2B,NEK6,SCARB2,GPI1,ATOX1,HMGB1,SRSF5,ELOB,DAZAP2,WAC,TGM2,PCBP2,NME1,BRK1
8.83843e-19	1.61506e-19	1.17147	0.529	0.293	3.19863e-15	Lst1	1		GO:MF	signaling receptor binding	GO:0005102	FALSE	0.0115704	1.93665	1591	227	32	25063	CCL6,IGHA,PSAP,IL23A,THBS1,APOE,HMGB2,INHBA,CCL2,ADAM8,CSF1,PYCARD,LTB,JAML,MYH9,TYROBP,IL1B,ARPP19,PPIA,GRN,PICALM,LY6C2,CREG1,CCL8,GPI1,JCHAIN,HMGB1,PILRA,ATP5B,DAZAP2,GDF15,PF4
2.66206e-06	3.64321e-12	1.16964	0.729	0.457	7.21539e-08	Ptgs2	1		GO:MF	large ribosomal subunit rRNA binding	GO:0070180	FALSE	0.0242114	1.61598	8	227	3	25063	RPL17,RPL19,RPL12
1.27991e-06	6.48855e-08	1.16771	0.282	0.164	0.00128506	Itpr2	1		GO:MF	cell adhesion molecule binding	GO:0050839	FALSE	0.0474839	1.32345	292	227	11	25063	THBS1,SELL,ADAM8,JAML,MYH9,TGFBI,IL1B,FXYD5,PPIA,EMB,HMGB1
5.69303e-12	7.646e-37	1.15236	0.788	0.353	1.51429e-32	Laptm5	1		GO:BP	positive regulation of biological process	GO:0048518	TRUE	4.63938e-21	20.3335	6589	237	131	26944	ZFP36L2,FOS,TXNIP,CCL6,MMP8,IFI207,IGHA,PTGS2,LAPTM5,STK17B,MMP9,CD300C2,MPP7,CLEC4N,PSAP,CXCR2,IL23A,THBS1,APOE,HMGB2,GSN,INHBA,EGR1,SELL,RPS15,SORL1,CCL2,CSRNP1,ITGAM,PLA2G7,DYNLL1,CHD7,DUSP1,ADAM8,CSF1,ANXA1,PYCARD,RGS2,LTB,EMD,RPL26,JAML,CST3,CLEC5A,IFRD1,MYH9,LLPH,CITED2,PNPLA2,FOSB,TYROBP,C1QA,WIPF1,YPEL3,IL1B,ADIPOR1,ARPP19,PDCD6,DDX3X,VAMP8,NDUFA13,CD300A,ARF6,G0S2,RPL17,PPIA,GDA,PPP1R15A…
2.59521e-05	2.25862e-13	1.10226	0.353	0.154	4.47319e-09	Hist1h1c	1		GO:BP	cytoplasmic translation	GO:0002181	TRUE	6.70131e-21	20.1738	158	237	25	26944	RPS29,RPS28,RPL36,RPLP2,RPS17,RPL38,RPS15,RPL41,RPL26,RPL8,RPL39,RPL6,RPL17,RPS3,RPL31,RPLP1,RPS8,RPL21,RPS11,RPL37A,RPL19,RPS14,RPL27,RPL12,RPL35A
5.12508e-32	3.30801e-18	1.08684	0.541	0.249	6.55151e-14	Stk17b	1		GO:BP	immune system process	GO:0002376	FALSE	2.51682e-18	17.5991	2819	237	79	26944	CTLA2A,ZFP36L2,FOS,CCL6,MMP8,IFI207,IGHA,LST1,LAPTM5,MMP9,CD300C2,CLEC4N,PSAP,CXCR2,IL23A,THBS1,APOE,HMGB2,GSN,INHBA,RPS17,EGR1,SELL,CD300LD,CCL2,ITGAM,PLA2G7,CHD7,DUSP1,ADAM8,CSF1,ANXA1,LYST,PYCARD,LTB,JAML,CLEC5A,MYH9,CITED2,RPL39,TYROBP,C1QA,IL1B,DDX3X,VAMP8,CD300A,ZYX,ARF6,PPIA,LGALS1,SLFN1,GRN,PMAIP1,RPS3,FOSL2,CCL8,PTK2B,IRF2,IRF1,C1QC,CSF3R,CCR1,GPI1,JCHAIN,SERINC3,KLHL6,HMGB1,NFKBID,NFKBI…
0.000212139	4.612e-16	1.08595	0.447	0.123	9.13407e-12	Mmp9	1		GO:BP	positive regulation of cellular process	GO:0048522	FALSE	2.21826e-16	15.654	6078	237	117	26944	ZFP36L2,FOS,TXNIP,CCL6,MMP8,PTGS2,LAPTM5,STK17B,MMP9,CD300C2,MPP7,CLEC4N,PSAP,CXCR2,IL23A,THBS1,APOE,HMGB2,GSN,INHBA,EGR1,SELL,RPS15,SORL1,CCL2,CSRNP1,ITGAM,PLA2G7,DYNLL1,CHD7,DUSP1,ADAM8,CSF1,ANXA1,PYCARD,RGS2,LTB,EMD,RPL26,JAML,CST3,CLEC5A,IFRD1,MYH9,CITED2,PNPLA2,FOSB,TYROBP,WIPF1,YPEL3,IL1B,ADIPOR1,ARPP19,PDCD6,DDX3X,VAMP8,ARF6,G0S2,RPL17,PPIA,GDA,PPP1R15A,HNRNPAB,LGALS1,TAF10,GPR137B,ODC1,S1…
2.72495e-11	3.38292e-23	1.06722	0.541	0.118	6.69987e-19	Cd300c2	1		GO:BP	response to external stimulus	GO:0009605	FALSE	2.63396e-16	15.5794	3042	237	79	26944	CTLA2A,FOS,TXNIP,CCL6,RGS1,MMP8,IFI207,IGHA,PTGS2,MMP9,CLEC4N,CXCR2,IL23A,THBS1,APOE,HMGB2,IFI27L2A,GSN,INHBA,COTL1,SELL,CD52,SORL1,CCL2,ITGAM,PLA2G7,CHD7,DUSP1,ADAM8,CSF1,ANXA1,LYST,PYCARD,JAML,CLEC5A,CITED2,FOSB,RPL39,TYROBP,C1QA,WIPF1,IL1B,DDX3X,VAMP8,CD300A,ZYX,ARF6,PPIA,LGALS1,ODC1,GRN,PMAIP1,FOSL2,CCL8,PTK2B,IRF2,IRF1,IER3,C1QC,CSF3R,CCR1,UCP2,GPI1,JCHAIN,SERINC3,KLHL6,SLC38A2,HMGB1,BTG2,NF…
2.83878e-06	1.59114e-18	1.06445	0.353	0.059	3.15125e-14	Mpp7	1		GO:BP	peptide metabolic process	GO:0006518	FALSE	3.37615e-16	15.4716	912	237	43	26944	ZFP36L2,RPS29,RPS28,RPL36,THBS1,APOE,RPLP2,RPS17,RPL38,RPS15,SORL1,RPL41,RGS2,RPL26,RPL8,RPL39,RPL6,DDX3X,RPL17,PPP1R15A,PICALM,RPS3,PTK2B,ABCG1,RPL31,RPLP1,SERP1,RPS8,RPL21,RPS11,RPL37A,LNPEP,BTG2,TMED10,RPL19,RPS14,RPL27,CSNK1E,RPL12,RPL35A,RPS27L,SERBP1,MKNK2
7.89048e-06	1.16617e-07	1.03691	0.424	0.197	0.0023096	Clec4n	1		GO:BP	positive regulation of response to stimulus	GO:0048584	FALSE	1.01703e-15	14.9927	2359	237	68	26944	CCL6,MMP8,IFI207,IGHA,PTGS2,LAPTM5,MMP9,CLEC4N,PSAP,CXCR2,IL23A,THBS1,APOE,HMGB2,GSN,INHBA,SELL,RPS15,SORL1,CCL2,ITGAM,PLA2G7,ADAM8,CSF1,ANXA1,PYCARD,LTB,RPL26,MYH9,CITED2,TYROBP,C1QA,IL1B,ADIPOR1,DDX3X,VAMP8,CD300A,ARF6,G0S2,PPIA,LGALS1,GPR137B,GRN,FABP5,PMAIP1,RPS3,FOSL2,CCL8,LAMTOR4,PTK2B,IRF2,IRF1,C1QC,CCR1,SERINC3,KLHL6,HMGB1,NFKBID,WAC,NFKBIZ,C1QB,ZMIZ1,TGM2,GDF15,PCBP2,GPR35,CSNK1E,CD63
8.34444e-08	2.56405e-11	1.0221	0.682	0.472	5.07809e-07	Psap	1		GO:BP	amide metabolic process	GO:0043603	FALSE	5.77277e-15	14.2386	1186	237	47	26944	ZFP36L2,RPS29,PSAP,RPS28,RPL36,THBS1,APOE,RPLP2,RPS17,RPL38,RPS15,SORL1,RPL41,RGS2,RPL26,RPL8,RPL39,RPL6,DDX3X,GM2A,AMDHD2,RPL17,GDA,PPP1R15A,PICALM,RPS3,PTK2B,ABCG1,RPL31,RPLP1,SERP1,RPS8,RPL21,RPS11,RPL37A,LNPEP,BTG2,TMED10,RPL19,RPS14,RPL27,CSNK1E,RPL12,RPL35A,RPS27L,SERBP1,MKNK2
3.67329e-05	8.28505e-22	1.00229	0.694	0.472	1.64085e-17	Rps28	1		GO:BP	regulation of immune system process	GO:0002682	FALSE	6.78524e-15	14.1684	1575	237	54	26944	CTLA2A,ZFP36L2,FOS,MMP8,IFI207,IGHA,LAPTM5,MMP9,CLEC4N,CXCR2,IL23A,THBS1,APOE,HMGB2,INHBA,SELL,CCL2,ITGAM,PLA2G7,DUSP1,ADAM8,CSF1,ANXA1,PYCARD,TYROBP,C1QA,IL1B,DDX3X,VAMP8,CD300A,ARF6,LGALS1,SLFN1,GRN,RPS3,FOSL2,PTK2B,IRF2,IRF1,C1QC,CSF3R,CCR1,GPI1,KLHL6,HMGB1,NFKBID,NFKBIZ,C1QB,ZMIZ1,PCBP2,NME1,FCGR4,PF4,FGL2
0.00236089	1.16729e-15	0.995617	0.459	0.278	2.31182e-11	Rpl36	1		GO:BP	regulation of response to stimulus	GO:0048583	FALSE	9.53479e-15	14.0207	3987	237	89	26944	CTLA2A,CCL6,RGS1,MMP8,IL1R2,IFI207,IGHA,PTGS2,LAPTM5,MMP9,CLEC4N,PSAP,CXCR2,IL23A,THBS1,APOE,HMGB2,GSN,INHBA,EGR1,SELL,RPS15,SORL1,CCL2,ITGAM,PLA2G7,DUSP1,ADAM8,CSF1,ANXA1,PYCARD,RGS2,LTB,EMD,RPL26,MYH9,CITED2,TYROBP,C1QA,IL1B,ADIPOR1,PDCD6,DDX3X,VAMP8,NDUFA13,CD300A,ARF6,G0S2,PPIA,PPP1R15A,LGALS1,TAF10,GPR137B,RALBP1,GRN,FABP5,PMAIP1,RPS3,FOSL2,CCL8,LAMTOR4,PTK2B,IRF2,IRF1,IER3,C1QC,CDC34,CCR1,U…
0.00225428	9.26869e-16	0.989001	0.494	0.168	1.83566e-11	Cxcr2	1		GO:BP	response to stress	GO:0006950	FALSE	1.47804e-14	13.8303	3936	237	88	26944	CTLA2A,ZFP36L2,FOS,TXNIP,CCL6,MMP8,IL1R2,IFI207,IGHA,PTGS2,ITPR2,LAPTM5,MMP9,CLEC4N,PSAP,CXCR2,IL23A,THBS1,APOE,HMGB2,GSN,INHBA,EGR1,COTL1,CCL2,ITGAM,PLA2G7,ADAM8,CSF1,ANXA1,LYST,PYCARD,RPL26,JAML,CST3,CLEC5A,MYH9,CITED2,RPL39,TYROBP,C1QA,YPEL3,IL1B,PDCD6,DDX3X,VAMP8,CD300A,ZYX,ARF6,PPIA,PPP1R15A,LGALS1,TAF10,GRN,PRDX6,PMAIP1,RPS3,FOSL2,CHIL3,CCL8,PTK2B,IRF2,IRF1,IER3,C1QC,CCR1,UCP2,GPI1,JCHAIN,A…
0.000127069	1.49811e-17	0.972831	0.424	0.191	2.967e-13	Ly6e	1		GO:BP	translation at presynapse	GO:0140236	FALSE	2.27534e-14	13.643	51	237	14	26944	RPS28,RPL36,RPLP2,RPL38,RPL26,RPL8,RPL6,RPL17,RPS11,RPL37A,RPS14,RPL27,RPL12,RPL35A
3.12062e-05	0.000165638	0.961796	0.153	0.086	1	Il23a	1		GO:BP	translation at synapse	GO:0140241	FALSE	3.08956e-14	13.5101	52	237	14	26944	RPS28,RPL36,RPLP2,RPL38,RPL26,RPL8,RPL6,RPL17,RPS11,RPL37A,RPS14,RPL27,RPL12,RPL35A
1.00339e-08	4.59029e-17	0.953913	0.847	0.704	9.09107e-13	Thbs1	1		GO:BP	translation at postsynapse	GO:0140242	FALSE	3.08956e-14	13.5101	52	237	14	26944	RPS28,RPL36,RPLP2,RPL38,RPL26,RPL8,RPL6,RPL17,RPS11,RPL37A,RPS14,RPL27,RPL12,RPL35A
0.00151122	9.49426e-17	0.947208	0.659	0.435	1.88034e-12	Apoe	1		GO:BP	organonitrogen compound metabolic process	GO:1901564	FALSE	3.55569e-14	13.4491	5744	237	109	26944	CTLA2A,ZFP36L2,MMP8,IL1R2,RPS29,PTGS2,LAPTM5,STK17B,MMP9,CLEC4N,PSAP,RPS28,RPL36,IL23A,THBS1,APOE,RPLP2,GSN,ITM2B,INHBA,APRT,RPS17,EGR1,CSTA2,RPL38,RPS15,SORL1,NUDT4,PLA2G7,RPL41,DUSP1,ADAM8,CSF1,PYCARD,RGS2,RPL26,CST3,RPL8,ATP5E,MYH9,RPL39,WIPF1,RPL6,IL1B,NDUFA3,ARPP19,PDCD6,DDX3X,GM2A,AMDHD2,NDUFA13,DDI2,RPL17,PPIA,GDA,PPP1R15A,ODC1,SLFN1,RALBP1,GRN,FABP5,PICALM,PMAIP1,RPS3,FOSL2,CHIL3,PRKD3,PT…
5.94703e-09	3.86614e-21	0.94447	0.788	0.555	7.65688e-17	Rplp2	1		GO:BP	translation	GO:0006412	FALSE	7.27334e-14	13.1383	722	237	36	26944	ZFP36L2,RPS29,RPS28,RPL36,THBS1,RPLP2,RPS17,RPL38,RPS15,RPL41,RGS2,RPL26,RPL8,RPL39,RPL6,DDX3X,RPL17,PPP1R15A,RPS3,PTK2B,RPL31,RPLP1,SERP1,RPS8,RPL21,RPS11,RPL37A,BTG2,RPL19,RPS14,RPL27,RPL12,RPL35A,RPS27L,SERBP1,MKNK2
3.36536e-05	2.60978e-22	0.943866	0.776	0.505	5.16867e-18	Hmgb2	1		GO:BP	apoptotic process	GO:0006915	FALSE	1.09283e-13	12.9614	2050	237	60	26944	TXNIP,PTGS2,STK17B,MMP9,CXCR2,THBS1,APOE,HMGB2,IFI27L2A,GSN,INHBA,EGR1,SELL,CSRNP1,DYNLL1,DUSP1,ADAM8,ANXA1,PYCARD,LTB,RPL26,CLEC5A,CITED2,YPEL3,IL1B,PDCD6,DDX3X,NDUFA13,PLEKHO2,ARF6,G0S2,PPIA,PPP1R15A,LGALS1,TAF10,GRN,PMAIP1,RPS3,FOSL2,PTK2B,NEK6,IRF1,IER3,PTMA,CDC34,UCP2,GPI1,ATOX1,SERINC3,HMGB1,NFKBID,BTG2,NFKBIZ,TGM2,RPS27L,SERBP1,MKNK2,FAM32A,PRAP1,MAX
5.38551e-07	6.63791e-13	0.941207	0.847	0.691	1.31464e-08	Ifi27l2a	1		GO:BP	programmed cell death	GO:0012501	FALSE	1.39243e-13	12.8562	2125	237	61	26944	TXNIP,PTGS2,LAPTM5,STK17B,MMP9,CXCR2,THBS1,APOE,HMGB2,IFI27L2A,GSN,INHBA,EGR1,SELL,CSRNP1,DYNLL1,DUSP1,ADAM8,ANXA1,PYCARD,LTB,RPL26,CLEC5A,CITED2,YPEL3,IL1B,PDCD6,DDX3X,NDUFA13,PLEKHO2,ARF6,G0S2,PPIA,PPP1R15A,LGALS1,TAF10,GRN,PMAIP1,RPS3,FOSL2,PTK2B,NEK6,IRF1,IER3,PTMA,CDC34,UCP2,GPI1,ATOX1,SERINC3,HMGB1,NFKBID,BTG2,NFKBIZ,TGM2,RPS27L,SERBP1,MKNK2,FAM32A,PRAP1,MAX
0.00222569	1.79092e-33	0.940645	0.976	0.796	3.54691e-29	Igkc	1		GO:BP	cell death	GO:0008219	FALSE	1.39243e-13	12.8562	2125	237	61	26944	TXNIP,PTGS2,LAPTM5,STK17B,MMP9,CXCR2,THBS1,APOE,HMGB2,IFI27L2A,GSN,INHBA,EGR1,SELL,CSRNP1,DYNLL1,DUSP1,ADAM8,ANXA1,PYCARD,LTB,RPL26,CLEC5A,CITED2,YPEL3,IL1B,PDCD6,DDX3X,NDUFA13,PLEKHO2,ARF6,G0S2,PPIA,PPP1R15A,LGALS1,TAF10,GRN,PMAIP1,RPS3,FOSL2,PTK2B,NEK6,IRF1,IER3,PTMA,CDC34,UCP2,GPI1,ATOX1,SERINC3,HMGB1,NFKBID,BTG2,NFKBIZ,TGM2,RPS27L,SERBP1,MKNK2,FAM32A,PRAP1,MAX
0.00331618	6.04864e-21	0.938298	0.447	0.172	1.19793e-16	Gsn	1		GO:BP	defense response	GO:0006952	FALSE	1.46178e-13	12.8351	1812	237	56	26944	CTLA2A,CCL6,MMP8,IL1R2,IFI207,IGHA,PTGS2,LAPTM5,CLEC4N,CXCR2,IL23A,THBS1,APOE,HMGB2,GSN,COTL1,CCL2,PLA2G7,ADAM8,CSF1,ANXA1,LYST,PYCARD,CST3,CLEC5A,RPL39,TYROBP,C1QA,IL1B,DDX3X,VAMP8,CD300A,ZYX,ARF6,LGALS1,GRN,PMAIP1,FOSL2,CHIL3,CCL8,PTK2B,IRF2,IRF1,IER3,C1QC,CCR1,JCHAIN,SERINC3,HMGB1,NFKBID,NFKBIZ,C1QB,PCBP2,FCGR4,PF4,FGL2
8.51419e-25	4.92647e-14	0.937252	0.329	0.094	9.75687e-10	Hist1h2bc	1		GO:BP	peptide biosynthetic process	GO:0043043	FALSE	2.03206e-13	12.6921	746	237	36	26944	ZFP36L2,RPS29,RPS28,RPL36,THBS1,RPLP2,RPS17,RPL38,RPS15,RPL41,RGS2,RPL26,RPL8,RPL39,RPL6,DDX3X,RPL17,PPP1R15A,RPS3,PTK2B,RPL31,RPLP1,SERP1,RPS8,RPL21,RPS11,RPL37A,BTG2,RPL19,RPS14,RPL27,RPL12,RPL35A,RPS27L,SERBP1,MKNK2
1.65458e-08	1.59379e-25	0.932025	0.718	0.431	3.15651e-21	Itm2b	1		GO:BP	myeloid leukocyte migration	GO:0097529	FALSE	4.57639e-13	12.3395	236	237	22	26944	CCL6,MMP9,CXCR2,IL23A,SELL,CCL2,PLA2G7,DUSP1,ADAM8,CSF1,ANXA1,JAML,IL1B,CD300A,PPIA,CCL8,PTK2B,CSF3R,CCR1,HMGB1,GPR35,PF4
6.24417e-05	5.93556e-18	0.930232	0.529	0.225	1.17554e-13	D8Ertd738e	1		GO:BP	regulation of multicellular organismal process	GO:0051239	FALSE	5.3796e-13	12.2693	3165	237	75	26944	CTLA2A,ZFP36L2,FOS,MMP8,IL1R2,PTGS2,LAPTM5,MMP9,CD300C2,CLEC4N,CXCR2,IL23A,THBS1,APOE,HMGB2,GSN,INHBA,EGR1,CD300LD,SORL1,CCL2,CHD7,ADAM8,CSF1,ANXA1,PYCARD,RGS2,LTB,CST3,CLEC5A,IFRD1,CITED2,TYROBP,IL1B,ADIPOR1,PDCD6,DDX3X,VAMP8,CD300A,ARF6,G0S2,PPP1R15A,LGALS1,SLFN1,GRN,FABP5,PICALM,RPS3,FOSL2,CHIL3,PTK2B,IRF1,C1QC,CSF3R,CCR1,UCP2,GPI1,SERP1,HMGB1,ATP5B,LNPEP,NFKBID,BTG2,NFKBIZ,TMED10,ZMIZ1,TGM2,G…
9.63711e-15	6.70497e-14	0.927919	0.776	0.714	1.32792e-09	Tnfaip2	1		GO:BP	biological process involved in interspecies interaction between organisms	GO:0044419	FALSE	6.84809e-13	12.1644	1940	237	57	26944	FOS,CCL6,RGS1,MMP8,IFI207,IGHA,PTGS2,CLEC4N,LY6E,IL23A,APOE,HMGB2,IFI27L2A,GSN,COTL1,CD300LD,CD52,CCL2,ITGAM,CHD7,ADAM8,CSF1,ANXA1,LYST,PYCARD,CLEC5A,RPL39,TYROBP,C1QA,WIPF1,IL1B,DDX3X,VAMP8,CD300A,ZYX,ARF6,LGALS1,ODC1,GRN,PMAIP1,FOSL2,CCL8,IRF2,IRF1,IER3,C1QC,CCR1,JCHAIN,SERINC3,KLHL6,HMGB1,NFKBIZ,C1QB,PCBP2,FCGR4,PF4,FGL2
4.5717e-05	0.000156705	0.923687	0.212	0.171	1	Inhba	1		GO:BP	response to biotic stimulus	GO:0009607	FALSE	7.58953e-13	12.1198	1819	237	55	26944	FOS,TXNIP,CCL6,RGS1,MMP8,IFI207,IGHA,PTGS2,LAPTM5,CLEC4N,IL23A,APOE,HMGB2,IFI27L2A,GSN,COTL1,CD52,CCL2,ITGAM,CHD7,ADAM8,CSF1,ANXA1,LYST,PYCARD,CLEC5A,RPL39,TYROBP,C1QA,WIPF1,IL1B,DDX3X,CD300A,ZYX,ARF6,ODC1,GRN,PMAIP1,FOSL2,CCL8,IRF2,IRF1,IER3,C1QC,CCR1,JCHAIN,SERINC3,KLHL6,HMGB1,NFKBIZ,C1QB,PCBP2,FCGR4,PF4,FGL2
0.00136812	2.99076e-12	0.914597	0.376	0.143	5.9232e-08	Aprt	1		GO:BP	positive regulation of immune system process	GO:0002684	FALSE	2.03026e-12	11.6924	1105	237	42	26944	FOS,MMP8,IFI207,IGHA,LAPTM5,MMP9,CLEC4N,CXCR2,IL23A,THBS1,HMGB2,SELL,CCL2,ITGAM,PLA2G7,ADAM8,CSF1,ANXA1,PYCARD,TYROBP,C1QA,IL1B,DDX3X,VAMP8,CD300A,ARF6,LGALS1,RPS3,FOSL2,PTK2B,IRF2,IRF1,C1QC,CCR1,GPI1,KLHL6,HMGB1,NFKBID,NFKBIZ,C1QB,ZMIZ1,PCBP2
4.4135e-10	2.20513e-15	0.91291	0.494	0.216	4.36726e-11	Rps17	1		GO:BP	protein metabolic process	GO:0019538	FALSE	2.99192e-12	11.524	4698	237	93	26944	CTLA2A,ZFP36L2,MMP8,IL1R2,RPS29,PTGS2,LAPTM5,STK17B,MMP9,CLEC4N,PSAP,RPS28,RPL36,IL23A,THBS1,APOE,RPLP2,GSN,ITM2B,INHBA,RPS17,EGR1,CSTA2,RPL38,RPS15,SORL1,RPL41,DUSP1,ADAM8,CSF1,PYCARD,RGS2,RPL26,CST3,RPL8,MYH9,RPL39,WIPF1,RPL6,IL1B,ARPP19,PDCD6,DDX3X,NDUFA13,DDI2,RPL17,PPIA,PPP1R15A,ODC1,SLFN1,RALBP1,GRN,PICALM,PMAIP1,RPS3,FOSL2,PRKD3,PTK2B,NEK6,IRF1,IER3,ABCG1,CDC34,XYLT1,RPL31,RPLP1,SERP1,RPS8…
0.000106835	9.63224e-17	0.912122	0.541	0.198	1.90766e-12	H2afj	1		GO:BP	leukocyte chemotaxis	GO:0030595	FALSE	3.14357e-12	11.5026	229	237	21	26944	CCL6,MMP9,CXCR2,IL23A,SELL,CCL2,PLA2G7,DUSP1,ADAM8,CSF1,ANXA1,JAML,IL1B,PPIA,CCL8,PTK2B,CSF3R,CCR1,HMGB1,GPR35,PF4
1.38025e-05	1.68828e-13	0.910213	0.471	0.225	3.34363e-09	Egr1	1		GO:BP	regulation of protein metabolic process	GO:0051246	FALSE	4.96719e-12	11.3039	1901	237	55	26944	CTLA2A,ZFP36L2,IL1R2,PTGS2,LAPTM5,MMP9,CLEC4N,IL23A,THBS1,APOE,GSN,ITM2B,INHBA,EGR1,CSTA2,RPL38,SORL1,DUSP1,ADAM8,CSF1,PYCARD,RGS2,RPL26,CST3,MYH9,IL1B,ARPP19,PDCD6,DDX3X,NDUFA13,PPIA,PPP1R15A,ODC1,SLFN1,RALBP1,GRN,PICALM,PMAIP1,RPS3,PTK2B,IRF1,IER3,ABCG1,RPLP1,SERP1,HMGB1,DAZAP2,BTG2,WAC,TMED10,RPS14,CSNK1E,RPS27L,SERBP1,MKNK2
5.32836e-05	2.6709e-18	0.905572	0.624	0.312	5.28972e-14	Cotl1	1		GO:BP	response to other organism	GO:0051707	FALSE	5.33494e-12	11.2729	1778	237	53	26944	FOS,CCL6,RGS1,MMP8,IFI207,IGHA,PTGS2,CLEC4N,IL23A,APOE,HMGB2,IFI27L2A,GSN,COTL1,CD52,CCL2,ITGAM,CHD7,ADAM8,CSF1,ANXA1,LYST,PYCARD,CLEC5A,RPL39,TYROBP,C1QA,WIPF1,IL1B,DDX3X,CD300A,ZYX,ARF6,ODC1,GRN,PMAIP1,FOSL2,CCL8,IRF2,IRF1,IER3,C1QC,CCR1,JCHAIN,SERINC3,KLHL6,HMGB1,NFKBIZ,C1QB,PCBP2,FCGR4,PF4,FGL2
1.96973e-10	0.0128551	0.901745	0.106	0.081	1	Csta2	1		GO:BP	response to external biotic stimulus	GO:0043207	FALSE	5.85062e-12	11.2328	1782	237	53	26944	FOS,CCL6,RGS1,MMP8,IFI207,IGHA,PTGS2,CLEC4N,IL23A,APOE,HMGB2,IFI27L2A,GSN,COTL1,CD52,CCL2,ITGAM,CHD7,ADAM8,CSF1,ANXA1,LYST,PYCARD,CLEC5A,RPL39,TYROBP,C1QA,WIPF1,IL1B,DDX3X,CD300A,ZYX,ARF6,ODC1,GRN,PMAIP1,FOSL2,CCL8,IRF2,IRF1,IER3,C1QC,CCR1,JCHAIN,SERINC3,KLHL6,HMGB1,NFKBIZ,C1QB,PCBP2,FCGR4,PF4,FGL2
6.60125e-08	4.88143e-08	0.886854	0.388	0.222	0.000966767	F630028O10Rik	1		GO:BP	positive regulation of metabolic process	GO:0009893	FALSE	1.30616e-11	10.884	3745	237	80	26944	ZFP36L2,FOS,MMP8,PTGS2,LAPTM5,MMP9,CD300C2,CLEC4N,IL23A,THBS1,APOE,HMGB2,GSN,INHBA,EGR1,SORL1,CCL2,CSRNP1,ITGAM,CHD7,ADAM8,CSF1,ANXA1,PYCARD,LTB,RPL26,CST3,CLEC5A,IFRD1,MYH9,CITED2,PNPLA2,FOSB,TYROBP,YPEL3,IL1B,ADIPOR1,ARPP19,PDCD6,DDX3X,NDUFA13,G0S2,PPIA,PPP1R15A,HNRNPAB,TAF10,RALBP1,GRN,FABP5,PICALM,PMAIP1,RPS3,FOSL2,CHIL3,PTK2B,IRF2,IRF1,IER3,PTMA,ABCG1,UCP2,GPI1,JCHAIN,SERP1,SLC38A2,HMGB1,SRS…
4.2232e-05	1.40282e-12	0.881612	0.376	0.118	2.77828e-08	Sell	1		GO:BP	organonitrogen compound biosynthetic process	GO:1901566	FALSE	1.84015e-11	10.7351	1707	237	51	26944	ZFP36L2,RPS29,RPS28,RPL36,IL23A,THBS1,APOE,RPLP2,ITM2B,INHBA,APRT,RPS17,RPL38,RPS15,RPL41,RGS2,RPL26,RPL8,ATP5E,RPL39,RPL6,IL1B,NDUFA3,DDX3X,NDUFA13,RPL17,PPP1R15A,ODC1,FABP5,RPS3,PTK2B,XYLT1,RPL31,RPLP1,SERP1,RPS8,RPL21,ATP5B,RPS11,RPL37A,BTG2,RPL19,OST4,RPS14,NME1,RPL27,RPL12,RPL35A,RPS27L,SERBP1,MKNK2
2.66347e-33	9.85094e-21	0.874041	0.482	0.167	1.95098e-16	Cd300ld	1		GO:BP	amide biosynthetic process	GO:0043604	FALSE	2.15567e-11	10.6664	868	237	36	26944	ZFP36L2,RPS29,RPS28,RPL36,THBS1,RPLP2,RPS17,RPL38,RPS15,RPL41,RGS2,RPL26,RPL8,RPL39,RPL6,DDX3X,RPL17,PPP1R15A,RPS3,PTK2B,RPL31,RPLP1,SERP1,RPS8,RPL21,RPS11,RPL37A,BTG2,RPL19,RPS14,RPL27,RPL12,RPL35A,RPS27L,SERBP1,MKNK2
5.7608e-06	2.55286e-17	0.861516	0.812	0.769	5.05593e-13	Cd52	1		GO:BP	cell chemotaxis	GO:0060326	FALSE	2.85811e-11	10.5439	321	237	23	26944	CCL6,MMP9,CXCR2,IL23A,THBS1,HMGB2,SELL,CCL2,PLA2G7,DUSP1,ADAM8,CSF1,ANXA1,JAML,IL1B,PPIA,CCL8,PTK2B,CSF3R,CCR1,HMGB1,GPR35,PF4
4.10817e-05	1.14079e-17	0.856628	0.553	0.38	2.25933e-13	Rpl38	1		GO:BP	positive regulation of multicellular organismal process	GO:0051240	FALSE	3.97688e-11	10.4005	1804	237	52	26944	FOS,MMP8,PTGS2,LAPTM5,MMP9,CD300C2,CLEC4N,CXCR2,IL23A,THBS1,APOE,HMGB2,GSN,INHBA,EGR1,SORL1,CCL2,CHD7,ADAM8,CSF1,ANXA1,PYCARD,RGS2,LTB,CLEC5A,CITED2,TYROBP,IL1B,ADIPOR1,PDCD6,DDX3X,VAMP8,G0S2,LGALS1,GRN,FABP5,PICALM,RPS3,CHIL3,PTK2B,IRF1,CCR1,UCP2,SERP1,HMGB1,NFKBID,NFKBIZ,TMED10,ZMIZ1,TGM2,FCGR4,PRAP1
5.13461e-10	5.41968e-16	0.856589	0.518	0.334	1.07337e-11	Rps15	1		GO:BP	immune response	GO:0006955	FALSE	5.17444e-11	10.2861	1945	237	54	26944	CCL6,IFI207,IGHA,LST1,LAPTM5,CLEC4N,CXCR2,IL23A,THBS1,APOE,HMGB2,GSN,CCL2,ITGAM,ADAM8,CSF1,ANXA1,LYST,PYCARD,LTB,CLEC5A,RPL39,TYROBP,C1QA,IL1B,DDX3X,VAMP8,CD300A,ZYX,ARF6,LGALS1,SLFN1,GRN,RPS3,FOSL2,CCL8,PTK2B,IRF2,IRF1,C1QC,CSF3R,CCR1,JCHAIN,SERINC3,KLHL6,HMGB1,NFKBID,NFKBIZ,C1QB,APBB1IP,PCBP2,FCGR4,PF4,FGL2
0.000334285	1.21622e-16	0.855449	0.424	0.132	2.40872e-12	Sorl1	1		GO:BP	leukocyte activation	GO:0045321	FALSE	1.47469e-10	9.8313	1031	237	38	26944	CTLA2A,ZFP36L2,MMP8,LAPTM5,PSAP,CXCR2,IL23A,THBS1,GSN,EGR1,CCL2,ITGAM,CHD7,ADAM8,ANXA1,PYCARD,JAML,MYH9,TYROBP,C1QA,IL1B,VAMP8,CD300A,LGALS1,SLFN1,GRN,RPS3,FOSL2,PTK2B,IRF1,HMGB1,NFKBID,NFKBIZ,ZMIZ1,APBB1IP,FCGR4,PF4,FGL2
0.0233451	3.90842e-08	0.838813	0.318	0.154	0.000774062	Ccl2	1		GO:BP	defense response to symbiont	GO:0140546	FALSE	1.93801e-10	9.71264	1150	237	40	26944	CCL6,IFI207,IGHA,CLEC4N,IL23A,APOE,HMGB2,GSN,CCL2,ADAM8,CSF1,ANXA1,LYST,PYCARD,CLEC5A,RPL39,TYROBP,C1QA,IL1B,DDX3X,CD300A,ZYX,ARF6,GRN,PMAIP1,FOSL2,CCL8,IRF2,IRF1,C1QC,CCR1,JCHAIN,SERINC3,HMGB1,NFKBIZ,C1QB,PCBP2,FCGR4,PF4,FGL2
2.06555e-14	1.06674e-13	0.837333	0.259	0.025	2.11269e-09	Rcbtb2	1		GO:BP	positive regulation of programmed cell death	GO:0043068	FALSE	2.10379e-10	9.677	642	237	30	26944	TXNIP,PTGS2,LAPTM5,STK17B,MMP9,CXCR2,THBS1,GSN,INHBA,EGR1,DUSP1,ADAM8,ANXA1,PYCARD,LTB,RPL26,IL1B,DDX3X,G0S2,PPP1R15A,LGALS1,GRN,PMAIP1,RPS3,IRF1,CDC34,SERINC3,HMGB1,NFKBID,TGM2
3.45473e-16	1.08626e-15	0.833784	0.647	0.333	2.15134e-11	Nudt4	1		GO:BP	cell activation	GO:0001775	FALSE	2.55926e-10	9.59189	1160	237	40	26944	CTLA2A,ZFP36L2,MMP8,LAPTM5,PSAP,CXCR2,IL23A,THBS1,APOE,GSN,EGR1,CCL2,ITGAM,CHD7,ADAM8,ANXA1,PYCARD,JAML,MYH9,TYROBP,C1QA,IL1B,VAMP8,CD300A,PPIA,LGALS1,SLFN1,GRN,RPS3,FOSL2,PTK2B,IRF1,HMGB1,NFKBID,NFKBIZ,ZMIZ1,APBB1IP,FCGR4,PF4,FGL2
1.11839e-05	4.1099e-11	0.829304	0.482	0.222	8.13965e-07	Csrnp1	1		GO:BP	biological regulation	GO:0065007	FALSE	4.30589e-10	9.36594	13527	237	174	26944	CTLA2A,ZFP36L2,FOS,TXNIP,CCL6,RGS1,MMP8,IL1R2,IFI207,IGHA,PTGS2,ITPR2,LAPTM5,STK17B,MMP9,CD300C2,MPP7,CLEC4N,PSAP,CXCR2,LY6E,IL23A,THBS1,APOE,HMGB2,IFI27L2A,GSN,ITM2B,INHBA,APRT,EGR1,COTL1,CSTA2,SELL,CD300LD,CD52,RPL38,RPS15,SORL1,CCL2,CSRNP1,CYTIP,ITGAM,PLA2G7,DYNLL1,CHD7,DUSP1,ADAM8,GNGT2,CELF2,CSF1,ANXA1,PYCARD,RGS2,LTB,EMD,RPL26,JAML,CST3,CLEC5A,IFRD1,MYH9,LLPH,CITED2,PNPLA2,FOSB,TYROBP,C1QA,…
3.99108e-07	1.88765e-12	0.821336	0.4	0.169	3.7385e-08	Cytip	1		GO:BP	inflammatory response	GO:0006954	FALSE	5.27796e-10	9.27753	811	237	33	26944	CTLA2A,CCL6,MMP8,IL1R2,PTGS2,CXCR2,IL23A,THBS1,APOE,HMGB2,CCL2,PLA2G7,ADAM8,CSF1,ANXA1,PYCARD,TYROBP,C1QA,IL1B,DDX3X,VAMP8,CD300A,LGALS1,GRN,FOSL2,CHIL3,CCL8,IER3,CCR1,HMGB1,NFKBID,NFKBIZ,PF4
6.82829e-16	1.05974e-19	0.820062	0.635	0.427	2.09882e-15	Itgam	1		GO:BP	positive regulation of apoptotic process	GO:0043065	FALSE	5.92654e-10	9.2272	622	237	29	26944	TXNIP,PTGS2,STK17B,MMP9,CXCR2,THBS1,GSN,INHBA,EGR1,DUSP1,ADAM8,ANXA1,PYCARD,LTB,RPL26,IL1B,DDX3X,G0S2,PPP1R15A,LGALS1,GRN,PMAIP1,RPS3,IRF1,CDC34,SERINC3,HMGB1,NFKBID,TGM2
8.84302e-09	1.09621e-11	0.819868	0.565	0.329	2.17104e-07	Pla2g7	1		GO:BP	cellular response to chemical stimulus	GO:0070887	FALSE	7.54449e-10	9.12237	3162	237	69	26944	ZFP36L2,FOS,CCL6,MMP8,IL1R2,IFI207,PTGS2,ITPR2,LAPTM5,MMP9,PSAP,CXCR2,IL23A,THBS1,APOE,HMGB2,GSN,INHBA,EGR1,SELL,SORL1,CCL2,PLA2G7,DYNLL1,DUSP1,ADAM8,CSF1,ANXA1,PYCARD,JAML,CST3,MYH9,CITED2,FOSB,IL1B,ADIPOR1,DDX3X,NDUFA13,DDI2,ZYX,PPIA,PPP1R15A,PRDX6,RPS3,LY6C2,CCL8,LAMTOR4,PTK2B,IRF1,KLF3,ABCG1,CSF3R,CDC34,CCR1,UCP2,SERP1,SLC38A2,RGS10,HMGB1,ATP5B,NFKBIZ,ZMIZ1,TGM2,GDF15,GPR35,FCGR4,PF4,MKNK2,MAX
0.0104781	6.33653e-07	0.819317	0.306	0.204	0.0125495	Dynll1	1		GO:BP	leukocyte migration	GO:0050900	FALSE	8.95653e-10	9.04786	378	237	23	26944	CCL6,MMP9,CXCR2,IL23A,SELL,CCL2,PLA2G7,DUSP1,ADAM8,CSF1,ANXA1,PYCARD,JAML,IL1B,CD300A,PPIA,CCL8,PTK2B,CSF3R,CCR1,HMGB1,GPR35,PF4
6.7921e-12	6.31151e-13	0.81094	0.659	0.409	1.24999e-08	Chd7	1		GO:BP	regulation of biological process	GO:0050789	FALSE	1.02273e-09	8.99024	13144	237	170	26944	CTLA2A,ZFP36L2,FOS,TXNIP,CCL6,RGS1,MMP8,IL1R2,IFI207,IGHA,PTGS2,ITPR2,LAPTM5,STK17B,MMP9,CD300C2,MPP7,CLEC4N,PSAP,CXCR2,LY6E,IL23A,THBS1,APOE,HMGB2,IFI27L2A,GSN,ITM2B,INHBA,EGR1,COTL1,CSTA2,SELL,CD300LD,RPL38,RPS15,SORL1,CCL2,CSRNP1,CYTIP,ITGAM,PLA2G7,DYNLL1,CHD7,DUSP1,ADAM8,GNGT2,CELF2,CSF1,ANXA1,PYCARD,RGS2,LTB,EMD,RPL26,JAML,CST3,CLEC5A,IFRD1,MYH9,LLPH,CITED2,PNPLA2,FOSB,TYROBP,C1QA,WIPF1,YPEL…
0.0128056	1.88424e-17	0.807581	0.835	0.782	3.73174e-13	Rpl41	1		GO:BP	defense response to other organism	GO:0098542	FALSE	1.36356e-09	8.86533	1281	237	41	26944	CCL6,IFI207,IGHA,CLEC4N,IL23A,APOE,HMGB2,GSN,COTL1,CCL2,ADAM8,CSF1,ANXA1,LYST,PYCARD,CLEC5A,RPL39,TYROBP,C1QA,IL1B,DDX3X,CD300A,ZYX,ARF6,GRN,PMAIP1,FOSL2,CCL8,IRF2,IRF1,C1QC,CCR1,JCHAIN,SERINC3,HMGB1,NFKBIZ,C1QB,PCBP2,FCGR4,PF4,FGL2
3.16698e-10	1.0168e-12	0.806245	0.835	0.815	2.01378e-08	Dusp1	1		GO:BP	positive regulation of response to external stimulus	GO:0032103	FALSE	2.0561e-09	8.68696	654	237	29	26944	MMP8,IFI207,PTGS2,CLEC4N,CXCR2,IL23A,THBS1,HMGB2,SELL,CCL2,PLA2G7,ADAM8,CSF1,PYCARD,TYROBP,IL1B,DDX3X,VAMP8,CD300A,ARF6,LGALS1,GRN,PTK2B,IRF2,IRF1,CCR1,HMGB1,NFKBIZ,PCBP2
9.84848e-05	9.64607e-19	0.805036	0.635	0.378	1.9104e-14	Adam8	1		GO:BP	T cell activation	GO:0042110	FALSE	2.37709e-09	8.62395	611	237	28	26944	CTLA2A,ZFP36L2,LAPTM5,PSAP,IL23A,GSN,EGR1,CCL2,CHD7,ADAM8,ANXA1,PYCARD,JAML,MYH9,IL1B,CD300A,LGALS1,SLFN1,RPS3,FOSL2,IRF1,HMGB1,NFKBID,NFKBIZ,ZMIZ1,APBB1IP,PF4,FGL2
8.9477e-05	2.84119e-05	0.803161	0.153	0.072	0.562697	Gngt2	1		GO:BP	leukocyte differentiation	GO:0002521	FALSE	3.46157e-09	8.46073	668	237	29	26944	CTLA2A,ZFP36L2,FOS,LAPTM5,PSAP,IL23A,EGR1,CHD7,ADAM8,CSF1,ANXA1,MYH9,CITED2,TYROBP,IL1B,LGALS1,FOSL2,PTK2B,IRF1,C1QC,CCR1,UCP2,HMGB1,NFKBID,NFKBIZ,ZMIZ1,NME1,PF4,FGL2
1.93688e-05	1.19776e-16	0.802774	0.388	0.095	2.37217e-12	Celf2	1		GO:BP	innate immune response	GO:0045087	FALSE	3.59817e-09	8.44392	977	237	35	26944	CCL6,IFI207,CLEC4N,IL23A,APOE,HMGB2,GSN,CCL2,ADAM8,CSF1,ANXA1,LYST,PYCARD,CLEC5A,RPL39,TYROBP,C1QA,DDX3X,CD300A,ZYX,ARF6,GRN,FOSL2,CCL8,IRF2,IRF1,C1QC,CCR1,JCHAIN,SERINC3,HMGB1,NFKBIZ,C1QB,PCBP2,FCGR4
0.0188442	8.94012e-10	0.796682	0.6	0.46	1.77059e-05	Csf1	1		GO:BP	positive regulation of macromolecule metabolic process	GO:0010604	FALSE	3.73155e-09	8.42811	3427	237	71	26944	ZFP36L2,FOS,MMP8,PTGS2,LAPTM5,MMP9,CD300C2,CLEC4N,IL23A,THBS1,APOE,HMGB2,GSN,INHBA,EGR1,SORL1,CCL2,CSRNP1,CHD7,ADAM8,CSF1,ANXA1,PYCARD,LTB,RPL26,CST3,CLEC5A,IFRD1,MYH9,CITED2,FOSB,TYROBP,IL1B,PDCD6,DDX3X,NDUFA13,PPIA,PPP1R15A,HNRNPAB,TAF10,RALBP1,GRN,PICALM,PMAIP1,RPS3,FOSL2,CHIL3,PTK2B,IRF2,IRF1,IER3,PTMA,ABCG1,GPI1,SERP1,SLC38A2,HMGB1,SRSF5,ELOB,DAZAP2,BTG2,WAC,NFKBIZ,TMED10,ZMIZ1,ETS2,PCBP2,CS…
4.51418e-06	2.00368e-07	0.794465	0.318	0.137	0.00396829	Anxa1	1		GO:BP	locomotion	GO:0040011	FALSE	4.83471e-09	8.31563	1273	237	40	26944	CCL6,PTGS2,MMP9,CXCR2,IL23A,THBS1,APOE,HMGB2,EGR1,SELL,SORL1,CCL2,PLA2G7,DUSP1,ADAM8,CSF1,ANXA1,PYCARD,JAML,MYH9,CITED2,IL1B,ADIPOR1,PDCD6,CD300A,ARF6,PPIA,S100A11,GRN,CCL8,PTK2B,CSF3R,CCR1,GPI1,HMGB1,ATP5B,SSH2,GPR35,CD63,PF4
1.28473e-12	1.54099e-17	0.793108	0.6	0.437	3.05194e-13	Lyst	1		GO:BP	hemopoiesis	GO:0030097	FALSE	5.02852e-09	8.29856	1044	237	36	26944	CTLA2A,ZFP36L2,FOS,LAPTM5,PSAP,IL23A,HMGB2,INHBA,EGR1,CHD7,ADAM8,CSF1,ANXA1,CLEC5A,MYH9,CITED2,TYROBP,IL1B,LGALS1,PICALM,FOSL2,PTK2B,IRF1,C1QC,CSF3R,CCR1,UCP2,HMGB1,NFKBID,NFKBIZ,ZMIZ1,RPS14,NME1,PF4,MKNK2,FGL2
1.09353e-05	8.34127e-09	0.784421	0.271	0.118	0.000165199	Pycard	1		GO:BP	response to organic substance	GO:0010033	FALSE	1.24313e-08	7.90548	3435	237	70	26944	ZFP36L2,FOS,TXNIP,CCL6,MMP8,IL1R2,IFI207,PTGS2,ITPR2,LAPTM5,MMP9,PSAP,CXCR2,THBS1,APOE,HMGB2,GSN,INHBA,EGR1,SELL,SORL1,CCL2,ITGAM,DYNLL1,DUSP1,CSF1,ANXA1,PYCARD,RGS2,MYH9,CITED2,FOSB,IL1B,ADIPOR1,NDUFA13,DDI2,ZYX,PPP1R15A,GRN,PMAIP1,RPS3,LY6C2,FOSL2,CCL8,LAMTOR4,PTK2B,IRF1,KLF3,ABCG1,CSF3R,CDC34,CCR1,UCP2,GPI1,SERP1,RGS10,HMGB1,ATP5B,SRSF5,LNPEP,BTG2,NFKBIZ,ZMIZ1,TGM2,GDF15,GPR35,RPL27,FCGR4,PF4,…
0.00271343	8.90423e-10	0.78095	0.318	0.079	1.76348e-05	Rgs2	1		GO:BP	regulation of immune response	GO:0050776	FALSE	1.27369e-08	7.89494	912	237	33	26944	IFI207,IGHA,LAPTM5,CLEC4N,IL23A,APOE,HMGB2,ITGAM,ADAM8,ANXA1,PYCARD,TYROBP,C1QA,IL1B,DDX3X,CD300A,ARF6,GRN,RPS3,FOSL2,IRF2,IRF1,C1QC,CCR1,KLHL6,HMGB1,NFKBID,NFKBIZ,C1QB,PCBP2,FCGR4,PF4,FGL2
1.72422e-05	8.05737e-08	0.780724	0.247	0.121	0.00159576	Ltb	1		GO:BP	granulocyte migration	GO:0097530	FALSE	1.47615e-08	7.83087	153	237	15	26944	CCL6,CXCR2,IL23A,SELL,CCL2,ADAM8,CSF1,ANXA1,JAML,IL1B,CD300A,PPIA,CCL8,CSF3R,PF4
3.0448e-08	1.03629e-14	0.777719	0.412	0.19	2.05238e-10	Emd	1		GO:BP	regulation of cell communication	GO:0010646	FALSE	1.64794e-08	7.78306	3616	237	72	26944	CCL6,RGS1,MMP8,IL1R2,PTGS2,LAPTM5,MMP9,CLEC4N,PSAP,THBS1,APOE,HMGB2,GSN,INHBA,EGR1,RPS15,SORL1,CCL2,DYNLL1,CHD7,DUSP1,ADAM8,CSF1,ANXA1,PYCARD,RGS2,LTB,EMD,RPL26,MYH9,CITED2,TYROBP,IL1B,ADIPOR1,PDCD6,DDX3X,VAMP8,NDUFA13,CD300A,ARF6,G0S2,PPIA,GPR137B,RALBP1,FABP5,PMAIP1,RPS3,CCL8,LAMTOR4,PTK2B,IRF1,IER3,ABCG1,CDC34,CCR1,UCP2,SERINC3,SERP1,SLC38A2,RGS10,HMGB1,LNPEP,NFKBID,WAC,ZMIZ1,TGM2,GDF15,PCBP2,…
9.39841e-09	1.32368e-21	0.77318	0.894	0.863	2.62156e-17	Rps27	1		GO:BP	regulation of signaling	GO:0023051	FALSE	1.64794e-08	7.78306	3616	237	72	26944	CCL6,RGS1,MMP8,IL1R2,PTGS2,LAPTM5,MMP9,CLEC4N,PSAP,THBS1,APOE,HMGB2,GSN,INHBA,EGR1,RPS15,SORL1,CCL2,DYNLL1,CHD7,DUSP1,ADAM8,CSF1,ANXA1,PYCARD,RGS2,LTB,EMD,RPL26,MYH9,CITED2,TYROBP,IL1B,ADIPOR1,PDCD6,DDX3X,VAMP8,NDUFA13,CD300A,ARF6,G0S2,PPIA,GPR137B,RALBP1,FABP5,PMAIP1,RPS3,CCL8,LAMTOR4,PTK2B,IRF1,IER3,ABCG1,CDC34,CCR1,UCP2,SERINC3,SERP1,SLC38A2,RGS10,HMGB1,LNPEP,NFKBID,WAC,ZMIZ1,TGM2,GDF15,PCBP2,…
3.39497e-07	1.11183e-08	0.773047	0.635	0.496	0.000220197	Rpl26	1		GO:BP	regulation of programmed cell death	GO:0043067	FALSE	1.76243e-08	7.75389	1707	237	46	26944	TXNIP,PTGS2,LAPTM5,STK17B,MMP9,CXCR2,THBS1,APOE,HMGB2,GSN,INHBA,EGR1,SELL,DUSP1,ADAM8,ANXA1,PYCARD,LTB,RPL26,CLEC5A,CITED2,IL1B,DDX3X,NDUFA13,G0S2,PPIA,PPP1R15A,LGALS1,GRN,PMAIP1,RPS3,PTK2B,IRF1,IER3,PTMA,CDC34,UCP2,GPI1,ATOX1,SERINC3,HMGB1,NFKBID,BTG2,TGM2,SERBP1,PRAP1
0.00127414	7.17254e-13	0.767522	0.224	0.019	1.42052e-08	Jaml	1		GO:BP	regulation of apoptotic process	GO:0042981	FALSE	2.44638e-08	7.61148	1658	237	45	26944	TXNIP,PTGS2,STK17B,MMP9,CXCR2,THBS1,APOE,HMGB2,GSN,INHBA,EGR1,SELL,DUSP1,ADAM8,ANXA1,PYCARD,LTB,RPL26,CLEC5A,CITED2,IL1B,DDX3X,NDUFA13,G0S2,PPIA,PPP1R15A,LGALS1,GRN,PMAIP1,RPS3,PTK2B,IRF1,IER3,PTMA,CDC34,UCP2,GPI1,ATOX1,SERINC3,HMGB1,NFKBID,BTG2,TGM2,SERBP1,PRAP1
5.57497e-05	9.29829e-17	0.763156	0.624	0.524	1.84153e-12	Mirt2	1		GO:BP	regulation of metabolic process	GO:0019222	FALSE	3.63701e-08	7.43926	6882	237	108	26944	CTLA2A,ZFP36L2,FOS,TXNIP,MMP8,IL1R2,PTGS2,LAPTM5,MMP9,CD300C2,CLEC4N,PSAP,IL23A,THBS1,APOE,HMGB2,GSN,ITM2B,INHBA,EGR1,CSTA2,CD300LD,RPL38,SORL1,CCL2,CSRNP1,ITGAM,DYNLL1,CHD7,DUSP1,ADAM8,CELF2,CSF1,ANXA1,PYCARD,RGS2,LTB,RPL26,CST3,CLEC5A,IFRD1,MYH9,CITED2,PNPLA2,FOSB,TYROBP,YPEL3,IL1B,ADIPOR1,ARPP19,PDCD6,DDX3X,NDUFA13,G0S2,PPIA,PPP1R15A,HNRNPAB,TAF10,GPR137B,ODC1,SLFN1,RALBP1,GRN,PTGS2OS2,FABP5,P…
2.36772e-05	1.26969e-13	0.749197	0.553	0.409	2.51462e-09	Cst3	1		GO:BP	chemotaxis	GO:0006935	FALSE	3.95686e-08	7.40265	455	237	23	26944	CCL6,MMP9,CXCR2,IL23A,THBS1,HMGB2,SELL,CCL2,PLA2G7,DUSP1,ADAM8,CSF1,ANXA1,JAML,IL1B,PPIA,CCL8,PTK2B,CSF3R,CCR1,HMGB1,GPR35,PF4
1.64463e-05	4.23849e-14	0.744992	0.671	0.517	8.39434e-10	Rpl8	1		GO:BP	regulation of response to external stimulus	GO:0032101	FALSE	4.31616e-08	7.3649	1126	237	36	26944	CTLA2A,MMP8,IFI207,PTGS2,CLEC4N,CXCR2,IL23A,THBS1,APOE,HMGB2,SELL,CCL2,PLA2G7,DUSP1,ADAM8,CSF1,ANXA1,PYCARD,TYROBP,IL1B,DDX3X,VAMP8,CD300A,ARF6,LGALS1,GRN,PTK2B,IRF2,IRF1,IER3,CCR1,HMGB1,NFKBIZ,PCBP2,PF4,FGL2
0.000141342	1.79233e-11	0.7442	0.376	0.192	3.54972e-07	Clec5a	1		GO:BP	taxis	GO:0042330	FALSE	4.32069e-08	7.36445	457	237	23	26944	CCL6,MMP9,CXCR2,IL23A,THBS1,HMGB2,SELL,CCL2,PLA2G7,DUSP1,ADAM8,CSF1,ANXA1,JAML,IL1B,PPIA,CCL8,PTK2B,CSF3R,CCR1,HMGB1,GPR35,PF4
0.00651081	4.35269e-06	0.740498	0.729	0.636	0.086205	Ifrd1	1		GO:BP	lymphocyte activation	GO:0046649	FALSE	4.58221e-08	7.33893	848	237	31	26944	CTLA2A,ZFP36L2,LAPTM5,PSAP,IL23A,GSN,EGR1,CCL2,CHD7,ADAM8,ANXA1,PYCARD,JAML,MYH9,TYROBP,IL1B,CD300A,LGALS1,SLFN1,RPS3,FOSL2,PTK2B,IRF1,HMGB1,NFKBID,NFKBIZ,ZMIZ1,APBB1IP,FCGR4,PF4,FGL2
0.00264809	6.54605e-15	0.738144	0.506	0.347	1.29644e-10	Atp5e	1		GO:BP	regulation of amide metabolic process	GO:0034248	FALSE	7.34499e-08	7.13401	426	237	22	26944	ZFP36L2,THBS1,APOE,RPL38,SORL1,RGS2,RPL26,DDX3X,PPP1R15A,PICALM,RPS3,PTK2B,ABCG1,RPLP1,SERP1,BTG2,TMED10,RPS14,CSNK1E,RPS27L,SERBP1,MKNK2
0.00262184	2.0282e-16	0.733445	0.494	0.319	4.01686e-12	Myh9	1		GO:BP	regulation of hemopoiesis	GO:1903706	FALSE	9.1945e-08	7.03647	431	237	22	26944	CTLA2A,ZFP36L2,FOS,IL23A,HMGB2,INHBA,ADAM8,CSF1,ANXA1,TYROBP,PTK2B,IRF1,C1QC,CSF3R,CCR1,HMGB1,NFKBID,NFKBIZ,ZMIZ1,NME1,PF4,FGL2
0.000949179	1.03169e-07	0.732972	0.271	0.102	0.00204326	Llph	1		GO:BP	positive regulation of cellular metabolic process	GO:0031325	FALSE	1.0249e-07	6.98932	3434	237	68	26944	ZFP36L2,FOS,MMP8,PTGS2,LAPTM5,MMP9,CD300C2,CLEC4N,IL23A,THBS1,APOE,HMGB2,GSN,INHBA,EGR1,SORL1,CCL2,CSRNP1,ITGAM,CHD7,ADAM8,CSF1,ANXA1,PYCARD,LTB,RPL26,CST3,CLEC5A,IFRD1,MYH9,CITED2,PNPLA2,FOSB,TYROBP,YPEL3,IL1B,ARPP19,DDX3X,PPIA,PPP1R15A,HNRNPAB,TAF10,RALBP1,PICALM,RPS3,FOSL2,CHIL3,PTK2B,IRF2,IRF1,PTMA,GPI1,SERP1,SLC38A2,HMGB1,SRSF5,ELOB,DAZAP2,BTG2,WAC,NFKBIZ,TMED10,ZMIZ1,ETS2,PCBP2,RPS27L,PF4,M…
1.00833e-13	0.000268226	0.729436	0.212	0.174	1	Cited2	1		GO:BP	positive regulation of cytokine production	GO:0001819	FALSE	1.04666e-07	6.9802	523	237	24	26944	MMP8,PTGS2,LAPTM5,CD300C2,CLEC4N,IL23A,THBS1,HMGB2,EGR1,SORL1,CCL2,ADAM8,ANXA1,PYCARD,LTB,CLEC5A,TYROBP,IL1B,DDX3X,RPS3,CHIL3,IRF1,HMGB1,TMED10
0.00854527	2.88248e-10	0.728665	0.212	0.045	5.70875e-06	Hist1h4i	1		GO:BP	positive regulation of gene expression	GO:0010628	FALSE	1.08988e-07	6.96262	1285	237	38	26944	MMP8,PTGS2,LAPTM5,CD300C2,CLEC4N,IL23A,THBS1,HMGB2,GSN,INHBA,EGR1,SORL1,CCL2,ADAM8,CSF1,ANXA1,PYCARD,LTB,RPL26,CLEC5A,MYH9,CITED2,TYROBP,IL1B,DDX3X,PPP1R15A,HNRNPAB,RPS3,CHIL3,PTK2B,IRF1,GPI1,SERP1,SLC38A2,HMGB1,SRSF5,TMED10,RPS27L
0.00112617	3.43786e-11	0.727474	0.318	0.089	6.80867e-07	Timm10b	1		GO:BP	regulation of cellular process	GO:0050794	FALSE	1.5541e-07	6.80852	12593	237	160	26944	CTLA2A,ZFP36L2,FOS,TXNIP,CCL6,RGS1,MMP8,IL1R2,PTGS2,ITPR2,LAPTM5,STK17B,MMP9,CD300C2,MPP7,CLEC4N,PSAP,CXCR2,IL23A,THBS1,APOE,HMGB2,IFI27L2A,GSN,ITM2B,INHBA,EGR1,COTL1,SELL,CD300LD,RPL38,RPS15,SORL1,CCL2,CSRNP1,CYTIP,ITGAM,PLA2G7,DYNLL1,CHD7,DUSP1,ADAM8,GNGT2,CELF2,CSF1,ANXA1,PYCARD,RGS2,LTB,EMD,RPL26,JAML,CST3,CLEC5A,IFRD1,MYH9,CITED2,PNPLA2,FOSB,TYROBP,WIPF1,YPEL3,IL1B,ADIPOR1,ARPP19,PDCD6,DDX3X…
0.000141281	3.4532e-08	0.725699	0.212	0.04	0.000683906	Pnpla2	1		GO:BP	regulation of signal transduction	GO:0009966	FALSE	1.88439e-07	6.72483	3005	237	62	26944	CCL6,RGS1,MMP8,IL1R2,PTGS2,LAPTM5,MMP9,CLEC4N,PSAP,THBS1,APOE,HMGB2,GSN,INHBA,EGR1,RPS15,SORL1,CCL2,DUSP1,ADAM8,CSF1,PYCARD,RGS2,LTB,EMD,RPL26,MYH9,CITED2,IL1B,ADIPOR1,PDCD6,DDX3X,NDUFA13,CD300A,ARF6,G0S2,PPIA,GPR137B,RALBP1,FABP5,PMAIP1,RPS3,CCL8,LAMTOR4,PTK2B,IRF1,IER3,CDC34,CCR1,SERINC3,RGS10,HMGB1,NFKBID,WAC,ZMIZ1,TGM2,GDF15,PCBP2,GPR35,CSNK1E,CD63,PRAP1
7.51768e-15	1.33103e-07	0.723106	0.212	0.108	0.00263611	Fosb	1		GO:BP	response to cytokine	GO:0034097	FALSE	1.91865e-07	6.717	1188	237	36	26944	ZFP36L2,FOS,CCL6,MMP8,IL1R2,IFI207,PTGS2,LAPTM5,CXCR2,THBS1,GSN,INHBA,EGR1,SELL,CCL2,DUSP1,CSF1,ANXA1,PYCARD,IL1B,ADIPOR1,NDUFA13,ZYX,RPS3,FOSL2,CCL8,PTK2B,IRF1,CSF3R,CDC34,CCR1,HMGB1,ATP5B,NFKBIZ,GPR35,PF4
5.40092e-11	2.93836e-12	0.722599	0.635	0.462	5.81941e-08	Rpl39	1		GO:BP	granulocyte chemotaxis	GO:0071621	FALSE	2.00539e-07	6.6978	126	237	13	26944	CCL6,CXCR2,IL23A,SELL,CCL2,CSF1,ANXA1,JAML,IL1B,PPIA,CCL8,CSF3R,PF4
3.21626e-05	2.61008e-22	0.717214	0.953	0.976	5.16926e-18	Tyrobp	1		GO:BP	positive regulation of nitrogen compound metabolic process	GO:0051173	FALSE	2.37174e-07	6.62493	2944	237	61	26944	ZFP36L2,FOS,PTGS2,LAPTM5,MMP9,CLEC4N,IL23A,THBS1,APOE,HMGB2,GSN,INHBA,EGR1,SORL1,CSRNP1,CHD7,ADAM8,CSF1,PYCARD,RPL26,CST3,IFRD1,MYH9,CITED2,FOSB,IL1B,PDCD6,DDX3X,NDUFA13,PPIA,PPP1R15A,HNRNPAB,TAF10,RALBP1,GRN,PICALM,PMAIP1,RPS3,FOSL2,PTK2B,IRF2,IRF1,IER3,PTMA,ABCG1,SERP1,SLC38A2,HMGB1,SRSF5,ELOB,DAZAP2,BTG2,WAC,NFKBIZ,ZMIZ1,ETS2,PCBP2,CSNK1E,RPS27L,PF4,MAX
2.67429e-05	2.92165e-09	0.712017	0.341	0.115	5.78634e-05	C1qa	1		GO:BP	regulation of cell adhesion	GO:0030155	FALSE	2.61388e-07	6.58271	800	237	29	26944	LAPTM5,IL23A,THBS1,CCL2,CYTIP,DUSP1,ADAM8,CSF1,ANXA1,PYCARD,MYH9,CITED2,IL1B,CD300A,LGALS1,SLFN1,RPS3,PTK2B,IRF1,HMGB1,ATP5B,NFKBID,NFKBIZ,ZMIZ1,TGM2,APBB1IP,CD63,PF4,FGL2
8.1262e-06	1.14232e-10	0.711645	0.306	0.107	2.26237e-06	Wipf1	1		GO:BP	positive regulation of signaling	GO:0023056	FALSE	2.66201e-07	6.57479	1990	237	48	26944	CCL6,MMP8,PTGS2,LAPTM5,MMP9,CLEC4N,PSAP,THBS1,APOE,GSN,INHBA,RPS15,SORL1,CCL2,DYNLL1,ADAM8,CSF1,PYCARD,LTB,RPL26,MYH9,CITED2,TYROBP,IL1B,ADIPOR1,DDX3X,VAMP8,G0S2,PPIA,GPR137B,FABP5,PMAIP1,RPS3,CCL8,LAMTOR4,PTK2B,ABCG1,CCR1,SERINC3,SERP1,HMGB1,WAC,ZMIZ1,TGM2,GDF15,GPR35,CSNK1E,CD63
0.000641158	2.9117e-10	0.711544	0.294	0.11	5.76663e-06	Tgfbi	1		GO:BP	positive regulation of cell communication	GO:0010647	FALSE	2.66201e-07	6.57479	1990	237	48	26944	CCL6,MMP8,PTGS2,LAPTM5,MMP9,CLEC4N,PSAP,THBS1,APOE,GSN,INHBA,RPS15,SORL1,CCL2,DYNLL1,ADAM8,CSF1,PYCARD,LTB,RPL26,MYH9,CITED2,TYROBP,IL1B,ADIPOR1,DDX3X,VAMP8,G0S2,PPIA,GPR137B,FABP5,PMAIP1,RPS3,CCL8,LAMTOR4,PTK2B,ABCG1,CCR1,SERINC3,SERP1,HMGB1,WAC,ZMIZ1,TGM2,GDF15,GPR35,CSNK1E,CD63
1.04691e-06	5.86168e-09	0.709867	0.424	0.239	0.000116091	Ypel3	1		GO:BP	negative regulation of biological process	GO:0048519	FALSE	2.96447e-07	6.52805	5966	237	96	26944	CTLA2A,ZFP36L2,TXNIP,RGS1,IL1R2,PTGS2,ITPR2,LAPTM5,MMP9,CXCR2,LY6E,IL23A,THBS1,APOE,HMGB2,GSN,ITM2B,INHBA,EGR1,CSTA2,SORL1,CCL2,DYNLL1,CHD7,DUSP1,ADAM8,CELF2,ANXA1,PYCARD,RGS2,EMD,RPL26,CST3,CLEC5A,IFRD1,MYH9,CITED2,PNPLA2,TYROBP,IL1B,ADIPOR1,ARPP19,PDCD6,DDX3X,VAMP8,NDUFA13,DDI2,CD300A,ARF6,PPIA,PPP1R15A,HNRNPAB,LGALS1,CDK2AP2,SLFN1,GRN,FABP5,PICALM,PMAIP1,RPS3,PTK2B,IRF1,KLF3,IER3,PTMA,C1QC,ABC…
1.23368e-06	7.31518e-13	0.707517	0.553	0.436	1.44877e-08	Rpl6	1		GO:BP	regulation of intracellular signal transduction	GO:1902531	FALSE	3.01275e-07	6.52104	1722	237	44	26944	CCL6,PTGS2,LAPTM5,MMP9,CLEC4N,PSAP,THBS1,APOE,GSN,INHBA,RPS15,CCL2,DUSP1,ADAM8,CSF1,PYCARD,RGS2,LTB,RPL26,MYH9,IL1B,ADIPOR1,PDCD6,DDX3X,NDUFA13,ARF6,PPIA,GPR137B,RALBP1,PMAIP1,RPS3,CCL8,LAMTOR4,PTK2B,CDC34,CCR1,SERINC3,HMGB1,NFKBID,WAC,TGM2,GDF15,GPR35,PRAP1
1.75791e-06	3.09314e-09	0.7052	0.529	0.364	6.12597e-05	Rnasek	1		GO:BP	mononuclear cell differentiation	GO:1903131	FALSE	3.13247e-07	6.50411	505	237	23	26944	CTLA2A,ZFP36L2,FOS,LAPTM5,PSAP,IL23A,EGR1,CHD7,ADAM8,CSF1,ANXA1,MYH9,IL1B,LGALS1,FOSL2,PTK2B,IRF1,HMGB1,NFKBID,NFKBIZ,ZMIZ1,PF4,FGL2
0.0074203	7.32945e-11	0.702615	0.776	0.633	1.4516e-06	Sh3bgrl3	1		GO:BP	positive regulation of biosynthetic process	GO:0009891	FALSE	3.99298e-07	6.3987	2827	237	59	26944	FOS,MMP8,PTGS2,LAPTM5,CD300C2,CLEC4N,IL23A,THBS1,APOE,HMGB2,GSN,INHBA,EGR1,SORL1,CCL2,CSRNP1,CHD7,ADAM8,CSF1,ANXA1,PYCARD,LTB,RPL26,CLEC5A,IFRD1,MYH9,CITED2,FOSB,TYROBP,IL1B,ARPP19,DDX3X,PPP1R15A,HNRNPAB,TAF10,PICALM,RPS3,FOSL2,CHIL3,PTK2B,IRF2,IRF1,PTMA,ABCG1,GPI1,SERP1,SLC38A2,HMGB1,SRSF5,ELOB,WAC,NFKBIZ,TMED10,ZMIZ1,ETS2,PCBP2,RPS27L,PF4,MAX
3.04508e-05	3.48937e-10	0.698212	0.941	0.985	6.9107e-06	Il1b	1		GO:BP	cell migration	GO:0016477	FALSE	4.03632e-07	6.39401	1538	237	41	26944	CCL6,PTGS2,MMP9,CXCR2,IL23A,THBS1,APOE,HMGB2,EGR1,SELL,SORL1,CCL2,PLA2G7,DUSP1,ADAM8,CSF1,ANXA1,PYCARD,JAML,MYH9,CITED2,IL1B,ADIPOR1,PDCD6,CD300A,ARF6,PPIA,S100A11,GRN,CCL8,PTK2B,CSF3R,CCR1,GPI1,HMGB1,ATP5B,SSH2,ZMIZ1,GPR35,CD63,PF4
0.000274998	7.0987e-10	0.695298	0.329	0.115	1.4059e-05	Ndufa3	1		GO:BP	regulation of cell migration	GO:0030334	FALSE	4.16208e-07	6.38069	984	237	32	26944	PTGS2,MMP9,CXCR2,IL23A,THBS1,APOE,EGR1,SELL,SORL1,CCL2,PLA2G7,DUSP1,ADAM8,CSF1,ANXA1,PYCARD,MYH9,CITED2,IL1B,ADIPOR1,PDCD6,CD300A,ARF6,S100A11,GRN,PTK2B,CCR1,GPI1,HMGB1,ATP5B,SSH2,CD63
1.6169e-08	5.35236e-14	0.685272	0.706	0.489	1.06003e-09	Adipor1	1		GO:BP	positive regulation of signal transduction	GO:0009967	FALSE	4.79743e-07	6.31899	1613	237	42	26944	CCL6,MMP8,LAPTM5,MMP9,CLEC4N,PSAP,THBS1,APOE,GSN,INHBA,RPS15,SORL1,CCL2,ADAM8,CSF1,PYCARD,LTB,RPL26,MYH9,CITED2,IL1B,ADIPOR1,DDX3X,G0S2,PPIA,GPR137B,FABP5,PMAIP1,RPS3,CCL8,LAMTOR4,PTK2B,CCR1,SERINC3,HMGB1,WAC,ZMIZ1,TGM2,GDF15,GPR35,CSNK1E,CD63
4.06588e-06	9.82295e-12	0.685018	0.435	0.243	1.94543e-07	Arpp19	1		GO:BP	positive regulation of macromolecule biosynthetic process	GO:0010557	FALSE	5.54123e-07	6.25639	2697	237	57	26944	FOS,MMP8,PTGS2,LAPTM5,CD300C2,CLEC4N,IL23A,THBS1,APOE,HMGB2,GSN,INHBA,EGR1,SORL1,CCL2,CSRNP1,CHD7,ADAM8,CSF1,ANXA1,PYCARD,LTB,RPL26,CLEC5A,IFRD1,MYH9,CITED2,FOSB,TYROBP,IL1B,DDX3X,PPP1R15A,HNRNPAB,TAF10,PICALM,RPS3,FOSL2,CHIL3,PTK2B,IRF2,IRF1,PTMA,GPI1,SERP1,SLC38A2,HMGB1,SRSF5,ELOB,WAC,NFKBIZ,TMED10,ZMIZ1,ETS2,PCBP2,RPS27L,PF4,MAX
0.00162671	1.63026e-11	0.683958	0.306	0.153	3.22873e-07	Pdcd6	1		GO:BP	regulation of cell development	GO:0060284	FALSE	6.004e-07	6.22156	941	237	31	26944	CTLA2A,ZFP36L2,FOS,IL23A,APOE,HMGB2,INHBA,SORL1,CHD7,ADAM8,CSF1,ANXA1,IFRD1,TYROBP,IL1B,GRN,PICALM,PTK2B,IRF1,C1QC,CSF3R,CCR1,HMGB1,NFKBID,BTG2,NFKBIZ,ZMIZ1,TGM2,NME1,PF4,FGL2
0.000130725	2.39927e-07	0.678301	0.282	0.169	0.00475175	Frrs1	1		GO:BP	regulation of proteolysis	GO:0030162	FALSE	7.16602e-07	6.14472	435	237	21	26944	CTLA2A,IL1R2,PTGS2,LAPTM5,THBS1,APOE,GSN,CSTA2,ADAM8,PYCARD,CST3,MYH9,IL1B,DDX3X,PPP1R15A,GRN,PICALM,PMAIP1,PTK2B,WAC,CSNK1E
2.67678e-05	1.57197e-09	0.67771	0.576	0.385	3.11328e-05	Ddx3x	1		GO:BP	regulation of response to stress	GO:0080134	FALSE	7.37053e-07	6.1325	1374	237	38	26944	CTLA2A,MMP8,IFI207,PTGS2,CLEC4N,IL23A,THBS1,APOE,HMGB2,CCL2,ADAM8,ANXA1,PYCARD,RPL26,TYROBP,IL1B,DDX3X,VAMP8,CD300A,ARF6,PPIA,PPP1R15A,LGALS1,TAF10,GRN,PMAIP1,RPS3,IRF2,IRF1,IER3,CCR1,SERINC3,SLC38A2,HMGB1,NFKBIZ,PCBP2,PF4,FGL2
0.000660023	8.58042e-13	0.675115	0.553	0.423	1.69935e-08	Calm2	1		GO:BP	negative regulation of cellular process	GO:0048523	FALSE	7.44475e-07	6.12815	5599	237	91	26944	CTLA2A,ZFP36L2,TXNIP,RGS1,IL1R2,PTGS2,ITPR2,LAPTM5,MMP9,CXCR2,IL23A,THBS1,APOE,HMGB2,GSN,ITM2B,INHBA,EGR1,SORL1,DYNLL1,CHD7,DUSP1,ADAM8,CELF2,ANXA1,PYCARD,RGS2,EMD,RPL26,CST3,CLEC5A,IFRD1,MYH9,CITED2,TYROBP,IL1B,ADIPOR1,ARPP19,PDCD6,DDX3X,VAMP8,NDUFA13,DDI2,CD300A,ARF6,PPIA,PPP1R15A,HNRNPAB,LGALS1,CDK2AP2,SLFN1,GRN,FABP5,PICALM,PMAIP1,RPS3,PTK2B,IRF1,KLF3,IER3,PTMA,C1QC,ABCG1,CDC34,CCR1,UCP2,GPI1…
0.00395292	4.39403e-09	0.674789	0.224	0.066	8.70237e-05	Gm2a	1		GO:BP	regulation of leukocyte migration	GO:0002685	FALSE	7.64154e-07	6.11682	236	237	16	26944	MMP9,CXCR2,IL23A,SELL,CCL2,PLA2G7,DUSP1,ADAM8,CSF1,ANXA1,PYCARD,IL1B,CD300A,PTK2B,CCR1,HMGB1
0.00789931	1.72928e-11	0.669671	0.459	0.267	3.42484e-07	Vamp8	1		GO:BP	positive regulation of cell migration	GO:0030335	FALSE	7.67787e-07	6.11476	577	237	24	26944	PTGS2,MMP9,CXCR2,IL23A,THBS1,EGR1,SELL,CCL2,PLA2G7,ADAM8,CSF1,ANXA1,PYCARD,IL1B,PDCD6,ARF6,S100A11,GRN,PTK2B,CCR1,GPI1,HMGB1,ATP5B,SSH2
1.15187e-07	4.48817e-08	0.664571	0.318	0.142	0.000888882	Amdhd2	1		GO:BP	positive regulation of cellular biosynthetic process	GO:0031328	FALSE	7.86728e-07	6.10418	2799	237	58	26944	FOS,MMP8,PTGS2,LAPTM5,CD300C2,CLEC4N,IL23A,THBS1,APOE,HMGB2,GSN,INHBA,EGR1,SORL1,CCL2,CSRNP1,CHD7,ADAM8,CSF1,ANXA1,PYCARD,LTB,RPL26,CLEC5A,IFRD1,MYH9,CITED2,FOSB,TYROBP,IL1B,ARPP19,DDX3X,PPP1R15A,HNRNPAB,TAF10,PICALM,RPS3,FOSL2,CHIL3,PTK2B,IRF2,IRF1,PTMA,GPI1,SERP1,SLC38A2,HMGB1,SRSF5,ELOB,WAC,NFKBIZ,TMED10,ZMIZ1,ETS2,PCBP2,RPS27L,PF4,MAX
2.3875e-11	2.55455e-09	0.664031	0.424	0.236	5.05929e-05	Baz2b	1		GO:BP	regulation of leukocyte activation	GO:0002694	FALSE	7.94893e-07	6.09969	578	237	24	26944	CTLA2A,ZFP36L2,MMP8,LAPTM5,IL23A,THBS1,CCL2,ADAM8,ANXA1,PYCARD,TYROBP,IL1B,CD300A,LGALS1,SLFN1,GRN,RPS3,IRF1,HMGB1,NFKBID,NFKBIZ,ZMIZ1,PF4,FGL2
0.024601	4.79324e-15	0.663641	0.941	0.915	9.49301e-11	Fxyd5	1		GO:BP	positive regulation of protein metabolic process	GO:0051247	FALSE	8.17488e-07	6.08752	1130	237	34	26944	PTGS2,LAPTM5,MMP9,CLEC4N,IL23A,THBS1,APOE,GSN,INHBA,EGR1,SORL1,ADAM8,CSF1,PYCARD,RPL26,MYH9,IL1B,PDCD6,DDX3X,NDUFA13,PPIA,PPP1R15A,RALBP1,GRN,PICALM,PMAIP1,PTK2B,IER3,ABCG1,SERP1,HMGB1,DAZAP2,CSNK1E,RPS27L
4.92623e-10	5.76387e-09	0.662332	0.212	0.103	0.000114153	Ndufa13	1		GO:BP	regulation of cell activation	GO:0050865	FALSE	9.45533e-07	6.02432	633	237	25	26944	CTLA2A,ZFP36L2,MMP8,LAPTM5,IL23A,THBS1,APOE,CCL2,ADAM8,ANXA1,PYCARD,TYROBP,IL1B,CD300A,LGALS1,SLFN1,GRN,RPS3,IRF1,HMGB1,NFKBID,NFKBIZ,ZMIZ1,PF4,FGL2
0.00106353	3.07267e-10	0.660294	0.212	0.03	6.08543e-06	Ddi2	1		GO:BP	immune effector process	GO:0002252	FALSE	1.07005e-06	5.9706	795	237	28	26944	IGHA,LAPTM5,IL23A,CCL2,ITGAM,ANXA1,LYST,PYCARD,TYROBP,C1QA,IL1B,VAMP8,CD300A,LGALS1,GRN,PTK2B,IRF1,C1QC,CSF3R,GPI1,HMGB1,NFKBID,NFKBIZ,C1QB,APBB1IP,FCGR4,PF4,FGL2
0.00493412	3.06504e-08	0.65948	0.435	0.21	0.000607031	Plekho2	1		GO:BP	positive regulation of immune response	GO:0050778	FALSE	1.16713e-06	5.93288	744	237	27	26944	IFI207,IGHA,LAPTM5,CLEC4N,IL23A,HMGB2,ITGAM,ADAM8,ANXA1,PYCARD,TYROBP,C1QA,IL1B,DDX3X,CD300A,ARF6,RPS3,FOSL2,IRF2,IRF1,C1QC,KLHL6,HMGB1,NFKBID,NFKBIZ,C1QB,PCBP2
0.00190325	1.43513e-07	0.658548	0.376	0.207	0.00284228	Cd300a	1		GO:BP	multicellular organismal-level homeostasis	GO:0048871	FALSE	1.2377e-06	5.90738	912	237	30	26944	PTGS2,CXCR2,APOE,HMGB2,INHBA,RPS17,EGR1,SORL1,CCL2,ADAM8,CSF1,ANXA1,CITED2,IL1B,ADIPOR1,G0S2,FABP5,PICALM,PMAIP1,FOSL2,PTK2B,UCP2,GPI1,ANKRD11,HMGB1,LNPEP,NFKBIZ,GDF15,RPS14,FCGR4
4.495e-06	0.00168516	0.656148	0.106	0.039	1	Plcxd2	1		GO:BP	negative regulation of multicellular organismal process	GO:0051241	FALSE	1.35673e-06	5.86751	1214	237	35	26944	IL1R2,PTGS2,LAPTM5,IL23A,THBS1,APOE,INHBA,SORL1,CCL2,ANXA1,PYCARD,RGS2,CST3,IFRD1,CITED2,TYROBP,IL1B,ADIPOR1,CD300A,SLFN1,GRN,PTK2B,IRF1,C1QC,CCR1,HMGB1,LNPEP,NFKBID,BTG2,GDF15,GPR35,NME1,CD63,PF4,FGL2
9.93456e-05	8.27654e-11	0.653337	0.424	0.256	1.63917e-06	Zyx	1		GO:BP	intracellular signal transduction	GO:0035556	FALSE	1.39315e-06	5.856	2610	237	55	26944	ZFP36L2,FOS,CCL6,PTGS2,LAPTM5,STK17B,MMP9,CLEC4N,PSAP,CXCR2,THBS1,APOE,GSN,INHBA,RPS15,CCL2,DUSP1,ADAM8,CSF1,PYCARD,RGS2,LTB,RPL26,MYH9,IL1B,ADIPOR1,PDCD6,DDX3X,NDUFA13,ARF6,PPIA,GPR137B,RALBP1,PMAIP1,RPS3,CCL8,LAMTOR4,PTK2B,IRF1,IER3,CDC34,CCR1,SERINC3,HMGB1,LNPEP,NFKBID,WAC,ZMIZ1,TGM2,GDF15,GPR35,BRK1,RPS27L,MKNK2,PRAP1
4.40861e-05	1.84761e-08	0.650328	0.388	0.252	0.000365918	Arf6	1		GO:BP	leukocyte activation involved in immune response	GO:0002366	FALSE	1.42615e-06	5.84584	323	237	18	26944	IL23A,ITGAM,ANXA1,PYCARD,TYROBP,VAMP8,CD300A,LGALS1,GRN,PTK2B,IRF1,HMGB1,NFKBID,NFKBIZ,APBB1IP,FCGR4,PF4,FGL2
2.04069e-09	3.56029e-09	0.64812	0.812	0.831	7.05116e-05	G0s2	1		GO:BP	cell surface receptor signaling pathway	GO:0007166	FALSE	1.4395e-06	5.84179	2766	237	57	26944	FOS,TXNIP,CCL6,MMP8,IL1R2,LAPTM5,MMP9,CLEC4N,CXCR2,IL23A,THBS1,APOE,HMGB2,INHBA,EGR1,SORL1,CCL2,CSRNP1,ITGAM,CSF1,ANXA1,PYCARD,LTB,EMD,CITED2,TYROBP,IL1B,ADIPOR1,PDCD6,DDX3X,NDUFA13,CD300A,ZYX,ARF6,G0S2,PDAP1,PMAIP1,RPS3,FOSL2,CCL8,PTK2B,IRF1,CSF3R,CCR1,KLHL6,HMGB1,LNPEP,NFKBID,NFKBIZ,ZMIZ1,GDF15,GPR35,CSNK1E,CD63,FCGR4,PF4,MKNK2
0.0360813	1.20597e-17	0.646498	0.8	0.685	2.38843e-13	Cox8a	1		GO:BP	endocytosis	GO:0006897	FALSE	1.57509e-06	5.80269	701	237	26	26944	CXCR2,THBS1,APOE,GSN,SORL1,CCL2,ANXA1,PYCARD,MYH9,TYROBP,IL1B,CD300A,ARF6,RALBP1,GRN,PICALM,CREG1,SCARB2,APOBR,HMGB1,ATP5B,TGM2,NME1,CSNK1E,CD63,FCGR4
0.00418851	4.71179e-14	0.643008	0.718	0.674	9.33171e-10	Rpl17	1		GO:BP	cell activation involved in immune response	GO:0002263	FALSE	1.65306e-06	5.78171	326	237	18	26944	IL23A,ITGAM,ANXA1,PYCARD,TYROBP,VAMP8,CD300A,LGALS1,GRN,PTK2B,IRF1,HMGB1,NFKBID,NFKBIZ,APBB1IP,FCGR4,PF4,FGL2
0.0370359	1.42842e-07	0.642774	0.4	0.334	0.00282899	Ppia	1		GO:BP	regulation of defense response	GO:0031347	FALSE	1.66944e-06	5.77743	811	237	28	26944	CTLA2A,MMP8,IFI207,PTGS2,CLEC4N,IL23A,APOE,HMGB2,ADAM8,ANXA1,PYCARD,TYROBP,IL1B,DDX3X,VAMP8,CD300A,ARF6,LGALS1,GRN,IRF2,IRF1,IER3,CCR1,HMGB1,NFKBIZ,PCBP2,PF4,FGL2
0.000156941	1.09311e-09	0.642083	0.494	0.264	2.1649e-05	2310001H17Rik	1		GO:BP	regulation of cell motility	GO:2000145	FALSE	1.84688e-06	5.73356	1045	237	32	26944	PTGS2,MMP9,CXCR2,IL23A,THBS1,APOE,EGR1,SELL,SORL1,CCL2,PLA2G7,DUSP1,ADAM8,CSF1,ANXA1,PYCARD,MYH9,CITED2,IL1B,ADIPOR1,PDCD6,CD300A,ARF6,S100A11,GRN,PTK2B,CCR1,GPI1,HMGB1,ATP5B,SSH2,CD63
3.60413e-08	4.0482e-11	0.639557	0.4	0.296	8.01747e-07	Gda	1		GO:BP	positive regulation of intracellular signal transduction	GO:1902533	FALSE	2.07598e-06	5.68278	1050	237	32	26944	CCL6,LAPTM5,CLEC4N,PSAP,THBS1,APOE,GSN,INHBA,RPS15,CCL2,ADAM8,CSF1,PYCARD,LTB,RPL26,MYH9,IL1B,DDX3X,PPIA,GPR137B,PMAIP1,RPS3,CCL8,LAMTOR4,PTK2B,CCR1,SERINC3,HMGB1,WAC,TGM2,GDF15,GPR35
1.0588e-14	3.24659e-10	0.638252	0.412	0.227	6.42987e-06	Pet100	1		GO:BP	positive regulation of cell motility	GO:2000147	FALSE	2.10651e-06	5.67644	607	237	24	26944	PTGS2,MMP9,CXCR2,IL23A,THBS1,EGR1,SELL,CCL2,PLA2G7,ADAM8,CSF1,ANXA1,PYCARD,IL1B,PDCD6,ARF6,S100A11,GRN,PTK2B,CCR1,GPI1,HMGB1,ATP5B,SSH2
0.00123757	3.14335e-10	0.635521	0.671	0.609	6.2254e-06	Ppp1r15a	1		GO:BP	homeostatic process	GO:0042592	FALSE	2.20324e-06	5.65694	1835	237	44	26944	PTGS2,ITPR2,CXCR2,APOE,HMGB2,INHBA,RPS17,EGR1,SORL1,CCL2,DYNLL1,CHD7,ADAM8,CSF1,ANXA1,MYH9,CITED2,PNPLA2,IL1B,ADIPOR1,DDX3X,G0S2,GRN,FABP5,PICALM,PMAIP1,FOSL2,CREG1,CCL8,PTK2B,ABCG1,CCR1,UCP2,GPI1,ATOX1,ANKRD11,HMGB1,ATP5B,LNPEP,NFKBIZ,TGM2,GDF15,RPS14,FCGR4
8.04651e-06	3.49594e-07	0.635103	0.376	0.177	0.00692372	Slfn5	1		GO:BP	cellular response to organic substance	GO:0071310	FALSE	2.35623e-06	5.62778	2420	237	52	26944	ZFP36L2,FOS,CCL6,MMP8,IL1R2,IFI207,PTGS2,ITPR2,LAPTM5,PSAP,CXCR2,THBS1,HMGB2,GSN,INHBA,EGR1,SORL1,CCL2,DYNLL1,DUSP1,CSF1,ANXA1,PYCARD,MYH9,FOSB,IL1B,ADIPOR1,NDUFA13,ZYX,PPP1R15A,RPS3,CCL8,LAMTOR4,PTK2B,IRF1,KLF3,ABCG1,CSF3R,CDC34,CCR1,UCP2,SERP1,HMGB1,ATP5B,NFKBIZ,ZMIZ1,TGM2,GDF15,GPR35,FCGR4,PF4,MAX
0.000681505	4.80408e-07	0.634055	0.176	0.079	0.00951448	Mcfd2	1		GO:BP	neutrophil migration	GO:1990266	FALSE	2.72078e-06	5.56531	126	237	12	26944	CCL6,CXCR2,IL23A,SELL,CCL2,ADAM8,JAML,IL1B,PPIA,CCL8,CSF3R,PF4
0.000523923	6.91095e-08	0.633754	0.235	0.066	0.00136871	Hnrnpab	1		GO:BP	response to stimulus	GO:0050896	FALSE	3.00897e-06	5.52158	10506	237	138	26944	CTLA2A,ZFP36L2,FOS,TXNIP,CCL6,RGS1,MMP8,IL1R2,IFI207,IGHA,LST1,PTGS2,ITPR2,LAPTM5,STK17B,MMP9,CLEC4N,PSAP,CXCR2,IL23A,THBS1,APOE,HMGB2,IFI27L2A,GSN,INHBA,EGR1,COTL1,SELL,CD52,RPS15,SORL1,CCL2,CSRNP1,ITGAM,PLA2G7,DYNLL1,CHD7,DUSP1,ADAM8,GNGT2,CSF1,ANXA1,LYST,PYCARD,RGS2,LTB,EMD,RPL26,JAML,CST3,CLEC5A,MYH9,CITED2,FOSB,RPL39,TYROBP,C1QA,WIPF1,YPEL3,IL1B,ADIPOR1,PDCD6,DDX3X,VAMP8,NDUFA13,DDI2,CD300A,…
0.000169435	1.08489e-07	0.633572	0.435	0.329	0.00214863	Atp5md	1		GO:BP	regulation of T cell activation	GO:0050863	FALSE	3.14212e-06	5.50278	382	237	19	26944	CTLA2A,LAPTM5,IL23A,CCL2,ADAM8,ANXA1,PYCARD,IL1B,CD300A,LGALS1,SLFN1,RPS3,IRF1,HMGB1,NFKBID,NFKBIZ,ZMIZ1,PF4,FGL2
6.277e-06	2.44895e-08	0.633411	0.329	0.118	0.000485015	Lgals1	1		GO:BP	regulation of leukocyte differentiation	GO:1902105	FALSE	3.37818e-06	5.47132	341	237	18	26944	CTLA2A,ZFP36L2,FOS,IL23A,ADAM8,CSF1,ANXA1,TYROBP,IRF1,C1QC,CCR1,HMGB1,NFKBID,NFKBIZ,ZMIZ1,NME1,PF4,FGL2
2.04524e-06	3.54855e-11	0.63277	0.471	0.437	7.0279e-07	Cdk2ap2	1		GO:BP	response to oxygen-containing compound	GO:1901700	FALSE	3.47855e-06	5.4586	2077	237	47	26944	FOS,TXNIP,MMP8,PTGS2,ITPR2,MMP9,PSAP,THBS1,HMGB2,INHBA,EGR1,SELL,SORL1,CCL2,ITGAM,DYNLL1,ANXA1,PYCARD,RGS2,MYH9,FOSB,IL1B,ADIPOR1,NDUFA13,GRN,RPS3,LY6C2,FOSL2,LAMTOR4,PTK2B,IRF1,KLF3,ABCG1,UCP2,GPI1,SLC38A2,RGS10,HMGB1,SRSF5,BTG2,NFKBIZ,TGM2,GDF15,RPL27,FCGR4,PF4,MAX
4.78948e-11	4.65241e-08	0.632275	0.247	0.1	0.00092141	Taf10	1		GO:BP	cellular response to cytokine stimulus	GO:0071345	FALSE	3.60155e-06	5.44351	1074	237	32	26944	ZFP36L2,FOS,CCL6,MMP8,IL1R2,IFI207,LAPTM5,CXCR2,THBS1,GSN,INHBA,EGR1,CCL2,DUSP1,CSF1,PYCARD,IL1B,ADIPOR1,NDUFA13,ZYX,RPS3,CCL8,PTK2B,IRF1,CSF3R,CDC34,CCR1,HMGB1,ATP5B,NFKBIZ,GPR35,PF4
0.000652901	2.23387e-05	0.629573	0.247	0.084	0.442418	Gpr137b	1		GO:BP	positive regulation of locomotion	GO:0040017	FALSE	3.63071e-06	5.44001	624	237	24	26944	PTGS2,MMP9,CXCR2,IL23A,THBS1,EGR1,SELL,CCL2,PLA2G7,ADAM8,CSF1,ANXA1,PYCARD,IL1B,PDCD6,ARF6,S100A11,GRN,PTK2B,CCR1,GPI1,HMGB1,ATP5B,SSH2
0.00131732	0.00012189	0.62951	0.235	0.165	1	Odc1	1		GO:BP	neutrophil chemotaxis	GO:0030593	FALSE	3.94564e-06	5.40388	103	237	11	26944	CCL6,CXCR2,IL23A,SELL,CCL2,JAML,IL1B,PPIA,CCL8,CSF3R,PF4
0.000831345	3.37177e-11	0.627071	0.659	0.667	6.67778e-07	Slfn1	1		GO:BP	regulation of primary metabolic process	GO:0080090	FALSE	3.95734e-06	5.4026	5407	237	87	26944	CTLA2A,ZFP36L2,FOS,TXNIP,IL1R2,PTGS2,LAPTM5,MMP9,CLEC4N,PSAP,IL23A,THBS1,APOE,HMGB2,GSN,ITM2B,INHBA,EGR1,CSTA2,RPL38,SORL1,CSRNP1,CHD7,DUSP1,ADAM8,CELF2,CSF1,ANXA1,PYCARD,RGS2,RPL26,CST3,IFRD1,MYH9,CITED2,PNPLA2,FOSB,IL1B,ADIPOR1,ARPP19,PDCD6,DDX3X,NDUFA13,PPIA,PPP1R15A,HNRNPAB,TAF10,ODC1,SLFN1,RALBP1,GRN,FABP5,PICALM,MBNL2,PMAIP1,RPS3,FOSL2,CREG1,PTK2B,IRF2,IRF1,KLF3,IER3,PTMA,ABCG1,SCARB2,RPLP1…
0.0012495	8.92696e-12	0.624838	0.812	0.851	1.76798e-07	S100a11	1		GO:BP	cell adhesion	GO:0007155	FALSE	4.38376e-06	5.35815	1465	237	38	26944	LAPTM5,IL23A,THBS1,CSTA2,SELL,CCL2,CYTIP,ITGAM,DUSP1,ADAM8,CSF1,ANXA1,PYCARD,JAML,MYH9,CITED2,TGFBI,IL1B,CD300A,ZYX,PPIA,LGALS1,SLFN1,RPS3,PTK2B,IRF1,CSF3R,EMB,HMGB1,ATP5B,NFKBID,NFKBIZ,ZMIZ1,TGM2,APBB1IP,CD63,PF4,FGL2
1.42915e-07	1.12458e-07	0.622432	0.188	0.046	0.00222722	Ralbp1	1		GO:BP	activation of immune response	GO:0002253	FALSE	4.97023e-06	5.30362	533	237	22	26944	IFI207,IGHA,LAPTM5,CLEC4N,PYCARD,TYROBP,C1QA,IL1B,DDX3X,CD300A,ARF6,RPS3,FOSL2,IRF2,IRF1,C1QC,KLHL6,HMGB1,NFKBID,NFKBIZ,C1QB,PCBP2
0.000175575	1.12229e-09	0.621693	0.4	0.155	2.2227e-05	Grn	1		GO:BP	regulation of locomotion	GO:0040012	FALSE	5.03915e-06	5.29764	1089	237	32	26944	PTGS2,MMP9,CXCR2,IL23A,THBS1,APOE,EGR1,SELL,SORL1,CCL2,PLA2G7,DUSP1,ADAM8,CSF1,ANXA1,PYCARD,MYH9,CITED2,IL1B,ADIPOR1,PDCD6,CD300A,ARF6,S100A11,GRN,PTK2B,CCR1,GPI1,HMGB1,ATP5B,SSH2,CD63
0.000423286	2.22804e-07	0.621168	0.271	0.091	0.00441262	Ptgs2os2	1		GO:BP	cellular nitrogen compound biosynthetic process	GO:0044271	FALSE	5.30796e-06	5.27507	4715	237	79	26944	ZFP36L2,FOS,TXNIP,RPS29,PTGS2,RPS28,RPL36,IL23A,THBS1,APOE,RPLP2,HMGB2,INHBA,APRT,RPS17,EGR1,RPL38,RPS15,CSRNP1,DYNLL1,CHD7,RPL41,DUSP1,RGS2,RPL26,RPL8,IFRD1,ATP5E,CITED2,FOSB,RPL39,RPL6,IL1B,NDUFA3,DDX3X,NDUFA13,RPL17,PPIA,PPP1R15A,HNRNPAB,TAF10,ODC1,SLFN1,PICALM,RPS3,FOSL2,CREG1,PTK2B,IRF2,IRF1,KLF3,PTMA,RPL31,RPLP1,SERP1,RPS8,HMGB1,RPL21,ATP5B,RPS11,RPL37A,ELOB,BTG2,WAC,NFKBIZ,RPL19,ZMIZ1,ETS2…
3.31078e-06	6.65114e-15	0.620937	0.788	0.674	1.31726e-10	Serf2	1		GO:BP	import into cell	GO:0098657	FALSE	5.82559e-06	5.23466	916	237	29	26944	CXCR2,THBS1,APOE,GSN,SORL1,CCL2,ANXA1,PYCARD,RGS2,MYH9,TYROBP,IL1B,CD300A,ARF6,RALBP1,GRN,PICALM,CREG1,SCARB2,APOBR,SLC43A2,SLC38A2,HMGB1,ATP5B,TGM2,NME1,CSNK1E,CD63,FCGR4
9.5924e-08	3.31209e-05	0.620454	0.365	0.213	0.655959	Fabp5	1		GO:BP	regulation of multicellular organismal development	GO:2000026	FALSE	6.10381e-06	5.2144	1550	237	39	26944	CTLA2A,ZFP36L2,FOS,MMP9,CXCR2,IL23A,THBS1,APOE,HMGB2,INHBA,SORL1,CCL2,CHD7,ADAM8,CSF1,ANXA1,RGS2,IFRD1,CITED2,TYROBP,IL1B,PDCD6,PPP1R15A,GRN,PICALM,PTK2B,IRF1,C1QC,CSF3R,CCR1,HMGB1,NFKBID,BTG2,NFKBIZ,ZMIZ1,TGM2,NME1,PF4,FGL2
6.67819e-05	0.000124368	0.620359	0.118	0.065	1	Slc26a11	1		GO:BP	positive regulation of leukocyte migration	GO:0002687	FALSE	6.20955e-06	5.20694	166	237	13	26944	MMP9,CXCR2,IL23A,SELL,CCL2,PLA2G7,ADAM8,CSF1,PYCARD,IL1B,PTK2B,CCR1,HMGB1
0.0159857	1.03399e-08	0.619402	0.259	0.069	0.000204782	Pdap1	1		GO:BP	cell motility	GO:0048870	FALSE	6.51286e-06	5.18623	1760	237	42	26944	CCL6,PTGS2,MMP9,CXCR2,IL23A,THBS1,APOE,HMGB2,EGR1,SELL,SORL1,CCL2,PLA2G7,DUSP1,ADAM8,CSF1,ANXA1,PYCARD,JAML,MYH9,CITED2,IL1B,ADIPOR1,PDCD6,CD300A,ARF6,PPIA,S100A11,GRN,CCL8,PTK2B,CSF3R,CCR1,GPI1,HMGB1,ATP5B,SSH2,ZMIZ1,GPR35,BRK1,CD63,PF4
0.000111933	7.58463e-10	0.618408	0.659	0.603	1.50214e-05	Prdx6	1		GO:BP	T cell differentiation	GO:0030217	FALSE	7.32392e-06	5.13526	316	237	17	26944	CTLA2A,ZFP36L2,PSAP,IL23A,EGR1,CHD7,ADAM8,ANXA1,IL1B,FOSL2,IRF1,HMGB1,NFKBID,NFKBIZ,ZMIZ1,PF4,FGL2
0.00596421	4.62369e-13	0.618074	0.553	0.392	9.15723e-09	Picalm	1		GO:BP	lymphocyte differentiation	GO:0030098	FALSE	9.5232e-06	5.02122	455	237	20	26944	CTLA2A,ZFP36L2,LAPTM5,PSAP,IL23A,EGR1,CHD7,ADAM8,ANXA1,IL1B,LGALS1,FOSL2,PTK2B,IRF1,HMGB1,NFKBID,NFKBIZ,ZMIZ1,PF4,FGL2
0.000701956	8.74434e-07	0.617676	0.576	0.418	0.0173182	Mbnl2	1		GO:BP	regulation of lymphocyte activation	GO:0051249	FALSE	1.17638e-05	4.92945	509	237	21	26944	CTLA2A,ZFP36L2,LAPTM5,IL23A,CCL2,ADAM8,ANXA1,PYCARD,TYROBP,IL1B,CD300A,LGALS1,SLFN1,RPS3,IRF1,HMGB1,NFKBID,NFKBIZ,ZMIZ1,PF4,FGL2
0.000151426	5.52709e-08	0.613535	0.306	0.123	0.00109464	Pmaip1	1		GO:BP	leukocyte cell-cell adhesion	GO:0007159	FALSE	1.3688e-05	4.86366	418	237	19	26944	LAPTM5,IL23A,SELL,CCL2,ADAM8,ANXA1,PYCARD,IL1B,CD300A,LGALS1,SLFN1,RPS3,IRF1,HMGB1,NFKBID,NFKBIZ,ZMIZ1,PF4,FGL2
0.00043071	4.08993e-12	0.612486	0.259	0.032	8.1001e-08	Dapp1	1		GO:BP	myeloid cell differentiation	GO:0030099	FALSE	1.53063e-05	4.81513	468	237	20	26944	FOS,IL23A,HMGB2,INHBA,ADAM8,CSF1,CLEC5A,MYH9,CITED2,TYROBP,FOSL2,PTK2B,C1QC,CSF3R,CCR1,UCP2,HMGB1,RPS14,NME1,PF4
0.00155471	1.64732e-10	0.611242	0.6	0.527	3.26251e-06	Rps3	1		GO:BP	cytokine-mediated signaling pathway	GO:0019221	FALSE	1.82916e-05	4.73775	473	237	20	26944	CCL6,MMP8,IL1R2,LAPTM5,CXCR2,INHBA,EGR1,CCL2,CSF1,PYCARD,IL1B,ADIPOR1,CCL8,PTK2B,IRF1,CSF3R,CCR1,NFKBIZ,GPR35,PF4
0.000700476	5.55937e-07	0.611013	0.247	0.177	0.0110103	Ly6c2	1		GO:BP	regulation of leukocyte cell-cell adhesion	GO:1903037	FALSE	1.83823e-05	4.7356	380	237	18	26944	LAPTM5,IL23A,CCL2,ADAM8,ANXA1,PYCARD,IL1B,CD300A,LGALS1,SLFN1,RPS3,IRF1,HMGB1,NFKBID,NFKBIZ,ZMIZ1,PF4,FGL2
7.47093e-09	6.48441e-10	0.608976	0.494	0.35	1.28424e-05	Fosl2	1		GO:BP	regulation of macromolecule metabolic process	GO:0060255	FALSE	2.30421e-05	4.63748	6358	237	95	26944	CTLA2A,ZFP36L2,FOS,TXNIP,MMP8,IL1R2,PTGS2,LAPTM5,MMP9,CD300C2,CLEC4N,IL23A,THBS1,APOE,HMGB2,GSN,ITM2B,INHBA,EGR1,CSTA2,CD300LD,RPL38,SORL1,CCL2,CSRNP1,CHD7,DUSP1,ADAM8,CELF2,CSF1,ANXA1,PYCARD,RGS2,LTB,RPL26,CST3,CLEC5A,IFRD1,MYH9,CITED2,FOSB,TYROBP,IL1B,ARPP19,PDCD6,DDX3X,NDUFA13,PPIA,PPP1R15A,HNRNPAB,TAF10,ODC1,SLFN1,RALBP1,GRN,PTGS2OS2,PICALM,MBNL2,PMAIP1,RPS3,FOSL2,CHIL3,CREG1,PTK2B,IRF2,IRF1,…
1.92885e-05	0.00197354	0.600344	0.388	0.408	1	Chil3	1		GO:BP	response to mechanical stimulus	GO:0009612	FALSE	2.59567e-05	4.58575	261	237	15	26944	FOS,TXNIP,PTGS2,THBS1,GSN,CCL2,ITGAM,CITED2,FOSB,IL1B,PTK2B,IRF1,GPI1,SLC38A2,BTG2
1.65131e-05	2.48286e-08	0.599828	0.282	0.082	0.00049173	Prkd3	1		GO:BP	cellular process	GO:0009987	FALSE	2.92758e-05	4.53349	20967	237	217	26944	CTLA2A,ZFP36L2,FOS,TXNIP,CCL6,RGS1,MMP8,IL1R2,IFI207,RPS29,PTGS2,ITPR2,LAPTM5,STK17B,MMP9,CD300C2,MPP7,CLEC4N,PSAP,RPS28,RPL36,CXCR2,IL23A,THBS1,APOE,RPLP2,HMGB2,IFI27L2A,GSN,ITM2B,TNFAIP2,INHBA,APRT,RPS17,EGR1,COTL1,CSTA2,SELL,CD300LD,RPL38,RPS15,SORL1,CCL2,NUDT4,CSRNP1,CYTIP,ITGAM,PLA2G7,DYNLL1,CHD7,RPL41,DUSP1,ADAM8,GNGT2,CELF2,CSF1,ANXA1,LYST,PYCARD,RGS2,LTB,EMD,RPL26,JAML,CST3,RPL8,CLEC5A,IF…
1.13853e-11	0.00074058	0.596485	0.494	0.344	1	Creg1	1		GO:BP	mononuclear cell migration	GO:0071674	FALSE	2.98123e-05	4.5256	189	237	13	26944	CCL6,CCL2,PLA2G7,DUSP1,ADAM8,CSF1,ANXA1,PYCARD,JAML,CCL8,PTK2B,CCR1,HMGB1
8.83851e-12	1.5192e-10	0.595206	0.224	0.031	3.00877e-06	Ccl8	1		GO:BP	vesicle-mediated transport	GO:0016192	FALSE	3.71721e-05	4.42978	1517	237	37	26944	LAPTM5,CXCR2,THBS1,APOE,GSN,TNFAIP2,SORL1,CCL2,ITGAM,ANXA1,LYST,PYCARD,MYH9,TYROBP,IL1B,PDCD6,VAMP8,DDI2,CD300A,ARF6,MCFD2,RALBP1,GRN,PICALM,CREG1,CCL8,SCARB2,CCR1,APOBR,HMGB1,ATP5B,TMED10,TGM2,NME1,CSNK1E,CD63,FCGR4
0.0248925	9.24604e-10	0.594568	0.212	0.059	1.83118e-05	Lamtor4	1		GO:BP	regulation of cell population proliferation	GO:0042127	FALSE	3.8017e-05	4.42002	1799	237	41	26944	TXNIP,PTGS2,LAPTM5,MMP9,CXCR2,IL23A,THBS1,APOE,HMGB2,INHBA,EGR1,CCL2,DUSP1,CSF1,ANXA1,PYCARD,EMD,JAML,CST3,CITED2,TYROBP,IL1B,PDCD6,CD300A,PPP1R15A,ODC1,SLFN1,S100A11,GRN,PMAIP1,RPS3,FOSL2,PTK2B,IRF1,HMGB1,BTG2,ZMIZ1,TGM2,NME1,BRK1,PF4
0.06763	7.86533e-09	0.593887	0.353	0.105	0.000155773	Ptk2b	1		GO:BP	regulation of cellular metabolic process	GO:0031323	FALSE	3.99329e-05	4.39867	6425	237	95	26944	CTLA2A,ZFP36L2,FOS,TXNIP,MMP8,IL1R2,PTGS2,LAPTM5,MMP9,CD300C2,CLEC4N,IL23A,THBS1,APOE,HMGB2,GSN,ITM2B,INHBA,EGR1,CD300LD,RPL38,SORL1,CCL2,CSRNP1,ITGAM,DYNLL1,CHD7,DUSP1,ADAM8,CELF2,CSF1,ANXA1,PYCARD,RGS2,LTB,RPL26,CST3,CLEC5A,IFRD1,MYH9,CITED2,PNPLA2,FOSB,TYROBP,YPEL3,IL1B,ARPP19,DDX3X,NDUFA13,PPIA,PPP1R15A,HNRNPAB,TAF10,GPR137B,SLFN1,RALBP1,PTGS2OS2,FABP5,PICALM,MBNL2,RPS3,FOSL2,CHIL3,CREG1,PTK2…
1.6721e-05	1.08513e-09	0.593501	0.376	0.213	2.1491e-05	Irf2	1		GO:BP	regulation of cytokine production	GO:0001817	FALSE	4.38428e-05	4.3581	824	237	26	26944	MMP8,IL1R2,PTGS2,LAPTM5,CD300C2,CLEC4N,IL23A,THBS1,HMGB2,EGR1,CD300LD,SORL1,CCL2,ADAM8,ANXA1,PYCARD,LTB,CLEC5A,TYROBP,IL1B,DDX3X,RPS3,CHIL3,IRF1,HMGB1,TMED10
1.06576e-06	4.91909e-08	0.591563	0.224	0.072	0.000974226	Ckap4	1		GO:BP	regulation of myeloid cell differentiation	GO:0045637	FALSE	4.59284e-05	4.33792	233	237	14	26944	FOS,IL23A,HMGB2,INHBA,ADAM8,CSF1,TYROBP,PTK2B,C1QC,CSF3R,CCR1,HMGB1,NME1,PF4
0.000280166	5.03689e-07	0.590758	0.329	0.136	0.00997557	Nek6	1		GO:BP	epithelial cell migration	GO:0010631	FALSE	5.01176e-05	4.30001	316	237	16	26944	PTGS2,MMP9,THBS1,APOE,ADAM8,ANXA1,MYH9,ADIPOR1,PDCD6,ARF6,GRN,PTK2B,GPI1,HMGB1,ATP5B,CD63
2.81554e-07	3.71671e-06	0.59065	0.224	0.083	0.0736095	Irf1	1		GO:BP	cytokine production	GO:0001816	FALSE	5.06971e-05	4.29502	830	237	26	26944	MMP8,IL1R2,PTGS2,LAPTM5,CD300C2,CLEC4N,IL23A,THBS1,HMGB2,EGR1,CD300LD,SORL1,CCL2,ADAM8,ANXA1,PYCARD,LTB,CLEC5A,TYROBP,IL1B,DDX3X,RPS3,CHIL3,IRF1,HMGB1,TMED10
0.000138957	4.00741e-07	0.589445	0.447	0.302	0.00793668	Ddit3	1		GO:BP	regulation of nitrogen compound metabolic process	GO:0051171	FALSE	5.14393e-05	4.28871	5229	237	82	26944	CTLA2A,ZFP36L2,FOS,TXNIP,IL1R2,PTGS2,LAPTM5,MMP9,CLEC4N,IL23A,THBS1,APOE,HMGB2,GSN,ITM2B,INHBA,EGR1,CSTA2,RPL38,SORL1,CSRNP1,DYNLL1,CHD7,DUSP1,ADAM8,CELF2,CSF1,PYCARD,RGS2,RPL26,CST3,IFRD1,MYH9,CITED2,FOSB,IL1B,ARPP19,PDCD6,DDX3X,NDUFA13,PPIA,PPP1R15A,HNRNPAB,TAF10,ODC1,SLFN1,RALBP1,GRN,PICALM,MBNL2,PMAIP1,RPS3,FOSL2,CREG1,PTK2B,IRF2,IRF1,KLF3,IER3,PTMA,ABCG1,RPLP1,SERP1,SLC38A2,HMGB1,SRSF5,ELOB,…
4.63958e-05	5.33388e-07	0.586914	0.482	0.293	0.0105637	Klf3	1		GO:BP	positive regulation of cell adhesion	GO:0045785	FALSE	5.25076e-05	4.27978	504	237	20	26944	IL23A,CCL2,ADAM8,CSF1,ANXA1,PYCARD,MYH9,CITED2,IL1B,LGALS1,RPS3,PTK2B,IRF1,HMGB1,NFKBID,NFKBIZ,ZMIZ1,TGM2,APBB1IP,CD63
0.000406656	4.21645e-07	0.585862	0.882	0.937	0.00835067	Ier3	1		GO:BP	regulation of leukocyte chemotaxis	GO:0002688	FALSE	5.47609e-05	4.26153	132	237	11	26944	CXCR2,IL23A,SELL,CCL2,PLA2G7,DUSP1,CSF1,IL1B,PTK2B,CCR1,HMGB1
2.55482e-05	2.36008e-06	0.585039	0.376	0.233	0.0467414	Ptma	1		GO:BP	regulation of biosynthetic process	GO:0009889	FALSE	5.69332e-05	4.24463	5706	237	87	26944	CTLA2A,ZFP36L2,FOS,TXNIP,MMP8,IL1R2,PTGS2,LAPTM5,CD300C2,CLEC4N,IL23A,THBS1,APOE,HMGB2,GSN,ITM2B,INHBA,EGR1,CD300LD,RPL38,SORL1,CCL2,CSRNP1,DYNLL1,CHD7,DUSP1,ADAM8,CELF2,CSF1,ANXA1,PYCARD,RGS2,LTB,RPL26,CLEC5A,IFRD1,MYH9,CITED2,FOSB,TYROBP,IL1B,ARPP19,DDX3X,NDUFA13,PPIA,PPP1R15A,HNRNPAB,TAF10,SLFN1,PTGS2OS2,FABP5,PICALM,MBNL2,RPS3,FOSL2,CHIL3,CREG1,PTK2B,IRF2,IRF1,KLF3,PTMA,ABCG1,CCR1,RPLP1,GPI1,…
5.8145e-06	4.68954e-09	0.584853	0.282	0.109	9.28763e-05	Ogfrl1	1		GO:BP	epithelium migration	GO:0090132	FALSE	5.71658e-05	4.24286	319	237	16	26944	PTGS2,MMP9,THBS1,APOE,ADAM8,ANXA1,MYH9,ADIPOR1,PDCD6,ARF6,GRN,PTK2B,GPI1,HMGB1,ATP5B,CD63
7.34585e-08	3.3903e-05	0.584691	0.188	0.068	0.671449	C1qc	1		GO:BP	regulation of epithelial cell migration	GO:0010632	FALSE	5.99858e-05	4.22195	238	237	14	26944	PTGS2,MMP9,THBS1,APOE,ANXA1,ADIPOR1,PDCD6,ARF6,GRN,PTK2B,GPI1,HMGB1,ATP5B,CD63
1.34764e-11	1.49232e-07	0.584387	0.235	0.079	0.00295554	Abcg1	1		GO:BP	positive regulation of defense response	GO:0031349	FALSE	6.58785e-05	4.18126	511	237	20	26944	MMP8,IFI207,PTGS2,CLEC4N,HMGB2,ADAM8,PYCARD,TYROBP,IL1B,DDX3X,VAMP8,CD300A,ARF6,LGALS1,GRN,IRF2,IRF1,HMGB1,NFKBIZ,PCBP2
4.89524e-08	3.2358e-09	0.584122	0.318	0.153	6.4085e-05	Scarb2	1		GO:BP	tissue migration	GO:0090130	FALSE	7.40467e-05	4.13049	325	237	16	26944	PTGS2,MMP9,THBS1,APOE,ADAM8,ANXA1,MYH9,ADIPOR1,PDCD6,ARF6,GRN,PTK2B,GPI1,HMGB1,ATP5B,CD63
4.50691e-09	2.42027e-11	0.583452	0.647	0.572	4.79335e-07	Csf3r	1		GO:BP	anatomical structure formation involved in morphogenesis	GO:0048646	FALSE	7.51557e-05	4.12404	1221	237	32	26944	MMP8,PTGS2,MMP9,PSAP,CXCR2,THBS1,TNFAIP2,INHBA,CCL2,DUSP1,ADAM8,ANXA1,MYH9,CITED2,TYROBP,TGFBI,IL1B,PDCD6,PPP1R15A,TAF10,GRN,CCL8,PTK2B,CSF3R,GPI1,KLHL6,HMGB1,ATP5B,ETS2,TGM2,GDF15,PF4
0.00220252	4.50035e-06	0.582776	0.235	0.104	0.0891294	Cdc34	1		GO:BP	positive regulation of leukocyte chemotaxis	GO:0002690	FALSE	7.96224e-05	4.09896	107	237	10	26944	CXCR2,IL23A,SELL,CCL2,PLA2G7,CSF1,IL1B,PTK2B,CCR1,HMGB1
7.85038e-05	5.93964e-07	0.580168	0.271	0.105	0.0117634	Xylt1	1		GO:BP	regulation of cellular biosynthetic process	GO:0031326	FALSE	8.74188e-05	4.05839	5663	237	86	26944	CTLA2A,ZFP36L2,FOS,TXNIP,MMP8,IL1R2,PTGS2,LAPTM5,CD300C2,CLEC4N,IL23A,THBS1,APOE,HMGB2,GSN,ITM2B,INHBA,EGR1,CD300LD,RPL38,SORL1,CCL2,CSRNP1,DYNLL1,CHD7,DUSP1,ADAM8,CELF2,CSF1,ANXA1,PYCARD,RGS2,LTB,RPL26,CLEC5A,IFRD1,MYH9,CITED2,FOSB,TYROBP,IL1B,ARPP19,DDX3X,NDUFA13,PPIA,PPP1R15A,HNRNPAB,TAF10,SLFN1,PTGS2OS2,FABP5,PICALM,MBNL2,RPS3,FOSL2,CHIL3,CREG1,PTK2B,IRF2,IRF1,KLF3,PTMA,CCR1,RPLP1,GPI1,SERP1,…
0.00767896	4.28065e-08	0.579479	0.271	0.081	0.000847783	Micos10	1		GO:BP	regulation of developmental process	GO:0050793	FALSE	9.16972e-05	4.03764	2698	237	52	26944	CTLA2A,ZFP36L2,FOS,PTGS2,LAPTM5,MMP9,CXCR2,IL23A,THBS1,APOE,HMGB2,INHBA,SORL1,CCL2,CHD7,ADAM8,CSF1,ANXA1,RGS2,CST3,IFRD1,MYH9,LLPH,CITED2,TYROBP,IL1B,ADIPOR1,PDCD6,ARF6,PPP1R15A,RALBP1,GRN,PICALM,FOSL2,CCL8,PTK2B,IRF1,C1QC,ABCG1,CSF3R,CCR1,SERP1,HMGB1,NFKBID,BTG2,NFKBIZ,ZMIZ1,TGM2,GDF15,NME1,PF4,FGL2
1.49455e-06	1.90694e-11	0.57917	0.859	0.777	3.77669e-07	Ccr1	1		GO:BP	neutrophil activation	GO:0042119	FALSE	9.4009e-05	4.02683	39	237	7	26944	CXCR2,ITGAM,ANXA1,TYROBP,CD300A,GRN,FCGR4
0.000917276	6.93603e-08	0.579038	0.341	0.248	0.00137368	Rpl31	1		GO:BP	response to endogenous stimulus	GO:0009719	FALSE	9.79071e-05	4.00919	1935	237	42	26944	ZFP36L2,FOS,TXNIP,PTGS2,ITPR2,THBS1,APOE,HMGB2,INHBA,EGR1,SORL1,CCL2,ANXA1,EMD,CITED2,FOSB,IL1B,ADIPOR1,PDCD6,ZYX,ARF6,RPS3,FOSL2,LAMTOR4,PTK2B,IRF1,KLF3,UCP2,GPI1,HMGB1,SRSF5,LNPEP,BTG2,NFKBIZ,ZMIZ1,TGM2,GDF15,RPL27,CSNK1E,CD63,PF4,MAX
2.07635e-06	4.90723e-09	0.575893	0.435	0.223	9.71877e-05	Apobr	1		GO:BP	regulation of localization	GO:0032879	FALSE	0.00010042	3.99818	2161	237	45	26944	PTGS2,ITPR2,THBS1,APOE,GSN,INHBA,SORL1,CCL2,ITGAM,DYNLL1,CHD7,ANXA1,PYCARD,RGS2,EMD,MYH9,PNPLA2,TYROBP,WIPF1,IL1B,VAMP8,FXYD5,DDI2,CD300A,ARF6,PPIA,HNRNPAB,GPR137B,FABP5,PICALM,PTK2B,IER3,ABCG1,CCR1,UCP2,SLC43A2,SERP1,SLC38A2,HMGB1,TMED10,TGM2,CSNK1E,HNRNPM,CD63,PRAP1
6.94393e-07	2.52883e-09	0.573796	0.718	0.678	5.00834e-05	Rplp1	1		GO:BP	negative regulation of protein metabolic process	GO:0051248	FALSE	0.000101563	3.99327	686	237	23	26944	CTLA2A,IL1R2,PTGS2,THBS1,APOE,ITM2B,CSTA2,SORL1,DUSP1,RGS2,CST3,IL1B,ARPP19,DDX3X,PPIA,PPP1R15A,SLFN1,PICALM,RPS3,IRF1,BTG2,WAC,SERBP1
8.51926e-10	5.43305e-09	0.573456	0.365	0.188	0.000107602	Ucp2	1		GO:BP	intracellular signaling cassette	GO:0141124	FALSE	0.000105635	3.97619	1794	237	40	26944	ZFP36L2,FOS,CCL6,LAPTM5,CLEC4N,PSAP,CXCR2,THBS1,APOE,GSN,INHBA,CCL2,DUSP1,ADAM8,CSF1,PYCARD,RGS2,LTB,MYH9,IL1B,ADIPOR1,PDCD6,DDX3X,ARF6,PPIA,RALBP1,RPS3,CCL8,PTK2B,IRF1,CDC34,CCR1,HMGB1,LNPEP,NFKBID,ZMIZ1,TGM2,GDF15,GPR35,BRK1
1.25637e-34	9.20622e-07	0.571394	0.424	0.315	0.0182329	Gpi1	1		GO:BP	negative regulation of response to stimulus	GO:0048585	FALSE	0.000107401	3.96899	1723	237	39	26944	CTLA2A,RGS1,IL1R2,PTGS2,LAPTM5,MMP9,THBS1,APOE,HMGB2,EGR1,SORL1,DUSP1,ANXA1,PYCARD,RGS2,EMD,IL1B,ADIPOR1,PDCD6,DDX3X,NDUFA13,CD300A,PPIA,PPP1R15A,GRN,RPS3,IRF1,IER3,CDC34,CCR1,UCP2,RGS10,NFKBID,GDF15,PCBP2,CSNK1E,PF4,PRAP1,FGL2
8.81577e-07	6.67009e-07	0.571146	0.671	0.528	0.0132101	Taldo1	1		GO:BP	anatomical structure development	GO:0048856	FALSE	0.000116175	3.93489	6269	237	92	26944	CTLA2A,ZFP36L2,FOS,TXNIP,MMP8,LST1,PTGS2,LAPTM5,MMP9,PSAP,CXCR2,IL23A,THBS1,APOE,HMGB2,GSN,TNFAIP2,INHBA,APRT,EGR1,CSTA2,RPL38,RPS15,SORL1,CCL2,CSRNP1,ITGAM,DYNLL1,CHD7,DUSP1,ADAM8,CSF1,ANXA1,RGS2,LTB,EMD,CST3,CLEC5A,IFRD1,MYH9,LLPH,CITED2,TYROBP,C1QA,TGFBI,IL1B,ADIPOR1,PDCD6,ARF6,PPIA,PPP1R15A,HNRNPAB,LGALS1,TAF10,ODC1,RALBP1,GRN,PICALM,FOSL2,CCL8,PTK2B,IRF1,C1QC,SCARB2,CSF3R,CCR1,UCP2,GPI1,SERP…
0.000176958	6.00648e-07	0.570899	0.329	0.204	0.0118958	Jchain	1		GO:BP	regulation of immune effector process	GO:0002697	FALSE	0.000139128	3.85658	434	237	18	26944	LAPTM5,IL23A,CCL2,ITGAM,ANXA1,PYCARD,TYROBP,IL1B,VAMP8,CD300A,GRN,IRF1,GPI1,HMGB1,NFKBID,NFKBIZ,PF4,FGL2
0.000679383	3.69136e-06	0.570569	0.671	0.559	0.0731075	Atox1	1		GO:BP	response to hormone	GO:0009725	FALSE	0.000177593	3.75057	1008	237	28	26944	ZFP36L2,FOS,TXNIP,PTGS2,HMGB2,INHBA,EGR1,SORL1,CCL2,ANXA1,CITED2,FOSB,IL1B,ADIPOR1,FOSL2,PTK2B,IRF1,UCP2,GPI1,HMGB1,SRSF5,LNPEP,BTG2,ZMIZ1,GDF15,RPL27,PF4,MAX
0.00175388	1.27801e-10	0.57026	0.576	0.43	2.53111e-06	Serinc3	1		GO:BP	blood vessel morphogenesis	GO:0048514	FALSE	0.000206099	3.68592	657	237	22	26944	PTGS2,MMP9,CXCR2,THBS1,APOE,TNFAIP2,CCL2,CHD7,ADAM8,ANXA1,MYH9,CITED2,TGFBI,IL1B,PDCD6,PPP1R15A,GRN,PTK2B,HMGB1,ATP5B,ZMIZ1,PF4
0.000179227	1.74e-10	0.568529	0.388	0.289	3.44608e-06	Cox6b1	1		GO:BP	regulation of cell-cell adhesion	GO:0022407	FALSE	0.000219272	3.65902	498	237	19	26944	LAPTM5,IL23A,CCL2,ADAM8,ANXA1,PYCARD,CITED2,IL1B,CD300A,LGALS1,SLFN1,RPS3,IRF1,HMGB1,NFKBID,NFKBIZ,ZMIZ1,PF4,FGL2
0.000223145	9.78154e-07	0.564705	0.247	0.077	0.0193723	Slc43a2	1		GO:BP	positive regulation of proteolysis	GO:0045862	FALSE	0.000221401	3.65482	224	237	13	26944	LAPTM5,APOE,GSN,ADAM8,PYCARD,MYH9,IL1B,DDX3X,GRN,PICALM,PMAIP1,PTK2B,CSNK1E
0.000554213	1.84334e-09	0.56454	0.412	0.28	3.65074e-05	Serp1	1		GO:BP	regulation of macromolecule biosynthetic process	GO:0010556	FALSE	0.000245443	3.61005	5506	237	83	26944	CTLA2A,ZFP36L2,FOS,TXNIP,MMP8,IL1R2,PTGS2,LAPTM5,CD300C2,CLEC4N,IL23A,THBS1,APOE,HMGB2,GSN,ITM2B,INHBA,EGR1,CD300LD,RPL38,SORL1,CCL2,CSRNP1,CHD7,DUSP1,ADAM8,CELF2,CSF1,ANXA1,PYCARD,RGS2,LTB,RPL26,CLEC5A,IFRD1,MYH9,CITED2,FOSB,TYROBP,IL1B,DDX3X,NDUFA13,PPIA,PPP1R15A,HNRNPAB,TAF10,SLFN1,PTGS2OS2,PICALM,MBNL2,RPS3,FOSL2,CHIL3,CREG1,PTK2B,IRF2,IRF1,KLF3,PTMA,CCR1,RPLP1,GPI1,SERP1,SLC38A2,HMGB1,SRSF5,…
0.000232895	8.96619e-09	0.563424	0.224	0.085	0.000177575	Mdh2	1		GO:BP	monocyte chemotaxis	GO:0002548	FALSE	0.000245526	3.6099	66	237	8	26944	CCL6,CCL2,PLA2G7,DUSP1,ANXA1,CCL8,CCR1,HMGB1
5.1736e-06	2.41452e-06	0.561749	0.165	0.058	0.0478197	Klhl6	1		GO:BP	regulation of response to biotic stimulus	GO:0002831	FALSE	0.000259146	3.58645	556	237	20	26944	IFI207,CLEC4N,IL23A,APOE,HMGB2,ADAM8,PYCARD,TYROBP,IL1B,DDX3X,CD300A,ARF6,GRN,IRF2,IRF1,CCR1,HMGB1,NFKBIZ,PCBP2,FGL2
2.53325e-07	1.83238e-06	0.559483	0.447	0.331	0.0362904	Slc38a2	1		GO:BP	cellular response to oxygen-containing compound	GO:1901701	FALSE	0.000265133	3.57654	1497	237	35	26944	FOS,MMP8,PTGS2,ITPR2,MMP9,PSAP,HMGB2,INHBA,EGR1,SORL1,CCL2,DYNLL1,ANXA1,PYCARD,MYH9,IL1B,ADIPOR1,NDUFA13,RPS3,LY6C2,LAMTOR4,PTK2B,IRF1,KLF3,ABCG1,UCP2,SLC38A2,RGS10,HMGB1,NFKBIZ,TGM2,GDF15,FCGR4,PF4,MAX
8.87657e-05	1.24441e-07	0.559153	0.294	0.097	0.00246455	Emb	1		GO:BP	cell population proliferation	GO:0008283	FALSE	0.000302403	3.51941	2168	237	44	26944	FOS,TXNIP,PTGS2,LAPTM5,MMP9,CXCR2,IL23A,THBS1,APOE,HMGB2,INHBA,EGR1,CCL2,DUSP1,CSF1,ANXA1,PYCARD,EMD,JAML,CST3,CITED2,TYROBP,IL1B,PDCD6,CD300A,PPP1R15A,ODC1,SLFN1,S100A11,GRN,PMAIP1,RPS3,FOSL2,PTK2B,IRF1,HMGB1,BTG2,NFKBIZ,ZMIZ1,GNG2,TGM2,NME1,BRK1,PF4
0.000321779	8.81722e-09	0.558212	0.388	0.216	0.000174625	Ankrd11	1		GO:BP	positive regulation of epithelial cell migration	GO:0010634	FALSE	0.000326432	3.48621	157	237	11	26944	PTGS2,MMP9,THBS1,ANXA1,PDCD6,ARF6,GRN,PTK2B,GPI1,HMGB1,ATP5B
9.67926e-06	5.88135e-06	0.557981	0.141	0.03	0.11648	Rgs10	1		GO:BP	regulation of translation	GO:0006417	FALSE	0.000336564	3.47293	363	237	16	26944	ZFP36L2,THBS1,RPL38,RGS2,RPL26,DDX3X,PPP1R15A,RPS3,PTK2B,RPLP1,SERP1,BTG2,RPS14,RPS27L,SERBP1,MKNK2
3.67427e-06	9.82236e-09	0.55739	0.729	0.624	0.000194532	Rps8	1		GO:BP	response to chemokine	GO:1990868	FALSE	0.000343652	3.46388	95	237	9	26944	CCL6,CXCR2,CCL2,DUSP1,CCL8,PTK2B,CCR1,GPR35,PF4
0.000395209	3.62543e-07	0.556811	0.129	0.019	0.00718016	Lhfpl2	1		GO:BP	cellular response to chemokine	GO:1990869	FALSE	0.000343652	3.46388	95	237	9	26944	CCL6,CXCR2,CCL2,DUSP1,CCL8,PTK2B,CCR1,GPR35,PF4
7.86988e-05	1.84445e-06	0.555818	0.4	0.306	0.0365294	Hmgb1	1		GO:BP	positive regulation of leukocyte activation	GO:0002696	FALSE	0.000376145	3.42464	366	237	16	26944	MMP8,IL23A,THBS1,CCL2,ADAM8,ANXA1,PYCARD,TYROBP,IL1B,LGALS1,RPS3,IRF1,HMGB1,NFKBID,NFKBIZ,ZMIZ1
0.00232118	1.01676e-09	0.555076	0.318	0.229	2.01369e-05	Pilra	1		GO:BP	response to chemical	GO:0042221	FALSE	0.000382926	3.41689	5561	237	83	26944	ZFP36L2,FOS,TXNIP,CCL6,MMP8,IL1R2,IFI207,PTGS2,ITPR2,LAPTM5,MMP9,PSAP,CXCR2,IL23A,THBS1,APOE,HMGB2,GSN,INHBA,EGR1,SELL,SORL1,CCL2,ITGAM,PLA2G7,DYNLL1,CHD7,DUSP1,ADAM8,CSF1,ANXA1,PYCARD,RGS2,JAML,CST3,MYH9,CITED2,FOSB,IL1B,ADIPOR1,PDCD6,DDX3X,NDUFA13,DDI2,ZYX,PPIA,PPP1R15A,RALBP1,GRN,PRDX6,PMAIP1,RPS3,LY6C2,FOSL2,CCL8,LAMTOR4,PTK2B,IRF1,KLF3,ABCG1,CSF3R,CDC34,CCR1,UCP2,GPI1,SERP1,SLC38A2,RGS10,HMG…
1.39154e-07	9.78817e-08	0.553323	0.671	0.6	0.00193855	Rpl21	1		GO:BP	cellular response to stimulus	GO:0051716	FALSE	0.000403446	3.39421	8752	237	115	26944	ZFP36L2,FOS,TXNIP,CCL6,RGS1,MMP8,IL1R2,IFI207,PTGS2,ITPR2,LAPTM5,STK17B,MMP9,CLEC4N,PSAP,CXCR2,IL23A,THBS1,APOE,HMGB2,IFI27L2A,GSN,INHBA,EGR1,SELL,RPS15,SORL1,CCL2,CSRNP1,ITGAM,PLA2G7,DYNLL1,DUSP1,ADAM8,GNGT2,CSF1,ANXA1,PYCARD,RGS2,LTB,EMD,RPL26,JAML,CST3,MYH9,CITED2,FOSB,TYROBP,YPEL3,IL1B,ADIPOR1,PDCD6,DDX3X,NDUFA13,DDI2,CD300A,PLCXD2,ZYX,ARF6,G0S2,PPIA,PPP1R15A,TAF10,GPR137B,RALBP1,GRN,FABP5,PD…
1.52727e-07	1.34043e-07	0.552693	0.4	0.225	0.00265473	Atp5b	1		GO:BP	positive regulation of cellular component organization	GO:0051130	FALSE	0.00041012	3.38709	1248	237	31	26944	MMP9,MPP7,APOE,GSN,CCL2,DYNLL1,ANXA1,PYCARD,RGS2,MYH9,TYROBP,IL1B,DDX3X,ARF6,GDA,PPP1R15A,RALBP1,GRN,PICALM,PMAIP1,RPS3,CCL8,PTK2B,ABCG1,SCARB2,CDC34,GDF15,NME1,BRK1,CD63,PRAP1
1.77024e-09	5.24973e-10	0.55205	0.576	0.584	1.03971e-05	Rps11	1		GO:BP	regulation of gene expression	GO:0010468	FALSE	0.000411825	3.38529	5382	237	81	26944	CTLA2A,ZFP36L2,FOS,TXNIP,MMP8,IL1R2,PTGS2,LAPTM5,CD300C2,CLEC4N,IL23A,THBS1,APOE,HMGB2,GSN,INHBA,EGR1,CD300LD,RPL38,SORL1,CCL2,CSRNP1,CHD7,ADAM8,CELF2,CSF1,ANXA1,PYCARD,RGS2,LTB,RPL26,CLEC5A,IFRD1,MYH9,CITED2,FOSB,TYROBP,IL1B,DDX3X,NDUFA13,PPIA,PPP1R15A,HNRNPAB,TAF10,SLFN1,PTGS2OS2,PICALM,MBNL2,RPS3,FOSL2,CHIL3,CREG1,PTK2B,IRF2,IRF1,KLF3,PTMA,CCR1,RPLP1,GPI1,SERP1,SLC38A2,HMGB1,SRSF5,ELOB,NFKBID,…
0.000278465	3.11368e-11	0.549232	0.765	0.626	6.16664e-07	Srsf5	1		GO:BP	regulation of apoptotic signaling pathway	GO:2001233	FALSE	0.000415399	3.38153	417	237	17	26944	PTGS2,MMP9,THBS1,HMGB2,INHBA,PYCARD,LTB,RPL26,IL1B,DDX3X,NDUFA13,G0S2,PPIA,PMAIP1,RPS3,IER3,SERINC3
5.73987e-10	8.2532e-09	0.549124	0.753	0.655	0.000163455	Rpl37a	1		GO:BP	granulocyte activation	GO:0036230	FALSE	0.000420745	3.37598	48	237	7	26944	CXCR2,ITGAM,ANXA1,TYROBP,CD300A,GRN,FCGR4
1.28949e-05	1.11769e-07	0.54778	0.341	0.186	0.00221358	Lnpep	1		GO:BP	positive regulation of chemotaxis	GO:0050921	FALSE	0.000421281	3.37543	161	237	11	26944	CXCR2,IL23A,THBS1,SELL,CCL2,PLA2G7,CSF1,IL1B,PTK2B,CCR1,HMGB1
6.05168e-11	2.38267e-07	0.545978	0.318	0.124	0.00471887	Uqcr10	1		GO:BP	regulation of transport	GO:0051049	FALSE	0.00046286	3.33455	1749	237	38	26944	PTGS2,THBS1,APOE,INHBA,SORL1,CCL2,ITGAM,DYNLL1,CHD7,ANXA1,PYCARD,RGS2,EMD,MYH9,WIPF1,IL1B,VAMP8,FXYD5,DDI2,CD300A,ARF6,PPIA,FABP5,PICALM,PTK2B,IER3,ABCG1,CCR1,UCP2,SLC43A2,SERP1,SLC38A2,HMGB1,TMED10,TGM2,HNRNPM,CD63,PRAP1
0.00192263	5.70499e-09	0.545458	0.294	0.107	0.000112987	Srp14	1		GO:BP	apoptotic signaling pathway	GO:0097190	FALSE	0.000475659	3.3227	633	237	21	26944	PTGS2,MMP9,THBS1,HMGB2,IFI27L2A,INHBA,PYCARD,LTB,RPL26,IL1B,DDX3X,NDUFA13,G0S2,PPIA,PMAIP1,RPS3,IER3,SERINC3,NFKBIZ,RPS27L,MKNK2
4.89712e-08	3.73669e-07	0.544203	0.718	0.564	0.00740052	Elob	1		GO:BP	developmental process	GO:0032502	FALSE	0.000507476	3.29458	6854	237	96	26944	CTLA2A,ZFP36L2,FOS,TXNIP,MMP8,LST1,PTGS2,LAPTM5,MMP9,PSAP,CXCR2,IL23A,THBS1,APOE,HMGB2,GSN,TNFAIP2,INHBA,APRT,EGR1,CSTA2,RPL38,RPS15,SORL1,CCL2,CSRNP1,ITGAM,DYNLL1,CHD7,DUSP1,ADAM8,CSF1,ANXA1,RGS2,LTB,EMD,CST3,CLEC5A,IFRD1,MYH9,LLPH,CITED2,TYROBP,C1QA,TGFBI,IL1B,ADIPOR1,PDCD6,DDX3X,ARF6,PPIA,PPP1R15A,SLFN5,HNRNPAB,LGALS1,TAF10,ODC1,RALBP1,GRN,PICALM,FOSL2,CCL8,PTK2B,IRF1,C1QC,ABCG1,SCARB2,CSF3R,C…
0.000253221	7.80825e-09	0.543388	0.271	0.058	0.000154642	Ssh2	1		GO:BP	cell-cell adhesion	GO:0098609	FALSE	0.00051108	3.29151	934	237	26	26944	LAPTM5,IL23A,CSTA2,SELL,CCL2,ITGAM,ADAM8,ANXA1,PYCARD,JAML,MYH9,CITED2,IL1B,CD300A,PPIA,LGALS1,SLFN1,RPS3,IRF1,EMB,HMGB1,NFKBID,NFKBIZ,ZMIZ1,PF4,FGL2
2.88114e-15	1.45653e-08	0.542606	0.541	0.404	0.000288465	Dazap2	1		GO:BP	regulation of cell differentiation	GO:0045595	FALSE	0.000549334	3.26016	1761	237	38	26944	CTLA2A,ZFP36L2,FOS,PTGS2,MMP9,IL23A,APOE,HMGB2,INHBA,SORL1,CHD7,ADAM8,CSF1,ANXA1,RGS2,IFRD1,TYROBP,IL1B,ADIPOR1,GRN,PICALM,FOSL2,CCL8,PTK2B,IRF1,C1QC,ABCG1,CSF3R,CCR1,HMGB1,NFKBID,BTG2,NFKBIZ,ZMIZ1,TGM2,NME1,PF4,FGL2
3.36512e-05	2.56032e-05	0.542396	0.518	0.357	0.507071	Nfkbid	1		GO:BP	signaling	GO:0023052	FALSE	0.000581575	3.23539	7472	237	102	26944	ZFP36L2,FOS,TXNIP,CCL6,RGS1,MMP8,IL1R2,PTGS2,LAPTM5,STK17B,MMP9,CLEC4N,PSAP,CXCR2,IL23A,THBS1,APOE,HMGB2,IFI27L2A,GSN,INHBA,EGR1,RPS15,SORL1,CCL2,CSRNP1,ITGAM,DYNLL1,CHD7,DUSP1,ADAM8,GNGT2,CSF1,ANXA1,PYCARD,RGS2,LTB,EMD,RPL26,MYH9,CITED2,TYROBP,IL1B,ADIPOR1,PDCD6,DDX3X,VAMP8,NDUFA13,CD300A,PLCXD2,ZYX,ARF6,G0S2,PPIA,PPP1R15A,GPR137B,RALBP1,GRN,FABP5,PDAP1,PMAIP1,RPS3,LY6C2,FOSL2,CCL8,LAMTOR4,PTK2B…
3.23966e-14	1.7891e-09	0.541786	0.812	0.746	3.54331e-05	Btg2	1		GO:BP	negative regulation of cell activation	GO:0050866	FALSE	0.000596653	3.22428	204	237	12	26944	LAPTM5,APOE,ANXA1,TYROBP,CD300A,SLFN1,GRN,IRF1,HMGB1,NFKBID,PF4,FGL2
1.10046e-15	9.90692e-08	0.540059	0.376	0.201	0.00196207	Wac	1		GO:BP	positive regulation of leukocyte differentiation	GO:1902107	FALSE	0.000596653	3.22428	204	237	12	26944	FOS,IL23A,ADAM8,CSF1,ANXA1,TYROBP,IRF1,CCR1,HMGB1,NFKBID,NFKBIZ,ZMIZ1
0.000810804	1.91157e-10	0.538803	0.859	0.883	3.78586e-06	Nfkbiz	1		GO:BP	positive regulation of hemopoiesis	GO:1903708	FALSE	0.000596653	3.22428	204	237	12	26944	FOS,IL23A,ADAM8,CSF1,ANXA1,TYROBP,IRF1,CCR1,HMGB1,NFKBID,NFKBIZ,ZMIZ1
1.13834e-09	1.0483e-05	0.537387	0.376	0.243	0.207617	Tmed10	1		GO:BP	cell communication	GO:0007154	FALSE	0.000619266	3.20812	7582	237	103	26944	ZFP36L2,FOS,TXNIP,CCL6,RGS1,MMP8,IL1R2,PTGS2,LAPTM5,STK17B,MMP9,CLEC4N,PSAP,CXCR2,IL23A,THBS1,APOE,HMGB2,IFI27L2A,GSN,INHBA,EGR1,RPS15,SORL1,CCL2,CSRNP1,ITGAM,DYNLL1,CHD7,DUSP1,ADAM8,GNGT2,CSF1,ANXA1,PYCARD,RGS2,LTB,EMD,RPL26,MYH9,CITED2,TYROBP,IL1B,ADIPOR1,PDCD6,DDX3X,VAMP8,NDUFA13,CD300A,PLCXD2,ZYX,ARF6,G0S2,PPIA,PPP1R15A,GPR137B,RALBP1,GRN,FABP5,PDAP1,PMAIP1,RPS3,LY6C2,FOSL2,CCL8,LAMTOR4,PTK2B…
0.000565414	4.00243e-07	0.534347	0.306	0.147	0.00792681	C1qb	1		GO:BP	regulation of catalytic activity	GO:0050790	FALSE	0.000621488	3.20657	533	237	19	26944	RGS1,PTGS2,APOE,DUSP1,PYCARD,RGS2,IL1B,DDX3X,PPIA,RALBP1,GRN,PICALM,PMAIP1,PTK2B,SCARB2,RGS10,DAZAP2,TGM2,TBC1D15
0.0777453	1.01258e-06	0.530946	0.176	0.047	0.0200542	Hbb-bs	1		GO:BP	positive regulation of immune effector process	GO:0002699	FALSE	0.000629579	3.20095	288	237	14	26944	LAPTM5,IL23A,CCL2,ITGAM,ANXA1,PYCARD,TYROBP,IL1B,VAMP8,CD300A,IRF1,GPI1,NFKBID,NFKBIZ
1.20346e-11	3.12062e-06	0.529646	0.471	0.32	0.0618039	1700017B05Rik	1		GO:BP	blood vessel development	GO:0001568	FALSE	0.000641058	3.1931	761	237	23	26944	PTGS2,MMP9,CXCR2,THBS1,APOE,TNFAIP2,EGR1,CCL2,CHD7,ADAM8,ANXA1,MYH9,CITED2,TGFBI,IL1B,PDCD6,PPP1R15A,GRN,PTK2B,HMGB1,ATP5B,ZMIZ1,PF4
2.52969e-13	4.15468e-09	0.529477	0.412	0.271	8.22835e-05	Coq10b	1		GO:BP	regulation of cellular component organization	GO:0051128	FALSE	0.000661982	3.17915	2546	237	48	26944	MMP9,MPP7,APOE,GSN,INHBA,COTL1,SORL1,CCL2,DYNLL1,DUSP1,ANXA1,PYCARD,RGS2,CST3,IFRD1,MYH9,TYROBP,IL1B,ADIPOR1,DDX3X,NDUFA13,CD300A,ARF6,GDA,PPP1R15A,LGALS1,CDK2AP2,RALBP1,GRN,PICALM,PMAIP1,RPS3,CCL8,PTK2B,NEK6,IER3,ABCG1,SCARB2,CDC34,HMGB1,SSH2,TGM2,GDF15,NME1,HNRNPM,BRK1,CD63,PRAP1
0.0287665	1.16917e-07	0.529246	0.659	0.605	0.00231553	Rpl19	1		GO:BP	signal transduction	GO:0007165	FALSE	0.000681571	3.16649	6895	237	96	26944	ZFP36L2,FOS,TXNIP,CCL6,RGS1,MMP8,IL1R2,PTGS2,LAPTM5,STK17B,MMP9,CLEC4N,PSAP,CXCR2,IL23A,THBS1,APOE,HMGB2,IFI27L2A,GSN,INHBA,EGR1,RPS15,SORL1,CCL2,CSRNP1,ITGAM,DUSP1,ADAM8,GNGT2,CSF1,ANXA1,PYCARD,RGS2,LTB,EMD,RPL26,MYH9,CITED2,TYROBP,IL1B,ADIPOR1,PDCD6,DDX3X,NDUFA13,CD300A,PLCXD2,ZYX,ARF6,G0S2,PPIA,PPP1R15A,GPR137B,RALBP1,GRN,FABP5,PDAP1,PMAIP1,RPS3,LY6C2,FOSL2,CCL8,LAMTOR4,PTK2B,IRF2,IRF1,IER3,CS…
1.11777e-05	4.68495e-07	0.528268	0.447	0.314	0.00927853	Zmiz1	1		GO:BP	negative regulation of developmental process	GO:0051093	FALSE	0.000695403	3.15776	1078	237	28	26944	ZFP36L2,LAPTM5,MMP9,THBS1,APOE,INHBA,SORL1,CCL2,ANXA1,RGS2,CST3,IFRD1,CITED2,IL1B,ADIPOR1,ARF6,PTK2B,IRF1,C1QC,ABCG1,CCR1,HMGB1,NFKBID,BTG2,GDF15,NME1,PF4,FGL2
0.00488089	1.52711e-07	0.528194	0.271	0.069	0.00302444	Ankrd44	1		GO:BP	response to nitrogen compound	GO:1901698	FALSE	0.000746361	3.12705	1283	237	31	26944	FOS,PTGS2,ITPR2,MMP9,APOE,INHBA,EGR1,SELL,SORL1,CCL2,ANXA1,RGS2,FOSB,IL1B,ADIPOR1,DDI2,PMAIP1,LY6C2,FOSL2,LAMTOR4,PTK2B,IRF1,KLF3,UCP2,RGS10,SRSF5,BTG2,NFKBIZ,TGM2,GDF15,MAX
3.30392e-10	2.91655e-05	0.528132	0.165	0.043	0.577623	Gng2	1		GO:BP	response to tumor necrosis factor	GO:0034612	FALSE	0.000783673	3.10586	250	237	13	26944	ZFP36L2,FOS,CCL6,MMP8,PTGS2,LAPTM5,THBS1,CCL2,PYCARD,RPS3,CCL8,PTK2B,IRF1
0.00202742	2.21697e-06	0.527697	0.212	0.088	0.0439071	Haus8	1		GO:BP	regulation of lymphocyte differentiation	GO:0045619	FALSE	0.000814434	3.08914	210	237	12	26944	CTLA2A,ZFP36L2,IL23A,ADAM8,ANXA1,IRF1,HMGB1,NFKBID,NFKBIZ,ZMIZ1,PF4,FGL2
3.96366e-06	1.06011e-07	0.527635	0.8	0.692	0.00209955	AY036118	1		GO:BP	regulation of CD4-positive, alpha-beta T cell differentiation	GO:0043370	FALSE	0.000848541	3.07133	53	237	7	26944	IL23A,ANXA1,IRF1,HMGB1,NFKBID,NFKBIZ,PF4
1.04287e-07	2.88411e-11	0.527169	0.882	0.857	5.71199e-07	Ets2	1		GO:BP	positive regulation of cell activation	GO:0050867	FALSE	0.000851075	3.07003	389	237	16	26944	MMP8,IL23A,THBS1,CCL2,ADAM8,ANXA1,PYCARD,TYROBP,IL1B,LGALS1,RPS3,IRF1,HMGB1,NFKBID,NFKBIZ,ZMIZ1
2.30391e-26	7.93994e-09	0.525761	0.588	0.499	0.00015725	Tgm2	1		GO:BP	cellular metabolic process	GO:0044237	FALSE	0.000888817	3.05119	12956	237	152	26944	CTLA2A,ZFP36L2,FOS,TXNIP,MMP8,IL1R2,RPS29,PTGS2,LAPTM5,STK17B,MMP9,CD300C2,CLEC4N,PSAP,RPS28,RPL36,IL23A,THBS1,APOE,RPLP2,HMGB2,GSN,ITM2B,INHBA,APRT,RPS17,EGR1,CD300LD,RPL38,RPS15,SORL1,CCL2,NUDT4,CSRNP1,ITGAM,PLA2G7,DYNLL1,CHD7,RPL41,DUSP1,ADAM8,CELF2,CSF1,ANXA1,PYCARD,RGS2,LTB,RPL26,CST3,RPL8,CLEC5A,IFRD1,ATP5E,MYH9,CITED2,PNPLA2,FOSB,RPL39,TYROBP,WIPF1,YPEL3,RPL6,IL1B,NDUFA3,ADIPOR1,ARPP19,DDX…
0.000192503	0.104201	0.525028	0.118	0.059	1	Gdf15	1		GO:BP	positive regulation of T cell activation	GO:0050870	FALSE	0.00102605	2.98883	256	237	13	26944	IL23A,CCL2,ADAM8,ANXA1,PYCARD,IL1B,LGALS1,RPS3,IRF1,HMGB1,NFKBID,NFKBIZ,ZMIZ1
0.000108247	5.2631e-07	0.524302	0.541	0.45	0.0104236	Apbb1ip	1		GO:BP	negative regulation of cell adhesion	GO:0007162	FALSE	0.00107118	2.97014	301	237	14	26944	LAPTM5,THBS1,DUSP1,ADAM8,ANXA1,CD300A,LGALS1,SLFN1,IRF1,HMGB1,ATP5B,NFKBID,PF4,FGL2
4.11407e-09	7.01061e-09	0.524196	0.353	0.232	0.000138845	Ost4	1		GO:BP	transport	GO:0006810	FALSE	0.00111576	2.95243	4397	237	69	26944	TXNIP,PTGS2,ITPR2,LAPTM5,PSAP,CXCR2,THBS1,APOE,GSN,TNFAIP2,INHBA,APRT,RPS15,SORL1,CCL2,ITGAM,DYNLL1,CHD7,ANXA1,LYST,PYCARD,RGS2,EMD,ATP5E,MYH9,TYROBP,WIPF1,IL1B,PDCD6,GM2A,VAMP8,FXYD5,NDUFA13,DDI2,CD300A,ARF6,PPIA,MCFD2,RALBP1,GRN,FABP5,SLC26A11,PICALM,PMAIP1,FOSL2,CREG1,CCL8,PTK2B,IER3,ABCG1,SCARB2,CCR1,APOBR,UCP2,ATOX1,SLC43A2,SERP1,SLC38A2,EMB,HMGB1,ATP5B,TMED10,TGM2,NME1,CSNK1E,HNRNPM,CD63,FC…
2.00232e-43	4.42405e-09	0.52196	0.718	0.697	8.76182e-05	Rps14	1		GO:BP	regulation of T cell differentiation	GO:0045580	FALSE	0.00121988	2.91368	179	237	11	26944	CTLA2A,IL23A,ADAM8,ANXA1,IRF1,HMGB1,NFKBID,NFKBIZ,ZMIZ1,PF4,FGL2
1.56774e-05	1.99935e-07	0.521868	0.435	0.312	0.00395972	Pcbp2	1		GO:BP	negative regulation of cell communication	GO:0010648	FALSE	0.00127066	2.89597	1456	237	33	26944	RGS1,IL1R2,PTGS2,LAPTM5,MMP9,THBS1,APOE,HMGB2,EGR1,SORL1,DUSP1,PYCARD,RGS2,EMD,IL1B,ADIPOR1,PDCD6,DDX3X,NDUFA13,CD300A,PPIA,PTK2B,IRF1,IER3,CDC34,UCP2,RGS10,NFKBID,GDF15,PCBP2,GPR35,CSNK1E,PRAP1
0.237782	7.90528e-07	0.521679	0.424	0.259	0.0156564	Gpr35	1		GO:BP	vasculature development	GO:0001944	FALSE	0.00130776	2.88347	793	237	23	26944	PTGS2,MMP9,CXCR2,THBS1,APOE,TNFAIP2,EGR1,CCL2,CHD7,ADAM8,ANXA1,MYH9,CITED2,TGFBI,IL1B,PDCD6,PPP1R15A,GRN,PTK2B,HMGB1,ATP5B,ZMIZ1,PF4
0.000241781	1.02518e-07	0.520383	0.212	0.041	0.00203037	Nme1	1		GO:BP	positive regulation of endothelial cell migration	GO:0010595	FALSE	0.00130839	2.88326	111	237	9	26944	PTGS2,THBS1,ANXA1,PDCD6,GRN,PTK2B,GPI1,HMGB1,ATP5B
2.96721e-07	6.68166e-09	0.520128	0.494	0.445	0.00013233	Rpl27	1		GO:BP	negative regulation of leukocyte cell-cell adhesion	GO:1903038	FALSE	0.00130989	2.88277	144	237	10	26944	LAPTM5,ADAM8,ANXA1,CD300A,SLFN1,IRF1,HMGB1,NFKBID,PF4,FGL2
2.03146e-09	0.000140031	0.519528	0.306	0.175	1	Fam107b	1		GO:BP	T cell differentiation involved in immune response	GO:0002292	FALSE	0.00135017	2.86961	82	237	8	26944	IL23A,ANXA1,IRF1,HMGB1,NFKBID,NFKBIZ,PF4,FGL2
0.000339493	2.13778e-07	0.519033	0.318	0.186	0.00423387	Csnk1e	1		GO:BP	myeloid leukocyte activation	GO:0002274	FALSE	0.00139189	2.8564	263	237	13	26944	MMP8,CXCR2,THBS1,ITGAM,ANXA1,PYCARD,TYROBP,C1QA,VAMP8,CD300A,GRN,HMGB1,FCGR4
3.33414e-09	6.44771e-09	0.519001	0.4	0.296	0.000127697	Rpl12	1		GO:BP	regulation of hydrolase activity	GO:0051336	FALSE	0.00151588	2.81934	265	237	13	26944	RGS1,PTGS2,PYCARD,RGS2,DDX3X,RALBP1,GRN,PICALM,PMAIP1,SCARB2,RGS10,TGM2,TBC1D15
0.00144409	1.00047e-07	0.518531	0.718	0.709	0.00198143	Rpl35a	1		GO:BP	lymphocyte activation involved in immune response	GO:0002285	FALSE	0.00161862	2.79086	224	237	12	26944	IL23A,ANXA1,LGALS1,PTK2B,IRF1,HMGB1,NFKBID,NFKBIZ,APBB1IP,FCGR4,PF4,FGL2
3.2412e-16	4.58758e-06	0.517763	0.376	0.242	0.0908571	Hnrnpm	1		GO:BP	chemokine-mediated signaling pathway	GO:0070098	FALSE	0.00162673	2.78868	84	237	8	26944	CCL6,CXCR2,CCL2,CCL8,PTK2B,CCR1,GPR35,PF4
4.85332e-06	1.50539e-10	0.515406	0.482	0.422	2.98143e-06	Brk1	1		GO:BP	positive regulation of mononuclear cell migration	GO:0071677	FALSE	0.00162673	2.78868	84	237	8	26944	CCL2,PLA2G7,ADAM8,CSF1,PYCARD,PTK2B,CCR1,HMGB1
0.00164736	7.65382e-07	0.514137	0.212	0.064	0.0151584	Rps27l	1		GO:BP	negative regulation of leukocyte activation	GO:0002695	FALSE	0.00169157	2.77171	185	237	11	26944	LAPTM5,ANXA1,TYROBP,CD300A,SLFN1,GRN,IRF1,HMGB1,NFKBID,PF4,FGL2
0.0418065	0.000378712	0.513785	0.729	0.643	1	Cd63	1		GO:BP	cellular response to tumor necrosis factor	GO:0071356	FALSE	0.00169667	2.7704	225	237	12	26944	ZFP36L2,FOS,CCL6,MMP8,LAPTM5,THBS1,CCL2,PYCARD,RPS3,CCL8,PTK2B,IRF1
0.000483354	1.50143e-09	0.512648	0.518	0.486	2.97359e-05	Mcemp1	1		GO:BP	immune response-regulating signaling pathway	GO:0002764	FALSE	0.0017276	2.76256	462	237	17	26944	LAPTM5,CLEC4N,PYCARD,TYROBP,DDX3X,CD300A,ARF6,RPS3,FOSL2,IRF2,IRF1,KLHL6,HMGB1,NFKBID,NFKBIZ,PCBP2,FCGR4
0.00207042	7.18309e-05	0.512567	0.188	0.089	1	Serbp1	1		GO:BP	regulation of innate immune response	GO:0045088	FALSE	0.00177958	2.74968	463	237	17	26944	IFI207,CLEC4N,APOE,HMGB2,ADAM8,PYCARD,TYROBP,DDX3X,CD300A,ARF6,GRN,IRF2,IRF1,CCR1,HMGB1,NFKBIZ,PCBP2
5.90823e-05	2.82865e-06	0.512446	0.247	0.114	0.0560215	Fcgr4	1		GO:BP	negative regulation of G1/S transition of mitotic cell cycle	GO:2000134	TRUE	0.00179572	2.74576	59	237	7	26944	INHBA,RPL26,CDK2AP2,SLFN1,WAC,RPS27L,PRAP1
5.09697e-08	2.29287e-06	0.51238	0.318	0.23	0.0454102	Tbc1d15	1		GO:BP	positive regulation of developmental process	GO:0051094	FALSE	0.00182354	2.73909	1480	237	33	26944	FOS,PTGS2,MMP9,CXCR2,IL23A,THBS1,APOE,HMGB2,INHBA,SORL1,CHD7,ADAM8,CSF1,ANXA1,LLPH,CITED2,TYROBP,IL1B,PDCD6,RALBP1,GRN,PICALM,CCL8,PTK2B,IRF1,CCR1,SERP1,HMGB1,NFKBID,NFKBIZ,ZMIZ1,TGM2,GDF15
1.07841e-05	9.3861e-09	0.511948	0.753	0.643	0.000185892	Efhd2	1		GO:BP	positive regulation of T-helper cell differentiation	GO:0045624	FALSE	0.00190753	2.71953	21	237	5	26944	IL23A,ANXA1,IRF1,NFKBID,NFKBIZ
5.42955e-108	4.76082e-06	0.510076	0.165	0.062	0.0942879	Snrpg	1		GO:BP	regulation of protein transport	GO:0051223	FALSE	0.00196122	2.70747	520	237	18	26944	PTGS2,APOE,SORL1,DYNLL1,ANXA1,EMD,MYH9,WIPF1,IL1B,DDI2,ARF6,PPIA,PICALM,ABCG1,UCP2,SERP1,TMED10,HNRNPM
3.78757e-06	1.47288e-06	0.507206	0.294	0.117	0.0291704	Pf4	1		GO:BP	regulation of amyloid-beta formation	GO:1902003	FALSE	0.00197562	2.7043	38	237	6	26944	APOE,SORL1,PICALM,ABCG1,TMED10,CSNK1E
0.071923	3.31493e-06	0.506879	0.259	0.079	0.0656521	Mknk2	1		GO:BP	endothelial cell migration	GO:0043542	FALSE	0.00223914	2.64992	231	237	12	26944	PTGS2,THBS1,APOE,ADAM8,ANXA1,MYH9,PDCD6,GRN,PTK2B,GPI1,HMGB1,ATP5B
1.33059e-07	7.16665e-07	0.506125	0.318	0.243	0.0141936	Fam32a	1		GO:BP	secretion	GO:0046903	FALSE	0.0023015	2.63799	1078	237	27	26944	PTGS2,PSAP,APOE,TNFAIP2,INHBA,APRT,ITGAM,DYNLL1,CHD7,ANXA1,MYH9,IL1B,VAMP8,CD300A,ARF6,PPIA,FOSL2,CCL8,ABCG1,CCR1,UCP2,SERP1,SLC38A2,TMED10,TGM2,NME1,FCGR4
0.00270858	0.000805832	0.504591	0.435	0.291	1	Prap1	1		GO:BP	ribosome biogenesis	GO:0042254	TRUE	0.00230224	2.63785	321	237	14	26944	RPS28,RPS17,RPL38,RPS15,CHD7,RPL26,RPL6,DDX3X,RPS8,RPS11,RPS14,RPL27,RPL35A,RPS27L
3.35561e-07	6.59835e-09	0.502898	0.529	0.533	0.00013068	Ubl5	1		GO:BP	regulation of G1/S transition of mitotic cell cycle	GO:2000045	FALSE	0.00242542	2.61521	154	237	10	26944	INHBA,ANXA1,RPL26,DDX3X,RPL17,CDK2AP2,SLFN1,WAC,RPS27L,PRAP1
6.94259e-17	1.92448e-08	0.502393	0.259	0.049	0.000381143	Fgl2	1		GO:BP	negative regulation of proteolysis	GO:0045861	FALSE	0.00242542	2.61521	154	237	10	26944	CTLA2A,IL1R2,PTGS2,THBS1,CSTA2,CST3,DDX3X,PPP1R15A,PICALM,WAC
0.00609356	1.27864e-06	0.500885	0.247	0.107	0.0253235	Max	1		GO:BP	response to steroid hormone	GO:0048545	FALSE	0.0024443	2.61185	371	237	15	26944	ZFP36L2,FOS,TXNIP,PTGS2,HMGB2,INHBA,CCL2,ANXA1,FOSB,FOSL2,GPI1,HMGB1,ZMIZ1,RPL27,PF4
4.81164e-06	7.816e-06	0.499439	0.176	0.071	0.154796	Crispld2	1		GO:BP	mitotic cell cycle phase transition	GO:0044772	FALSE	0.00248474	2.60472	422	237	16	26944	ZFP36L2,INHBA,DUSP1,ANXA1,RPL26,ARPP19,DDX3X,RPL17,CDK2AP2,TAF10,SLFN1,NEK6,IER3,WAC,RPS27L,PRAP1
2.73384e-26	1.08764e-05	0.499185	0.388	0.273	0.215406	Tlr13	1		GO:BP	extrinsic apoptotic signaling pathway	GO:0097191	FALSE	0.00256405	2.59107	234	237	12	26944	THBS1,HMGB2,INHBA,PYCARD,LTB,IL1B,DDX3X,NDUFA13,G0S2,PMAIP1,NFKBIZ,MKNK2
2.79535e-07	3.60335e-08	0.498905	1	0.999	0.000713643	Malat1	1		GO:BP	cell differentiation	GO:0030154	FALSE	0.002665	2.5743	4777	237	72	26944	CTLA2A,ZFP36L2,FOS,TXNIP,MMP8,PTGS2,LAPTM5,MMP9,PSAP,IL23A,APOE,HMGB2,TNFAIP2,INHBA,EGR1,CSTA2,SORL1,CCL2,ITGAM,DYNLL1,CHD7,ADAM8,CSF1,ANXA1,RGS2,EMD,CLEC5A,IFRD1,MYH9,LLPH,CITED2,TYROBP,C1QA,TGFBI,IL1B,ADIPOR1,PDCD6,DDX3X,ARF6,PPIA,SLFN5,HNRNPAB,LGALS1,TAF10,GRN,PICALM,FOSL2,CCL8,PTK2B,IRF1,C1QC,ABCG1,SCARB2,CSF3R,CCR1,UCP2,EMB,HMGB1,SSH2,NFKBID,BTG2,NFKBIZ,ZMIZ1,ETS2,TGM2,GDF15,RPS14,NME1,CD63,…
2.5971e-05	2.16667e-06	0.498859	1	0.996	0.0429108	Tmsb4x	1		GO:BP	cellular developmental process	GO:0048869	FALSE	0.00268624	2.57085	4778	237	72	26944	CTLA2A,ZFP36L2,FOS,TXNIP,MMP8,PTGS2,LAPTM5,MMP9,PSAP,IL23A,APOE,HMGB2,TNFAIP2,INHBA,EGR1,CSTA2,SORL1,CCL2,ITGAM,DYNLL1,CHD7,ADAM8,CSF1,ANXA1,RGS2,EMD,CLEC5A,IFRD1,MYH9,LLPH,CITED2,TYROBP,C1QA,TGFBI,IL1B,ADIPOR1,PDCD6,DDX3X,ARF6,PPIA,SLFN5,HNRNPAB,LGALS1,TAF10,GRN,PICALM,FOSL2,CCL8,PTK2B,IRF1,C1QC,ABCG1,SCARB2,CSF3R,CCR1,UCP2,EMB,HMGB1,SSH2,NFKBID,BTG2,NFKBIZ,ZMIZ1,ETS2,TGM2,GDF15,RPS14,NME1,CD63,…
4.12324e-10	5.80752e-06	0.497925	0.294	0.225	0.115018	Tomm20	1		GO:BP	regulation of T-helper cell differentiation	GO:0045622	FALSE	0.00270679	2.56755	40	237	6	26944	IL23A,ANXA1,IRF1,NFKBID,NFKBIZ,PF4
1.09046e-16	1.84616e-08	0.4965	0.224	0.038	0.000365632	Atpif1	1		GO:BP	regulation of chemotaxis	GO:0050920	FALSE	0.00280321	2.55234	236	237	12	26944	CXCR2,IL23A,THBS1,SELL,CCL2,PLA2G7,DUSP1,CSF1,IL1B,PTK2B,CCR1,HMGB1
0.21016	1.0023e-06	0.495087	0.6	0.589	0.0198505	Nktr	1		GO:BP	positive regulation of leukocyte cell-cell adhesion	GO:1903039	FALSE	0.0028069	2.55177	280	237	13	26944	IL23A,CCL2,ADAM8,ANXA1,PYCARD,IL1B,LGALS1,RPS3,IRF1,HMGB1,NFKBID,NFKBIZ,ZMIZ1
0.000546939	4.80371e-06	0.494968	0.141	0.037	0.0951374	Ighm	1		GO:BP	regulation of mitotic cell cycle phase transition	GO:1901990	FALSE	0.00286348	2.54311	327	237	14	26944	ZFP36L2,INHBA,DUSP1,ANXA1,RPL26,DDX3X,RPL17,CDK2AP2,SLFN1,NEK6,IER3,WAC,RPS27L,PRAP1
0.110629	8.65956e-05	0.492131	0.541	0.513	1	Cdkn1a	1		GO:BP	positive regulation of cell-cell adhesion	GO:0022409	FALSE	0.00286348	2.54311	327	237	14	26944	IL23A,CCL2,ADAM8,ANXA1,PYCARD,CITED2,IL1B,LGALS1,RPS3,IRF1,HMGB1,NFKBID,NFKBIZ,ZMIZ1
6.10942e-05	9.27601e-09	0.491794	0.271	0.09	0.000183711	Inpp5d	1		GO:BP	positive regulation of MAPK cascade	GO:0043410	FALSE	0.00290959	2.53617	480	237	17	26944	CCL6,LAPTM5,PSAP,APOE,GSN,INHBA,CCL2,ADAM8,PYCARD,MYH9,IL1B,PPIA,CCL8,PTK2B,CCR1,HMGB1,GDF15
9.00932e-09	1.34258e-07	0.490882	0.741	0.669	0.00265898	Hdc	1		GO:BP	cellular component organization or biogenesis	GO:0071840	FALSE	0.00292538	2.53382	7815	237	103	26944	MMP8,LAPTM5,MMP9,MPP7,PSAP,RPS28,THBS1,APOE,HMGB2,GSN,INHBA,RPS17,COTL1,RPL38,RPS15,SORL1,CCL2,PLA2G7,DYNLL1,CHD7,DUSP1,ADAM8,CELF2,ANXA1,PYCARD,RGS2,EMD,RPL26,CST3,IFRD1,MYH9,LLPH,PNPLA2,TYROBP,C1QA,WIPF1,TGFBI,RPL6,SH3BGRL3,IL1B,NDUFA3,ADIPOR1,PDCD6,DDX3X,VAMP8,NDUFA13,CD300A,ZYX,ARF6,PPIA,GDA,PET100,PPP1R15A,LGALS1,CDK2AP2,TAF10,RALBP1,GRN,PICALM,PMAIP1,RPS3,CREG1,CCL8,LAMTOR4,PTK2B,NEK6,IER3,…
0.000165015	5.19715e-08	0.490601	0.4	0.291	0.0010293	Ppp1r18	1		GO:BP	adaptive immune response	GO:0002250	FALSE	0.00298462	2.52511	592	237	19	26944	IGHA,CLEC4N,IL23A,ANXA1,PYCARD,C1QA,IL1B,SLFN1,PTK2B,IRF1,C1QC,CSF3R,JCHAIN,KLHL6,HMGB1,NFKBID,NFKBIZ,C1QB,PF4
6.22008e-07	7.26276e-12	0.490177	0.541	0.538	1.43839e-07	Rps21	1		GO:BP	response to organonitrogen compound	GO:0010243	FALSE	0.00299891	2.52304	1161	237	28	26944	FOS,PTGS2,ITPR2,MMP9,APOE,INHBA,EGR1,SELL,SORL1,CCL2,ANXA1,RGS2,FOSB,IL1B,ADIPOR1,FOSL2,LAMTOR4,PTK2B,IRF1,KLF3,UCP2,RGS10,SRSF5,BTG2,NFKBIZ,TGM2,GDF15,MAX
2.02833e-07	1.93913e-07	0.489908	0.647	0.609	0.00384045	Lyz2	1		GO:BP	blood vessel endothelial cell migration	GO:0043534	FALSE	0.00311016	2.50722	123	237	9	26944	PTGS2,THBS1,APOE,ADAM8,ANXA1,MYH9,PTK2B,HMGB1,ATP5B
0.000191976	9.21629e-10	0.489742	0.424	0.392	1.82529e-05	Psenen	1		GO:BP	regulation of amyloid precursor protein catabolic process	GO:1902991	FALSE	0.0031476	2.50202	41	237	6	26944	APOE,SORL1,PICALM,ABCG1,TMED10,CSNK1E
0.00095745	7.12389e-07	0.488922	0.271	0.117	0.0141089	Cox6a1	1		GO:BP	localization	GO:0051179	FALSE	0.00323287	2.49041	5364	237	78	26944	TXNIP,PTGS2,ITPR2,LAPTM5,MPP7,PSAP,CXCR2,THBS1,APOE,GSN,TNFAIP2,INHBA,APRT,RPS15,SORL1,CCL2,ITGAM,DYNLL1,CHD7,ANXA1,LYST,PYCARD,RGS2,EMD,ATP5E,MYH9,PNPLA2,TYROBP,WIPF1,TGFBI,IL1B,PDCD6,DDX3X,GM2A,VAMP8,FXYD5,NDUFA13,DDI2,CD300A,ARF6,PPIA,PPP1R15A,MCFD2,HNRNPAB,GPR137B,RALBP1,GRN,FABP5,SLC26A11,PICALM,PMAIP1,FOSL2,CREG1,CCL8,LAMTOR4,PTK2B,IER3,ABCG1,SCARB2,CCR1,APOBR,UCP2,ATOX1,SLC43A2,SERP1,SLC38…
6.12739e-14	1.62658e-05	0.488133	0.259	0.12	0.322145	Ltb4r1	1		GO:BP	regulation of establishment of protein localization	GO:0070201	FALSE	0.00329473	2.48218	596	237	19	26944	PTGS2,APOE,SORL1,CCL2,DYNLL1,ANXA1,EMD,MYH9,WIPF1,IL1B,DDI2,ARF6,PPIA,PICALM,ABCG1,UCP2,SERP1,TMED10,HNRNPM
1.70979e-06	1.58535e-05	0.486146	0.188	0.076	0.313979	Sik1	1		GO:BP	negative regulation of lymphocyte activation	GO:0051250	FALSE	0.00343405	2.46419	160	237	10	26944	LAPTM5,ANXA1,TYROBP,CD300A,SLFN1,IRF1,HMGB1,NFKBID,PF4,FGL2
2.21864e-05	0.000448636	0.485901	0.918	0.917	1	Clec4e	1		GO:BP	negative regulation of signaling	GO:0023057	FALSE	0.00353814	2.45123	1453	237	32	26944	RGS1,IL1R2,PTGS2,LAPTM5,MMP9,THBS1,APOE,HMGB2,EGR1,SORL1,DUSP1,PYCARD,RGS2,EMD,IL1B,ADIPOR1,PDCD6,DDX3X,NDUFA13,CD300A,PPIA,PTK2B,IRF1,IER3,CDC34,UCP2,RGS10,NFKBID,GDF15,PCBP2,CSNK1E,PRAP1
3.30002e-08	6.19265e-08	0.485085	0.529	0.463	0.00122645	Pde4b	1		GO:BP	negative regulation of signal transduction	GO:0009968	FALSE	0.0035825	2.44581	1311	237	30	26944	RGS1,IL1R2,PTGS2,LAPTM5,MMP9,THBS1,APOE,HMGB2,EGR1,SORL1,DUSP1,PYCARD,RGS2,EMD,IL1B,ADIPOR1,PDCD6,DDX3X,NDUFA13,CD300A,PPIA,IRF1,IER3,CDC34,RGS10,NFKBID,GDF15,PCBP2,CSNK1E,PRAP1
1.15466e-12	9.5635e-09	0.484961	0.165	0.055	0.000189405	Mef2d	1		GO:BP	positive regulation of lymphocyte activation	GO:0051251	FALSE	0.00367061	2.43526	334	237	14	26944	IL23A,CCL2,ADAM8,ANXA1,PYCARD,TYROBP,IL1B,LGALS1,RPS3,IRF1,HMGB1,NFKBID,NFKBIZ,ZMIZ1
9.519e-10	1.77997e-05	0.484939	0.329	0.198	0.352524	Slc6a6	1		GO:BP	regulation of mitotic cell cycle	GO:0007346	FALSE	0.00374063	2.42706	489	237	17	26944	ZFP36L2,INHBA,DUSP1,ANXA1,RPL26,IL1B,DDX3X,RPL17,CDK2AP2,SLFN1,NEK6,IER3,HMGB1,BTG2,WAC,RPS27L,PRAP1
0.10813	2.83261e-08	0.484683	0.494	0.347	0.000560998	Cd164	1		GO:BP	negative regulation of cell cycle G1/S phase transition	GO:1902807	FALSE	0.00389073	2.40997	66	237	7	26944	INHBA,RPL26,CDK2AP2,SLFN1,WAC,RPS27L,PRAP1
1.57038e-13	1.5494e-06	0.484379	0.271	0.216	0.0306859	Tagln2	1		GO:BP	negative regulation of T cell activation	GO:0050868	FALSE	0.00406309	2.39114	127	237	9	26944	LAPTM5,ANXA1,CD300A,SLFN1,IRF1,HMGB1,NFKBID,PF4,FGL2
6.27968e-08	0.0509824	0.484124	0.388	0.387	1	Stfa2l1	1		GO:BP	secretion by cell	GO:0032940	FALSE	0.00414659	2.38231	913	237	24	26944	PTGS2,PSAP,APOE,TNFAIP2,INHBA,ITGAM,DYNLL1,CHD7,ANXA1,MYH9,IL1B,VAMP8,CD300A,ARF6,PPIA,CCL8,ABCG1,CCR1,UCP2,SERP1,SLC38A2,TMED10,TGM2,FCGR4
0.00280161	5.47025e-07	0.483796	0.424	0.286	0.0108338	Pten	1		GO:BP	response to corticosteroid	GO:0031960	FALSE	0.00420402	2.37633	203	237	11	26944	ZFP36L2,FOS,PTGS2,INHBA,CCL2,ANXA1,FOSB,FOSL2,HMGB1,RPL27,PF4
0.000141449	0.00679761	0.483346	0.318	0.236	1	Lrg1	1		GO:BP	apoptotic cell clearance	GO:0043277	FALSE	0.00420547	2.37619	43	237	6	26944	THBS1,CCL2,ANXA1,TYROBP,HMGB1,TGM2
3.5976e-20	6.90252e-05	0.483187	0.165	0.071	1	E030030I06Rik	1		GO:BP	export from cell	GO:0140352	FALSE	0.00443349	2.35325	982	237	25	26944	PTGS2,PSAP,APOE,TNFAIP2,INHBA,ITGAM,DYNLL1,CHD7,ANXA1,MYH9,IL1B,VAMP8,CD300A,ARF6,PPIA,RALBP1,CCL8,ABCG1,CCR1,UCP2,SERP1,SLC38A2,TMED10,TGM2,FCGR4
0.00384993	1.32036e-06	0.480886	1	0.987	0.0261497	H3f3b	1		GO:BP	T cell activation involved in immune response	GO:0002286	FALSE	0.00462728	2.33467	129	237	9	26944	IL23A,ANXA1,IRF1,HMGB1,NFKBID,NFKBIZ,APBB1IP,PF4,FGL2
0.000152938	1.18509e-05	0.480804	0.353	0.23	0.234706	Rpl5	1		GO:BP	G1/S transition of mitotic cell cycle	GO:0000082	FALSE	0.00484746	2.31449	206	237	11	26944	INHBA,ANXA1,RPL26,DDX3X,RPL17,CDK2AP2,TAF10,SLFN1,WAC,RPS27L,PRAP1
1.19386e-19	0.065632	0.480798	0.129	0.089	1	Hgsnat	1		GO:BP	regulation of mononuclear cell migration	GO:0071675	FALSE	0.00493381	2.30682	130	237	9	26944	CCL2,PLA2G7,DUSP1,ADAM8,CSF1,PYCARD,PTK2B,CCR1,HMGB1
0.00186428	3.87139e-05	0.479614	0.341	0.249	0.766728	Fem1c	1		GO:BP	alpha-beta T cell differentiation	GO:0046632	FALSE	0.00493381	2.30682	130	237	9	26944	PSAP,IL23A,ANXA1,FOSL2,IRF1,HMGB1,NFKBID,NFKBIZ,PF4
1.99421e-11	3.65948e-12	0.479469	0.835	0.89	7.2476e-08	Samsn1	1		GO:BP	ameboidal-type cell migration	GO:0001667	FALSE	0.00507637	2.29445	446	237	16	26944	PTGS2,MMP9,THBS1,APOE,ADAM8,ANXA1,MYH9,ADIPOR1,PDCD6,ARF6,GRN,PTK2B,GPI1,HMGB1,ATP5B,CD63
0.412354	9.13563e-06	0.478208	0.365	0.236	0.180931	1810026B05Rik	1		GO:BP	immune response-activating signaling pathway	GO:0002757	FALSE	0.00522412	2.28199	447	237	16	26944	LAPTM5,CLEC4N,PYCARD,TYROBP,DDX3X,CD300A,ARF6,RPS3,FOSL2,IRF2,IRF1,KLHL6,HMGB1,NFKBID,NFKBIZ,PCBP2
9.72628e-06	2.17473e-05	0.477402	0.576	0.462	0.430704	Rpl32	1		GO:BP	response to interleukin-1	GO:0070555	FALSE	0.00525766	2.27921	131	237	9	26944	CCL6,IL1R2,EGR1,CCL2,ANXA1,PYCARD,IL1B,CCL8,IRF1
0.00279267	7.67958e-05	0.477241	0.459	0.315	1	Dedd2	1		GO:BP	ribosome assembly	GO:0042255	FALSE	0.00527078	2.27813	69	237	7	26944	RPS28,RPL38,RPS15,RPL6,DDX3X,RPS14,RPS27L
0.00650996	2.07642e-06	0.476975	0.529	0.469	0.0411235	Emilin2	1		GO:BP	tube morphogenesis	GO:0035239	FALSE	0.00538478	2.26883	927	237	24	26944	PTGS2,MMP9,CXCR2,THBS1,APOE,TNFAIP2,CCL2,CHD7,ADAM8,CSF1,ANXA1,MYH9,CITED2,TGFBI,IL1B,PDCD6,PPP1R15A,GRN,PTK2B,HMGB1,ATP5B,ZMIZ1,TGM2,PF4
1.21222e-07	1.89622e-06	0.475784	0.188	0.056	0.0375545	Grk2	1		GO:BP	positive regulation of amide metabolic process	GO:0034250	FALSE	0.00562793	2.24965	169	237	10	26944	THBS1,APOE,RPL26,DDX3X,PICALM,PTK2B,ABCG1,SERP1,CSNK1E,RPS27L
2.54378e-11	3.02945e-05	0.473745	0.153	0.047	0.599983	Ctsq	1		GO:BP	regulation of prostaglandin biosynthetic process	GO:0031392	TRUE	0.0056945	2.24454	12	237	4	26944	PTGS2,ANXA1,IL1B,FABP5
0.0149055	0.0001241	0.472203	0.188	0.058	1	Eif3j1	1		GO:BP	angiogenesis	GO:0001525	FALSE	0.00571506	2.24298	561	237	18	26944	PTGS2,MMP9,CXCR2,THBS1,TNFAIP2,CCL2,ADAM8,ANXA1,MYH9,TGFBI,IL1B,PDCD6,PPP1R15A,GRN,PTK2B,HMGB1,ATP5B,PF4
0.000152425	2.77973e-07	0.471218	0.2	0.05	0.00550526	Sirpb1b	1		GO:BP	myeloid cell homeostasis	GO:0002262	FALSE	0.00583888	2.23367	210	237	11	26944	CXCR2,HMGB2,INHBA,RPS17,CCL2,CSF1,ANXA1,CITED2,GPI1,HMGB1,RPS14
1.19828e-06	2.05895e-06	0.470708	0.482	0.408	0.0407776	Fnip2	1		GO:BP	multicellular organism development	GO:0007275	FALSE	0.00588448	2.23029	4879	237	72	26944	CTLA2A,ZFP36L2,FOS,MMP8,PTGS2,MMP9,PSAP,CXCR2,IL23A,THBS1,APOE,HMGB2,GSN,TNFAIP2,INHBA,EGR1,RPL38,RPS15,SORL1,CCL2,CSRNP1,CHD7,DUSP1,ADAM8,CSF1,ANXA1,RGS2,LTB,IFRD1,MYH9,LLPH,CITED2,TYROBP,C1QA,TGFBI,IL1B,PDCD6,ARF6,PPIA,PPP1R15A,LGALS1,TAF10,ODC1,GRN,PICALM,FOSL2,PTK2B,IRF1,C1QC,SCARB2,CSF3R,CCR1,UCP2,GPI1,SERP1,SLC38A2,EMB,ANKRD11,LHFPL2,HMGB1,ATP5B,NFKBID,BTG2,NFKBIZ,ZMIZ1,ETS2,TGM2,NME1,BRK1,…
9.68738e-51	4.66952e-05	0.470404	0.165	0.09	0.924799	Slk	1		GO:BP	negative regulation of mitotic cell cycle phase transition	GO:1901991	FALSE	0.00593413	2.22664	170	237	10	26944	ZFP36L2,INHBA,DUSP1,RPL26,CDK2AP2,SLFN1,IER3,WAC,RPS27L,PRAP1
1.28626e-06	1.12761e-05	0.470363	0.141	0.043	0.223323	Phactr2	1		GO:BP	eosinophil migration	GO:0072677	FALSE	0.00594882	2.22557	26	237	5	26944	CCL6,CCL2,ADAM8,CD300A,CCL8
1.39836e-06	4.42077e-11	0.4702	0.659	0.582	8.75533e-07	Diaph1	1		GO:BP	establishment of localization	GO:0051234	FALSE	0.00602793	2.21983	4696	237	70	26944	TXNIP,PTGS2,ITPR2,LAPTM5,PSAP,CXCR2,THBS1,APOE,GSN,TNFAIP2,INHBA,APRT,RPS15,SORL1,CCL2,ITGAM,DYNLL1,CHD7,ANXA1,LYST,PYCARD,RGS2,EMD,ATP5E,MYH9,TYROBP,WIPF1,IL1B,PDCD6,GM2A,VAMP8,FXYD5,NDUFA13,DDI2,CD300A,ARF6,PPIA,MCFD2,RALBP1,GRN,FABP5,SLC26A11,PICALM,PMAIP1,FOSL2,CREG1,CCL8,PTK2B,IER3,ABCG1,SCARB2,CCR1,APOBR,UCP2,ATOX1,SLC43A2,SERP1,SLC38A2,EMB,HMGB1,ATP5B,SRP14,TMED10,TGM2,NME1,CSNK1E,HNRNPM,C…
4.13058e-06	0.00384993	0.468441	0.376	0.445	1	Cstdc4	1		GO:BP	response to organic cyclic compound	GO:0014070	FALSE	0.00625269	2.20393	1137	237	27	26944	ZFP36L2,FOS,TXNIP,PTGS2,ITPR2,THBS1,HMGB2,INHBA,EGR1,SELL,CCL2,ITGAM,ANXA1,FOSB,IL1B,GRN,PMAIP1,FOSL2,PTK2B,GPI1,HMGB1,BTG2,NFKBIZ,ZMIZ1,TGM2,RPL27,PF4
0.000540513	2.20268e-05	0.467445	0.188	0.06	0.43624	Tnrc6b	1		GO:BP	metabolic process	GO:0008152	FALSE	0.00628207	2.2019	14364	237	161	26944	CTLA2A,ZFP36L2,FOS,TXNIP,MMP8,IL1R2,RPS29,PTGS2,LAPTM5,STK17B,MMP9,CD300C2,CLEC4N,PSAP,RPS28,RPL36,IL23A,THBS1,APOE,RPLP2,HMGB2,GSN,ITM2B,INHBA,APRT,RPS17,EGR1,CSTA2,CD300LD,RPL38,RPS15,SORL1,CCL2,NUDT4,CSRNP1,ITGAM,PLA2G7,DYNLL1,CHD7,RPL41,DUSP1,ADAM8,CELF2,CSF1,ANXA1,PYCARD,RGS2,LTB,RPL26,CST3,RPL8,CLEC5A,IFRD1,ATP5E,MYH9,CITED2,PNPLA2,FOSB,RPL39,TYROBP,WIPF1,YPEL3,RPL6,IL1B,NDUFA3,ADIPOR1,ARPP…
2.59591e-05	1.56774e-05	0.467034	0.082	0.124	0.310492	Psmd12	1		GO:BP	regulation of alpha-beta T cell differentiation	GO:0046637	FALSE	0.0064008	2.19377	71	237	7	26944	IL23A,ANXA1,IRF1,HMGB1,NFKBID,NFKBIZ,PF4
0.00100615	1.3078e-05	0.466362	0.212	0.122	0.259011	Slfn8	1		GO:BP	amyloid precursor protein metabolic process	GO:0042982	FALSE	0.0064008	2.19377	71	237	7	26944	APOE,ITM2B,SORL1,PICALM,ABCG1,TMED10,CSNK1E
0.000893933	5.52956e-05	0.466006	0.153	0.047	1	Dhrs3	1		GO:BP	anatomical structure morphogenesis	GO:0009653	FALSE	0.00666052	2.17649	2761	237	48	26944	MMP8,LST1,PTGS2,MMP9,PSAP,CXCR2,THBS1,APOE,TNFAIP2,INHBA,RPL38,CCL2,CSRNP1,CHD7,DUSP1,ADAM8,CSF1,ANXA1,CST3,IFRD1,MYH9,LLPH,CITED2,TYROBP,TGFBI,IL1B,PDCD6,PPP1R15A,TAF10,RALBP1,GRN,PICALM,FOSL2,CCL8,PTK2B,CSF3R,GPI1,SERP1,KLHL6,EMB,ANKRD11,HMGB1,ATP5B,ZMIZ1,ETS2,TGM2,GDF15,PF4
5.95167e-08	2.70884e-07	0.465302	0.2	0.046	0.00536486	Dhrs7	1		GO:BP	response to peptide	GO:1901652	FALSE	0.00678943	2.16817	568	237	18	26944	FOS,PTGS2,MMP9,INHBA,EGR1,SORL1,CCL2,ANXA1,IL1B,ADIPOR1,FOSL2,IRF1,KLF3,UCP2,SRSF5,BTG2,GDF15,MAX
0.000204201	7.86429e-06	0.465033	0.188	0.098	0.155752	Zranb2	1		GO:BP	T-helper cell differentiation	GO:0042093	FALSE	0.00772605	2.11204	73	237	7	26944	IL23A,ANXA1,IRF1,HMGB1,NFKBID,NFKBIZ,PF4
0.00401085	2.55099e-05	0.464482	0.506	0.392	0.505223	Arhgdib	1		GO:BP	myeloid leukocyte differentiation	GO:0002573	FALSE	0.00795642	2.09928	261	237	12	26944	FOS,IL23A,ADAM8,CSF1,MYH9,CITED2,TYROBP,FOSL2,C1QC,CCR1,UCP2,NME1
0.00011053	4.21841e-05	0.464466	0.4	0.307	0.835455	Wnk1	1		GO:BP	amyloid-beta formation	GO:0034205	FALSE	0.00816008	2.08831	48	237	6	26944	APOE,SORL1,PICALM,ABCG1,TMED10,CSNK1E
5.20772e-05	3.61757e-07	0.464341	0.294	0.281	0.00716461	Rabac1	1		GO:BP	multicellular organismal process	GO:0032501	FALSE	0.00831027	2.08039	9132	237	114	26944	CTLA2A,ZFP36L2,FOS,MMP8,IL1R2,PTGS2,LAPTM5,MMP9,CD300C2,CLEC4N,PSAP,CXCR2,IL23A,THBS1,APOE,HMGB2,GSN,TNFAIP2,INHBA,APRT,RPS17,EGR1,CD300LD,RPL38,RPS15,SORL1,CCL2,CSRNP1,ITGAM,PLA2G7,DYNLL1,CHD7,DUSP1,ADAM8,CSF1,ANXA1,PYCARD,RGS2,LTB,JAML,CST3,CLEC5A,IFRD1,MYH9,LLPH,CITED2,FOSB,TYROBP,C1QA,TGFBI,IL1B,ADIPOR1,PDCD6,DDX3X,GM2A,VAMP8,DDI2,CD300A,ARF6,G0S2,PPIA,PPP1R15A,LGALS1,TAF10,ODC1,SLFN1,GRN,FAB…
6.16931e-07	3.62497e-07	0.463437	0.553	0.515	0.00717926	Snap23	1		GO:BP	regulation of cellular localization	GO:0060341	FALSE	0.00834996	2.07832	1086	237	26	26944	PTGS2,APOE,GSN,SORL1,CCL2,DYNLL1,ANXA1,EMD,MYH9,TYROBP,WIPF1,IL1B,VAMP8,DDI2,ARF6,PPIA,HNRNPAB,GPR137B,PICALM,IER3,ABCG1,UCP2,SERP1,TMED10,CSNK1E,HNRNPM
1.96335e-09	2.71023e-05	0.463327	0.224	0.126	0.53676	Nt5c2	1		GO:BP	response to lipid	GO:0033993	FALSE	0.00835326	2.07814	1155	237	27	26944	ZFP36L2,FOS,TXNIP,MMP8,PTGS2,THBS1,HMGB2,INHBA,CCL2,ITGAM,ANXA1,PYCARD,FOSB,IL1B,NDUFA13,GRN,FOSL2,PTK2B,ABCG1,UCP2,GPI1,HMGB1,NFKBIZ,ZMIZ1,RPL27,FCGR4,PF4
0.000253029	3.04046e-06	0.462559	0.224	0.156	0.0602162	Nedd8	1		GO:BP	CD4-positive, alpha-beta T cell differentiation involved in immune response	GO:0002294	FALSE	0.00846989	2.07212	74	237	7	26944	IL23A,ANXA1,IRF1,HMGB1,NFKBID,NFKBIZ,PF4
3.56003e-05	9.0527e-06	0.46211	0.271	0.153	0.179289	Tma7	1		GO:BP	regulation of endothelial cell migration	GO:0010594	FALSE	0.00851295	2.06992	177	237	10	26944	PTGS2,THBS1,APOE,ANXA1,PDCD6,GRN,PTK2B,GPI1,HMGB1,ATP5B
3.29433e-05	0.00572074	0.461497	0.212	0.094	1	Gadd45g	1		GO:BP	regulation of mononuclear cell proliferation	GO:0032944	FALSE	0.00860337	2.06533	263	237	12	26944	LAPTM5,IL23A,CSF1,ANXA1,PYCARD,TYROBP,IL1B,CD300A,SLFN1,RPS3,IRF1,HMGB1
2.2199e-05	1.04224e-06	0.461378	0.259	0.088	0.0206416	Unc93b1	1		GO:BP	mononuclear cell proliferation	GO:0032943	FALSE	0.00874742	2.05812	360	237	14	26944	LAPTM5,IL23A,CSF1,ANXA1,PYCARD,TYROBP,IL1B,CD300A,SLFN1,RPS3,FOSL2,IRF1,HMGB1,NFKBIZ
1.61637e-06	1.37987e-07	0.461207	0.565	0.469	0.00273283	Rps26	1		GO:BP	cellular response to interleukin-1	GO:0071347	FALSE	0.00888017	2.05158	105	237	8	26944	CCL6,IL1R2,EGR1,CCL2,PYCARD,IL1B,CCL8,IRF1
3.65948e-12	2.22016e-05	0.459779	0.4	0.229	0.439703	Ctss	1		GO:BP	response to abiotic stimulus	GO:0009628	FALSE	0.00888077	2.05155	1300	237	29	26944	FOS,TXNIP,PTGS2,ITPR2,MMP9,THBS1,GSN,INHBA,EGR1,CCL2,ITGAM,ADAM8,ANXA1,PYCARD,RPL26,CITED2,FOSB,IL1B,PDCD6,DDX3X,PMAIP1,FOSL2,PTK2B,IRF1,UCP2,GPI1,SLC38A2,BTG2,PRAP1
0.00454808	2.75035e-10	0.45948	0.765	0.71	5.44706e-06	Rpl37	1		GO:BP	regulation of biological quality	GO:0065008	FALSE	0.00917406	2.03744	3134	237	52	26944	ZFP36L2,PTGS2,LAPTM5,MMP9,CXCR2,THBS1,APOE,GSN,INHBA,APRT,EGR1,COTL1,CD52,DYNLL1,CHD7,ANXA1,PYCARD,RGS2,IFRD1,MYH9,PNPLA2,TYROBP,IL1B,VAMP8,DDI2,ARF6,PPIA,PPP1R15A,GRN,SERF2,PICALM,PMAIP1,FOSL2,CREG1,LAMTOR4,PTK2B,IER3,ABCG1,CCR1,UCP2,SERP1,HMGB1,ATP5B,LNPEP,SSH2,DAZAP2,BTG2,GPR35,NME1,HNRNPM,BRK1,PF4
0.000441732	4.13843e-05	0.459328	0.471	0.32	0.819615	Lsp1	1		GO:BP	T-helper 1 type immune response	GO:0042088	FALSE	0.00923072	2.03476	49	237	6	26944	IL23A,ANXA1,IL1B,IRF1,HMGB1,NFKBIZ
5.09766e-05	0.00842978	0.459002	0.329	0.224	1	Nisch	1		GO:BP	alpha-beta T cell differentiation involved in immune response	GO:0002293	FALSE	0.00927242	2.03281	75	237	7	26944	IL23A,ANXA1,IRF1,HMGB1,NFKBID,NFKBIZ,PF4
4.21645e-07	7.02955e-06	0.458138	0.459	0.352	0.13922	Hnrnpc	1		GO:BP	positive regulation of response to biotic stimulus	GO:0002833	FALSE	0.00935095	2.02914	414	237	15	26944	IFI207,CLEC4N,HMGB2,ADAM8,PYCARD,TYROBP,DDX3X,CD300A,ARF6,GRN,IRF2,IRF1,HMGB1,NFKBIZ,PCBP2
2.9521e-06	3.6568e-06	0.457705	0.576	0.43	0.072423	Rpl23a	1		GO:BP	regulation of cell cycle G1/S phase transition	GO:1902806	FALSE	0.00988606	2.00498	180	237	10	26944	INHBA,ANXA1,RPL26,DDX3X,RPL17,CDK2AP2,SLFN1,WAC,RPS27L,PRAP1
2.02299e-06	1.66579e-05	0.457051	0.165	0.046	0.329911	Fkbp1a	1		GO:BP	negative regulation of mitotic cell cycle	GO:0045930	FALSE	0.00995718	2.00186	222	237	11	26944	ZFP36L2,INHBA,DUSP1,RPL26,CDK2AP2,SLFN1,IER3,BTG2,WAC,RPS27L,PRAP1
0.00281762	5.84941e-05	0.456587	0.294	0.158	1	Rin3	1		GO:BP	alpha-beta T cell activation involved in immune response	GO:0002287	FALSE	0.0101373	1.99408	76	237	7	26944	IL23A,ANXA1,IRF1,HMGB1,NFKBID,NFKBIZ,PF4
0.000247867	2.35343e-05	0.456072	0.235	0.149	0.466097	B4galt1	1		GO:BP	regulation of CD4-positive, alpha-beta T cell activation	GO:2000514	FALSE	0.0101373	1.99408	76	237	7	26944	IL23A,ANXA1,IRF1,HMGB1,NFKBID,NFKBIZ,PF4
0.00197354	1.61217e-05	0.455418	0.224	0.071	0.319289	Cebpz	1		GO:BP	phagocytosis	GO:0006909	FALSE	0.0113172	1.94626	225	237	11	26944	THBS1,GSN,CCL2,ANXA1,PYCARD,MYH9,TYROBP,IL1B,CD300A,HMGB1,TGM2
8.92696e-12	0.000777771	0.45534	0.247	0.11	1	Gm13822	1		GO:BP	regulation of unsaturated fatty acid biosynthetic process	GO:2001279	FALSE	0.0113571	1.94473	14	237	4	26944	PTGS2,ANXA1,IL1B,FABP5
2.55691e-05	6.64071e-06	0.454133	0.247	0.143	0.131519	Rpl35	1		GO:BP	positive regulation of T-helper 17 type immune response	GO:2000318	FALSE	0.0113571	1.94473	14	237	4	26944	CLEC4N,IL23A,NFKBID,NFKBIZ
3.48937e-10	0.000159654	0.452617	0.306	0.188	1	Akr1a1	1		GO:BP	viral life cycle	GO:0019058	TRUE	0.0121235	1.91637	272	237	12	26944	LY6E,APOE,GSN,CD300LD,CLEC5A,DDX3X,VAMP8,PPIA,LGALS1,CCL8,HMGB1,PCBP2
0.207191	0.000228545	0.452232	0.306	0.181	1	Adssl1	1		GO:BP	regulation of T-helper 17 type immune response	GO:2000316	FALSE	0.012523	1.90229	30	237	5	26944	CLEC4N,IL23A,NFKBID,NFKBIZ,PF4
0.000131046	7.74507e-08	0.451953	0.553	0.539	0.00153391	Rps3a1	1		GO:BP	positive regulation of catalytic activity	GO:0043085	FALSE	0.012533	1.90194	321	237	13	26944	RGS1,APOE,PYCARD,DDX3X,PPIA,RALBP1,GRN,PICALM,PMAIP1,PTK2B,RGS10,DAZAP2,TGM2
0.0151823	0.000606134	0.451948	0.2	0.084	1	Gm5617	1		GO:BP	positive regulation of ERK1 and ERK2 cascade	GO:0070374	FALSE	0.0128368	1.89154	228	237	11	26944	CCL6,APOE,INHBA,CCL2,PYCARD,MYH9,IL1B,CCL8,PTK2B,CCR1,HMGB1
0.153666	3.27307e-05	0.451475	0.247	0.104	0.648231	Orai1	1		GO:BP	regulation of protein localization	GO:0032880	FALSE	0.013091	1.88303	977	237	24	26944	PTGS2,APOE,GSN,SORL1,CCL2,DYNLL1,ANXA1,EMD,MYH9,TYROBP,WIPF1,IL1B,VAMP8,DDI2,ARF6,PPIA,GPR137B,PICALM,ABCG1,UCP2,SERP1,TMED10,CSNK1E,HNRNPM
4.44194e-05	1.44315e-07	0.451074	0.247	0.111	0.00285815	Rer1	1		GO:BP	negative regulation of T cell differentiation	GO:0045581	FALSE	0.0131461	1.8812	52	237	6	26944	ANXA1,IRF1,HMGB1,NFKBID,PF4,FGL2
5.31963e-05	5.53922e-05	0.450516	0.4	0.259	1	Jmjd1c	1		GO:BP	regulation of intrinsic apoptotic signaling pathway	GO:2001242	FALSE	0.0132174	1.87885	186	237	10	26944	PTGS2,MMP9,PYCARD,RPL26,DDX3X,NDUFA13,PPIA,PMAIP1,RPS3,SERINC3
0.0115498	3.11825e-08	0.450346	0.212	0.032	0.00061757	St3gal5	1		GO:BP	negative regulation of immune system process	GO:0002683	FALSE	0.0139653	1.85495	540	237	17	26944	LAPTM5,THBS1,DUSP1,ANXA1,TYROBP,CD300A,SLFN1,GRN,IRF1,C1QC,CCR1,HMGB1,NFKBID,PCBP2,NME1,PF4,FGL2
0.0960342	0.000110798	0.450305	0.341	0.203	1	Sec62	1		GO:BP	positive regulation of myeloid cell differentiation	GO:0045639	FALSE	0.0153447	1.81404	113	237	8	26944	FOS,IL23A,HMGB2,INHBA,CSF1,TYROBP,CCR1,HMGB1
5.07137e-06	0.0368793	0.449402	0.188	0.114	1	Slc38a1	1		GO:BP	cell cycle G1/S phase transition	GO:0044843	FALSE	0.016418	1.78468	234	237	11	26944	INHBA,ANXA1,RPL26,DDX3X,RPL17,CDK2AP2,TAF10,SLFN1,WAC,RPS27L,PRAP1
9.01289e-07	1.94428e-06	0.449335	0.188	0.066	0.0385065	Smap2	1		GO:BP	homeostasis of number of cells	GO:0048872	FALSE	0.0166807	1.77779	381	237	14	26944	CXCR2,HMGB2,INHBA,RPS17,CCL2,CSF1,ANXA1,CITED2,PMAIP1,FOSL2,GPI1,HMGB1,NFKBIZ,RPS14
1.2067e-27	0.000363237	0.446833	0.212	0.129	1	Gpr141	1		GO:BP	regulation of inflammatory response	GO:0050727	FALSE	0.0166807	1.77779	381	237	14	26944	CTLA2A,MMP8,PTGS2,APOE,ADAM8,ANXA1,PYCARD,IL1B,VAMP8,LGALS1,GRN,IER3,NFKBIZ,PF4
0.000224473	1.93999e-07	0.44661	0.212	0.07	0.00384216	Tnrc18	1		GO:BP	regulation of MAPK cascade	GO:0043408	FALSE	0.0176966	1.75211	670	237	19	26944	CCL6,LAPTM5,PSAP,APOE,GSN,INHBA,CCL2,DUSP1,ADAM8,PYCARD,RGS2,MYH9,IL1B,PPIA,CCL8,PTK2B,CCR1,HMGB1,GDF15
3.15354e-05	5.56019e-06	0.446251	0.176	0.045	0.11012	Ppp3ca	1		GO:BP	amyloid precursor protein catabolic process	GO:0042987	FALSE	0.0183122	1.73726	55	237	6	26944	APOE,SORL1,PICALM,ABCG1,TMED10,CSNK1E
1.91157e-10	6.04355e-05	0.444811	0.353	0.264	1	Ptpn12	1		GO:BP	amyloid-beta metabolic process	GO:0050435	FALSE	0.0183122	1.73726	55	237	6	26944	APOE,SORL1,PICALM,ABCG1,TMED10,CSNK1E
0.000154528	3.28276e-05	0.444473	0.118	0.021	0.65015	Gm4285	1		GO:BP	positive regulation of hydrolase activity	GO:0051345	FALSE	0.0187449	1.72712	153	237	9	26944	RGS1,PYCARD,DDX3X,RALBP1,GRN,PICALM,PMAIP1,RGS10,TGM2
0.000102848	4.89475e-06	0.443942	0.106	0.008	0.0969405	Acot1	1		GO:BP	positive regulation of innate immune response	GO:0045089	FALSE	0.0193224	1.71394	386	237	14	26944	IFI207,CLEC4N,HMGB2,ADAM8,PYCARD,TYROBP,DDX3X,CD300A,ARF6,IRF2,IRF1,HMGB1,NFKBIZ,PCBP2
2.61008e-22	4.44764e-06	0.443232	0.612	0.48	0.0880855	Fus	1		GO:BP	positive regulation of inflammatory response	GO:0050729	FALSE	0.0197578	1.70426	154	237	9	26944	MMP8,PTGS2,ADAM8,PYCARD,IL1B,VAMP8,LGALS1,GRN,NFKBIZ
7.02822e-05	1.58241e-06	0.443148	0.659	0.562	0.0313396	Rpl18	1		GO:BP	regulation of leukocyte proliferation	GO:0070663	FALSE	0.0201221	1.69633	286	237	12	26944	LAPTM5,IL23A,CSF1,ANXA1,PYCARD,TYROBP,IL1B,CD300A,SLFN1,RPS3,IRF1,HMGB1
3.56029e-09	1.93497e-09	0.442181	0.212	0.172	3.8322e-05	Tprgl	1		GO:BP	regulation of interleukin-12 production	GO:0032655	FALSE	0.0203599	1.69122	56	237	6	26944	LAPTM5,IL23A,THBS1,LTB,IRF1,HMGB1
4.6164e-05	8.43323e-05	0.440138	0.565	0.474	1	1810058I24Rik	1		GO:BP	interleukin-12 production	GO:0032615	FALSE	0.0203599	1.69122	56	237	6	26944	LAPTM5,IL23A,THBS1,LTB,IRF1,HMGB1
0.00665274	5.28074e-09	0.439402	0.2	0.023	0.000104585	Col3a1	1		GO:BP	positive regulation of CD4-positive, alpha-beta T cell differentiation	GO:0043372	FALSE	0.0204126	1.6901	33	237	5	26944	IL23A,ANXA1,IRF1,NFKBID,NFKBIZ
5.24973e-10	0.00111121	0.43929	0.176	0.059	1	Nceh1	1		GO:BP	tissue remodeling	GO:0048771	FALSE	0.0209387	1.67905	196	237	10	26944	MMP9,IL23A,CCL2,CHD7,ADAM8,CST3,FOSL2,PTK2B,TGM2,FCGR4
3.37177e-11	1.27595e-06	0.439163	0.412	0.319	0.0252702	Syf2	1		GO:BP	negative regulation of leukocyte differentiation	GO:1902106	FALSE	0.0211253	1.6752	118	237	8	26944	ANXA1,IRF1,C1QC,HMGB1,NFKBID,NME1,PF4,FGL2
1.52373e-05	6.1307e-07	0.438473	0.188	0.126	0.0121419	Polr1d	1		GO:BP	adaptive immune response based on somatic recombination of immune receptors built from immunoglobulin superfamily domains	GO:0002460	FALSE	0.0233191	1.63229	447	237	15	26944	IGHA,CLEC4N,IL23A,ANXA1,C1QA,IL1B,IRF1,C1QC,CSF3R,KLHL6,HMGB1,NFKBID,NFKBIZ,C1QB,PF4
3.71075e-07	5.83002e-05	0.438458	0.318	0.226	1	Calr	1		GO:BP	immune response-regulating cell surface receptor signaling pathway	GO:0002768	FALSE	0.0239357	1.62095	291	237	12	26944	LAPTM5,CLEC4N,TYROBP,CD300A,ARF6,RPS3,FOSL2,KLHL6,HMGB1,NFKBID,NFKBIZ,FCGR4
6.59835e-09	3.75303e-05	0.437497	0.188	0.063	0.743287	Atp5c1	1		GO:BP	activation of innate immune response	GO:0002218	FALSE	0.0247701	1.60607	292	237	12	26944	IFI207,CLEC4N,PYCARD,TYROBP,DDX3X,CD300A,ARF6,IRF2,IRF1,HMGB1,NFKBIZ,PCBP2
4.13335e-14	8.267e-05	0.436855	0.212	0.075	1	Cmtm7	1		GO:BP	negative regulation of cell-cell adhesion	GO:0022408	FALSE	0.0249738	1.60252	200	237	10	26944	LAPTM5,ADAM8,ANXA1,CD300A,SLFN1,IRF1,HMGB1,NFKBID,PF4,FGL2
1.88251e-05	0.0019957	0.43581	0.282	0.197	1	Igf1r	1		GO:BP	leukocyte proliferation	GO:0070661	FALSE	0.0250235	1.60165	395	237	14	26944	LAPTM5,IL23A,CSF1,ANXA1,PYCARD,TYROBP,IL1B,CD300A,SLFN1,RPS3,FOSL2,IRF1,HMGB1,NFKBIZ
0.00021339	0.000168443	0.435659	0.306	0.172	1	Polr2a	1		GO:BP	organonitrogen compound catabolic process	GO:1901565	FALSE	0.0267979	1.5719	1378	237	29	26944	MMP8,LAPTM5,MMP9,PSAP,APOE,SORL1,NUDT4,PLA2G7,ADAM8,CST3,IL1B,GM2A,AMDHD2,NDUFA13,DDI2,GDA,ODC1,GRN,PMAIP1,CHIL3,PTK2B,IER3,CDC34,UCP2,GPI1,LNPEP,WAC,PCBP2,CSNK1E
2.73572e-34	2.53763e-05	0.434597	0.341	0.326	0.502578	Runx1	1		GO:BP	organic substance catabolic process	GO:1901575	FALSE	0.0273385	1.56323	2076	237	38	26944	ZFP36L2,MMP8,LAPTM5,MMP9,PSAP,APOE,SORL1,NUDT4,PLA2G7,ADAM8,CST3,PNPLA2,IL1B,GM2A,AMDHD2,NDUFA13,DDI2,PLCXD2,GDA,HNRNPAB,ODC1,GRN,PRDX6,PMAIP1,CHIL3,PTK2B,IER3,SCARB2,CDC34,UCP2,GPI1,HMGB1,LNPEP,ELOB,BTG2,WAC,PCBP2,CSNK1E
3.60335e-08	4.70784e-08	0.434111	0.129	0.124	0.000932388	Eif4a2	1		GO:BP	response to Gram-positive bacterium	GO:0140459	TRUE	0.0274579	1.56133	6	237	3	26944	ITGAM,FOSL2,NFKBIZ
0.000448636	3.02002e-05	0.433923	0.141	0.025	0.598114	Aim2	1		GO:BP	positive regulation of T-helper 17 cell differentiation	GO:2000321	FALSE	0.0274579	1.56133	6	237	3	26944	IL23A,NFKBID,NFKBIZ
0.0509824	6.02175e-08	0.432067	0.165	0.023	0.00119261	Gm5150	1		GO:BP	regulation of monocyte chemotaxis	GO:0090025	FALSE	0.0275234	1.5603	35	237	5	26944	CCL2,PLA2G7,DUSP1,CCR1,HMGB1
2.16667e-06	2.95186e-05	0.431943	0.329	0.181	0.584615	Cab39	1		GO:BP	MAPK cascade	GO:0000165	FALSE	0.02913	1.53566	758	237	20	26944	ZFP36L2,CCL6,LAPTM5,PSAP,APOE,GSN,INHBA,CCL2,DUSP1,ADAM8,PYCARD,RGS2,MYH9,IL1B,PPIA,CCL8,PTK2B,CCR1,HMGB1,GDF15
7.26276e-12	0.00051918	0.431464	0.129	0.075	1	Ufm1	1		GO:BP	catabolic process	GO:0009056	FALSE	0.0298709	1.52475	2495	237	43	26944	ZFP36L2,MMP8,LAPTM5,MMP9,PSAP,APOE,INHBA,SORL1,NUDT4,PLA2G7,ADAM8,PYCARD,CST3,PNPLA2,IL1B,GM2A,VAMP8,AMDHD2,NDUFA13,DDI2,PLCXD2,GDA,HNRNPAB,GPR137B,ODC1,GRN,PRDX6,PMAIP1,CHIL3,CREG1,PTK2B,IER3,SCARB2,CDC34,UCP2,GPI1,HMGB1,LNPEP,ELOB,BTG2,WAC,PCBP2,CSNK1E
0.000216339	9.2073e-05	0.430802	0.259	0.105	1	Hexa	1		GO:BP	positive regulation of cell population proliferation	GO:0008284	FALSE	0.0299154	1.52411	1097	237	25	26944	PTGS2,MMP9,CXCR2,IL23A,THBS1,HMGB2,EGR1,CCL2,CSF1,ANXA1,PYCARD,JAML,CST3,IL1B,PDCD6,ODC1,GRN,RPS3,FOSL2,PTK2B,HMGB1,ZMIZ1,TGM2,NME1,BRK1
9.82256e-05	0.000371159	0.430228	0.2	0.088	1	Gnaq	1		GO:BP	negative regulation of hemopoiesis	GO:1903707	FALSE	0.0303887	1.51729	124	237	8	26944	ANXA1,IRF1,C1QC,HMGB1,NFKBID,NME1,PF4,FGL2
0.000249951	0.000407573	0.430058	0.294	0.149	1	Atp5mpl	1		GO:BP	regulation of granulocyte chemotaxis	GO:0071622	FALSE	0.0304865	1.51589	60	237	6	26944	CXCR2,IL23A,SELL,CCL2,CSF1,IL1B
5.15873e-08	3.58876e-06	0.42903	0.129	0.015	0.0710753	4732465J04Rik	1		GO:BP	negative regulation of lymphocyte differentiation	GO:0045620	FALSE	0.0304865	1.51589	60	237	6	26944	ANXA1,IRF1,HMGB1,NFKBID,PF4,FGL2
0.000132921	0.000469142	0.428308	0.165	0.052	1	Fkbp5	1		GO:BP	positive regulation of extrinsic apoptotic signaling pathway	GO:2001238	FALSE	0.0304865	1.51589	60	237	6	26944	THBS1,INHBA,PYCARD,LTB,G0S2,PMAIP1
2.69995e-05	1.00818e-05	0.428163	0.4	0.307	0.199671	Supt4a	1		GO:BP	regulation of protein processing	GO:0070613	FALSE	0.0304865	1.51589	60	237	6	26944	CTLA2A,IL1R2,THBS1,GSN,MYH9,PPP1R15A
0.000126327	4.55407e-05	0.428122	0.271	0.159	0.901933	Chmp5	1		GO:BP	alpha-beta T cell activation	GO:0046631	FALSE	0.0309461	1.50939	205	237	10	26944	PSAP,IL23A,ANXA1,CD300A,FOSL2,IRF1,HMGB1,NFKBID,NFKBIZ,PF4
3.80368e-07	0.000999007	0.427768	0.141	0.091	1	Sec11c	1		GO:BP	positive regulation of establishment of protein localization	GO:1904951	FALSE	0.0314848	1.5019	350	237	13	26944	PTGS2,SORL1,CCL2,DYNLL1,EMD,MYH9,WIPF1,ARF6,PPIA,ABCG1,SERP1,TMED10,HNRNPM
1.00047e-07	0.000450889	0.426483	0.153	0.073	1	Mat2b	1		GO:BP	positive regulation of peptidase activity	GO:0010952	FALSE	0.0317345	1.49847	36	237	5	26944	PYCARD,DDX3X,GRN,PICALM,PMAIP1
1.32036e-06	2.05343e-05	0.426401	0.306	0.147	0.406681	Arrb2	1		GO:BP	negative regulation of transport	GO:0051051	FALSE	0.0318152	1.49737	459	237	15	26944	PTGS2,THBS1,APOE,ANXA1,RGS2,IL1B,VAMP8,DDI2,CD300A,FABP5,PICALM,PTK2B,UCP2,SLC43A2,HMGB1
0.00118677	8.62065e-06	0.425835	0.447	0.32	0.170732	Atp6v0d1	1		GO:BP	organic substance transport	GO:0071702	FALSE	0.0321068	1.4934	2419	237	42	26944	TXNIP,PTGS2,LAPTM5,PSAP,THBS1,APOE,INHBA,SORL1,DYNLL1,CHD7,ANXA1,RGS2,EMD,MYH9,WIPF1,IL1B,PDCD6,GM2A,VAMP8,NDUFA13,DDI2,CD300A,ARF6,PPIA,MCFD2,RALBP1,FABP5,SLC26A11,PICALM,ABCG1,SCARB2,APOBR,UCP2,SLC43A2,SERP1,SLC38A2,EMB,TMED10,TGM2,HNRNPM,CD63,PRAP1
0.000495792	4.78609e-06	0.425079	0.482	0.379	0.0947885	Rps5	1		GO:BP	positive regulation of protein transport	GO:0051222	FALSE	0.0324139	1.48927	300	237	12	26944	PTGS2,SORL1,DYNLL1,EMD,MYH9,WIPF1,ARF6,PPIA,ABCG1,SERP1,TMED10,HNRNPM
2.46829e-06	4.81414e-06	0.424468	0.388	0.348	0.0953439	Il1rap	1		GO:BP	regulation of extrinsic apoptotic signaling pathway	GO:2001236	FALSE	0.0327426	1.48489	164	237	9	26944	THBS1,HMGB2,INHBA,PYCARD,LTB,IL1B,DDX3X,G0S2,PMAIP1
1.0023e-06	0.000107738	0.424399	0.318	0.192	1	Gm34084	1		GO:BP	ERK1 and ERK2 cascade	GO:0070371	FALSE	0.0334295	1.47587	352	237	13	26944	ZFP36L2,CCL6,APOE,INHBA,CCL2,DUSP1,PYCARD,MYH9,IL1B,CCL8,PTK2B,CCR1,HMGB1
5.849e-05	9.14272e-05	0.42361	0.329	0.244	1	Rpl22	1		GO:BP	formation of primary germ layer	GO:0001704	FALSE	0.0341499	1.46661	126	237	8	26944	MMP8,MMP9,INHBA,DUSP1,MYH9,TAF10,GPI1,ETS2
1.86142e-05	4.48234e-06	0.422917	0.718	0.684	0.0887727	Alox5ap	1		GO:BP	phosphate-containing compound metabolic process	GO:0006796	FALSE	0.0350791	1.45495	2428	237	42	26944	PTGS2,STK17B,MMP9,CLEC4N,IL23A,THBS1,INHBA,APRT,NUDT4,PLA2G7,DYNLL1,DUSP1,RGS2,ATP5E,MYH9,IL1B,NDUFA3,ARPP19,DDX3X,NDUFA13,PPIA,GDA,PPP1R15A,SLFN1,RALBP1,FABP5,PRKD3,PTK2B,NEK6,IRF1,IER3,UCP2,GPI1,TALDO1,MDH2,HMGB1,ATP5B,SSH2,DAZAP2,NME1,CSNK1E,MKNK2
0.000605718	1.33384e-06	0.42228	0.224	0.161	0.0264167	Sf3b2	1		GO:BP	lymphocyte proliferation	GO:0046651	FALSE	0.035479	1.45003	354	237	13	26944	LAPTM5,IL23A,ANXA1,PYCARD,TYROBP,IL1B,CD300A,SLFN1,RPS3,FOSL2,IRF1,HMGB1,NFKBIZ
0.000399445	1.01412e-05	0.421624	0.129	0.052	0.200847	Snhg8	1		GO:BP	cellular component organization	GO:0016043	FALSE	0.0360288	1.44335	7612	237	97	26944	MMP8,LAPTM5,MMP9,MPP7,PSAP,RPS28,THBS1,APOE,HMGB2,GSN,INHBA,COTL1,RPL38,RPS15,SORL1,CCL2,PLA2G7,DYNLL1,CHD7,DUSP1,ADAM8,CELF2,ANXA1,PYCARD,RGS2,EMD,CST3,IFRD1,MYH9,LLPH,PNPLA2,TYROBP,C1QA,WIPF1,TGFBI,RPL6,SH3BGRL3,IL1B,NDUFA3,ADIPOR1,PDCD6,DDX3X,VAMP8,NDUFA13,CD300A,ZYX,ARF6,PPIA,GDA,PET100,PPP1R15A,LGALS1,CDK2AP2,TAF10,RALBP1,GRN,PICALM,PMAIP1,RPS3,CREG1,CCL8,LAMTOR4,PTK2B,NEK6,IER3,PTMA,C1QC,AB…
9.43844e-06	3.1489e-05	0.421304	0.271	0.206	0.62364	Atf4	1		GO:BP	positive regulation of osteoclast differentiation	GO:0045672	TRUE	0.0364312	1.43853	37	237	5	26944	FOS,IL23A,CSF1,TYROBP,CCR1
1.0168e-12	4.33025e-05	0.420516	0.176	0.055	0.857607	Treml2	1		GO:BP	positive regulation of apoptotic signaling pathway	GO:2001235	FALSE	0.0378319	1.42214	167	237	9	26944	THBS1,INHBA,PYCARD,LTB,RPL26,G0S2,PMAIP1,RPS3,SERINC3
0.00743053	1.94942e-05	0.420215	0.294	0.182	0.386083	Rbx1	1		GO:BP	innate immune response-activating signaling pathway	GO:0002758	FALSE	0.0380475	1.41967	256	237	11	26944	CLEC4N,PYCARD,TYROBP,DDX3X,CD300A,ARF6,IRF2,IRF1,HMGB1,NFKBIZ,PCBP2
7.33247e-07	0.000152425	0.419431	0.2	0.227	1	Ciapin1	1		GO:BP	positive regulation of transport	GO:0051050	FALSE	0.0391836	1.4069	975	237	23	26944	PTGS2,APOE,SORL1,CCL2,ITGAM,DYNLL1,ANXA1,PYCARD,EMD,MYH9,WIPF1,IL1B,VAMP8,ARF6,PPIA,PICALM,ABCG1,CCR1,SERP1,TMED10,HNRNPM,CD63,PRAP1
7.74507e-08	1.02276e-08	0.418806	0.129	0.006	0.000202558	Gm19696	1		GO:BP	CD4-positive, alpha-beta T cell differentiation	GO:0043367	FALSE	0.0415108	1.38184	94	237	7	26944	IL23A,ANXA1,IRF1,HMGB1,NFKBID,NFKBIZ,PF4
0.00616249	9.37663e-06	0.418016	0.565	0.415	0.185704	Syk	1		GO:BP	positive regulation of organelle organization	GO:0010638	FALSE	0.0417431	1.37941	528	237	16	26944	MMP9,GSN,DYNLL1,ANXA1,PYCARD,IL1B,ARF6,GDA,RALBP1,GRN,PMAIP1,RPS3,PTK2B,ABCG1,BRK1,PRAP1
0.000296607	5.15873e-08	0.417887	0.871	0.863	0.00102169	Gng5	1		GO:BP	regulation of lymphocyte proliferation	GO:0050670	FALSE	0.0423746	1.37289	259	237	11	26944	LAPTM5,IL23A,ANXA1,PYCARD,TYROBP,IL1B,CD300A,SLFN1,RPS3,IRF1,HMGB1
2.54373e-06	0.000493536	0.417701	0.153	0.058	1	Cystm1	1		GO:BP	cell cycle phase transition	GO:0044770	FALSE	0.0427125	1.36944	529	237	16	26944	ZFP36L2,INHBA,DUSP1,ANXA1,RPL26,ARPP19,DDX3X,RPL17,CDK2AP2,TAF10,SLFN1,NEK6,IER3,WAC,RPS27L,PRAP1
4.79324e-15	0.00114288	0.416911	0.306	0.172	1	Cpeb2	1		GO:BP	cellular response to stress	GO:0033554	FALSE	0.0433512	1.363	1799	237	34	26944	FOS,PTGS2,MMP9,PSAP,INHBA,ADAM8,ANXA1,PYCARD,RPL26,CST3,CITED2,YPEL3,IL1B,PDCD6,DDX3X,PPIA,PPP1R15A,TAF10,GRN,PMAIP1,RPS3,PTK2B,IER3,UCP2,SERINC3,SERP1,SLC38A2,HMGB1,BTG2,WAC,ZMIZ1,RPS27L,PRAP1,MAX
2.88411e-11	0.000276721	0.41662	0.282	0.149	1	Clec2d	1		GO:BP	phosphorus metabolic process	GO:0006793	FALSE	0.0434454	1.36206	2450	237	42	26944	PTGS2,STK17B,MMP9,CLEC4N,IL23A,THBS1,INHBA,APRT,NUDT4,PLA2G7,DYNLL1,DUSP1,RGS2,ATP5E,MYH9,IL1B,NDUFA3,ARPP19,DDX3X,NDUFA13,PPIA,GDA,PPP1R15A,SLFN1,RALBP1,FABP5,PRKD3,PTK2B,NEK6,IRF1,IER3,UCP2,GPI1,TALDO1,MDH2,HMGB1,ATP5B,SSH2,DAZAP2,NME1,CSNK1E,MKNK2
4.42405e-09	0.000462164	0.416091	0.306	0.177	1	Ppp2r5a	1		GO:BP	regulation of protein maturation	GO:1903317	FALSE	0.0443375	1.35323	64	237	6	26944	CTLA2A,IL1R2,THBS1,GSN,MYH9,PPP1R15A
0.000734955	0.000501837	0.414973	0.624	0.53	1	Ifi204	1		GO:BP	tissue development	GO:0009888	FALSE	0.0444971	1.35167	2122	237	38	26944	FOS,TXNIP,MMP8,PTGS2,MMP9,PSAP,CXCR2,INHBA,EGR1,CSTA2,RPL38,SORL1,ITGAM,CHD7,DUSP1,ADAM8,CSF1,ANXA1,RGS2,EMD,IFRD1,MYH9,CITED2,TGFBI,IL1B,ADIPOR1,PDCD6,HNRNPAB,TAF10,FOSL2,PTK2B,CCR1,GPI1,BTG2,NFKBIZ,ETS2,TGM2,CD63
1.32368e-21	0.000177876	0.414815	0.282	0.184	1	Ndufa2	1		GO:BP	response to oxidative stress	GO:0006979	FALSE	0.0456448	1.34061	417	237	14	26944	FOS,TXNIP,PTGS2,MMP9,PSAP,APOE,ANXA1,CST3,PPIA,PRDX6,RPS3,PTK2B,UCP2,ATOX1
0.000489681	3.45961e-05	0.413619	0.329	0.229	0.685176	Prrc2c	1		GO:BP	positive regulation of interleukin-12 production	GO:0032735	FALSE	0.0474361	1.32389	39	237	5	26944	LAPTM5,IL23A,LTB,IRF1,HMGB1
1.65634e-05	6.00907e-07	0.412464	0.153	0.018	0.011901	Col1a2	1		GO:BP	positive regulation of cell development	GO:0010720	FALSE	0.0489601	1.31016	535	237	16	26944	FOS,IL23A,APOE,ADAM8,CSF1,ANXA1,TYROBP,IL1B,PICALM,IRF1,CCR1,HMGB1,NFKBID,NFKBIZ,ZMIZ1,TGM2
4.70784e-08	3.68245e-07	0.412192	0.165	0.021	0.0072931	Rasa3	1		GO:CC	cytosolic ribosome	GO:0022626	TRUE	4.11724e-27	26.3854	130	234	27	26995	RPS29,RPS28,RPL36,RPLP2,RPS17,RPL38,RPS15,RPL41,RPL26,RPL8,RPL39,RPL6,DDX3X,RPL17,RPS3,RPL31,RPLP1,RPS8,RPL21,RPS11,RPL37A,RPL19,RPS14,RPL27,RPL12,RPL35A,RPS27L
1.97738e-06	0.000450045	0.411636	0.153	0.052	1	Rab15	1		GO:CC	ribosomal subunit	GO:0044391	FALSE	1.04961e-21	20.979	202	234	27	26995	RPS29,RPS28,RPL36,RPLP2,RPS17,RPL38,RPS15,RPL41,RPL26,RPL8,RPL39,RPL6,DDX3X,RPL17,RPS3,RPL31,RPLP1,RPS8,RPL21,RPS11,RPL37A,RPL19,RPS14,RPL27,RPL12,RPL35A,RPS27L
2.40315e-05	3.35568e-05	0.411077	0.212	0.155	0.664592	Aurkaip1	1		GO:CC	cytoplasm	GO:0005737	FALSE	2.76668e-20	19.558	11561	234	174	26995	ZFP36L2,FOS,TXNIP,RGS1,IL1R2,IFI207,RPS29,PTGS2,ITPR2,LAPTM5,STK17B,MPP7,PSAP,RPS28,RPL36,CXCR2,THBS1,APOE,RPLP2,HMGB2,IFI27L2A,GSN,ITM2B,TNFAIP2,INHBA,APRT,RPS17,EGR1,COTL1,CSTA2,RPL38,RPS15,SORL1,CCL2,RCBTB2,NUDT4,CYTIP,DYNLL1,RPL41,DUSP1,ADAM8,CELF2,CSF1,ANXA1,PYCARD,RGS2,EMD,RPL26,CST3,RPL8,CLEC5A,IFRD1,ATP5E,MYH9,CITED2,PNPLA2,RPL39,WIPF1,TGFBI,RPL6,SH3BGRL3,IL1B,NDUFA3,ARPP19,PDCD6,DDX3X,GM…
0.000601119	2.50633e-08	0.410436	0.141	0.009	0.000496379	Rmnd5b	1		GO:CC	cytosolic large ribosomal subunit	GO:0022625	FALSE	3.69638e-18	17.4322	67	234	17	26995	RPL36,RPLP2,RPL38,RPL41,RPL26,RPL8,RPL39,RPL6,RPL17,RPL31,RPLP1,RPL21,RPL37A,RPL19,RPL27,RPL12,RPL35A
2.53763e-05	0.000240651	0.408841	0.412	0.347	1	Samhd1	1		GO:CC	cytosol	GO:0005829	FALSE	3.3932e-15	14.4694	4105	234	89	26995	FOS,TXNIP,RGS1,IFI207,RPS29,LAPTM5,RPS28,RPL36,APOE,RPLP2,GSN,APRT,RPS17,COTL1,CSTA2,RPL38,RPS15,NUDT4,CYTIP,DYNLL1,RPL41,ANXA1,PYCARD,RGS2,RPL26,RPL8,CLEC5A,MYH9,CITED2,PNPLA2,RPL39,RPL6,SH3BGRL3,IL1B,PDCD6,DDX3X,GM2A,VAMP8,DDI2,ZYX,ARF6,RPL17,PPIA,GDA,HNRNPAB,LGALS1,ODC1,SLFN1,RALBP1,SERF2,FABP5,PDAP1,PMAIP1,RPS3,PRKD3,IRF2,NEK6,PTMA,CDC34,RPL31,RPLP1,GPI1,TALDO1,ATOX1,ANKRD11,RGS10,RPS8,HMGB1,…
3.61757e-07	2.89169e-05	0.40831	0.212	0.062	0.5727	E530011L22Rik	1		GO:CC	ribosome	GO:0005840	FALSE	2.06512e-13	12.6851	420	234	27	26995	RPS29,RPS28,RPL36,RPLP2,RPS17,RPL38,RPS15,RPL41,RPL26,RPL8,RPL39,RPL6,DDX3X,RPL17,RPS3,RPL31,RPLP1,RPS8,RPL21,RPS11,RPL37A,RPL19,RPS14,RPL27,RPL12,RPL35A,RPS27L
4.48234e-06	3.07063e-05	0.407068	0.2	0.129	0.608139	Sltm	1		GO:CC	large ribosomal subunit	GO:0015934	FALSE	3.69878e-13	12.4319	127	234	17	26995	RPL36,RPLP2,RPL38,RPL41,RPL26,RPL8,RPL39,RPL6,RPL17,RPL31,RPLP1,RPL21,RPL37A,RPL19,RPL27,RPL12,RPL35A
0.000128957	2.66002e-07	0.407021	0.141	0.103	0.00526818	Supt6	1		GO:CC	cytosolic small ribosomal subunit	GO:0022627	FALSE	1.58942e-09	8.79876	45	234	10	26995	RPS29,RPS28,RPS17,RPS15,DDX3X,RPS3,RPS8,RPS11,RPS14,RPS27L
0.000442736	0.000106108	0.406637	0.282	0.147	1	Per1	1		GO:CC	cellular anatomical entity	GO:0110165	FALSE	5.29171e-09	8.2764	22653	234	228	26995	CTLA2A,ZFP36L2,FOS,TXNIP,CCL6,RGS1,MMP8,IL1R2,IFI207,IGHA,RPS29,LST1,PTGS2,ITPR2,LAPTM5,STK17B,MMP9,CD300C2,MPP7,CLEC4N,PSAP,RPS28,RPL36,CXCR2,IL23A,THBS1,APOE,RPLP2,HMGB2,IFI27L2A,GSN,ITM2B,TNFAIP2,INHBA,APRT,RPS17,EGR1,COTL1,CSTA2,SELL,CD300LD,CD52,RPL38,RPS15,SORL1,CCL2,RCBTB2,NUDT4,CSRNP1,CYTIP,ITGAM,PLA2G7,DYNLL1,CHD7,RPL41,DUSP1,ADAM8,GNGT2,CELF2,CSF1,ANXA1,LYST,PYCARD,RGS2,LTB,EMD,RPL26,JA…
8.65956e-05	0.000104375	0.406223	0.106	0.021	1	Fli1	1		GO:CC	extracellular space	GO:0005615	TRUE	5.4483e-09	8.26374	1836	234	47	26995	CCL6,MMP8,IGHA,MMP9,PSAP,IL23A,THBS1,APOE,HMGB2,GSN,ITM2B,INHBA,CSTA2,SELL,SORL1,CCL2,ITGAM,PLA2G7,CSF1,ANXA1,LTB,CST3,RPL39,C1QA,TGFBI,IL1B,PPIA,LGALS1,S100A11,GRN,FABP5,PDAP1,CHIL3,CREG1,CCL8,C1QC,XYLT1,APOBR,GPI1,JCHAIN,HMGB1,C1QB,GDF15,CD63,FCGR4,PF4,FGL2
2.55286e-17	5.20772e-05	0.406186	0.4	0.431	1	Xist	1		GO:CC	postsynapse	GO:0098794	FALSE	1.09699e-07	6.9598	847	234	29	26995	RPS28,RPL36,RPLP2,RPS17,RPL38,RPL26,RPL8,C1QA,RPL6,ARF6,RPL17,FABP5,PICALM,RPS3,PTK2B,C1QC,RPL31,RPLP1,RGS10,RPL21,RPS11,RPL37A,C1QB,RPS14,PCBP2,RPL27,RPL12,RPL35A,HNRNPM
5.39205e-06	0.000238769	0.40517	0.212	0.1	1	Ndufb7	1		GO:CC	extracellular region	GO:0005576	FALSE	1.66444e-07	6.77873	2554	234	54	26995	CTLA2A,CCL6,MMP8,IL1R2,IGHA,MMP9,PSAP,IL23A,THBS1,APOE,HMGB2,GSN,ITM2B,INHBA,CSTA2,SELL,SORL1,CCL2,ITGAM,PLA2G7,CSF1,ANXA1,PYCARD,LTB,CST3,RPL39,C1QA,TGFBI,IL1B,PPIA,MCFD2,LGALS1,S100A11,GRN,FABP5,PDAP1,CHIL3,CREG1,CCL8,C1QC,XYLT1,APOBR,GPI1,JCHAIN,HMGB1,C1QB,TGM2,GDF15,CD63,FCGR4,TBC1D15,PF4,PRAP1,FGL2
0.000476952	0.000101794	0.404901	0.235	0.091	1	Atg7	1		GO:CC	protein-containing complex	GO:0032991	FALSE	5.8384e-07	6.23371	7427	234	107	26995	ZFP36L2,FOS,IGHA,RPS29,PTGS2,ITPR2,LAPTM5,MMP9,MPP7,RPS28,RPL36,IL23A,THBS1,APOE,RPLP2,HMGB2,GSN,TNFAIP2,INHBA,RPS17,EGR1,CSTA2,F630028O10RIK,RPL38,RPS15,ITGAM,PLA2G7,DYNLL1,CHD7,RPL41,ADAM8,GNGT2,CELF2,CSF1,ANXA1,PYCARD,RPL26,RPL8,ATP5E,MYH9,CITED2,RPL39,C1QA,RPL6,NDUFA3,PDCD6,DDX3X,VAMP8,NDUFA13,COX8A,RPL17,PPIA,PPP1R15A,HNRNPAB,ATP5MD,LGALS1,CDK2AP2,TAF10,PICALM,PMAIP1,RPS3,FOSL2,CREG1,LAMTOR4…
0.0888759	7.89108e-05	0.404078	0.212	0.076	1	Btk	1		GO:CC	small ribosomal subunit	GO:0015935	FALSE	7.12812e-07	6.14702	81	234	10	26995	RPS29,RPS28,RPS17,RPS15,DDX3X,RPS3,RPS8,RPS11,RPS14,RPS27L
2.52883e-09	0.000324407	0.403988	0.353	0.258	1	Smdt1	1		GO:CC	synapse	GO:0045202	FALSE	9.33211e-07	6.03002	1641	234	40	26995	RPS28,RPL36,APOE,RPLP2,RPS17,RPL38,RPS15,CCL2,ANXA1,RPL26,RPL8,MYH9,C1QA,RPL6,ARF6,RPL17,HNRNPAB,RALBP1,GRN,FABP5,PICALM,RPS3,LY6C2,PTK2B,C1QC,RPL31,RPLP1,EMB,RGS10,RPL21,RPS11,RPL37A,C1QB,RPL19,RPS14,PCBP2,RPL27,RPL12,RPL35A,HNRNPM
0.000229416	6.1449e-05	0.403918	0.259	0.107	1	Tmem59	1		GO:CC	cell junction	GO:0030054	FALSE	1.67711e-06	5.77544	2260	234	48	26995	MPP7,RPS28,RPL36,APOE,RPLP2,GSN,RPS17,RPL38,RPS15,CCL2,ANXA1,RPL26,JAML,RPL8,MYH9,C1QA,RPL6,DDI2,ZYX,ARF6,RPL17,HNRNPAB,RALBP1,GRN,FABP5,PICALM,RPS3,LY6C2,PTK2B,IRF2,C1QC,RPL31,RPLP1,EMB,RGS10,RPL21,RPS11,RPL37A,SSH2,C1QB,RPL19,APBB1IP,RPS14,PCBP2,RPL27,RPL12,RPL35A,HNRNPM
1.93913e-07	1.5772e-05	0.403704	0.306	0.213	0.312365	Tomm6	1		GO:CC	intracellular anatomical structure	GO:0005622	FALSE	4.61651e-06	5.33569	17412	234	190	26995	ZFP36L2,FOS,TXNIP,RGS1,IL1R2,IFI207,RPS29,PTGS2,ITPR2,LAPTM5,STK17B,MPP7,PSAP,RPS28,RPL36,CXCR2,THBS1,APOE,RPLP2,HMGB2,IFI27L2A,GSN,ITM2B,TNFAIP2,INHBA,APRT,RPS17,EGR1,COTL1,CSTA2,RPL38,RPS15,SORL1,CCL2,RCBTB2,NUDT4,CSRNP1,CYTIP,DYNLL1,CHD7,RPL41,DUSP1,ADAM8,CELF2,CSF1,ANXA1,LYST,PYCARD,RGS2,EMD,RPL26,JAML,CST3,RPL8,CLEC5A,IFRD1,ATP5E,MYH9,LLPH,CITED2,PNPLA2,FOSB,RPL39,WIPF1,TGFBI,YPEL3,RPL6,SH3B…
4.00469e-07	2.03234e-05	0.40349	0.188	0.128	0.402506	Nme2	1		GO:CC	intracellular membrane-bounded organelle	GO:0043231	FALSE	0.000191744	3.71728	14435	234	162	26995	ZFP36L2,FOS,IFI207,RPS29,PTGS2,ITPR2,LAPTM5,STK17B,MPP7,PSAP,RPS28,RPL36,CXCR2,THBS1,APOE,HMGB2,IFI27L2A,GSN,ITM2B,APRT,RPS17,EGR1,COTL1,CSTA2,RPS15,SORL1,CCL2,RCBTB2,NUDT4,CSRNP1,CYTIP,DYNLL1,CHD7,DUSP1,ADAM8,CELF2,CSF1,ANXA1,PYCARD,RGS2,EMD,RPL26,JAML,CST3,IFRD1,ATP5E,MYH9,LLPH,CITED2,PNPLA2,FOSB,WIPF1,TGFBI,YPEL3,RPL6,SH3BGRL3,IL1B,NDUFA3,PDCD6,DDX3X,GM2A,VAMP8,BAZ2B,NDUFA13,DDI2,PLCXD2,ZYX,AR…
4.71179e-14	2.06698e-05	0.40315	0.176	0.066	0.409365	Phf5a	1		GO:CC	complement component C1q complex	GO:0062167	FALSE	0.000211536	3.67462	3	234	3	26995	C1QA,C1QC,C1QB
1.50143e-09	0.00342292	0.401902	0.318	0.246	1	Pdcd1lg2	1		GO:CC	complement component C1 complex	GO:0005602	FALSE	0.000211536	3.67462	3	234	3	26995	C1QA,C1QC,C1QB
0.00123379	1.87788e-05	0.401883	0.224	0.159	0.371914	Selenon	1		GO:CC	intracellular organelle	GO:0043229	FALSE	0.000234589	3.62969	15836	234	173	26995	ZFP36L2,FOS,IFI207,RPS29,PTGS2,ITPR2,LAPTM5,STK17B,MPP7,PSAP,RPS28,RPL36,CXCR2,THBS1,APOE,RPLP2,HMGB2,IFI27L2A,GSN,ITM2B,APRT,RPS17,EGR1,COTL1,CSTA2,RPL38,RPS15,SORL1,CCL2,RCBTB2,NUDT4,CSRNP1,CYTIP,DYNLL1,CHD7,RPL41,DUSP1,ADAM8,CELF2,CSF1,ANXA1,LYST,PYCARD,RGS2,EMD,RPL26,JAML,CST3,RPL8,IFRD1,ATP5E,MYH9,LLPH,CITED2,PNPLA2,FOSB,RPL39,WIPF1,TGFBI,YPEL3,RPL6,SH3BGRL3,IL1B,NDUFA3,PDCD6,DDX3X,GM2A,VAMP…
1.88424e-17	9.86288e-05	0.400712	0.376	0.338	1	Cox7c	1		GO:CC	organelle	GO:0043226	FALSE	0.000366107	3.43639	16169	234	175	26995	ZFP36L2,FOS,IFI207,RPS29,PTGS2,ITPR2,LAPTM5,STK17B,MPP7,PSAP,RPS28,RPL36,CXCR2,THBS1,APOE,RPLP2,HMGB2,IFI27L2A,GSN,ITM2B,APRT,RPS17,EGR1,COTL1,CSTA2,CD52,RPL38,RPS15,SORL1,CCL2,RCBTB2,NUDT4,CSRNP1,CYTIP,DYNLL1,CHD7,RPL41,DUSP1,ADAM8,CELF2,CSF1,ANXA1,LYST,PYCARD,RGS2,EMD,RPL26,JAML,CST3,RPL8,IFRD1,ATP5E,MYH9,LLPH,CITED2,PNPLA2,FOSB,RPL39,WIPF1,TGFBI,YPEL3,RPL6,SH3BGRL3,IL1B,NDUFA3,PDCD6,DDX3X,GM2A…
0.000525571	1.65615e-05	0.400522	0.165	0.098	0.328001	Sf3b5	1		GO:CC	nucleoplasm	GO:0005654	TRUE	0.00060449	3.21861	3883	234	61	26995	FOS,IFI207,ITPR2,STK17B,MPP7,CXCR2,HMGB2,APRT,EGR1,CSTA2,RPS15,CYTIP,CHD7,CELF2,CSF1,ANXA1,PYCARD,EMD,RPL26,JAML,MYH9,CITED2,PNPLA2,FOSB,SH3BGRL3,PDCD6,DDX3X,NDUFA13,DDI2,HNRNPAB,CDK2AP2,TAF10,RALBP1,SLC26A11,MBNL2,FOSL2,PRKD3,IRF2,NEK6,KLF3,PTMA,CDC34,RPL31,ANKRD11,RGS10,SRSF5,ELOB,DAZAP2,WAC,NFKBIZ,ZMIZ1,ETS2,PCBP2,RPL27,CSNK1E,HNRNPM,CD63,SNRPG,MKNK2,FAM32A,MAX
0.000238117	0.00343337	0.399929	0.129	0.052	1	Zfand2a	1		GO:CC	membrane-bounded organelle	GO:0043227	FALSE	0.000781372	3.10714	14934	234	164	26995	ZFP36L2,FOS,IFI207,RPS29,PTGS2,ITPR2,LAPTM5,STK17B,MPP7,PSAP,RPS28,RPL36,CXCR2,THBS1,APOE,HMGB2,IFI27L2A,GSN,ITM2B,APRT,RPS17,EGR1,COTL1,CSTA2,CD52,RPS15,SORL1,CCL2,RCBTB2,NUDT4,CSRNP1,CYTIP,DYNLL1,CHD7,DUSP1,ADAM8,CELF2,CSF1,ANXA1,PYCARD,RGS2,EMD,RPL26,JAML,CST3,IFRD1,ATP5E,MYH9,LLPH,CITED2,PNPLA2,FOSB,WIPF1,TGFBI,YPEL3,RPL6,SH3BGRL3,IL1B,NDUFA3,PDCD6,DDX3X,GM2A,VAMP8,BAZ2B,NDUFA13,DDI2,PLCXD2,Z…
3.95891e-06	1.22664e-05	0.399572	0.2	0.062	0.242936	Tm6sf1	1		GO:CC	presynapse	GO:0098793	FALSE	0.000911272	3.04035	751	234	21	26995	RPS28,RPL36,RPLP2,RPL38,CCL2,RPL26,RPL8,RPL6,ARF6,RPL17,HNRNPAB,GRN,PICALM,PTK2B,RGS10,RPS11,RPL37A,RPS14,RPL27,RPL12,RPL35A
3.62497e-07	0.000176927	0.399293	0.2	0.097	1	Gatad2a	1		GO:CC	inner mitochondrial membrane protein complex	GO:0098800	TRUE	0.00224162	2.64944	150	234	9	26995	ATP5E,NDUFA3,NDUFA13,COX8A,ATP5MD,MICOS10,COX6B1,ATP5B,UQCR10
2.75035e-10	5.39205e-06	0.398897	0.506	0.479	0.106789	Srrm2	1		GO:CC	cytoplasmic side of rough endoplasmic reticulum membrane	GO:0098556	TRUE	0.00414981	2.38197	6	234	3	26995	RPS29,RPS28,RPL27
3.54855e-11	2.28162e-06	0.398424	0.224	0.072	0.0451876	Cers2	1		GO:CC	cell surface	GO:0009986	FALSE	0.00432368	2.36415	1037	234	24	26995	CLEC4N,CXCR2,THBS1,APOE,SELL,SORL1,ITGAM,ADAM8,ANXA1,CLEC5A,TYROBP,LGALS1,PICALM,LY6C2,CKAP4,ABCG1,CSF3R,CCR1,HMGB1,ATP5B,LNPEP,HNRNPM,CD63,FCGR4
9.21629e-10	4.00469e-07	0.398406	0.729	0.685	0.00793129	Rpl27a	1		GO:CC	rough endoplasmic reticulum	GO:0005791	TRUE	0.00536359	2.27054	62	234	6	26995	RPS29,RPS28,RPL6,CHIL3,CKAP4,RPL27
6.70497e-14	6.98874e-05	0.398231	0.2	0.108	1	Frg1	1		GO:CC	side of membrane	GO:0098552	FALSE	0.00845783	2.07274	803	234	20	26995	RGS1,RPS29,CLEC4N,RPS28,CXCR2,THBS1,APOE,SELL,CD52,GNGT2,RGS2,MYH9,GM2A,LY6C2,ABCG1,CSF3R,CCR1,GNG2,RPL27,FCGR4
0.000290584	0.00228908	0.39819	0.259	0.13	1	Arl4c	1		GO:CC	cytoplasmic vesicle	GO:0031410	FALSE	0.0171459	1.76584	2077	234	36	26995	ITPR2,LAPTM5,PSAP,THBS1,APOE,GSN,ITM2B,SORL1,CCL2,RCBTB2,CYTIP,DYNLL1,ADAM8,ANXA1,CST3,MYH9,WIPF1,IL1B,PDCD6,VAMP8,ZYX,ARF6,GRN,PICALM,CHIL3,CREG1,LAMTOR4,ABCG1,SCARB2,CSF3R,HMGB1,LNPEP,SSH2,TMED10,CD63,PF4
1.7891e-09	2.71799e-05	0.398111	0.259	0.181	0.538298	Dgat1	1		GO:CC	intracellular vesicle	GO:0097708	FALSE	0.0178367	1.74869	2081	234	36	26995	ITPR2,LAPTM5,PSAP,THBS1,APOE,GSN,ITM2B,SORL1,CCL2,RCBTB2,CYTIP,DYNLL1,ADAM8,ANXA1,CST3,MYH9,WIPF1,IL1B,PDCD6,VAMP8,ZYX,ARF6,GRN,PICALM,CHIL3,CREG1,LAMTOR4,ABCG1,SCARB2,CSF3R,HMGB1,LNPEP,SSH2,TMED10,CD63,PF4
1.16917e-07	5.63606e-06	0.398055	0.635	0.57	0.111622	Retreg1	1		GO:CC	organelle inner membrane	GO:0019866	TRUE	0.0220324	1.65694	593	234	16	26995	PTGS2,IFI27L2A,EMD,ATP5E,NDUFA3,NDUFA13,COX8A,PET100,ATP5MD,RPS3,MICOS10,UCP2,COX6B1,MDH2,ATP5B,UQCR10
1.29811e-05	0.000110425	0.39526	0.129	0.063	1	Lamtor2	1		GO:CC	lysosome	GO:0005764	TRUE	0.0243681	1.61318	535	234	15	26995	LAPTM5,PSAP,CXCR2,ADAM8,ANXA1,IL1B,GM2A,VAMP8,GPR137B,GRN,SLC26A11,CREG1,LAMTOR4,SCARB2,CD63
0.00192398	8.80151e-05	0.394449	0.282	0.174	1	Reep3	1		GO:CC	lytic vacuole	GO:0000323	FALSE	0.0243681	1.61318	535	234	15	26995	LAPTM5,PSAP,CXCR2,ADAM8,ANXA1,IL1B,GM2A,VAMP8,GPR137B,GRN,SLC26A11,CREG1,LAMTOR4,SCARB2,CD63
7.58463e-10	0.000525571	0.393634	0.376	0.352	1	Eif2s2	1		GO:CC	dimeric IgA immunoglobulin complex	GO:0071750	FALSE	0.024612	1.60885	2	234	2	26995	IGHA,JCHAIN
0.00615107	0.000886737	0.393326	0.106	0.045	1	Gm37800	1		GO:CC	secretory dimeric IgA immunoglobulin complex	GO:0071752	TRUE	0.024612	1.60885	2	234	2	26995	IGHA,JCHAIN
0.000971483	1.16722e-05	0.391536	0.141	0.034	0.231169	Man2b1	1		GO:CC	cell periphery	GO:0071944	FALSE	0.0254977	1.5935	6862	234	86	26995	RGS1,MMP8,IL1R2,PTGS2,ITPR2,LAPTM5,STK17B,MMP9,CD300C2,MPP7,CLEC4N,CXCR2,THBS1,APOE,GSN,ITM2B,TNFAIP2,COTL1,CSTA2,SELL,CD300LD,CD52,SORL1,CYTIP,ITGAM,ADAM8,GNGT2,CSF1,ANXA1,RGS2,LTB,EMD,JAML,CST3,CLEC5A,MYH9,PNPLA2,TYROBP,TGFBI,SH3BGRL3,ADIPOR1,DDX3X,GM2A,VAMP8,DDI2,CD300A,ZYX,ARF6,LGALS1,S100A11,RALBP1,GRN,SLC26A11,PDAP1,PICALM,DAPP1,RPS3,LY6C2,PRKD3,PTK2B,CKAP4,ABCG1,SCARB2,CSF3R,CCR1,APOBR,GPI…
0.000292787	2.40315e-05	0.391529	0.694	0.664	0.475943	Rpl30	1		GO:CC	cytoplasmic side of membrane	GO:0098562	TRUE	0.03414	1.46674	212	234	9	26995	RGS1,RPS29,RPS28,GNGT2,RGS2,MYH9,GM2A,GNG2,RPL27
5.54038e-05	0.000140698	0.390833	0.188	0.084	1	Ndufa1	1		KEGG	Coronavirus disease - COVID-19	KEGG:05171	FALSE	1.34702e-19	18.8706	243	142	32	9330	FOS,RPS29,RPS28,RPL36,RPLP2,RPS17,RPL38,RPS15,CCL2,RPL41,RPL26,RPL8,RPL39,C1QA,RPL6,IL1B,RPL17,RPS3,C1QC,RPL31,RPLP1,RPS8,RPL21,RPS11,RPL37A,C1QB,RPL19,RPS14,RPL27,RPL12,RPL35A,RPS27L
0.000576476	0.000258716	0.390818	0.282	0.114	1	Ccl9	1		KEGG	Ribosome	KEGG:03010	FALSE	2.7406e-17	16.5622	170	142	26	9330	RPS29,RPS28,RPL36,RPLP2,RPS17,RPL38,RPS15,RPL41,RPL26,RPL8,RPL39,RPL6,RPL17,RPS3,RPL31,RPLP1,RPS8,RPL21,RPS11,RPL37A,RPL19,RPS14,RPL27,RPL12,RPL35A,RPS27L
3.14335e-10	5.63987e-05	0.390812	0.176	0.063	1	Gtf2h5	1		KEGG	Pertussis	KEGG:05133	FALSE	0.000221993	3.65366	77	142	9	9330	FOS,IL23A,ITGAM,PYCARD,C1QA,IL1B,IRF1,C1QC,C1QB
0.000175193	2.39292e-05	0.390774	0.129	0.025	0.473918	Smim4	1		KEGG	Cytokine-cytokine receptor interaction	KEGG:04060	FALSE	0.012589	1.90001	290	142	14	9330	CCL6,IL1R2,CXCR2,IL23A,INHBA,CCL2,CSF1,LTB,IL1B,CCL8,CSF3R,CCR1,GDF15,PF4
0.00138811	0.000264263	0.390141	0.153	0.037	1	Aph1c	1		KEGG	Prion disease	KEGG:05020	FALSE	0.019588	1.70801	266	142	13	9330	ITPR2,EGR1,ATP5E,C1QA,IL1B,NDUFA3,NDUFA13,COX8A,C1QC,COX6B1,ATP5B,UQCR10,C1QB
1.90694e-11	3.6735e-05	0.390114	0.353	0.278	0.727536	Atp5j	1		KEGG	Viral protein interaction with cytokine and cytokine receptor	KEGG:04061	FALSE	0.0473956	1.32426	92	142	7	9330	CCL6,CXCR2,CCL2,CSF1,CCL8,CCR1,PF4
1.34258e-07	0.000299159	0.390111	0.518	0.443	1	Lrrfip1	1
2.00216e-05	8.85365e-07	0.389068	0.224	0.18	0.0175346	Gdi2	1
6.68166e-09	5.57492e-05	0.388407	0.471	0.398	1	Sema4d	1
0.00186731	1.06355e-05	0.388368	0.153	0.037	0.210637	Zfp706	1		source	term_name	term_id	highlighted	adjusted_p_value	negative_log10_of_adjusted_p_value	term_size	query_size	intersection_size	effective_domain_size	intersections
0.000709009	7.98447e-05	0.388208	0.212	0.164	1	Ep300	1		GO:MF	protein binding	GO:0005515	TRUE	2.47555e-09	8.60633	10460	87	68	25063	RAB7,PFKL,NFKB1,EIF4EBP1,DGAT2,RAB11FIP1,BCL2A1A,PGAM1,TARM1,GK,GNG12,UBALD2,EIF4A1,MAPK6,CPD,BCL2A1D,KMT5A,LDHA,SIRT2,CDKN2D,LIPG,RAC2,TNIP1,FPR1,MARCKSL1,IKBKE,TXNRD1,FTH1,CASP4,RIOK3,GADD45B,ESD,FAS,TGFB1,SLCO3A1,NFKB2,GAS7,EBI3,UPP1,FCER1G,HCK,PLAC8,RILPL2,NFKBIB,HSP90AA1,FURIN,PRDX1,PWP1,IL1A,CKS2,LRRC25,PRDX5,SH3BP5,EZR,VASP,IL1RN,SLPI,IRAK3,MAPKAPK2,IL10,CCL4,SOD2,HP,BATF,CHIL1,CSF3,SAA3,L…
9.86288e-05	8.67146e-07	0.387628	0.129	0.014	0.0171738	Gm43672	1		GO:MF	enzyme binding	GO:0019899	FALSE	6.21789e-06	5.20636	2330	87	27	25063	RAB7,PFKL,NFKB1,EIF4EBP1,RAB11FIP1,PGAM1,MAPK6,CPD,LDHA,SIRT2,CDKN2D,TNIP1,IKBKE,RIOK3,FAS,TGFB1,RILPL2,HSP90AA1,FURIN,CKS2,EZR,SLPI,IRAK3,MAPKAPK2,SOD2,CSF3,LCN2
0.0040759	9.57622e-06	0.387368	0.129	0.032	0.189657	Cdipt	1		GO:MF	identical protein binding	GO:0042802	FALSE	0.000158073	3.80114	2369	87	25	25063	PFKL,NFKB1,DGAT2,BCL2A1A,BCL2A1D,LDHA,TNIP1,IKBKE,TXNRD1,FTH1,ESD,FAS,TGFB1,UPP1,FCER1G,RILPL2,HSP90AA1,PRDX1,PRDX5,EZR,IRAK3,CCL4,SOD2,HP,LCN2
0.00727258	0.000127133	0.386556	0.259	0.127	1	Ccl5	1		GO:MF	binding	GO:0005488	FALSE	0.00163287	2.78705	16378	87	76	25063	RAB7,PFKL,NFKB1,ADGRE5,EIF4EBP1,DGAT2,RAB11FIP1,BCL2A1A,QSOX1,GRAMD1A,PGAM1,TARM1,GK,GNG12,UBALD2,EIF4A1,MAPK6,MAP3K8,CPD,BCL2A1D,KMT5A,LDHA,SIRT2,CDKN2D,LIPG,RAC2,TNIP1,FPR1,SLFN4,MARCKSL1,IKBKE,TXNRD1,REL,FTH1,CASP4,RIOK3,GADD45B,ESD,FAS,TGFB1,SLCO3A1,NFKB2,GAS7,EBI3,UPP1,FCER1G,HCK,PLAC8,RILPL2,NFKBIB,HSP90AA1,FURIN,PRDX1,PWP1,IL1A,CKS2,LRRC25,PRDX5,ORM1,SH3BP5,EZR,VASP,IL1RN,SLPI,PFKFB3,IRAK3…
5.63606e-06	0.000170637	0.386398	0.259	0.162	1	Atg3	1		GO:MF	molecular function regulator activity	GO:0098772	TRUE	0.00350327	2.45553	2074	87	21	25063	RAB7,WFDC21,BCL2A1D,CDKN2D,RAC2,TGFB1,NGP,EBI3,HSP90AA1,FURIN,IL1A,CKS2,PRDX5,SH3BP5,IL1RN,SLPI,WFDC17,IL10,CCL4,CSF3,SAA3
0.00211813	0.000138156	0.386378	0.118	0.066	1	Pip5k1c	1		GO:MF	iron ion sequestering activity	GO:0140315	TRUE	0.00676794	2.16954	2	87	2	25063	FTH1,LCN2
4.81414e-06	0.000132921	0.386331	0.412	0.408	1	Rdh12	1		GO:MF	antioxidant activity	GO:0016209	TRUE	0.00711721	2.14769	86	87	5	25063	TXNRD1,PRDX1,PRDX5,SOD2,HP
0.000316328	5.43428e-05	0.385772	0.188	0.101	1	Thrap3	1		GO:MF	cytokine activity	GO:0005125	TRUE	0.0120302	1.91973	241	87	7	25063	TGFB1,EBI3,IL1A,IL1RN,IL10,CCL4,CSF3
9.78817e-08	1.29811e-05	0.385514	0.6	0.55	0.25709	Tsc22d4	1		GO:MF	kinase binding	GO:0019900	FALSE	0.0267596	1.57252	872	87	12	25063	PFKL,PGAM1,MAPK6,LDHA,CDKN2D,TNIP1,FAS,HSP90AA1,CKS2,EZR,IRAK3,MAPKAPK2
3.4955e-07	0.000187113	0.384408	0.188	0.096	1	Snu13	1		GO:MF	kinase activity	GO:0016301	TRUE	0.0441964	1.35461	777	87	11	25063	PFKL,GK,MAPK6,MAP3K8,IKBKE,RIOK3,HCK,CKS2,PFKFB3,IRAK3,MAPKAPK2
0.000355118	0.000129283	0.384408	0.176	0.053	1	Tec	1		GO:BP	response to external stimulus	GO:0009605	TRUE	2.34745e-16	15.6294	3042	87	44	26944	RAB7,NFKB1,SLC15A3,WFDC21,EIF4EBP1,TARM1,IFITM2,LDHA,SIRT2,CDKN2D,LIPG,RAC2,TNIP1,FPR1,SLFN4,IKBKE,CASP4,RIOK3,FAS,TGFB1,NFKB2,ADORA2B,UPP1,FCER1G,HCK,PLAC8,NFKBIB,HSP90AA1,PRDX1,IL1A,SLPI,IRAK3,WFDC17,MAPKAPK2,AA467197,IL10,CCL4,SOD2,HP,BATF,CHIL1,CSF3,SAA3,LCN2
3.40413e-06	0.000964145	0.384064	0.153	0.058	1	Atp5g1	1		GO:BP	defense response	GO:0006952	FALSE	8.87635e-16	15.0518	1812	87	35	26944	NFKB1,SLC15A3,WFDC21,TARM1,IFITM2,SIRT2,TNIP1,FPR1,IKBKE,CASP4,RIOK3,TGFB1,NGP,NFKB2,ADORA2B,FCER1G,HCK,PLAC8,NFKBIB,HSP90AA1,PRDX1,IL1A,ORM1,IL1RN,SLPI,IRAK3,WFDC17,MAPKAPK2,IL10,CCL4,HP,BATF,CHIL1,SAA3,LCN2
9.03707e-06	1.1417e-05	0.383004	0.259	0.171	0.226113	Fes	1		GO:BP	response to other organism	GO:0051707	FALSE	4.65177e-15	14.3324	1778	87	34	26944	RAB7,NFKB1,SLC15A3,WFDC21,TARM1,IFITM2,SIRT2,TNIP1,SLFN4,IKBKE,CASP4,RIOK3,TGFB1,NFKB2,FCER1G,HCK,PLAC8,NFKBIB,HSP90AA1,PRDX1,IL1A,SLPI,IRAK3,WFDC17,MAPKAPK2,AA467197,IL10,CCL4,SOD2,HP,BATF,CSF3,SAA3,LCN2
7.15175e-05	3.80368e-07	0.382605	0.753	0.744	0.00753319	Lcp1	1		GO:BP	response to external biotic stimulus	GO:0043207	FALSE	4.98394e-15	14.3024	1782	87	34	26944	RAB7,NFKB1,SLC15A3,WFDC21,TARM1,IFITM2,SIRT2,TNIP1,SLFN4,IKBKE,CASP4,RIOK3,TGFB1,NFKB2,FCER1G,HCK,PLAC8,NFKBIB,HSP90AA1,PRDX1,IL1A,SLPI,IRAK3,WFDC17,MAPKAPK2,AA467197,IL10,CCL4,SOD2,HP,BATF,CSF3,SAA3,LCN2
0.000697973	4.82408e-05	0.382572	0.188	0.079	0.95541	Pstpip1	1		GO:BP	biological process involved in interspecies interaction between organisms	GO:0044419	FALSE	7.65004e-15	14.1163	1940	87	35	26944	RAB7,NFKB1,SLC15A3,WFDC21,TARM1,IFITM2,SIRT2,TNIP1,SLFN4,IKBKE,CASP4,RIOK3,TGFB1,NFKB2,FCER1G,HCK,PLAC8,NFKBIB,HSP90AA1,FURIN,PRDX1,IL1A,SLPI,IRAK3,WFDC17,MAPKAPK2,AA467197,IL10,CCL4,SOD2,HP,BATF,CSF3,SAA3,LCN2
2.07642e-06	0.000227097	0.381886	0.306	0.18	1	Atp6ap1	1		GO:BP	response to biotic stimulus	GO:0009607	FALSE	9.35578e-15	14.0289	1819	87	34	26944	RAB7,NFKB1,SLC15A3,WFDC21,TARM1,IFITM2,SIRT2,TNIP1,SLFN4,IKBKE,CASP4,RIOK3,TGFB1,NFKB2,FCER1G,HCK,PLAC8,NFKBIB,HSP90AA1,PRDX1,IL1A,SLPI,IRAK3,WFDC17,MAPKAPK2,AA467197,IL10,CCL4,SOD2,HP,BATF,CSF3,SAA3,LCN2
2.42027e-11	0.000216138	0.380884	0.165	0.046	1	Gm39321	1		GO:BP	immune response	GO:0006955	FALSE	7.19331e-14	13.1431	1945	87	34	26944	NFKB1,SLC15A3,WFDC21,TARM1,IFITM2,BCL2A1D,SIRT2,RAC2,TNIP1,FPR1,IKBKE,FTH1,CASP4,RIOK3,FAS,TGFB1,NFKB2,ADORA2B,FCER1G,HCK,HSP90AA1,PRDX1,IL1A,EZR,IL1RN,SLPI,IRAK3,WFDC17,MAPKAPK2,IL10,CCL4,BATF,CSF3,LCN2
4.42077e-11	0.000198738	0.380855	0.129	0.076	1	Mrpl41	1		GO:BP	response to stimulus	GO:0050896	FALSE	9.34642e-14	13.0294	10506	87	72	26944	GPR84,RAB7,PFKL,NFKB1,ADGRE5,SLC15A3,WFDC21,EIF4EBP1,DGAT2,BCL2A1A,GRAMD1A,TARM1,GK,GNG12,MAPK6,MAP3K8,IFITM2,BCL2A1D,KMT5A,LDHA,SIRT2,CDKN2D,LIPG,RAC2,TNIP1,FPR1,SLFN4,IKBKE,TXNRD1,REL,FTH1,CASP4,RIOK3,GADD45B,ESD,FAS,MRGPRA2A,TGFB1,NGP,NFKB2,ADORA2B,EBI3,UPP1,FCER1G,HCK,PLAC8,NFKBIB,HSP90AA1,FURIN,PRDX1,PWP1,IL1A,PRDX5,MRGPRA2B,ORM1,SH3BP5,EZR,IL1RN,SLPI,IRAK3,WFDC17,MAPKAPK2,AA467197,IL10,CCL4…
0.000378712	0.000229243	0.380473	0.353	0.297	1	Xbp1	1		GO:BP	immune system process	GO:0002376	FALSE	3.79763e-13	12.4205	2819	87	39	26944	NFKB1,SLC15A3,WFDC21,BCL2A1A,TARM1,MAP3K8,IFITM2,BCL2A1D,SIRT2,RAC2,TNIP1,FPR1,IKBKE,FTH1,CASP4,RIOK3,FAS,TGFB1,NFKB2,ADORA2B,EBI3,FCER1G,HCK,HSP90AA1,PRDX1,IL1A,ORM1,EZR,IL1RN,SLPI,IRAK3,WFDC17,MAPKAPK2,IL10,CCL4,HP,BATF,CSF3,LCN2
0.000760359	7.58412e-05	0.380287	0.235	0.102	1	Cox14	1		GO:BP	response to stress	GO:0006950	FALSE	6.90126e-13	12.1611	3936	87	45	26944	NFKB1,SLC15A3,WFDC21,EIF4EBP1,BCL2A1A,TARM1,IFITM2,BCL2A1D,KMT5A,SIRT2,CDKN2D,TNIP1,FPR1,IKBKE,TXNRD1,CASP4,RIOK3,FAS,TGFB1,NGP,NFKB2,ADORA2B,UPP1,FCER1G,HCK,PLAC8,NFKBIB,HSP90AA1,PRDX1,IL1A,PRDX5,ORM1,IL1RN,SLPI,IRAK3,WFDC17,MAPKAPK2,IL10,CCL4,SOD2,HP,BATF,CHIL1,SAA3,LCN2
1.64732e-10	0.0960342	0.380017	0.541	0.559	1	Tnf	1		GO:BP	defense response to other organism	GO:0098542	FALSE	3.18575e-11	10.4968	1281	87	26	26944	NFKB1,SLC15A3,WFDC21,TARM1,IFITM2,SIRT2,TNIP1,IKBKE,CASP4,RIOK3,TGFB1,NFKB2,FCER1G,HCK,PLAC8,HSP90AA1,PRDX1,SLPI,IRAK3,WFDC17,MAPKAPK2,IL10,CCL4,HP,BATF,LCN2
1.50539e-10	0.000760359	0.379696	0.388	0.342	1	Nfil3	1		GO:BP	response to bacterium	GO:0009617	FALSE	5.36369e-11	10.2705	968	87	23	26944	RAB7,NFKB1,WFDC21,TNIP1,SLFN4,CASP4,NFKB2,FCER1G,HCK,PLAC8,NFKBIB,IL1A,SLPI,IRAK3,WFDC17,MAPKAPK2,AA467197,IL10,SOD2,HP,CSF3,SAA3,LCN2
6.19265e-08	0.0166499	0.379476	0.294	0.209	1	Fkbp15	1		GO:BP	inflammatory response	GO:0006954	FALSE	1.63439e-10	9.78664	811	87	21	26944	NFKB1,TARM1,SIRT2,TNIP1,FPR1,CASP4,TGFB1,NFKB2,ADORA2B,FCER1G,HCK,NFKBIB,IL1A,ORM1,IL1RN,MAPKAPK2,IL10,CCL4,HP,CHIL1,SAA3
0.00632252	2.83123e-05	0.379253	0.188	0.047	0.560724	Arhgap45	1		GO:BP	innate immune response	GO:0045087	FALSE	6.29195e-10	9.20121	977	87	22	26944	NFKB1,SLC15A3,WFDC21,TARM1,IFITM2,SIRT2,TNIP1,IKBKE,CASP4,RIOK3,TGFB1,NFKB2,FCER1G,HCK,HSP90AA1,PRDX1,SLPI,IRAK3,WFDC17,MAPKAPK2,CCL4,LCN2
0.00883092	0.00105553	0.379137	0.141	0.057	1	Guca2b	1		GO:BP	intracellular signal transduction	GO:0035556	FALSE	1.46639e-08	7.83375	2610	87	32	26944	NFKB1,EIF4EBP1,BCL2A1A,MAPK6,MAP3K8,BCL2A1D,KMT5A,CDKN2D,RAC2,TNIP1,IKBKE,REL,RIOK3,GADD45B,FAS,TGFB1,NFKB2,ADORA2B,HCK,NFKBIB,PRDX1,IL1A,SH3BP5,EZR,IRAK3,MAPKAPK2,IL10,CCL4,SOD2,BATF,CHIL1,CSF3
4.35269e-06	1.97738e-06	0.378914	0.388	0.372	0.039162	Rpl11	1		GO:BP	defense response to symbiont	GO:0140546	FALSE	1.55843e-08	7.80731	1150	87	22	26944	NFKB1,SLC15A3,WFDC21,TARM1,IFITM2,SIRT2,TNIP1,IKBKE,CASP4,RIOK3,TGFB1,NFKB2,FCER1G,HCK,HSP90AA1,PRDX1,SLPI,IRAK3,WFDC17,MAPKAPK2,CCL4,LCN2
0.00118733	3.40413e-06	0.378354	0.435	0.387	0.0674188	Gpsm3	1		GO:BP	regulation of cytokine production	GO:0001817	FALSE	2.17747e-08	7.66205	824	87	19	26944	NFKB1,TARM1,IKBKE,REL,CASP4,RIOK3,TGFB1,ADORA2B,FCER1G,HSP90AA1,FURIN,IL1A,EZR,IRAK3,MAPKAPK2,IL10,CCL4,BATF,CHIL1
8.2532e-09	9.43844e-06	0.377156	0.741	0.724	0.186928	Rpl18a	1		GO:BP	cellular response to stimulus	GO:0051716	FALSE	2.45629e-08	7.60972	8752	87	59	26944	GPR84,RAB7,NFKB1,ADGRE5,SLC15A3,EIF4EBP1,DGAT2,BCL2A1A,GRAMD1A,GNG12,MAPK6,MAP3K8,IFITM2,BCL2A1D,KMT5A,LDHA,SIRT2,CDKN2D,RAC2,TNIP1,FPR1,IKBKE,TXNRD1,REL,CASP4,RIOK3,GADD45B,ESD,FAS,MRGPRA2A,TGFB1,NFKB2,ADORA2B,EBI3,UPP1,FCER1G,HCK,NFKBIB,HSP90AA1,FURIN,PRDX1,PWP1,IL1A,PRDX5,MRGPRA2B,SH3BP5,EZR,IL1RN,IRAK3,MAPKAPK2,IL10,CCL4,SOD2,HP,BATF,CHIL1,CSF3,SAA3,LCN2
0.000361029	8.32004e-05	0.376333	0.141	0.05	1	Limd2	1		GO:BP	cytokine production	GO:0001816	FALSE	2.46645e-08	7.60793	830	87	19	26944	NFKB1,TARM1,IKBKE,REL,CASP4,RIOK3,TGFB1,ADORA2B,FCER1G,HSP90AA1,FURIN,IL1A,EZR,IRAK3,MAPKAPK2,IL10,CCL4,BATF,CHIL1
1.06011e-07	5.19533e-05	0.376088	0.129	0.034	1	Eif3d	1		GO:BP	cell communication	GO:0007154	FALSE	6.87072e-08	7.163	7582	87	54	26944	GPR84,RAB7,PFKL,NFKB1,ADGRE5,SLC15A3,EIF4EBP1,RAB11FIP1,BCL2A1A,GNG12,MAPK6,MAP3K8,IFITM2,BCL2A1D,KMT5A,LDHA,SIRT2,CDKN2D,RAC2,TNIP1,FPR1,IKBKE,REL,CASP4,RIOK3,GADD45B,FAS,MRGPRA2A,TGFB1,NFKB2,ADORA2B,EBI3,UPP1,FCER1G,HCK,NFKBIB,FURIN,PRDX1,PWP1,IL1A,MRGPRA2B,SH3BP5,EZR,IL1RN,IRAK3,MAPKAPK2,IL10,CCL4,SOD2,HP,BATF,CHIL1,CSF3,LCN2
0.00244388	2.16934e-05	0.374671	0.106	0.026	0.429639	Nt5e	1		GO:BP	positive regulation of cytokine production	GO:0001819	FALSE	2.01855e-07	6.69496	523	87	15	26944	TARM1,IKBKE,CASP4,RIOK3,TGFB1,ADORA2B,FCER1G,HSP90AA1,IL1A,IRAK3,MAPKAPK2,IL10,CCL4,BATF,CHIL1
1.20597e-17	6.19223e-05	0.374536	0.129	0.105	1	Angel2	1		GO:BP	response to oxygen-containing compound	GO:1901700	FALSE	2.96232e-07	6.52837	2077	87	27	26944	PFKL,NFKB1,WFDC21,EIF4EBP1,DGAT2,GRAMD1A,GK,CDKN2D,TNIP1,CASP4,ESD,TGFB1,NFKB2,ADORA2B,NFKBIB,HSP90AA1,PRDX1,IL1A,PRDX5,EZR,SLPI,IRAK3,MAPKAPK2,IL10,SOD2,CSF3,LCN2
9.82236e-09	0.000318481	0.374385	0.282	0.219	1	Pcbp1	1		GO:BP	signal transduction	GO:0007165	FALSE	4.50758e-07	6.34606	6895	87	50	26944	GPR84,RAB7,NFKB1,ADGRE5,SLC15A3,EIF4EBP1,BCL2A1A,GNG12,MAPK6,MAP3K8,IFITM2,BCL2A1D,KMT5A,SIRT2,CDKN2D,RAC2,TNIP1,FPR1,IKBKE,REL,CASP4,RIOK3,GADD45B,FAS,MRGPRA2A,TGFB1,NFKB2,ADORA2B,EBI3,FCER1G,HCK,NFKBIB,FURIN,PRDX1,PWP1,IL1A,MRGPRA2B,SH3BP5,EZR,IL1RN,IRAK3,MAPKAPK2,IL10,CCL4,SOD2,HP,BATF,CHIL1,CSF3,LCN2
6.65114e-15	3.4955e-07	0.372978	0.388	0.346	0.00692285	Ube2i	1		GO:BP	signaling	GO:0023052	FALSE	6.34206e-07	6.19777	7472	87	52	26944	GPR84,RAB7,PFKL,NFKB1,ADGRE5,SLC15A3,EIF4EBP1,RAB11FIP1,BCL2A1A,GNG12,MAPK6,MAP3K8,IFITM2,BCL2A1D,KMT5A,SIRT2,CDKN2D,RAC2,TNIP1,FPR1,IKBKE,REL,CASP4,RIOK3,GADD45B,FAS,MRGPRA2A,TGFB1,NFKB2,ADORA2B,EBI3,FCER1G,HCK,NFKBIB,FURIN,PRDX1,PWP1,IL1A,MRGPRA2B,SH3BP5,EZR,IL1RN,IRAK3,MAPKAPK2,IL10,CCL4,SOD2,HP,BATF,CHIL1,CSF3,LCN2
0.000299159	0.000232666	0.372978	0.741	0.621	1	Rpl10	1		GO:BP	response to organic substance	GO:0010033	FALSE	8.84956e-07	6.05308	3435	87	34	26944	PFKL,NFKB1,WFDC21,EIF4EBP1,DGAT2,GRAMD1A,GK,IFITM2,CDKN2D,TNIP1,IKBKE,CASP4,RIOK3,ESD,FAS,TGFB1,NFKB2,ADORA2B,EBI3,FCER1G,NFKBIB,HSP90AA1,IL1A,EZR,IL1RN,SLPI,IRAK3,MAPKAPK2,IL10,CCL4,SOD2,CHIL1,CSF3,SAA3
9.3861e-09	5.54038e-05	0.372656	0.635	0.579	1	Trib1	1		GO:BP	response to lipid	GO:0033993	FALSE	9.27617e-07	6.03263	1155	87	20	26944	NFKB1,WFDC21,EIF4EBP1,DGAT2,GRAMD1A,CDKN2D,TNIP1,CASP4,FAS,TGFB1,NFKB2,NFKBIB,IL1A,IL1RN,SLPI,IRAK3,MAPKAPK2,IL10,SOD2,CSF3
1.58241e-06	0.00587631	0.371348	0.141	0.055	1	Nucb2	1		GO:BP	regulation of immune system process	GO:0002682	FALSE	1.02466e-06	5.98942	1575	87	23	26944	NFKB1,SLC15A3,TARM1,BCL2A1D,SIRT2,RAC2,TNIP1,FPR1,IKBKE,CASP4,RIOK3,FAS,TGFB1,ADORA2B,FCER1G,HSP90AA1,IL1A,ORM1,EZR,IRAK3,MAPKAPK2,IL10,CSF3
0.00130493	3.71075e-07	0.37064	0.588	0.594	0.00734915	Rpl28	1		GO:BP	regulation of biological process	GO:0050789	FALSE	1.68311e-06	5.77389	13144	87	70	26944	GPR84,RAB7,PFKL,NFKB1,ADGRE5,SLC15A3,EIF4EBP1,DGAT2,RAB11FIP1,BCL2A1A,QSOX1,TARM1,GK,GNG12,MAPK6,MAP3K8,IFITM2,BCL2A1D,KMT5A,LDHA,SIRT2,CDKN2D,LIPG,RAC2,TNIP1,FPR1,MARCKSL1,IKBKE,TXNRD1,REL,FTH1,CASP4,RIOK3,GADD45B,FAS,MRGPRA2A,TGFB1,SLCO3A1,NGP,NFKB2,ADORA2B,EBI3,FCER1G,HCK,PLAC8,NFKBIB,HSP90AA1,FURIN,PRDX1,PWP1,IL1A,CKS2,PRDX5,MRGPRA2B,ORM1,SH3BP5,EZR,VASP,IL1RN,SLPI,IRAK3,MAPKAPK2,IL10,CCL4,SO…
0.0701091	0.000894616	0.370524	0.2	0.135	1	Ssr4	1		GO:BP	cellular response to chemical stimulus	GO:0070887	FALSE	2.0939e-06	5.67904	3162	87	32	26944	NFKB1,EIF4EBP1,DGAT2,GRAMD1A,IFITM2,SIRT2,RAC2,TNIP1,IKBKE,TXNRD1,CASP4,RIOK3,ESD,FAS,TGFB1,EBI3,FCER1G,NFKBIB,PRDX1,IL1A,PRDX5,EZR,IL1RN,IRAK3,IL10,CCL4,SOD2,HP,CHIL1,CSF3,SAA3,LCN2
0.0463995	0.000361029	0.369456	0.482	0.417	1	Rsrc2	1		GO:BP	positive regulation of immune response	GO:0050778	FALSE	3.00133e-06	5.52269	744	87	16	26944	NFKB1,SLC15A3,BCL2A1D,SIRT2,TNIP1,FPR1,IKBKE,CASP4,RIOK3,TGFB1,FCER1G,HSP90AA1,EZR,IRAK3,MAPKAPK2,IL10
0.000501837	7.33247e-07	0.368901	0.565	0.551	0.0145219	Rps2	1		GO:BP	positive regulation of immune system process	GO:0002684	FALSE	3.02823e-06	5.51881	1105	87	19	26944	NFKB1,SLC15A3,BCL2A1D,SIRT2,RAC2,TNIP1,FPR1,IKBKE,CASP4,RIOK3,TGFB1,ADORA2B,FCER1G,HSP90AA1,IL1A,EZR,IRAK3,MAPKAPK2,IL10
7.93994e-09	0.00169345	0.368775	0.271	0.143	1	Gas5	1		GO:BP	response to chemical	GO:0042221	FALSE	3.45313e-06	5.46179	5561	87	43	26944	PFKL,NFKB1,WFDC21,EIF4EBP1,DGAT2,GRAMD1A,GK,IFITM2,SIRT2,CDKN2D,LIPG,RAC2,TNIP1,FPR1,IKBKE,TXNRD1,CASP4,RIOK3,ESD,FAS,TGFB1,NFKB2,ADORA2B,EBI3,FCER1G,NFKBIB,HSP90AA1,PRDX1,IL1A,PRDX5,EZR,IL1RN,SLPI,IRAK3,MAPKAPK2,IL10,CCL4,SOD2,HP,CHIL1,CSF3,SAA3,LCN2
0.00101082	4.38923e-06	0.368021	0.224	0.182	0.0869287	Smim14	1		GO:BP	response to lipopolysaccharide	GO:0032496	FALSE	3.65712e-06	5.43686	451	87	13	26944	NFKB1,WFDC21,TNIP1,CASP4,NFKB2,NFKBIB,IL1A,SLPI,IRAK3,MAPKAPK2,IL10,SOD2,CSF3
2.05895e-06	3.15354e-05	0.367538	0.141	0.145	0.624559	Srsf7	1		GO:BP	response to molecule of bacterial origin	GO:0002237	FALSE	5.55482e-06	5.25533	467	87	13	26944	NFKB1,WFDC21,TNIP1,CASP4,NFKB2,NFKBIB,IL1A,SLPI,IRAK3,MAPKAPK2,IL10,SOD2,CSF3
0.00262082	0.000122345	0.367389	0.294	0.216	1	Edf1	1		GO:BP	biological regulation	GO:0065007	FALSE	7.95784e-06	5.0992	13527	87	70	26944	GPR84,RAB7,PFKL,NFKB1,ADGRE5,SLC15A3,EIF4EBP1,DGAT2,RAB11FIP1,BCL2A1A,QSOX1,TARM1,GK,GNG12,MAPK6,MAP3K8,IFITM2,BCL2A1D,KMT5A,LDHA,SIRT2,CDKN2D,LIPG,RAC2,TNIP1,FPR1,MARCKSL1,IKBKE,TXNRD1,REL,FTH1,CASP4,RIOK3,GADD45B,FAS,MRGPRA2A,TGFB1,SLCO3A1,NGP,NFKB2,ADORA2B,EBI3,FCER1G,HCK,PLAC8,NFKBIB,HSP90AA1,FURIN,PRDX1,PWP1,IL1A,CKS2,PRDX5,MRGPRA2B,ORM1,SH3BP5,EZR,VASP,IL1RN,SLPI,IRAK3,MAPKAPK2,IL10,CCL4,SO…
5.57492e-05	0.00090914	0.367356	0.118	0.03	1	Gng10	1		GO:BP	phosphate-containing compound metabolic process	GO:0006796	TRUE	9.11618e-06	5.04019	2428	87	27	26944	PFKL,DGAT2,PGAM1,GK,MAPK6,MAP3K8,LDHA,SIRT2,CDKN2D,IKBKE,TXNRD1,RIOK3,FAS,TGFB1,SLCO3A1,UPP1,HCK,HSP90AA1,PWP1,CKS2,PRDX5,SH3BP5,PFKFB3,IRAK3,MAPKAPK2,CHIL1,CSF3
0.000240651	0.000555574	0.366675	0.365	0.293	1	Oasl2	1		GO:BP	phosphorylation	GO:0016310	FALSE	9.88477e-06	5.00503	1470	87	21	26944	PFKL,GK,MAPK6,MAP3K8,SIRT2,CDKN2D,IKBKE,RIOK3,FAS,TGFB1,SLCO3A1,HCK,HSP90AA1,PWP1,CKS2,SH3BP5,PFKFB3,IRAK3,MAPKAPK2,CHIL1,CSF3
0.000229243	3.95891e-06	0.366623	0.294	0.274	0.0784062	Cox7a2	1		GO:BP	phosphorus metabolic process	GO:0006793	FALSE	1.10626e-05	4.95614	2450	87	27	26944	PFKL,DGAT2,PGAM1,GK,MAPK6,MAP3K8,LDHA,SIRT2,CDKN2D,IKBKE,TXNRD1,RIOK3,FAS,TGFB1,SLCO3A1,UPP1,HCK,HSP90AA1,PWP1,CKS2,PRDX5,SH3BP5,PFKFB3,IRAK3,MAPKAPK2,CHIL1,CSF3
0.00367782	0.000461616	0.366138	0.271	0.159	1	Rsbn1l	1		GO:BP	regulation of cellular process	GO:0050794	FALSE	1.21232e-05	4.91638	12593	87	67	26944	GPR84,RAB7,PFKL,NFKB1,ADGRE5,SLC15A3,EIF4EBP1,DGAT2,RAB11FIP1,BCL2A1A,QSOX1,TARM1,GK,GNG12,MAPK6,MAP3K8,IFITM2,BCL2A1D,KMT5A,LDHA,SIRT2,CDKN2D,LIPG,RAC2,TNIP1,FPR1,MARCKSL1,IKBKE,TXNRD1,REL,FTH1,CASP4,RIOK3,GADD45B,FAS,MRGPRA2A,TGFB1,SLCO3A1,NFKB2,ADORA2B,EBI3,FCER1G,HCK,PLAC8,NFKBIB,HSP90AA1,FURIN,PRDX1,PWP1,IL1A,CKS2,PRDX5,MRGPRA2B,SH3BP5,EZR,VASP,IL1RN,IRAK3,MAPKAPK2,IL10,CCL4,SOD2,HP,BATF,CHI…
9.29829e-17	0.00398631	0.366083	0.271	0.19	1	Canx	1		GO:BP	positive regulation of biological process	GO:0048518	FALSE	1.78802e-05	4.74763	6589	87	46	26944	RAB7,NFKB1,SLC15A3,EIF4EBP1,DGAT2,BCL2A1A,TARM1,MAPK6,BCL2A1D,LDHA,SIRT2,LIPG,RAC2,TNIP1,FPR1,MARCKSL1,IKBKE,TXNRD1,REL,CASP4,RIOK3,GADD45B,FAS,TGFB1,SLCO3A1,NFKB2,ADORA2B,FCER1G,HCK,PLAC8,HSP90AA1,FURIN,PWP1,IL1A,PRDX5,EZR,VASP,IRAK3,MAPKAPK2,IL10,CCL4,SOD2,BATF,CHIL1,CSF3,LCN2
8.43323e-05	1.65634e-05	0.36546	0.965	0.929	0.328039	H2-D1	1		GO:BP	positive regulation of response to stimulus	GO:0048584	FALSE	2.30863e-05	4.63665	2359	87	26	26944	NFKB1,SLC15A3,BCL2A1D,SIRT2,RAC2,TNIP1,FPR1,IKBKE,REL,CASP4,RIOK3,GADD45B,FAS,TGFB1,ADORA2B,FCER1G,HSP90AA1,FURIN,IL1A,EZR,IRAK3,MAPKAPK2,IL10,CCL4,CHIL1,CSF3
0.000232666	0.000292787	0.365145	0.494	0.451	1	Eea1	1		GO:BP	activation of immune response	GO:0002253	FALSE	2.66798e-05	4.57382	533	87	13	26944	NFKB1,SLC15A3,BCL2A1D,SIRT2,TNIP1,FPR1,CASP4,RIOK3,FCER1G,HSP90AA1,EZR,IRAK3,MAPKAPK2
0.172406	0.000495792	0.364546	0.741	0.729	1	Rap1b	1		GO:BP	apoptotic process	GO:0006915	FALSE	3.11441e-05	4.50662	2050	87	24	26944	NFKB1,BCL2A1A,BCL2A1D,LDHA,SIRT2,CDKN2D,IKBKE,TXNRD1,CASP4,GADD45B,FAS,TGFB1,FCER1G,HCK,PLAC8,HSP90AA1,IL1A,PRDX5,IL1RN,IRAK3,IL10,SOD2,CHIL1,LCN2
1.42842e-07	0.00200363	0.363639	0.412	0.296	1	Ndufa7	1		GO:BP	cell surface receptor signaling pathway	GO:0007166	FALSE	3.39603e-05	4.46903	2766	87	28	26944	RAB7,NFKB1,ADGRE5,EIF4EBP1,BCL2A1A,IFITM2,BCL2A1D,FPR1,IKBKE,CASP4,FAS,TGFB1,ADORA2B,EBI3,FCER1G,HCK,FURIN,PWP1,IL1A,EZR,IL1RN,IRAK3,MAPKAPK2,IL10,CCL4,HP,CSF3,LCN2
3.69136e-06	2.46829e-06	0.361526	0.612	0.601	0.0488846	Rps25	1		GO:BP	immune response-activating signaling pathway	GO:0002757	FALSE	3.48998e-05	4.45718	447	87	12	26944	NFKB1,SLC15A3,BCL2A1D,SIRT2,TNIP1,FPR1,CASP4,RIOK3,FCER1G,EZR,IRAK3,MAPKAPK2
0.00246808	0.000529206	0.360873	0.212	0.141	1	Dnajc8	1		GO:BP	regulation of response to stimulus	GO:0048583	FALSE	4.29329e-05	4.36721	3987	87	34	26944	RAB7,NFKB1,SLC15A3,BCL2A1D,KMT5A,SIRT2,CDKN2D,RAC2,TNIP1,FPR1,IKBKE,REL,CASP4,RIOK3,GADD45B,FAS,TGFB1,ADORA2B,FCER1G,NFKBIB,HSP90AA1,FURIN,PRDX1,PWP1,IL1A,EZR,IL1RN,IRAK3,MAPKAPK2,IL10,CCL4,SOD2,CHIL1,CSF3
5.2631e-07	5.07137e-06	0.360785	0.518	0.534	0.100439	Zfp36l1	1		GO:BP	immune response-regulating signaling pathway	GO:0002764	FALSE	5.0125e-05	4.29995	462	87	12	26944	NFKB1,SLC15A3,BCL2A1D,SIRT2,TNIP1,FPR1,CASP4,RIOK3,FCER1G,EZR,IRAK3,MAPKAPK2
4.59029e-17	1.01584e-05	0.360001	0.282	0.218	0.201187	BC031181	1		GO:BP	regulation of immune response	GO:0050776	FALSE	5.24889e-05	4.27993	912	87	16	26944	NFKB1,SLC15A3,BCL2A1D,SIRT2,TNIP1,FPR1,IKBKE,CASP4,RIOK3,TGFB1,FCER1G,HSP90AA1,EZR,IRAK3,MAPKAPK2,IL10
1.37987e-07	2.00216e-05	0.357119	0.741	0.669	0.396528	Rbm39	1		GO:BP	positive regulation of biosynthetic process	GO:0009891	FALSE	5.44319e-05	4.26415	2827	87	28	26944	NFKB1,DGAT2,TARM1,SIRT2,TNIP1,IKBKE,REL,CASP4,RIOK3,TGFB1,NFKB2,ADORA2B,FCER1G,PLAC8,HSP90AA1,PWP1,IL1A,PRDX5,EZR,IRAK3,MAPKAPK2,IL10,CCL4,SOD2,BATF,CHIL1,CSF3,LCN2
0.000672106	0.00178888	0.356848	0.212	0.139	1	Bag1	1		GO:BP	programmed cell death	GO:0012501	FALSE	6.1902e-05	4.2083	2125	87	24	26944	NFKB1,BCL2A1A,BCL2A1D,LDHA,SIRT2,CDKN2D,IKBKE,TXNRD1,CASP4,GADD45B,FAS,TGFB1,FCER1G,HCK,PLAC8,HSP90AA1,IL1A,PRDX5,IL1RN,IRAK3,IL10,SOD2,CHIL1,LCN2
0.00141151	1.11038e-05	0.356609	0.153	0.026	0.219911	Gcnt1	1		GO:BP	cell death	GO:0008219	FALSE	6.1902e-05	4.2083	2125	87	24	26944	NFKB1,BCL2A1A,BCL2A1D,LDHA,SIRT2,CDKN2D,IKBKE,TXNRD1,CASP4,GADD45B,FAS,TGFB1,FCER1G,HCK,PLAC8,HSP90AA1,IL1A,PRDX5,IL1RN,IRAK3,IL10,SOD2,CHIL1,LCN2
0.0225511	0.000271598	0.356019	0.235	0.148	1	Otud5	1		GO:BP	intracellular signaling cassette	GO:0141124	FALSE	6.26197e-05	4.20329	1794	87	22	26944	NFKB1,MAPK6,MAP3K8,RAC2,TNIP1,IKBKE,REL,RIOK3,GADD45B,FAS,TGFB1,NFKB2,ADORA2B,NFKBIB,PRDX1,IL1A,EZR,IRAK3,MAPKAPK2,CCL4,CHIL1,CSF3
0.000352774	0.000107253	0.355843	0.106	0.018	1	Sirpb1c	1		GO:BP	regulation of apoptotic process	GO:0042981	FALSE	7.92995e-05	4.10073	1658	87	21	26944	NFKB1,BCL2A1A,BCL2A1D,LDHA,SIRT2,CDKN2D,TXNRD1,CASP4,GADD45B,FAS,TGFB1,FCER1G,HCK,PLAC8,HSP90AA1,PRDX5,IL1RN,IRAK3,IL10,SOD2,LCN2
2.67129e-05	5.26702e-05	0.355807	0.2	0.062	1	Erp29	1		GO:BP	regulation of response to stress	GO:0080134	FALSE	0.0001004	3.99826	1374	87	19	26944	NFKB1,SLC15A3,KMT5A,SIRT2,CDKN2D,TNIP1,IKBKE,CASP4,RIOK3,FAS,TGFB1,ADORA2B,FCER1G,HSP90AA1,PRDX1,IL1A,IRAK3,MAPKAPK2,IL10
0.0527127	0.00176203	0.353605	0.129	0.071	1	Ctsa	1		GO:BP	regulation of programmed cell death	GO:0043067	FALSE	0.00013004	3.88592	1707	87	21	26944	NFKB1,BCL2A1A,BCL2A1D,LDHA,SIRT2,CDKN2D,TXNRD1,CASP4,GADD45B,FAS,TGFB1,FCER1G,HCK,PLAC8,HSP90AA1,PRDX5,IL1RN,IRAK3,IL10,SOD2,LCN2
0.000268226	0.00296665	0.353302	0.294	0.23	1	Dph3	1		GO:BP	positive regulation of defense response	GO:0031349	FALSE	0.000150042	3.82379	511	87	12	26944	SLC15A3,SIRT2,TNIP1,IKBKE,CASP4,RIOK3,TGFB1,ADORA2B,FCER1G,HSP90AA1,IRAK3,MAPKAPK2
3.11368e-11	1.21222e-07	0.352384	0.376	0.43	0.00240079	Pirb	1		GO:BP	positive regulation of cellular biosynthetic process	GO:0031328	FALSE	0.000180886	3.7426	2799	87	27	26944	NFKB1,DGAT2,TARM1,SIRT2,TNIP1,IKBKE,REL,CASP4,RIOK3,TGFB1,NFKB2,ADORA2B,FCER1G,PLAC8,HSP90AA1,PWP1,IL1A,EZR,IRAK3,MAPKAPK2,IL10,CCL4,SOD2,BATF,CHIL1,CSF3,LCN2
6.63791e-13	0.0050479	0.351298	0.306	0.203	1	Calm3	1		GO:BP	positive regulation of cellular process	GO:0048522	FALSE	0.000190594	3.71989	6078	87	42	26944	RAB7,NFKB1,SLC15A3,EIF4EBP1,DGAT2,BCL2A1A,TARM1,BCL2A1D,LDHA,SIRT2,RAC2,TNIP1,MARCKSL1,IKBKE,TXNRD1,REL,CASP4,RIOK3,GADD45B,FAS,TGFB1,SLCO3A1,NFKB2,ADORA2B,FCER1G,HCK,PLAC8,HSP90AA1,FURIN,PWP1,IL1A,EZR,VASP,IRAK3,MAPKAPK2,IL10,CCL4,SOD2,BATF,CHIL1,CSF3,LCN2
7.32945e-11	0.00319424	0.350255	0.188	0.1	1	Slc40a1	1		GO:BP	positive regulation of gene expression	GO:0010628	FALSE	0.00019627	3.70715	1285	87	18	26944	NFKB1,TARM1,IKBKE,CASP4,RIOK3,TGFB1,ADORA2B,FCER1G,HSP90AA1,IL1A,EZR,IRAK3,MAPKAPK2,IL10,CCL4,BATF,CHIL1,LCN2
1.79092e-33	0.00033535	0.349446	0.106	0.027	1	Cenpb	1		GO:BP	regulation of signal transduction	GO:0009966	FALSE	0.000200054	3.69885	3005	87	28	26944	RAB7,NFKB1,SLC15A3,KMT5A,SIRT2,CDKN2D,TNIP1,IKBKE,REL,CASP4,RIOK3,GADD45B,FAS,TGFB1,ADORA2B,NFKBIB,FURIN,PRDX1,PWP1,IL1A,EZR,IL1RN,IRAK3,IL10,CCL4,SOD2,CHIL1,CSF3
0.031104	2.54373e-06	0.349182	0.765	0.744	0.0503787	Pfn1	1		GO:BP	MAPK cascade	GO:0000165	FALSE	0.00022553	3.6468	758	87	14	26944	NFKB1,MAPK6,MAP3K8,TNIP1,GADD45B,FAS,TGFB1,PRDX1,IL1A,EZR,IRAK3,MAPKAPK2,CCL4,CHIL1
6.19223e-05	0.000893373	0.348966	0.306	0.205	1	Ndufb1-ps	1		GO:BP	regulation of protein-containing complex assembly	GO:0043254	FALSE	0.00023998	3.61982	432	87	11	26944	EIF4EBP1,SIRT2,IKBKE,CASP4,RIOK3,FAS,TGFB1,HCK,HSP90AA1,VASP,CSF3
4.38923e-06	4.78103e-07	0.348917	0.118	0.011	0.00946883	Atp1a3	1		GO:BP	positive regulation of response to external stimulus	GO:0032103	FALSE	0.000286645	3.54266	654	87	13	26944	SLC15A3,SIRT2,RAC2,TNIP1,IKBKE,CASP4,RIOK3,TGFB1,ADORA2B,FCER1G,HSP90AA1,IRAK3,MAPKAPK2
0.0477465	0.00136926	0.348865	0.294	0.192	1	Ncor1	1		GO:BP	response to cytokine	GO:0034097	FALSE	0.000345342	3.46175	1188	87	17	26944	NFKB1,WFDC21,IFITM2,IKBKE,CASP4,FAS,NFKB2,EBI3,FCER1G,IL1A,IL1RN,IRAK3,MAPKAPK2,CCL4,CHIL1,CSF3,SAA3
0.00250828	0.000476952	0.348567	0.129	0.122	1	Itch	1		GO:BP	positive regulation of metabolic process	GO:0009893	FALSE	0.000473451	3.32472	3745	87	31	26944	RAB7,NFKB1,DGAT2,TARM1,SIRT2,TNIP1,IKBKE,REL,CASP4,RIOK3,FAS,TGFB1,SLCO3A1,NFKB2,ADORA2B,FCER1G,PLAC8,HSP90AA1,PWP1,IL1A,PRDX5,EZR,IRAK3,MAPKAPK2,IL10,CCL4,SOD2,BATF,CHIL1,CSF3,LCN2
1.93497e-09	0.000709009	0.348159	0.2	0.18	1	Vegfa	1		GO:BP	regulation of defense response	GO:0031347	FALSE	0.000510826	3.29173	811	87	14	26944	NFKB1,SLC15A3,SIRT2,TNIP1,IKBKE,CASP4,RIOK3,TGFB1,ADORA2B,FCER1G,HSP90AA1,IRAK3,MAPKAPK2,IL10
0.00031616	0.00067935	0.348109	0.129	0.033	1	Commd6	1		GO:BP	regulation of multicellular organismal process	GO:0051239	FALSE	0.000590726	3.22861	3165	87	28	26944	NFKB1,RAB11FIP1,TARM1,SIRT2,LIPG,RAC2,IKBKE,REL,CASP4,RIOK3,FAS,TGFB1,NGP,ADORA2B,FCER1G,PLAC8,HSP90AA1,FURIN,IL1A,EZR,IRAK3,MAPKAPK2,IL10,CCL4,BATF,CHIL1,CSF3,LCN2
0.00192759	2.55691e-05	0.347685	0.824	0.863	0.506396	Map1lc3b	1		GO:BP	cytokine-mediated signaling pathway	GO:0019221	FALSE	0.000591269	3.22822	473	87	11	26944	IFITM2,IKBKE,CASP4,FAS,EBI3,FCER1G,IL1A,IL1RN,IRAK3,CCL4,CSF3
0.000156705	0.00329909	0.347518	0.412	0.264	1	Anp32a	1		GO:BP	cellular response to organic substance	GO:0071310	FALSE	0.000698084	3.15609	2420	87	24	26944	NFKB1,EIF4EBP1,DGAT2,GRAMD1A,IFITM2,TNIP1,IKBKE,CASP4,RIOK3,FAS,TGFB1,EBI3,FCER1G,NFKBIB,IL1A,EZR,IL1RN,IRAK3,IL10,CCL4,SOD2,CHIL1,CSF3,SAA3
0.000673413	0.000280232	0.347302	0.165	0.052	1	Vav3	1		GO:BP	regulation of intracellular signal transduction	GO:1902531	FALSE	0.000709491	3.14905	1722	87	20	26944	KMT5A,CDKN2D,TNIP1,IKBKE,REL,RIOK3,GADD45B,FAS,TGFB1,ADORA2B,NFKBIB,PRDX1,IL1A,EZR,IRAK3,IL10,CCL4,SOD2,CHIL1,CSF3
0.010941	0.000352774	0.347072	0.612	0.504	1	Rps7	1		GO:BP	regulation of cell communication	GO:0010646	FALSE	0.000768336	3.11445	3616	87	30	26944	RAB7,PFKL,NFKB1,SLC15A3,RAB11FIP1,KMT5A,SIRT2,CDKN2D,TNIP1,IKBKE,REL,CASP4,RIOK3,GADD45B,FAS,TGFB1,ADORA2B,NFKBIB,FURIN,PRDX1,PWP1,IL1A,EZR,IL1RN,IRAK3,IL10,CCL4,SOD2,CHIL1,CSF3
8.85365e-07	2.6577e-06	0.347026	0.212	0.045	0.0526357	Sparc	1		GO:BP	regulation of signaling	GO:0023051	FALSE	0.000768336	3.11445	3616	87	30	26944	RAB7,PFKL,NFKB1,SLC15A3,RAB11FIP1,KMT5A,SIRT2,CDKN2D,TNIP1,IKBKE,REL,CASP4,RIOK3,GADD45B,FAS,TGFB1,ADORA2B,NFKBIB,FURIN,PRDX1,PWP1,IL1A,EZR,IL1RN,IRAK3,IL10,CCL4,SOD2,CHIL1,CSF3
0.00666774	0.00010854	0.346848	0.153	0.084	1	Pxk	1		GO:BP	acute-phase response	GO:0006953	TRUE	0.000859187	3.06591	49	87	5	26944	IL1A,ORM1,IL1RN,HP,SAA3
0.000555574	0.000231661	0.346583	0.235	0.137	1	Il18rap	1		GO:BP	defense response to bacterium	GO:0042742	FALSE	0.000882531	3.05427	391	87	10	26944	WFDC21,CASP4,FCER1G,HCK,PLAC8,SLPI,WFDC17,IL10,HP,LCN2
2.17473e-05	0.000290584	0.346488	0.412	0.379	1	Hnrnpa2b1	1		GO:BP	positive regulation of cellular metabolic process	GO:0031325	FALSE	0.000896911	3.04725	3434	87	29	26944	NFKB1,DGAT2,TARM1,SIRT2,TNIP1,IKBKE,REL,CASP4,RIOK3,FAS,TGFB1,SLCO3A1,NFKB2,ADORA2B,FCER1G,PLAC8,HSP90AA1,PWP1,IL1A,EZR,IRAK3,MAPKAPK2,IL10,CCL4,SOD2,BATF,CHIL1,CSF3,LCN2
0.0171754	0.000175193	0.345799	0.518	0.47	1	Cox4i1	1		GO:BP	cellular response to virus	GO:0098586	TRUE	0.00116214	2.93474	52	87	5	26944	NFKB1,IKBKE,RIOK3,TGFB1,HSP90AA1
0.0425014	0.000244845	0.345535	0.447	0.357	1	Ctsl	1		GO:BP	organonitrogen compound metabolic process	GO:1901564	TRUE	0.00125318	2.90199	5744	87	39	26944	RAB7,PFKL,NFKB1,EIF4EBP1,DGAT2,QSOX1,PGAM1,EIF4A1,MAPK6,MAP3K8,CPD,LDHA,SIRT2,LIPG,ST6GALNAC4,TNIP1,IKBKE,TXNRD1,CASP4,RIOK3,FAS,TGFB1,SLCO3A1,UPP1,HCK,HSP90AA1,FURIN,PWP1,PRDX5,SH3BP5,EZR,SLPI,IRAK3,MAPKAPK2,IL10,SOD2,HP,CHIL1,CSF3
0.00220788	0.000540513	0.345433	0.847	0.935	1	Ccrl2	1		GO:BP	positive regulation of macromolecule biosynthetic process	GO:0010557	FALSE	0.00132304	2.87843	2697	87	25	26944	NFKB1,TARM1,SIRT2,TNIP1,IKBKE,REL,CASP4,RIOK3,TGFB1,NFKB2,ADORA2B,FCER1G,PLAC8,HSP90AA1,PWP1,IL1A,EZR,IRAK3,MAPKAPK2,IL10,CCL4,BATF,CHIL1,CSF3,LCN2
0.000244845	0.00212365	0.344146	0.329	0.238	1	Gpx4	1		GO:BP	interleukin-6 production	GO:0032635	FALSE	0.00177556	2.75066	165	87	7	26944	TGFB1,ADORA2B,FCER1G,IL1A,IRAK3,MAPKAPK2,IL10
0.000285798	0.000133327	0.343687	0.165	0.078	1	Pfdn2	1		GO:BP	regulation of interleukin-6 production	GO:0032675	FALSE	0.00177556	2.75066	165	87	7	26944	TGFB1,ADORA2B,FCER1G,IL1A,IRAK3,MAPKAPK2,IL10
0.000517366	0.000442736	0.343634	0.494	0.469	1	Zfand5	1		GO:BP	myeloid leukocyte cytokine production	GO:0061082	FALSE	0.00184872	2.73313	57	87	5	26944	CASP4,TGFB1,FCER1G,IRAK3,MAPKAPK2
0.00126727	0.00673532	0.343018	0.2	0.139	1	Prpf38b	1		GO:BP	cellular catabolic process	GO:0044248	TRUE	0.00235751	2.62755	1524	87	18	26944	RAB7,PFKL,QSOX1,GRAMD1A,PGAM1,LDHA,SIRT2,LIPG,IKBKE,TXNRD1,ESD,TGFB1,UPP1,FURIN,PRDX1,PRDX5,MAPKAPK2,IL10
1.5494e-06	0.0013253	0.342863	0.459	0.297	1	Cd84	1		GO:BP	response to toxic substance	GO:0009636	FALSE	0.00268977	2.57028	253	87	8	26944	TXNRD1,ESD,FAS,PRDX1,PRDX5,SOD2,HP,LCN2
1.342e-05	0.000971483	0.34264	0.329	0.301	1	Rps18	1		GO:BP	positive regulation of macromolecule metabolic process	GO:0010604	FALSE	0.00297216	2.52693	3427	87	28	26944	RAB7,NFKB1,TARM1,SIRT2,TNIP1,IKBKE,REL,CASP4,RIOK3,FAS,TGFB1,SLCO3A1,NFKB2,ADORA2B,FCER1G,PLAC8,HSP90AA1,PWP1,IL1A,EZR,IRAK3,MAPKAPK2,IL10,CCL4,BATF,CHIL1,CSF3,LCN2
0.000206073	0.00250828	0.342557	0.271	0.22	1	Cxcr4	1		GO:BP	protein phosphorylation	GO:0006468	FALSE	0.00308017	2.51143	1236	87	16	26944	MAPK6,MAP3K8,SIRT2,IKBKE,RIOK3,FAS,TGFB1,SLCO3A1,HCK,HSP90AA1,PWP1,SH3BP5,IRAK3,MAPKAPK2,CHIL1,CSF3
7.31518e-13	6.56222e-05	0.342346	0.141	0.043	1	Cpne3	1		GO:BP	negative regulation of biological process	GO:0048519	FALSE	0.00340872	2.46741	5966	87	39	26944	RAB7,PFKL,NFKB1,EIF4EBP1,DGAT2,RAB11FIP1,BCL2A1A,QSOX1,TARM1,IFITM2,BCL2A1D,KMT5A,SIRT2,CDKN2D,TNIP1,IKBKE,REL,FTH1,RIOK3,FAS,TGFB1,NGP,ADORA2B,FCER1G,HCK,PLAC8,FURIN,PWP1,IL1A,PRDX5,SH3BP5,EZR,IL1RN,SLPI,IRAK3,MAPKAPK2,IL10,SOD2,LCN2
0.0687495	0.00349953	0.342278	0.235	0.133	1	Pnpla7	1		GO:BP	canonical NF-kappaB signal transduction	GO:0007249	FALSE	0.00401371	2.39645	267	87	8	26944	NFKB1,TNIP1,IKBKE,REL,RIOK3,NFKB2,NFKBIB,IL1A
3.6735e-05	0.000399619	0.342138	0.118	0.034	1	Eid1	1		GO:BP	regulation of innate immune response	GO:0045088	FALSE	0.00403596	2.39405	463	87	10	26944	SLC15A3,SIRT2,TNIP1,IKBKE,CASP4,RIOK3,TGFB1,HSP90AA1,IRAK3,MAPKAPK2
6.67009e-07	0.00161585	0.342058	0.2	0.1	1	Pdia3	1		GO:BP	cellular detoxification	GO:1990748	TRUE	0.00438198	2.35833	121	87	6	26944	TXNRD1,ESD,PRDX1,PRDX5,SOD2,HP
4.78609e-06	0.000156612	0.34164	0.118	0.021	1	Ms4a7	1		GO:BP	catabolic process	GO:0009056	FALSE	0.00457946	2.33919	2495	87	23	26944	RAB7,PFKL,QSOX1,GRAMD1A,PGAM1,GK,LDHA,SIRT2,LIPG,IKBKE,TXNRD1,ESD,TGFB1,UPP1,HSP90AA1,FURIN,PRDX1,PRDX5,EZR,IRAK3,MAPKAPK2,IL10,CHIL1
3.73669e-07	0.00157832	0.341308	0.318	0.226	1	Sh2d3c	1		GO:BP	regulation of response to external stimulus	GO:0032101	FALSE	0.00476357	2.32207	1126	87	15	26944	NFKB1,SLC15A3,SIRT2,RAC2,TNIP1,IKBKE,CASP4,RIOK3,TGFB1,ADORA2B,FCER1G,HSP90AA1,IRAK3,MAPKAPK2,IL10
4.44764e-06	0.000734955	0.341095	0.682	0.661	1	Tgif1	1		GO:BP	response to organic cyclic compound	GO:0014070	FALSE	0.00536235	2.27064	1137	87	15	26944	NFKB1,EIF4EBP1,GRAMD1A,CDKN2D,RIOK3,FAS,TGFB1,HSP90AA1,IL1A,EZR,IL1RN,IRAK3,IL10,SOD2,SAA3
0.000204654	0.00733978	0.34083	0.329	0.22	1	Rasa2	1		GO:BP	positive regulation of multicellular organismal process	GO:0051240	FALSE	0.00620131	2.20752	1804	87	19	26944	TARM1,LIPG,IKBKE,CASP4,RIOK3,TGFB1,ADORA2B,FCER1G,PLAC8,HSP90AA1,IL1A,EZR,IRAK3,MAPKAPK2,IL10,CCL4,BATF,CHIL1,LCN2
0.000120764	0.00205032	0.340794	0.176	0.107	1	Cox7b	1		GO:BP	regulation of cellular component biogenesis	GO:0044087	FALSE	0.00674479	2.17103	1010	87	14	26944	RAB7,EIF4EBP1,SIRT2,RAC2,IKBKE,CASP4,RIOK3,FAS,TGFB1,HCK,HSP90AA1,EZR,VASP,CSF3
0.00296665	0.0092901	0.340483	0.176	0.128	1	Tctex1d2	1		GO:BP	response to interleukin-1	GO:0070555	FALSE	0.00694453	2.15836	131	87	6	26944	NFKB1,IL1RN,IRAK3,CCL4,CHIL1,SAA3
1.11183e-08	7.15175e-05	0.340472	0.435	0.386	1	Pitpna	1		GO:BP	response to extracellular stimulus	GO:0009991	FALSE	0.00696933	2.15681	610	87	11	26944	EIF4EBP1,LDHA,SIRT2,CDKN2D,LIPG,FAS,TGFB1,ADORA2B,UPP1,IL1A,SOD2
0.000318481	0.000191976	0.340174	0.259	0.326	1	Mdm2	1		GO:BP	positive regulation of innate immune response	GO:0045089	FALSE	0.00715854	2.14518	386	87	9	26944	SLC15A3,SIRT2,TNIP1,IKBKE,CASP4,RIOK3,HSP90AA1,IRAK3,MAPKAPK2
0.000752618	0.0285648	0.340001	0.106	0.081	1	Cpne1	1		GO:BP	acute inflammatory response	GO:0002526	FALSE	0.00725653	2.13927	132	87	6	26944	FCER1G,IL1A,ORM1,IL1RN,HP,SAA3
0.0216951	0.00747682	0.339228	0.118	0.044	1	Pfdn6	1		GO:BP	cellular response to toxic substance	GO:0097237	FALSE	0.00725653	2.13927	132	87	6	26944	TXNRD1,ESD,PRDX1,PRDX5,SOD2,HP
2.55099e-05	0.00134659	0.339177	0.118	0.04	1	Timm23	1		GO:BP	activation of innate immune response	GO:0002218	FALSE	0.00776534	2.10984	292	87	8	26944	SLC15A3,SIRT2,TNIP1,CASP4,RIOK3,HSP90AA1,IRAK3,MAPKAPK2
1.27595e-06	0.00170984	0.33911	0.141	0.05	1	Uvrag	1		GO:BP	homeostatic process	GO:0042592	TRUE	0.00793884	2.10024	1835	87	19	26944	RAB7,DGAT2,BCL2A1A,GK,LIPG,RAC2,MARCKSL1,TXNRD1,FTH1,FAS,TGFB1,FCER1G,PLAC8,PRDX1,IL1A,PRDX5,IL1RN,SOD2,LCN2
7.98447e-05	0.00400988	0.338809	0.2	0.121	1	Rbm47	1		GO:BP	cellular response to oxygen-containing compound	GO:1901701	FALSE	0.00820316	2.08602	1497	87	17	26944	NFKB1,EIF4EBP1,DGAT2,GRAMD1A,TNIP1,ESD,TGFB1,NFKBIB,PRDX1,IL1A,PRDX5,EZR,IRAK3,IL10,SOD2,CSF3,LCN2
0.00342292	0.010941	0.338704	0.4	0.322	1	Gm20406	1		GO:BP	positive regulation of apoptotic process	GO:0043065	FALSE	0.00838324	2.07659	622	87	11	26944	BCL2A1A,BCL2A1D,LDHA,SIRT2,TXNRD1,GADD45B,FAS,TGFB1,IL10,SOD2,LCN2
1.01584e-05	0.000337511	0.338653	0.129	0.053	1	Ppp2r2a	1		GO:BP	regulation of tumor necrosis factor production	GO:0032680	FALSE	0.0085165	2.06974	209	87	7	26944	TGFB1,FCER1G,IL1A,IRAK3,MAPKAPK2,IL10,CCL4
0.000427154	1.92434e-05	0.338588	0.106	0.043	0.381116	Smn1	1		GO:BP	tumor necrosis factor production	GO:0032640	FALSE	0.0085165	2.06974	209	87	7	26944	TGFB1,FCER1G,IL1A,IRAK3,MAPKAPK2,IL10,CCL4
0.0114605	0.000672106	0.338242	0.388	0.321	1	Hnrnpu	1		GO:BP	extrinsic apoptotic signaling pathway in absence of ligand	GO:0097192	TRUE	0.00883822	2.05364	78	87	5	26944	BCL2A1A,BCL2A1D,FAS,IL1A,LCN2
0.00566779	0.000667331	0.337912	0.235	0.155	1	Ifngr1	1		GO:BP	negative regulation of apoptotic process	GO:0043066	FALSE	0.00932373	2.03041	1039	87	14	26944	NFKB1,BCL2A1A,BCL2A1D,SIRT2,CDKN2D,FAS,FCER1G,HCK,PLAC8,PRDX5,IL1RN,IL10,SOD2,LCN2
4.23849e-14	0.00016901	0.337637	0.224	0.116	1	Edem1	1		GO:BP	tumor necrosis factor superfamily cytokine production	GO:0071706	FALSE	0.00935053	2.02916	212	87	7	26944	TGFB1,FCER1G,IL1A,IRAK3,MAPKAPK2,IL10,CCL4
0.00442404	1.8917e-05	0.337489	0.153	0.027	0.374651	Col1a1	1		GO:BP	regulation of tumor necrosis factor superfamily cytokine production	GO:1903555	FALSE	0.00935053	2.02916	212	87	7	26944	TGFB1,FCER1G,IL1A,IRAK3,MAPKAPK2,IL10,CCL4
1.00818e-05	0.031104	0.337348	0.259	0.211	1	Ncl	1		GO:BP	signal transduction in absence of ligand	GO:0038034	FALSE	0.0100136	1.99941	80	87	5	26944	BCL2A1A,BCL2A1D,FAS,IL1A,LCN2
4.21841e-05	0.00100548	0.337061	0.165	0.077	1	Rell1	1		GO:BP	detoxification	GO:0098754	FALSE	0.0101862	1.99199	140	87	6	26944	TXNRD1,ESD,PRDX1,PRDX5,SOD2,HP
0.00606542	0.00407824	0.33703	0.188	0.078	1	Ss18l2	1		GO:BP	positive regulation of programmed cell death	GO:0043068	FALSE	0.0113013	1.94687	642	87	11	26944	BCL2A1A,BCL2A1D,LDHA,SIRT2,TXNRD1,GADD45B,FAS,TGFB1,IL10,SOD2,LCN2
7.02955e-06	3.56003e-05	0.336458	0.859	0.918	0.705065	Ctsd	1		GO:BP	multicellular organismal-level homeostasis	GO:0048871	FALSE	0.0114551	1.941	912	87	13	26944	RAB7,BCL2A1A,RAC2,FAS,TGFB1,FCER1G,PLAC8,PRDX1,IL1A,PRDX5,IL1RN,SOD2,LCN2
8.94012e-10	0.000110343	0.336213	0.188	0.091	1	Grpel1	1		GO:BP	positive regulation of response to biotic stimulus	GO:0002833	FALSE	0.0125756	1.90047	414	87	9	26944	SLC15A3,SIRT2,TNIP1,IKBKE,CASP4,RIOK3,HSP90AA1,IRAK3,MAPKAPK2
5.80752e-06	2.9521e-06	0.336165	0.765	0.809	0.0584662	Ptafr	1		GO:BP	negative regulation of programmed cell death	GO:0043069	FALSE	0.0128824	1.89	1069	87	14	26944	NFKB1,BCL2A1A,BCL2A1D,SIRT2,CDKN2D,FAS,FCER1G,HCK,PLAC8,PRDX5,IL1RN,IL10,SOD2,LCN2
1.84445e-06	0.00074172	0.335797	0.118	0.046	1	Atp5g3	1		GO:BP	cytokine production involved in immune response	GO:0002367	FALSE	0.0129605	1.88738	146	87	6	26944	CASP4,TGFB1,FCER1G,IRAK3,MAPKAPK2,IL10
8.58042e-13	6.16931e-07	0.335766	0.353	0.38	0.0122183	Btf3	1		GO:BP	regulation of cytokine production involved in immune response	GO:0002718	FALSE	0.0129605	1.88738	146	87	6	26944	CASP4,TGFB1,FCER1G,IRAK3,MAPKAPK2,IL10
0.0261293	0.003397	0.33554	0.235	0.15	1	Rpl36al	1		GO:BP	cellular response to cytokine stimulus	GO:0071345	FALSE	0.0135805	1.86708	1074	87	14	26944	NFKB1,IFITM2,IKBKE,CASP4,FAS,EBI3,FCER1G,IL1A,IL1RN,IRAK3,CCL4,CHIL1,CSF3,SAA3
0.0128551	0.00264404	0.335424	0.306	0.195	1	Il17ra	1		GO:BP	negative regulation of cellular process	GO:0048523	FALSE	0.0165869	1.78023	5599	87	36	26944	RAB7,PFKL,NFKB1,EIF4EBP1,DGAT2,RAB11FIP1,BCL2A1A,QSOX1,TARM1,BCL2A1D,KMT5A,SIRT2,CDKN2D,TNIP1,IKBKE,REL,FTH1,RIOK3,FAS,TGFB1,ADORA2B,FCER1G,HCK,PLAC8,FURIN,PWP1,IL1A,PRDX5,SH3BP5,EZR,IL1RN,IRAK3,MAPKAPK2,IL10,SOD2,LCN2
0.0285648	5.09306e-06	0.335093	0.165	0.113	0.100868	Laptm4a	1		GO:BP	macrophage cytokine production	GO:0010934	FALSE	0.0166666	1.77815	42	87	4	26944	CASP4,TGFB1,IRAK3,MAPKAPK2
7.16665e-07	0.0447607	0.333768	0.153	0.083	1	Cxcl1	1		GO:BP	regulation of macrophage cytokine production	GO:0010935	FALSE	0.0166666	1.77815	42	87	4	26944	CASP4,TGFB1,IRAK3,MAPKAPK2
3.51178e-44	0.00200633	0.33348	0.118	0.038	1	Aftph	1		GO:BP	regulation of metabolic process	GO:0019222	FALSE	0.017998	1.74478	6882	87	41	26944	RAB7,NFKB1,EIF4EBP1,DGAT2,QSOX1,TARM1,GK,KMT5A,SIRT2,CDKN2D,LIPG,RAC2,TNIP1,IKBKE,REL,CASP4,RIOK3,FAS,TGFB1,SLCO3A1,NFKB2,ADORA2B,FCER1G,PLAC8,HSP90AA1,FURIN,PWP1,IL1A,CKS2,PRDX5,SH3BP5,EZR,IRAK3,MAPKAPK2,IL10,CCL4,SOD2,BATF,CHIL1,CSF3,LCN2
3.1489e-05	0.000206073	0.332575	0.2	0.158	1	Zfp106	1		GO:BP	regulation of response to biotic stimulus	GO:0002831	FALSE	0.0200643	1.69758	556	87	10	26944	SLC15A3,SIRT2,TNIP1,IKBKE,CASP4,RIOK3,TGFB1,HSP90AA1,IRAK3,MAPKAPK2
0.0598718	1.39836e-06	0.33231	0.588	0.659	0.0276945	Rps13	1		GO:BP	regulation of cellular metabolic process	GO:0031323	FALSE	0.0224874	1.64806	6425	87	39	26944	NFKB1,EIF4EBP1,DGAT2,QSOX1,TARM1,GK,KMT5A,SIRT2,CDKN2D,LIPG,TNIP1,IKBKE,REL,CASP4,RIOK3,FAS,TGFB1,SLCO3A1,NFKB2,ADORA2B,FCER1G,PLAC8,HSP90AA1,FURIN,PWP1,IL1A,CKS2,PRDX5,SH3BP5,EZR,IRAK3,MAPKAPK2,IL10,CCL4,SOD2,BATF,CHIL1,CSF3,LCN2
0.00919966	0.0477465	0.332105	0.224	0.182	1	Mtdh	1		GO:BP	reactive oxygen species metabolic process	GO:0072593	TRUE	0.0233288	1.63211	244	87	7	26944	SIRT2,TXNRD1,TGFB1,PRDX1,PRDX5,SOD2,LCN2
0.0455334	0.00163389	0.331613	0.188	0.09	1	Il6ra	1		GO:BP	cellular response to stress	GO:0033554	FALSE	0.023578	1.62749	1799	87	18	26944	EIF4EBP1,BCL2A1A,BCL2A1D,KMT5A,SIRT2,CDKN2D,IKBKE,FAS,TGFB1,UPP1,HSP90AA1,PRDX1,IL1A,PRDX5,MAPKAPK2,SOD2,BATF,LCN2
0.000729586	0.00879438	0.331154	0.212	0.108	1	Zfp869	1		GO:BP	pattern recognition receptor signaling pathway	GO:0002221	FALSE	0.0239527	1.62064	245	87	7	26944	SLC15A3,SIRT2,TNIP1,CASP4,RIOK3,IRAK3,MAPKAPK2
1.08489e-07	0.00202253	0.331065	0.212	0.098	1	1600014C10Rik	1		GO:BP	carbohydrate metabolic process	GO:0005975	TRUE	0.0256127	1.59155	572	87	10	26944	PFKL,NFKB1,DGAT2,PGAM1,GK,LDHA,TGFB1,ADORA2B,PFKFB3,CHIL1
0.0318531	0.00570125	0.330674	0.188	0.115	1	Trpv2	1		GO:BP	cellular oxidant detoxification	GO:0098869	FALSE	0.0257138	1.58983	97	87	5	26944	TXNRD1,PRDX1,PRDX5,SOD2,HP
0.0651791	0.00172896	0.330193	0.224	0.089	1	Actn4	1		GO:BP	lymphocyte activation	GO:0046649	FALSE	0.0286752	1.54249	848	87	12	26944	TARM1,BCL2A1D,RAC2,FAS,TGFB1,EBI3,FCER1G,HSP90AA1,PRDX1,IL1A,IL10,BATF
6.04355e-05	0.000285798	0.330142	0.282	0.225	1	Kdm7a	1		GO:BP	production of molecular mediator of immune response	GO:0002440	FALSE	0.0317763	1.4979	256	87	7	26944	CASP4,TGFB1,FCER1G,IRAK3,MAPKAPK2,IL10,BATF
1.45653e-08	0.0105265	0.330021	0.153	0.09	1	Anp32b	1		GO:BP	innate immune response-activating signaling pathway	GO:0002758	FALSE	0.0317763	1.4979	256	87	7	26944	SLC15A3,SIRT2,TNIP1,CASP4,RIOK3,IRAK3,MAPKAPK2
1.27801e-10	1.342e-05	0.329989	0.365	0.289	0.265783	Cd37	1		GO:BP	cell activation	GO:0001775	FALSE	0.0321501	1.49282	1160	87	14	26944	TARM1,BCL2A1D,RAC2,FAS,TGFB1,NFKB2,ADORA2B,EBI3,FCER1G,HSP90AA1,PRDX1,IL1A,IL10,BATF
3.6568e-06	0.000316328	0.329717	0.824	0.738	1	Zfp36	1		GO:BP	negative regulation of interleukin-12 production	GO:0032695	TRUE	0.0345138	1.46201	17	87	3	26944	NFKB1,IRAK3,IL10
1.74e-10	0.00226054	0.329566	0.165	0.059	1	Tcirg1	1		GO:BP	cellular response to interleukin-1	GO:0071347	FALSE	0.0377557	1.42302	105	87	5	26944	NFKB1,IL1RN,IRAK3,CCL4,SAA3
2.43413e-05	0.00026845	0.329387	0.153	0.063	1	Kmt2c	1		GO:BP	leukocyte activation	GO:0045321	FALSE	0.0418128	1.37869	1031	87	13	26944	TARM1,BCL2A1D,RAC2,FAS,TGFB1,ADORA2B,EBI3,FCER1G,HSP90AA1,PRDX1,IL1A,IL10,BATF
9.20622e-07	0.0687495	0.329318	0.165	0.13	1	4833438C02Rik	1		GO:BP	intrinsic apoptotic signaling pathway in response to DNA damage	GO:0008630	TRUE	0.0432556	1.36396	108	87	5	26944	BCL2A1A,BCL2A1D,CDKN2D,IKBKE,SOD2
0.00679761	0.000507445	0.329221	0.188	0.124	1	Drap1	1		GO:BP	T cell activation	GO:0042110	FALSE	0.0449573	1.3472	611	87	10	26944	TARM1,BCL2A1D,RAC2,FAS,TGFB1,EBI3,FCER1G,HSP90AA1,IL1A,BATF
9.14272e-05	5.58474e-05	0.329185	0.176	0.053	1	Grcc10	1		GO:BP	hydrogen peroxide metabolic process	GO:0042743	FALSE	0.0457208	1.33989	54	87	4	26944	TXNRD1,PRDX1,PRDX5,SOD2
1.83238e-06	0.000126327	0.329094	0.447	0.442	1	Tra2a	1		GO:BP	regulation of protein metabolic process	GO:0051246	TRUE	0.0492639	1.30747	1901	87	18	26944	RAB7,EIF4EBP1,DGAT2,SIRT2,LIPG,TNIP1,FAS,TGFB1,SLCO3A1,HSP90AA1,FURIN,PWP1,SH3BP5,EZR,IRAK3,IL10,CHIL1,CSF3
4.0482e-11	0.000123548	0.328842	0.176	0.097	1	Arfgef2	1		GO:CC	cytosol	GO:0005829	TRUE	5.54016e-08	7.25648	4105	87	38	26995	RAB7,PFKL,NFKB1,EIF4EBP1,DGAT2,RAB11FIP1,GRAMD1A,PGAM1,GK,MAPK6,MAP3K8,KMT5A,LDHA,SIRT2,CDKN2D,RAC2,TNIP1,SLFN4,MARCKSL1,TXNRD1,CASP4,RIOK3,ESD,FAS,NFKB2,UPP1,HCK,RILPL2,HSP90AA1,PRDX1,IL1A,LRRC25,PRDX5,EZR,VASP,IL1RN,PFKFB3,LCN2
6.44771e-09	0.000729586	0.328468	0.341	0.258	1	Oga	1		GO:CC	cytoplasm	GO:0005737	FALSE	1.00988e-07	6.99573	11561	87	66	26995	RAB7,PFKL,NFKB1,SLC15A3,EIF4EBP1,DGAT2,RAB11FIP1,BCL2A1A,QSOX1,GRAMD1A,PGAM1,GK,EIF4A1,MAPK6,MAP3K8,IFITM2,CPD,BCL2A1D,KMT5A,LDHA,SIRT2,CDKN2D,LIPG,RAC2,ST6GALNAC4,TNIP1,FPR1,SLFN4,MARCKSL1,IKBKE,TXNRD1,REL,FTH1,CASP4,RIOK3,GADD45B,ESD,FAS,TGFB1,NGP,NFKB2,UPP1,HCK,RILPL2,NFKBIB,HSP90AA1,FURIN,PRDX1,PWP1,IL1A,LRRC25,PRDX5,SH3BP5,EZR,VASP,IL1RN,SLPI,PFKFB3,IRAK3,MAPKAPK2,AA467197,SOD2,BATF,CHIL1,CS…
1.26969e-13	1.95264e-05	0.326525	0.118	0.021	0.38672	Mbp	1		GO:CC	extracellular space	GO:0005615	TRUE	0.000323939	3.48954	1836	87	20	26995	WFDC21,QSOX1,CPD,LIPG,FAS,TGFB1,NGP,EBI3,IL1A,ORM1,IL1RN,SLPI,WFDC17,IL10,CCL4,HP,CHIL1,CSF3,SAA3,LCN2
0.0131623	0.00031489	0.326147	0.188	0.117	1	Scamp2	1		GO:CC	vesicle	GO:0031982	FALSE	0.000433457	3.36305	2228	87	22	26995	RAB7,SLC15A3,RAB11FIP1,QSOX1,GRAMD1A,IFITM2,LIPG,MARCKSL1,FTH1,ESD,FAS,TGFB1,NGP,HCK,HSP90AA1,FURIN,PRDX5,SH3BP5,EZR,IL1RN,CSF3,LCN2
0.0149816	0.00164175	0.325253	0.2	0.116	1	Midn	1		GO:CC	extracellular region	GO:0005576	FALSE	0.00113351	2.94557	2554	87	23	26995	WFDC21,QSOX1,CPD,LIPG,FTH1,CASP4,FAS,TGFB1,NGP,EBI3,FURIN,IL1A,ORM1,IL1RN,SLPI,WFDC17,IL10,CCL4,HP,CHIL1,CSF3,SAA3,LCN2
0.000122345	0.000946419	0.324644	0.106	0.033	1	Rab43	1		GO:CC	cytoplasmic vesicle	GO:0031410	FALSE	0.00211253	2.6752	2077	87	20	26995	RAB7,SLC15A3,RAB11FIP1,GRAMD1A,IFITM2,LIPG,MARCKSL1,FTH1,ESD,FAS,TGFB1,NGP,HCK,HSP90AA1,FURIN,PRDX5,SH3BP5,EZR,CSF3,LCN2
9.37663e-06	0.00743972	0.323783	0.141	0.053	1	Iglc1	1		GO:CC	intracellular vesicle	GO:0097708	FALSE	0.00217383	2.66278	2081	87	20	26995	RAB7,SLC15A3,RAB11FIP1,GRAMD1A,IFITM2,LIPG,MARCKSL1,FTH1,ESD,FAS,TGFB1,NGP,HCK,HSP90AA1,FURIN,PRDX5,SH3BP5,EZR,CSF3,LCN2
0.00197199	7.92857e-05	0.323342	0.2	0.145	1	Arih1	1		GO:CC	endocytic vesicle lumen	GO:0071682	TRUE	0.0028521	2.54484	2	87	2	26995	FTH1,CSF3
3.35568e-05	9.01289e-07	0.322534	0.329	0.339	0.01785	Ywhae	1		GO:CC	mitochondrion	GO:0005739	FALSE	0.00793615	2.10039	1895	87	18	26995	RAB7,NFKB1,DGAT2,BCL2A1A,GK,BCL2A1D,LDHA,SIRT2,IKBKE,TXNRD1,FTH1,CASP4,HSP90AA1,PRDX1,PRDX5,SH3BP5,AA467197,SOD2
0.000324407	0.0208493	0.322522	0.165	0.084	1	Havcr2	1		GO:CC	myelin sheath	GO:0043209	TRUE	0.0138141	1.85968	202	87	6	26995	PGAM1,SIRT2,HSP90AA1,PRDX1,EZR,SOD2
2.66002e-07	0.0458114	0.322042	0.106	0.04	1	Luc7l3	1		KEGG	Leishmaniasis	KEGG:05140	FALSE	0.000290283	3.53718	70	56	6	9330	NFKB1,MARCKSL1,TGFB1,NFKBIB,IL1A,IL10
3.87139e-05	0.00640996	0.321922	0.129	0.055	1	Pebp1	1		KEGG	MAPK signaling pathway	KEGG:04010	FALSE	0.000840865	3.07527	301	56	10	9330	NFKB1,GNG12,MAP3K8,RAC2,GADD45B,FAS,TGFB1,NFKB2,IL1A,MAPKAPK2
0.00673893	0.00209941	0.321167	0.129	0.06	1	Copa	1		KEGG	IL-17 signaling pathway	KEGG:04657	FALSE	0.00151798	2.81873	93	56	6	9330	NFKB1,MAPK6,IKBKE,HSP90AA1,CSF3,LCN2
1.54099e-17	0.00121866	0.321071	0.212	0.1	1	Cfp	1		KEGG	NF-kappa B signaling pathway	KEGG:04064	FALSE	0.00303268	2.51817	105	56	6	9330	NFKB1,BCL2A1A,BCL2A1D,GADD45B,NFKB2,CCL4
0.000542747	0.00138811	0.321004	0.235	0.213	1	Atf1	1		KEGG	C-type lectin receptor signaling pathway	KEGG:04625	FALSE	0.00436536	2.35998	112	56	6	9330	NFKB1,IKBKE,NFKB2,FCER1G,MAPKAPK2,IL10
2.93836e-12	8.90835e-06	0.320916	0.106	0.008	0.17643	Cdk14	1		KEGG	Cytokine-cytokine receptor interaction	KEGG:04060	FALSE	0.0257094	1.58991	290	56	8	9330	FAS,TGFB1,EBI3,IL1A,IL1RN,IL10,CCL4,CSF3
5.19715e-08	0.00101082	0.320848	0.118	0.1	1	Lyrm2	1		KEGG	Th17 cell differentiation	KEGG:04659	FALSE	0.0332757	1.47787	105	56	5	9330	NFKB1,TGFB1,EBI3,NFKBIB,HSP90AA1
0.0092901	0.00873401	0.320717	0.153	0.073	1	Nars	1		KEGG	Amoebiasis	KEGG:05146	FALSE	0.0363033	1.44005	107	56	5	9330	RAB7,NFKB1,TGFB1,PRDX1,IL10
6.93603e-08	0.000256428	0.320394	0.129	0.049	1	Mpc2	1		KEGG	Inflammatory bowel disease	KEGG:05321	FALSE	0.0419952	1.3768	62	56	4	9330	NFKB1,TGFB1,IL1A,IL10
0.0132148	0.00224982	0.319088	0.341	0.209	1	Ybx1	1		KEGG	HIF-1 signaling pathway	KEGG:04066	FALSE	0.0466436	1.33121	113	56	5	9330	PFKL,NFKB1,EIF4EBP1,LDHA,PFKFB3
8.74434e-07	0.000474139	0.318814	0.165	0.066	1	Dek	1		KEGG	Cellular senescence	KEGG:04218	FALSE	0.0499568	1.30141	175	56	6	9330	NFKB1,EIF4EBP1,GADD45B,TGFB1,IL1A,MAPKAPK2
0.00286843	0.000315044	0.318695	0.118	0.025	1	Comtd1	1
7.92857e-05	0.000647845	0.318104	0.129	0.066	1	Ptms	1
0.00089834	0.000249951	0.31796	0.694	0.688	1	Rpl34	1
0.00212365	0.00103949	0.317868	0.176	0.079	1	Kdelr1	1
0.00236438	0.0171754	0.317618	0.282	0.226	1	Kctd12	1
2.29287e-06	0.00374922	0.317066	0.153	0.06	1	Evi2a	1
0.0257442	7.33966e-05	0.316043	0.118	0.028	1	Man1a2	1
1.01676e-09	0.00690158	0.315539	0.365	0.249	1	Fgd3	1
0.00386069	0.000441732	0.314709	0.776	0.826	1	Calm1	1
1.33384e-06	0.00992653	0.314699	0.118	0.055	1	Ldlrap1	1
0.00200363	0.000154528	0.314251	0.482	0.495	1	Gla	1
0.0206648	4.6164e-05	0.314125	0.388	0.397	0.914278	Rpl29	1
1.99935e-07	0.000673413	0.314102	0.247	0.199	1	Paip2	1
5.55937e-07	0.00663373	0.313729	0.212	0.141	1	Plekhm2	1
8.62065e-06	0.000752618	0.313344	0.353	0.274	1	Antxr2	1
0.00153499	2.67129e-05	0.312522	0.271	0.223	0.52905	Atp5f1	1
2.59287e-30	0.000120764	0.312426	0.129	0.101	1	Cdc37	1
0.0166499	0.00105261	0.312217	0.129	0.084	1	Dad1	1
5.83002e-05	0.000972881	0.312171	0.2	0.072	1	Stk4	1
0.00157832	0.00497764	0.312027	0.224	0.116	1	Igf2r	1
1.87788e-05	0.0149816	0.311896	0.341	0.251	1	Osbpl8	1
0.00324055	0.000399445	0.311767	0.576	0.563	1	Chchd2	1
4.62369e-13	0.00207908	0.311339	0.141	0.072	1	Aldh2	1
6.48441e-10	0.000296607	0.311056	0.388	0.378	1	Entpd1	1
0.0293844	1.86142e-05	0.311052	0.612	0.6	0.368654	Morf4l1	1
0.0014211	0.0527127	0.311017	0.447	0.367	1	Timp2	1
3.86614e-21	0.000946473	0.310041	0.176	0.082	1	Rraga	1
1.08764e-05	0.0216951	0.309833	0.259	0.201	1	Id1	1
4.68495e-07	0.0181575	0.308927	0.141	0.053	1	Gstm1	1
2.83261e-08	0.000163692	0.308633	0.106	0.033	1	Emc6	1
0.00012189	0.00263722	0.308386	0.2	0.122	1	Mtpn	1
0.00398631	2.75466e-05	0.308319	0.188	0.103	0.545561	Hnrnpul1	1
2.71799e-05	0.00182996	0.307719	0.224	0.115	1	Ptpn18	1
0.0019957	2.59591e-05	0.307606	0.706	0.775	0.514119	Nlrp3	1
3.04046e-06	0.000661396	0.307425	0.153	0.049	1	Arl11	1
0.00074058	0.0021422	0.307118	0.153	0.065	1	Smpdl3a	1
1.5772e-05	0.000112542	0.305998	0.118	0.027	1	Runx2	1
3.45961e-05	0.00286843	0.305715	0.306	0.222	1	Ncoa3	1
0.00673532	0.00733435	0.303946	0.188	0.126	1	Cir1	1
0.0310741	2.2199e-05	0.30346	0.6	0.641	0.439651	Rpl13	1
5.35236e-14	0.125548	0.303138	0.165	0.11	1	Creb5	1
2.56405e-11	4.01023e-05	0.302947	0.188	0.126	0.794226	Tatdn2	1
0.00268778	0.00068214	0.302819	0.294	0.2	1	Tomm7	1
0.065632	0.00130899	0.302151	0.141	0.06	1	Pkn1	1
2.56032e-05	2.78289e-05	0.302026	0.129	0.025	0.551151	Tacc1	1
3.09314e-09	0.0014211	0.301983	0.365	0.258	1	Fam49b	1
0.00110553	0.000592438	0.301844	0.141	0.056	1	Zfp638	1
1.14079e-17	0.00244388	0.301831	0.376	0.323	1	Mef2a	1
4.90883e-15	0.0211478	0.301554	0.129	0.047	1	Mga	1
7.67958e-05	0.00265742	0.301011	0.153	0.075	1	Fundc2	1
6.54605e-15	1.02316e-05	0.300963	0.2	0.136	0.202637	Ube2j1	1
5.09306e-06	0.000479373	0.300829	0.106	0.038	1	Unc50	1
0.00320119	0.000542747	0.300809	0.353	0.257	1	Chmp3	1
0.00246725	1.54965e-05	0.300766	0.141	0.023	0.306909	Tbc1d14	1
0.00639909	9.03707e-06	0.30056	0.224	0.199	0.178979	Msra	1
0.00718746	0.00606542	0.300421	0.176	0.135	1	Ccl7	1
0.00690158	0.0124525	0.300272	0.153	0.075	1	Stk11	1
2.03234e-05	2.02299e-06	0.300185	0.447	0.472	0.0400654	Rpl13a	1
0.00842978	0.00472317	0.299229	0.188	0.124	1	Rnf7	1
0.00068214	0.00442404	0.299225	0.282	0.217	1	Mkrn1	1
8.28505e-22	0.00673893	0.299046	0.188	0.137	1	Itsn2	1
1.02316e-05	0.00281667	0.298781	0.106	0.038	1	Faap100	1
1.84334e-09	0.00197199	0.298728	0.224	0.164	1	Ip6k1	1
3.12062e-06	0.00138804	0.298608	0.165	0.065	1	Cs	1
4.13843e-05	0.0012215	0.298533	0.141	0.04	1	Gm49774	1
0.0194489	0.000489681	0.298135	0.506	0.488	1	Ssu72	1
4.00741e-07	0.00246808	0.297941	0.353	0.294	1	Cnih4	1
0.000894616	0.00255697	0.297916	0.176	0.1	1	Mxi1	1
5.47025e-07	4.44194e-05	0.297743	0.471	0.491	0.879725	Arf1	1
0.00578015	1.88251e-05	0.297296	0.376	0.377	0.372831	Uqcrq	1
1.05974e-19	0.00246725	0.29659	0.271	0.185	1	Fis1	1
6.1307e-07	0.00236438	0.29644	0.329	0.238	1	Dync1i2	1
4.01023e-05	5.3249e-05	0.295258	0.165	0.034	1	Rreb1	1
0.00733435	0.00743053	0.295174	0.576	0.562	1	Rps23	1
0.000893373	0.000881368	0.294759	0.188	0.097	1	Plekhj1	1
0.000805832	0.00273564	0.294574	0.141	0.081	1	Tbl1xr1	1
0.00733978	0.000427154	0.29435	0.176	0.136	1	Atp5k	1
1.57197e-09	0.00089834	0.293592	0.2	0.145	1	Tmem167	1
6.33653e-07	2.1623e-05	0.293329	0.176	0.037	0.428243	Rassf3	1
0.125548	0.000204654	0.293143	0.212	0.166	1	Pcnp	1
0.000529206	0.00141151	0.293021	0.259	0.214	1	Cox5a	1
0.00663373	0.00021339	0.292786	0.435	0.436	1	Rps19	1
0.0050479	0.00616249	0.292677	0.118	0.115	1	Npm1	1
0.000673273	0.00324055	0.292394	0.224	0.159	1	Med13l	1
0.00173187	0.000673273	0.292391	0.118	0.078	1	Atp5d	1
1.1417e-05	0.00073237	0.292118	0.165	0.056	1	Sft2d2	1
0.0137896	0.00471247	0.291991	0.188	0.114	1	Dynlrb1	1
9.49426e-17	0.00205115	0.291748	0.165	0.066	1	Dnajb11	1
0.000667331	0.000152938	0.29172	0.388	0.459	1	Tsc22d3	1
0.000507445	0.00118677	0.291531	0.835	0.822	1	Rps16	1
0.00472317	0.00111222	0.291078	0.176	0.071	1	Arhgap9	1
0.00992829	0.00386069	0.290917	0.424	0.305	1	Rps6	1
4.15468e-09	0.00919966	0.290407	0.341	0.259	1	Nsrp1	1
7.01061e-09	0.00556593	0.289602	0.106	0.055	1	Slc20a1	1
0.00178888	0.00151853	0.289535	0.165	0.081	1	Mob3a	1
0.00136926	0.00268778	0.289488	0.188	0.13	1	AI413582	1
0.000177876	0.000601119	0.289415	0.435	0.416	1	Gnas	1
1.18509e-05	0.00191205	0.288926	0.141	0.053	1	Hipk1	1
0.00105261	0.000175208	0.288205	0.106	0.04	1	Dpm1	1
2.60978e-22	0.00632252	0.287958	0.271	0.237	1	Sema4a	1
1.84761e-08	0.00110553	0.287607	0.141	0.097	1	Hint1	1
5.53922e-05	0.00395974	0.287354	0.129	0.047	1	Matr3	1
0.0013253	0.0137896	0.287277	0.259	0.171	1	Elmo1	1
9.13563e-06	0.0140955	0.287007	0.247	0.142	1	Nfam1	1
1.0483e-05	0.0651791	0.28669	0.247	0.185	1	Igfbp6	1
2.0282e-16	0.000395524	0.286618	0.118	0.024	1	Dpm3	1
0.000999007	0.000444367	0.286487	0.141	0.037	1	Adam10	1
3.07063e-05	0.0180814	0.285974	0.129	0.065	1	Ndufb6	1
5.41968e-16	0.000229416	0.285739	0.4	0.377	1	Uqcrh	1
4.58758e-06	0.0234632	0.28546	0.129	0.077	1	Slc25a33	1
0.00329909	0.00294924	0.285457	0.118	0.051	1	Rnf169	1
0.003397	0.0314083	0.28529	0.129	0.065	1	Hist1h1e	1
0.00264404	0.00279267	0.28503	0.224	0.257	1	2410006H16Rik	1
2.35343e-05	0.0132148	0.284581	0.259	0.188	1	Fbxl3	1
0.000271598	0.00262082	0.284265	0.247	0.209	1	Tor1aip1	1
3.64321e-12	0.0023166	0.283458	0.106	0.066	1	Cass4	1
0.000170637	0.00848422	0.283456	0.165	0.102	1	Atp5a1	1
0.000620624	0.0425014	0.283428	0.282	0.226	1	Pnp	1
0.0127111	3.0532e-05	0.283317	0.118	0.017	0.604686	Wls	1
0.00981491	0.000165015	0.283292	0.153	0.195	1	H2-Eb1	1
0.0023166	0.00639909	0.2831	0.271	0.185	1	Bst2	1
0.00031489	0.00139153	0.283054	0.176	0.091	1	Lamtor5	1
6.31151e-13	0.00762838	0.282254	0.176	0.079	1	Cd93	1
6.00648e-07	0.00727258	0.281722	0.365	0.328	1	Sec61b	1
2.36008e-06	0.00454808	0.281557	0.553	0.589	1	Rsrp1	1
1.94942e-05	0.0293844	0.281017	0.247	0.175	1	Fam133b	1
0.00848422	0.000204201	0.280758	0.224	0.244	1	Ythdc1	1
8.80151e-05	0.00470768	0.280611	0.141	0.062	1	Trps1	1
0.000159654	0.00173187	0.280274	0.118	0.078	1	Cdk6	1
0.00123164	0.00992829	0.280068	0.176	0.116	1	Tpr	1
0.00224982	0.00251484	0.280012	0.129	0.045	1	Gm20536	1
0.00570125	0.000517366	0.27995	0.282	0.225	1	Ubap2l	1
0.00895026	2.69995e-05	0.279639	0.682	0.675	0.534725	Rps10	1
0.0120092	0.00643337	0.279497	0.106	0.051	1	Pilrb1	1
7.90528e-07	0.0120092	0.279362	0.188	0.115	1	Vps13d	1
0.00263722	5.31963e-05	0.278981	0.906	0.938	1	Ddx5	1
0.000363237	0.000620624	0.278629	0.224	0.14	1	Phf20l1	1
0.00205032	0.000238117	0.278167	0.153	0.143	1	Rab44	1
5.33388e-07	0.000131046	0.277914	0.4	0.418	1	P4hb	1
0.00471247	0.172406	0.277894	0.129	0.108	1	Serf1	1
0.0368793	0.0126991	0.277833	0.176	0.085	1	H2-T22	1
1.16729e-15	0.000547786	0.277646	0.118	0.037	1	Bin2	1
0.00400988	0.00153499	0.277517	0.129	0.092	1	Git2	1
8.27654e-11	0.00123164	0.27731	0.153	0.094	1	Zfp787	1
0.000107738	0.00456254	0.277001	0.224	0.123	1	Ppp1ca	1
1.77997e-05	0.000413972	0.276263	0.106	0.019	1	Mrps16	1
0.023244	0.00557606	0.276029	0.129	0.039	1	Gm16556	1
1.59379e-25	0.023244	0.276029	0.188	0.113	1	Tkt	1
2.39927e-07	0.0194489	0.275939	0.224	0.152	1	Elf1	1
0.0234632	0.00367782	0.275913	0.176	0.148	1	Arhgap31	1
0.0478696	2.43413e-05	0.275901	0.141	0.105	0.48208	Eif3h	1
0.0520759	0.00981491	0.274877	0.271	0.169	1	Nup98	1
0.000110798	0.0225511	0.274806	0.471	0.389	1	Maff	1
9.64607e-19	0.0117323	0.274784	0.153	0.081	1	Snrpb	1
0.00288106	0.0367123	0.274538	0.106	0.062	1	Hnrnpa1	1
1.65615e-05	0.00718746	0.274283	0.271	0.185	1	Cdc42se1	1
0.000228545	5.09766e-05	0.273975	0.494	0.525	1	Ddx6	1
0.000198738	0.00211813	0.272012	0.224	0.201	1	Psma2	1
0.00711133	0.000121096	0.271767	0.106	0.014	1	Retnla	1
0.000227097	0.0318531	0.2717	0.447	0.335	1	Gpx1	1
0.0105265	0.00186731	0.271194	0.341	0.307	1	Pygl	1
0.0134463	0.000860051	0.271022	0.129	0.057	1	Ppp2r5c	1
4.55407e-05	0.0117783	0.271003	0.106	0.047	1	Epc2	1
0.000461616	0.0101545	0.271001	0.106	0.046	1	Ndufs7	1
2.13778e-07	0.00320119	0.270778	0.224	0.153	1	Eif3k	1
0.0367123	0.0455334	0.270556	0.306	0.232	1	Emp3	1
3.31209e-05	0.0488643	0.270529	0.118	0.065	1	Esco1	1
0.000231661	0.00118733	0.270449	0.235	0.205	1	Clk4	1
1.09621e-11	0.207191	0.270147	0.729	0.763	1	Hspa5	1
1.72928e-11	0.00167469	0.270018	0.141	0.058	1	Ndufv3	1
6.48855e-08	0.000224473	0.268787	0.812	0.836	1	Grina	1
0.00051918	0.00360647	0.267981	0.165	0.078	1	Eloa	1
0.00164175	0.0018207	0.26777	0.176	0.059	1	Cmtm6	1
6.64071e-06	0.0040759	0.26742	0.494	0.444	1	Dennd4a	1
0.000462164	0.00288106	0.267143	0.153	0.091	1	Trmt112	1
1.3078e-05	0.000893933	0.267125	0.259	0.283	1	Pglyrp1	1
0.0140955	0.00401085	0.267026	0.565	0.614	1	Rnh1	1
0.00273564	0.0261293	0.266959	0.259	0.198	1	Rpl3	1
2.22016e-05	0.00297339	0.266694	0.106	0.034	1	Tsn	1
4.88143e-08	0.0059889	0.266429	0.106	0.033	1	Mrps33	1
0.000140031	2.21864e-05	0.26637	0.153	0.19	0.439402	Zcrb1	1
0.00157917	0.0520759	0.26623	0.141	0.084	1	Gfod1	1
0.00255697	0.000102848	0.26597	0.718	0.736	1	Gnai2	1
1.08513e-09	0.00123379	0.265871	0.718	0.673	1	Rpl9	1
0.00349953	0.00011053	0.265613	0.353	0.383	1	Cggbp1	1
9.0527e-06	0.00613895	0.265475	0.106	0.038	1	Yrdc	1
5.86168e-09	0.0195226	0.265069	0.118	0.06	1	Snrpe	1
1.34043e-07	0.000509307	0.265031	0.129	0.028	1	Pfkfb4	1
2.71023e-05	0.00130493	0.264489	0.188	0.16	1	Sys1	1
0.000165638	0.00192759	0.264479	0.365	0.295	1	Sirpa	1
0.000168443	0.00666774	0.264433	0.224	0.18	1	Ier3ip1	1
0.00114288	0.000128957	0.26418	0.447	0.425	1	Rpl7	1
0.000138156	0.0131623	0.264072	0.188	0.139	1	Rc3h2	1
9.82295e-12	0.00162135	0.263886	0.141	0.044	1	Sp3os	1
8.81722e-09	0.00281762	0.263872	0.871	0.919	1	Plek	1
2.55455e-09	0.00737891	0.263746	0.129	0.068	1	Ssr1	1
1.61506e-19	4.13058e-06	0.263513	0.482	0.537	0.0818062	Atp1b3	1
9.16228e-14	0.00570677	0.263338	0.165	0.069	1	Fam168b	1
0.000123548	0.00615107	0.26324	0.294	0.269	1	Ctnnb1	1
3.24659e-10	5.849e-05	0.262967	0.635	0.623	1	Sf3b1	1
0.000124368	0.00319277	0.262797	0.141	0.063	1	Naxd	1
0.0488643	0.0151823	0.262504	0.847	0.884	1	Rpl23	1
1.43513e-07	0.00031616	0.262255	0.188	0.152	1	Zfp207	1
0.00176203	0.00159885	0.262249	0.141	0.063	1	Mrpl17	1
2.95186e-05	0.00456683	0.2621	0.118	0.049	1	Pin4	1
0.00456254	0.000605718	0.26082	0.494	0.483	1	Rbms1	1
0.00010854	0.00126727	0.260788	0.212	0.169	1	Ddx17	1
2.75466e-05	0.000253029	0.260699	0.341	0.365	1	Mthfs	1
1.11769e-07	0.00931312	0.260561	0.118	0.056	1	A530013C23Rik	1
4.66952e-05	1.52373e-05	0.260524	0.459	0.464	0.301775	Atp5l	1
0.0447607	0.0115498	0.260289	0.471	0.487	1	Osm	1
6.98874e-05	7.02822e-05	0.259852	0.376	0.385	1	Dusp11	1
0.00103782	0.00566779	0.259833	0.306	0.236	1	Cd82	1
0.00963558	0.000828166	0.259748	0.129	0.034	1	Maf	1
5.84941e-05	0.00231163	0.259735	0.141	0.047	1	Eif4a3	1
5.43428e-05	0.0478696	0.259608	0.129	0.077	1	Yipf4	1
9.90692e-08	0.000355118	0.259513	0.2	0.178	1	Snrnp27	1
1.09311e-09	0.0336477	0.259301	0.129	0.064	1	Ugcg	1
0.00319424	1.28626e-06	0.25856	0.259	0.293	0.0254744	Rack1	1
0.0117323	0.0472504	0.258186	0.165	0.078	1	Ggct	1
0.000276721	0.00290083	0.258178	0.118	0.037	1	Aup1	1
0.00169345	0.0257442	0.258144	0.212	0.153	1	Pbxip1	1
0.00737891	0.00103782	0.256932	0.106	0.057	1	Txnl4a	1
7.86429e-06	0.000697973	0.256657	0.106	0.094	1	Znrd1	1
0.000106108	0.00220788	0.256431	0.271	0.217	1	Cux1	1
0.00556593	0.00157917	0.256354	0.176	0.1	1	Gabpb1	1
0.00016901	0.0463995	0.256236	0.447	0.38	1	Ncf2	1
0.00497764	0.000247867	0.256175	0.365	0.385	1	Eif4g2	1
0.00139153	0.0187738	0.256079	0.118	0.044	1	Mindy3	1
0.000881368	0.0114605	0.255815	0.224	0.173	1	Dnaja2	1
5.43305e-09	0.00578015	0.255531	0.153	0.103	1	Mindy1	1
1.08626e-15	0.00963558	0.255485	0.106	0.057	1	Gm14636	1
0.00182996	0.0240938	0.255427	0.118	0.043	1	Smad3	1
4.90723e-09	0.00665274	0.25462	0.471	0.48	1	Csf2rb	1
0.000647845	0.00895026	0.254555	0.188	0.115	1	Tcn2	1
1.79233e-11	0.00013162	0.254394	0.118	0.018	1	Setd7	1
0.000187113	0.0701091	0.253841	0.188	0.16	1	Rnf213	1
0.00207908	0.000576476	0.253704	0.282	0.256	1	Ramac	1
1.33103e-07	0.0134463	0.253319	0.153	0.09	1	Pdcd5	1
0.00879438	0.0598718	0.25314	0.129	0.098	1	Sike1	1
0.0208493	0.0149055	0.253023	0.212	0.241	1	Hsp90b1	1
0.0195226	0.0103508	0.252956	0.141	0.064	1	Ncoa4	1
0.000407573	0.0206648	0.252895	0.188	0.135	1	Gm31718	1
0.0180814	0.00849569	0.252886	0.153	0.077	1	Mycbp2	1
0.0314083	0.00711133	0.252505	0.129	0.076	1	Polr2k	1
1.65389e-35	0.0310741	0.25248	0.212	0.147	1	Rbm8a	1
0.00849569	0.0127111	0.251839	0.176	0.11	1	Akna	1
0.00228908	0.00192398	0.251769	0.412	0.377	1	Cox5b	1
2.6709e-18	0.000216339	0.251109	0.588	0.584	1	Gsr	1
1.63026e-11	0.00883092	0.250765	0.294	0.257	1	Rbm3	1
0.00161585	0.000554213	-0.250155	0.259	0.46	1	Atp6v1d	1
0.104201	0.024601	-0.250843	0.071	0.168	1	Gucd1	1
0.0336477	2.5971e-05	-0.251966	0.647	0.858	0.514355	mt-Atp6	1
0.00151853	0.00493412	-0.252321	0.106	0.248	1	Ptprj	1
0.000127133	0.000679383	-0.253413	0.247	0.442	1	Slc25a37	1
0.00265742	0.00488089	-0.253655	0.318	0.499	1	Il4ra	1
0.0124525	0.00232118	-0.256283	0.259	0.442	1	Ap3s1	1
8.05737e-08	0.0418065	-0.256491	0.329	0.467	1	Metrnl	1
0.000110425	0.00789931	-0.257829	0.094	0.225	1	Irf5	1
5.76387e-09	0.000130725	-0.258008	0.129	0.315	1	Egln3	1
0.000176927	0.000660023	-0.259353	0.118	0.284	1	Rps6ka2	1
3.90842e-08	0.000280166	-0.259524	0.212	0.415	1	Ube2a	1
0.000110343	3.36512e-05	-0.259702	0.388	0.635	0.666463	Gna13	1
0.0126991	4.81164e-06	-0.259769	0.659	0.879	0.0952945	Tpd52	1
3.06504e-08	1.65131e-05	-0.260171	0.247	0.488	0.327042	Ube2d2a	1
3.2358e-09	0.000668633	-0.261286	0.012	0.124	1	Rubcnl	1
0.00643337	0.000179227	-0.26162	0.282	0.502	1	Rnf19b	1
4.00243e-07	3.96366e-06	-0.262923	0.471	0.733	0.0785004	Kras	1
2.05343e-05	3.33414e-09	-0.264351	0.612	0.891	6.60326e-05	mt-Co3	1
0.00163389	0.00151122	-0.264392	0.035	0.161	1	Anxa7	1
1.68828e-13	0.0104781	-0.264823	0.047	0.154	1	Crtc2	1
0.000450889	0.0159857	-0.265185	0.129	0.261	1	Ctsc	1
0.00873401	0.00162671	-0.266747	0.106	0.261	1	Apoc2	1
0.00931312	3.29433e-05	-0.267529	0.918	0.981	0.652443	Ubb	1
7.18309e-05	1.64463e-05	-0.267567	0.106	0.295	0.32572	Mreg	1
0.000133327	0.0128056	-0.267594	0.047	0.15	1	Golgb1	1
0.00360647	0.00225428	-0.267725	0.024	0.133	1	Ing1	1
0.0472504	0.000652901	-0.269195	0.153	0.325	1	Arrdc4	1
0.000238769	0.000321779	-0.270172	0.282	0.487	1	Mrpl52	1
0.00121866	1.69399e-05	-0.27212	0	0.114	0.335496	Sav1	1
3.49594e-07	9.82256e-05	-0.272498	1	0.992	1	Mcl1	1
2.84119e-05	0.000192503	-0.274464	0.435	0.665	1	C3	1
0.00100548	0.000695113	-0.276193	0.012	0.123	1	Raph1	1
0.00992653	0.0233451	-0.27726	0.035	0.117	1	Clic4	1
0.000946473	0.00236089	-0.278488	0.024	0.134	1	Arhgap26	1
0.00209941	0.000108247	-0.27853	0.435	0.661	1	Kdm6b	1
1.16617e-07	1.11777e-05	-0.278985	0.447	0.705	0.221374	Sgms2	1
1.62658e-05	5.8145e-06	-0.28054	0.306	0.577	0.115156	Zc3h12a	1
0.00202253	6.22008e-07	-0.281758	0.718	0.909	0.0123189	mt-Co1	1
2.82865e-06	0.0012495	-0.282026	0.165	0.346	1	Rab10	1
1.03629e-14	0.00609356	-0.282513	0.518	0.692	1	Bsg	1
4.1099e-11	1.92885e-05	-0.28261	0.259	0.513	0.382008	Icam1	1
3.30801e-18	0.0248925	-0.283121	0.129	0.254	1	Slc44a1	1
5.46693e-17	0.000456382	-0.28415	0.012	0.129	1	Slc39a1	1
0.0103508	9.67926e-06	-0.285332	0.353	0.609	0.191698	Sgpl1	1
1.49811e-17	0.00331618	-0.28575	0.035	0.149	1	Bbc3	1
1.44315e-07	0.00270858	-0.286913	0.494	0.684	1	Ncf4	1
4.80408e-07	0.000423286	-0.289143	0.188	0.389	1	Lpcat2	1
0.00103949	0.00854527	-0.289496	0.071	0.193	1	Nfe2	1
0.00762838	0.00202742	-0.291573	0.353	0.552	1	Csf2ra	1
7.646e-37	0.000523923	-0.293944	0.153	0.331	1	Milr1	1
0.000140698	0.000810804	-0.296788	0.341	0.555	1	Sept7	1
0.00159885	3.78757e-06	-0.297409	0.6	0.84	0.0750128	Cflar	1
0.00319277	1.61637e-06	-0.297411	0.918	0.979	0.0320121	Cd9	1
4.48817e-08	0.237782	-0.297722	0.141	0.213	1	Blvrb	1
0.000777771	0.00222569	-0.298278	0.035	0.155	1	Ggta1	1
0.00572074	2.96721e-07	-0.299224	0.553	0.826	0.00587656	Tnfrsf1b	1
0.0117783	0.000395209	-0.299885	0.306	0.526	1	Rhov	1
4.50035e-06	0.00418851	-0.300221	0.118	0.262	1	Cybb	1
0.000860051	0.00395292	-0.30029	0.106	0.254	1	Arid5a	1
0.000371159	0.0360813	-0.302072	0.082	0.185	1	Ifit1	1
0.00470768	0.00186428	-0.302398	0.776	0.903	1	Ifitm3	1
2.20513e-15	6.277e-06	-0.302605	0.224	0.481	0.124316	Erbin	1
2.25862e-13	0.00106353	-0.304407	0.129	0.303	1	C9orf72	1
8.34127e-09	0.110629	-0.304707	0.388	0.502	1	Rsad2	1
2.53614e-20	0.00127414	-0.305237	0.082	0.232	1	Nfyb	1
7.58412e-05	0.000176958	-0.305585	0.282	0.505	1	Map2k3	1
0.0101545	1.33059e-07	-0.305858	0.635	0.884	0.00263523	Msn	1
1.27864e-06	0.00190325	-0.306009	0.118	0.276	1	Tceal9	1
0.00294924	0.0777453	-0.306319	0.188	0.3	1	Parp14	1
7.12389e-07	3.36536e-05	-0.306459	0.047	0.21	0.666509	Tm9sf4	1
2.00368e-07	9.84848e-05	-0.307019	0.082	0.257	1	Rbpms	1
6.90252e-05	2.79535e-07	-0.307571	0.682	0.906	0.00553618	Cfl1	1
0.00640996	3.31078e-06	-0.310053	0.247	0.511	0.0655699	Znrf1	1
0.00130899	8.04651e-06	-0.310574	0.212	0.464	0.159361	Ifngr2	1
5.93556e-18	0.00271343	-0.310611	0.071	0.211	1	Herpud1	1
0.0021422	0.000339493	-0.310766	0.459	0.68	1	Vps4b	1
0.000886737	0.06763	-0.311973	0.094	0.185	1	Gbp2	1
1.88765e-12	0.000175575	-0.312887	0.2	0.414	1	Stat3	1
3.27307e-05	0.000510451	-0.315227	0.012	0.122	1	9130230L23Rik	1
4.82408e-05	8.87657e-05	-0.315318	0.329	0.57	1	Birc3	1
0.000606134	0.000106835	-0.315319	0.059	0.223	1	B9d2	1
0.00570677	0.00136812	-0.31562	0.047	0.184	1	Stom	1
0.00456683	0.00220252	-0.316599	0.212	0.397	1	Tapbp	1
2.21697e-06	0.00650996	-0.317733	0.8	0.916	1	Hcar2	1
0.00407824	5.32836e-05	-0.31783	0.071	0.257	1	Acsl5	1
5.03689e-07	6.10942e-05	-0.318738	0.659	0.85	1	Pik3ap1	1
6.1449e-05	0.000138957	-0.318783	0.247	0.474	1	Neu1	1
0.00026845	0.0370359	-0.322457	0.082	0.182	1	Tecpr1	1
0.00167469	2.07635e-06	-0.323624	0.329	0.607	0.041122	Fyb	1
0.000337511	2.81554e-07	-0.324282	0.318	0.622	0.00557618	Gde1	1
1.92434e-05	0.00123757	-0.325789	0.153	0.335	1	Olr1	1
9.2073e-05	2.04524e-06	-0.326465	0.235	0.504	0.0405059	Trim30a	1
4.65241e-08	0.000700476	-0.327108	0.2	0.399	1	Arf2	1
0.000258716	0.000406656	-0.32756	0.235	0.448	1	Map4k4	1
0.00105553	1.38025e-05	-0.331033	0.071	0.258	0.273359	Fam20c	1
1.58535e-05	1.96335e-09	-0.332604	0.918	0.987	3.88841e-05	Lilrb4a	1
7.816e-06	0.00651081	-0.33338	0.071	0.197	1	Sowahc	1
0.00111222	2.55482e-05	-0.333622	0.282	0.534	0.505983	Klhl24	1
1.01412e-05	2.67429e-05	-0.334169	0.129	0.339	0.529643	Tpbpa	1
0.00343337	0.00262184	-0.335185	0.082	0.226	1	Ccng2	1
5.52709e-08	3.04508e-05	-0.335533	0.141	0.358	0.603078	Nampt	1
0.000474139	0.0074203	-0.336511	0.082	0.209	1	Zfp703	1
0.00205115	4.5717e-05	-0.337022	0.059	0.238	0.905425	Wdfy3	1
1.47288e-06	0.00192263	-0.337485	0.294	0.492	1	Rhob	1
0.00172896	4.06588e-06	-0.338155	0.176	0.434	0.0805248	Ralgds	1
0.000592438	0.00264809	-0.340356	0.082	0.227	1	Rffl	1
0.00138804	0.000141281	-0.341275	0.118	0.315	1	Arhgef3	1
0.00374922	0.000917276	-0.344621	0.235	0.435	1	Dleu2	1
0.00587631	0.000141342	-0.346332	0.106	0.295	1	St3gal1	1
2.38267e-07	0.00280161	-0.346976	0.612	0.743	1	Tpm3	1
0.00074172	1.42157e-07	-0.350012	0	0.164	0.00281541	Ttc39c	1
1.12229e-09	0.000278465	-0.351011	0.329	0.556	1	Rgcc	1
5.93964e-07	0.000111933	-0.351208	0.224	0.453	1	Nadk	1
0.000101794	4.10817e-05	-0.351305	0.082	0.277	0.813622	Sh3gl1	1
4.68954e-09	0.000241781	-0.353109	0.447	0.673	1	Actr3	1
6.04864e-21	7.34585e-08	-0.354658	0.353	0.664	0.00145484	Cpne2	1
2.99076e-12	0.00164736	-0.355151	0.459	0.654	1	App	1
0.000256428	0.00596421	-0.356048	0.153	0.309	1	Dctn4	1
8.96619e-09	0.0287665	-0.356403	0.235	0.372	1	Ifitm6	1
0.000493536	0.00767896	-0.358458	0.176	0.328	1	Plk2	1
0.000964145	0.00155471	-0.358467	0.188	0.376	1	Abcc1	1
0.000175208	0.000169435	-0.358473	0.176	0.379	1	Tmsb10	1
0.0458114	1.70979e-06	-0.358623	0.741	0.922	0.0338624	Ctsz	1
1.03169e-07	0.000334285	-0.360542	0.071	0.238	1	Mllt6	1
0.00191205	1.52727e-07	-0.36319	0.435	0.739	0.00302476	Arg2	1
0.00743972	5.90823e-05	-0.363281	0.541	0.767	1	Selenok	1
0.0181575	0.000141449	-0.36341	0.741	0.898	1	Klf2	1
4.76082e-06	1.27991e-06	-0.364588	0.024	0.207	0.0253486	Slc9a8	1
2.06698e-05	0.00043071	-0.364751	0.2	0.402	1	Zfp292	1
2.9117e-10	5.95167e-08	-0.366019	0.894	0.974	0.00117873	Cstb	1
0.00747682	0.00131732	-0.367134	0.165	0.35	1	Sppl2a	1
0.0187738	0.00175388	-0.369079	0.247	0.441	1	Tet2	1
3.71671e-06	0.00144409	-0.370476	0.435	0.633	1	Tspo	1
0.00168516	0.000831345	-0.372003	0.176	0.371	1	Chic2	1
9.63224e-17	0.000212139	-0.372087	0.024	0.164	1	Ceacam11	1
0.0240938	0.000127069	-0.377369	0.035	0.193	1	Fosl1	1
0.00395974	0.000641158	-0.377696	0.106	0.276	1	Nos2	1
0.0211478	0.000151426	-0.378316	0.224	0.451	1	Cyfip1	1
5.70499e-09	4.495e-06	-0.378423	0.2	0.462	0.0890235	Relb	1
3.3903e-05	0.00100615	-0.382262	0.871	0.954	1	Actg1	1
0.000972881	6.24417e-05	-0.38439	0.059	0.244	1	Gm21188	1
2.44895e-08	0.000274998	-0.387139	0.129	0.327	1	Clint1	1
7.89108e-05	0.000156941	-0.387412	0.176	0.39	1	Schip1	1
0.000479373	0.00112617	-0.391934	0.094	0.255	1	Steap4	1
0.00281667	3.23966e-14	-0.391994	0.553	0.905	6.41614e-10	Hmox1	1
0.00613895	0.000232895	-0.392548	0.294	0.521	1	Pfkp	1
5.63987e-05	0.000949179	-0.397416	0.094	0.258	1	Cish	1
0.00226054	9.93456e-05	-0.398178	0.165	0.379	1	Denr	1
8.32004e-05	2.36552e-05	-0.399509	0	0.11	0.468492	Ptges	1
0.00170984	1.19828e-06	-0.400133	0.847	0.959	0.023732	Gapdh	1
8.267e-05	1.49455e-06	-0.403695	0.341	0.633	0.0295995	Sp140	1
2.41452e-06	5.7608e-06	-0.406108	0.094	0.32	0.114093	Rnf19a	1
1.94428e-06	0.000565414	-0.406233	0.365	0.583	1	Mafg	1
1.14232e-10	4.85332e-06	-0.406865	0.553	0.791	0.09612	Cd47	1
7.0987e-10	2.59521e-05	-0.409988	0.024	0.19	0.513982	Hmgcs1	1
0.00251484	0.000253221	-0.410443	0.341	0.565	1	Slc2a1	1
9.85094e-21	3.67427e-06	-0.411286	0.388	0.667	0.0727689	Tes	1
9.26869e-16	0.000546939	-0.411386	0.553	0.719	1	Smox	1
2.23387e-05	5.13461e-10	-0.411946	0.141	0.475	1.01691e-05	Ube2f	1
0.000450045	2.83878e-06	-0.415753	0.035	0.227	0.0562221	A530032D15Rik	1
1.04224e-06	2.04069e-09	-0.416951	0.271	0.615	4.04158e-05	Dock10	1
0.00073237	3.30392e-10	-0.417546	0.553	0.866	6.54342e-06	Cd274	1
0.00134659	2.67678e-05	-0.418932	0.165	0.4	0.530137	Zdhhc18	1
2.92165e-09	8.1262e-06	-0.41989	0.153	0.399	0.160939	Aff1	1
1.49232e-07	3.30002e-08	-0.420319	0.776	0.96	0.000653568	Pnrc1	1
2.22804e-07	3.67329e-05	-0.424932	0.035	0.206	0.727495	Clec12a	1
0.00111121	7.47093e-09	-0.426086	0.341	0.678	0.000147962	Plgrkt	1
0.0018207	3.21626e-05	-0.428696	0.141	0.372	0.63698	Siglece	1
3.75303e-05	0.071923	-0.429609	0.306	0.428	1	Gclm	1
0.00231163	9.72628e-06	-0.433887	0.812	0.932	0.192629	Cyba	1
[truncated: 128 more rows]

## Sheet: cluster 1
source	term_name	term_id	highlighted	adjusted_p_value	negative_log10_of_adjusted_p_value	term_size	query_size	intersection_size	effective_domain_size	intersections
[truncated: 1,519 more rows]

[truncated: 11 more sheets: 2, cluster 2, 3, cluster 3 UP DEGs, cluster 3 DOWN DEGs, 4, 5, 6, 7, 8, total]
