# Supplementary material for: Deciphering the preeclampsia-specific immune microenvironment and the role of pro-inflammatory macrophages at the maternal–fetal interface
Source: eLife. 2025 Mar 28;13:RP100002. doi: 10.7554/eLife.100002 (PMC11952753; doi:10.7554/eLife.100002)
Supplement: Figure 7—source data 1. [file elife-100002-fig7-data1.zip]

Archive with 6 entries (5 files):
- Figure 7-source data/figure 7 B.xls
- Figure 7-source data/figure 7 D.xls
- Figure 7-source data/figure 7 F.xls
- Figure 7-source data/figure 7 G.xls
- Figure 7-source data/figure 7 H.xls
- Figure 7-source data/
