# Supplementary material for: Deciphering the preeclampsia-specific immune microenvironment and the role of pro-inflammatory macrophages at the maternal–fetal interface
Source: eLife. 2025 Mar 28;13:RP100002. doi: 10.7554/eLife.100002 (PMC11952753; doi:10.7554/eLife.100002)
Supplement: Figure 7—source data 1. [file elife-100002-fig7-data1.zip › Figure 7-source data/figure 7 F.xls]

## Sheet: Embryo absorption rate (%)
Control	LPS	Anti-CD4	Anti-CD4+T	Anti-CD4+T+BMS
0	50	40	25	25
0	33.3333	22.2222	37.5	12.5
12.5	33.3333	22.2222	25	12.5
0	20	18.1818	28.5714	14.2857
0	37.5	36.3636	50	28.5714
0	50	44.4444	37.5	16.6667
			37.5	11.1111

## Sheet: Crown-rump of pups (mm)
Control	LPS	Anti-CD4	Anti-CD4+T	Anti-CD4+T+BMS
19.6	18.1	17.2	19.5	18.7
19.3		18.2	19.2	19.3
19.1	18.8	18.3	19.3	19.2
19.4	16.4	17.8
19.3	17.6	17	18.2	19.2
19.5	18	17.3	18.8	19.9
18.5	19	16.6	19.4	18.5
18.7	17.8		18.2	19.3
		18.2	18.5	19
19.1	17.7	18.5		19.3
19.3	18.3	18.3	19.5	18.8
18.6		18.9	19.3
18.8	17.8	17.8	18.9	17.2
18.3	17.7	17.2	18.4	17.3
18	18	18.5	18.8	17.8
18.7	17.9		18.7	18.2
17.5	18.2	17.8		17.5
18.3	18	17.8	17.2	17.3
19	17.5	16.2	18.4	17.7
	17.4	17.6	17
18.7		18	17.5	18.8
19.8	17.4	17.3	17.3	19.5
20	18			18.7
19.2	18.7	16.1	18.7	18.5
18.7	17.7	18.5	17.8	19.3
19.4	17.6	17.3	16.7	19.2
19.2		17.3	17.2
	17.5	17.4	17.2	19
18.4	18.2	18.3		18.3
18.4	17.8	18	16.7	19.1
17.8	18		17.2	18.8
19		17.8	16.8	18.5
17.5		18.6	16.5
17.2		17.8	17.4	19.4
18		17.9		18.5
		18.3	17.5	18.3
18.5		18.4	17.8	19.2
18.7		16.1	16.8	19
18			17
17.6		17.5	16.3	19.3
16.4		17.4		18.8
18.5		18		17.6
18.7		17.2		17.9
18		17		18.2
17.5				18
17.8				17.7
				17.5
20.3
20.6
19.8
19.5
20
19.9

## Sheet: Body weigh of pups (g)
Control	LPS	Anti-CD4	Anti-CD4+T	Anti-CD4+T+BMS
1.12	0.851	0.612	0.952	0.917
1.074		0.681	1.093	0.942
1.061	0.84	0.751	0.938
1.042	0.84	0.65		1.002
0.983	0.783	0.739	0.894	1.003
1.126	0.834	0.701	0.907	0.928
0.997	0.748	0.706	0.921	1.081
1.041	1.022		0.867	0.926
		0.996	0.805	1.077
1.077	0.768	0.96		0.976
0.92	0.779	0.893	1.032
0.961		0.995	1.11	0.712
0.935	0.758	0.927	0.972	0.701
0.95	0.763	0.941	0.982	0.805
1.031	0.715	0.931	1.037	0.8
0.799	0.812		0.941	0.735
1.049	0.83	0.724		0.725
0.926	0.802	0.733	0.737	0.744
0.955	0.689	0.692	0.766
	0.788	0.826	0.697	0.955
1.038		0.825	0.643	1.016
0.938	0.777	0.851	0.688	1.002
1.068	1			0.944
0.998	0.916	0.84	0.782	0.972
1.071	0.873	0.859	0.814	0.967
1.106	0.874	0.785	0.897
1.08		0.871	0.911	1.028
	0.811	0.892	0.881	1.022
0.84	0.905	0.79		0.927
0.787	0.816	0.774	0.695	0.958
0.886	0.772		0.768	1.111
0.895		0.908	0.777
0.835		0.885	0.741	1.053
0.75		0.743	0.839	0.913
0.832		0.931		0.931
		0.831	0.614	0.901
0.952		0.927	0.655	0.959
0.883		0.884	0.705
1.013			0.726	0.873
0.846		0.71	0.66	0.985
0.726		0.754		0.88
0.846		0.666		0.74
0.893		0.709		0.693
0.972		0.746		0.937
0.934				0.805
0.904				0.89
1.082
1.008
1.103
0.963
1.285
0.979
