# Supplementary material for: Deciphering the preeclampsia-specific immune microenvironment and the role of pro-inflammatory macrophages at the maternal–fetal interface
Source: eLife. 2025 Mar 28;13:RP100002. doi: 10.7554/eLife.100002 (PMC11952753; doi:10.7554/eLife.100002)
Supplement: Figure 7—figure supplement 1—source data 1. [file elife-100002-fig7-figsupp1-data1.zip › Figure 7-figure supplement 1-source data/Figure 7-figure supplement 1 A-B.xls]

## Sheet: Sheet1
214				215
SOURCE	TARGET	count		SOURCE	TARGET	count
B cells	B cells	14		B cells	B cells	9
B cells	Monocytes	30		B cells	Macropahge	32
B cells	Granulocytes	29		B cells	Monocytes	30
B cells	T_NK cells	31		B cells	Granulocytes	25
B cells	Macropahge	46		B cells	T_NK cells	23
B cells	DC-like	24		B cells	Mast cells	23
B cells	Basophils	27		B cells	DC-like	18
B cells	Mast cells	25		B cells	Basophils	17
Monocytes	B cells	30		Macropahge	B cells	32
Monocytes	Monocytes	96		Macropahge	Macropahge	91
Monocytes	Granulocytes	110		Macropahge	Monocytes	182
Monocytes	T_NK cells	86		Macropahge	Granulocytes	100
Monocytes	Macropahge	183		Macropahge	T_NK cells	110
Monocytes	DC-like	84		Macropahge	Mast cells	109
Monocytes	Basophils	67		Macropahge	DC-like	88
Monocytes	Mast cells	109		Macropahge	Basophils	60
Granulocytes	B cells	29		Monocytes	B cells	30
Granulocytes	Monocytes	110		Monocytes	Macropahge	182
Granulocytes	Granulocytes	42		Monocytes	Monocytes	80
Granulocytes	T_NK cells	65		Monocytes	Granulocytes	93
Granulocytes	Macropahge	118		Monocytes	T_NK cells	108
Granulocytes	DC-like	59		Monocytes	Mast cells	99
Granulocytes	Basophils	51		Monocytes	DC-like	66
Granulocytes	Mast cells	65		Monocytes	Basophils	55
T_NK cells	B cells	31		Granulocytes	B cells	25
T_NK cells	Monocytes	86		Granulocytes	Macropahge	100
T_NK cells	Granulocytes	65		Granulocytes	Monocytes	93
T_NK cells	T_NK cells	21		Granulocytes	Granulocytes	29
T_NK cells	Macropahge	82		Granulocytes	T_NK cells	61
T_NK cells	DC-like	57		Granulocytes	Mast cells	60
T_NK cells	Basophils	31		Granulocytes	DC-like	42
T_NK cells	Mast cells	44		Granulocytes	Basophils	37
Macropahge	B cells	46		T_NK cells	B cells	23
Macropahge	Monocytes	183		T_NK cells	Macropahge	110
Macropahge	Granulocytes	118		T_NK cells	Monocytes	108
Macropahge	T_NK cells	82		T_NK cells	Granulocytes	61
Macropahge	Macropahge	80		T_NK cells	T_NK cells	29
Macropahge	DC-like	85		T_NK cells	Mast cells	52
Macropahge	Basophils	65		T_NK cells	DC-like	62
Macropahge	Mast cells	89		T_NK cells	Basophils	42
DC-like	B cells	24		Mast cells	B cells	23
DC-like	Monocytes	84		Mast cells	Macropahge	109
DC-like	Granulocytes	59		Mast cells	Monocytes	99
DC-like	T_NK cells	57		Mast cells	Granulocytes	60
DC-like	Macropahge	85		Mast cells	T_NK cells	52
DC-like	DC-like	28		Mast cells	Mast cells	35
DC-like	Basophils	44		Mast cells	DC-like	51
DC-like	Mast cells	61		Mast cells	Basophils	43
Basophils	B cells	27		DC-like	B cells	18
Basophils	Monocytes	67		DC-like	Macropahge	88
Basophils	Granulocytes	51		DC-like	Monocytes	66
Basophils	T_NK cells	31		DC-like	Granulocytes	42
Basophils	Macropahge	65		DC-like	T_NK cells	62
Basophils	DC-like	44		DC-like	Mast cells	51
Basophils	Basophils	17		DC-like	DC-like	22
Basophils	Mast cells	42		DC-like	Basophils	51
Mast cells	B cells	25		Basophils	B cells	17
Mast cells	Monocytes	109		Basophils	Macropahge	60
Mast cells	Granulocytes	65		Basophils	Monocytes	55
Mast cells	T_NK cells	44		Basophils	Granulocytes	37
Mast cells	Macropahge	89		Basophils	T_NK cells	42
Mast cells	DC-like	61		Basophils	Mast cells	43
Mast cells	Basophils	42		Basophils	DC-like	51
Mast cells	Mast cells	32		Basophils	Basophils	19
